# Supplementary material for: Genome-Scale Characterization of Predicted Plastid-Targeted Proteomes in Higher Plants
Source: Sci Rep. 2020 May 19;10:8281. doi: 10.1038/s41598-020-64670-5 (PMC7237471; doi:10.1038/s41598-020-64670-5)
Supplement: Supplementary file 1 [file 41598_2020_64670_MOESM1_ESM.zip]

Archive with 5 entries (5 files):
- Supplementary File 1/Supplementary file 1.1.xlsx
- Supplementary File 1/Supplementary file 1.2.xlsx
- Supplementary File 1/Supplementary file 1.3.xlsx
- Supplementary File 1/Supplementary File 1_ReadMe.docx
- Supplementary File 1/Supplemetary file 1.4.xlsx
