# Supplementary material for: Genome-Scale Characterization of Predicted Plastid-Targeted Proteomes in Higher Plants
Source: Sci Rep. 2020 May 19;10:8281. doi: 10.1038/s41598-020-64670-5 (PMC7237471; doi:10.1038/s41598-020-64670-5)
Supplement: Supplementary file 1 [file 41598_2020_64670_MOESM1_ESM.zip › Supplementary File 1/Supplementary file 1.1.xlsx]

## Sheet: Combined
								6 Programs							5 programs, minus TargetP						5 programs, minus WolfPSORT						5 programs, minus PredSL						5 programs, minus Localizer						5 programs, minus Multiloc2						5 programs, minus PCLR
	Location TargetP 1.1	Location WoLF PSORT	PredSL	Localizer	Multiloc2	PCLR		6 of 6	5 of 6	4 of 6	3 of 6	2 of 6	1 of 6		5 of 5	4 of 5	3 of 5	2 of 5	1 of 5		5 of 5	4 of 5	3 of 5	2 of 5	1 of 5		5 of 5	4 of 5	3 of 5	2 of 5	1 of 5		5 of 5	4 of 5	3 of 5	2 of 5	1 of 5		5 of 5	4 of 5	3 of 5	2 of 5	1 of 5		5 of 5	4 of 5	3 of 5	2 of 5	1 of 5
True Positive	5832	7150	4700	5757	3960	6772		2593	4249	5382	6187	6988	8766		2645	4417	5797	6787	8688		2770	4487	5628	6498	7633		3067	4928	5943	6850	8678		2829	4479	5685	6742	8674		3260	5093	6132	6957	8764		2643	4356	5522	6492	8381
False Negative	6795	5477	7927	6870	8667	5855		10033	8377	7244	6439	5638	3860		9981	8209	6829	5839	3938		9856	8139	6998	6128	4993		9559	7698	6683	5776	3948		9797	8147	6941	5884	3952		9366	7533	6494	5669	3862		9983	8270	7104	6134	4245
False Positive	4857	9280	4312	4231	2344	7367		1292	2312	3251	4688	7045	13803		1325	2459	3853	6497	13400		1370	2515	3842	5652	9732		1451	2659	3989	6577	13403		1673	2721	4111	6437	13218		1641	3024	4581	7005	13796		1312	2372	3441	5388	12511
True Negative	25277	20854	25822	25903	27790	22767		28842	27822	26883	25446	23089	16331		28809	27675	26281	23637	16734		28764	27619	26292	24482	20402		28683	27475	26145	23557	16731		28461	27413	26023	23697	16916		28493	27110	25553	23129	16338		28822	27762	26693	24746	17623
	1 of (TargetP)	1 of (WolfPSORT)	1 of (PredSL)	1 of (Localizer)	1 of (Multiloc2)	1 of (PCLR)		6/6 of (TargetP, WolfPSORT, PredSL, Localizer, Multiloc2, PCLR)	5/6 of (TargetP, WolfPSORT, PredSL, Localizer, Multiloc2, PCLR)	4/6 of (TargetP, WolfPSORT, PredSL, Localizer, Multiloc2, PCLR)	3/6 of (TargetP, WolfPSORT, PredSL, Localizer, Multiloc2, PCLR)	2/6 of (TargetP, WolfPSORT, PredSL, Localizer, Multiloc2, PCLR)	1/6 of (TargetP, WolfPSORT, PredSL, Localizer, Multiloc2, PCLR)		5/5 of (Wolf PSORT, PredSL, Localizer, Multiloc2, PCLR)	4/5 of (Wolf PSORT, PredSL, Localizer, Multiloc2, PCLR)	3/5 of (Wolf PSORT, PredSL, Localizer, Multiloc2, PCLR)	2/5 of (Wolf PSORT, PredSL, Localizer, Multiloc2, PCLR)	1/5 of (Wolf PSORT, PredSL, Localizer, Multiloc2, PCLR)		5/5 of (TargetP, PredSL, Localizer, Multiloc2, PCLR)	4/5 of (TargetP, PredSL, Localizer, Multiloc2, PCLR)	3/5 of (TargetP, PredSL, Localizer, Multiloc2, PCLR)	2/5 of (TargetP, PredSL, Localizer, Multiloc2, PCLR)	1/5 of (TargetP, PredSL, Localizer, Multiloc2, PCLR)		5/5 of (TargetP, WolfPSORT, Localizer, Multiloc2, PCLR)	4/5 of (TargetP, WolfPSORT, Localizer, Multiloc2, PCLR)	3/5 of (TargetP, WolfPSORT, Localizer, Multiloc2, PCLR)	2/5 of (TargetP, WolfPSORT, Localizer, Multiloc2, PCLR)	1/5 of (TargetP, WolfPSORT, Localizer, Multiloc2, PCLR)		5/5 of (TargetP, WolfPSORT, PredSL, Multiloc2, PCLR)	4/5 of (TargetP, WolfPSORT, PredSL, Multiloc2, PCLR)	3/5 of (TargetP, WolfPSORT, PredSL, Multiloc2, PCLR)	2/5 of (TargetP, WolfPSORT, PredSL, Multiloc2, PCLR)	1/5 of (TargetP, WolfPSORT, PredSL, Multiloc2, PCLR)		5/5 of (TargetP, WolfPSORT, PredSL, Localizer, PCLR)	4/5 of (TargetP, WolfPSORT, PredSL, Localizer, PCLR)	3/5 of (TargetP, WolfPSORT, PredSL, Localizer, PCLR)	2/5 of (TargetP, WolfPSORT, PredSL, Localizer, PCLR)	1/5 of (TargetP, WolfPSORT, PredSL, Localizer, PCLR)		5/5 of (TargetP, WolfPSORT, PredSL, Localizer, Multiloc2)	4/5 of (TargetP, WolfPSORT, PredSL, Localizer, Multiloc2)	3/5 of (TargetP, WolfPSORT, PredSL, Localizer, Multiloc2)	2/5 of (TargetP, WolfPSORT, PredSL, Localizer, Multiloc2)	1/5 of (TargetP, WolfPSORT, PredSL, Localizer, Multiloc2)
	1	2	3	4	5	6		7	8	9	10	11	12		13	14	15	16	17		18	19	20	21	22		23	24	25	26	27		28	29	30	31	32		33	34	35	36	37		38	39	40	41	42
Sensitivity	0.461867	0.566247	0.372218	0.455928	0.313614	0.536311		0.20537	0.336528	0.426263	0.490021	0.553461	0.694282		0.209488	0.349834	0.459132	0.537542	0.688104		0.219389	0.355378	0.445747	0.514652	0.604546		0.242911	0.390306	0.470695	0.542531	0.687312		0.224061	0.354744	0.450261	0.533978	0.686995		0.258197	0.403374	0.485665	0.551006	0.694123		0.20933	0.345002	0.437351	0.514177	0.663789
Specificity	0.545608	0.43518	0.521527	0.576392	0.628173	0.478959		0.667439	0.647615	0.623422	0.56892	0.497969	0.388409		0.666247	0.642379	0.600725	0.510915	0.393336		0.669082	0.640817	0.594298	0.534815	0.439562		0.67884	0.649532	0.598369	0.510166	0.393008		0.628387	0.622083	0.580339	0.511571	0.396218		0.66517	0.627449	0.572389	0.498281	0.388475		0.668268	0.647444	0.616088	0.546465	0.401158
MCC	0.316783	0.242232	0.256276	0.340181	0.303441	0.282982		0.257911	0.328832	0.361805	0.350335	0.31056	0.215852		0.260167	0.333083	0.361493	0.317347	0.222205		0.268298	0.335197	0.349621	0.330833	0.261556		0.289013	0.360682	0.365467	0.318716	0.221389		0.2505	0.322369	0.34066	0.316489	0.226647		0.291751	0.352477	0.351233	0.309867	0.215915		0.261039	0.333599	0.362172	0.341544	0.226874
ACC	0.727509	0.654896	0.713781	0.740394	0.742499	0.690793		0.73515	0.750023	0.75456	0.73978	0.703391	0.586927		0.735594	0.750514	0.750187	0.711506	0.594528		0.737465	0.750842	0.746492	0.724509	0.655636		0.742516	0.757788	0.750421	0.711109	0.594224		0.731759	0.745837	0.741534	0.711857	0.598457		0.742587	0.75311	0.740996	0.703601	0.587044		0.735851	0.751123	0.753391	0.730543	0.608138
Plastid Proteins	12627
Nonplastid Proteins	30134
	Sensitivity	Specificity	MCC	ACC
Location TargetP 1.1	0.486944	0.586884	0.344122	0.726278
Location WoLF PSORT	0.589979	0.473923	0.268709	0.659399
PredSL	0.383275	0.557426	0.270465	0.705422
Localizer	0.490473	0.62159	0.375888	0.741536
Multiloc2	0.329711	0.665906	0.321851	0.73271
PCLR	0.563867	0.520284	0.313028	0.694226
Sensitivity							Specificity							MCC							ACC
		Sensitivity	Specificity	MCC	ACC				Sensitivity	Specificity	MCC	ACC				Sensitivity	Specificity	MCC	ACC				Sensitivity	Specificity	MCC	ACC
1/6 of (TargetP, WolfPSORT, PredSL, Localizer, Multiloc2, PCLR)	12	0.694282	0.388409	0.215852	0.586927		3/3 of (TargetP, Localizer, Multiloc2)	124	0.269286	0.683692	0.308895	0.747451		2/3 of (TargetP, Localizer, Multiloc2)	125	0.426501	0.63182	0.368101	0.757273		2/2 of (TargetP, Localizer)	167	0.386108	0.663536	0.367709	0.760921
1/5 of (TargetP, WolfPSORT, PredSL, Localizer, PCLR)	37	0.694123	0.388475	0.215915	0.587044		4/4 of (TargetP, Localizer, Multiloc2, PCLR)	79	0.262633	0.682445	0.303896	0.746188		2/2 of (TargetP, Localizer)	167	0.386108	0.663536	0.367709	0.760921		3/3 of (TargetP, Localizer, PCLR)	127	0.368763	0.665333	0.358857	0.75884
1/5 of (Wolf PSORT, PredSL, Localizer, Multiloc2, PCLR)	17	0.688104	0.393336	0.222205	0.594528		4/4 of (TargetP, WolfPSORT, Localizer, Multiloc2)	55	0.248772	0.680165	0.293587	0.743639		3/5 of (TargetP, WolfPSORT, Localizer, Multiloc2, PCLR)	25	0.470695	0.598369	0.365467	0.750421		3/4 of (TargetP, WolfPSORT, Localizer, Multiloc2)	56	0.402265	0.646595	0.365348	0.758583
1/4 of (WolfPSORT, PredSL, Localizer, PCLR)	90	0.687866	0.393503	0.222407	0.594785		2/2 of (Localizer, Multiloc2)	187	0.283225	0.679719	0.315669	0.748948		3/4 of (TargetP, WolfPSORT, Localizer, PCLR)	60	0.460716	0.604615	0.365386	0.751801		4/5 of (TargetP, WolfPSORT, Localizer, Multiloc2, PCLR)	24	0.390306	0.649532	0.360682	0.757788
1/5 of (TargetP, WolfPSORT, Localizer, Multiloc2, PCLR)	27	0.687312	0.393008	0.221389	0.594224		3/3 of (Localizer, Multiloc2, PCLR)	160	0.274117	0.67916	0.309548	0.747428		3/4 of (TargetP, WolfPSORT, Localizer, Multiloc2)	56	0.402265	0.646595	0.365348	0.758583		3/3 of (TargetP, WolfPSORT, Localizer)	106	0.346824	0.674834	0.351936	0.757788
1/4 of (TargetP, WolfPSORT, Localizer, PCLR)	62	0.687153	0.393113	0.221513	0.594387		5/5 of (TargetP, WolfPSORT, Localizer, Multiloc2, PCLR)	23	0.242911	0.67884	0.289013	0.742516		3/4 of (WolfPSORT, Localizer, Multiloc2, PCLR)	96	0.42262	0.6288	0.363809	0.755847		2/3 of (TargetP, Localizer, Multiloc2)	125	0.426501	0.63182	0.368101	0.757273
1/5 of (TargetP, WolfPSORT, PredSL, Multiloc2, PCLR)	32	0.686995	0.396218	0.226647	0.598457		3/3 of (WolfPSORT, Localizer, Multiloc2)	142	0.260177	0.677599	0.299709	0.744995		3/4 of (TargetP, Localizer, Multiloc2, PCLR)	80	0.41169	0.636464	0.363419	0.756852		3/4 of (TargetP, Localizer, Multiloc2, PCLR)	80	0.41169	0.636464	0.363419	0.756852
1/4 of (TargetP, WolfPSORT, PredSL, PCLR)	54	0.685886	0.396049	0.225992	0.59841		4/4 of (WolfPSORT, Localizer, Multiloc2, PCLR)	95	0.252812	0.676988	0.294581	0.743756		3/5 of (TargetP, WolfPSORT, PredSL, Localizer, Multiloc2)	40	0.437351	0.616088	0.362172	0.753391		3/4 of (WolfPSORT, Localizer, Multiloc2, PCLR)	96	0.42262	0.6288	0.363809	0.755847
1/4 of (WolfPSORT, PredSL, Multiloc2, PCLR)	94	0.679392	0.401554	0.232785	0.606361		3/3 of (TargetP, WolfPSORT, Localizer)	106	0.346824	0.674834	0.351936	0.757788		4/6 of (TargetP, WolfPSORT, PredSL, Localizer, Multiloc2, PCLR)	9	0.426263	0.623422	0.361805	0.75456		4/4 of (TargetP, WolfPSORT, Localizer, PCLR)	59	0.332726	0.674751	0.343412	0.755613
1/4 of (TargetP, WolfPSORT, Multiloc2, PCLR)	66	0.678837	0.401565	0.232612	0.606455		4/4 of (TargetP, WolfPSORT, Localizer, PCLR)	59	0.332726	0.674751	0.343412	0.755613		3/5 of (Wolf PSORT, PredSL, Localizer, Multiloc2, PCLR)	15	0.459132	0.600725	0.361493	0.750187		3/3 of (WolfPSORT, Localizer, PCLR)	145	0.369872	0.650599	0.349854	0.755285
1/4 of (WolfPSORT, Localizer, Multiloc2, PCLR)	98	0.6786	0.398771	0.228008	0.602993		4/4 of (TargetP, PredSL, Localizer, Multiloc2)	67	0.223903	0.669747	0.271676	0.738237		2/3 of (WolfPSORT, Localizer, Multiloc2)	143	0.447648	0.608069	0.361379	0.751707		2/2 of (Localizer, PCLR)	189	0.415017	0.628071	0.359193	0.754701
1/3 of (WolfPSORT, Localizer, PCLR)	147	0.678204	0.398966	0.228191	0.603297		5/5 of (TargetP, PredSL, Localizer, Multiloc2, PCLR)	18	0.219389	0.669082	0.268298	0.737465		2/3 of (Localizer, Multiloc2, PCLR)	161	0.451608	0.605308	0.361265	0.751123		4/6 of (TargetP, WolfPSORT, PredSL, Localizer, Multiloc2, PCLR)	9	0.426263	0.623422	0.361805	0.75456
1/3 of (WolfPSORT, PredSL, PCLR)	141	0.677966	0.401407	0.23206	0.606384		5/5 of (TargetP, WolfPSORT, PredSL, Localizer, Multiloc2)	38	0.20933	0.668268	0.261039	0.735851		4/5 of (TargetP, WolfPSORT, Localizer, Multiloc2, PCLR)	24	0.390306	0.649532	0.360682	0.757788		3/5 of (TargetP, WolfPSORT, PredSL, Localizer, Multiloc2)	40	0.437351	0.616088	0.362172	0.753391
1/3 of (TargetP, WolfPSORT, PCLR)	114	0.677728	0.401454	0.232056	0.606478		6/6 of (TargetP, WolfPSORT, PredSL, Localizer, Multiloc2, PCLR)	7	0.20537	0.667439	0.257911	0.73515		2/2 of (Localizer, PCLR)	189	0.415017	0.628071	0.359193	0.754701		2/2 of (WolfPSORT, Localizer)	175	0.398067	0.629746	0.351239	0.753157
1/3 of (WolfPSORT, Multiloc2, PCLR)	150	0.66767	0.407699	0.238478	0.615458		3/3 of (PredSL, Localizer, Multiloc2)	151	0.229368	0.667127	0.274011	0.738658		3/3 of (TargetP, Localizer, PCLR)	127	0.368763	0.665333	0.358857	0.75884		4/5 of (TargetP, WolfPSORT, PredSL, Localizer, PCLR)	34	0.403374	0.627449	0.352477	0.75311
1/2 of (WolfPSORT, PCLR)	180	0.665531	0.407477	0.237395	0.615482		4/4 of (PredSL, Localizer, Multiloc2, PCLR)	99	0.223903	0.66706	0.270329	0.737839		2/3 of (TargetP, WolfPSORT, Localizer)	107	0.484793	0.581623	0.358665	0.744902		3/4 of (TargetP, WolfPSORT, PredSL, Localizer)	44	0.417234	0.621886	0.355874	0.753017
1/5 of (TargetP, WolfPSORT, PredSL, Localizer, Multiloc2)	42	0.663789	0.401158	0.226874	0.608138		4/4 of (WolfPSORT, PredSL, Localizer, Multiloc2)	83	0.214399	0.666585	0.263681	0.736366		2/4 of (TargetP, WolfPSORT, Localizer, Multiloc2)	57	0.493268	0.576187	0.358175	0.743241		3/4 of (TargetP, PredSL, Localizer, Multiloc2)	68	0.364724	0.640562	0.340284	0.751988
1/4 of (TargetP, WolfPSORT, PredSL, Localizer)	46	0.662918	0.401169	0.226601	0.608279		4/4 of (TargetP, WolfPSORT, PredSL, Localizer)	43	0.266197	0.666336	0.297472	0.743966		3/4 of (WolfPSORT, PredSL, Localizer, PCLR)	88	0.441708	0.605866	0.356613	0.750304		3/4 of (TargetP, WolfPSORT, Localizer, PCLR)	60	0.460716	0.604615	0.365386	0.751801
1/4 of (TargetP, WolfPSORT, Localizer, Multiloc2)	58	0.653176	0.409789	0.236706	0.619808		5/5 of (Wolf PSORT, PredSL, Localizer, Multiloc2, PCLR)	13	0.209488	0.666247	0.260167	0.735594		3/4 of (TargetP, WolfPSORT, PredSL, Localizer)	44	0.417234	0.621886	0.355874	0.753017		2/3 of (WolfPSORT, Localizer, Multiloc2)	143	0.447648	0.608069	0.361379	0.751707
1/3 of (TargetP, WolfPSORT, Localizer)	108	0.652305	0.409935	0.236629	0.620089		3/3 of (TargetP, Localizer, PCLR)	127	0.368763	0.665333	0.358857	0.75884		2/3 of (TargetP, WolfPSORT, Multiloc2)	110	0.432124	0.610086	0.354894	0.750772		4/5 of (TargetP, WolfPSORT, PredSL, Localizer, Multiloc2)	39	0.345002	0.647444	0.333599	0.751123
1/4 of (TargetP, WolfPSORT, PredSL, Multiloc2)	50	0.651038	0.412361	0.239861	0.623012		5/5 of (TargetP, WolfPSORT, PredSL, Localizer, PCLR)	33	0.258197	0.66517	0.291751	0.742587		2/4 of (WolfPSORT, PredSL, Localizer, Multiloc2)	85	0.48408	0.577421	0.35476	0.743054		3/4 of (TargetP, WolfPSORT, Multiloc2, PCLR)	64	0.415017	0.616761	0.350934	0.751123
1/4 of (WolfPSORT, PredSL, Localizer, Multiloc2)	86	0.648978	0.410418	0.236225	0.621071		2/2 of (TargetP, Localizer)	167	0.386108	0.663536	0.367709	0.760921		4/5 of (TargetP, WolfPSORT, PredSL, Localizer, PCLR)	34	0.403374	0.627449	0.352477	0.75311		2/3 of (Localizer, Multiloc2, PCLR)	161	0.451608	0.605308	0.361265	0.751123
1/3 of (TargetP, WolfPSORT, PredSL)	105	0.648028	0.411942	0.238196	0.622919		3/3 of (TargetP, PredSL, Localizer)	115	0.292016	0.659453	0.30963	0.746422		2/4 of (TargetP, WolfPSORT, Multiloc2, PCLR)	65	0.511167	0.559757	0.35229	0.73695		3/4 of (WolfPSORT, PredSL, Localizer, Multiloc2)	84	0.360367	0.639135	0.336892	0.751052
1/3 of (WolfPSORT, PredSL, Localizer)	135	0.647315	0.410559	0.23587	0.621445		4/4 of (WolfPSORT, PredSL, Localizer, PCLR)	87	0.267306	0.658794	0.294006	0.742774		3/3 of (TargetP, WolfPSORT, Localizer)	106	0.346824	0.674834	0.351936	0.757788		2/3 of (PredSL, Localizer, Multiloc2)	152	0.385078	0.627517	0.342622	0.750935
1/3 of (TargetP, WolfPSORT, Multiloc2)	111	0.637177	0.436374	0.269287	0.64986		4/4 of (TargetP, PredSL, Localizer, PCLR)	71	0.282433	0.658663	0.303307	0.744902		2/2 of (WolfPSORT, Localizer)	175	0.398067	0.629746	0.351239	0.753157		3/4 of (PredSL, Localizer, Multiloc2, PCLR)	100	0.371535	0.633234	0.339143	0.750889
1/2 of (TargetP, WolfPSORT)	164	0.633772	0.422425	0.248583	0.635992		3/3 of (WolfPSORT, PredSL, Localizer)	133	0.278394	0.657378	0.30009	0.744083		3/5 of (TargetP, WolfPSORT, PredSL, Localizer, PCLR)	35	0.485665	0.572389	0.351233	0.740996		4/5 of (TargetP, PredSL, Localizer, Multiloc2, PCLR)	19	0.355378	0.640817	0.335197	0.750842
1/3 of (WolfPSORT, PredSL, Multiloc2)	138	0.628703	0.422571	0.24701	0.636693		3/3 of (WolfPSORT, Localizer, PCLR)	145	0.369872	0.650599	0.349854	0.755285		3/4 of (TargetP, WolfPSORT, Multiloc2, PCLR)	64	0.415017	0.616761	0.350934	0.751123		2/3 of (TargetP, WolfPSORT, Multiloc2)	110	0.432124	0.610086	0.354894	0.750772
1/3 of (WolfPSORT, Localizer, Multiloc2)	144	0.627831	0.426733	0.252565	0.641066		4/5 of (TargetP, WolfPSORT, Localizer, Multiloc2, PCLR)	24	0.390306	0.649532	0.360682	0.757788		2/3 of (WolfPSORT, PredSL, Localizer)	134	0.468557	0.581539	0.350626	0.743522		4/5 of (Wolf PSORT, PredSL, Localizer, Multiloc2, PCLR)	14	0.349834	0.642379	0.333083	0.750514
1/2 of (WolfPSORT, Localizer)	176	0.62403	0.427394	0.252134	0.642119		3/3 of (PredSL, Localizer, PCLR)	154	0.293997	0.648838	0.304613	0.744551		3/6 of (TargetP, WolfPSORT, PredSL, Localizer, Multiloc2, PCLR)	10	0.490021	0.56892	0.350335	0.73978		3/5 of (TargetP, WolfPSORT, Localizer, Multiloc2, PCLR)	25	0.470695	0.598369	0.365467	0.750421
1/2 of (WolfPSORT, PredSL)	174	0.618961	0.420297	0.240405	0.635407		5/6 of (TargetP, WolfPSORT, PredSL, Localizer, Multiloc2, PCLR)	8	0.336528	0.647615	0.328832	0.750023		3/3 of (WolfPSORT, Localizer, PCLR)	145	0.369872	0.650599	0.349854	0.755285		3/4 of (WolfPSORT, PredSL, Localizer, PCLR)	88	0.441708	0.605866	0.356613	0.750304
1/5 of (TargetP, PredSL, Localizer, Multiloc2, PCLR)	22	0.604546	0.439562	0.261556	0.655636		4/5 of (TargetP, WolfPSORT, PredSL, Localizer, Multiloc2)	39	0.345002	0.647444	0.333599	0.751123		3/5 of (TargetP, PredSL, Localizer, Multiloc2, PCLR)	20	0.445747	0.594298	0.349621	0.746492		3/5 of (Wolf PSORT, PredSL, Localizer, Multiloc2, PCLR)	15	0.459132	0.600725	0.361493	0.750187
1/4 of (TargetP, PredSL, Localizer, PCLR)	74	0.603675	0.43979	0.261537	0.655917		3/4 of (TargetP, WolfPSORT, Localizer, Multiloc2)	56	0.402265	0.646595	0.365348	0.758583		2/4 of (TargetP, PredSL, Localizer, Multiloc2)	69	0.461587	0.581695	0.347332	0.743007		5/6 of (TargetP, WolfPSORT, PredSL, Localizer, Multiloc2, PCLR)	8	0.336528	0.647615	0.328832	0.750023
1/4 of (PredSL, Localizer, Multiloc2, PCLR)	102	0.595121	0.448543	0.269654	0.664406		2/2 of (PredSL, Localizer)	181	0.307857	0.643543	0.309639	0.745276		2/3 of (TargetP, PredSL, Localizer)	116	0.447014	0.586268	0.343853	0.743569		2/2 of (Localizer, Multiloc2)	187	0.283225	0.679719	0.315669	0.748948
1/4 of (TargetP, Localizer, Multiloc2, PCLR)	82	0.594012	0.448404	0.269064	0.664359		4/5 of (Wolf PSORT, PredSL, Localizer, Multiloc2, PCLR)	14	0.349834	0.642379	0.333083	0.750514		3/4 of (TargetP, PredSL, Localizer, PCLR)	72	0.429194	0.597069	0.343417	0.745931		3/3 of (TargetP, Localizer, Multiloc2)	124	0.269286	0.683692	0.308895	0.747451
1/3 of (PredSL, Localizer, PCLR)	156	0.593775	0.449353	0.270174	0.665201		4/5 of (TargetP, PredSL, Localizer, Multiloc2, PCLR)	19	0.355378	0.640817	0.335197	0.750842		4/4 of (TargetP, WolfPSORT, Localizer, PCLR)	59	0.332726	0.674751	0.343412	0.755613		3/3 of (Localizer, Multiloc2, PCLR)	160	0.274117	0.67916	0.309548	0.747428
1/2 of (WolfPSORT, Multiloc2)	178	0.593062	0.440911	0.25914	0.657788		3/4 of (TargetP, PredSL, Localizer, Multiloc2)	68	0.364724	0.640562	0.340284	0.751988		2/3 of (PredSL, Localizer, Multiloc2)	152	0.385078	0.627517	0.342622	0.750935		3/3 of (TargetP, WolfPSORT, PCLR)	112	0.373436	0.617632	0.329438	0.746726
1/3 of (TargetP, Localizer, PCLR)	129	0.592824	0.449118	0.269524	0.665061		3/3 of (TargetP, Multiloc2 PCLR)	130	0.287423	0.639246	0.295032	0.741698		2/4 of (TargetP, Localizer, Multiloc2, PCLR)	81	0.499208	0.554646	0.342078	0.73377		3/5 of (TargetP, PredSL, Localizer, Multiloc2, PCLR)	20	0.445747	0.594298	0.349621	0.746492
1/4 of (TargetP, PredSL, Multiloc2, PCLR)	78	0.586805	0.456191	0.276059	0.671445		3/4 of (WolfPSORT, PredSL, Localizer, Multiloc2)	84	0.360367	0.639135	0.336892	0.751052		2/3 of (TargetP, Localizer, PCLR)	128	0.492397	0.557628	0.341555	0.734775		3/3 of (TargetP, PredSL, Localizer)	115	0.292016	0.659453	0.30963	0.746422
1/3 of (TargetP, PredSL, PCLR)	123	0.584429	0.456113	0.275063	0.671515		4/4 of (TargetP, WolfPSORT, Multiloc2, PCLR)	63	0.265009	0.638428	0.281154	0.738658		2/5 of (TargetP, WolfPSORT, PredSL, Localizer, Multiloc2)	41	0.514177	0.546465	0.341544	0.730543		2/2 of (TargetP, WolfPSORT)	163	0.394266	0.609004	0.334347	0.746399
1/3 of (Localizer, Multiloc2, PCLR)	162	0.579994	0.460219	0.278366	0.675117		2/2 of (TargetP, Multiloc2)	169	0.295739	0.637093	0.29864	0.742306		2/4 of (TargetP, WolfPSORT, PredSL, Localizer)	45	0.509742	0.548398	0.341285	0.731291		4/4 of (TargetP, Localizer, Multiloc2, PCLR)	79	0.262633	0.682445	0.303896	0.746188
1/2 of (Localizer, PCLR)	190	0.577142	0.461729	0.279089	0.676473		3/3 of (TargetP, WolfPSORT, Multiloc2)	109	0.272295	0.637021	0.28473	0.739312		3/5 of (TargetP, WolfPSORT, PredSL, Multiloc2, PCLR)	30	0.450261	0.580339	0.34066	0.741534		3/4 of (TargetP, PredSL, Localizer, PCLR)	72	0.429194	0.597069	0.343417	0.745931
1/3 of (TargetP, Multiloc2 PCLR)	132	0.572945	0.467252	0.284022	0.68101		3/4 of (TargetP, Localizer, Multiloc2, PCLR)	80	0.41169	0.636464	0.363419	0.756852		3/4 of (TargetP, PredSL, Localizer, Multiloc2)	68	0.364724	0.640562	0.340284	0.751988		4/5 of (TargetP, WolfPSORT, PredSL, Multiloc2, PCLR)	29	0.354744	0.622083	0.322369	0.745837
1/3 of (PredSL, Multiloc2, PCLR)	159	0.571757	0.466073	0.282174	0.680145		3/3 of (WolfPSORT, Multiloc2, PCLR)	148	0.276889	0.634598	0.286059	0.739406		1 of (Localizer)	4	0.455928	0.576392	0.340181	0.740394		3/4 of (TargetP, WolfPSORT, PredSL, Multiloc2)	48	0.36512	0.61664	0.324279	0.74551
1/2 of (TargetP, PCLR)	172	0.569301	0.467634	0.283055	0.681455		2/2 of (Multiloc2, PCLR)	191	0.3016	0.633822	0.300067	0.742329		2/4 of (TargetP, WolfPSORT, PredSL, Multiloc2)	49	0.468557	0.567918	0.339196	0.737816		2/2 of (PredSL, Localizer)	181	0.307857	0.643543	0.309639	0.745276
1/2 of (PredSL, PCLR)	186	0.566767	0.465916	0.280063	0.680239		3/4 of (PredSL, Localizer, Multiloc2, PCLR)	100	0.371535	0.633234	0.339143	0.750889		3/4 of (PredSL, Localizer, Multiloc2, PCLR)	100	0.371535	0.633234	0.339143	0.750889		3/3 of (WolfPSORT, Localizer, Multiloc2)	142	0.260177	0.677599	0.299709	0.744995
1 of (WolfPSORT)	2	0.566247	0.43518	0.242232	0.654896		2/3 of (TargetP, Localizer, Multiloc2)	125	0.426501	0.63182	0.368101	0.757273		2/4 of (PredSL, Localizer, Multiloc2, PCLR)	101	0.487328	0.557286	0.338875	0.734308		4/4 of (TargetP, PredSL, Localizer, PCLR)	71	0.282433	0.658663	0.303307	0.744902
2/6 of (TargetP, WolfPSORT, PredSL, Localizer, Multiloc2, PCLR)	11	0.553461	0.497969	0.31056	0.703391		2/2 of (WolfPSORT, Localizer)	175	0.398067	0.629746	0.351239	0.753157		1/2 of (Localizer, Multiloc2)	188	0.486219	0.556623	0.33777	0.733934		2/3 of (TargetP, WolfPSORT, Localizer)	107	0.484793	0.581623	0.358665	0.744902
1/4 of (TargetP, PredSL, Localizer, Multiloc2)	70	0.553224	0.479739	0.290564	0.690926		2/2 of (WolfPSORT, Multiloc2)	177	0.28671	0.629675	0.288916	0.739593		3/4 of (WolfPSORT, PredSL, Localizer, Multiloc2)	84	0.360367	0.639135	0.336892	0.751052		3/3 of (PredSL, Localizer, PCLR)	154	0.293997	0.648838	0.304613	0.744551
2/5 of (TargetP, WolfPSORT, PredSL, Localizer, PCLR)	36	0.551006	0.498281	0.309867	0.703601		3/4 of (WolfPSORT, Localizer, Multiloc2, PCLR)	96	0.42262	0.6288	0.363809	0.755847		2/3 of (PredSL, Localizer, PCLR)	155	0.476556	0.560712	0.33681	0.735196		3/3 of (WolfPSORT, PredSL, Localizer)	133	0.278394	0.657378	0.30009	0.744083
1/3 of (TargetP, PredSL, Localizer)	117	0.550847	0.480716	0.290705	0.691674		5/5 of (TargetP, WolfPSORT, PredSL, Multiloc2, PCLR)	28	0.224061	0.628387	0.2505	0.731759		4/5 of (TargetP, PredSL, Localizer, Multiloc2, PCLR)	19	0.355378	0.640817	0.335197	0.750842		4/4 of (TargetP, WolfPSORT, PredSL, Localizer)	43	0.266197	0.666336	0.297472	0.743966
1/2 of (Multiloc2, PCLR)	192	0.548234	0.479595	0.28842	0.690949		1 of (Multiloc2)	5	0.313614	0.628173	0.303441	0.742499		2/4 of (WolfPSORT, Localizer, Multiloc2, PCLR)	97	0.5179	0.537305	0.334656	0.725959		3/4 of (WolfPSORT, PredSL, Multiloc2, PCLR)	92	0.371535	0.608431	0.321972	0.743826
2/5 of (TargetP, WolfPSORT, Localizer, Multiloc2, PCLR)	26	0.542531	0.510166	0.318716	0.711109		4/4 of (TargetP, WolfPSORT, PredSL, Multiloc2)	47	0.229051	0.628149	0.253479	0.73232		2/3 of (WolfPSORT, Localizer, PCLR)	146	0.510296	0.540838	0.334535	0.727479		4/4 of (WolfPSORT, Localizer, Multiloc2, PCLR)	95	0.252812	0.676988	0.294581	0.743756
2/4 of (TargetP, WolfPSORT, Localizer, PCLR)	61	0.539601	0.511295	0.318617	0.711763		2/2 of (Localizer, PCLR)	189	0.415017	0.628071	0.359193	0.754701		2/2 of (TargetP, WolfPSORT)	163	0.394266	0.609004	0.334347	0.746399		4/4 of (TargetP, WolfPSORT, Localizer, Multiloc2)	55	0.248772	0.680165	0.293587	0.743639
2/5 of (Wolf PSORT, PredSL, Localizer, Multiloc2, PCLR)	16	0.537542	0.510915	0.317347	0.711506		4/4 of (TargetP, PredSL, Multiloc2, PCLR)	75	0.24006	0.627536	0.259918	0.733536		2/3 of (TargetP, Multiloc2 PCLR)	131	0.451291	0.571515	0.333916	0.738073		2/3 of (TargetP, PredSL, Localizer)	116	0.447014	0.586268	0.343853	0.743569
1 of (PCLR)	6	0.536311	0.478959	0.282982	0.690793		2/3 of (PredSL, Localizer, Multiloc2)	152	0.385078	0.627517	0.342622	0.750935		4/5 of (TargetP, WolfPSORT, PredSL, Localizer, Multiloc2)	39	0.345002	0.647444	0.333599	0.751123		2/3 of (WolfPSORT, PredSL, Localizer)	134	0.468557	0.581539	0.350626	0.743522
1/3 of (TargetP, Localizer, Multiloc2)	126	0.535482	0.501483	0.306752	0.705659		4/5 of (TargetP, WolfPSORT, PredSL, Localizer, PCLR)	34	0.403374	0.627449	0.352477	0.75311		4/5 of (Wolf PSORT, PredSL, Localizer, Multiloc2, PCLR)	14	0.349834	0.642379	0.333083	0.750514		2/4 of (TargetP, WolfPSORT, Localizer, Multiloc2)	57	0.493268	0.576187	0.358175	0.743241
2/5 of (TargetP, WolfPSORT, PredSL, Multiloc2, PCLR)	31	0.533978	0.511571	0.316489	0.711857		3/3 of (TargetP, PredSL, Multiloc2)	118	0.245763	0.627249	0.263226	0.734167		3/4 of (TargetP, WolfPSORT, PredSL, PCLR)	52	0.432599	0.580817	0.332364	0.740271		2/4 of (WolfPSORT, PredSL, Localizer, Multiloc2)	85	0.48408	0.577421	0.35476	0.743054
2/4 of (WolfPSORT, PredSL, Localizer, PCLR)	89	0.533661	0.511773	0.316558	0.711974		4/4 of (WolfPSORT, PredSL, Multiloc2, PCLR)	91	0.229368	0.626976	0.253046	0.732156		2/3 of (TargetP, WolfPSORT, PredSL)	104	0.453588	0.567592	0.331757	0.736623		2/4 of (TargetP, PredSL, Localizer, Multiloc2)	69	0.461587	0.581695	0.347332	0.743007
1/2 of (TargetP, Localizer)	168	0.531601	0.503601	0.30732	0.706969		3/3 of (PredSL, Multiloc2, PCLR)	157	0.245763	0.625101	0.262031	0.73377		2/4 of (TargetP, PredSL, Localizer, PCLR)	73	0.510851	0.537366	0.331532	0.725702		4/4 of (WolfPSORT, PredSL, Localizer, PCLR)	87	0.267306	0.658794	0.294006	0.742774
2/4 of (TargetP, WolfPSORT, PredSL, PCLR)	53	0.530493	0.512001	0.315432	0.712067		3/3 of (WolfPSORT, PredSL, Multiloc2)	136	0.235625	0.624213	0.255393	0.732413		2/3 of (WolfPSORT, Multiloc2, PCLR)	149	0.471487	0.557188	0.331367	0.733302		5/5 of (TargetP, WolfPSORT, PredSL, Localizer, PCLR)	33	0.258197	0.66517	0.291751	0.742587
1/3 of (PredSL, Localizer, Multiloc2)	153	0.527166	0.503784	0.305647	0.707063		4/6 of (TargetP, WolfPSORT, PredSL, Localizer, Multiloc2, PCLR)	9	0.426263	0.623422	0.361805	0.75456		2/5 of (TargetP, PredSL, Localizer, Multiloc2, PCLR)	21	0.514652	0.534815	0.330833	0.724509		5/5 of (TargetP, WolfPSORT, Localizer, Multiloc2, PCLR)	23	0.242911	0.67884	0.289013	0.742516
1/2 of (PredSL, Localizer)	182	0.520196	0.506868	0.30586	0.708887		2/2 of (PredSL, Multiloc2)	183	0.252732	0.622149	0.264544	0.734027		3/3 of (TargetP, WolfPSORT, PCLR)	112	0.373436	0.617632	0.329438	0.746726		1 of (Multiloc2)	5	0.313614	0.628173	0.303441	0.742499
2/4 of (WolfPSORT, Localizer, Multiloc2, PCLR)	97	0.5179	0.537305	0.334656	0.725959		4/5 of (TargetP, WolfPSORT, PredSL, Multiloc2, PCLR)	29	0.354744	0.622083	0.322369	0.745837		5/6 of (TargetP, WolfPSORT, PredSL, Localizer, Multiloc2, PCLR)	8	0.336528	0.647615	0.328832	0.750023		2/2 of (Multiloc2, PCLR)	191	0.3016	0.633822	0.300067	0.742329
2/5 of (TargetP, PredSL, Localizer, Multiloc2, PCLR)	21	0.514652	0.534815	0.330833	0.724509		3/4 of (TargetP, WolfPSORT, PredSL, Localizer)	44	0.417234	0.621886	0.355874	0.753017		2/4 of (TargetP, PredSL, Multiloc2, PCLR)	77	0.476477	0.548755	0.32628	0.729724		2/2 of (TargetP, Multiloc2)	169	0.295739	0.637093	0.29864	0.742306
2/5 of (TargetP, WolfPSORT, PredSL, Localizer, Multiloc2)	41	0.514177	0.546465	0.341544	0.730543		3/3 of (TargetP, WolfPSORT, PCLR)	112	0.373436	0.617632	0.329438	0.746726		3/4 of (TargetP, WolfPSORT, PredSL, Multiloc2)	48	0.36512	0.61664	0.324279	0.74551		2/3 of (WolfPSORT, PredSL, Multiloc2)	137	0.387613	0.597412	0.322431	0.742049
2/3 of (TargetP, WolfPSORT, PCLR)	113	0.513147	0.526491	0.322203	0.719972		3/4 of (TargetP, WolfPSORT, Multiloc2, PCLR)	64	0.415017	0.616761	0.350934	0.751123		2/2 of (TargetP, PCLR)	171	0.428798	0.572607	0.32393	0.736833		3/3 of (TargetP, Multiloc2 PCLR)	130	0.287423	0.639246	0.295032	0.741698
2/4 of (TargetP, WolfPSORT, Multiloc2, PCLR)	65	0.511167	0.559757	0.35229	0.73695		3/4 of (TargetP, WolfPSORT, PredSL, Multiloc2)	48	0.36512	0.61664	0.324279	0.74551		1/2 of (TargetP, Multiloc2)	170	0.479645	0.544115	0.323588	0.727689		3/5 of (TargetP, WolfPSORT, PredSL, Multiloc2, PCLR)	30	0.450261	0.580339	0.34066	0.741534
2/4 of (TargetP, PredSL, Localizer, PCLR)	73	0.510851	0.537366	0.331532	0.725702		3/5 of (TargetP, WolfPSORT, PredSL, Localizer, Multiloc2)	40	0.437351	0.616088	0.362172	0.753391		2/3 of (WolfPSORT, PredSL, Multiloc2)	137	0.387613	0.597412	0.322431	0.742049		3/5 of (TargetP, WolfPSORT, PredSL, Localizer, PCLR)	35	0.485665	0.572389	0.351233	0.740996
2/3 of (WolfPSORT, Localizer, PCLR)	146	0.510296	0.540838	0.334535	0.727479		4/4 of (TargetP, WolfPSORT, PredSL, PCLR)	51	0.287502	0.613798	0.279744	0.736202		4/5 of (TargetP, WolfPSORT, PredSL, Multiloc2, PCLR)	29	0.354744	0.622083	0.322369	0.745837		1 of (Localizer)	4	0.455928	0.576392	0.340181	0.740394
2/4 of (TargetP, WolfPSORT, PredSL, Localizer)	45	0.509742	0.548398	0.341285	0.731291		3/3 of (TargetP, WolfPSORT, PredSL)	103	0.29859	0.610427	0.28386	0.736623		2/3 of (TargetP, WolfPSORT, PCLR)	113	0.513147	0.526491	0.322203	0.719972		3/4 of (TargetP, WolfPSORT, PredSL, PCLR)	52	0.432599	0.580817	0.332364	0.740271
2/4 of (WolfPSORT, PredSL, Multiloc2, PCLR)	93	0.50792	0.526087	0.319512	0.719598		2/3 of (TargetP, WolfPSORT, Multiloc2)	110	0.432124	0.610086	0.354894	0.750772		3/4 of (WolfPSORT, PredSL, Multiloc2, PCLR)	92	0.371535	0.608431	0.321972	0.743826		3/4 of (TargetP, PredSL, Multiloc2, PCLR)	76	0.380485	0.592647	0.315284	0.73985
1/3 of (TargetP, PredSL, Multiloc2)	120	0.507762	0.511366	0.305098	0.711389		2/2 of (TargetP, WolfPSORT)	163	0.394266	0.609004	0.334347	0.746399		2/3 of (TargetP, PredSL, PCLR)	122	0.464122	0.550183	0.32184	0.729724		3/6 of (TargetP, WolfPSORT, PredSL, Localizer, Multiloc2, PCLR)	10	0.490021	0.56892	0.350335	0.73978
2/4 of (TargetP, Localizer, Multiloc2, PCLR)	81	0.499208	0.554646	0.342078	0.73377		3/4 of (WolfPSORT, PredSL, Multiloc2, PCLR)	92	0.371535	0.608431	0.321972	0.743826		2/4 of (WolfPSORT, PredSL, Multiloc2, PCLR)	93	0.50792	0.526087	0.319512	0.719598		2/2 of (WolfPSORT, Multiloc2)	177	0.28671	0.629675	0.288916	0.739593
1/2 of (TargetP, PredSL)	166	0.496911	0.511037	0.300169	0.711062		2/3 of (WolfPSORT, Localizer, Multiloc2)	143	0.447648	0.608069	0.361379	0.751707		2/5 of (TargetP, WolfPSORT, Localizer, Multiloc2, PCLR)	26	0.542531	0.510166	0.318716	0.711109		3/3 of (WolfPSORT, Multiloc2, PCLR)	148	0.276889	0.634598	0.286059	0.739406
2/3 of (WolfPSORT, PredSL, PCLR)`	140	0.495327	0.524444	0.31242	0.718358		3/4 of (WolfPSORT, PredSL, Localizer, PCLR)	88	0.441708	0.605866	0.356613	0.750304		2/4 of (TargetP, WolfPSORT, Localizer, PCLR)	61	0.539601	0.511295	0.318617	0.711763		3/3 of (TargetP, WolfPSORT, Multiloc2)	109	0.272295	0.637021	0.28473	0.739312
2/4 of (TargetP, WolfPSORT, Localizer, Multiloc2)	57	0.493268	0.576187	0.358175	0.743241		2/3 of (Localizer, Multiloc2, PCLR)	161	0.451608	0.605308	0.361265	0.751123		2/5 of (Wolf PSORT, PredSL, Localizer, Multiloc2, PCLR)	16	0.537542	0.510915	0.317347	0.711506		4/4 of (TargetP, WolfPSORT, Multiloc2, PCLR)	63	0.265009	0.638428	0.281154	0.738658
2/3 of (TargetP, Localizer, PCLR)	128	0.492397	0.557628	0.341555	0.734775		3/4 of (TargetP, WolfPSORT, Localizer, PCLR)	60	0.460716	0.604615	0.365386	0.751801		1 of (TargetP)	1	0.461867	0.545608	0.316783	0.727509		3/3 of (PredSL, Localizer, Multiloc2)	151	0.229368	0.667127	0.274011	0.738658
3/6 of (TargetP, WolfPSORT, PredSL, Localizer, Multiloc2, PCLR)	10	0.490021	0.56892	0.350335	0.73978		3/3 of (WolfPSORT, PredSL, PCLR)	139	0.301362	0.601296	0.279588	0.734705		2/4 of (WolfPSORT, PredSL, Localizer, PCLR)	89	0.533661	0.511773	0.316558	0.711974		4/4 of (TargetP, PredSL, Localizer, Multiloc2)	67	0.223903	0.669747	0.271676	0.738237
2/4 of (PredSL, Localizer, Multiloc2, PCLR)	101	0.487328	0.557286	0.338875	0.734308		3/5 of (Wolf PSORT, PredSL, Localizer, Multiloc2, PCLR)	15	0.459132	0.600725	0.361493	0.750187		2/5 of (TargetP, WolfPSORT, PredSL, Multiloc2, PCLR)	31	0.533978	0.511571	0.316489	0.711857		2/3 of (TargetP, PredSL, Multiloc2)	119	0.394028	0.584057	0.315744	0.738213
1/2 of (Localizer, Multiloc2)	188	0.486219	0.556623	0.33777	0.733934		3/5 of (TargetP, WolfPSORT, Localizer, Multiloc2, PCLR)	25	0.470695	0.598369	0.365467	0.750421		2/3 of (TargetP, PredSL, Multiloc2)	119	0.394028	0.584057	0.315744	0.738213		2/3 of (TargetP, Multiloc2 PCLR)	131	0.451291	0.571515	0.333916	0.738073
3/5 of (TargetP, WolfPSORT, PredSL, Localizer, PCLR)	35	0.485665	0.572389	0.351233	0.740996		2/3 of (WolfPSORT, PredSL, Multiloc2)	137	0.387613	0.597412	0.322431	0.742049		2/2 of (Localizer, Multiloc2)	187	0.283225	0.679719	0.315669	0.748948		4/4 of (PredSL, Localizer, Multiloc2, PCLR)	99	0.223903	0.66706	0.270329	0.737839
2/3 of (TargetP, WolfPSORT, Localizer)	107	0.484793	0.581623	0.358665	0.744902		3/4 of (TargetP, PredSL, Localizer, PCLR)	72	0.429194	0.597069	0.343417	0.745931		2/4 of (TargetP, WolfPSORT, PredSL, PCLR)	53	0.530493	0.512001	0.315432	0.712067		2/4 of (TargetP, WolfPSORT, PredSL, Multiloc2)	49	0.468557	0.567918	0.339196	0.737816
2/4 of (WolfPSORT, PredSL, Localizer, Multiloc2)	85	0.48408	0.577421	0.35476	0.743054		3/5 of (TargetP, PredSL, Localizer, Multiloc2, PCLR)	20	0.445747	0.594298	0.349621	0.746492		3/4 of (TargetP, PredSL, Multiloc2, PCLR)	76	0.380485	0.592647	0.315284	0.73985		5/5 of (TargetP, PredSL, Localizer, Multiloc2, PCLR)	18	0.219389	0.669082	0.268298	0.737465
1/2 of (TargetP, Multiloc2)	170	0.479645	0.544115	0.323588	0.727689		3/4 of (TargetP, PredSL, Multiloc2, PCLR)	76	0.380485	0.592647	0.315284	0.73985		2/2 of (WolfPSORT, PCLR)	179	0.436955	0.554751	0.31314	0.730192		2/4 of (TargetP, WolfPSORT, Multiloc2, PCLR)	65	0.511167	0.559757	0.35229	0.73695
2/3 of (PredSL, Localizer, PCLR)	155	0.476556	0.560712	0.33681	0.735196		2/2 of (WolfPSORT, PredSL)	173	0.31942	0.589103	0.281226	0.733255		2/3 of (WolfPSORT, PredSL, PCLR)`	140	0.495327	0.524444	0.31242	0.718358		2/2 of (TargetP, PCLR)	171	0.428798	0.572607	0.32393	0.736833
2/4 of (TargetP, PredSL, Multiloc2, PCLR)	77	0.476477	0.548755	0.32628	0.729724		2/3 of (TargetP, PredSL, Localizer)	116	0.447014	0.586268	0.343853	0.743569		2/6 of (TargetP, WolfPSORT, PredSL, Localizer, Multiloc2, PCLR)	11	0.553461	0.497969	0.31056	0.703391		3/3 of (TargetP, WolfPSORT, PredSL)	103	0.29859	0.610427	0.28386	0.736623
2/3 of (WolfPSORT, Multiloc2, PCLR)	149	0.471487	0.557188	0.331367	0.733302		2/3 of (TargetP, PredSL, Multiloc2)	119	0.394028	0.584057	0.315744	0.738213		2/5 of (TargetP, WolfPSORT, PredSL, Localizer, PCLR)	36	0.551006	0.498281	0.309867	0.703601		2/3 of (TargetP, WolfPSORT, PredSL)	104	0.453588	0.567592	0.331757	0.736623
3/5 of (TargetP, WolfPSORT, Localizer, Multiloc2, PCLR)	25	0.470695	0.598369	0.365467	0.750421		2/4 of (TargetP, PredSL, Localizer, Multiloc2)	69	0.461587	0.581695	0.347332	0.743007		2/2 of (PredSL, Localizer)	181	0.307857	0.643543	0.309639	0.745276		4/4 of (WolfPSORT, PredSL, Localizer, Multiloc2)	83	0.214399	0.666585	0.263681	0.736366
2/4 of (TargetP, WolfPSORT, PredSL, Multiloc2)	49	0.468557	0.567918	0.339196	0.737816		2/3 of (TargetP, WolfPSORT, Localizer)	107	0.484793	0.581623	0.358665	0.744902		3/3 of (TargetP, PredSL, Localizer)	115	0.292016	0.659453	0.30963	0.746422		4/4 of (TargetP, WolfPSORT, PredSL, PCLR)	51	0.287502	0.613798	0.279744	0.736202
2/3 of (WolfPSORT, PredSL, Localizer)	134	0.468557	0.581539	0.350626	0.743522		2/3 of (WolfPSORT, PredSL, Localizer)	134	0.468557	0.581539	0.350626	0.743522		3/3 of (Localizer, Multiloc2, PCLR)	160	0.274117	0.67916	0.309548	0.747428		5/5 of (TargetP, WolfPSORT, PredSL, Localizer, Multiloc2)	38	0.20933	0.668268	0.261039	0.735851
2/3 of (TargetP, PredSL, PCLR)	122	0.464122	0.550183	0.32184	0.729724		3/4 of (TargetP, WolfPSORT, PredSL, PCLR)	52	0.432599	0.580817	0.332364	0.740271		3/3 of (TargetP, Localizer, Multiloc2)	124	0.269286	0.683692	0.308895	0.747451		5/5 of (Wolf PSORT, PredSL, Localizer, Multiloc2, PCLR)	13	0.209488	0.666247	0.260167	0.735594
1 of (TargetP)	1	0.461867	0.545608	0.316783	0.727509		3/5 of (TargetP, WolfPSORT, PredSL, Multiloc2, PCLR)	30	0.450261	0.580339	0.34066	0.741534		2/3 of (PredSL, Multiloc2, PCLR)	158	0.404483	0.567508	0.308109	0.733138		2/3 of (PredSL, Localizer, PCLR)	155	0.476556	0.560712	0.33681	0.735196
2/4 of (TargetP, PredSL, Localizer, Multiloc2)	69	0.461587	0.581695	0.347332	0.743007		3/3 of (TargetP, PredSL, PCLR)	121	0.321717	0.579623	0.275977	0.730823		1/2 of (TargetP, Localizer)	168	0.531601	0.503601	0.30732	0.706969		6/6 of (TargetP, WolfPSORT, PredSL, Localizer, Multiloc2, PCLR)	7	0.20537	0.667439	0.257911	0.73515
3/4 of (TargetP, WolfPSORT, Localizer, PCLR)	60	0.460716	0.604615	0.365386	0.751801		2/4 of (WolfPSORT, PredSL, Localizer, Multiloc2)	85	0.48408	0.577421	0.35476	0.743054		1/3 of (TargetP, Localizer, Multiloc2)	126	0.535482	0.501483	0.306752	0.705659		2/3 of (TargetP, Localizer, PCLR)	128	0.492397	0.557628	0.341555	0.734775
3/5 of (Wolf PSORT, PredSL, Localizer, Multiloc2, PCLR)	15	0.459132	0.600725	0.361493	0.750187		1 of (Localizer)	4	0.455928	0.576392	0.340181	0.740394		1/2 of (PredSL, Localizer)	182	0.520196	0.506868	0.30586	0.708887		3/3 of (WolfPSORT, PredSL, PCLR)	139	0.301362	0.601296	0.279588	0.734705
1 of (Localizer)	4	0.455928	0.576392	0.340181	0.740394		2/4 of (TargetP, WolfPSORT, Localizer, Multiloc2)	57	0.493268	0.576187	0.358175	0.743241		1/3 of (PredSL, Localizer, Multiloc2)	153	0.527166	0.503784	0.305647	0.707063		2/4 of (PredSL, Localizer, Multiloc2, PCLR)	101	0.487328	0.557286	0.338875	0.734308
2/3 of (TargetP, WolfPSORT, PredSL)	104	0.453588	0.567592	0.331757	0.736623		2/2 of (TargetP, PredSL)	165	0.337082	0.57343	0.279449	0.730215		1/3 of (TargetP, PredSL, Multiloc2)	120	0.507762	0.511366	0.305098	0.711389		3/3 of (TargetP, PredSL, Multiloc2)	118	0.245763	0.627249	0.263226	0.734167
2/3 of (Localizer, Multiloc2, PCLR)	161	0.451608	0.605308	0.361265	0.751123		2/2 of (TargetP, PCLR)	171	0.428798	0.572607	0.32393	0.736833		3/3 of (PredSL, Localizer, PCLR)	154	0.293997	0.648838	0.304613	0.744551		2/2 of (PredSL, Multiloc2)	183	0.252732	0.622149	0.264544	0.734027
2/3 of (TargetP, Multiloc2 PCLR)	131	0.451291	0.571515	0.333916	0.738073		3/5 of (TargetP, WolfPSORT, PredSL, Localizer, PCLR)	35	0.485665	0.572389	0.351233	0.740996		4/4 of (TargetP, Localizer, Multiloc2, PCLR)	79	0.262633	0.682445	0.303896	0.746188		1/2 of (Localizer, Multiloc2)	188	0.486219	0.556623	0.33777	0.733934
3/5 of (TargetP, WolfPSORT, PredSL, Multiloc2, PCLR)	30	0.450261	0.580339	0.34066	0.741534		2/3 of (TargetP, Multiloc2 PCLR)	131	0.451291	0.571515	0.333916	0.738073		1 of (Multiloc2)	5	0.313614	0.628173	0.303441	0.742499		2/4 of (TargetP, Localizer, Multiloc2, PCLR)	81	0.499208	0.554646	0.342078	0.73377
2/3 of (WolfPSORT, Localizer, Multiloc2)	143	0.447648	0.608069	0.361379	0.751707		3/6 of (TargetP, WolfPSORT, PredSL, Localizer, Multiloc2, PCLR)	10	0.490021	0.56892	0.350335	0.73978		4/4 of (TargetP, PredSL, Localizer, PCLR)	71	0.282433	0.658663	0.303307	0.744902		3/3 of (PredSL, Multiloc2, PCLR)	157	0.245763	0.625101	0.262031	0.73377
2/3 of (TargetP, PredSL, Localizer)	116	0.447014	0.586268	0.343853	0.743569		2/4 of (TargetP, WolfPSORT, PredSL, Multiloc2)	49	0.468557	0.567918	0.339196	0.737816		1/2 of (TargetP, PredSL)	166	0.496911	0.511037	0.300169	0.711062		4/4 of (TargetP, PredSL, Multiloc2, PCLR)	75	0.24006	0.627536	0.259918	0.733536
3/5 of (TargetP, PredSL, Localizer, Multiloc2, PCLR)	20	0.445747	0.594298	0.349621	0.746492		2/3 of (TargetP, WolfPSORT, PredSL)	104	0.453588	0.567592	0.331757	0.736623		3/3 of (WolfPSORT, PredSL, Localizer)	133	0.278394	0.657378	0.30009	0.744083		2/3 of (WolfPSORT, Multiloc2, PCLR)	149	0.471487	0.557188	0.331367	0.733302
3/4 of (WolfPSORT, PredSL, Localizer, PCLR)	88	0.441708	0.605866	0.356613	0.750304		2/3 of (PredSL, Multiloc2, PCLR)	158	0.404483	0.567508	0.308109	0.733138		2/2 of (Multiloc2, PCLR)	191	0.3016	0.633822	0.300067	0.742329		2/2 of (WolfPSORT, PredSL)	173	0.31942	0.589103	0.281226	0.733255
3/5 of (TargetP, WolfPSORT, PredSL, Localizer, Multiloc2)	40	0.437351	0.616088	0.362172	0.753391		2/3 of (PredSL, Localizer, PCLR)	155	0.476556	0.560712	0.33681	0.735196		3/3 of (WolfPSORT, Localizer, Multiloc2)	142	0.260177	0.677599	0.299709	0.744995		2/3 of (PredSL, Multiloc2, PCLR)	158	0.404483	0.567508	0.308109	0.733138
2/2 of (WolfPSORT, PCLR)	179	0.436955	0.554751	0.31314	0.730192		2/4 of (TargetP, WolfPSORT, Multiloc2, PCLR)	65	0.511167	0.559757	0.35229	0.73695		2/2 of (TargetP, Multiloc2)	169	0.295739	0.637093	0.29864	0.742306		3/3 of (WolfPSORT, PredSL, Multiloc2)	136	0.235625	0.624213	0.255393	0.732413
1/2 of (PredSL, Multiloc2)`	184	0.432995	0.53677	0.29602	0.72224		2/3 of (TargetP, Localizer, PCLR)	128	0.492397	0.557628	0.341555	0.734775		4/4 of (TargetP, WolfPSORT, PredSL, Localizer)	43	0.266197	0.666336	0.297472	0.743966		4/4 of (TargetP, WolfPSORT, PredSL, Multiloc2)	47	0.229051	0.628149	0.253479	0.73232
3/4 of (TargetP, WolfPSORT, PredSL, PCLR)	52	0.432599	0.580817	0.332364	0.740271		2/4 of (PredSL, Localizer, Multiloc2, PCLR)	101	0.487328	0.557286	0.338875	0.734308		1/2 of (PredSL, Multiloc2)`	184	0.432995	0.53677	0.29602	0.72224		4/4 of (WolfPSORT, PredSL, Multiloc2, PCLR)	91	0.229368	0.626976	0.253046	0.732156
2/3 of (TargetP, WolfPSORT, Multiloc2)	110	0.432124	0.610086	0.354894	0.750772		2/3 of (WolfPSORT, Multiloc2, PCLR)	149	0.471487	0.557188	0.331367	0.733302		3/3 of (TargetP, Multiloc2 PCLR)	130	0.287423	0.639246	0.295032	0.741698		5/5 of (TargetP, WolfPSORT, PredSL, Multiloc2, PCLR)	28	0.224061	0.628387	0.2505	0.731759
3/4 of (TargetP, PredSL, Localizer, PCLR)	72	0.429194	0.597069	0.343417	0.745931		1/2 of (Localizer, Multiloc2)	188	0.486219	0.556623	0.33777	0.733934		4/4 of (WolfPSORT, Localizer, Multiloc2, PCLR)	95	0.252812	0.676988	0.294581	0.743756		2/4 of (TargetP, WolfPSORT, PredSL, Localizer)	45	0.509742	0.548398	0.341285	0.731291
2/2 of (TargetP, PCLR)	171	0.428798	0.572607	0.32393	0.736833		2/2 of (WolfPSORT, PCLR)	179	0.436955	0.554751	0.31314	0.730192		4/4 of (WolfPSORT, PredSL, Localizer, PCLR)	87	0.267306	0.658794	0.294006	0.742774		3/3 of (TargetP, PredSL, PCLR)	121	0.321717	0.579623	0.275977	0.730823
2/3 of (TargetP, Localizer, Multiloc2)	125	0.426501	0.63182	0.368101	0.757273		2/4 of (TargetP, Localizer, Multiloc2, PCLR)	81	0.499208	0.554646	0.342078	0.73377		4/4 of (TargetP, WolfPSORT, Localizer, Multiloc2)	55	0.248772	0.680165	0.293587	0.743639		2/5 of (TargetP, WolfPSORT, PredSL, Localizer, Multiloc2)	41	0.514177	0.546465	0.341544	0.730543
4/6 of (TargetP, WolfPSORT, PredSL, Localizer, Multiloc2, PCLR)	9	0.426263	0.623422	0.361805	0.75456		2/2 of (PredSL, PCLR)	185	0.341676	0.553787	0.267471	0.724322		5/5 of (TargetP, WolfPSORT, PredSL, Localizer, PCLR)	33	0.258197	0.66517	0.291751	0.742587		2/2 of (TargetP, PredSL)	165	0.337082	0.57343	0.279449	0.730215
3/4 of (WolfPSORT, Localizer, Multiloc2, PCLR)	96	0.42262	0.6288	0.363809	0.755847		2/3 of (TargetP, PredSL, PCLR)	122	0.464122	0.550183	0.32184	0.729724		1/3 of (TargetP, PredSL, Localizer)	117	0.550847	0.480716	0.290705	0.691674		2/2 of (WolfPSORT, PCLR)	179	0.436955	0.554751	0.31314	0.730192
3/4 of (TargetP, WolfPSORT, PredSL, Localizer)	44	0.417234	0.621886	0.355874	0.753017		2/4 of (TargetP, PredSL, Multiloc2, PCLR)	77	0.476477	0.548755	0.32628	0.729724		1/4 of (TargetP, PredSL, Localizer, Multiloc2)	70	0.553224	0.479739	0.290564	0.690926		2/4 of (TargetP, PredSL, Multiloc2, PCLR)	77	0.476477	0.548755	0.32628	0.729724
3/4 of (TargetP, WolfPSORT, Multiloc2, PCLR)	64	0.415017	0.616761	0.350934	0.751123		2/4 of (TargetP, WolfPSORT, PredSL, Localizer)	45	0.509742	0.548398	0.341285	0.731291		5/5 of (TargetP, WolfPSORT, Localizer, Multiloc2, PCLR)	23	0.242911	0.67884	0.289013	0.742516		2/3 of (TargetP, PredSL, PCLR)	122	0.464122	0.550183	0.32184	0.729724
2/2 of (Localizer, PCLR)	189	0.415017	0.628071	0.359193	0.754701		2/5 of (TargetP, WolfPSORT, PredSL, Localizer, Multiloc2)	41	0.514177	0.546465	0.341544	0.730543		2/2 of (WolfPSORT, Multiloc2)	177	0.28671	0.629675	0.288916	0.739593		1/2 of (TargetP, Multiloc2)	170	0.479645	0.544115	0.323588	0.727689
3/4 of (TargetP, Localizer, Multiloc2, PCLR)	80	0.41169	0.636464	0.363419	0.756852		1 of (TargetP)	1	0.461867	0.545608	0.316783	0.727509		1/2 of (Multiloc2, PCLR)	192	0.548234	0.479595	0.28842	0.690949		1 of (TargetP)	1	0.461867	0.545608	0.316783	0.727509
2/3 of (PredSL, Multiloc2, PCLR)	158	0.404483	0.567508	0.308109	0.733138		1/2 of (TargetP, Multiloc2)	170	0.479645	0.544115	0.323588	0.727689		3/3 of (WolfPSORT, Multiloc2, PCLR)	148	0.276889	0.634598	0.286059	0.739406		2/3 of (WolfPSORT, Localizer, PCLR)	146	0.510296	0.540838	0.334535	0.727479
4/5 of (TargetP, WolfPSORT, PredSL, Localizer, PCLR)	34	0.403374	0.627449	0.352477	0.75311		2/3 of (WolfPSORT, Localizer, PCLR)	146	0.510296	0.540838	0.334535	0.727479		3/3 of (TargetP, WolfPSORT, Multiloc2)	109	0.272295	0.637021	0.28473	0.739312		2/4 of (WolfPSORT, Localizer, Multiloc2, PCLR)	97	0.5179	0.537305	0.334656	0.725959
3/4 of (TargetP, WolfPSORT, Localizer, Multiloc2)	56	0.402265	0.646595	0.365348	0.758583		2/4 of (TargetP, PredSL, Localizer, PCLR)	73	0.510851	0.537366	0.331532	0.725702		1/3 of (TargetP, Multiloc2 PCLR)	132	0.572945	0.467252	0.284022	0.68101		2/4 of (TargetP, PredSL, Localizer, PCLR)	73	0.510851	0.537366	0.331532	0.725702
2/2 of (WolfPSORT, Localizer)	175	0.398067	0.629746	0.351239	0.753157		2/4 of (WolfPSORT, Localizer, Multiloc2, PCLR)	97	0.5179	0.537305	0.334656	0.725959		3/3 of (TargetP, WolfPSORT, PredSL)	103	0.29859	0.610427	0.28386	0.736623		2/5 of (TargetP, PredSL, Localizer, Multiloc2, PCLR)	21	0.514652	0.534815	0.330833	0.724509
2/2 of (TargetP, WolfPSORT)	163	0.394266	0.609004	0.334347	0.746399		1/2 of (PredSL, Multiloc2)`	184	0.432995	0.53677	0.29602	0.72224		1/2 of (TargetP, PCLR)	172	0.569301	0.467634	0.283055	0.681455		2/2 of (PredSL, PCLR)	185	0.341676	0.553787	0.267471	0.724322
2/3 of (TargetP, PredSL, Multiloc2)	119	0.394028	0.584057	0.315744	0.738213		2/5 of (TargetP, PredSL, Localizer, Multiloc2, PCLR)	21	0.514652	0.534815	0.330833	0.724509		1 of (PCLR)	6	0.536311	0.478959	0.282982	0.690793		1/2 of (PredSL, Multiloc2)`	184	0.432995	0.53677	0.29602	0.72224
4/5 of (TargetP, WolfPSORT, Localizer, Multiloc2, PCLR)	24	0.390306	0.649532	0.360682	0.757788		2/3 of (TargetP, WolfPSORT, PCLR)	113	0.513147	0.526491	0.322203	0.719972		1/3 of (PredSL, Multiloc2, PCLR)	159	0.571757	0.466073	0.282174	0.680145		2/3 of (TargetP, WolfPSORT, PCLR)	113	0.513147	0.526491	0.322203	0.719972
2/3 of (WolfPSORT, PredSL, Multiloc2)	137	0.387613	0.597412	0.322431	0.742049		2/4 of (WolfPSORT, PredSL, Multiloc2, PCLR)	93	0.50792	0.526087	0.319512	0.719598		2/2 of (WolfPSORT, PredSL)	173	0.31942	0.589103	0.281226	0.733255		2/4 of (WolfPSORT, PredSL, Multiloc2, PCLR)	93	0.50792	0.526087	0.319512	0.719598
2/2 of (TargetP, Localizer)	167	0.386108	0.663536	0.367709	0.760921		2/3 of (WolfPSORT, PredSL, PCLR)`	140	0.495327	0.524444	0.31242	0.718358		4/4 of (TargetP, WolfPSORT, Multiloc2, PCLR)	63	0.265009	0.638428	0.281154	0.738658		2/3 of (WolfPSORT, PredSL, PCLR)`	140	0.495327	0.524444	0.31242	0.718358
2/3 of (PredSL, Localizer, Multiloc2)	152	0.385078	0.627517	0.342622	0.750935		1 of (PredSL)	3	0.372218	0.521527	0.256276	0.713781		1/2 of (PredSL, PCLR)	186	0.566767	0.465916	0.280063	0.680239		1 of (PredSL)	3	0.372218	0.521527	0.256276	0.713781
3/4 of (TargetP, PredSL, Multiloc2, PCLR)	76	0.380485	0.592647	0.315284	0.73985		2/4 of (TargetP, WolfPSORT, PredSL, PCLR)	53	0.530493	0.512001	0.315432	0.712067		4/4 of (TargetP, WolfPSORT, PredSL, PCLR)	51	0.287502	0.613798	0.279744	0.736202		2/4 of (TargetP, WolfPSORT, PredSL, PCLR)	53	0.530493	0.512001	0.315432	0.712067
3/3 of (TargetP, WolfPSORT, PCLR)	112	0.373436	0.617632	0.329438	0.746726		2/4 of (WolfPSORT, PredSL, Localizer, PCLR)	89	0.533661	0.511773	0.316558	0.711974		3/3 of (WolfPSORT, PredSL, PCLR)	139	0.301362	0.601296	0.279588	0.734705		2/4 of (WolfPSORT, PredSL, Localizer, PCLR)	89	0.533661	0.511773	0.316558	0.711974
1 of (PredSL)	3	0.372218	0.521527	0.256276	0.713781		2/5 of (TargetP, WolfPSORT, PredSL, Multiloc2, PCLR)	31	0.533978	0.511571	0.316489	0.711857		2/2 of (TargetP, PredSL)	165	0.337082	0.57343	0.279449	0.730215		2/5 of (TargetP, WolfPSORT, PredSL, Multiloc2, PCLR)	31	0.533978	0.511571	0.316489	0.711857
3/4 of (WolfPSORT, PredSL, Multiloc2, PCLR)	92	0.371535	0.608431	0.321972	0.743826		1/3 of (TargetP, PredSL, Multiloc2)	120	0.507762	0.511366	0.305098	0.711389		1/2 of (Localizer, PCLR)	190	0.577142	0.461729	0.279089	0.676473		2/4 of (TargetP, WolfPSORT, Localizer, PCLR)	61	0.539601	0.511295	0.318617	0.711763
3/4 of (PredSL, Localizer, Multiloc2, PCLR)	100	0.371535	0.633234	0.339143	0.750889		2/4 of (TargetP, WolfPSORT, Localizer, PCLR)	61	0.539601	0.511295	0.318617	0.711763		1/3 of (Localizer, Multiloc2, PCLR)	162	0.579994	0.460219	0.278366	0.675117		2/5 of (Wolf PSORT, PredSL, Localizer, Multiloc2, PCLR)	16	0.537542	0.510915	0.317347	0.711506
3/3 of (WolfPSORT, Localizer, PCLR)	145	0.369872	0.650599	0.349854	0.755285		1/2 of (TargetP, PredSL)	166	0.496911	0.511037	0.300169	0.711062		1/4 of (TargetP, PredSL, Multiloc2, PCLR)	78	0.586805	0.456191	0.276059	0.671445		1/3 of (TargetP, PredSL, Multiloc2)	120	0.507762	0.511366	0.305098	0.711389
3/3 of (TargetP, Localizer, PCLR)	127	0.368763	0.665333	0.358857	0.75884		2/5 of (Wolf PSORT, PredSL, Localizer, Multiloc2, PCLR)	16	0.537542	0.510915	0.317347	0.711506		3/3 of (TargetP, PredSL, PCLR)	121	0.321717	0.579623	0.275977	0.730823		2/5 of (TargetP, WolfPSORT, Localizer, Multiloc2, PCLR)	26	0.542531	0.510166	0.318716	0.711109
3/4 of (TargetP, WolfPSORT, PredSL, Multiloc2)	48	0.36512	0.61664	0.324279	0.74551		2/5 of (TargetP, WolfPSORT, Localizer, Multiloc2, PCLR)	26	0.542531	0.510166	0.318716	0.711109		1/3 of (TargetP, PredSL, PCLR)	123	0.584429	0.456113	0.275063	0.671515		1/2 of (TargetP, PredSL)	166	0.496911	0.511037	0.300169	0.711062
3/4 of (TargetP, PredSL, Localizer, Multiloc2)	68	0.364724	0.640562	0.340284	0.751988		1/2 of (PredSL, Localizer)	182	0.520196	0.506868	0.30586	0.708887		3/3 of (PredSL, Localizer, Multiloc2)	151	0.229368	0.667127	0.274011	0.738658		1/2 of (PredSL, Localizer)	182	0.520196	0.506868	0.30586	0.708887
3/4 of (WolfPSORT, PredSL, Localizer, Multiloc2)	84	0.360367	0.639135	0.336892	0.751052		1/3 of (PredSL, Localizer, Multiloc2)	153	0.527166	0.503784	0.305647	0.707063		4/4 of (TargetP, PredSL, Localizer, Multiloc2)	67	0.223903	0.669747	0.271676	0.738237		1/3 of (PredSL, Localizer, Multiloc2)	153	0.527166	0.503784	0.305647	0.707063
4/5 of (TargetP, PredSL, Localizer, Multiloc2, PCLR)	19	0.355378	0.640817	0.335197	0.750842		1/2 of (TargetP, Localizer)	168	0.531601	0.503601	0.30732	0.706969		4/4 of (PredSL, Localizer, Multiloc2, PCLR)	99	0.223903	0.66706	0.270329	0.737839		1/2 of (TargetP, Localizer)	168	0.531601	0.503601	0.30732	0.706969
4/5 of (TargetP, WolfPSORT, PredSL, Multiloc2, PCLR)	29	0.354744	0.622083	0.322369	0.745837		1/3 of (TargetP, Localizer, Multiloc2)	126	0.535482	0.501483	0.306752	0.705659		1/3 of (PredSL, Localizer, PCLR)	156	0.593775	0.449353	0.270174	0.665201		1/3 of (TargetP, Localizer, Multiloc2)	126	0.535482	0.501483	0.306752	0.705659
4/5 of (Wolf PSORT, PredSL, Localizer, Multiloc2, PCLR)	14	0.349834	0.642379	0.333083	0.750514		2/5 of (TargetP, WolfPSORT, PredSL, Localizer, PCLR)	36	0.551006	0.498281	0.309867	0.703601		1/4 of (PredSL, Localizer, Multiloc2, PCLR)	102	0.595121	0.448543	0.269654	0.664406		2/5 of (TargetP, WolfPSORT, PredSL, Localizer, PCLR)	36	0.551006	0.498281	0.309867	0.703601
3/3 of (TargetP, WolfPSORT, Localizer)	106	0.346824	0.674834	0.351936	0.757788		2/6 of (TargetP, WolfPSORT, PredSL, Localizer, Multiloc2, PCLR)	11	0.553461	0.497969	0.31056	0.703391		1/3 of (TargetP, Localizer, PCLR)	129	0.592824	0.449118	0.269524	0.665061		2/6 of (TargetP, WolfPSORT, PredSL, Localizer, Multiloc2, PCLR)	11	0.553461	0.497969	0.31056	0.703391
4/5 of (TargetP, WolfPSORT, PredSL, Localizer, Multiloc2)	39	0.345002	0.647444	0.333599	0.751123		1/3 of (TargetP, PredSL, Localizer)	117	0.550847	0.480716	0.290705	0.691674		1/3 of (TargetP, WolfPSORT, Multiloc2)	111	0.637177	0.436374	0.269287	0.64986		1/3 of (TargetP, PredSL, Localizer)	117	0.550847	0.480716	0.290705	0.691674
2/2 of (PredSL, PCLR)	185	0.341676	0.553787	0.267471	0.724322		1/4 of (TargetP, PredSL, Localizer, Multiloc2)	70	0.553224	0.479739	0.290564	0.690926		1/4 of (TargetP, Localizer, Multiloc2, PCLR)	82	0.594012	0.448404	0.269064	0.664359		1/2 of (Multiloc2, PCLR)	192	0.548234	0.479595	0.28842	0.690949
2/2 of (TargetP, PredSL)	165	0.337082	0.57343	0.279449	0.730215		1/2 of (Multiloc2, PCLR)	192	0.548234	0.479595	0.28842	0.690949		5/5 of (TargetP, PredSL, Localizer, Multiloc2, PCLR)	18	0.219389	0.669082	0.268298	0.737465		1/4 of (TargetP, PredSL, Localizer, Multiloc2)	70	0.553224	0.479739	0.290564	0.690926
5/6 of (TargetP, WolfPSORT, PredSL, Localizer, Multiloc2, PCLR)	8	0.336528	0.647615	0.328832	0.750023		1 of (PCLR)	6	0.536311	0.478959	0.282982	0.690793		2/2 of (PredSL, PCLR)	185	0.341676	0.553787	0.267471	0.724322		1 of (PCLR)	6	0.536311	0.478959	0.282982	0.690793
4/4 of (TargetP, WolfPSORT, Localizer, PCLR)	59	0.332726	0.674751	0.343412	0.755613		1/2 of (TargetP, PCLR)	172	0.569301	0.467634	0.283055	0.681455		2/2 of (PredSL, Multiloc2)	183	0.252732	0.622149	0.264544	0.734027		1/2 of (TargetP, PCLR)	172	0.569301	0.467634	0.283055	0.681455
3/3 of (TargetP, PredSL, PCLR)	121	0.321717	0.579623	0.275977	0.730823		1/3 of (TargetP, Multiloc2 PCLR)	132	0.572945	0.467252	0.284022	0.68101		4/4 of (WolfPSORT, PredSL, Localizer, Multiloc2)	83	0.214399	0.666585	0.263681	0.736366		1/3 of (TargetP, Multiloc2 PCLR)	132	0.572945	0.467252	0.284022	0.68101
2/2 of (WolfPSORT, PredSL)	173	0.31942	0.589103	0.281226	0.733255		1/3 of (PredSL, Multiloc2, PCLR)	159	0.571757	0.466073	0.282174	0.680145		3/3 of (TargetP, PredSL, Multiloc2)	118	0.245763	0.627249	0.263226	0.734167		1/2 of (PredSL, PCLR)	186	0.566767	0.465916	0.280063	0.680239
1 of (Multiloc2)	5	0.313614	0.628173	0.303441	0.742499		1/2 of (PredSL, PCLR)	186	0.566767	0.465916	0.280063	0.680239		3/3 of (PredSL, Multiloc2, PCLR)	157	0.245763	0.625101	0.262031	0.73377		1/3 of (PredSL, Multiloc2, PCLR)	159	0.571757	0.466073	0.282174	0.680145
2/2 of (PredSL, Localizer)	181	0.307857	0.643543	0.309639	0.745276		1/2 of (Localizer, PCLR)	190	0.577142	0.461729	0.279089	0.676473		1/5 of (TargetP, PredSL, Localizer, Multiloc2, PCLR)	22	0.604546	0.439562	0.261556	0.655636		1/2 of (Localizer, PCLR)	190	0.577142	0.461729	0.279089	0.676473
2/2 of (Multiloc2, PCLR)	191	0.3016	0.633822	0.300067	0.742329		1/3 of (Localizer, Multiloc2, PCLR)	162	0.579994	0.460219	0.278366	0.675117		1/4 of (TargetP, PredSL, Localizer, PCLR)	74	0.603675	0.43979	0.261537	0.655917		1/3 of (Localizer, Multiloc2, PCLR)	162	0.579994	0.460219	0.278366	0.675117
3/3 of (WolfPSORT, PredSL, PCLR)	139	0.301362	0.601296	0.279588	0.734705		1/4 of (TargetP, PredSL, Multiloc2, PCLR)	78	0.586805	0.456191	0.276059	0.671445		5/5 of (TargetP, WolfPSORT, PredSL, Localizer, Multiloc2)	38	0.20933	0.668268	0.261039	0.735851		1/3 of (TargetP, PredSL, PCLR)	123	0.584429	0.456113	0.275063	0.671515
3/3 of (TargetP, WolfPSORT, PredSL)	103	0.29859	0.610427	0.28386	0.736623		1/3 of (TargetP, PredSL, PCLR)	123	0.584429	0.456113	0.275063	0.671515		5/5 of (Wolf PSORT, PredSL, Localizer, Multiloc2, PCLR)	13	0.209488	0.666247	0.260167	0.735594		1/4 of (TargetP, PredSL, Multiloc2, PCLR)	78	0.586805	0.456191	0.276059	0.671445
2/2 of (TargetP, Multiloc2)	169	0.295739	0.637093	0.29864	0.742306		1/3 of (PredSL, Localizer, PCLR)	156	0.593775	0.449353	0.270174	0.665201		4/4 of (TargetP, PredSL, Multiloc2, PCLR)	75	0.24006	0.627536	0.259918	0.733536		1/3 of (PredSL, Localizer, PCLR)	156	0.593775	0.449353	0.270174	0.665201
3/3 of (PredSL, Localizer, PCLR)	154	0.293997	0.648838	0.304613	0.744551		1/3 of (TargetP, Localizer, PCLR)	129	0.592824	0.449118	0.269524	0.665061		1/2 of (WolfPSORT, Multiloc2)	178	0.593062	0.440911	0.25914	0.657788		1/3 of (TargetP, Localizer, PCLR)	129	0.592824	0.449118	0.269524	0.665061
3/3 of (TargetP, PredSL, Localizer)	115	0.292016	0.659453	0.30963	0.746422		1/4 of (PredSL, Localizer, Multiloc2, PCLR)	102	0.595121	0.448543	0.269654	0.664406		6/6 of (TargetP, WolfPSORT, PredSL, Localizer, Multiloc2, PCLR)	7	0.20537	0.667439	0.257911	0.73515		1/4 of (PredSL, Localizer, Multiloc2, PCLR)	102	0.595121	0.448543	0.269654	0.664406
4/4 of (TargetP, WolfPSORT, PredSL, PCLR)	51	0.287502	0.613798	0.279744	0.736202		1/4 of (TargetP, Localizer, Multiloc2, PCLR)	82	0.594012	0.448404	0.269064	0.664359		1 of (PredSL)	3	0.372218	0.521527	0.256276	0.713781		1/4 of (TargetP, Localizer, Multiloc2, PCLR)	82	0.594012	0.448404	0.269064	0.664359
3/3 of (TargetP, Multiloc2 PCLR)	130	0.287423	0.639246	0.295032	0.741698		1/2 of (WolfPSORT, Multiloc2)	178	0.593062	0.440911	0.25914	0.657788		3/3 of (WolfPSORT, PredSL, Multiloc2)	136	0.235625	0.624213	0.255393	0.732413		1/2 of (WolfPSORT, Multiloc2)	178	0.593062	0.440911	0.25914	0.657788
2/2 of (WolfPSORT, Multiloc2)	177	0.28671	0.629675	0.288916	0.739593		1/4 of (TargetP, PredSL, Localizer, PCLR)	74	0.603675	0.43979	0.261537	0.655917		4/4 of (TargetP, WolfPSORT, PredSL, Multiloc2)	47	0.229051	0.628149	0.253479	0.73232		1/4 of (TargetP, PredSL, Localizer, PCLR)	74	0.603675	0.43979	0.261537	0.655917
2/2 of (Localizer, Multiloc2)	187	0.283225	0.679719	0.315669	0.748948		1/5 of (TargetP, PredSL, Localizer, Multiloc2, PCLR)	22	0.604546	0.439562	0.261556	0.655636		4/4 of (WolfPSORT, PredSL, Multiloc2, PCLR)	91	0.229368	0.626976	0.253046	0.732156		1/5 of (TargetP, PredSL, Localizer, Multiloc2, PCLR)	22	0.604546	0.439562	0.261556	0.655636
4/4 of (TargetP, PredSL, Localizer, PCLR)	71	0.282433	0.658663	0.303307	0.744902		1/3 of (TargetP, WolfPSORT, Multiloc2)	111	0.637177	0.436374	0.269287	0.64986		1/3 of (WolfPSORT, Localizer, Multiloc2)	144	0.627831	0.426733	0.252565	0.641066		1 of (WolfPSORT)	2	0.566247	0.43518	0.242232	0.654896
3/3 of (WolfPSORT, PredSL, Localizer)	133	0.278394	0.657378	0.30009	0.744083		1 of (WolfPSORT)	2	0.566247	0.43518	0.242232	0.654896		1/2 of (WolfPSORT, Localizer)	176	0.62403	0.427394	0.252134	0.642119		1/3 of (TargetP, WolfPSORT, Multiloc2)	111	0.637177	0.436374	0.269287	0.64986
3/3 of (WolfPSORT, Multiloc2, PCLR)	148	0.276889	0.634598	0.286059	0.739406		1/2 of (WolfPSORT, Localizer)	176	0.62403	0.427394	0.252134	0.642119		5/5 of (TargetP, WolfPSORT, PredSL, Multiloc2, PCLR)	28	0.224061	0.628387	0.2505	0.731759		1/2 of (WolfPSORT, Localizer)	176	0.62403	0.427394	0.252134	0.642119
3/3 of (Localizer, Multiloc2, PCLR)	160	0.274117	0.67916	0.309548	0.747428		1/3 of (WolfPSORT, Localizer, Multiloc2)	144	0.627831	0.426733	0.252565	0.641066		1/2 of (TargetP, WolfPSORT)	164	0.633772	0.422425	0.248583	0.635992		1/3 of (WolfPSORT, Localizer, Multiloc2)	144	0.627831	0.426733	0.252565	0.641066
3/3 of (TargetP, WolfPSORT, Multiloc2)	109	0.272295	0.637021	0.28473	0.739312		1/3 of (WolfPSORT, PredSL, Multiloc2)	138	0.628703	0.422571	0.24701	0.636693		1/3 of (WolfPSORT, PredSL, Multiloc2)	138	0.628703	0.422571	0.24701	0.636693		1/3 of (WolfPSORT, PredSL, Multiloc2)	138	0.628703	0.422571	0.24701	0.636693
3/3 of (TargetP, Localizer, Multiloc2)	124	0.269286	0.683692	0.308895	0.747451		1/2 of (TargetP, WolfPSORT)	164	0.633772	0.422425	0.248583	0.635992		1 of (WolfPSORT)	2	0.566247	0.43518	0.242232	0.654896		1/2 of (TargetP, WolfPSORT)	164	0.633772	0.422425	0.248583	0.635992
4/4 of (WolfPSORT, PredSL, Localizer, PCLR)	87	0.267306	0.658794	0.294006	0.742774		1/2 of (WolfPSORT, PredSL)	174	0.618961	0.420297	0.240405	0.635407		1/2 of (WolfPSORT, PredSL)	174	0.618961	0.420297	0.240405	0.635407		1/2 of (WolfPSORT, PredSL)	174	0.618961	0.420297	0.240405	0.635407
4/4 of (TargetP, WolfPSORT, PredSL, Localizer)	43	0.266197	0.666336	0.297472	0.743966		1/4 of (TargetP, WolfPSORT, PredSL, Multiloc2)	50	0.651038	0.412361	0.239861	0.623012		1/4 of (TargetP, WolfPSORT, PredSL, Multiloc2)	50	0.651038	0.412361	0.239861	0.623012		1/4 of (TargetP, WolfPSORT, PredSL, Multiloc2)	50	0.651038	0.412361	0.239861	0.623012
4/4 of (TargetP, WolfPSORT, Multiloc2, PCLR)	63	0.265009	0.638428	0.281154	0.738658		1/3 of (TargetP, WolfPSORT, PredSL)	105	0.648028	0.411942	0.238196	0.622919		1/3 of (WolfPSORT, Multiloc2, PCLR)	150	0.66767	0.407699	0.238478	0.615458		1/3 of (TargetP, WolfPSORT, PredSL)	105	0.648028	0.411942	0.238196	0.622919
4/4 of (TargetP, Localizer, Multiloc2, PCLR)	79	0.262633	0.682445	0.303896	0.746188		1/3 of (WolfPSORT, PredSL, Localizer)	135	0.647315	0.410559	0.23587	0.621445		1/3 of (TargetP, WolfPSORT, PredSL)	105	0.648028	0.411942	0.238196	0.622919		1/3 of (WolfPSORT, PredSL, Localizer)	135	0.647315	0.410559	0.23587	0.621445
3/3 of (WolfPSORT, Localizer, Multiloc2)	142	0.260177	0.677599	0.299709	0.744995		1/4 of (WolfPSORT, PredSL, Localizer, Multiloc2)	86	0.648978	0.410418	0.236225	0.621071		1/2 of (WolfPSORT, PCLR)	180	0.665531	0.407477	0.237395	0.615482		1/4 of (WolfPSORT, PredSL, Localizer, Multiloc2)	86	0.648978	0.410418	0.236225	0.621071
5/5 of (TargetP, WolfPSORT, PredSL, Localizer, PCLR)	33	0.258197	0.66517	0.291751	0.742587		1/3 of (TargetP, WolfPSORT, Localizer)	108	0.652305	0.409935	0.236629	0.620089		1/4 of (TargetP, WolfPSORT, Localizer, Multiloc2)	58	0.653176	0.409789	0.236706	0.619808		1/3 of (TargetP, WolfPSORT, Localizer)	108	0.652305	0.409935	0.236629	0.620089
4/4 of (WolfPSORT, Localizer, Multiloc2, PCLR)	95	0.252812	0.676988	0.294581	0.743756		1/4 of (TargetP, WolfPSORT, Localizer, Multiloc2)	58	0.653176	0.409789	0.236706	0.619808		1/3 of (TargetP, WolfPSORT, Localizer)	108	0.652305	0.409935	0.236629	0.620089		1/4 of (TargetP, WolfPSORT, Localizer, Multiloc2)	58	0.653176	0.409789	0.236706	0.619808
2/2 of (PredSL, Multiloc2)	183	0.252732	0.622149	0.264544	0.734027		1/3 of (WolfPSORT, Multiloc2, PCLR)	150	0.66767	0.407699	0.238478	0.615458		1/4 of (WolfPSORT, PredSL, Localizer, Multiloc2)	86	0.648978	0.410418	0.236225	0.621071		1/2 of (WolfPSORT, PCLR)	180	0.665531	0.407477	0.237395	0.615482
4/4 of (TargetP, WolfPSORT, Localizer, Multiloc2)	55	0.248772	0.680165	0.293587	0.743639		1/2 of (WolfPSORT, PCLR)	180	0.665531	0.407477	0.237395	0.615482		1/3 of (WolfPSORT, PredSL, Localizer)	135	0.647315	0.410559	0.23587	0.621445		1/3 of (WolfPSORT, Multiloc2, PCLR)	150	0.66767	0.407699	0.238478	0.615458
3/3 of (TargetP, PredSL, Multiloc2)	118	0.245763	0.627249	0.263226	0.734167		1/4 of (TargetP, WolfPSORT, Multiloc2, PCLR)	66	0.678837	0.401565	0.232612	0.606455		1/4 of (WolfPSORT, PredSL, Multiloc2, PCLR)	94	0.679392	0.401554	0.232785	0.606361		1/4 of (TargetP, WolfPSORT, PredSL, Localizer)	46	0.662918	0.401169	0.226601	0.608279
3/3 of (PredSL, Multiloc2, PCLR)	157	0.245763	0.625101	0.262031	0.73377		1/4 of (WolfPSORT, PredSL, Multiloc2, PCLR)	94	0.679392	0.401554	0.232785	0.606361		1/4 of (TargetP, WolfPSORT, Multiloc2, PCLR)	66	0.678837	0.401565	0.232612	0.606455		1/5 of (TargetP, WolfPSORT, PredSL, Localizer, Multiloc2)	42	0.663789	0.401158	0.226874	0.608138
5/5 of (TargetP, WolfPSORT, Localizer, Multiloc2, PCLR)	23	0.242911	0.67884	0.289013	0.742516		1/3 of (TargetP, WolfPSORT, PCLR)	114	0.677728	0.401454	0.232056	0.606478		1/3 of (WolfPSORT, PredSL, PCLR)	141	0.677966	0.401407	0.23206	0.606384		1/3 of (TargetP, WolfPSORT, PCLR)	114	0.677728	0.401454	0.232056	0.606478
4/4 of (TargetP, PredSL, Multiloc2, PCLR)	75	0.24006	0.627536	0.259918	0.733536		1/3 of (WolfPSORT, PredSL, PCLR)	141	0.677966	0.401407	0.23206	0.606384		1/3 of (TargetP, WolfPSORT, PCLR)	114	0.677728	0.401454	0.232056	0.606478		1/4 of (TargetP, WolfPSORT, Multiloc2, PCLR)	66	0.678837	0.401565	0.232612	0.606455
3/3 of (WolfPSORT, PredSL, Multiloc2)	136	0.235625	0.624213	0.255393	0.732413		1/4 of (TargetP, WolfPSORT, PredSL, Localizer)	46	0.662918	0.401169	0.226601	0.608279		1/3 of (WolfPSORT, Localizer, PCLR)	147	0.678204	0.398966	0.228191	0.603297		1/3 of (WolfPSORT, PredSL, PCLR)	141	0.677966	0.401407	0.23206	0.606384
4/4 of (WolfPSORT, PredSL, Multiloc2, PCLR)	91	0.229368	0.626976	0.253046	0.732156		1/5 of (TargetP, WolfPSORT, PredSL, Localizer, Multiloc2)	42	0.663789	0.401158	0.226874	0.608138		1/4 of (WolfPSORT, Localizer, Multiloc2, PCLR)	98	0.6786	0.398771	0.228008	0.602993		1/4 of (WolfPSORT, PredSL, Multiloc2, PCLR)	94	0.679392	0.401554	0.232785	0.606361
3/3 of (PredSL, Localizer, Multiloc2)	151	0.229368	0.667127	0.274011	0.738658		1/3 of (WolfPSORT, Localizer, PCLR)	147	0.678204	0.398966	0.228191	0.603297		1/5 of (TargetP, WolfPSORT, PredSL, Localizer, Multiloc2)	42	0.663789	0.401158	0.226874	0.608138		1/3 of (WolfPSORT, Localizer, PCLR)	147	0.678204	0.398966	0.228191	0.603297
4/4 of (TargetP, WolfPSORT, PredSL, Multiloc2)	47	0.229051	0.628149	0.253479	0.73232		1/4 of (WolfPSORT, Localizer, Multiloc2, PCLR)	98	0.6786	0.398771	0.228008	0.602993		1/5 of (TargetP, WolfPSORT, PredSL, Multiloc2, PCLR)	32	0.686995	0.396218	0.226647	0.598457		1/4 of (WolfPSORT, Localizer, Multiloc2, PCLR)	98	0.6786	0.398771	0.228008	0.602993
5/5 of (TargetP, WolfPSORT, PredSL, Multiloc2, PCLR)	28	0.224061	0.628387	0.2505	0.731759		1/5 of (TargetP, WolfPSORT, PredSL, Multiloc2, PCLR)	32	0.686995	0.396218	0.226647	0.598457		1/4 of (TargetP, WolfPSORT, PredSL, Localizer)	46	0.662918	0.401169	0.226601	0.608279		1/5 of (TargetP, WolfPSORT, PredSL, Multiloc2, PCLR)	32	0.686995	0.396218	0.226647	0.598457
4/4 of (TargetP, PredSL, Localizer, Multiloc2)	67	0.223903	0.669747	0.271676	0.738237		1/4 of (TargetP, WolfPSORT, PredSL, PCLR)	54	0.685886	0.396049	0.225992	0.59841		1/4 of (TargetP, WolfPSORT, PredSL, PCLR)	54	0.685886	0.396049	0.225992	0.59841		1/4 of (TargetP, WolfPSORT, PredSL, PCLR)	54	0.685886	0.396049	0.225992	0.59841
4/4 of (PredSL, Localizer, Multiloc2, PCLR)	99	0.223903	0.66706	0.270329	0.737839		1/4 of (WolfPSORT, PredSL, Localizer, PCLR)	90	0.687866	0.393503	0.222407	0.594785		1/4 of (WolfPSORT, PredSL, Localizer, PCLR)	90	0.687866	0.393503	0.222407	0.594785		1/4 of (WolfPSORT, PredSL, Localizer, PCLR)	90	0.687866	0.393503	0.222407	0.594785
5/5 of (TargetP, PredSL, Localizer, Multiloc2, PCLR)	18	0.219389	0.669082	0.268298	0.737465		1/5 of (Wolf PSORT, PredSL, Localizer, Multiloc2, PCLR)	17	0.688104	0.393336	0.222205	0.594528		1/5 of (Wolf PSORT, PredSL, Localizer, Multiloc2, PCLR)	17	0.688104	0.393336	0.222205	0.594528		1/5 of (Wolf PSORT, PredSL, Localizer, Multiloc2, PCLR)	17	0.688104	0.393336	0.222205	0.594528
4/4 of (WolfPSORT, PredSL, Localizer, Multiloc2)	83	0.214399	0.666585	0.263681	0.736366		1/4 of (TargetP, WolfPSORT, Localizer, PCLR)	62	0.687153	0.393113	0.221513	0.594387		1/4 of (TargetP, WolfPSORT, Localizer, PCLR)	62	0.687153	0.393113	0.221513	0.594387		1/4 of (TargetP, WolfPSORT, Localizer, PCLR)	62	0.687153	0.393113	0.221513	0.594387
5/5 of (Wolf PSORT, PredSL, Localizer, Multiloc2, PCLR)	13	0.209488	0.666247	0.260167	0.735594		1/5 of (TargetP, WolfPSORT, Localizer, Multiloc2, PCLR)	27	0.687312	0.393008	0.221389	0.594224		1/5 of (TargetP, WolfPSORT, Localizer, Multiloc2, PCLR)	27	0.687312	0.393008	0.221389	0.594224		1/5 of (TargetP, WolfPSORT, Localizer, Multiloc2, PCLR)	27	0.687312	0.393008	0.221389	0.594224
5/5 of (TargetP, WolfPSORT, PredSL, Localizer, Multiloc2)	38	0.20933	0.668268	0.261039	0.735851		1/5 of (TargetP, WolfPSORT, PredSL, Localizer, PCLR)	37	0.694123	0.388475	0.215915	0.587044		1/5 of (TargetP, WolfPSORT, PredSL, Localizer, PCLR)	37	0.694123	0.388475	0.215915	0.587044		1/5 of (TargetP, WolfPSORT, PredSL, Localizer, PCLR)	37	0.694123	0.388475	0.215915	0.587044
6/6 of (TargetP, WolfPSORT, PredSL, Localizer, Multiloc2, PCLR)	7	0.20537	0.667439	0.257911	0.73515		1/6 of (TargetP, WolfPSORT, PredSL, Localizer, Multiloc2, PCLR)	12	0.694282	0.388409	0.215852	0.586927		1/6 of (TargetP, WolfPSORT, PredSL, Localizer, Multiloc2, PCLR)	12	0.694282	0.388409	0.215852	0.586927		1/6 of (TargetP, WolfPSORT, PredSL, Localizer, Multiloc2, PCLR)	12	0.694282	0.388409	0.215852	0.586927

## Sheet: Experimental
								6 Programs							5 programs, minus TargetP						5 programs, minus WolfPSORT						5 programs, minus PredSL						5 programs, minus Localizer						5 programs, minus Multiloc2						5 programs, minus PCLR
	Location TargetP 1.1	Location WoLF PSORT	PredSL	Localizer	Multiloc2	PCLR		6 of 6	5 of 6	4 of 6	3 of 6	2 of 6	1 of 6		5 of 5	4 of 5	3 of 5	2 of 5	1 of 5		5 of 5	4 of 5	3 of 5	2 of 5	1 of 5		5 of 5	4 of 5	3 of 5	2 of 5	1 of 5		5 of 5	4 of 5	3 of 5	2 of 5	1 of 5		5 of 5	4 of 5	3 of 5	2 of 5	1 of 5		5 of 5	4 of 5	3 of 5	2 of 5	1 of 5
True Positive	5569	6667	4494	5510	3810	6321		2505	4093	5181	5920	6598	8068		2553	4256	5559	6429	8000		2679	4319	5407	6185	7109		2951	4747	5703	6475	7996		2739	4311	5450	6375	7981		3146	4904	5871	6569	8066		2550	4197	5313	6199	7786
False Negative	5531	4433	6606	5590	7290	4779		8594	7006	5918	5179	4501	3031		8546	6843	5540	4670	3099		8420	6780	5692	4914	3990		8148	6352	5396	4624	3103		8360	6788	5649	4724	3118		7953	6195	5228	4530	3033		8549	6902	5786	4900	3313
False Positive	3716	7991	3475	3215	1603	6134		726	1509	2314	3651	5848	12086		748	1627	2856	5335	11852		785	1686	2882	4551	8239		805	1774	2975	5397	11708		1097	1900	3137	5278	11507		966	2119	3553	5813	12080		738	1558	2492	4320	10892
True Negative	23825	19550	24066	24326	25938	21407		26815	26032	25227	23890	21693	15455		26793	25914	24685	22206	15689		26756	25855	24659	22990	19302		26736	25767	24566	22144	15833		26444	25641	24404	22263	16034		26575	25422	23988	21728	15461		26803	25983	25049	23221	16649
Description	1 of (TargetP)	1 of (WolfPSORT)	1 of (PredSL)	1 of (Localizer)	1 of (Multiloc2)	1 of (PCLR)		6/6 of (TargetP, WolfPSORT, PredSL, Localizer, Multiloc2, PCLR)	5/6 of (TargetP, WolfPSORT, PredSL, Localizer, Multiloc2, PCLR)	4/6 of (TargetP, WolfPSORT, PredSL, Localizer, Multiloc2, PCLR)	3/6 of (TargetP, WolfPSORT, PredSL, Localizer, Multiloc2, PCLR)	2/6 of (TargetP, WolfPSORT, PredSL, Localizer, Multiloc2, PCLR)	1/6 of (TargetP, WolfPSORT, PredSL, Localizer, Multiloc2, PCLR)		5/5 of (Wolf PSORT, PredSL, Localizer, Multiloc2, PCLR)	4/5 of (Wolf PSORT, PredSL, Localizer, Multiloc2, PCLR)	3/5 of (Wolf PSORT, PredSL, Localizer, Multiloc2, PCLR)	2/5 of (Wolf PSORT, PredSL, Localizer, Multiloc2, PCLR)	1/5 of (Wolf PSORT, PredSL, Localizer, Multiloc2, PCLR)		5/5 of (TargetP, PredSL, Localizer, Multiloc2, PCLR)	4/5 of (TargetP, PredSL, Localizer, Multiloc2, PCLR)	3/5 of (TargetP, PredSL, Localizer, Multiloc2, PCLR)	2/5 of (TargetP, PredSL, Localizer, Multiloc2, PCLR)	1/5 of (TargetP, PredSL, Localizer, Multiloc2, PCLR)		5/5 of (TargetP, WolfPSORT, Localizer, Multiloc2, PCLR)	4/5 of (TargetP, WolfPSORT, Localizer, Multiloc2, PCLR)	3/5 of (TargetP, WolfPSORT, Localizer, Multiloc2, PCLR)	2/5 of (TargetP, WolfPSORT, Localizer, Multiloc2, PCLR)	1/5 of (TargetP, WolfPSORT, Localizer, Multiloc2, PCLR)		5/5 of (TargetP, WolfPSORT, PredSL, Multiloc2, PCLR)	4/5 of (TargetP, WolfPSORT, PredSL, Multiloc2, PCLR)	3/5 of (TargetP, WolfPSORT, PredSL, Multiloc2, PCLR)	2/5 of (TargetP, WolfPSORT, PredSL, Multiloc2, PCLR)	1/5 of (TargetP, WolfPSORT, PredSL, Multiloc2, PCLR)		5/5 of (TargetP, WolfPSORT, PredSL, Localizer, PCLR)	4/5 of (TargetP, WolfPSORT, PredSL, Localizer, PCLR)	3/5 of (TargetP, WolfPSORT, PredSL, Localizer, PCLR)	2/5 of (TargetP, WolfPSORT, PredSL, Localizer, PCLR)	1/5 of (TargetP, WolfPSORT, PredSL, Localizer, PCLR)		5/5 of (TargetP, WolfPSORT, PredSL, Localizer, Multiloc2)	4/5 of (TargetP, WolfPSORT, PredSL, Localizer, Multiloc2)	3/5 of (TargetP, WolfPSORT, PredSL, Localizer, Multiloc2)	2/5 of (TargetP, WolfPSORT, PredSL, Localizer, Multiloc2)	1/5 of (TargetP, WolfPSORT, PredSL, Localizer, Multiloc2)
ID	1	2	3	4	5	6		7	8	9	10	11	12		13	14	15	16	17		18	19	20	21	22		23	24	25	26	27		28	29	30	31	32		33	34	35	36	37		38	39	40	41	42
Sensitivity	0.501712	0.600631	0.404865	0.496396	0.343243	0.569459		0.225696	0.368772	0.466799	0.533381	0.594468	0.726912		0.230021	0.383458	0.500856	0.579241	0.720786		0.241373	0.389134	0.487161	0.557257	0.640508		0.26588	0.427696	0.51383	0.583386	0.720425		0.246779	0.388413	0.491035	0.574376	0.719074		0.283449	0.441842	0.528967	0.591855	0.726732		0.22975	0.378142	0.478692	0.558519	0.701505
Specificity	0.599785	0.454837	0.563935	0.631519	0.703861	0.507507		0.775302	0.730632	0.691261	0.618535	0.53013	0.400318		0.773402	0.72344	0.660606	0.546498	0.402982		0.773383	0.719234	0.65231	0.576099	0.463187		0.785676	0.727956	0.657179	0.545401	0.405806		0.714025	0.694091	0.63468	0.547069	0.409534		0.765078	0.698277	0.622984	0.530528	0.400377		0.775547	0.729279	0.680717	0.589315	0.416854
MCC	0.38844	0.289533	0.311673	0.410878	0.371608	0.335695		0.32583	0.403512	0.438026	0.420129	0.370022	0.260937		0.328383	0.408543	0.435394	0.37908	0.262938		0.337159	0.40954	0.421643	0.395984	0.315651		0.361463	0.438873	0.440006	0.379969	0.267297		0.31314	0.393508	0.410451	0.37734	0.272636		0.36444	0.42814	0.421424	0.369223	0.260967		0.329122	0.408685	0.43751	0.40831	0.277087
ACC	0.760695	0.678476	0.739111	0.772133	0.769856	0.71758		0.758799	0.779633	0.786957	0.77148	0.732169	0.608773		0.759472	0.780797	0.782712	0.741071	0.613069		0.761775	0.780901	0.778106	0.755047	0.683514		0.768297	0.7897	0.783359	0.740657	0.616693		0.755254	0.775155	0.772619	0.741149	0.621506		0.769177	0.784834	0.772748	0.732324	0.608877		0.759653	0.781056	0.785766	0.761387	0.632376
Plastid Proteins	11100
Nonplastid Proteins	27541
	Sensitivity	Specificity	MCC	ACC
Location TargetP 1.1	0.486922	0.649566	0.382691	0.736752
Location WoLF PSORT	0.589637	0.510715	0.290492	0.669057
PredSL	0.383147	0.609331	0.296985	0.707319
Localizer	0.490527	0.683376	0.412321	0.749994
Multiloc2	0.329775	0.744257	0.359756	0.734114
PCLR	0.563764	0.565242	0.341259	0.704824
Sensitivity							Specificity							MCC							ACC
Description	ID	Sensitivity	Specificity	MCC	ACC		Description	ID	Sensitivity	Specificity	MCC	ACC		Description	ID	Sensitivity	Specificity	MCC	ACC		Description	ID	Sensitivity	Specificity	MCC	ACC
1/6 of (TargetP, WolfPSORT, PredSL, Localizer, Multiloc2, PCLR)	12	0.726912	0.400318	0.260937	0.608773		4/4 of (TargetP, WolfPSORT, Localizer, Multiloc2)	55	0.271916	0.786347	0.36631	0.769643		2/2 of (TargetP, Localizer)	167	0.422741	0.747134	0.447752	0.79309		2/2 of (TargetP, Localizer)	167	0.422741	0.747134	0.447752	0.79309
1/5 of (TargetP, WolfPSORT, PredSL, Localizer, PCLR)	37	0.726732	0.400377	0.260967	0.608877		3/3 of (TargetP, Localizer, Multiloc2)	124	0.294891	0.786023	0.383101	0.774405		2/3 of (TargetP, Localizer, Multiloc2)	125	0.466799	0.702033	0.445419	0.789933		3/4 of (TargetP, WolfPSORT, Localizer, Multiloc2)	56	0.441031	0.723043	0.443913	0.790916
1/5 of (Wolf PSORT, PredSL, Localizer, Multiloc2, PCLR)	17	0.720786	0.402982	0.262938	0.613069		5/5 of (TargetP, WolfPSORT, Localizer, Multiloc2, PCLR)	23	0.26588	0.785676	0.361463	0.768297		3/4 of (TargetP, WolfPSORT, Localizer, Multiloc2)	56	0.441031	0.723043	0.443913	0.790916		3/3 of (TargetP, Localizer, PCLR)	127	0.404181	0.751172	0.438387	0.790399
1/4 of (WolfPSORT, PredSL, Localizer, PCLR)	90	0.720515	0.403156	0.263115	0.613328		4/4 of (TargetP, Localizer, Multiloc2, PCLR)	79	0.287954	0.785644	0.377845	0.772904		3/4 of (WolfPSORT, Localizer, Multiloc2, PCLR)	96	0.462024	0.699782	0.441072	0.788535		2/3 of (TargetP, Localizer, Multiloc2)	125	0.466799	0.702033	0.445419	0.789933
1/5 of (TargetP, WolfPSORT, Localizer, Multiloc2, PCLR)	27	0.720425	0.405806	0.267297	0.616693		4/4 of (WolfPSORT, Localizer, Multiloc2, PCLR)	95	0.276421	0.782453	0.3678	0.770083		3/4 of (TargetP, WolfPSORT, Localizer, PCLR)	60	0.503289	0.665872	0.440663	0.784783		4/5 of (TargetP, WolfPSORT, Localizer, Multiloc2, PCLR)	24	0.427696	0.727956	0.438873	0.7897
1/4 of (TargetP, WolfPSORT, Localizer, PCLR)	62	0.720245	0.40591	0.267394	0.616848		3/3 of (WolfPSORT, Localizer, Multiloc2)	142	0.28417	0.782048	0.373313	0.771636		3/4 of (TargetP, Localizer, Multiloc2, PCLR)	80	0.450671	0.7088	0.440399	0.789027		3/4 of (TargetP, Localizer, Multiloc2, PCLR)	80	0.450671	0.7088	0.440399	0.789027
1/5 of (TargetP, WolfPSORT, PredSL, Multiloc2, PCLR)	32	0.719074	0.409534	0.272636	0.621506		3/3 of (Localizer, Multiloc2, PCLR)	160	0.299937	0.780722	0.384111	0.774715		3/5 of (TargetP, WolfPSORT, Localizer, Multiloc2, PCLR)	25	0.51383	0.657179	0.440006	0.783359		3/3 of (TargetP, WolfPSORT, Localizer)	106	0.379494	0.767073	0.431604	0.788665
1/4 of (TargetP, WolfPSORT, PredSL, PCLR)	54	0.717903	0.409308	0.271836	0.621377		2/2 of (Localizer, Multiloc2)	187	0.309577	0.7802	0.390749	0.77663		4/5 of (TargetP, WolfPSORT, Localizer, Multiloc2, PCLR)	24	0.427696	0.727956	0.438873	0.7897		3/4 of (WolfPSORT, Localizer, Multiloc2, PCLR)	96	0.462024	0.699782	0.441072	0.788535
1/4 of (WolfPSORT, Localizer, Multiloc2, PCLR)	98	0.711776	0.409454	0.269735	0.622334		5/5 of (TargetP, WolfPSORT, PredSL, Localizer, Multiloc2)	38	0.22975	0.775547	0.329122	0.759653		3/3 of (TargetP, Localizer, PCLR)	127	0.404181	0.751172	0.438387	0.790399		2/2 of (Localizer, PCLR)	189	0.452563	0.701145	0.436408	0.787345
1/4 of (WolfPSORT, PredSL, Multiloc2, PCLR)	94	0.711596	0.412579	0.274479	0.626139		6/6 of (TargetP, WolfPSORT, PredSL, Localizer, Multiloc2, PCLR)	7	0.225696	0.775302	0.32583	0.758799		4/6 of (TargetP, WolfPSORT, PredSL, Localizer, Multiloc2, PCLR)	9	0.466799	0.691261	0.438026	0.786957		4/6 of (TargetP, WolfPSORT, PredSL, Localizer, Multiloc2, PCLR)	9	0.466799	0.691261	0.438026	0.786957
1/4 of (TargetP, WolfPSORT, Multiloc2, PCLR)	66	0.711325	0.415942	0.27949	0.630176		5/5 of (Wolf PSORT, PredSL, Localizer, Multiloc2, PCLR)	13	0.230021	0.773402	0.328383	0.759472		3/5 of (TargetP, WolfPSORT, PredSL, Localizer, Multiloc2)	40	0.478692	0.680717	0.43751	0.785766		3/3 of (WolfPSORT, Localizer, PCLR)	145	0.40382	0.734634	0.428147	0.786853
1/3 of (WolfPSORT, Localizer, PCLR)	147	0.711325	0.409662	0.269886	0.622645		5/5 of (TargetP, PredSL, Localizer, Multiloc2, PCLR)	18	0.241373	0.773383	0.337159	0.761775		2/3 of (WolfPSORT, Localizer, Multiloc2)	143	0.489233	0.670867	0.436433	0.784343		4/4 of (TargetP, WolfPSORT, Localizer, PCLR)	59	0.364267	0.768777	0.422412	0.785921
1/3 of (TargetP, WolfPSORT, PCLR)	114	0.710154	0.415783	0.278798	0.630124		4/4 of (TargetP, PredSL, Localizer, Multiloc2)	67	0.246058	0.773216	0.340664	0.762707		2/2 of (Localizer, PCLR)	189	0.452563	0.701145	0.436408	0.787345		3/5 of (TargetP, WolfPSORT, PredSL, Localizer, Multiloc2)	40	0.478692	0.680717	0.43751	0.785766
1/3 of (WolfPSORT, PredSL, PCLR)	141	0.710064	0.41238	0.27359	0.626087		4/4 of (WolfPSORT, PredSL, Localizer, Multiloc2)	83	0.235156	0.772875	0.332139	0.760455		2/3 of (Localizer, Multiloc2, PCLR)	161	0.492657	0.667888	0.436189	0.783903		2/2 of (WolfPSORT, Localizer)	175	0.434183	0.703709	0.427179	0.784964
1/5 of (TargetP, WolfPSORT, PredSL, Localizer, Multiloc2)	42	0.701505	0.416854	0.277087	0.632376		4/4 of (PredSL, Localizer, Multiloc2, PCLR)	99	0.246058	0.770381	0.339362	0.762371		3/5 of (Wolf PSORT, PredSL, Localizer, Multiloc2, PCLR)	15	0.500856	0.660606	0.435394	0.782712		3/4 of (TargetP, WolfPSORT, PredSL, Localizer)	44	0.456798	0.689421	0.430935	0.78486
1/4 of (TargetP, WolfPSORT, PredSL, Localizer)	46	0.700604	0.416877	0.276777	0.632505		3/3 of (PredSL, Localizer, Multiloc2)	151	0.251824	0.769337	0.343237	0.763406		3/3 of (TargetP, WolfPSORT, Localizer)	106	0.379494	0.767073	0.431604	0.788665		4/5 of (TargetP, WolfPSORT, PredSL, Localizer, PCLR)	34	0.441842	0.698277	0.42814	0.784834
1/3 of (WolfPSORT, Multiloc2, PCLR)	150	0.700243	0.419904	0.281134	0.636025		4/4 of (TargetP, WolfPSORT, Localizer, PCLR)	59	0.364267	0.768777	0.422412	0.785921		2/3 of (TargetP, WolfPSORT, Localizer)	107	0.528696	0.635134	0.431004	0.777381		3/4 of (TargetP, WolfPSORT, Localizer, PCLR)	60	0.503289	0.665872	0.440663	0.784783
1/2 of (WolfPSORT, PCLR)	180	0.697901	0.419633	0.279833	0.635973		3/3 of (TargetP, WolfPSORT, Localizer)	106	0.379494	0.767073	0.431604	0.788665		3/4 of (TargetP, WolfPSORT, PredSL, Localizer)	44	0.456798	0.689421	0.430935	0.78486		2/3 of (WolfPSORT, Localizer, Multiloc2)	143	0.489233	0.670867	0.436433	0.784343
1/4 of (TargetP, WolfPSORT, Localizer, Multiloc2)	58	0.691324	0.427084	0.288111	0.644953		4/4 of (TargetP, WolfPSORT, PredSL, Localizer)	43	0.292008	0.765289	0.370675	0.770911		3/4 of (WolfPSORT, PredSL, Localizer, PCLR)	88	0.482025	0.668499	0.430653	0.782557		2/3 of (Localizer, Multiloc2, PCLR)	161	0.492657	0.667888	0.436189	0.783903
1/3 of (TargetP, WolfPSORT, Localizer)	108	0.690423	0.427265	0.288019	0.645238		5/5 of (TargetP, WolfPSORT, PredSL, Localizer, PCLR)	33	0.283449	0.765078	0.36444	0.769177		2/4 of (TargetP, WolfPSORT, Localizer, Multiloc2)	57	0.537526	0.627802	0.429841	0.775621		3/5 of (TargetP, WolfPSORT, Localizer, Multiloc2, PCLR)	25	0.51383	0.657179	0.440006	0.783359
1/4 of (TargetP, WolfPSORT, PredSL, Multiloc2)	50	0.68853	0.430269	0.291543	0.648654		4/4 of (WolfPSORT, PredSL, Localizer, PCLR)	87	0.29345	0.756386	0.367187	0.769902		2/3 of (TargetP, WolfPSORT, Multiloc2)	110	0.472385	0.672956	0.428398	0.782505		3/5 of (Wolf PSORT, PredSL, Localizer, Multiloc2, PCLR)	15	0.500856	0.660606	0.435394	0.782712
1/4 of (WolfPSORT, PredSL, Localizer, Multiloc2)	86	0.687269	0.424438	0.282747	0.642469		3/3 of (WolfPSORT, PredSL, Localizer)	133	0.305163	0.751998	0.373099	0.771506		3/3 of (WolfPSORT, Localizer, PCLR)	145	0.40382	0.734634	0.428147	0.786853		3/4 of (TargetP, WolfPSORT, Multiloc2, PCLR)	64	0.453735	0.682847	0.424639	0.782557
1/3 of (TargetP, WolfPSORT, PredSL)	105	0.685557	0.429814	0.28974	0.648447		4/4 of (TargetP, PredSL, Localizer, PCLR)	71	0.310028	0.751802	0.376355	0.772412		4/5 of (TargetP, WolfPSORT, PredSL, Localizer, PCLR)	34	0.441842	0.698277	0.42814	0.784834		3/4 of (WolfPSORT, PredSL, Localizer, PCLR)	88	0.482025	0.668499	0.430653	0.782557
1/3 of (WolfPSORT, PredSL, Localizer)	135	0.685557	0.424633	0.28237	0.642857		3/3 of (TargetP, PredSL, Localizer)	115	0.320299	0.751586	0.383277	0.774353		2/2 of (WolfPSORT, Localizer)	175	0.434183	0.703709	0.427179	0.784964		2/3 of (TargetP, WolfPSORT, Multiloc2)	110	0.472385	0.672956	0.428398	0.782505
1/3 of (TargetP, WolfPSORT, Multiloc2)	111	0.674836	0.457488	0.322623	0.676734		3/3 of (TargetP, Localizer, PCLR)	127	0.404181	0.751172	0.438387	0.790399		2/4 of (WolfPSORT, PredSL, Localizer, Multiloc2)	85	0.527705	0.629582	0.426057	0.775155		3/4 of (TargetP, PredSL, Localizer, Multiloc2)	68	0.399405	0.718011	0.415164	0.782428
1/2 of (TargetP, WolfPSORT)	164	0.671502	0.442367	0.30145	0.6625		2/2 of (TargetP, Localizer)	167	0.422741	0.747134	0.447752	0.79309		3/4 of (TargetP, WolfPSORT, Multiloc2, PCLR)	64	0.453735	0.682847	0.424639	0.782557		2/3 of (PredSL, Localizer, Multiloc2)	152	0.421299	0.7	0.417048	0.78191
1/3 of (WolfPSORT, Localizer, Multiloc2)	144	0.666727	0.444018	0.30175	0.664467		3/3 of (PredSL, Localizer, PCLR)	154	0.322642	0.738351	0.377715	0.772593		4/4 of (TargetP, WolfPSORT, Localizer, PCLR)	59	0.364267	0.768777	0.422412	0.785921		3/4 of (PredSL, Localizer, Multiloc2, PCLR)	100	0.406793	0.709014	0.414069	0.781651
1/3 of (WolfPSORT, PredSL, Multiloc2)	138	0.666006	0.438877	0.29459	0.659472		3/3 of (WolfPSORT, Localizer, PCLR)	145	0.40382	0.734634	0.428147	0.786853		2/3 of (WolfPSORT, PredSL, Localizer)	134	0.511037	0.635447	0.421783	0.775336		3/4 of (WolfPSORT, PredSL, Localizer, Multiloc2)	84	0.39481	0.717302	0.411881	0.78147
1/2 of (WolfPSORT, Localizer)	176	0.662762	0.444928	0.301379	0.665631		5/6 of (TargetP, WolfPSORT, PredSL, Localizer, Multiloc2, PCLR)	8	0.368772	0.730632	0.403512	0.779633		3/5 of (TargetP, PredSL, Localizer, Multiloc2, PCLR)	20	0.487161	0.65231	0.421643	0.778106		4/5 of (TargetP, WolfPSORT, PredSL, Localizer, Multiloc2)	39	0.378142	0.729279	0.408685	0.781056
1/2 of (WolfPSORT, PredSL)	174	0.655555	0.436342	0.287113	0.657816		4/5 of (TargetP, WolfPSORT, PredSL, Localizer, Multiloc2)	39	0.378142	0.729279	0.408685	0.781056		3/5 of (TargetP, WolfPSORT, PredSL, Localizer, PCLR)	35	0.528967	0.622984	0.421424	0.772748		4/5 of (TargetP, PredSL, Localizer, Multiloc2, PCLR)	19	0.389134	0.719234	0.40954	0.780901
1/5 of (TargetP, PredSL, Localizer, Multiloc2, PCLR)	22	0.640508	0.463187	0.315651	0.683514		2/2 of (PredSL, Localizer)	181	0.337328	0.728972	0.382232	0.773628		3/6 of (TargetP, WolfPSORT, PredSL, Localizer, Multiloc2, PCLR)	10	0.533381	0.618535	0.420129	0.77148		4/5 of (Wolf PSORT, PredSL, Localizer, Multiloc2, PCLR)	14	0.383458	0.72344	0.408543	0.780797
1/4 of (TargetP, PredSL, Localizer, PCLR)	74	0.639517	0.463437	0.315553	0.683773		4/5 of (TargetP, WolfPSORT, Localizer, Multiloc2, PCLR)	24	0.427696	0.727956	0.438873	0.7897		2/4 of (TargetP, WolfPSORT, Multiloc2, PCLR)	65	0.554645	0.60525	0.420088	0.768168		5/6 of (TargetP, WolfPSORT, PredSL, Localizer, Multiloc2, PCLR)	8	0.368772	0.730632	0.403512	0.779633
1/4 of (PredSL, Localizer, Multiloc2, PCLR)	102	0.631228	0.469351	0.319324	0.689079		4/4 of (TargetP, WolfPSORT, Multiloc2, PCLR)	63	0.290657	0.723481	0.348222	0.764337		2/4 of (TargetP, PredSL, Localizer, Multiloc2)	69	0.503739	0.635124	0.417615	0.774327		3/5 of (TargetP, PredSL, Localizer, Multiloc2, PCLR)	20	0.487161	0.65231	0.421643	0.778106
1/4 of (TargetP, Localizer, Multiloc2, PCLR)	82	0.630417	0.474276	0.324854	0.693116		4/5 of (Wolf PSORT, PredSL, Localizer, Multiloc2, PCLR)	14	0.383458	0.72344	0.408543	0.780797		2/3 of (PredSL, Localizer, Multiloc2)	152	0.421299	0.7	0.417048	0.78191		2/3 of (TargetP, WolfPSORT, Localizer)	107	0.528696	0.635134	0.431004	0.777381
1/2 of (WolfPSORT, Multiloc2)	178	0.629967	0.461183	0.308912	0.682298		3/4 of (TargetP, WolfPSORT, Localizer, Multiloc2)	56	0.441031	0.723043	0.443913	0.790916		3/4 of (TargetP, PredSL, Localizer, Multiloc2)	68	0.399405	0.718011	0.415164	0.782428		3/4 of (TargetP, PredSL, Localizer, PCLR)	72	0.469412	0.656502	0.414899	0.777045
1/3 of (PredSL, Localizer, PCLR)	156	0.629786	0.470264	0.319822	0.689881		3/3 of (TargetP, Multiloc2 PCLR)	130	0.315524	0.720428	0.363178	0.768219		3/4 of (TargetP, PredSL, Localizer, PCLR)	72	0.469412	0.656502	0.414899	0.777045		2/2 of (TargetP, WolfPSORT)	163	0.43076	0.674045	0.405352	0.776656
1/3 of (TargetP, Localizer, PCLR)	129	0.629066	0.475128	0.325295	0.693841		3/3 of (TargetP, WolfPSORT, Multiloc2)	109	0.298225	0.720191	0.351571	0.76514		3/4 of (PredSL, Localizer, Multiloc2, PCLR)	100	0.406793	0.709014	0.414069	0.781651		3/3 of (TargetP, WolfPSORT, PCLR)	112	0.408595	0.686913	0.400972	0.77663
1/4 of (TargetP, PredSL, Multiloc2, PCLR)	78	0.621317	0.483828	0.332149	0.700828		4/5 of (TargetP, PredSL, Localizer, Multiloc2, PCLR)	19	0.389134	0.719234	0.40954	0.780901		2/3 of (TargetP, PredSL, Localizer)	116	0.488242	0.641074	0.413808	0.774482		2/2 of (Localizer, Multiloc2)	187	0.309577	0.7802	0.390749	0.77663
1/3 of (TargetP, PredSL, PCLR)	123	0.618704	0.483694	0.33089	0.700776		3/4 of (TargetP, PredSL, Localizer, Multiloc2)	68	0.399405	0.718011	0.415164	0.782428		3/4 of (WolfPSORT, PredSL, Localizer, Multiloc2)	84	0.39481	0.717302	0.411881	0.78147		2/4 of (TargetP, WolfPSORT, Localizer, Multiloc2)	57	0.537526	0.627802	0.429841	0.775621
1/3 of (Localizer, Multiloc2, PCLR)	162	0.616362	0.483839	0.330067	0.700932		3/3 of (WolfPSORT, Multiloc2, PCLR)	148	0.303361	0.717452	0.353517	0.76558		1 of (Localizer)	4	0.496396	0.631519	0.410878	0.772133		2/3 of (WolfPSORT, PredSL, Localizer)	134	0.511037	0.635447	0.421783	0.775336
1/2 of (Localizer, PCLR)	190	0.613208	0.485657	0.3308	0.702355		3/4 of (WolfPSORT, PredSL, Localizer, Multiloc2)	84	0.39481	0.717302	0.411881	0.78147		3/5 of (TargetP, WolfPSORT, PredSL, Multiloc2, PCLR)	30	0.491035	0.63468	0.410451	0.772619		4/5 of (TargetP, WolfPSORT, PredSL, Multiloc2, PCLR)	29	0.388413	0.694091	0.393508	0.775155
1/3 of (TargetP, Multiloc2 PCLR)	132	0.607893	0.498117	0.342396	0.711439		2/2 of (TargetP, Multiloc2)	169	0.324263	0.716361	0.366637	0.769022		2/4 of (TargetP, Localizer, Multiloc2, PCLR)	81	0.54158	0.601341	0.41008	0.765192		2/4 of (WolfPSORT, PredSL, Localizer, Multiloc2)	85	0.527705	0.629582	0.426057	0.775155
1/3 of (PredSL, Multiloc2, PCLR)	159	0.606001	0.49077	0.333477	0.706211		5/5 of (TargetP, WolfPSORT, PredSL, Multiloc2, PCLR)	28	0.246779	0.714025	0.31314	0.755254		2/3 of (TargetP, Localizer, PCLR)	128	0.534192	0.605309	0.40963	0.766149		3/4 of (TargetP, WolfPSORT, PredSL, Multiloc2)	48	0.399766	0.685993	0.395142	0.775026
1/2 of (TargetP, PCLR)	172	0.603838	0.498549	0.341111	0.711749		4/4 of (TargetP, WolfPSORT, PredSL, Multiloc2)	47	0.252005	0.712611	0.316107	0.755952		4/5 of (TargetP, PredSL, Localizer, Multiloc2, PCLR)	19	0.389134	0.719234	0.40954	0.780901		3/3 of (Localizer, Multiloc2, PCLR)	160	0.299937	0.780722	0.384111	0.774715
1/2 of (PredSL, PCLR)	186	0.600685	0.490581	0.331005	0.706134		2/2 of (Multiloc2, PCLR)	191	0.33039	0.712454	0.368393	0.769358		4/5 of (TargetP, WolfPSORT, PredSL, Localizer, Multiloc2)	39	0.378142	0.729279	0.408685	0.781056		2/3 of (TargetP, PredSL, Localizer)	116	0.488242	0.641074	0.413808	0.774482
1 of (WolfPSORT)	2	0.600631	0.454837	0.289533	0.678476		4/4 of (WolfPSORT, PredSL, Multiloc2, PCLR)	91	0.252455	0.711529	0.315883	0.755875		4/5 of (Wolf PSORT, PredSL, Localizer, Multiloc2, PCLR)	14	0.383458	0.72344	0.408543	0.780797		3/3 of (TargetP, Localizer, Multiloc2)	124	0.294891	0.786023	0.383101	0.774405
1/4 of (TargetP, PredSL, Localizer, Multiloc2)	70	0.596811	0.514326	0.354856	0.722308		2/2 of (WolfPSORT, Multiloc2)	177	0.313812	0.709658	0.356104	0.76602		2/5 of (TargetP, WolfPSORT, PredSL, Localizer, Multiloc2)	41	0.558519	0.589315	0.40831	0.761387		3/3 of (TargetP, PredSL, Localizer)	115	0.320299	0.751586	0.383277	0.774353
2/6 of (TargetP, WolfPSORT, PredSL, Localizer, Multiloc2, PCLR)	11	0.594468	0.53013	0.370022	0.732169		4/4 of (TargetP, PredSL, Multiloc2, PCLR)	75	0.264528	0.70935	0.323118	0.757609		2/4 of (TargetP, WolfPSORT, PredSL, Localizer)	45	0.554014	0.591762	0.408178	0.762112		2/4 of (TargetP, PredSL, Localizer, Multiloc2)	69	0.503739	0.635124	0.417615	0.774327
1/3 of (TargetP, PredSL, Localizer)	117	0.594288	0.515594	0.355053	0.723085		3/4 of (PredSL, Localizer, Multiloc2, PCLR)	100	0.406793	0.709014	0.414069	0.781651		2/4 of (PredSL, Localizer, Multiloc2, PCLR)	101	0.529687	0.60496	0.407026	0.765554		2/2 of (PredSL, Localizer)	181	0.337328	0.728972	0.382232	0.773628
2/5 of (TargetP, WolfPSORT, PredSL, Localizer, PCLR)	36	0.591855	0.530528	0.369223	0.732324		3/4 of (TargetP, Localizer, Multiloc2, PCLR)	80	0.450671	0.7088	0.440399	0.789027		2/4 of (TargetP, WolfPSORT, PredSL, Multiloc2)	49	0.509956	0.617432	0.406979	0.768478		3/4 of (WolfPSORT, PredSL, Multiloc2, PCLR)	92	0.406433	0.67621	0.392692	0.773602
2/5 of (TargetP, WolfPSORT, Localizer, Multiloc2, PCLR)	26	0.583386	0.545401	0.379969	0.740657		3/3 of (TargetP, PredSL, Multiloc2)	118	0.270565	0.707754	0.326408	0.758385		1/2 of (Localizer, Multiloc2)	188	0.529958	0.604398	0.406697	0.765347		4/4 of (TargetP, Localizer, Multiloc2, PCLR)	79	0.287954	0.785644	0.377845	0.772904
1/2 of (Multiloc2, PCLR)	192	0.582215	0.508059	0.341853	0.718064		3/3 of (WolfPSORT, PredSL, Multiloc2)	136	0.259122	0.706634	0.318034	0.756289		2/2 of (TargetP, WolfPSORT)	163	0.43076	0.674045	0.405352	0.776656		3/5 of (TargetP, WolfPSORT, PredSL, Localizer, PCLR)	35	0.528967	0.622984	0.421424	0.772748
2/4 of (TargetP, WolfPSORT, Localizer, PCLR)	61	0.580232	0.546829	0.379865	0.741304		3/3 of (PredSL, Multiloc2, PCLR)	157	0.270565	0.705592	0.325288	0.758049		2/3 of (PredSL, Localizer, PCLR)	155	0.518155	0.609733	0.405018	0.76633		3/5 of (TargetP, WolfPSORT, PredSL, Multiloc2, PCLR)	30	0.491035	0.63468	0.410451	0.772619
1/3 of (TargetP, Localizer, Multiloc2)	126	0.579512	0.541596	0.37446	0.738328		1 of (Multiloc2)	5	0.343243	0.703861	0.371608	0.769856		5/6 of (TargetP, WolfPSORT, PredSL, Localizer, Multiloc2, PCLR)	8	0.368772	0.730632	0.403512	0.779633		3/3 of (PredSL, Localizer, PCLR)	154	0.322642	0.738351	0.377715	0.772593
2/5 of (Wolf PSORT, PredSL, Localizer, Multiloc2, PCLR)	16	0.579241	0.546498	0.37908	0.741071		2/2 of (WolfPSORT, Localizer)	175	0.434183	0.703709	0.427179	0.784964		2/3 of (TargetP, Multiloc2 PCLR)	131	0.490855	0.623056	0.401378	0.768452		4/4 of (TargetP, PredSL, Localizer, PCLR)	71	0.310028	0.751802	0.376355	0.772412
1/2 of (TargetP, Localizer)	168	0.575277	0.544424	0.37522	0.739726		2/3 of (TargetP, Localizer, Multiloc2)	125	0.466799	0.702033	0.445419	0.789933		3/4 of (TargetP, WolfPSORT, PredSL, PCLR)	52	0.471934	0.636066	0.40121	0.770756		1 of (Localizer)	4	0.496396	0.631519	0.410878	0.772133
2/4 of (WolfPSORT, PredSL, Localizer, PCLR)	89	0.575187	0.547607	0.378237	0.741486		2/2 of (Localizer, PCLR)	189	0.452563	0.701145	0.436408	0.787345		3/3 of (TargetP, WolfPSORT, PCLR)	112	0.408595	0.686913	0.400972	0.77663		2/3 of (WolfPSORT, PredSL, Multiloc2)	137	0.423462	0.659742	0.391407	0.771661
2/5 of (TargetP, WolfPSORT, PredSL, Multiloc2, PCLR)	31	0.574376	0.547069	0.37734	0.741149		2/2 of (PredSL, Multiloc2)	183	0.278043	0.700409	0.327586	0.758463		2/3 of (WolfPSORT, Localizer, PCLR)	146	0.551221	0.584783	0.400687	0.75867		3/3 of (WolfPSORT, Localizer, Multiloc2)	142	0.28417	0.782048	0.373313	0.771636
1/3 of (PredSL, Localizer, Multiloc2)	153	0.571223	0.537698	0.366817	0.735766		2/3 of (PredSL, Localizer, Multiloc2)	152	0.421299	0.7	0.417048	0.78191		2/4 of (WolfPSORT, Localizer, Multiloc2, PCLR)	97	0.55933	0.57997	0.400463	0.757065		3/3 of (WolfPSORT, PredSL, Localizer)	133	0.305163	0.751998	0.373099	0.771506
2/4 of (TargetP, WolfPSORT, PredSL, PCLR)	53	0.570772	0.547679	0.376228	0.741304		3/4 of (WolfPSORT, Localizer, Multiloc2, PCLR)	96	0.462024	0.699782	0.441072	0.788535		2/3 of (TargetP, WolfPSORT, PredSL)	104	0.493648	0.617561	0.398543	0.766744		3/6 of (TargetP, WolfPSORT, PredSL, Localizer, Multiloc2, PCLR)	10	0.533381	0.618535	0.420129	0.77148
1 of (PCLR)	6	0.569459	0.507507	0.335695	0.71758		4/5 of (TargetP, WolfPSORT, PredSL, Localizer, PCLR)	34	0.441842	0.698277	0.42814	0.784834		2/3 of (WolfPSORT, Multiloc2, PCLR)	149	0.509595	0.606802	0.398213	0.764286		4/4 of (TargetP, WolfPSORT, PredSL, Localizer)	43	0.292008	0.765289	0.370675	0.770911
1/2 of (PredSL, Localizer)	182	0.563835	0.541537	0.367106	0.737604		4/5 of (TargetP, WolfPSORT, PredSL, Multiloc2, PCLR)	29	0.388413	0.694091	0.393508	0.775155		2/4 of (TargetP, PredSL, Localizer, PCLR)	73	0.553293	0.579285	0.396867	0.756263		3/4 of (TargetP, WolfPSORT, PredSL, PCLR)	52	0.471934	0.636066	0.40121	0.770756
2/4 of (WolfPSORT, Localizer, Multiloc2, PCLR)	97	0.55933	0.57997	0.400463	0.757065		4/6 of (TargetP, WolfPSORT, PredSL, Localizer, Multiloc2, PCLR)	9	0.466799	0.691261	0.438026	0.786957		1/2 of (TargetP, Multiloc2)	170	0.520587	0.597395	0.396078	0.761517		4/4 of (WolfPSORT, Localizer, Multiloc2, PCLR)	95	0.276421	0.782453	0.3678	0.770083
2/5 of (TargetP, WolfPSORT, PredSL, Localizer, Multiloc2)	41	0.558519	0.589315	0.40831	0.761387		3/4 of (TargetP, WolfPSORT, PredSL, Localizer)	44	0.456798	0.689421	0.430935	0.78486		2/5 of (TargetP, PredSL, Localizer, Multiloc2, PCLR)	21	0.557257	0.576099	0.395984	0.755047		4/4 of (WolfPSORT, PredSL, Localizer, PCLR)	87	0.29345	0.756386	0.367187	0.769902
2/5 of (TargetP, PredSL, Localizer, Multiloc2, PCLR)	21	0.557257	0.576099	0.395984	0.755047		4/4 of (TargetP, WolfPSORT, PredSL, PCLR)	51	0.315884	0.688261	0.345366	0.762396		3/4 of (TargetP, WolfPSORT, PredSL, Multiloc2)	48	0.399766	0.685993	0.395142	0.775026		1 of (Multiloc2)	5	0.343243	0.703861	0.371608	0.769856
2/4 of (TargetP, WolfPSORT, Multiloc2, PCLR)	65	0.554645	0.60525	0.420088	0.768168		3/3 of (TargetP, WolfPSORT, PCLR)	112	0.408595	0.686913	0.400972	0.77663		4/5 of (TargetP, WolfPSORT, PredSL, Multiloc2, PCLR)	29	0.388413	0.694091	0.393508	0.775155		4/4 of (TargetP, WolfPSORT, Localizer, Multiloc2)	55	0.271916	0.786347	0.36631	0.769643
2/4 of (TargetP, WolfPSORT, PredSL, Localizer)	45	0.554014	0.591762	0.408178	0.762112		3/4 of (TargetP, WolfPSORT, PredSL, Multiloc2)	48	0.399766	0.685993	0.395142	0.775026		3/4 of (WolfPSORT, PredSL, Multiloc2, PCLR)	92	0.406433	0.67621	0.392692	0.773602		2/2 of (Multiloc2, PCLR)	191	0.33039	0.712454	0.368393	0.769358
2/4 of (TargetP, PredSL, Localizer, PCLR)	73	0.553293	0.579285	0.396867	0.756263		3/4 of (TargetP, WolfPSORT, Multiloc2, PCLR)	64	0.453735	0.682847	0.424639	0.782557		2/4 of (TargetP, PredSL, Multiloc2, PCLR)	77	0.517794	0.594435	0.392191	0.760016		5/5 of (TargetP, WolfPSORT, PredSL, Localizer, PCLR)	33	0.283449	0.765078	0.36444	0.769177
2/3 of (TargetP, WolfPSORT, PCLR)	113	0.552933	0.566353	0.385092	0.749974		3/3 of (TargetP, WolfPSORT, PredSL)	103	0.327867	0.682227	0.349343	0.763069		2/3 of (WolfPSORT, PredSL, Multiloc2)	137	0.423462	0.659742	0.391407	0.771661		2/2 of (TargetP, Multiloc2)	169	0.324263	0.716361	0.366637	0.769022
2/3 of (WolfPSORT, Localizer, PCLR)	146	0.551221	0.584783	0.400687	0.75867		3/5 of (TargetP, WolfPSORT, PredSL, Localizer, Multiloc2)	40	0.478692	0.680717	0.43751	0.785766		2/2 of (Localizer, Multiloc2)	187	0.309577	0.7802	0.390749	0.77663		3/4 of (TargetP, PredSL, Multiloc2, PCLR)	76	0.415443	0.653301	0.382454	0.768763
1/3 of (TargetP, PredSL, Multiloc2)	120	0.549149	0.5551	0.372981	0.744073		3/4 of (WolfPSORT, PredSL, Multiloc2, PCLR)	92	0.406433	0.67621	0.392692	0.773602		2/2 of (TargetP, PCLR)	171	0.467249	0.625196	0.390507	0.766511		2/4 of (TargetP, WolfPSORT, PredSL, Multiloc2)	49	0.509956	0.617432	0.406979	0.768478
2/4 of (WolfPSORT, PredSL, Multiloc2, PCLR)	93	0.547527	0.565881	0.382051	0.749379		2/2 of (TargetP, WolfPSORT)	163	0.43076	0.674045	0.405352	0.776656		1 of (TargetP)	1	0.501712	0.599785	0.38844	0.760695		2/3 of (TargetP, Multiloc2 PCLR)	131	0.490855	0.623056	0.401378	0.768452
2/4 of (TargetP, Localizer, Multiloc2, PCLR)	81	0.54158	0.601341	0.41008	0.765192		2/3 of (TargetP, WolfPSORT, Multiloc2)	110	0.472385	0.672956	0.428398	0.782505		2/3 of (TargetP, PredSL, PCLR)	122	0.50482	0.596445	0.387295	0.759653		5/5 of (TargetP, WolfPSORT, Localizer, Multiloc2, PCLR)	23	0.26588	0.785676	0.361463	0.768297
1/2 of (TargetP, PredSL)	166	0.537706	0.554905	0.367379	0.743323		3/3 of (WolfPSORT, PredSL, PCLR)	139	0.330751	0.671606	0.344814	0.76131		2/3 of (TargetP, WolfPSORT, PCLR)	113	0.552933	0.566353	0.385092	0.749974		3/3 of (TargetP, Multiloc2 PCLR)	130	0.315524	0.720428	0.363178	0.768219
2/4 of (TargetP, WolfPSORT, Localizer, Multiloc2)	57	0.537526	0.627802	0.429841	0.775621		2/3 of (WolfPSORT, Localizer, Multiloc2)	143	0.489233	0.670867	0.436433	0.784343		3/3 of (Localizer, Multiloc2, PCLR)	160	0.299937	0.780722	0.384111	0.774715		2/4 of (TargetP, WolfPSORT, Multiloc2, PCLR)	65	0.554645	0.60525	0.420088	0.768168
2/3 of (TargetP, Localizer, PCLR)	128	0.534192	0.605309	0.40963	0.766149		3/4 of (WolfPSORT, PredSL, Localizer, PCLR)	88	0.482025	0.668499	0.430653	0.782557		3/3 of (TargetP, PredSL, Localizer)	115	0.320299	0.751586	0.383277	0.774353		2/3 of (TargetP, PredSL, Multiloc2)	119	0.429949	0.641312	0.382156	0.767184
2/3 of (WolfPSORT, PredSL, PCLR)`	140	0.534012	0.564369	0.374175	0.747748		2/3 of (Localizer, Multiloc2, PCLR)	161	0.492657	0.667888	0.436189	0.783903		3/3 of (TargetP, Localizer, Multiloc2)	124	0.294891	0.786023	0.383101	0.774405		2/3 of (TargetP, WolfPSORT, PredSL)	104	0.493648	0.617561	0.398543	0.766744
3/6 of (TargetP, WolfPSORT, PredSL, Localizer, Multiloc2, PCLR)	10	0.533381	0.618535	0.420129	0.77148		3/4 of (TargetP, WolfPSORT, Localizer, PCLR)	60	0.503289	0.665872	0.440663	0.784783		3/4 of (TargetP, PredSL, Multiloc2, PCLR)	76	0.415443	0.653301	0.382454	0.768763		2/2 of (TargetP, PCLR)	171	0.467249	0.625196	0.390507	0.766511
1/2 of (Localizer, Multiloc2)	188	0.529958	0.604398	0.406697	0.765347		3/5 of (Wolf PSORT, PredSL, Localizer, Multiloc2, PCLR)	15	0.500856	0.660606	0.435394	0.782712		2/2 of (PredSL, Localizer)	181	0.337328	0.728972	0.382232	0.773628		2/3 of (PredSL, Localizer, PCLR)	155	0.518155	0.609733	0.405018	0.76633
2/4 of (PredSL, Localizer, Multiloc2, PCLR)	101	0.529687	0.60496	0.407026	0.765554		2/3 of (WolfPSORT, PredSL, Multiloc2)	137	0.423462	0.659742	0.391407	0.771661		2/3 of (TargetP, PredSL, Multiloc2)	119	0.429949	0.641312	0.382156	0.767184		2/3 of (TargetP, Localizer, PCLR)	128	0.534192	0.605309	0.40963	0.766149
3/5 of (TargetP, WolfPSORT, PredSL, Localizer, PCLR)	35	0.528967	0.622984	0.421424	0.772748		3/5 of (TargetP, WolfPSORT, Localizer, Multiloc2, PCLR)	25	0.51383	0.657179	0.440006	0.783359		2/4 of (WolfPSORT, PredSL, Multiloc2, PCLR)	93	0.547527	0.565881	0.382051	0.749379		2/2 of (WolfPSORT, Multiloc2)	177	0.313812	0.709658	0.356104	0.76602
2/3 of (TargetP, WolfPSORT, Localizer)	107	0.528696	0.635134	0.431004	0.777381		3/4 of (TargetP, PredSL, Localizer, PCLR)	72	0.469412	0.656502	0.414899	0.777045		2/5 of (TargetP, WolfPSORT, Localizer, Multiloc2, PCLR)	26	0.583386	0.545401	0.379969	0.740657		3/3 of (WolfPSORT, Multiloc2, PCLR)	148	0.303361	0.717452	0.353517	0.76558
2/4 of (WolfPSORT, PredSL, Localizer, Multiloc2)	85	0.527705	0.629582	0.426057	0.775155		3/4 of (TargetP, PredSL, Multiloc2, PCLR)	76	0.415443	0.653301	0.382454	0.768763		2/4 of (TargetP, WolfPSORT, Localizer, PCLR)	61	0.580232	0.546829	0.379865	0.741304		2/4 of (PredSL, Localizer, Multiloc2, PCLR)	101	0.529687	0.60496	0.407026	0.765554
1/2 of (TargetP, Multiloc2)	170	0.520587	0.597395	0.396078	0.761517		2/2 of (WolfPSORT, PredSL)	173	0.349851	0.652605	0.344494	0.759757		2/5 of (Wolf PSORT, PredSL, Localizer, Multiloc2, PCLR)	16	0.579241	0.546498	0.37908	0.741071		1/2 of (Localizer, Multiloc2)	188	0.529958	0.604398	0.406697	0.765347
2/3 of (PredSL, Localizer, PCLR)	155	0.518155	0.609733	0.405018	0.76633		3/5 of (TargetP, PredSL, Localizer, Multiloc2, PCLR)	20	0.487161	0.65231	0.421643	0.778106		2/4 of (WolfPSORT, PredSL, Localizer, PCLR)	89	0.575187	0.547607	0.378237	0.741486		2/4 of (TargetP, Localizer, Multiloc2, PCLR)	81	0.54158	0.601341	0.41008	0.765192
2/4 of (TargetP, PredSL, Multiloc2, PCLR)	77	0.517794	0.594435	0.392191	0.760016		2/3 of (TargetP, PredSL, Multiloc2)	119	0.429949	0.641312	0.382156	0.767184		2/2 of (WolfPSORT, PCLR)	179	0.472115	0.60564	0.377974	0.760067		3/3 of (TargetP, WolfPSORT, Multiloc2)	109	0.298225	0.720191	0.351571	0.76514
3/5 of (TargetP, WolfPSORT, Localizer, Multiloc2, PCLR)	25	0.51383	0.657179	0.440006	0.783359		2/3 of (TargetP, PredSL, Localizer)	116	0.488242	0.641074	0.413808	0.774482		4/4 of (TargetP, Localizer, Multiloc2, PCLR)	79	0.287954	0.785644	0.377845	0.772904		4/4 of (TargetP, WolfPSORT, Multiloc2, PCLR)	63	0.290657	0.723481	0.348222	0.764337
2/3 of (WolfPSORT, PredSL, Localizer)	134	0.511037	0.635447	0.421783	0.775336		3/3 of (TargetP, PredSL, PCLR)	121	0.352374	0.639575	0.337636	0.756936		3/3 of (PredSL, Localizer, PCLR)	154	0.322642	0.738351	0.377715	0.772593		2/3 of (WolfPSORT, Multiloc2, PCLR)	149	0.509595	0.606802	0.398213	0.764286
2/4 of (TargetP, WolfPSORT, PredSL, Multiloc2)	49	0.509956	0.617432	0.406979	0.768478		3/4 of (TargetP, WolfPSORT, PredSL, PCLR)	52	0.471934	0.636066	0.40121	0.770756		2/5 of (TargetP, WolfPSORT, PredSL, Multiloc2, PCLR)	31	0.574376	0.547069	0.37734	0.741149		3/3 of (PredSL, Localizer, Multiloc2)	151	0.251824	0.769337	0.343237	0.763406
2/3 of (WolfPSORT, Multiloc2, PCLR)	149	0.509595	0.606802	0.398213	0.764286		2/3 of (WolfPSORT, PredSL, Localizer)	134	0.511037	0.635447	0.421783	0.775336		4/4 of (TargetP, PredSL, Localizer, PCLR)	71	0.310028	0.751802	0.376355	0.772412		3/3 of (TargetP, WolfPSORT, PredSL)	103	0.327867	0.682227	0.349343	0.763069
2/3 of (TargetP, PredSL, PCLR)	122	0.50482	0.596445	0.387295	0.759653		2/3 of (TargetP, WolfPSORT, Localizer)	107	0.528696	0.635134	0.431004	0.777381		2/4 of (TargetP, WolfPSORT, PredSL, PCLR)	53	0.570772	0.547679	0.376228	0.741304		4/4 of (TargetP, PredSL, Localizer, Multiloc2)	67	0.246058	0.773216	0.340664	0.762707
2/4 of (TargetP, PredSL, Localizer, Multiloc2)	69	0.503739	0.635124	0.417615	0.774327		2/4 of (TargetP, PredSL, Localizer, Multiloc2)	69	0.503739	0.635124	0.417615	0.774327		1/2 of (TargetP, Localizer)	168	0.575277	0.544424	0.37522	0.739726		4/4 of (TargetP, WolfPSORT, PredSL, PCLR)	51	0.315884	0.688261	0.345366	0.762396
3/4 of (TargetP, WolfPSORT, Localizer, PCLR)	60	0.503289	0.665872	0.440663	0.784783		3/5 of (TargetP, WolfPSORT, PredSL, Multiloc2, PCLR)	30	0.491035	0.63468	0.410451	0.772619		1/3 of (TargetP, Localizer, Multiloc2)	126	0.579512	0.541596	0.37446	0.738328		4/4 of (PredSL, Localizer, Multiloc2, PCLR)	99	0.246058	0.770381	0.339362	0.762371
1 of (TargetP)	1	0.501712	0.599785	0.38844	0.760695		1 of (Localizer)	4	0.496396	0.631519	0.410878	0.772133		2/3 of (WolfPSORT, PredSL, PCLR)`	140	0.534012	0.564369	0.374175	0.747748		2/3 of (PredSL, Multiloc2, PCLR)	158	0.440851	0.621491	0.373684	0.762267
3/5 of (Wolf PSORT, PredSL, Localizer, Multiloc2, PCLR)	15	0.500856	0.660606	0.435394	0.782712		2/2 of (TargetP, PredSL)	165	0.368772	0.629983	0.340554	0.75647		2/3 of (PredSL, Multiloc2, PCLR)	158	0.440851	0.621491	0.373684	0.762267		2/4 of (TargetP, WolfPSORT, PredSL, Localizer)	45	0.554014	0.591762	0.408178	0.762112
1 of (Localizer)	4	0.496396	0.631519	0.410878	0.772133		2/4 of (WolfPSORT, PredSL, Localizer, Multiloc2)	85	0.527705	0.629582	0.426057	0.775155		3/3 of (WolfPSORT, Localizer, Multiloc2)	142	0.28417	0.782048	0.373313	0.771636		5/5 of (TargetP, PredSL, Localizer, Multiloc2, PCLR)	18	0.241373	0.773383	0.337159	0.761775
2/3 of (TargetP, WolfPSORT, PredSL)	104	0.493648	0.617561	0.398543	0.766744		2/4 of (TargetP, WolfPSORT, Localizer, Multiloc2)	57	0.537526	0.627802	0.429841	0.775621		3/3 of (WolfPSORT, PredSL, Localizer)	133	0.305163	0.751998	0.373099	0.771506		1/2 of (TargetP, Multiloc2)	170	0.520587	0.597395	0.396078	0.761517
2/3 of (Localizer, Multiloc2, PCLR)	161	0.492657	0.667888	0.436189	0.783903		2/2 of (TargetP, PCLR)	171	0.467249	0.625196	0.390507	0.766511		1/3 of (TargetP, PredSL, Multiloc2)	120	0.549149	0.5551	0.372981	0.744073		2/5 of (TargetP, WolfPSORT, PredSL, Localizer, Multiloc2)	41	0.558519	0.589315	0.40831	0.761387
3/5 of (TargetP, WolfPSORT, PredSL, Multiloc2, PCLR)	30	0.491035	0.63468	0.410451	0.772619		2/3 of (TargetP, Multiloc2 PCLR)	131	0.490855	0.623056	0.401378	0.768452		1 of (Multiloc2)	5	0.343243	0.703861	0.371608	0.769856		3/3 of (WolfPSORT, PredSL, PCLR)	139	0.330751	0.671606	0.344814	0.76131
2/3 of (TargetP, Multiloc2 PCLR)	131	0.490855	0.623056	0.401378	0.768452		3/5 of (TargetP, WolfPSORT, PredSL, Localizer, PCLR)	35	0.528967	0.622984	0.421424	0.772748		4/4 of (TargetP, WolfPSORT, PredSL, Localizer)	43	0.292008	0.765289	0.370675	0.770911		1 of (TargetP)	1	0.501712	0.599785	0.38844	0.760695
2/3 of (WolfPSORT, Localizer, Multiloc2)	143	0.489233	0.670867	0.436433	0.784343		2/3 of (PredSL, Multiloc2, PCLR)	158	0.440851	0.621491	0.373684	0.762267		2/6 of (TargetP, WolfPSORT, PredSL, Localizer, Multiloc2, PCLR)	11	0.594468	0.53013	0.370022	0.732169		4/4 of (WolfPSORT, PredSL, Localizer, Multiloc2)	83	0.235156	0.772875	0.332139	0.760455
2/3 of (TargetP, PredSL, Localizer)	116	0.488242	0.641074	0.413808	0.774482		3/6 of (TargetP, WolfPSORT, PredSL, Localizer, Multiloc2, PCLR)	10	0.533381	0.618535	0.420129	0.77148		2/5 of (TargetP, WolfPSORT, PredSL, Localizer, PCLR)	36	0.591855	0.530528	0.369223	0.732324		2/2 of (WolfPSORT, PCLR)	179	0.472115	0.60564	0.377974	0.760067
3/5 of (TargetP, PredSL, Localizer, Multiloc2, PCLR)	20	0.487161	0.65231	0.421643	0.778106		2/3 of (TargetP, WolfPSORT, PredSL)	104	0.493648	0.617561	0.398543	0.766744		2/2 of (Multiloc2, PCLR)	191	0.33039	0.712454	0.368393	0.769358		2/4 of (TargetP, PredSL, Multiloc2, PCLR)	77	0.517794	0.594435	0.392191	0.760016
3/4 of (WolfPSORT, PredSL, Localizer, PCLR)	88	0.482025	0.668499	0.430653	0.782557		2/4 of (TargetP, WolfPSORT, PredSL, Multiloc2)	49	0.509956	0.617432	0.406979	0.768478		4/4 of (WolfPSORT, Localizer, Multiloc2, PCLR)	95	0.276421	0.782453	0.3678	0.770083		2/2 of (WolfPSORT, PredSL)	173	0.349851	0.652605	0.344494	0.759757
3/5 of (TargetP, WolfPSORT, PredSL, Localizer, Multiloc2)	40	0.478692	0.680717	0.43751	0.785766		2/3 of (PredSL, Localizer, PCLR)	155	0.518155	0.609733	0.405018	0.76633		1/2 of (TargetP, PredSL)	166	0.537706	0.554905	0.367379	0.743323		5/5 of (TargetP, WolfPSORT, PredSL, Localizer, Multiloc2)	38	0.22975	0.775547	0.329122	0.759653
2/3 of (TargetP, WolfPSORT, Multiloc2)	110	0.472385	0.672956	0.428398	0.782505		2/2 of (PredSL, PCLR)	185	0.373547	0.60685	0.327363	0.750543		4/4 of (WolfPSORT, PredSL, Localizer, PCLR)	87	0.29345	0.756386	0.367187	0.769902		2/3 of (TargetP, PredSL, PCLR)	122	0.50482	0.596445	0.387295	0.759653
2/2 of (WolfPSORT, PCLR)	179	0.472115	0.60564	0.377974	0.760067		2/3 of (WolfPSORT, Multiloc2, PCLR)	149	0.509595	0.606802	0.398213	0.764286		1/2 of (PredSL, Localizer)	182	0.563835	0.541537	0.367106	0.737604		5/5 of (Wolf PSORT, PredSL, Localizer, Multiloc2, PCLR)	13	0.230021	0.773402	0.328383	0.759472
3/4 of (TargetP, WolfPSORT, PredSL, PCLR)	52	0.471934	0.636066	0.40121	0.770756		2/2 of (WolfPSORT, PCLR)	179	0.472115	0.60564	0.377974	0.760067		1/3 of (PredSL, Localizer, Multiloc2)	153	0.571223	0.537698	0.366817	0.735766		6/6 of (TargetP, WolfPSORT, PredSL, Localizer, Multiloc2, PCLR)	7	0.225696	0.775302	0.32583	0.758799
1/2 of (PredSL, Multiloc2)`	184	0.469952	0.581235	0.357361	0.750492		2/3 of (TargetP, Localizer, PCLR)	128	0.534192	0.605309	0.40963	0.766149		2/2 of (TargetP, Multiloc2)	169	0.324263	0.716361	0.366637	0.769022		2/3 of (WolfPSORT, Localizer, PCLR)	146	0.551221	0.584783	0.400687	0.75867
3/4 of (TargetP, PredSL, Localizer, PCLR)	72	0.469412	0.656502	0.414899	0.777045		2/4 of (TargetP, WolfPSORT, Multiloc2, PCLR)	65	0.554645	0.60525	0.420088	0.768168		4/4 of (TargetP, WolfPSORT, Localizer, Multiloc2)	55	0.271916	0.786347	0.36631	0.769643		2/2 of (PredSL, Multiloc2)	183	0.278043	0.700409	0.327586	0.758463
2/2 of (TargetP, PCLR)	171	0.467249	0.625196	0.390507	0.766511		2/4 of (PredSL, Localizer, Multiloc2, PCLR)	101	0.529687	0.60496	0.407026	0.765554		5/5 of (TargetP, WolfPSORT, PredSL, Localizer, PCLR)	33	0.283449	0.765078	0.36444	0.769177		3/3 of (TargetP, PredSL, Multiloc2)	118	0.270565	0.707754	0.326408	0.758385
4/6 of (TargetP, WolfPSORT, PredSL, Localizer, Multiloc2, PCLR)	9	0.466799	0.691261	0.438026	0.786957		1/2 of (Localizer, Multiloc2)	188	0.529958	0.604398	0.406697	0.765347		3/3 of (TargetP, Multiloc2 PCLR)	130	0.315524	0.720428	0.363178	0.768219		3/3 of (PredSL, Multiloc2, PCLR)	157	0.270565	0.705592	0.325288	0.758049
2/3 of (TargetP, Localizer, Multiloc2)	125	0.466799	0.702033	0.445419	0.789933		2/4 of (TargetP, Localizer, Multiloc2, PCLR)	81	0.54158	0.601341	0.41008	0.765192		5/5 of (TargetP, WolfPSORT, Localizer, Multiloc2, PCLR)	23	0.26588	0.785676	0.361463	0.768297		4/4 of (TargetP, PredSL, Multiloc2, PCLR)	75	0.264528	0.70935	0.323118	0.757609
3/4 of (WolfPSORT, Localizer, Multiloc2, PCLR)	96	0.462024	0.699782	0.441072	0.788535		1 of (TargetP)	1	0.501712	0.599785	0.38844	0.760695		1/2 of (PredSL, Multiloc2)`	184	0.469952	0.581235	0.357361	0.750492		2/4 of (WolfPSORT, Localizer, Multiloc2, PCLR)	97	0.55933	0.57997	0.400463	0.757065
3/4 of (TargetP, WolfPSORT, PredSL, Localizer)	44	0.456798	0.689421	0.430935	0.78486		1/2 of (TargetP, Multiloc2)	170	0.520587	0.597395	0.396078	0.761517		2/2 of (WolfPSORT, Multiloc2)	177	0.313812	0.709658	0.356104	0.76602		3/3 of (TargetP, PredSL, PCLR)	121	0.352374	0.639575	0.337636	0.756936
3/4 of (TargetP, WolfPSORT, Multiloc2, PCLR)	64	0.453735	0.682847	0.424639	0.782557		2/3 of (TargetP, PredSL, PCLR)	122	0.50482	0.596445	0.387295	0.759653		1/3 of (TargetP, PredSL, Localizer)	117	0.594288	0.515594	0.355053	0.723085		2/2 of (TargetP, PredSL)	165	0.368772	0.629983	0.340554	0.75647
2/2 of (Localizer, PCLR)	189	0.452563	0.701145	0.436408	0.787345		2/4 of (TargetP, PredSL, Multiloc2, PCLR)	77	0.517794	0.594435	0.392191	0.760016		1/4 of (TargetP, PredSL, Localizer, Multiloc2)	70	0.596811	0.514326	0.354856	0.722308		3/3 of (WolfPSORT, PredSL, Multiloc2)	136	0.259122	0.706634	0.318034	0.756289
3/4 of (TargetP, Localizer, Multiloc2, PCLR)	80	0.450671	0.7088	0.440399	0.789027		2/4 of (TargetP, WolfPSORT, PredSL, Localizer)	45	0.554014	0.591762	0.408178	0.762112		3/3 of (WolfPSORT, Multiloc2, PCLR)	148	0.303361	0.717452	0.353517	0.76558		2/4 of (TargetP, PredSL, Localizer, PCLR)	73	0.553293	0.579285	0.396867	0.756263
4/5 of (TargetP, WolfPSORT, PredSL, Localizer, PCLR)	34	0.441842	0.698277	0.42814	0.784834		2/5 of (TargetP, WolfPSORT, PredSL, Localizer, Multiloc2)	41	0.558519	0.589315	0.40831	0.761387		3/3 of (TargetP, WolfPSORT, Multiloc2)	109	0.298225	0.720191	0.351571	0.76514		4/4 of (TargetP, WolfPSORT, PredSL, Multiloc2)	47	0.252005	0.712611	0.316107	0.755952
3/4 of (TargetP, WolfPSORT, Localizer, Multiloc2)	56	0.441031	0.723043	0.443913	0.790916		2/3 of (WolfPSORT, Localizer, PCLR)	146	0.551221	0.584783	0.400687	0.75867		3/3 of (TargetP, WolfPSORT, PredSL)	103	0.327867	0.682227	0.349343	0.763069		4/4 of (WolfPSORT, PredSL, Multiloc2, PCLR)	91	0.252455	0.711529	0.315883	0.755875
2/3 of (PredSL, Multiloc2, PCLR)	158	0.440851	0.621491	0.373684	0.762267		1/2 of (PredSL, Multiloc2)`	184	0.469952	0.581235	0.357361	0.750492		4/4 of (TargetP, WolfPSORT, Multiloc2, PCLR)	63	0.290657	0.723481	0.348222	0.764337		5/5 of (TargetP, WolfPSORT, PredSL, Multiloc2, PCLR)	28	0.246779	0.714025	0.31314	0.755254
2/2 of (WolfPSORT, Localizer)	175	0.434183	0.703709	0.427179	0.784964		2/4 of (WolfPSORT, Localizer, Multiloc2, PCLR)	97	0.55933	0.57997	0.400463	0.757065		4/4 of (TargetP, WolfPSORT, PredSL, PCLR)	51	0.315884	0.688261	0.345366	0.762396		2/5 of (TargetP, PredSL, Localizer, Multiloc2, PCLR)	21	0.557257	0.576099	0.395984	0.755047
2/2 of (TargetP, WolfPSORT)	163	0.43076	0.674045	0.405352	0.776656		2/4 of (TargetP, PredSL, Localizer, PCLR)	73	0.553293	0.579285	0.396867	0.756263		3/3 of (WolfPSORT, PredSL, PCLR)	139	0.330751	0.671606	0.344814	0.76131		2/2 of (PredSL, PCLR)	185	0.373547	0.60685	0.327363	0.750543
2/3 of (TargetP, PredSL, Multiloc2)	119	0.429949	0.641312	0.382156	0.767184		2/5 of (TargetP, PredSL, Localizer, Multiloc2, PCLR)	21	0.557257	0.576099	0.395984	0.755047		2/2 of (WolfPSORT, PredSL)	173	0.349851	0.652605	0.344494	0.759757		1/2 of (PredSL, Multiloc2)`	184	0.469952	0.581235	0.357361	0.750492
4/5 of (TargetP, WolfPSORT, Localizer, Multiloc2, PCLR)	24	0.427696	0.727956	0.438873	0.7897		2/3 of (TargetP, WolfPSORT, PCLR)	113	0.552933	0.566353	0.385092	0.749974		3/3 of (PredSL, Localizer, Multiloc2)	151	0.251824	0.769337	0.343237	0.763406		2/3 of (TargetP, WolfPSORT, PCLR)	113	0.552933	0.566353	0.385092	0.749974
2/3 of (WolfPSORT, PredSL, Multiloc2)	137	0.423462	0.659742	0.391407	0.771661		2/4 of (WolfPSORT, PredSL, Multiloc2, PCLR)	93	0.547527	0.565881	0.382051	0.749379		1/3 of (TargetP, Multiloc2 PCLR)	132	0.607893	0.498117	0.342396	0.711439		2/4 of (WolfPSORT, PredSL, Multiloc2, PCLR)	93	0.547527	0.565881	0.382051	0.749379
2/2 of (TargetP, Localizer)	167	0.422741	0.747134	0.447752	0.79309		2/3 of (WolfPSORT, PredSL, PCLR)`	140	0.534012	0.564369	0.374175	0.747748		1/2 of (Multiloc2, PCLR)	192	0.582215	0.508059	0.341853	0.718064		2/3 of (WolfPSORT, PredSL, PCLR)`	140	0.534012	0.564369	0.374175	0.747748
2/3 of (PredSL, Localizer, Multiloc2)	152	0.421299	0.7	0.417048	0.78191		1 of (PredSL)	3	0.404865	0.563935	0.311673	0.739111		1/2 of (TargetP, PCLR)	172	0.603838	0.498549	0.341111	0.711749		1/3 of (TargetP, PredSL, Multiloc2)	120	0.549149	0.5551	0.372981	0.744073
3/4 of (TargetP, PredSL, Multiloc2, PCLR)	76	0.415443	0.653301	0.382454	0.768763		1/3 of (TargetP, PredSL, Multiloc2)	120	0.549149	0.5551	0.372981	0.744073		4/4 of (TargetP, PredSL, Localizer, Multiloc2)	67	0.246058	0.773216	0.340664	0.762707		1/2 of (TargetP, PredSL)	166	0.537706	0.554905	0.367379	0.743323
3/3 of (TargetP, WolfPSORT, PCLR)	112	0.408595	0.686913	0.400972	0.77663		1/2 of (TargetP, PredSL)	166	0.537706	0.554905	0.367379	0.743323		2/2 of (TargetP, PredSL)	165	0.368772	0.629983	0.340554	0.75647		2/4 of (WolfPSORT, PredSL, Localizer, PCLR)	89	0.575187	0.547607	0.378237	0.741486
3/4 of (PredSL, Localizer, Multiloc2, PCLR)	100	0.406793	0.709014	0.414069	0.781651		2/4 of (TargetP, WolfPSORT, PredSL, PCLR)	53	0.570772	0.547679	0.376228	0.741304		4/4 of (PredSL, Localizer, Multiloc2, PCLR)	99	0.246058	0.770381	0.339362	0.762371		2/4 of (TargetP, WolfPSORT, PredSL, PCLR)	53	0.570772	0.547679	0.376228	0.741304
3/4 of (WolfPSORT, PredSL, Multiloc2, PCLR)	92	0.406433	0.67621	0.392692	0.773602		2/4 of (WolfPSORT, PredSL, Localizer, PCLR)	89	0.575187	0.547607	0.378237	0.741486		3/3 of (TargetP, PredSL, PCLR)	121	0.352374	0.639575	0.337636	0.756936		2/4 of (TargetP, WolfPSORT, Localizer, PCLR)	61	0.580232	0.546829	0.379865	0.741304
1 of (PredSL)	3	0.404865	0.563935	0.311673	0.739111		2/5 of (TargetP, WolfPSORT, PredSL, Multiloc2, PCLR)	31	0.574376	0.547069	0.37734	0.741149		5/5 of (TargetP, PredSL, Localizer, Multiloc2, PCLR)	18	0.241373	0.773383	0.337159	0.761775		2/5 of (TargetP, WolfPSORT, PredSL, Multiloc2, PCLR)	31	0.574376	0.547069	0.37734	0.741149
3/3 of (TargetP, Localizer, PCLR)	127	0.404181	0.751172	0.438387	0.790399		2/4 of (TargetP, WolfPSORT, Localizer, PCLR)	61	0.580232	0.546829	0.379865	0.741304		1 of (PCLR)	6	0.569459	0.507507	0.335695	0.71758		2/5 of (Wolf PSORT, PredSL, Localizer, Multiloc2, PCLR)	16	0.579241	0.546498	0.37908	0.741071
3/3 of (WolfPSORT, Localizer, PCLR)	145	0.40382	0.734634	0.428147	0.786853		2/5 of (Wolf PSORT, PredSL, Localizer, Multiloc2, PCLR)	16	0.579241	0.546498	0.37908	0.741071		1/3 of (PredSL, Multiloc2, PCLR)	159	0.606001	0.49077	0.333477	0.706211		2/5 of (TargetP, WolfPSORT, Localizer, Multiloc2, PCLR)	26	0.583386	0.545401	0.379969	0.740657
3/4 of (TargetP, WolfPSORT, PredSL, Multiloc2)	48	0.399766	0.685993	0.395142	0.775026		2/5 of (TargetP, WolfPSORT, Localizer, Multiloc2, PCLR)	26	0.583386	0.545401	0.379969	0.740657		1/4 of (TargetP, PredSL, Multiloc2, PCLR)	78	0.621317	0.483828	0.332149	0.700828		1/2 of (TargetP, Localizer)	168	0.575277	0.544424	0.37522	0.739726
3/4 of (TargetP, PredSL, Localizer, Multiloc2)	68	0.399405	0.718011	0.415164	0.782428		1/2 of (TargetP, Localizer)	168	0.575277	0.544424	0.37522	0.739726		4/4 of (WolfPSORT, PredSL, Localizer, Multiloc2)	83	0.235156	0.772875	0.332139	0.760455		1 of (PredSL)	3	0.404865	0.563935	0.311673	0.739111
3/4 of (WolfPSORT, PredSL, Localizer, Multiloc2)	84	0.39481	0.717302	0.411881	0.78147		1/3 of (TargetP, Localizer, Multiloc2)	126	0.579512	0.541596	0.37446	0.738328		1/2 of (PredSL, PCLR)	186	0.600685	0.490581	0.331005	0.706134		1/3 of (TargetP, Localizer, Multiloc2)	126	0.579512	0.541596	0.37446	0.738328
4/5 of (TargetP, PredSL, Localizer, Multiloc2, PCLR)	19	0.389134	0.719234	0.40954	0.780901		1/2 of (PredSL, Localizer)	182	0.563835	0.541537	0.367106	0.737604		1/3 of (TargetP, PredSL, PCLR)	123	0.618704	0.483694	0.33089	0.700776		1/2 of (PredSL, Localizer)	182	0.563835	0.541537	0.367106	0.737604
4/5 of (TargetP, WolfPSORT, PredSL, Multiloc2, PCLR)	29	0.388413	0.694091	0.393508	0.775155		1/3 of (PredSL, Localizer, Multiloc2)	153	0.571223	0.537698	0.366817	0.735766		1/2 of (Localizer, PCLR)	190	0.613208	0.485657	0.3308	0.702355		1/3 of (PredSL, Localizer, Multiloc2)	153	0.571223	0.537698	0.366817	0.735766
4/5 of (Wolf PSORT, PredSL, Localizer, Multiloc2, PCLR)	14	0.383458	0.72344	0.408543	0.780797		2/5 of (TargetP, WolfPSORT, PredSL, Localizer, PCLR)	36	0.591855	0.530528	0.369223	0.732324		1/3 of (Localizer, Multiloc2, PCLR)	162	0.616362	0.483839	0.330067	0.700932		2/5 of (TargetP, WolfPSORT, PredSL, Localizer, PCLR)	36	0.591855	0.530528	0.369223	0.732324
3/3 of (TargetP, WolfPSORT, Localizer)	106	0.379494	0.767073	0.431604	0.788665		2/6 of (TargetP, WolfPSORT, PredSL, Localizer, Multiloc2, PCLR)	11	0.594468	0.53013	0.370022	0.732169		5/5 of (TargetP, WolfPSORT, PredSL, Localizer, Multiloc2)	38	0.22975	0.775547	0.329122	0.759653		2/6 of (TargetP, WolfPSORT, PredSL, Localizer, Multiloc2, PCLR)	11	0.594468	0.53013	0.370022	0.732169
4/5 of (TargetP, WolfPSORT, PredSL, Localizer, Multiloc2)	39	0.378142	0.729279	0.408685	0.781056		1/3 of (TargetP, PredSL, Localizer)	117	0.594288	0.515594	0.355053	0.723085		5/5 of (Wolf PSORT, PredSL, Localizer, Multiloc2, PCLR)	13	0.230021	0.773402	0.328383	0.759472		1/3 of (TargetP, PredSL, Localizer)	117	0.594288	0.515594	0.355053	0.723085
2/2 of (PredSL, PCLR)	185	0.373547	0.60685	0.327363	0.750543		1/4 of (TargetP, PredSL, Localizer, Multiloc2)	70	0.596811	0.514326	0.354856	0.722308		2/2 of (PredSL, Multiloc2)	183	0.278043	0.700409	0.327586	0.758463		1/4 of (TargetP, PredSL, Localizer, Multiloc2)	70	0.596811	0.514326	0.354856	0.722308
5/6 of (TargetP, WolfPSORT, PredSL, Localizer, Multiloc2, PCLR)	8	0.368772	0.730632	0.403512	0.779633		1/2 of (Multiloc2, PCLR)	192	0.582215	0.508059	0.341853	0.718064		2/2 of (PredSL, PCLR)	185	0.373547	0.60685	0.327363	0.750543		1/2 of (Multiloc2, PCLR)	192	0.582215	0.508059	0.341853	0.718064
2/2 of (TargetP, PredSL)	165	0.368772	0.629983	0.340554	0.75647		1 of (PCLR)	6	0.569459	0.507507	0.335695	0.71758		3/3 of (TargetP, PredSL, Multiloc2)	118	0.270565	0.707754	0.326408	0.758385		1 of (PCLR)	6	0.569459	0.507507	0.335695	0.71758
4/4 of (TargetP, WolfPSORT, Localizer, PCLR)	59	0.364267	0.768777	0.422412	0.785921		1/2 of (TargetP, PCLR)	172	0.603838	0.498549	0.341111	0.711749		6/6 of (TargetP, WolfPSORT, PredSL, Localizer, Multiloc2, PCLR)	7	0.225696	0.775302	0.32583	0.758799		1/2 of (TargetP, PCLR)	172	0.603838	0.498549	0.341111	0.711749
3/3 of (TargetP, PredSL, PCLR)	121	0.352374	0.639575	0.337636	0.756936		1/3 of (TargetP, Multiloc2 PCLR)	132	0.607893	0.498117	0.342396	0.711439		1/3 of (TargetP, Localizer, PCLR)	129	0.629066	0.475128	0.325295	0.693841		1/3 of (TargetP, Multiloc2 PCLR)	132	0.607893	0.498117	0.342396	0.711439
2/2 of (WolfPSORT, PredSL)	173	0.349851	0.652605	0.344494	0.759757		1/3 of (PredSL, Multiloc2, PCLR)	159	0.606001	0.49077	0.333477	0.706211		3/3 of (PredSL, Multiloc2, PCLR)	157	0.270565	0.705592	0.325288	0.758049		1/3 of (PredSL, Multiloc2, PCLR)	159	0.606001	0.49077	0.333477	0.706211
1 of (Multiloc2)	5	0.343243	0.703861	0.371608	0.769856		1/2 of (PredSL, PCLR)	186	0.600685	0.490581	0.331005	0.706134		1/4 of (TargetP, Localizer, Multiloc2, PCLR)	82	0.630417	0.474276	0.324854	0.693116		1/2 of (PredSL, PCLR)	186	0.600685	0.490581	0.331005	0.706134
2/2 of (PredSL, Localizer)	181	0.337328	0.728972	0.382232	0.773628		1/2 of (Localizer, PCLR)	190	0.613208	0.485657	0.3308	0.702355		4/4 of (TargetP, PredSL, Multiloc2, PCLR)	75	0.264528	0.70935	0.323118	0.757609		1/2 of (Localizer, PCLR)	190	0.613208	0.485657	0.3308	0.702355
3/3 of (WolfPSORT, PredSL, PCLR)	139	0.330751	0.671606	0.344814	0.76131		1/3 of (Localizer, Multiloc2, PCLR)	162	0.616362	0.483839	0.330067	0.700932		1/3 of (TargetP, WolfPSORT, Multiloc2)	111	0.674836	0.457488	0.322623	0.676734		1/3 of (Localizer, Multiloc2, PCLR)	162	0.616362	0.483839	0.330067	0.700932
2/2 of (Multiloc2, PCLR)	191	0.33039	0.712454	0.368393	0.769358		1/4 of (TargetP, PredSL, Multiloc2, PCLR)	78	0.621317	0.483828	0.332149	0.700828		1/3 of (PredSL, Localizer, PCLR)	156	0.629786	0.470264	0.319822	0.689881		1/4 of (TargetP, PredSL, Multiloc2, PCLR)	78	0.621317	0.483828	0.332149	0.700828
3/3 of (TargetP, WolfPSORT, PredSL)	103	0.327867	0.682227	0.349343	0.763069		1/3 of (TargetP, PredSL, PCLR)	123	0.618704	0.483694	0.33089	0.700776		1/4 of (PredSL, Localizer, Multiloc2, PCLR)	102	0.631228	0.469351	0.319324	0.689079		1/3 of (TargetP, PredSL, PCLR)	123	0.618704	0.483694	0.33089	0.700776
2/2 of (TargetP, Multiloc2)	169	0.324263	0.716361	0.366637	0.769022		1/3 of (TargetP, Localizer, PCLR)	129	0.629066	0.475128	0.325295	0.693841		3/3 of (WolfPSORT, PredSL, Multiloc2)	136	0.259122	0.706634	0.318034	0.756289		1/3 of (TargetP, Localizer, PCLR)	129	0.629066	0.475128	0.325295	0.693841
3/3 of (PredSL, Localizer, PCLR)	154	0.322642	0.738351	0.377715	0.772593		1/4 of (TargetP, Localizer, Multiloc2, PCLR)	82	0.630417	0.474276	0.324854	0.693116		4/4 of (TargetP, WolfPSORT, PredSL, Multiloc2)	47	0.252005	0.712611	0.316107	0.755952		1/4 of (TargetP, Localizer, Multiloc2, PCLR)	82	0.630417	0.474276	0.324854	0.693116
3/3 of (TargetP, PredSL, Localizer)	115	0.320299	0.751586	0.383277	0.774353		1/3 of (PredSL, Localizer, PCLR)	156	0.629786	0.470264	0.319822	0.689881		4/4 of (WolfPSORT, PredSL, Multiloc2, PCLR)	91	0.252455	0.711529	0.315883	0.755875		1/3 of (PredSL, Localizer, PCLR)	156	0.629786	0.470264	0.319822	0.689881
4/4 of (TargetP, WolfPSORT, PredSL, PCLR)	51	0.315884	0.688261	0.345366	0.762396		1/4 of (PredSL, Localizer, Multiloc2, PCLR)	102	0.631228	0.469351	0.319324	0.689079		1/5 of (TargetP, PredSL, Localizer, Multiloc2, PCLR)	22	0.640508	0.463187	0.315651	0.683514		1/4 of (PredSL, Localizer, Multiloc2, PCLR)	102	0.631228	0.469351	0.319324	0.689079
3/3 of (TargetP, Multiloc2 PCLR)	130	0.315524	0.720428	0.363178	0.768219		1/4 of (TargetP, PredSL, Localizer, PCLR)	74	0.639517	0.463437	0.315553	0.683773		1/4 of (TargetP, PredSL, Localizer, PCLR)	74	0.639517	0.463437	0.315553	0.683773		1/4 of (TargetP, PredSL, Localizer, PCLR)	74	0.639517	0.463437	0.315553	0.683773
2/2 of (WolfPSORT, Multiloc2)	177	0.313812	0.709658	0.356104	0.76602		1/5 of (TargetP, PredSL, Localizer, Multiloc2, PCLR)	22	0.640508	0.463187	0.315651	0.683514		5/5 of (TargetP, WolfPSORT, PredSL, Multiloc2, PCLR)	28	0.246779	0.714025	0.31314	0.755254		1/5 of (TargetP, PredSL, Localizer, Multiloc2, PCLR)	22	0.640508	0.463187	0.315651	0.683514
4/4 of (TargetP, PredSL, Localizer, PCLR)	71	0.310028	0.751802	0.376355	0.772412		1/2 of (WolfPSORT, Multiloc2)	178	0.629967	0.461183	0.308912	0.682298		1 of (PredSL)	3	0.404865	0.563935	0.311673	0.739111		1/2 of (WolfPSORT, Multiloc2)	178	0.629967	0.461183	0.308912	0.682298
2/2 of (Localizer, Multiloc2)	187	0.309577	0.7802	0.390749	0.77663		1/3 of (TargetP, WolfPSORT, Multiloc2)	111	0.674836	0.457488	0.322623	0.676734		1/2 of (WolfPSORT, Multiloc2)	178	0.629967	0.461183	0.308912	0.682298		1 of (WolfPSORT)	2	0.600631	0.454837	0.289533	0.678476
3/3 of (WolfPSORT, PredSL, Localizer)	133	0.305163	0.751998	0.373099	0.771506		1 of (WolfPSORT)	2	0.600631	0.454837	0.289533	0.678476		1/3 of (WolfPSORT, Localizer, Multiloc2)	144	0.666727	0.444018	0.30175	0.664467		1/3 of (TargetP, WolfPSORT, Multiloc2)	111	0.674836	0.457488	0.322623	0.676734
3/3 of (WolfPSORT, Multiloc2, PCLR)	148	0.303361	0.717452	0.353517	0.76558		1/2 of (WolfPSORT, Localizer)	176	0.662762	0.444928	0.301379	0.665631		1/2 of (TargetP, WolfPSORT)	164	0.671502	0.442367	0.30145	0.6625		1/2 of (WolfPSORT, Localizer)	176	0.662762	0.444928	0.301379	0.665631
3/3 of (Localizer, Multiloc2, PCLR)	160	0.299937	0.780722	0.384111	0.774715		1/3 of (WolfPSORT, Localizer, Multiloc2)	144	0.666727	0.444018	0.30175	0.664467		1/2 of (WolfPSORT, Localizer)	176	0.662762	0.444928	0.301379	0.665631		1/3 of (WolfPSORT, Localizer, Multiloc2)	144	0.666727	0.444018	0.30175	0.664467
3/3 of (TargetP, WolfPSORT, Multiloc2)	109	0.298225	0.720191	0.351571	0.76514		1/2 of (TargetP, WolfPSORT)	164	0.671502	0.442367	0.30145	0.6625		1/3 of (WolfPSORT, PredSL, Multiloc2)	138	0.666006	0.438877	0.29459	0.659472		1/2 of (TargetP, WolfPSORT)	164	0.671502	0.442367	0.30145	0.6625
3/3 of (TargetP, Localizer, Multiloc2)	124	0.294891	0.786023	0.383101	0.774405		1/3 of (WolfPSORT, PredSL, Multiloc2)	138	0.666006	0.438877	0.29459	0.659472		1/4 of (TargetP, WolfPSORT, PredSL, Multiloc2)	50	0.68853	0.430269	0.291543	0.648654		1/3 of (WolfPSORT, PredSL, Multiloc2)	138	0.666006	0.438877	0.29459	0.659472
4/4 of (WolfPSORT, PredSL, Localizer, PCLR)	87	0.29345	0.756386	0.367187	0.769902		1/2 of (WolfPSORT, PredSL)	174	0.655555	0.436342	0.287113	0.657816		1/3 of (TargetP, WolfPSORT, PredSL)	105	0.685557	0.429814	0.28974	0.648447		1/2 of (WolfPSORT, PredSL)	174	0.655555	0.436342	0.287113	0.657816
4/4 of (TargetP, WolfPSORT, PredSL, Localizer)	43	0.292008	0.765289	0.370675	0.770911		1/4 of (TargetP, WolfPSORT, PredSL, Multiloc2)	50	0.68853	0.430269	0.291543	0.648654		1 of (WolfPSORT)	2	0.600631	0.454837	0.289533	0.678476		1/4 of (TargetP, WolfPSORT, PredSL, Multiloc2)	50	0.68853	0.430269	0.291543	0.648654
4/4 of (TargetP, WolfPSORT, Multiloc2, PCLR)	63	0.290657	0.723481	0.348222	0.764337		1/3 of (TargetP, WolfPSORT, PredSL)	105	0.685557	0.429814	0.28974	0.648447		1/4 of (TargetP, WolfPSORT, Localizer, Multiloc2)	58	0.691324	0.427084	0.288111	0.644953		1/3 of (TargetP, WolfPSORT, PredSL)	105	0.685557	0.429814	0.28974	0.648447
4/4 of (TargetP, Localizer, Multiloc2, PCLR)	79	0.287954	0.785644	0.377845	0.772904		1/3 of (TargetP, WolfPSORT, Localizer)	108	0.690423	0.427265	0.288019	0.645238		1/3 of (TargetP, WolfPSORT, Localizer)	108	0.690423	0.427265	0.288019	0.645238		1/3 of (TargetP, WolfPSORT, Localizer)	108	0.690423	0.427265	0.288019	0.645238
3/3 of (WolfPSORT, Localizer, Multiloc2)	142	0.28417	0.782048	0.373313	0.771636		1/4 of (TargetP, WolfPSORT, Localizer, Multiloc2)	58	0.691324	0.427084	0.288111	0.644953		1/2 of (WolfPSORT, PredSL)	174	0.655555	0.436342	0.287113	0.657816		1/4 of (TargetP, WolfPSORT, Localizer, Multiloc2)	58	0.691324	0.427084	0.288111	0.644953
5/5 of (TargetP, WolfPSORT, PredSL, Localizer, PCLR)	33	0.283449	0.765078	0.36444	0.769177		1/3 of (WolfPSORT, PredSL, Localizer)	135	0.685557	0.424633	0.28237	0.642857		1/4 of (WolfPSORT, PredSL, Localizer, Multiloc2)	86	0.687269	0.424438	0.282747	0.642469		1/3 of (WolfPSORT, PredSL, Localizer)	135	0.685557	0.424633	0.28237	0.642857
2/2 of (PredSL, Multiloc2)	183	0.278043	0.700409	0.327586	0.758463		1/4 of (WolfPSORT, PredSL, Localizer, Multiloc2)	86	0.687269	0.424438	0.282747	0.642469		1/3 of (WolfPSORT, PredSL, Localizer)	135	0.685557	0.424633	0.28237	0.642857		1/4 of (WolfPSORT, PredSL, Localizer, Multiloc2)	86	0.687269	0.424438	0.282747	0.642469
4/4 of (WolfPSORT, Localizer, Multiloc2, PCLR)	95	0.276421	0.782453	0.3678	0.770083		1/3 of (WolfPSORT, Multiloc2, PCLR)	150	0.700243	0.419904	0.281134	0.636025		1/3 of (WolfPSORT, Multiloc2, PCLR)	150	0.700243	0.419904	0.281134	0.636025		1/3 of (WolfPSORT, Multiloc2, PCLR)	150	0.700243	0.419904	0.281134	0.636025
4/4 of (TargetP, WolfPSORT, Localizer, Multiloc2)	55	0.271916	0.786347	0.36631	0.769643		1/2 of (WolfPSORT, PCLR)	180	0.697901	0.419633	0.279833	0.635973		1/2 of (WolfPSORT, PCLR)	180	0.697901	0.419633	0.279833	0.635973		1/2 of (WolfPSORT, PCLR)	180	0.697901	0.419633	0.279833	0.635973
3/3 of (TargetP, PredSL, Multiloc2)	118	0.270565	0.707754	0.326408	0.758385		1/4 of (TargetP, WolfPSORT, PredSL, Localizer)	46	0.700604	0.416877	0.276777	0.632505		1/4 of (TargetP, WolfPSORT, Multiloc2, PCLR)	66	0.711325	0.415942	0.27949	0.630176		1/4 of (TargetP, WolfPSORT, PredSL, Localizer)	46	0.700604	0.416877	0.276777	0.632505
3/3 of (PredSL, Multiloc2, PCLR)	157	0.270565	0.705592	0.325288	0.758049		1/5 of (TargetP, WolfPSORT, PredSL, Localizer, Multiloc2)	42	0.701505	0.416854	0.277087	0.632376		1/3 of (TargetP, WolfPSORT, PCLR)	114	0.710154	0.415783	0.278798	0.630124		1/5 of (TargetP, WolfPSORT, PredSL, Localizer, Multiloc2)	42	0.701505	0.416854	0.277087	0.632376
5/5 of (TargetP, WolfPSORT, Localizer, Multiloc2, PCLR)	23	0.26588	0.785676	0.361463	0.768297		1/4 of (TargetP, WolfPSORT, Multiloc2, PCLR)	66	0.711325	0.415942	0.27949	0.630176		1/5 of (TargetP, WolfPSORT, PredSL, Localizer, Multiloc2)	42	0.701505	0.416854	0.277087	0.632376		1/4 of (TargetP, WolfPSORT, Multiloc2, PCLR)	66	0.711325	0.415942	0.27949	0.630176
4/4 of (TargetP, PredSL, Multiloc2, PCLR)	75	0.264528	0.70935	0.323118	0.757609		1/3 of (TargetP, WolfPSORT, PCLR)	114	0.710154	0.415783	0.278798	0.630124		1/4 of (TargetP, WolfPSORT, PredSL, Localizer)	46	0.700604	0.416877	0.276777	0.632505		1/3 of (TargetP, WolfPSORT, PCLR)	114	0.710154	0.415783	0.278798	0.630124
3/3 of (WolfPSORT, PredSL, Multiloc2)	136	0.259122	0.706634	0.318034	0.756289		1/4 of (WolfPSORT, PredSL, Multiloc2, PCLR)	94	0.711596	0.412579	0.274479	0.626139		1/4 of (WolfPSORT, PredSL, Multiloc2, PCLR)	94	0.711596	0.412579	0.274479	0.626139		1/4 of (WolfPSORT, PredSL, Multiloc2, PCLR)	94	0.711596	0.412579	0.274479	0.626139
4/4 of (WolfPSORT, PredSL, Multiloc2, PCLR)	91	0.252455	0.711529	0.315883	0.755875		1/3 of (WolfPSORT, PredSL, PCLR)	141	0.710064	0.41238	0.27359	0.626087		1/3 of (WolfPSORT, PredSL, PCLR)	141	0.710064	0.41238	0.27359	0.626087		1/3 of (WolfPSORT, PredSL, PCLR)	141	0.710064	0.41238	0.27359	0.626087
4/4 of (TargetP, WolfPSORT, PredSL, Multiloc2)	47	0.252005	0.712611	0.316107	0.755952		1/3 of (WolfPSORT, Localizer, PCLR)	147	0.711325	0.409662	0.269886	0.622645		1/5 of (TargetP, WolfPSORT, PredSL, Multiloc2, PCLR)	32	0.719074	0.409534	0.272636	0.621506		1/3 of (WolfPSORT, Localizer, PCLR)	147	0.711325	0.409662	0.269886	0.622645
3/3 of (PredSL, Localizer, Multiloc2)	151	0.251824	0.769337	0.343237	0.763406		1/5 of (TargetP, WolfPSORT, PredSL, Multiloc2, PCLR)	32	0.719074	0.409534	0.272636	0.621506		1/4 of (TargetP, WolfPSORT, PredSL, PCLR)	54	0.717903	0.409308	0.271836	0.621377		1/4 of (WolfPSORT, Localizer, Multiloc2, PCLR)	98	0.711776	0.409454	0.269735	0.622334
5/5 of (TargetP, WolfPSORT, PredSL, Multiloc2, PCLR)	28	0.246779	0.714025	0.31314	0.755254		1/4 of (WolfPSORT, Localizer, Multiloc2, PCLR)	98	0.711776	0.409454	0.269735	0.622334		1/3 of (WolfPSORT, Localizer, PCLR)	147	0.711325	0.409662	0.269886	0.622645		1/5 of (TargetP, WolfPSORT, PredSL, Multiloc2, PCLR)	32	0.719074	0.409534	0.272636	0.621506
4/4 of (TargetP, PredSL, Localizer, Multiloc2)	67	0.246058	0.773216	0.340664	0.762707		1/4 of (TargetP, WolfPSORT, PredSL, PCLR)	54	0.717903	0.409308	0.271836	0.621377		1/4 of (WolfPSORT, Localizer, Multiloc2, PCLR)	98	0.711776	0.409454	0.269735	0.622334		1/4 of (TargetP, WolfPSORT, PredSL, PCLR)	54	0.717903	0.409308	0.271836	0.621377
4/4 of (PredSL, Localizer, Multiloc2, PCLR)	99	0.246058	0.770381	0.339362	0.762371		1/4 of (TargetP, WolfPSORT, Localizer, PCLR)	62	0.720245	0.40591	0.267394	0.616848		1/4 of (TargetP, WolfPSORT, Localizer, PCLR)	62	0.720245	0.40591	0.267394	0.616848		1/4 of (TargetP, WolfPSORT, Localizer, PCLR)	62	0.720245	0.40591	0.267394	0.616848
5/5 of (TargetP, PredSL, Localizer, Multiloc2, PCLR)	18	0.241373	0.773383	0.337159	0.761775		1/5 of (TargetP, WolfPSORT, Localizer, Multiloc2, PCLR)	27	0.720425	0.405806	0.267297	0.616693		1/5 of (TargetP, WolfPSORT, Localizer, Multiloc2, PCLR)	27	0.720425	0.405806	0.267297	0.616693		1/5 of (TargetP, WolfPSORT, Localizer, Multiloc2, PCLR)	27	0.720425	0.405806	0.267297	0.616693
4/4 of (WolfPSORT, PredSL, Localizer, Multiloc2)	83	0.235156	0.772875	0.332139	0.760455		1/4 of (WolfPSORT, PredSL, Localizer, PCLR)	90	0.720515	0.403156	0.263115	0.613328		1/4 of (WolfPSORT, PredSL, Localizer, PCLR)	90	0.720515	0.403156	0.263115	0.613328		1/4 of (WolfPSORT, PredSL, Localizer, PCLR)	90	0.720515	0.403156	0.263115	0.613328
5/5 of (Wolf PSORT, PredSL, Localizer, Multiloc2, PCLR)	13	0.230021	0.773402	0.328383	0.759472		1/5 of (Wolf PSORT, PredSL, Localizer, Multiloc2, PCLR)	17	0.720786	0.402982	0.262938	0.613069		1/5 of (Wolf PSORT, PredSL, Localizer, Multiloc2, PCLR)	17	0.720786	0.402982	0.262938	0.613069		1/5 of (Wolf PSORT, PredSL, Localizer, Multiloc2, PCLR)	17	0.720786	0.402982	0.262938	0.613069
5/5 of (TargetP, WolfPSORT, PredSL, Localizer, Multiloc2)	38	0.22975	0.775547	0.329122	0.759653		1/5 of (TargetP, WolfPSORT, PredSL, Localizer, PCLR)	37	0.726732	0.400377	0.260967	0.608877		1/5 of (TargetP, WolfPSORT, PredSL, Localizer, PCLR)	37	0.726732	0.400377	0.260967	0.608877		1/5 of (TargetP, WolfPSORT, PredSL, Localizer, PCLR)	37	0.726732	0.400377	0.260967	0.608877
6/6 of (TargetP, WolfPSORT, PredSL, Localizer, Multiloc2, PCLR)	7	0.225696	0.775302	0.32583	0.758799		1/6 of (TargetP, WolfPSORT, PredSL, Localizer, Multiloc2, PCLR)	12	0.726912	0.400318	0.260937	0.608773		1/6 of (TargetP, WolfPSORT, PredSL, Localizer, Multiloc2, PCLR)	12	0.726912	0.400318	0.260937	0.608773		1/6 of (TargetP, WolfPSORT, PredSL, Localizer, Multiloc2, PCLR)	12	0.726912	0.400318	0.260937	0.608773

## Sheet: GFP
								6 Programs							5 programs, minus TargetP						5 programs, minus WolfPSORT						5 programs, minus PredSL						5 programs, minus Localizer						5 programs, minus Multiloc2						5 programs, minus PCLR
	Location TargetP 1.1	Location WoLF PSORT	PredSL	Localizer	Multiloc2	PCLR		6 of 6	5 of 6	4 of 6	3 of 6	2 of 6	1 of 6		5 of 5	4 of 5	3 of 5	2 of 5	1 of 5		5 of 5	4 of 5	3 of 5	2 of 5	1 of 5		5 of 5	4 of 5	3 of 5	2 of 5	1 of 5		5 of 5	4 of 5	3 of 5	2 of 5	1 of 5		5 of 5	4 of 5	3 of 5	2 of 5	1 of 5		5 of 5	4 of 5	3 of 5	2 of 5	1 of 5
True Positive	434	468	368	439	322	478		227	350	415	455	502	560		232	358	437	493	555		248	366	429	473	525		260	392	439	493	557		233	359	430	491	557		281	399	450	497	560		231	356	425	471	548
False Negative	216	182	282	211	328	172		423	300	235	195	148	90		418	292	213	157	95		402	284	221	177	125		390	258	211	157	93		417	291	220	159	93		369	251	200	153	90		419	294	225	179	102
False Positive	305	758	320	176	68	560		26	61	138	266	522	1174		29	74	183	442	1154		30	76	195	379	749		30	88	187	456	1106		31	94	236	489	1161		43	123	260	520	1173		28	65	151	334	1049
True Negative	2767	2314	2752	2896	3004	2512		3046	3011	2934	2806	2550	1898		3043	2998	2889	2630	1918		3042	2996	2877	2693	2323		3042	2984	2885	2616	1966		3041	2978	2836	2583	1911		3029	2949	2812	2552	1899		3044	3007	2921	2738	2023
	1 of (TargetP)	1 of (WolfPSORT)	1 of (PredSL)	1 of (Localizer)	1 of (Multiloc2)	1 of (PCLR)		6/6 of (TargetP, WolfPSORT, PredSL, Localizer, Multiloc2, PCLR)	5/6 of (TargetP, WolfPSORT, PredSL, Localizer, Multiloc2, PCLR)	4/6 of (TargetP, WolfPSORT, PredSL, Localizer, Multiloc2, PCLR)	3/6 of (TargetP, WolfPSORT, PredSL, Localizer, Multiloc2, PCLR)	2/6 of (TargetP, WolfPSORT, PredSL, Localizer, Multiloc2, PCLR)	1/6 of (TargetP, WolfPSORT, PredSL, Localizer, Multiloc2, PCLR)		5/5 of (Wolf PSORT, PredSL, Localizer, Multiloc2, PCLR)	4/5 of (Wolf PSORT, PredSL, Localizer, Multiloc2, PCLR)	3/5 of (Wolf PSORT, PredSL, Localizer, Multiloc2, PCLR)	2/5 of (Wolf PSORT, PredSL, Localizer, Multiloc2, PCLR)	1/5 of (Wolf PSORT, PredSL, Localizer, Multiloc2, PCLR)		5/5 of (TargetP, PredSL, Localizer, Multiloc2, PCLR)	4/5 of (TargetP, PredSL, Localizer, Multiloc2, PCLR)	3/5 of (TargetP, PredSL, Localizer, Multiloc2, PCLR)	2/5 of (TargetP, PredSL, Localizer, Multiloc2, PCLR)	1/5 of (TargetP, PredSL, Localizer, Multiloc2, PCLR)		5/5 of (TargetP, WolfPSORT, Localizer, Multiloc2, PCLR)	4/5 of (TargetP, WolfPSORT, Localizer, Multiloc2, PCLR)	3/5 of (TargetP, WolfPSORT, Localizer, Multiloc2, PCLR)	2/5 of (TargetP, WolfPSORT, Localizer, Multiloc2, PCLR)	1/5 of (TargetP, WolfPSORT, Localizer, Multiloc2, PCLR)		5/5 of (TargetP, WolfPSORT, PredSL, Multiloc2, PCLR)	4/5 of (TargetP, WolfPSORT, PredSL, Multiloc2, PCLR)	3/5 of (TargetP, WolfPSORT, PredSL, Multiloc2, PCLR)	2/5 of (TargetP, WolfPSORT, PredSL, Multiloc2, PCLR)	1/5 of (TargetP, WolfPSORT, PredSL, Multiloc2, PCLR)		5/5 of (TargetP, WolfPSORT, PredSL, Localizer, PCLR)	4/5 of (TargetP, WolfPSORT, PredSL, Localizer, PCLR)	3/5 of (TargetP, WolfPSORT, PredSL, Localizer, PCLR)	2/5 of (TargetP, WolfPSORT, PredSL, Localizer, PCLR)	1/5 of (TargetP, WolfPSORT, PredSL, Localizer, PCLR)		5/5 of (TargetP, WolfPSORT, PredSL, Localizer, Multiloc2)	4/5 of (TargetP, WolfPSORT, PredSL, Localizer, Multiloc2)	3/5 of (TargetP, WolfPSORT, PredSL, Localizer, Multiloc2)	2/5 of (TargetP, WolfPSORT, PredSL, Localizer, Multiloc2)	1/5 of (TargetP, WolfPSORT, PredSL, Localizer, Multiloc2)
	1	2	3	4	5	6		7	8	9	10	11	12		13	14	15	16	17		18	19	20	21	22		23	24	25	26	27		28	29	30	31	32		33	34	35	36	37		38	39	40	41	42
Sensitivity	0.667692	0.72	0.566154	0.675385	0.495385	0.735385		0.349231	0.538462	0.638462	0.7	0.772308	0.861538		0.356923	0.550769	0.672308	0.758462	0.853846		0.381538	0.563077	0.66	0.727692	0.807692		0.4	0.603077	0.675385	0.758462	0.856923		0.358462	0.552308	0.661538	0.755385	0.856923		0.432308	0.613846	0.692308	0.764615	0.861538		0.355385	0.547692	0.653846	0.724615	0.843077
Specificity	0.58728	0.381729	0.534884	0.713821	0.825641	0.460501		0.897233	0.851582	0.750452	0.631068	0.490234	0.322953		0.888889	0.828704	0.704839	0.527273	0.324751		0.892086	0.828054	0.6875	0.555164	0.412088		0.896552	0.816667	0.701278	0.519494	0.334937		0.882576	0.792494	0.645646	0.50102	0.324214		0.867284	0.764368	0.633803	0.488692	0.323139		0.891892	0.845606	0.737847	0.585093	0.343143
MCC	0.540977	0.382292	0.451851	0.631848	0.586641	0.468248		0.513999	0.628208	0.633568	0.589276	0.512119	0.364848		0.51663	0.624273	0.624345	0.537988	0.364317		0.536897	0.631791	0.606264	0.546102	0.451192		0.552739	0.650696	0.623749	0.531381	0.379454		0.515222	0.605813	0.579159	0.513944	0.364784		0.563354	0.627369	0.587192	0.507214	0.365109		0.516661	0.631145	0.634763	0.567944	0.384767
ACC	0.860021	0.747448	0.838259	0.896024	0.893606	0.803332		0.879366	0.903009	0.899785	0.876142	0.819989	0.660398		0.879903	0.901666	0.893606	0.839065	0.664428		0.883933	0.903278	0.888232	0.850618	0.76518		0.887157	0.907039	0.893068	0.835304	0.677861		0.879635	0.896561	0.877485	0.8259	0.663084		0.889307	0.899516	0.876411	0.819183	0.660666		0.879903	0.903546	0.898979	0.862171	0.690758
Plastid Proteins	650
Nonplastid Proteins	3072
	Sensitivity	Specificity	MCC	ACC
Location TargetP 1.1	0.667692	0.58728	0.540977	0.860021
Location WoLF PSORT	0.713846	0.379705	0.377635	0.746373
PredSL	0.566154	0.534884	0.451851	0.838259
Localizer	0.675385	0.713821	0.631848	0.896024
Multiloc2	0.495385	0.825641	0.586641	0.893606
PCLR	0.735385	0.460501	0.468248	0.803332
Sensitivity							Specificity							MCC							ACC
		Sensitivity	Specificity	MCC	ACC				Sensitivity	Specificity	MCC	ACC				Sensitivity	Specificity	MCC	ACC				Sensitivity	Specificity	MCC	ACC
1/6 of (TargetP, WolfPSORT, PredSL, Localizer, Multiloc2, PCLR)	12	0.86	0.322562	0.36369	0.660129		6/6 of (TargetP, WolfPSORT, PredSL, Localizer, Multiloc2, PCLR)	7	0.346154	0.896414	0.511236	0.878829		2/3 of (TargetP, Localizer, Multiloc2)	125	0.646154	0.785047	0.658743	0.907308		3/4 of (TargetP, WolfPSORT, Localizer, Multiloc2)	56	0.618462	0.810484	0.656705	0.908114
1/5 of (TargetP, WolfPSORT, PredSL, Localizer, PCLR)	37	0.86	0.322748	0.363952	0.660398		5/5 of (TargetP, WolfPSORT, Localizer, Multiloc2, PCLR)	23	0.395385	0.89547	0.548809	0.886351		3/4 of (TargetP, WolfPSORT, Localizer, Multiloc2)	56	0.618462	0.810484	0.656705	0.908114		2/3 of (TargetP, Localizer, Multiloc2)	125	0.646154	0.785047	0.658743	0.907308
1/5 of (TargetP, WolfPSORT, Localizer, Multiloc2, PCLR)	27	0.855385	0.334537	0.378301	0.677593		4/4 of (TargetP, Localizer, Multiloc2, PCLR)	79	0.444615	0.894737	0.584692	0.893874		2/2 of (TargetP, Localizer)	167	0.610769	0.806911	0.649973	0.906502		4/5 of (TargetP, WolfPSORT, Localizer, Multiloc2, PCLR)	24	0.601538	0.816284	0.64953	0.906771
1/5 of (TargetP, WolfPSORT, PredSL, Multiloc2, PCLR)	32	0.855385	0.323821	0.363628	0.662816		5/5 of (TargetP, PredSL, Localizer, Multiloc2, PCLR)	18	0.381538	0.892086	0.536897	0.883933		4/5 of (TargetP, WolfPSORT, Localizer, Multiloc2, PCLR)	24	0.601538	0.816284	0.64953	0.906771		2/2 of (TargetP, Localizer)	167	0.610769	0.806911	0.649973	0.906502
1/4 of (TargetP, WolfPSORT, Localizer, PCLR)	62	0.855385	0.334738	0.378572	0.677861		5/5 of (TargetP, WolfPSORT, PredSL, Localizer, Multiloc2)	38	0.352308	0.891051	0.513911	0.879366		3/4 of (TargetP, Localizer, Multiloc2, PCLR)	80	0.621538	0.790607	0.64723	0.905159		3/3 of (TargetP, Localizer, PCLR)	127	0.587692	0.821505	0.643787	0.905696
1/4 of (TargetP, WolfPSORT, PredSL, PCLR)	54	0.853846	0.323615	0.362735	0.662816		5/5 of (Wolf PSORT, PredSL, Localizer, Multiloc2, PCLR)	13	0.353846	0.888031	0.51388	0.879366		2/4 of (TargetP, WolfPSORT, Multiloc2, PCLR)	65	0.695385	0.719745	0.646861	0.899516		3/4 of (TargetP, Localizer, Multiloc2, PCLR)	80	0.621538	0.790607	0.64723	0.905159
1/5 of (Wolf PSORT, PredSL, Localizer, Multiloc2, PCLR)	17	0.852308	0.324356	0.363161	0.664159		4/4 of (TargetP, WolfPSORT, Localizer, Multiloc2)	55	0.401538	0.887755	0.550077	0.88662		3/3 of (TargetP, Localizer, PCLR)	127	0.587692	0.821505	0.643787	0.905696		3/4 of (TargetP, PredSL, Localizer, Multiloc2)	68	0.575385	0.827434	0.639267	0.90489
1/4 of (WolfPSORT, PredSL, Localizer, PCLR)	90	0.852308	0.324546	0.363425	0.664428		4/4 of (PredSL, Localizer, Multiloc2, PCLR)	99	0.390769	0.885017	0.540851	0.884739		3/4 of (WolfPSORT, Localizer, Multiloc2, PCLR)	96	0.633846	0.771536	0.643459	0.903278		2/3 of (PredSL, Localizer, Multiloc2)	152	0.596923	0.803313	0.639446	0.904084
1/4 of (TargetP, WolfPSORT, Multiloc2, PCLR)	66	0.849231	0.335562	0.377222	0.680011		4/4 of (WolfPSORT, PredSL, Localizer, Multiloc2)	83	0.361538	0.883459	0.517964	0.880172		2/3 of (WolfPSORT, Localizer, Multiloc2)	143	0.66	0.744792	0.642589	0.901128		4/5 of (TargetP, WolfPSORT, PredSL, Localizer, Multiloc2)	39	0.547692	0.845606	0.631145	0.903546
1/4 of (WolfPSORT, Localizer, Multiloc2, PCLR)	98	0.847692	0.340544	0.383212	0.686728		3/3 of (TargetP, Localizer, Multiloc2)	124	0.452308	0.882883	0.584762	0.893874		2/3 of (PredSL, Localizer, Multiloc2)	152	0.596923	0.803313	0.639446	0.904084		4/5 of (TargetP, PredSL, Localizer, Multiloc2, PCLR)	19	0.563077	0.828054	0.631791	0.903278
1/3 of (TargetP, WolfPSORT, PCLR)	114	0.847692	0.335362	0.376343	0.680011		5/5 of (TargetP, WolfPSORT, PredSL, Multiloc2, PCLR)	28	0.355385	0.881679	0.512468	0.879097		3/4 of (TargetP, PredSL, Localizer, Multiloc2)	68	0.575385	0.827434	0.639267	0.90489		3/4 of (WolfPSORT, Localizer, Multiloc2, PCLR)	96	0.633846	0.771536	0.643459	0.903278
1/3 of (WolfPSORT, Localizer, PCLR)	147	0.847692	0.340754	0.383489	0.686996		4/4 of (TargetP, PredSL, Localizer, Multiloc2)	67	0.389231	0.881533	0.538198	0.884202		2/3 of (Localizer, Multiloc2, PCLR)	161	0.66	0.732082	0.634705	0.898442		5/6 of (TargetP, WolfPSORT, PredSL, Localizer, Multiloc2, PCLR)	8	0.536923	0.85122	0.627013	0.90274
1/4 of (WolfPSORT, PredSL, Multiloc2, PCLR)	94	0.843077	0.325223	0.360741	0.667114		3/3 of (Localizer, Multiloc2, PCLR)	160	0.461538	0.879765	0.589837	0.894949		2/2 of (Localizer, PCLR)	189	0.633846	0.755963	0.634189	0.900322		3/4 of (PredSL, Localizer, Multiloc2, PCLR)	100	0.578462	0.806867	0.629992	0.902203
1/5 of (TargetP, WolfPSORT, PredSL, Localizer, Multiloc2)	42	0.841538	0.342732	0.383617	0.690489		4/4 of (WolfPSORT, Localizer, Multiloc2, PCLR)	95	0.407692	0.877483	0.550123	0.88662		3/5 of (TargetP, WolfPSORT, PredSL, Localizer, Multiloc2)	40	0.652308	0.737391	0.633597	0.89871		3/4 of (WolfPSORT, PredSL, Localizer, Multiloc2)	84	0.563077	0.818792	0.626826	0.901934
1/3 of (WolfPSORT, PredSL, PCLR)	141	0.841538	0.325015	0.359853	0.667114		4/4 of (TargetP, WolfPSORT, PredSL, Multiloc2)	47	0.363077	0.877323	0.516593	0.879903		4/6 of (TargetP, WolfPSORT, PredSL, Localizer, Multiloc2, PCLR)	9	0.638462	0.750452	0.633568	0.899785		4/5 of (Wolf PSORT, PredSL, Localizer, Multiloc2, PCLR)	14	0.549231	0.828306	0.623077	0.901397
1/4 of (TargetP, WolfPSORT, PredSL, Localizer)	46	0.838462	0.342552	0.382156	0.690758		3/3 of (PredSL, Localizer, Multiloc2)	151	0.4	0.875421	0.543552	0.885277		1/2 of (Localizer, Multiloc2)	188	0.696923	0.695853	0.632087	0.893874		2/3 of (WolfPSORT, Localizer, Multiloc2)	143	0.66	0.744792	0.642589	0.901128
1/3 of (WolfPSORT, Multiloc2, PCLR)	150	0.833846	0.340452	0.377585	0.688877		4/4 of (TargetP, PredSL, Multiloc2, PCLR)	75	0.390769	0.872852	0.535592	0.883665		1 of (Localizer)	4	0.675385	0.713821	0.631848	0.896024		3/3 of (TargetP, WolfPSORT, Localizer)	106	0.538462	0.831354	0.61774	0.900322
1/4 of (TargetP, WolfPSORT, PredSL, Multiloc2)	50	0.832308	0.345908	0.384047	0.695862		3/3 of (WolfPSORT, Localizer, Multiloc2)	142	0.416923	0.871383	0.554144	0.887426		4/5 of (TargetP, PredSL, Localizer, Multiloc2, PCLR)	19	0.563077	0.828054	0.631791	0.903278		2/2 of (Localizer, PCLR)	189	0.633846	0.755963	0.634189	0.900322
1/4 of (TargetP, WolfPSORT, Localizer, Multiloc2)	58	0.830769	0.361204	0.402628	0.713864		4/4 of (TargetP, WolfPSORT, Multiloc2, PCLR)	63	0.404615	0.870861	0.544939	0.885545		4/5 of (TargetP, WolfPSORT, PredSL, Localizer, Multiloc2)	39	0.547692	0.845606	0.631145	0.903546		4/6 of (TargetP, WolfPSORT, PredSL, Localizer, Multiloc2, PCLR)	9	0.638462	0.750452	0.633568	0.899785
1/2 of (WolfPSORT, PCLR)	180	0.830769	0.340265	0.376124	0.689146		2/2 of (Localizer, Multiloc2)	187	0.473846	0.870056	0.593843	0.895755		3/4 of (PredSL, Localizer, Multiloc2, PCLR)	100	0.578462	0.806867	0.629992	0.902203		4/4 of (TargetP, WolfPSORT, Localizer, PCLR)	59	0.524615	0.839901	0.613139	0.899516
1/4 of (WolfPSORT, PredSL, Localizer, Multiloc2)	86	0.827692	0.354414	0.392981	0.706609		4/4 of (WolfPSORT, PredSL, Multiloc2, PCLR)	91	0.364615	0.868132	0.51391	0.879366		5/6 of (TargetP, WolfPSORT, PredSL, Localizer, Multiloc2, PCLR)	8	0.536923	0.85122	0.627013	0.90274		2/4 of (TargetP, WolfPSORT, Multiloc2, PCLR)	65	0.695385	0.719745	0.646861	0.899516
1/3 of (TargetP, WolfPSORT, Localizer)	108	0.827692	0.361074	0.401223	0.714132		5/5 of (TargetP, WolfPSORT, PredSL, Localizer, PCLR)	33	0.429231	0.86646	0.56078	0.888769		3/4 of (WolfPSORT, PredSL, Localizer, Multiloc2)	84	0.563077	0.818792	0.626826	0.901934		4/5 of (TargetP, WolfPSORT, PredSL, Localizer, PCLR)	34	0.612308	0.763916	0.626189	0.899248
1/3 of (TargetP, WolfPSORT, PredSL)	105	0.824615	0.344473	0.379152	0.695325		3/3 of (TargetP, Multiloc2 PCLR)	130	0.453846	0.865103	0.577571	0.892262		4/5 of (TargetP, WolfPSORT, PredSL, Localizer, PCLR)	34	0.612308	0.763916	0.626189	0.899248		3/5 of (TargetP, WolfPSORT, PredSL, Localizer, Multiloc2)	40	0.652308	0.737391	0.633597	0.89871
1/3 of (WolfPSORT, PredSL, Localizer)	135	0.824615	0.354497	0.391853	0.707147		3/3 of (TargetP, PredSL, Multiloc2)	118	0.4	0.863787	0.53843	0.884202		2/3 of (TargetP, WolfPSORT, Multiloc2)	110	0.643077	0.733333	0.625791	0.89683		2/3 of (Localizer, Multiloc2, PCLR)	161	0.66	0.732082	0.634705	0.898442
1/3 of (TargetP, WolfPSORT, Multiloc2)	111	0.818462	0.384671	0.425397	0.739656		3/3 of (TargetP, WolfPSORT, Multiloc2)	109	0.415385	0.86262	0.549092	0.886351		3/4 of (TargetP, WolfPSORT, PredSL, Localizer)	44	0.626154	0.748162	0.625005	0.897904		3/4 of (TargetP, WolfPSORT, PredSL, Localizer)	44	0.626154	0.748162	0.625005	0.897904
1/3 of (WolfPSORT, PredSL, Multiloc2)	138	0.809231	0.357094	0.388934	0.712251		4/4 of (TargetP, WolfPSORT, PredSL, Localizer)	43	0.441538	0.861862	0.567406	0.890113		3/5 of (TargetP, WolfPSORT, Localizer, Multiloc2, PCLR)	25	0.676923	0.701754	0.624913	0.893337		3/4 of (TargetP, WolfPSORT, Multiloc2, PCLR)	64	0.623077	0.744485	0.620999	0.89683
1/2 of (TargetP, WolfPSORT)	164	0.809231	0.362509	0.395544	0.718162		3/3 of (WolfPSORT, PredSL, Multiloc2)	136	0.373846	0.861702	0.518146	0.880172		3/5 of (Wolf PSORT, PredSL, Localizer, Multiloc2, PCLR)	15	0.672308	0.704839	0.624345	0.893606		2/3 of (TargetP, WolfPSORT, Multiloc2)	110	0.643077	0.733333	0.625791	0.89683
1/5 of (TargetP, PredSL, Localizer, Multiloc2, PCLR)	22	0.807692	0.412088	0.451192	0.76518		3/3 of (PredSL, Multiloc2, PCLR)	157	0.401538	0.861386	0.538491	0.884202		4/5 of (Wolf PSORT, PredSL, Localizer, Multiloc2, PCLR)	14	0.549231	0.828306	0.623077	0.901397		4/5 of (TargetP, WolfPSORT, PredSL, Multiloc2, PCLR)	29	0.550769	0.792035	0.604602	0.896292
1/3 of (WolfPSORT, Localizer, Multiloc2)	144	0.807692	0.391791	0.429001	0.747448		2/2 of (TargetP, Multiloc2)	169	0.466154	0.853521	0.580627	0.8928		3/4 of (TargetP, WolfPSORT, Localizer, PCLR)	60	0.661538	0.709571	0.621365	0.893606		1 of (Localizer)	4	0.675385	0.713821	0.631848	0.896024
1/4 of (TargetP, PredSL, Localizer, PCLR)	74	0.804615	0.411487	0.449245	0.764911		5/6 of (TargetP, WolfPSORT, PredSL, Localizer, Multiloc2, PCLR)	8	0.536923	0.85122	0.627013	0.90274		3/4 of (TargetP, WolfPSORT, Multiloc2, PCLR)	64	0.623077	0.744485	0.620999	0.89683		3/3 of (WolfPSORT, Localizer, PCLR)	145	0.56	0.782796	0.605262	0.896024
1/2 of (WolfPSORT, Localizer)	176	0.804615	0.392643	0.428676	0.748522		2/2 of (PredSL, Multiloc2)	183	0.412308	0.850794	0.541534	0.884739		3/3 of (TargetP, WolfPSORT, Localizer)	106	0.538462	0.831354	0.61774	0.900322		2/2 of (Localizer, Multiloc2)	187	0.473846	0.870056	0.593843	0.895755
1/4 of (TargetP, PredSL, Multiloc2, PCLR)	78	0.798462	0.418886	0.454453	0.771359		4/5 of (TargetP, WolfPSORT, PredSL, Localizer, Multiloc2)	39	0.547692	0.845606	0.631145	0.903546		3/4 of (WolfPSORT, PredSL, Localizer, PCLR)	88	0.650769	0.713322	0.617687	0.893337		3/4 of (TargetP, WolfPSORT, PredSL, Multiloc2)	48	0.564615	0.774262	0.60335	0.895218
1/4 of (TargetP, Localizer, Multiloc2, PCLR)	82	0.796923	0.439728	0.475136	0.787211		4/4 of (WolfPSORT, PredSL, Localizer, PCLR)	87	0.44	0.843658	0.557824	0.887963		2/4 of (TargetP, WolfPSORT, Localizer, Multiloc2)	57	0.701538	0.669604	0.61695	0.887426		3/3 of (Localizer, Multiloc2, PCLR)	160	0.461538	0.879765	0.589837	0.894949
1/4 of (PredSL, Localizer, Multiloc2, PCLR)	102	0.796923	0.418079	0.452951	0.770822		3/3 of (WolfPSORT, Multiloc2, PCLR)	148	0.418462	0.842105	0.541957	0.884739		2/3 of (TargetP, WolfPSORT, Localizer)	107	0.690769	0.675188	0.614922	0.887963		3/3 of (TargetP, PredSL, Localizer)	115	0.490769	0.835079	0.588304	0.894143
1/3 of (TargetP, Localizer, PCLR)	129	0.793846	0.439523	0.473589	0.787211		4/4 of (TargetP, PredSL, Localizer, PCLR)	71	0.473846	0.84153	0.580089	0.892531		4/4 of (TargetP, WolfPSORT, Localizer, PCLR)	59	0.524615	0.839901	0.613139	0.899516		2/2 of (PredSL, Localizer)	181	0.510769	0.813725	0.590641	0.894143
1/3 of (TargetP, PredSL, PCLR)	123	0.792308	0.417342	0.450215	0.770553		4/4 of (TargetP, WolfPSORT, Localizer, PCLR)	59	0.524615	0.839901	0.613139	0.899516		2/4 of (WolfPSORT, PredSL, Localizer, Multiloc2)	85	0.698462	0.663743	0.611288	0.885545		4/4 of (TargetP, Localizer, Multiloc2, PCLR)	79	0.444615	0.894737	0.584692	0.893874
1/3 of (PredSL, Localizer, PCLR)	156	0.790769	0.416869	0.449066	0.770285		2/2 of (Multiloc2, PCLR)	191	0.475385	0.837398	0.579112	0.892262		3/5 of (TargetP, PredSL, Localizer, Multiloc2, PCLR)	20	0.66	0.6875	0.606264	0.888232		3/3 of (TargetP, Localizer, Multiloc2)	124	0.452308	0.882883	0.584762	0.893874
1/2 of (WolfPSORT, PredSL)	174	0.787692	0.35189	0.374031	0.709565		3/3 of (WolfPSORT, PredSL, Localizer)	133	0.456923	0.83662	0.566172	0.889575		3/4 of (TargetP, PredSL, Localizer, PCLR)	72	0.647692	0.69702	0.605589	0.889307		2/2 of (WolfPSORT, Localizer)	175	0.584615	0.752475	0.603025	0.893874
1/3 of (Localizer, Multiloc2, PCLR)	162	0.784615	0.456989	0.486681	0.79957		3/3 of (TargetP, PredSL, Localizer)	115	0.490769	0.835079	0.588304	0.894143		3/3 of (WolfPSORT, Localizer, PCLR)	145	0.56	0.782796	0.605262	0.896024		1/2 of (Localizer, Multiloc2)	188	0.696923	0.695853	0.632087	0.893874
1/3 of (TargetP, Multiloc2 PCLR)	132	0.783077	0.447276	0.476564	0.793122		2/2 of (WolfPSORT, Multiloc2)	177	0.435385	0.834808	0.550446	0.886351		4/5 of (TargetP, WolfPSORT, PredSL, Multiloc2, PCLR)	29	0.550769	0.792035	0.604602	0.896292		1 of (Multiloc2)	5	0.495385	0.825641	0.586641	0.893606
1/3 of (PredSL, Multiloc2, PCLR)	159	0.781538	0.425461	0.454036	0.777539		3/3 of (TargetP, WolfPSORT, Localizer)	106	0.538462	0.831354	0.61774	0.900322		3/4 of (TargetP, WolfPSORT, PredSL, Multiloc2)	48	0.564615	0.774262	0.60335	0.895218		3/5 of (Wolf PSORT, PredSL, Localizer, Multiloc2, PCLR)	15	0.672308	0.704839	0.624345	0.893606
1/2 of (Localizer, PCLR)	190	0.776923	0.455776	0.482111	0.799033		4/5 of (Wolf PSORT, PredSL, Localizer, Multiloc2, PCLR)	14	0.549231	0.828306	0.623077	0.901397		2/2 of (WolfPSORT, Localizer)	175	0.584615	0.752475	0.603025	0.893874		3/4 of (TargetP, WolfPSORT, Localizer, PCLR)	60	0.661538	0.709571	0.621365	0.893606
1/2 of (TargetP, PCLR)	172	0.775385	0.445623	0.471578	0.792316		4/5 of (TargetP, PredSL, Localizer, Multiloc2, PCLR)	19	0.563077	0.828054	0.631791	0.903278		2/3 of (WolfPSORT, PredSL, Localizer)	134	0.673846	0.665653	0.59934	0.883933		3/5 of (TargetP, WolfPSORT, Localizer, Multiloc2, PCLR)	25	0.676923	0.701754	0.624913	0.893337
1/2 of (WolfPSORT, Multiloc2)	178	0.773846	0.39513	0.418719	0.753627		3/4 of (TargetP, PredSL, Localizer, Multiloc2)	68	0.575385	0.827434	0.639267	0.90489		2/4 of (TargetP, PredSL, Localizer, Multiloc2)	69	0.678462	0.65625	0.595445	0.881784		3/4 of (WolfPSORT, PredSL, Localizer, PCLR)	88	0.650769	0.713322	0.617687	0.893337
2/6 of (TargetP, WolfPSORT, PredSL, Localizer, Multiloc2, PCLR)	11	0.772308	0.490234	0.512119	0.819989		1 of (Multiloc2)	5	0.495385	0.825641	0.586641	0.893606		2/2 of (Localizer, Multiloc2)	187	0.473846	0.870056	0.593843	0.895755		2/2 of (TargetP, Multiloc2)	169	0.466154	0.853521	0.580627	0.8928
1/2 of (PredSL, PCLR)	186	0.772308	0.423629	0.448221	0.776733		3/3 of (TargetP, Localizer, PCLR)	127	0.587692	0.821505	0.643787	0.905696		2/3 of (TargetP, PredSL, Localizer)	116	0.663077	0.664099	0.592473	0.88259		4/4 of (TargetP, PredSL, Localizer, PCLR)	71	0.473846	0.84153	0.580089	0.892531
2/5 of (TargetP, WolfPSORT, PredSL, Localizer, PCLR)	36	0.764615	0.488692	0.507214	0.819183		3/3 of (PredSL, Localizer, PCLR)	154	0.487692	0.821244	0.579335	0.891994		2/2 of (PredSL, Localizer)	181	0.510769	0.813725	0.590641	0.894143		3/3 of (TargetP, Multiloc2 PCLR)	130	0.453846	0.865103	0.577571	0.892262
1/4 of (TargetP, PredSL, Localizer, Multiloc2)	70	0.761538	0.484819	0.502314	0.817034		3/4 of (WolfPSORT, PredSL, Localizer, Multiloc2)	84	0.563077	0.818792	0.626826	0.901934		3/3 of (Localizer, Multiloc2, PCLR)	160	0.461538	0.879765	0.589837	0.894949		2/2 of (Multiloc2, PCLR)	191	0.475385	0.837398	0.579112	0.892262
2/5 of (Wolf PSORT, PredSL, Localizer, Multiloc2, PCLR)	16	0.758462	0.527273	0.537988	0.839065		4/5 of (TargetP, WolfPSORT, Localizer, Multiloc2, PCLR)	24	0.601538	0.816284	0.64953	0.906771		3/6 of (TargetP, WolfPSORT, PredSL, Localizer, Multiloc2, PCLR)	10	0.7	0.631068	0.589276	0.876142		3/3 of (PredSL, Localizer, PCLR)	154	0.487692	0.821244	0.579335	0.891994
2/5 of (TargetP, WolfPSORT, Localizer, Multiloc2, PCLR)	26	0.758462	0.519494	0.531381	0.835304		2/2 of (PredSL, Localizer)	181	0.510769	0.813725	0.590641	0.894143		3/4 of (WolfPSORT, PredSL, Multiloc2, PCLR)	92	0.566154	0.74645	0.588508	0.89065		3/4 of (WolfPSORT, PredSL, Multiloc2, PCLR)	92	0.566154	0.74645	0.588508	0.89065
2/5 of (TargetP, WolfPSORT, PredSL, Multiloc2, PCLR)	31	0.755385	0.50102	0.513944	0.8259		3/4 of (TargetP, WolfPSORT, Localizer, Multiloc2)	56	0.618462	0.810484	0.656705	0.908114		3/3 of (TargetP, PredSL, Localizer)	115	0.490769	0.835079	0.588304	0.894143		4/4 of (TargetP, WolfPSORT, PredSL, Localizer)	43	0.441538	0.861862	0.567406	0.890113
1/3 of (TargetP, PredSL, Localizer)	117	0.755385	0.485658	0.500275	0.817571		2/2 of (TargetP, Localizer)	167	0.610769	0.806911	0.649973	0.906502		3/5 of (TargetP, WolfPSORT, PredSL, Localizer, PCLR)	35	0.692308	0.633803	0.587192	0.876411		3/3 of (TargetP, WolfPSORT, PCLR)	112	0.549231	0.754757	0.583018	0.890113
1/2 of (Multiloc2, PCLR)	192	0.755385	0.463645	0.480044	0.804675		3/4 of (PredSL, Localizer, Multiloc2, PCLR)	100	0.578462	0.806867	0.629992	0.902203		2/3 of (PredSL, Localizer, PCLR)	155	0.698462	0.628809	0.586863	0.875336		3/3 of (WolfPSORT, PredSL, Localizer)	133	0.456923	0.83662	0.566172	0.889575
2/4 of (TargetP, WolfPSORT, Localizer, PCLR)	61	0.750769	0.518597	0.527001	0.834766		2/3 of (PredSL, Localizer, Multiloc2)	152	0.596923	0.803313	0.639446	0.904084		1 of (Multiloc2)	5	0.495385	0.825641	0.586641	0.893606		3/4 of (TargetP, PredSL, Localizer, PCLR)	72	0.647692	0.69702	0.605589	0.889307
2/4 of (WolfPSORT, PredSL, Localizer, PCLR)	89	0.747692	0.525974	0.531796	0.838259		4/4 of (TargetP, WolfPSORT, PredSL, PCLR)	51	0.449231	0.8	0.54314	0.884202		2/4 of (PredSL, Localizer, Multiloc2, PCLR)	101	0.706154	0.62111	0.585328	0.873455		5/5 of (TargetP, WolfPSORT, PredSL, Localizer, PCLR)	33	0.429231	0.86646	0.56078	0.888769
2/4 of (TargetP, WolfPSORT, PredSL, PCLR)	53	0.744615	0.498455	0.506727	0.824557		4/5 of (TargetP, WolfPSORT, PredSL, Multiloc2, PCLR)	29	0.550769	0.792035	0.604602	0.896292		3/3 of (TargetP, Localizer, Multiloc2)	124	0.452308	0.882883	0.584762	0.893874		3/5 of (TargetP, PredSL, Localizer, Multiloc2, PCLR)	20	0.66	0.6875	0.606264	0.888232
1/3 of (TargetP, Localizer, Multiloc2)	126	0.74	0.549087	0.547188	0.848469		3/4 of (TargetP, Localizer, Multiloc2, PCLR)	80	0.621538	0.790607	0.64723	0.905159		4/4 of (TargetP, Localizer, Multiloc2, PCLR)	79	0.444615	0.894737	0.584692	0.893874		2/2 of (TargetP, WolfPSORT)	163	0.572308	0.729412	0.582268	0.888232
1/3 of (PredSL, Localizer, Multiloc2)	153	0.74	0.526835	0.528877	0.838528		2/3 of (TargetP, Localizer, Multiloc2)	125	0.646154	0.785047	0.658743	0.907308		3/3 of (TargetP, WolfPSORT, PCLR)	112	0.549231	0.754757	0.583018	0.890113		4/4 of (WolfPSORT, PredSL, Localizer, PCLR)	87	0.44	0.843658	0.557824	0.887963
2/4 of (WolfPSORT, PredSL, Multiloc2, PCLR)	93	0.736923	0.540023	0.538326	0.844438		3/3 of (TargetP, WolfPSORT, PredSL)	103	0.464615	0.784416	0.545548	0.884202		2/2 of (TargetP, WolfPSORT)	163	0.572308	0.729412	0.582268	0.888232		2/3 of (TargetP, WolfPSORT, Localizer)	107	0.690769	0.675188	0.614922	0.887963
1 of (PCLR)	6	0.735385	0.460501	0.468248	0.803332		3/3 of (WolfPSORT, Localizer, PCLR)	145	0.56	0.782796	0.605262	0.896024		2/2 of (TargetP, Multiloc2)	169	0.466154	0.853521	0.580627	0.8928		2/4 of (TargetP, WolfPSORT, Localizer, Multiloc2)	57	0.701538	0.669604	0.61695	0.887426
1/2 of (TargetP, Localizer)	168	0.732308	0.552204	0.545976	0.849543		3/4 of (TargetP, WolfPSORT, PredSL, Multiloc2)	48	0.564615	0.774262	0.60335	0.895218		2/3 of (WolfPSORT, PredSL, Multiloc2)	137	0.592308	0.706422	0.580142	0.885814		3/3 of (WolfPSORT, Localizer, Multiloc2)	142	0.416923	0.871383	0.554144	0.887426
2/4 of (WolfPSORT, Localizer, Multiloc2, PCLR)	97	0.730769	0.585697	0.571483	0.862708		3/4 of (WolfPSORT, Localizer, Multiloc2, PCLR)	96	0.633846	0.771536	0.643459	0.903278		4/4 of (TargetP, PredSL, Localizer, PCLR)	71	0.473846	0.84153	0.580089	0.892531		4/4 of (TargetP, WolfPSORT, Localizer, Multiloc2)	55	0.401538	0.887755	0.550077	0.88662
1/2 of (PredSL, Localizer)	182	0.730769	0.530726	0.527735	0.84014		4/5 of (TargetP, WolfPSORT, PredSL, Localizer, PCLR)	34	0.612308	0.763916	0.626189	0.899248		3/3 of (PredSL, Localizer, PCLR)	154	0.487692	0.821244	0.579335	0.891994		4/4 of (WolfPSORT, Localizer, Multiloc2, PCLR)	95	0.407692	0.877483	0.550123	0.88662
2/5 of (TargetP, PredSL, Localizer, Multiloc2, PCLR)	21	0.727692	0.555164	0.546102	0.850618		2/2 of (Localizer, PCLR)	189	0.633846	0.755963	0.634189	0.900322		3/5 of (TargetP, WolfPSORT, PredSL, Multiloc2, PCLR)	30	0.661538	0.645646	0.579159	0.877485		5/5 of (TargetP, WolfPSORT, Localizer, Multiloc2, PCLR)	23	0.395385	0.89547	0.548809	0.886351
1/3 of (TargetP, PredSL, Multiloc2)	120	0.727692	0.505882	0.505354	0.828318		3/3 of (TargetP, WolfPSORT, PCLR)	112	0.549231	0.754757	0.583018	0.890113		2/2 of (Multiloc2, PCLR)	191	0.475385	0.837398	0.579112	0.892262		3/3 of (TargetP, WolfPSORT, Multiloc2)	109	0.415385	0.86262	0.549092	0.886351
2/5 of (TargetP, WolfPSORT, PredSL, Localizer, Multiloc2)	41	0.724615	0.585093	0.567944	0.862171		2/2 of (WolfPSORT, Localizer)	175	0.584615	0.752475	0.603025	0.893874		3/3 of (TargetP, Multiloc2 PCLR)	130	0.453846	0.865103	0.577571	0.892262		2/2 of (WolfPSORT, Multiloc2)	177	0.435385	0.834808	0.550446	0.886351
2/3 of (TargetP, WolfPSORT, PCLR)	113	0.72	0.530011	0.522026	0.839602		4/6 of (TargetP, WolfPSORT, PredSL, Localizer, Multiloc2, PCLR)	9	0.638462	0.750452	0.633568	0.899785		3/4 of (TargetP, PredSL, Multiloc2, PCLR)	76	0.586154	0.704251	0.575288	0.884739		2/3 of (WolfPSORT, PredSL, Multiloc2)	137	0.592308	0.706422	0.580142	0.885814
2/4 of (TargetP, PredSL, Localizer, PCLR)	73	0.718462	0.556615	0.542757	0.850887		3/3 of (WolfPSORT, PredSL, PCLR)	139	0.466154	0.75	0.528814	0.879635		2/4 of (TargetP, Localizer, Multiloc2, PCLR)	81	0.710769	0.6	0.57221	0.866738		4/4 of (TargetP, WolfPSORT, Multiloc2, PCLR)	63	0.404615	0.870861	0.544939	0.885545
2/4 of (TargetP, WolfPSORT, PredSL, Localizer)	45	0.716923	0.585427	0.56435	0.861902		3/4 of (TargetP, WolfPSORT, PredSL, Localizer)	44	0.626154	0.748162	0.625005	0.897904		2/3 of (WolfPSORT, Multiloc2, PCLR)	149	0.692308	0.612245	0.571768	0.869694		2/4 of (WolfPSORT, PredSL, Localizer, Multiloc2)	85	0.698462	0.663743	0.611288	0.885545
2/3 of (WolfPSORT, Localizer, PCLR)	146	0.716923	0.587642	0.566032	0.862708		3/4 of (WolfPSORT, PredSL, Multiloc2, PCLR)	92	0.566154	0.74645	0.588508	0.89065		2/4 of (WolfPSORT, Localizer, Multiloc2, PCLR)	97	0.730769	0.585697	0.571483	0.862708		3/3 of (PredSL, Localizer, Multiloc2)	151	0.4	0.875421	0.543552	0.885277
1 of (WolfPSORT)	2	0.713846	0.379705	0.377635	0.746373		2/3 of (WolfPSORT, Localizer, Multiloc2)	143	0.66	0.744792	0.642589	0.901128		2/5 of (TargetP, WolfPSORT, PredSL, Localizer, Multiloc2)	41	0.724615	0.585093	0.567944	0.862171		3/4 of (TargetP, PredSL, Multiloc2, PCLR)	76	0.586154	0.704251	0.575288	0.884739
2/4 of (TargetP, Localizer, Multiloc2, PCLR)	81	0.710769	0.6	0.57221	0.866738		3/4 of (TargetP, WolfPSORT, Multiloc2, PCLR)	64	0.623077	0.744485	0.620999	0.89683		3/4 of (TargetP, WolfPSORT, PredSL, PCLR)	52	0.635385	0.649371	0.567662	0.876411		4/4 of (PredSL, Localizer, Multiloc2, PCLR)	99	0.390769	0.885017	0.540851	0.884739
1/2 of (TargetP, PredSL)	166	0.710769	0.50547	0.497156	0.828049		3/5 of (TargetP, WolfPSORT, PredSL, Localizer, Multiloc2)	40	0.652308	0.737391	0.633597	0.89871		4/4 of (TargetP, WolfPSORT, PredSL, Localizer)	43	0.441538	0.861862	0.567406	0.890113		3/3 of (WolfPSORT, Multiloc2, PCLR)	148	0.418462	0.842105	0.541957	0.884739
2/3 of (WolfPSORT, PredSL, PCLR)`	140	0.707692	0.534262	0.519639	0.841214		2/3 of (TargetP, WolfPSORT, Multiloc2)	110	0.643077	0.733333	0.625791	0.89683		2/3 of (TargetP, Localizer, PCLR)	128	0.696923	0.601594	0.56635	0.86647		2/2 of (PredSL, Multiloc2)	183	0.412308	0.850794	0.541534	0.884739
2/4 of (PredSL, Localizer, Multiloc2, PCLR)	101	0.706154	0.62111	0.585328	0.873455		2/3 of (Localizer, Multiloc2, PCLR)	161	0.66	0.732082	0.634705	0.898442		3/3 of (WolfPSORT, PredSL, Localizer)	133	0.456923	0.83662	0.566172	0.889575		4/4 of (TargetP, WolfPSORT, PredSL, PCLR)	51	0.449231	0.8	0.54314	0.884202
2/4 of (TargetP, WolfPSORT, Localizer, Multiloc2)	57	0.701538	0.669604	0.61695	0.887426		2/2 of (TargetP, WolfPSORT)	163	0.572308	0.729412	0.582268	0.888232		2/3 of (WolfPSORT, Localizer, PCLR)	146	0.716923	0.587642	0.566032	0.862708		4/4 of (TargetP, PredSL, Localizer, Multiloc2)	67	0.389231	0.881533	0.538198	0.884202
3/6 of (TargetP, WolfPSORT, PredSL, Localizer, Multiloc2, PCLR)	10	0.7	0.631068	0.589276	0.876142		2/4 of (TargetP, WolfPSORT, Multiloc2, PCLR)	65	0.695385	0.719745	0.646861	0.899516		2/3 of (TargetP, Multiloc2 PCLR)	131	0.661538	0.625	0.564882	0.871574		3/3 of (TargetP, WolfPSORT, PredSL)	103	0.464615	0.784416	0.545548	0.884202
2/4 of (WolfPSORT, PredSL, Localizer, Multiloc2)	85	0.698462	0.663743	0.611288	0.885545		1 of (Localizer)	4	0.675385	0.713821	0.631848	0.896024		2/3 of (TargetP, PredSL, Multiloc2)	119	0.601538	0.672978	0.564533	0.879366		3/3 of (TargetP, PredSL, Multiloc2)	118	0.4	0.863787	0.53843	0.884202
2/3 of (PredSL, Localizer, PCLR)	155	0.698462	0.628809	0.586863	0.875336		3/4 of (WolfPSORT, PredSL, Localizer, PCLR)	88	0.650769	0.713322	0.617687	0.893337		2/4 of (TargetP, WolfPSORT, PredSL, Localizer)	45	0.716923	0.585427	0.56435	0.861902		3/3 of (PredSL, Multiloc2, PCLR)	157	0.401538	0.861386	0.538491	0.884202
2/3 of (TargetP, Localizer, PCLR)	128	0.696923	0.601594	0.56635	0.86647		3/4 of (TargetP, WolfPSORT, Localizer, PCLR)	60	0.661538	0.709571	0.621365	0.893606		2/4 of (TargetP, WolfPSORT, PredSL, Multiloc2)	49	0.683077	0.606557	0.562902	0.867276		5/5 of (TargetP, PredSL, Localizer, Multiloc2, PCLR)	18	0.381538	0.892086	0.536897	0.883933
1/2 of (TargetP, Multiloc2)	170	0.696923	0.585271	0.554205	0.860828		2/3 of (WolfPSORT, PredSL, Multiloc2)	137	0.592308	0.706422	0.580142	0.885814		5/5 of (TargetP, WolfPSORT, PredSL, Localizer, PCLR)	33	0.429231	0.86646	0.56078	0.888769		2/3 of (WolfPSORT, PredSL, Localizer)	134	0.673846	0.665653	0.59934	0.883933
1/2 of (Localizer, Multiloc2)	188	0.696923	0.695853	0.632087	0.893874		3/5 of (Wolf PSORT, PredSL, Localizer, Multiloc2, PCLR)	15	0.672308	0.704839	0.624345	0.893606		4/4 of (WolfPSORT, PredSL, Localizer, PCLR)	87	0.44	0.843658	0.557824	0.887963		4/4 of (TargetP, PredSL, Multiloc2, PCLR)	75	0.390769	0.872852	0.535592	0.883665
2/4 of (TargetP, WolfPSORT, Multiloc2, PCLR)	65	0.695385	0.719745	0.646861	0.899516		3/4 of (TargetP, PredSL, Multiloc2, PCLR)	76	0.586154	0.704251	0.575288	0.884739		1/2 of (TargetP, Multiloc2)	170	0.696923	0.585271	0.554205	0.860828		2/3 of (TargetP, PredSL, Localizer)	116	0.663077	0.664099	0.592473	0.88259
3/5 of (TargetP, WolfPSORT, PredSL, Localizer, PCLR)	35	0.692308	0.633803	0.587192	0.876411		2/2 of (WolfPSORT, PredSL)	173	0.492308	0.703297	0.519656	0.875067		3/3 of (WolfPSORT, Localizer, Multiloc2)	142	0.416923	0.871383	0.554144	0.887426		2/4 of (TargetP, PredSL, Localizer, Multiloc2)	69	0.678462	0.65625	0.595445	0.881784
2/3 of (WolfPSORT, Multiloc2, PCLR)	149	0.692308	0.612245	0.571768	0.869694		3/5 of (TargetP, WolfPSORT, Localizer, Multiloc2, PCLR)	25	0.676923	0.701754	0.624913	0.893337		2/3 of (PredSL, Multiloc2, PCLR)	158	0.613846	0.644588	0.552861	0.873455		4/4 of (WolfPSORT, PredSL, Localizer, Multiloc2)	83	0.361538	0.883459	0.517964	0.880172
2/3 of (TargetP, WolfPSORT, Localizer)	107	0.690769	0.675188	0.614922	0.887963		3/3 of (TargetP, PredSL, PCLR)	121	0.503077	0.697228	0.522655	0.875067		2/2 of (TargetP, PCLR)	171	0.627692	0.631579	0.55156	0.871037		3/3 of (WolfPSORT, PredSL, Multiloc2)	136	0.373846	0.861702	0.518146	0.880172
2/4 of (TargetP, PredSL, Multiloc2, PCLR)	77	0.689231	0.571429	0.539888	0.855454		3/4 of (TargetP, PredSL, Localizer, PCLR)	72	0.647692	0.69702	0.605589	0.889307		2/2 of (WolfPSORT, Multiloc2)	177	0.435385	0.834808	0.550446	0.886351		4/4 of (TargetP, WolfPSORT, PredSL, Multiloc2)	47	0.363077	0.877323	0.516593	0.879903
2/4 of (TargetP, WolfPSORT, PredSL, Multiloc2)	49	0.683077	0.606557	0.562902	0.867276		1/2 of (Localizer, Multiloc2)	188	0.696923	0.695853	0.632087	0.893874		4/4 of (WolfPSORT, Localizer, Multiloc2, PCLR)	95	0.407692	0.877483	0.550123	0.88662		3/3 of (WolfPSORT, PredSL, PCLR)	139	0.466154	0.75	0.528814	0.879635
2/4 of (TargetP, PredSL, Localizer, Multiloc2)	69	0.678462	0.65625	0.595445	0.881784		3/5 of (TargetP, PredSL, Localizer, Multiloc2, PCLR)	20	0.66	0.6875	0.606264	0.888232		4/4 of (TargetP, WolfPSORT, Localizer, Multiloc2)	55	0.401538	0.887755	0.550077	0.88662		5/5 of (Wolf PSORT, PredSL, Localizer, Multiloc2, PCLR)	13	0.353846	0.888031	0.51388	0.879366
3/5 of (TargetP, WolfPSORT, Localizer, Multiloc2, PCLR)	25	0.676923	0.701754	0.624913	0.893337		2/3 of (TargetP, WolfPSORT, Localizer)	107	0.690769	0.675188	0.614922	0.887963		3/3 of (TargetP, WolfPSORT, Multiloc2)	109	0.415385	0.86262	0.549092	0.886351		5/5 of (TargetP, WolfPSORT, PredSL, Localizer, Multiloc2)	38	0.352308	0.891051	0.513911	0.879366
1 of (Localizer)	4	0.675385	0.713821	0.631848	0.896024		2/3 of (TargetP, PredSL, Multiloc2)	119	0.601538	0.672978	0.564533	0.879366		5/5 of (TargetP, WolfPSORT, Localizer, Multiloc2, PCLR)	23	0.395385	0.89547	0.548809	0.886351		4/4 of (WolfPSORT, PredSL, Multiloc2, PCLR)	91	0.364615	0.868132	0.51391	0.879366
2/3 of (TargetP, PredSL, PCLR)	122	0.673846	0.574803	0.534787	0.855991		2/4 of (TargetP, WolfPSORT, Localizer, Multiloc2)	57	0.701538	0.669604	0.61695	0.887426		2/3 of (TargetP, WolfPSORT, PredSL)	104	0.658462	0.60452	0.548787	0.865126		2/3 of (TargetP, PredSL, Multiloc2)	119	0.601538	0.672978	0.564533	0.879366
2/3 of (WolfPSORT, PredSL, Localizer)	134	0.673846	0.665653	0.59934	0.883933		2/3 of (WolfPSORT, PredSL, Localizer)	134	0.673846	0.665653	0.59934	0.883933		1/3 of (TargetP, Localizer, Multiloc2)	126	0.74	0.549087	0.547188	0.848469		5/5 of (TargetP, WolfPSORT, PredSL, Multiloc2, PCLR)	28	0.355385	0.881679	0.512468	0.879097
3/5 of (Wolf PSORT, PredSL, Localizer, Multiloc2, PCLR)	15	0.672308	0.704839	0.624345	0.893606		2/3 of (TargetP, PredSL, Localizer)	116	0.663077	0.664099	0.592473	0.88259		2/5 of (TargetP, PredSL, Localizer, Multiloc2, PCLR)	21	0.727692	0.555164	0.546102	0.850618		6/6 of (TargetP, WolfPSORT, PredSL, Localizer, Multiloc2, PCLR)	7	0.346154	0.896414	0.511236	0.878829
1 of (TargetP)	1	0.667692	0.58728	0.540977	0.860021		2/4 of (WolfPSORT, PredSL, Localizer, Multiloc2)	85	0.698462	0.663743	0.611288	0.885545		1/2 of (TargetP, Localizer)	168	0.732308	0.552204	0.545976	0.849543		3/5 of (TargetP, WolfPSORT, PredSL, Multiloc2, PCLR)	30	0.661538	0.645646	0.579159	0.877485
2/3 of (TargetP, PredSL, Localizer)	116	0.663077	0.664099	0.592473	0.88259		2/2 of (TargetP, PredSL)	165	0.523077	0.662768	0.514066	0.870231		3/3 of (TargetP, WolfPSORT, PredSL)	103	0.464615	0.784416	0.545548	0.884202		3/5 of (TargetP, WolfPSORT, PredSL, Localizer, PCLR)	35	0.692308	0.633803	0.587192	0.876411
3/5 of (TargetP, WolfPSORT, PredSL, Multiloc2, PCLR)	30	0.661538	0.645646	0.579159	0.877485		2/4 of (TargetP, PredSL, Localizer, Multiloc2)	69	0.678462	0.65625	0.595445	0.881784		4/4 of (TargetP, WolfPSORT, Multiloc2, PCLR)	63	0.404615	0.870861	0.544939	0.885545		3/4 of (TargetP, WolfPSORT, PredSL, PCLR)	52	0.635385	0.649371	0.567662	0.876411
3/4 of (TargetP, WolfPSORT, Localizer, PCLR)	60	0.661538	0.709571	0.621365	0.893606		3/4 of (TargetP, WolfPSORT, PredSL, PCLR)	52	0.635385	0.649371	0.567662	0.876411		3/3 of (PredSL, Localizer, Multiloc2)	151	0.4	0.875421	0.543552	0.885277		3/6 of (TargetP, WolfPSORT, PredSL, Localizer, Multiloc2, PCLR)	10	0.7	0.631068	0.589276	0.876142
2/3 of (TargetP, Multiloc2 PCLR)	131	0.661538	0.625	0.564882	0.871574		3/5 of (TargetP, WolfPSORT, PredSL, Multiloc2, PCLR)	30	0.661538	0.645646	0.579159	0.877485		4/4 of (TargetP, WolfPSORT, PredSL, PCLR)	51	0.449231	0.8	0.54314	0.884202		2/3 of (PredSL, Localizer, PCLR)	155	0.698462	0.628809	0.586863	0.875336
3/5 of (TargetP, PredSL, Localizer, Multiloc2, PCLR)	20	0.66	0.6875	0.606264	0.888232		2/3 of (PredSL, Multiloc2, PCLR)	158	0.613846	0.644588	0.552861	0.873455		2/4 of (TargetP, PredSL, Localizer, PCLR)	73	0.718462	0.556615	0.542757	0.850887		3/3 of (TargetP, PredSL, PCLR)	121	0.503077	0.697228	0.522655	0.875067
2/3 of (WolfPSORT, Localizer, Multiloc2)	143	0.66	0.744792	0.642589	0.901128		2/2 of (PredSL, PCLR)	185	0.529231	0.63586	0.500998	0.864858		3/3 of (WolfPSORT, Multiloc2, PCLR)	148	0.418462	0.842105	0.541957	0.884739		2/2 of (WolfPSORT, PredSL)	173	0.492308	0.703297	0.519656	0.875067
2/3 of (Localizer, Multiloc2, PCLR)	161	0.66	0.732082	0.634705	0.898442		3/5 of (TargetP, WolfPSORT, PredSL, Localizer, PCLR)	35	0.692308	0.633803	0.587192	0.876411		2/2 of (PredSL, Multiloc2)	183	0.412308	0.850794	0.541534	0.884739		2/4 of (PredSL, Localizer, Multiloc2, PCLR)	101	0.706154	0.62111	0.585328	0.873455
2/3 of (TargetP, WolfPSORT, PredSL)	104	0.658462	0.60452	0.548787	0.865126		2/2 of (TargetP, PCLR)	171	0.627692	0.631579	0.55156	0.871037		1 of (TargetP)	1	0.667692	0.58728	0.540977	0.860021		2/3 of (PredSL, Multiloc2, PCLR)	158	0.613846	0.644588	0.552861	0.873455
3/5 of (TargetP, WolfPSORT, PredSL, Localizer, Multiloc2)	40	0.652308	0.737391	0.633597	0.89871		3/6 of (TargetP, WolfPSORT, PredSL, Localizer, Multiloc2, PCLR)	10	0.7	0.631068	0.589276	0.876142		4/4 of (PredSL, Localizer, Multiloc2, PCLR)	99	0.390769	0.885017	0.540851	0.884739		2/3 of (TargetP, Multiloc2 PCLR)	131	0.661538	0.625	0.564882	0.871574
3/4 of (WolfPSORT, PredSL, Localizer, PCLR)	88	0.650769	0.713322	0.617687	0.893337		2/3 of (PredSL, Localizer, PCLR)	155	0.698462	0.628809	0.586863	0.875336		2/4 of (TargetP, PredSL, Multiloc2, PCLR)	77	0.689231	0.571429	0.539888	0.855454		2/2 of (TargetP, PCLR)	171	0.627692	0.631579	0.55156	0.871037
1/2 of (PredSL, Multiloc2)`	184	0.649231	0.55308	0.506173	0.847125		2/3 of (TargetP, Multiloc2 PCLR)	131	0.661538	0.625	0.564882	0.871574		3/3 of (PredSL, Multiloc2, PCLR)	157	0.401538	0.861386	0.538491	0.884202		2/2 of (TargetP, PredSL)	165	0.523077	0.662768	0.514066	0.870231
3/4 of (TargetP, PredSL, Localizer, PCLR)	72	0.647692	0.69702	0.605589	0.889307		2/4 of (PredSL, Localizer, Multiloc2, PCLR)	101	0.706154	0.62111	0.585328	0.873455		3/3 of (TargetP, PredSL, Multiloc2)	118	0.4	0.863787	0.53843	0.884202		2/3 of (WolfPSORT, Multiloc2, PCLR)	149	0.692308	0.612245	0.571768	0.869694
2/3 of (TargetP, Localizer, Multiloc2)	125	0.646154	0.785047	0.658743	0.907308		2/3 of (WolfPSORT, Multiloc2, PCLR)	149	0.692308	0.612245	0.571768	0.869694		2/4 of (WolfPSORT, PredSL, Multiloc2, PCLR)	93	0.736923	0.540023	0.538326	0.844438		2/4 of (TargetP, WolfPSORT, PredSL, Multiloc2)	49	0.683077	0.606557	0.562902	0.867276
2/3 of (TargetP, WolfPSORT, Multiloc2)	110	0.643077	0.733333	0.625791	0.89683		2/4 of (TargetP, WolfPSORT, PredSL, Multiloc2)	49	0.683077	0.606557	0.562902	0.867276		4/4 of (TargetP, PredSL, Localizer, Multiloc2)	67	0.389231	0.881533	0.538198	0.884202		2/4 of (TargetP, Localizer, Multiloc2, PCLR)	81	0.710769	0.6	0.57221	0.866738
4/6 of (TargetP, WolfPSORT, PredSL, Localizer, Multiloc2, PCLR)	9	0.638462	0.750452	0.633568	0.899785		2/3 of (TargetP, WolfPSORT, PredSL)	104	0.658462	0.60452	0.548787	0.865126		2/5 of (Wolf PSORT, PredSL, Localizer, Multiloc2, PCLR)	16	0.758462	0.527273	0.537988	0.839065		2/3 of (TargetP, Localizer, PCLR)	128	0.696923	0.601594	0.56635	0.86647
3/4 of (TargetP, WolfPSORT, PredSL, PCLR)	52	0.635385	0.649371	0.567662	0.876411		2/3 of (TargetP, Localizer, PCLR)	128	0.696923	0.601594	0.56635	0.86647		5/5 of (TargetP, PredSL, Localizer, Multiloc2, PCLR)	18	0.381538	0.892086	0.536897	0.883933		2/3 of (TargetP, WolfPSORT, PredSL)	104	0.658462	0.60452	0.548787	0.865126
3/4 of (WolfPSORT, Localizer, Multiloc2, PCLR)	96	0.633846	0.771536	0.643459	0.903278		2/4 of (TargetP, Localizer, Multiloc2, PCLR)	81	0.710769	0.6	0.57221	0.866738		4/4 of (TargetP, PredSL, Multiloc2, PCLR)	75	0.390769	0.872852	0.535592	0.883665		2/2 of (PredSL, PCLR)	185	0.529231	0.63586	0.500998	0.864858
2/2 of (Localizer, PCLR)	189	0.633846	0.755963	0.634189	0.900322		2/2 of (WolfPSORT, PCLR)	179	0.618462	0.597325	0.523068	0.860559		2/3 of (TargetP, PredSL, PCLR)	122	0.673846	0.574803	0.534787	0.855991		2/4 of (WolfPSORT, Localizer, Multiloc2, PCLR)	97	0.730769	0.585697	0.571483	0.862708
2/2 of (TargetP, PCLR)	171	0.627692	0.631579	0.55156	0.871037		2/3 of (WolfPSORT, Localizer, PCLR)	146	0.716923	0.587642	0.566032	0.862708		2/4 of (WolfPSORT, PredSL, Localizer, PCLR)	89	0.747692	0.525974	0.531796	0.838259		2/3 of (WolfPSORT, Localizer, PCLR)	146	0.716923	0.587642	0.566032	0.862708
3/4 of (TargetP, WolfPSORT, PredSL, Localizer)	44	0.626154	0.748162	0.625005	0.897904		1 of (TargetP)	1	0.667692	0.58728	0.540977	0.860021		2/5 of (TargetP, WolfPSORT, Localizer, Multiloc2, PCLR)	26	0.758462	0.519494	0.531381	0.835304		2/5 of (TargetP, WolfPSORT, PredSL, Localizer, Multiloc2)	41	0.724615	0.585093	0.567944	0.862171
3/4 of (TargetP, WolfPSORT, Multiloc2, PCLR)	64	0.623077	0.744485	0.620999	0.89683		2/4 of (WolfPSORT, Localizer, Multiloc2, PCLR)	97	0.730769	0.585697	0.571483	0.862708		1/3 of (PredSL, Localizer, Multiloc2)	153	0.74	0.526835	0.528877	0.838528		2/4 of (TargetP, WolfPSORT, PredSL, Localizer)	45	0.716923	0.585427	0.56435	0.861902
3/4 of (TargetP, Localizer, Multiloc2, PCLR)	80	0.621538	0.790607	0.64723	0.905159		2/4 of (TargetP, WolfPSORT, PredSL, Localizer)	45	0.716923	0.585427	0.56435	0.861902		3/3 of (WolfPSORT, PredSL, PCLR)	139	0.466154	0.75	0.528814	0.879635		1/2 of (TargetP, Multiloc2)	170	0.696923	0.585271	0.554205	0.860828
3/4 of (TargetP, WolfPSORT, Localizer, Multiloc2)	56	0.618462	0.810484	0.656705	0.908114		1/2 of (TargetP, Multiloc2)	170	0.696923	0.585271	0.554205	0.860828		1/2 of (PredSL, Localizer)	182	0.730769	0.530726	0.527735	0.84014		2/2 of (WolfPSORT, PCLR)	179	0.618462	0.597325	0.523068	0.860559
2/2 of (WolfPSORT, PCLR)	179	0.618462	0.597325	0.523068	0.860559		2/5 of (TargetP, WolfPSORT, PredSL, Localizer, Multiloc2)	41	0.724615	0.585093	0.567944	0.862171		2/4 of (TargetP, WolfPSORT, Localizer, PCLR)	61	0.750769	0.518597	0.527001	0.834766		1 of (TargetP)	1	0.667692	0.58728	0.540977	0.860021
2/3 of (PredSL, Multiloc2, PCLR)	158	0.613846	0.644588	0.552861	0.873455		2/3 of (TargetP, PredSL, PCLR)	122	0.673846	0.574803	0.534787	0.855991		2/2 of (WolfPSORT, PCLR)	179	0.618462	0.597325	0.523068	0.860559		2/3 of (TargetP, PredSL, PCLR)	122	0.673846	0.574803	0.534787	0.855991
4/5 of (TargetP, WolfPSORT, PredSL, Localizer, PCLR)	34	0.612308	0.763916	0.626189	0.899248		2/4 of (TargetP, PredSL, Multiloc2, PCLR)	77	0.689231	0.571429	0.539888	0.855454		3/3 of (TargetP, PredSL, PCLR)	121	0.503077	0.697228	0.522655	0.875067		2/4 of (TargetP, PredSL, Multiloc2, PCLR)	77	0.689231	0.571429	0.539888	0.855454
2/2 of (TargetP, Localizer)	167	0.610769	0.806911	0.649973	0.906502		2/4 of (TargetP, PredSL, Localizer, PCLR)	73	0.718462	0.556615	0.542757	0.850887		2/3 of (TargetP, WolfPSORT, PCLR)	113	0.72	0.530011	0.522026	0.839602		2/4 of (TargetP, PredSL, Localizer, PCLR)	73	0.718462	0.556615	0.542757	0.850887
4/5 of (TargetP, WolfPSORT, Localizer, Multiloc2, PCLR)	24	0.601538	0.816284	0.64953	0.906771		2/5 of (TargetP, PredSL, Localizer, Multiloc2, PCLR)	21	0.727692	0.555164	0.546102	0.850618		2/2 of (WolfPSORT, PredSL)	173	0.492308	0.703297	0.519656	0.875067		2/5 of (TargetP, PredSL, Localizer, Multiloc2, PCLR)	21	0.727692	0.555164	0.546102	0.850618
2/3 of (TargetP, PredSL, Multiloc2)	119	0.601538	0.672978	0.564533	0.879366		1/2 of (PredSL, Multiloc2)`	184	0.649231	0.55308	0.506173	0.847125		2/3 of (WolfPSORT, PredSL, PCLR)`	140	0.707692	0.534262	0.519639	0.841214		1/2 of (TargetP, Localizer)	168	0.732308	0.552204	0.545976	0.849543
2/3 of (PredSL, Localizer, Multiloc2)	152	0.596923	0.803313	0.639446	0.904084		1/2 of (TargetP, Localizer)	168	0.732308	0.552204	0.545976	0.849543		3/3 of (WolfPSORT, PredSL, Multiloc2)	136	0.373846	0.861702	0.518146	0.880172		1/3 of (TargetP, Localizer, Multiloc2)	126	0.74	0.549087	0.547188	0.848469
2/3 of (WolfPSORT, PredSL, Multiloc2)	137	0.592308	0.706422	0.580142	0.885814		1/3 of (TargetP, Localizer, Multiloc2)	126	0.74	0.549087	0.547188	0.848469		4/4 of (WolfPSORT, PredSL, Localizer, Multiloc2)	83	0.361538	0.883459	0.517964	0.880172		1/2 of (PredSL, Multiloc2)`	184	0.649231	0.55308	0.506173	0.847125
3/3 of (TargetP, Localizer, PCLR)	127	0.587692	0.821505	0.643787	0.905696		2/4 of (WolfPSORT, PredSL, Multiloc2, PCLR)	93	0.736923	0.540023	0.538326	0.844438		4/4 of (TargetP, WolfPSORT, PredSL, Multiloc2)	47	0.363077	0.877323	0.516593	0.879903		2/4 of (WolfPSORT, PredSL, Multiloc2, PCLR)	93	0.736923	0.540023	0.538326	0.844438
3/4 of (TargetP, PredSL, Multiloc2, PCLR)	76	0.586154	0.704251	0.575288	0.884739		1 of (PredSL)	3	0.566154	0.534884	0.451851	0.838259		2/2 of (TargetP, PredSL)	165	0.523077	0.662768	0.514066	0.870231		2/3 of (WolfPSORT, PredSL, PCLR)`	140	0.707692	0.534262	0.519639	0.841214
2/2 of (WolfPSORT, Localizer)	175	0.584615	0.752475	0.603025	0.893874		2/3 of (WolfPSORT, PredSL, PCLR)`	140	0.707692	0.534262	0.519639	0.841214		2/5 of (TargetP, WolfPSORT, PredSL, Multiloc2, PCLR)	31	0.755385	0.50102	0.513944	0.8259		1/2 of (PredSL, Localizer)	182	0.730769	0.530726	0.527735	0.84014
3/4 of (PredSL, Localizer, Multiloc2, PCLR)	100	0.578462	0.806867	0.629992	0.902203		1/2 of (PredSL, Localizer)	182	0.730769	0.530726	0.527735	0.84014		5/5 of (TargetP, WolfPSORT, PredSL, Localizer, Multiloc2)	38	0.352308	0.891051	0.513911	0.879366		2/3 of (TargetP, WolfPSORT, PCLR)	113	0.72	0.530011	0.522026	0.839602
3/4 of (TargetP, PredSL, Localizer, Multiloc2)	68	0.575385	0.827434	0.639267	0.90489		2/3 of (TargetP, WolfPSORT, PCLR)	113	0.72	0.530011	0.522026	0.839602		4/4 of (WolfPSORT, PredSL, Multiloc2, PCLR)	91	0.364615	0.868132	0.51391	0.879366		2/5 of (Wolf PSORT, PredSL, Localizer, Multiloc2, PCLR)	16	0.758462	0.527273	0.537988	0.839065
2/2 of (TargetP, WolfPSORT)	163	0.572308	0.729412	0.582268	0.888232		2/5 of (Wolf PSORT, PredSL, Localizer, Multiloc2, PCLR)	16	0.758462	0.527273	0.537988	0.839065		5/5 of (Wolf PSORT, PredSL, Localizer, Multiloc2, PCLR)	13	0.353846	0.888031	0.51388	0.879366		1/3 of (PredSL, Localizer, Multiloc2)	153	0.74	0.526835	0.528877	0.838528
1 of (PredSL)	3	0.566154	0.534884	0.451851	0.838259		1/3 of (PredSL, Localizer, Multiloc2)	153	0.74	0.526835	0.528877	0.838528		5/5 of (TargetP, WolfPSORT, PredSL, Multiloc2, PCLR)	28	0.355385	0.881679	0.512468	0.879097		1 of (PredSL)	3	0.566154	0.534884	0.451851	0.838259
3/4 of (WolfPSORT, PredSL, Multiloc2, PCLR)	92	0.566154	0.74645	0.588508	0.89065		2/4 of (WolfPSORT, PredSL, Localizer, PCLR)	89	0.747692	0.525974	0.531796	0.838259		2/6 of (TargetP, WolfPSORT, PredSL, Localizer, Multiloc2, PCLR)	11	0.772308	0.490234	0.512119	0.819989		2/4 of (WolfPSORT, PredSL, Localizer, PCLR)	89	0.747692	0.525974	0.531796	0.838259
3/4 of (TargetP, WolfPSORT, PredSL, Multiloc2)	48	0.564615	0.774262	0.60335	0.895218		2/5 of (TargetP, WolfPSORT, Localizer, Multiloc2, PCLR)	26	0.758462	0.519494	0.531381	0.835304		6/6 of (TargetP, WolfPSORT, PredSL, Localizer, Multiloc2, PCLR)	7	0.346154	0.896414	0.511236	0.878829		2/5 of (TargetP, WolfPSORT, Localizer, Multiloc2, PCLR)	26	0.758462	0.519494	0.531381	0.835304
4/5 of (TargetP, PredSL, Localizer, Multiloc2, PCLR)	19	0.563077	0.828054	0.631791	0.903278		2/4 of (TargetP, WolfPSORT, Localizer, PCLR)	61	0.750769	0.518597	0.527001	0.834766		2/5 of (TargetP, WolfPSORT, PredSL, Localizer, PCLR)	36	0.764615	0.488692	0.507214	0.819183		2/4 of (TargetP, WolfPSORT, Localizer, PCLR)	61	0.750769	0.518597	0.527001	0.834766
3/4 of (WolfPSORT, PredSL, Localizer, Multiloc2)	84	0.563077	0.818792	0.626826	0.901934		1/3 of (TargetP, PredSL, Multiloc2)	120	0.727692	0.505882	0.505354	0.828318		2/4 of (TargetP, WolfPSORT, PredSL, PCLR)	53	0.744615	0.498455	0.506727	0.824557		1/3 of (TargetP, PredSL, Multiloc2)	120	0.727692	0.505882	0.505354	0.828318
3/3 of (WolfPSORT, Localizer, PCLR)	145	0.56	0.782796	0.605262	0.896024		1/2 of (TargetP, PredSL)	166	0.710769	0.50547	0.497156	0.828049		1/2 of (PredSL, Multiloc2)`	184	0.649231	0.55308	0.506173	0.847125		1/2 of (TargetP, PredSL)	166	0.710769	0.50547	0.497156	0.828049
4/5 of (TargetP, WolfPSORT, PredSL, Multiloc2, PCLR)	29	0.550769	0.792035	0.604602	0.896292		2/5 of (TargetP, WolfPSORT, PredSL, Multiloc2, PCLR)	31	0.755385	0.50102	0.513944	0.8259		1/3 of (TargetP, PredSL, Multiloc2)	120	0.727692	0.505882	0.505354	0.828318		2/5 of (TargetP, WolfPSORT, PredSL, Multiloc2, PCLR)	31	0.755385	0.50102	0.513944	0.8259
4/5 of (Wolf PSORT, PredSL, Localizer, Multiloc2, PCLR)	14	0.549231	0.828306	0.623077	0.901397		2/4 of (TargetP, WolfPSORT, PredSL, PCLR)	53	0.744615	0.498455	0.506727	0.824557		1/4 of (TargetP, PredSL, Localizer, Multiloc2)	70	0.761538	0.484819	0.502314	0.817034		2/4 of (TargetP, WolfPSORT, PredSL, PCLR)	53	0.744615	0.498455	0.506727	0.824557
3/3 of (TargetP, WolfPSORT, PCLR)	112	0.549231	0.754757	0.583018	0.890113		2/6 of (TargetP, WolfPSORT, PredSL, Localizer, Multiloc2, PCLR)	11	0.772308	0.490234	0.512119	0.819989		2/2 of (PredSL, PCLR)	185	0.529231	0.63586	0.500998	0.864858		2/6 of (TargetP, WolfPSORT, PredSL, Localizer, Multiloc2, PCLR)	11	0.772308	0.490234	0.512119	0.819989
4/5 of (TargetP, WolfPSORT, PredSL, Localizer, Multiloc2)	39	0.547692	0.845606	0.631145	0.903546		2/5 of (TargetP, WolfPSORT, PredSL, Localizer, PCLR)	36	0.764615	0.488692	0.507214	0.819183		1/3 of (TargetP, PredSL, Localizer)	117	0.755385	0.485658	0.500275	0.817571		2/5 of (TargetP, WolfPSORT, PredSL, Localizer, PCLR)	36	0.764615	0.488692	0.507214	0.819183
3/3 of (TargetP, WolfPSORT, Localizer)	106	0.538462	0.831354	0.61774	0.900322		1/3 of (TargetP, PredSL, Localizer)	117	0.755385	0.485658	0.500275	0.817571		1/2 of (TargetP, PredSL)	166	0.710769	0.50547	0.497156	0.828049		1/3 of (TargetP, PredSL, Localizer)	117	0.755385	0.485658	0.500275	0.817571
5/6 of (TargetP, WolfPSORT, PredSL, Localizer, Multiloc2, PCLR)	8	0.536923	0.85122	0.627013	0.90274		1/4 of (TargetP, PredSL, Localizer, Multiloc2)	70	0.761538	0.484819	0.502314	0.817034		1/3 of (Localizer, Multiloc2, PCLR)	162	0.784615	0.456989	0.486681	0.79957		1/4 of (TargetP, PredSL, Localizer, Multiloc2)	70	0.761538	0.484819	0.502314	0.817034
2/2 of (PredSL, PCLR)	185	0.529231	0.63586	0.500998	0.864858		1/2 of (Multiloc2, PCLR)	192	0.755385	0.463645	0.480044	0.804675		1/2 of (Localizer, PCLR)	190	0.776923	0.455776	0.482111	0.799033		1/2 of (Multiloc2, PCLR)	192	0.755385	0.463645	0.480044	0.804675
4/4 of (TargetP, WolfPSORT, Localizer, PCLR)	59	0.524615	0.839901	0.613139	0.899516		1 of (PCLR)	6	0.735385	0.460501	0.468248	0.803332		1/2 of (Multiloc2, PCLR)	192	0.755385	0.463645	0.480044	0.804675		1 of (PCLR)	6	0.735385	0.460501	0.468248	0.803332
2/2 of (TargetP, PredSL)	165	0.523077	0.662768	0.514066	0.870231		1/3 of (Localizer, Multiloc2, PCLR)	162	0.784615	0.456989	0.486681	0.79957		1/3 of (TargetP, Multiloc2 PCLR)	132	0.783077	0.447276	0.476564	0.793122		1/3 of (Localizer, Multiloc2, PCLR)	162	0.784615	0.456989	0.486681	0.79957
2/2 of (PredSL, Localizer)	181	0.510769	0.813725	0.590641	0.894143		1/2 of (Localizer, PCLR)	190	0.776923	0.455776	0.482111	0.799033		1/4 of (TargetP, Localizer, Multiloc2, PCLR)	82	0.796923	0.439728	0.475136	0.787211		1/2 of (Localizer, PCLR)	190	0.776923	0.455776	0.482111	0.799033
3/3 of (TargetP, PredSL, PCLR)	121	0.503077	0.697228	0.522655	0.875067		1/3 of (TargetP, Multiloc2 PCLR)	132	0.783077	0.447276	0.476564	0.793122		1/3 of (TargetP, Localizer, PCLR)	129	0.793846	0.439523	0.473589	0.787211		1/3 of (TargetP, Multiloc2 PCLR)	132	0.783077	0.447276	0.476564	0.793122
1 of (Multiloc2)	5	0.495385	0.825641	0.586641	0.893606		1/2 of (TargetP, PCLR)	172	0.775385	0.445623	0.471578	0.792316		1/2 of (TargetP, PCLR)	172	0.775385	0.445623	0.471578	0.792316		1/2 of (TargetP, PCLR)	172	0.775385	0.445623	0.471578	0.792316
2/2 of (WolfPSORT, PredSL)	173	0.492308	0.703297	0.519656	0.875067		1/4 of (TargetP, Localizer, Multiloc2, PCLR)	82	0.796923	0.439728	0.475136	0.787211		1 of (PCLR)	6	0.735385	0.460501	0.468248	0.803332		1/4 of (TargetP, Localizer, Multiloc2, PCLR)	82	0.796923	0.439728	0.475136	0.787211
3/3 of (TargetP, PredSL, Localizer)	115	0.490769	0.835079	0.588304	0.894143		1/3 of (TargetP, Localizer, PCLR)	129	0.793846	0.439523	0.473589	0.787211		1/4 of (TargetP, PredSL, Multiloc2, PCLR)	78	0.798462	0.418886	0.454453	0.771359		1/3 of (TargetP, Localizer, PCLR)	129	0.793846	0.439523	0.473589	0.787211
3/3 of (PredSL, Localizer, PCLR)	154	0.487692	0.821244	0.579335	0.891994		1/3 of (PredSL, Multiloc2, PCLR)	159	0.781538	0.425461	0.454036	0.777539		1/3 of (PredSL, Multiloc2, PCLR)	159	0.781538	0.425461	0.454036	0.777539		1/3 of (PredSL, Multiloc2, PCLR)	159	0.781538	0.425461	0.454036	0.777539
2/2 of (Multiloc2, PCLR)	191	0.475385	0.837398	0.579112	0.892262		1/2 of (PredSL, PCLR)	186	0.772308	0.423629	0.448221	0.776733		1/4 of (PredSL, Localizer, Multiloc2, PCLR)	102	0.796923	0.418079	0.452951	0.770822		1/2 of (PredSL, PCLR)	186	0.772308	0.423629	0.448221	0.776733
4/4 of (TargetP, PredSL, Localizer, PCLR)	71	0.473846	0.84153	0.580089	0.892531		1/4 of (TargetP, PredSL, Multiloc2, PCLR)	78	0.798462	0.418886	0.454453	0.771359		1 of (PredSL)	3	0.566154	0.534884	0.451851	0.838259		1/4 of (TargetP, PredSL, Multiloc2, PCLR)	78	0.798462	0.418886	0.454453	0.771359
2/2 of (Localizer, Multiloc2)	187	0.473846	0.870056	0.593843	0.895755		1/4 of (PredSL, Localizer, Multiloc2, PCLR)	102	0.796923	0.418079	0.452951	0.770822		1/5 of (TargetP, PredSL, Localizer, Multiloc2, PCLR)	22	0.807692	0.412088	0.451192	0.76518		1/4 of (PredSL, Localizer, Multiloc2, PCLR)	102	0.796923	0.418079	0.452951	0.770822
3/3 of (WolfPSORT, PredSL, PCLR)	139	0.466154	0.75	0.528814	0.879635		1/3 of (TargetP, PredSL, PCLR)	123	0.792308	0.417342	0.450215	0.770553		1/3 of (TargetP, PredSL, PCLR)	123	0.792308	0.417342	0.450215	0.770553		1/3 of (TargetP, PredSL, PCLR)	123	0.792308	0.417342	0.450215	0.770553
2/2 of (TargetP, Multiloc2)	169	0.466154	0.853521	0.580627	0.8928		1/3 of (PredSL, Localizer, PCLR)	156	0.790769	0.416869	0.449066	0.770285		1/4 of (TargetP, PredSL, Localizer, PCLR)	74	0.804615	0.411487	0.449245	0.764911		1/3 of (PredSL, Localizer, PCLR)	156	0.790769	0.416869	0.449066	0.770285
3/3 of (TargetP, WolfPSORT, PredSL)	103	0.464615	0.784416	0.545548	0.884202		1/5 of (TargetP, PredSL, Localizer, Multiloc2, PCLR)	22	0.807692	0.412088	0.451192	0.76518		1/3 of (PredSL, Localizer, PCLR)	156	0.790769	0.416869	0.449066	0.770285		1/5 of (TargetP, PredSL, Localizer, Multiloc2, PCLR)	22	0.807692	0.412088	0.451192	0.76518
3/3 of (Localizer, Multiloc2, PCLR)	160	0.461538	0.879765	0.589837	0.894949		1/4 of (TargetP, PredSL, Localizer, PCLR)	74	0.804615	0.411487	0.449245	0.764911		1/2 of (PredSL, PCLR)	186	0.772308	0.423629	0.448221	0.776733		1/4 of (TargetP, PredSL, Localizer, PCLR)	74	0.804615	0.411487	0.449245	0.764911
3/3 of (WolfPSORT, PredSL, Localizer)	133	0.456923	0.83662	0.566172	0.889575		1/2 of (WolfPSORT, Multiloc2)	178	0.773846	0.39513	0.418719	0.753627		1/3 of (WolfPSORT, Localizer, Multiloc2)	144	0.807692	0.391791	0.429001	0.747448		1/2 of (WolfPSORT, Multiloc2)	178	0.773846	0.39513	0.418719	0.753627
3/3 of (TargetP, Multiloc2 PCLR)	130	0.453846	0.865103	0.577571	0.892262		1/2 of (WolfPSORT, Localizer)	176	0.804615	0.392643	0.428676	0.748522		1/2 of (WolfPSORT, Localizer)	176	0.804615	0.392643	0.428676	0.748522		1/2 of (WolfPSORT, Localizer)	176	0.804615	0.392643	0.428676	0.748522
3/3 of (TargetP, Localizer, Multiloc2)	124	0.452308	0.882883	0.584762	0.893874		1/3 of (WolfPSORT, Localizer, Multiloc2)	144	0.807692	0.391791	0.429001	0.747448		1/3 of (TargetP, WolfPSORT, Multiloc2)	111	0.818462	0.384671	0.425397	0.739656		1/3 of (WolfPSORT, Localizer, Multiloc2)	144	0.807692	0.391791	0.429001	0.747448
4/4 of (TargetP, WolfPSORT, PredSL, PCLR)	51	0.449231	0.8	0.54314	0.884202		1/3 of (TargetP, WolfPSORT, Multiloc2)	111	0.818462	0.384671	0.425397	0.739656		1/2 of (WolfPSORT, Multiloc2)	178	0.773846	0.39513	0.418719	0.753627		1 of (WolfPSORT)	2	0.713846	0.379705	0.377635	0.746373
4/4 of (TargetP, Localizer, Multiloc2, PCLR)	79	0.444615	0.894737	0.584692	0.893874		1 of (WolfPSORT)	2	0.713846	0.379705	0.377635	0.746373		1/4 of (TargetP, WolfPSORT, Localizer, Multiloc2)	58	0.830769	0.361204	0.402628	0.713864		1/3 of (TargetP, WolfPSORT, Multiloc2)	111	0.818462	0.384671	0.425397	0.739656
4/4 of (TargetP, WolfPSORT, PredSL, Localizer)	43	0.441538	0.861862	0.567406	0.890113		1/2 of (TargetP, WolfPSORT)	164	0.809231	0.362509	0.395544	0.718162		1/3 of (TargetP, WolfPSORT, Localizer)	108	0.827692	0.361074	0.401223	0.714132		1/2 of (TargetP, WolfPSORT)	164	0.809231	0.362509	0.395544	0.718162
4/4 of (WolfPSORT, PredSL, Localizer, PCLR)	87	0.44	0.843658	0.557824	0.887963		1/4 of (TargetP, WolfPSORT, Localizer, Multiloc2)	58	0.830769	0.361204	0.402628	0.713864		1/2 of (TargetP, WolfPSORT)	164	0.809231	0.362509	0.395544	0.718162		1/3 of (TargetP, WolfPSORT, Localizer)	108	0.827692	0.361074	0.401223	0.714132
2/2 of (WolfPSORT, Multiloc2)	177	0.435385	0.834808	0.550446	0.886351		1/3 of (TargetP, WolfPSORT, Localizer)	108	0.827692	0.361074	0.401223	0.714132		1/4 of (WolfPSORT, PredSL, Localizer, Multiloc2)	86	0.827692	0.354414	0.392981	0.706609		1/4 of (TargetP, WolfPSORT, Localizer, Multiloc2)	58	0.830769	0.361204	0.402628	0.713864
5/5 of (TargetP, WolfPSORT, PredSL, Localizer, PCLR)	33	0.429231	0.86646	0.56078	0.888769		1/3 of (WolfPSORT, PredSL, Multiloc2)	138	0.809231	0.357094	0.388934	0.712251		1/3 of (WolfPSORT, PredSL, Localizer)	135	0.824615	0.354497	0.391853	0.707147		1/3 of (WolfPSORT, PredSL, Multiloc2)	138	0.809231	0.357094	0.388934	0.712251
3/3 of (WolfPSORT, Multiloc2, PCLR)	148	0.418462	0.842105	0.541957	0.884739		1/3 of (WolfPSORT, PredSL, Localizer)	135	0.824615	0.354497	0.391853	0.707147		1/3 of (WolfPSORT, PredSL, Multiloc2)	138	0.809231	0.357094	0.388934	0.712251		1/2 of (WolfPSORT, PredSL)	174	0.787692	0.35189	0.374031	0.709565
3/3 of (WolfPSORT, Localizer, Multiloc2)	142	0.416923	0.871383	0.554144	0.887426		1/4 of (WolfPSORT, PredSL, Localizer, Multiloc2)	86	0.827692	0.354414	0.392981	0.706609		1/4 of (TargetP, WolfPSORT, PredSL, Multiloc2)	50	0.832308	0.345908	0.384047	0.695862		1/3 of (WolfPSORT, PredSL, Localizer)	135	0.824615	0.354497	0.391853	0.707147
3/3 of (TargetP, WolfPSORT, Multiloc2)	109	0.415385	0.86262	0.549092	0.886351		1/2 of (WolfPSORT, PredSL)	174	0.787692	0.35189	0.374031	0.709565		1/5 of (TargetP, WolfPSORT, PredSL, Localizer, Multiloc2)	42	0.841538	0.342732	0.383617	0.690489		1/4 of (WolfPSORT, PredSL, Localizer, Multiloc2)	86	0.827692	0.354414	0.392981	0.706609
2/2 of (PredSL, Multiloc2)	183	0.412308	0.850794	0.541534	0.884739		1/4 of (TargetP, WolfPSORT, PredSL, Multiloc2)	50	0.832308	0.345908	0.384047	0.695862		1/3 of (WolfPSORT, Localizer, PCLR)	147	0.847692	0.340754	0.383489	0.686996		1/4 of (TargetP, WolfPSORT, PredSL, Multiloc2)	50	0.832308	0.345908	0.384047	0.695862
4/4 of (WolfPSORT, Localizer, Multiloc2, PCLR)	95	0.407692	0.877483	0.550123	0.88662		1/3 of (TargetP, WolfPSORT, PredSL)	105	0.824615	0.344473	0.379152	0.695325		1/4 of (WolfPSORT, Localizer, Multiloc2, PCLR)	98	0.847692	0.340544	0.383212	0.686728		1/3 of (TargetP, WolfPSORT, PredSL)	105	0.824615	0.344473	0.379152	0.695325
4/4 of (TargetP, WolfPSORT, Multiloc2, PCLR)	63	0.404615	0.870861	0.544939	0.885545		1/5 of (TargetP, WolfPSORT, PredSL, Localizer, Multiloc2)	42	0.841538	0.342732	0.383617	0.690489		1/4 of (TargetP, WolfPSORT, PredSL, Localizer)	46	0.838462	0.342552	0.382156	0.690758		1/4 of (TargetP, WolfPSORT, PredSL, Localizer)	46	0.838462	0.342552	0.382156	0.690758
4/4 of (TargetP, WolfPSORT, Localizer, Multiloc2)	55	0.401538	0.887755	0.550077	0.88662		1/4 of (TargetP, WolfPSORT, PredSL, Localizer)	46	0.838462	0.342552	0.382156	0.690758		1/3 of (TargetP, WolfPSORT, PredSL)	105	0.824615	0.344473	0.379152	0.695325		1/5 of (TargetP, WolfPSORT, PredSL, Localizer, Multiloc2)	42	0.841538	0.342732	0.383617	0.690489
3/3 of (PredSL, Multiloc2, PCLR)	157	0.401538	0.861386	0.538491	0.884202		1/3 of (WolfPSORT, Localizer, PCLR)	147	0.847692	0.340754	0.383489	0.686996		1/4 of (TargetP, WolfPSORT, Localizer, PCLR)	62	0.855385	0.334738	0.378572	0.677861		1/2 of (WolfPSORT, PCLR)	180	0.830769	0.340265	0.376124	0.689146
3/3 of (TargetP, PredSL, Multiloc2)	118	0.4	0.863787	0.53843	0.884202		1/4 of (WolfPSORT, Localizer, Multiloc2, PCLR)	98	0.847692	0.340544	0.383212	0.686728		1/5 of (TargetP, WolfPSORT, Localizer, Multiloc2, PCLR)	27	0.855385	0.334537	0.378301	0.677593		1/3 of (WolfPSORT, Multiloc2, PCLR)	150	0.833846	0.340452	0.377585	0.688877
3/3 of (PredSL, Localizer, Multiloc2)	151	0.4	0.875421	0.543552	0.885277		1/3 of (WolfPSORT, Multiloc2, PCLR)	150	0.833846	0.340452	0.377585	0.688877		1 of (WolfPSORT)	2	0.713846	0.379705	0.377635	0.746373		1/3 of (WolfPSORT, Localizer, PCLR)	147	0.847692	0.340754	0.383489	0.686996
5/5 of (TargetP, WolfPSORT, Localizer, Multiloc2, PCLR)	23	0.395385	0.89547	0.548809	0.886351		1/2 of (WolfPSORT, PCLR)	180	0.830769	0.340265	0.376124	0.689146		1/3 of (WolfPSORT, Multiloc2, PCLR)	150	0.833846	0.340452	0.377585	0.688877		1/4 of (WolfPSORT, Localizer, Multiloc2, PCLR)	98	0.847692	0.340544	0.383212	0.686728
4/4 of (TargetP, PredSL, Multiloc2, PCLR)	75	0.390769	0.872852	0.535592	0.883665		1/4 of (TargetP, WolfPSORT, Multiloc2, PCLR)	66	0.849231	0.335562	0.377222	0.680011		1/4 of (TargetP, WolfPSORT, Multiloc2, PCLR)	66	0.849231	0.335562	0.377222	0.680011		1/4 of (TargetP, WolfPSORT, Multiloc2, PCLR)	66	0.849231	0.335562	0.377222	0.680011
4/4 of (PredSL, Localizer, Multiloc2, PCLR)	99	0.390769	0.885017	0.540851	0.884739		1/3 of (TargetP, WolfPSORT, PCLR)	114	0.847692	0.335362	0.376343	0.680011		1/3 of (TargetP, WolfPSORT, PCLR)	114	0.847692	0.335362	0.376343	0.680011		1/3 of (TargetP, WolfPSORT, PCLR)	114	0.847692	0.335362	0.376343	0.680011
4/4 of (TargetP, PredSL, Localizer, Multiloc2)	67	0.389231	0.881533	0.538198	0.884202		1/4 of (TargetP, WolfPSORT, Localizer, PCLR)	62	0.855385	0.334738	0.378572	0.677861		1/2 of (WolfPSORT, PCLR)	180	0.830769	0.340265	0.376124	0.689146		1/4 of (TargetP, WolfPSORT, Localizer, PCLR)	62	0.855385	0.334738	0.378572	0.677861
5/5 of (TargetP, PredSL, Localizer, Multiloc2, PCLR)	18	0.381538	0.892086	0.536897	0.883933		1/5 of (TargetP, WolfPSORT, Localizer, Multiloc2, PCLR)	27	0.855385	0.334537	0.378301	0.677593		1/2 of (WolfPSORT, PredSL)	174	0.787692	0.35189	0.374031	0.709565		1/5 of (TargetP, WolfPSORT, Localizer, Multiloc2, PCLR)	27	0.855385	0.334537	0.378301	0.677593
3/3 of (WolfPSORT, PredSL, Multiloc2)	136	0.373846	0.861702	0.518146	0.880172		1/4 of (WolfPSORT, PredSL, Multiloc2, PCLR)	94	0.843077	0.325223	0.360741	0.667114		1/5 of (TargetP, WolfPSORT, PredSL, Localizer, PCLR)	37	0.86	0.322748	0.363952	0.660398		1/4 of (WolfPSORT, PredSL, Multiloc2, PCLR)	94	0.843077	0.325223	0.360741	0.667114
4/4 of (WolfPSORT, PredSL, Multiloc2, PCLR)	91	0.364615	0.868132	0.51391	0.879366		1/3 of (WolfPSORT, PredSL, PCLR)	141	0.841538	0.325015	0.359853	0.667114		1/6 of (TargetP, WolfPSORT, PredSL, Localizer, Multiloc2, PCLR)	12	0.86	0.322562	0.36369	0.660129		1/3 of (WolfPSORT, PredSL, PCLR)	141	0.841538	0.325015	0.359853	0.667114
4/4 of (TargetP, WolfPSORT, PredSL, Multiloc2)	47	0.363077	0.877323	0.516593	0.879903		1/4 of (WolfPSORT, PredSL, Localizer, PCLR)	90	0.852308	0.324546	0.363425	0.664428		1/5 of (TargetP, WolfPSORT, PredSL, Multiloc2, PCLR)	32	0.855385	0.323821	0.363628	0.662816		1/4 of (WolfPSORT, PredSL, Localizer, PCLR)	90	0.852308	0.324546	0.363425	0.664428
4/4 of (WolfPSORT, PredSL, Localizer, Multiloc2)	83	0.361538	0.883459	0.517964	0.880172		1/5 of (Wolf PSORT, PredSL, Localizer, Multiloc2, PCLR)	17	0.852308	0.324356	0.363161	0.664159		1/4 of (WolfPSORT, PredSL, Localizer, PCLR)	90	0.852308	0.324546	0.363425	0.664428		1/5 of (Wolf PSORT, PredSL, Localizer, Multiloc2, PCLR)	17	0.852308	0.324356	0.363161	0.664159
5/5 of (TargetP, WolfPSORT, PredSL, Multiloc2, PCLR)	28	0.355385	0.881679	0.512468	0.879097		1/5 of (TargetP, WolfPSORT, PredSL, Multiloc2, PCLR)	32	0.855385	0.323821	0.363628	0.662816		1/5 of (Wolf PSORT, PredSL, Localizer, Multiloc2, PCLR)	17	0.852308	0.324356	0.363161	0.664159		1/5 of (TargetP, WolfPSORT, PredSL, Multiloc2, PCLR)	32	0.855385	0.323821	0.363628	0.662816
5/5 of (Wolf PSORT, PredSL, Localizer, Multiloc2, PCLR)	13	0.353846	0.888031	0.51388	0.879366		1/4 of (TargetP, WolfPSORT, PredSL, PCLR)	54	0.853846	0.323615	0.362735	0.662816		1/4 of (TargetP, WolfPSORT, PredSL, PCLR)	54	0.853846	0.323615	0.362735	0.662816		1/4 of (TargetP, WolfPSORT, PredSL, PCLR)	54	0.853846	0.323615	0.362735	0.662816
5/5 of (TargetP, WolfPSORT, PredSL, Localizer, Multiloc2)	38	0.352308	0.891051	0.513911	0.879366		1/5 of (TargetP, WolfPSORT, PredSL, Localizer, PCLR)	37	0.86	0.322748	0.363952	0.660398		1/4 of (WolfPSORT, PredSL, Multiloc2, PCLR)	94	0.843077	0.325223	0.360741	0.667114		1/5 of (TargetP, WolfPSORT, PredSL, Localizer, PCLR)	37	0.86	0.322748	0.363952	0.660398
6/6 of (TargetP, WolfPSORT, PredSL, Localizer, Multiloc2, PCLR)	7	0.346154	0.896414	0.511236	0.878829		1/6 of (TargetP, WolfPSORT, PredSL, Localizer, Multiloc2, PCLR)	12	0.86	0.322562	0.36369	0.660129		1/3 of (WolfPSORT, PredSL, PCLR)	141	0.841538	0.325015	0.359853	0.667114		1/6 of (TargetP, WolfPSORT, PredSL, Localizer, Multiloc2, PCLR)	12	0.86	0.322562	0.36369	0.660129
	MCC
			Sensitivity	Specificity	MCC	ACC			TargetP	Wolf	PredSL	Localizer	MultiLoc2	PCLR			TargetP	Wolf	PredSL	Localizer	MultiLoc2	PCLR
	2/3 of (TargetP, Localizer, Multiloc2)	125	0.646154	0.785047	0.658743	0.907308		192	1	0	0	1	1	0		Top10	0.7	0.5	0.1	0.9	0.8	0.5
	3/4 of (TargetP, WolfPSORT, Localizer, Multiloc2)	56	0.618462	0.810484	0.656705	0.908114		191	1	1	0	1	1	0		Top25	0.64	0.52	0.44	0.92	0.76	0.48
	2/2 of (TargetP, Localizer)	167	0.610769	0.806911	0.649973	0.906502		190	1	0	0	1	0	0		Top50	0.6	0.62	0.5	0.88	0.66	0.52
	4/5 of (TargetP, WolfPSORT, Localizer, Multiloc2, PCLR)	24	0.601538	0.816284	0.64953	0.906771		189	1	1	0	1	1	1		Top100	0.64	0.57	0.5	0.71	0.62	0.54
	3/4 of (TargetP, Localizer, Multiloc2, PCLR)	80	0.621538	0.790607	0.64723	0.905159		188	1	0	0	1	1	1		ALL	112	112	112	112	112	112
	2/4 of (TargetP, WolfPSORT, Multiloc2, PCLR)	65	0.695385	0.719745	0.646861	0.899516		187	1	1	0	0	1	1
	3/3 of (TargetP, Localizer, PCLR)	127	0.587692	0.821505	0.643787	0.905696		186	1	0	0	1	0	1
	3/4 of (WolfPSORT, Localizer, Multiloc2, PCLR)	96	0.633846	0.771536	0.643459	0.903278		185	0	1	0	1	1	1
	2/3 of (WolfPSORT, Localizer, Multiloc2)	143	0.66	0.744792	0.642589	0.901128		184	0	1	0	1	1	0
	2/3 of (PredSL, Localizer, Multiloc2)	152	0.596923	0.803313	0.639446	0.904084		183	0	0	1	1	1	0
	3/4 of (TargetP, PredSL, Localizer, Multiloc2)	68	0.575385	0.827434	0.639267	0.90489		182	1	0	1	1	1	0
	2/3 of (Localizer, Multiloc2, PCLR)	161	0.66	0.732082	0.634705	0.898442		181	0	0	0	1	1	1
	2/2 of (Localizer, PCLR)	189	0.633846	0.755963	0.634189	0.900322		180	0	0	0	1	0	1
	3/5 of (TargetP, WolfPSORT, PredSL, Localizer, Multiloc2)	40	0.652308	0.737391	0.633597	0.89871		179	1	1	1	1	1	0
	4/6 of (TargetP, WolfPSORT, PredSL, Localizer, Multiloc2, PCLR)	9	0.638462	0.750452	0.633568	0.899785		178	1	1	1	1	1	1
	1/2 of (Localizer, Multiloc2)	188	0.696923	0.695853	0.632087	0.893874		177	0	0	0	1	1	0
	1 of (Localizer)	4	0.675385	0.713821	0.631848	0.896024		176	0	0	0	1	0	0
	4/5 of (TargetP, PredSL, Localizer, Multiloc2, PCLR)	19	0.563077	0.828054	0.631791	0.903278		175	1	0	1	1	1	1
	4/5 of (TargetP, WolfPSORT, PredSL, Localizer, Multiloc2)	39	0.547692	0.845606	0.631145	0.903546		174	1	1	1	1	1	0
	3/4 of (PredSL, Localizer, Multiloc2, PCLR)	100	0.578462	0.806867	0.629992	0.902203		173	0	0	1	1	1	1
	5/6 of (TargetP, WolfPSORT, PredSL, Localizer, Multiloc2, PCLR)	8	0.536923	0.85122	0.627013	0.90274		172	1	1	1	1	1	1
	3/4 of (WolfPSORT, PredSL, Localizer, Multiloc2)	84	0.563077	0.818792	0.626826	0.901934		171	0	1	1	1	1	0
	4/5 of (TargetP, WolfPSORT, PredSL, Localizer, PCLR)	34	0.612308	0.763916	0.626189	0.899248		170	1	1	1	1	0	1
	2/3 of (TargetP, WolfPSORT, Multiloc2)	110	0.643077	0.733333	0.625791	0.89683		169	1	1	0	0	1	0
	3/4 of (TargetP, WolfPSORT, PredSL, Localizer)	44	0.626154	0.748162	0.625005	0.897904		168	1	1	1	1	0	0
	3/5 of (TargetP, WolfPSORT, Localizer, Multiloc2, PCLR)	25	0.676923	0.701754	0.624913	0.893337		167	1	1	0	1	1	1
	3/5 of (Wolf PSORT, PredSL, Localizer, Multiloc2, PCLR)	15	0.672308	0.704839	0.624345	0.893606		166	0	1	1	1	1	1
	4/5 of (Wolf PSORT, PredSL, Localizer, Multiloc2, PCLR)	14	0.549231	0.828306	0.623077	0.901397		165	0	1	1	1	1	1
	3/4 of (TargetP, WolfPSORT, Localizer, PCLR)	60	0.661538	0.709571	0.621365	0.893606		164	1	1	0	1	0	1
	3/4 of (TargetP, WolfPSORT, Multiloc2, PCLR)	64	0.623077	0.744485	0.620999	0.89683		163	1	1	0	0	1	1
	3/3 of (TargetP, WolfPSORT, Localizer)	106	0.538462	0.831354	0.61774	0.900322		162	1	1	0	1	0	0
	3/4 of (WolfPSORT, PredSL, Localizer, PCLR)	88	0.650769	0.713322	0.617687	0.893337		161	0	1	1	1	0	1
	2/4 of (TargetP, WolfPSORT, Localizer, Multiloc2)	57	0.701538	0.669604	0.61695	0.887426		160	1	1	0	1	1	0
	2/3 of (TargetP, WolfPSORT, Localizer)	107	0.690769	0.675188	0.614922	0.887963		159	1	1	0	1	0	0
	4/4 of (TargetP, WolfPSORT, Localizer, PCLR)	59	0.524615	0.839901	0.613139	0.899516		158	1	1	0	1	0	1
	2/4 of (WolfPSORT, PredSL, Localizer, Multiloc2)	85	0.698462	0.663743	0.611288	0.885545		157	0	1	1	1	1	0
	3/5 of (TargetP, PredSL, Localizer, Multiloc2, PCLR)	20	0.66	0.6875	0.606264	0.888232		156	1	0	1	1	1	1
	3/4 of (TargetP, PredSL, Localizer, PCLR)	72	0.647692	0.69702	0.605589	0.889307		155	1	0	1	1	0	1
	3/3 of (WolfPSORT, Localizer, PCLR)	145	0.56	0.782796	0.605262	0.896024		154	0	1	0	1	0	1
	4/5 of (TargetP, WolfPSORT, PredSL, Multiloc2, PCLR)	29	0.550769	0.792035	0.604602	0.896292		153	1	1	1	0	1	1
	3/4 of (TargetP, WolfPSORT, PredSL, Multiloc2)	48	0.564615	0.774262	0.60335	0.895218		152	1	1	1	0	1	0
	2/2 of (WolfPSORT, Localizer)	175	0.584615	0.752475	0.603025	0.893874		151	0	1	0	1	0	0
	2/3 of (WolfPSORT, PredSL, Localizer)	134	0.673846	0.665653	0.59934	0.883933		150	0	1	1	1	0	0
	2/4 of (TargetP, PredSL, Localizer, Multiloc2)	69	0.678462	0.65625	0.595445	0.881784		149	1	0	1	1	1	0
	2/2 of (Localizer, Multiloc2)	187	0.473846	0.870056	0.593843	0.895755		148	0	0	0	1	1	0
	2/3 of (TargetP, PredSL, Localizer)	116	0.663077	0.664099	0.592473	0.88259		147	1	0	1	1	0	0
	2/2 of (PredSL, Localizer)	181	0.510769	0.813725	0.590641	0.894143		146	0	0	1	1	0	0
	3/3 of (Localizer, Multiloc2, PCLR)	160	0.461538	0.879765	0.589837	0.894949		145	0	0	0	1	1	1
	3/6 of (TargetP, WolfPSORT, PredSL, Localizer, Multiloc2, PCLR)	10	0.7	0.631068	0.589276	0.876142		144	1	1	1	1	1	1
	3/4 of (WolfPSORT, PredSL, Multiloc2, PCLR)	92	0.566154	0.74645	0.588508	0.89065		143	0	1	1	0	1	1
	3/3 of (TargetP, PredSL, Localizer)	115	0.490769	0.835079	0.588304	0.894143		142	1	0	1	1	0	0
	3/5 of (TargetP, WolfPSORT, PredSL, Localizer, PCLR)	35	0.692308	0.633803	0.587192	0.876411		141	1	1	1	1	0	1
	2/3 of (PredSL, Localizer, PCLR)	155	0.698462	0.628809	0.586863	0.875336		140	0	0	1	1	0	1
	1 of (Multiloc2)	5	0.495385	0.825641	0.586641	0.893606		139	0	0	0	0	1	0
	2/4 of (PredSL, Localizer, Multiloc2, PCLR)	101	0.706154	0.62111	0.585328	0.873455		138	0	0	1	1	1	1
	3/3 of (TargetP, Localizer, Multiloc2)	124	0.452308	0.882883	0.584762	0.893874		137	1	0	0	1	1	0
	4/4 of (TargetP, Localizer, Multiloc2, PCLR)	79	0.444615	0.894737	0.584692	0.893874		136	1	0	0	1	1	1
	3/3 of (TargetP, WolfPSORT, PCLR)	112	0.549231	0.754757	0.583018	0.890113		135	1	1	0	0	0	1
	2/2 of (TargetP, WolfPSORT)	163	0.572308	0.729412	0.582268	0.888232		134	1	1	0	0	0	0
	2/2 of (TargetP, Multiloc2)	169	0.466154	0.853521	0.580627	0.8928		133	1	0	0	0	1	0
	2/3 of (WolfPSORT, PredSL, Multiloc2)	137	0.592308	0.706422	0.580142	0.885814		132	0	1	1	0	1	0
	4/4 of (TargetP, PredSL, Localizer, PCLR)	71	0.473846	0.84153	0.580089	0.892531		131	1	0	1	1	0	1
	3/3 of (PredSL, Localizer, PCLR)	154	0.487692	0.821244	0.579335	0.891994		130	0	0	1	1	0	1
	3/5 of (TargetP, WolfPSORT, PredSL, Multiloc2, PCLR)	30	0.661538	0.645646	0.579159	0.877485		129	1	1	1	0	1	1
	2/2 of (Multiloc2, PCLR)	191	0.475385	0.837398	0.579112	0.892262		128	0	0	0	0	1	1
	3/3 of (TargetP, Multiloc2 PCLR)	130	0.453846	0.865103	0.577571	0.892262		127	1	0	0	0	1	1
	3/4 of (TargetP, PredSL, Multiloc2, PCLR)	76	0.586154	0.704251	0.575288	0.884739		126	1	0	1	0	1	1
	2/4 of (TargetP, Localizer, Multiloc2, PCLR)	81	0.710769	0.6	0.57221	0.866738		125	1	0	0	1	1	1
	2/3 of (WolfPSORT, Multiloc2, PCLR)	149	0.692308	0.612245	0.571768	0.869694		124	0	1	0	0	1	1
	2/4 of (WolfPSORT, Localizer, Multiloc2, PCLR)	97	0.730769	0.585697	0.571483	0.862708		123	0	1	0	1	1	1
	2/5 of (TargetP, WolfPSORT, PredSL, Localizer, Multiloc2)	41	0.724615	0.585093	0.567944	0.862171		122	1	1	1	1	1	0
	3/4 of (TargetP, WolfPSORT, PredSL, PCLR)	52	0.635385	0.649371	0.567662	0.876411		121	1	1	1	0	0	1
	4/4 of (TargetP, WolfPSORT, PredSL, Localizer)	43	0.441538	0.861862	0.567406	0.890113		120	1	1	1	1	0	0
	2/3 of (TargetP, Localizer, PCLR)	128	0.696923	0.601594	0.56635	0.86647		119	1	0	0	1	0	1
	3/3 of (WolfPSORT, PredSL, Localizer)	133	0.456923	0.83662	0.566172	0.889575		118	0	1	1	1	0	0
	2/3 of (WolfPSORT, Localizer, PCLR)	146	0.716923	0.587642	0.566032	0.862708		117	0	1	0	1	0	1
	2/3 of (TargetP, Multiloc2 PCLR)	131	0.661538	0.625	0.564882	0.871574		116	1	0	0	0	1	1
	2/3 of (TargetP, PredSL, Multiloc2)	119	0.601538	0.672978	0.564533	0.879366		115	1	0	1	0	1	0
	2/4 of (TargetP, WolfPSORT, PredSL, Localizer)	45	0.716923	0.585427	0.56435	0.861902		114	1	1	1	1	0	0
	2/4 of (TargetP, WolfPSORT, PredSL, Multiloc2)	49	0.683077	0.606557	0.562902	0.867276		113	1	1	1	0	1	0
	5/5 of (TargetP, WolfPSORT, PredSL, Localizer, PCLR)	33	0.429231	0.86646	0.56078	0.888769		112	1	1	1	1	0	1
	4/4 of (WolfPSORT, PredSL, Localizer, PCLR)	87	0.44	0.843658	0.557824	0.887963		111	0	1	1	1	0	1
	1/2 of (TargetP, Multiloc2)	170	0.696923	0.585271	0.554205	0.860828		110	1	0	0	0	1	0
	3/3 of (WolfPSORT, Localizer, Multiloc2)	142	0.416923	0.871383	0.554144	0.887426		109	0	1	0	1	1	0
	2/3 of (PredSL, Multiloc2, PCLR)	158	0.613846	0.644588	0.552861	0.873455		108	0	0	1	0	1	1
	2/2 of (TargetP, PCLR)	171	0.627692	0.631579	0.55156	0.871037		107	1	0	0	0	0	1
	2/2 of (WolfPSORT, Multiloc2)	177	0.435385	0.834808	0.550446	0.886351		106	0	1	0	0	1	0
	4/4 of (WolfPSORT, Localizer, Multiloc2, PCLR)	95	0.407692	0.877483	0.550123	0.88662		105	0	1	0	1	1	1
	4/4 of (TargetP, WolfPSORT, Localizer, Multiloc2)	55	0.401538	0.887755	0.550077	0.88662		104	1	1	0	1	1	0
	3/3 of (TargetP, WolfPSORT, Multiloc2)	109	0.415385	0.86262	0.549092	0.886351		103	1	1	0	0	1	0
	5/5 of (TargetP, WolfPSORT, Localizer, Multiloc2, PCLR)	23	0.395385	0.89547	0.548809	0.886351		102	1	1	0	1	1	1
	2/3 of (TargetP, WolfPSORT, PredSL)	104	0.658462	0.60452	0.548787	0.865126		101	1	1	1	0	0	0
	1/3 of (TargetP, Localizer, Multiloc2)	126	0.74	0.549087	0.547188	0.848469		100	1	0	0	1	1	0
	2/5 of (TargetP, PredSL, Localizer, Multiloc2, PCLR)	21	0.727692	0.555164	0.546102	0.850618		99	1	0	1	1	1	1
	1/2 of (TargetP, Localizer)	168	0.732308	0.552204	0.545976	0.849543		98	1	0	0	1	0	0
	3/3 of (TargetP, WolfPSORT, PredSL)	103	0.464615	0.784416	0.545548	0.884202		97	1	1	1	0	0	0
	4/4 of (TargetP, WolfPSORT, Multiloc2, PCLR)	63	0.404615	0.870861	0.544939	0.885545		96	1	1	0	0	1	1
	3/3 of (PredSL, Localizer, Multiloc2)	151	0.4	0.875421	0.543552	0.885277		95	0	0	1	1	1	0
	4/4 of (TargetP, WolfPSORT, PredSL, PCLR)	51	0.449231	0.8	0.54314	0.884202		94	1	1	1	0	0	1
	2/4 of (TargetP, PredSL, Localizer, PCLR)	73	0.718462	0.556615	0.542757	0.850887		93	1	0	1	1	0	1
	3/3 of (WolfPSORT, Multiloc2, PCLR)	148	0.418462	0.842105	0.541957	0.884739		92	0	1	0	0	1	1
	2/2 of (PredSL, Multiloc2)	183	0.412308	0.850794	0.541534	0.884739		91	0	0	1	0	1	0
	1 of (TargetP)	1	0.667692	0.58728	0.540977	0.860021		90	1	0	0	0	0	0
	4/4 of (PredSL, Localizer, Multiloc2, PCLR)	99	0.390769	0.885017	0.540851	0.884739		89	0	0	1	1	1	1
	2/4 of (TargetP, PredSL, Multiloc2, PCLR)	77	0.689231	0.571429	0.539888	0.855454		88	1	0	1	0	1	1
	3/3 of (PredSL, Multiloc2, PCLR)	157	0.401538	0.861386	0.538491	0.884202		87	0	0	1	0	1	1
	3/3 of (TargetP, PredSL, Multiloc2)	118	0.4	0.863787	0.53843	0.884202		86	1	0	1	0	1	0
	2/4 of (WolfPSORT, PredSL, Multiloc2, PCLR)	93	0.736923	0.540023	0.538326	0.844438		85	0	1	1	0	1	1
	4/4 of (TargetP, PredSL, Localizer, Multiloc2)	67	0.389231	0.881533	0.538198	0.884202		84	1	0	1	1	1	0
	2/5 of (Wolf PSORT, PredSL, Localizer, Multiloc2, PCLR)	16	0.758462	0.527273	0.537988	0.839065		83	0	1	1	1	1	1
	5/5 of (TargetP, PredSL, Localizer, Multiloc2, PCLR)	18	0.381538	0.892086	0.536897	0.883933		82	1	0	1	1	1	1
	4/4 of (TargetP, PredSL, Multiloc2, PCLR)	75	0.390769	0.872852	0.535592	0.883665		81	1	0	1	0	1	1
	2/3 of (TargetP, PredSL, PCLR)	122	0.673846	0.574803	0.534787	0.855991		80	1	0	1	0	0	1
	2/4 of (WolfPSORT, PredSL, Localizer, PCLR)	89	0.747692	0.525974	0.531796	0.838259		79	0	1	1	1	0	1
	2/5 of (TargetP, WolfPSORT, Localizer, Multiloc2, PCLR)	26	0.758462	0.519494	0.531381	0.835304		78	1	1	0	1	1	1
	1/3 of (PredSL, Localizer, Multiloc2)	153	0.74	0.526835	0.528877	0.838528		77	0	0	1	1	1	0
	3/3 of (WolfPSORT, PredSL, PCLR)	139	0.466154	0.75	0.528814	0.879635		76	0	1	1	0	0	1
	1/2 of (PredSL, Localizer)	182	0.730769	0.530726	0.527735	0.84014		75	0	0	1	1	0	0
	2/4 of (TargetP, WolfPSORT, Localizer, PCLR)	61	0.750769	0.518597	0.527001	0.834766		74	1	1	0	1	0	1
	2/2 of (WolfPSORT, PCLR)	179	0.618462	0.597325	0.523068	0.860559		73	0	1	0	0	0	1
	3/3 of (TargetP, PredSL, PCLR)	121	0.503077	0.697228	0.522655	0.875067		72	1	0	1	0	0	1
	2/3 of (TargetP, WolfPSORT, PCLR)	113	0.72	0.530011	0.522026	0.839602		71	1	1	0	0	0	1
	2/2 of (WolfPSORT, PredSL)	173	0.492308	0.703297	0.519656	0.875067		70	0	1	1	0	0	0
	2/3 of (WolfPSORT, PredSL, PCLR)`	140	0.707692	0.534262	0.519639	0.841214		69	0	1	1	0	0	1
	3/3 of (WolfPSORT, PredSL, Multiloc2)	136	0.373846	0.861702	0.518146	0.880172		68	0	1	1	0	1	0
	4/4 of (WolfPSORT, PredSL, Localizer, Multiloc2)	83	0.361538	0.883459	0.517964	0.880172		67	0	1	1	1	1	0
	4/4 of (TargetP, WolfPSORT, PredSL, Multiloc2)	47	0.363077	0.877323	0.516593	0.879903		66	1	1	1	0	1	0
	2/2 of (TargetP, PredSL)	165	0.523077	0.662768	0.514066	0.870231		65	1	0	1	0	0	0
	2/5 of (TargetP, WolfPSORT, PredSL, Multiloc2, PCLR)	31	0.755385	0.50102	0.513944	0.8259		64	1	1	1	0	1	1
	5/5 of (TargetP, WolfPSORT, PredSL, Localizer, Multiloc2)	38	0.352308	0.891051	0.513911	0.879366		63	1	1	1	1	1	0
	4/4 of (WolfPSORT, PredSL, Multiloc2, PCLR)	91	0.364615	0.868132	0.51391	0.879366		62	0	1	1	0	1	1
	5/5 of (Wolf PSORT, PredSL, Localizer, Multiloc2, PCLR)	13	0.353846	0.888031	0.51388	0.879366		61	0	1	1	1	1	1
	5/5 of (TargetP, WolfPSORT, PredSL, Multiloc2, PCLR)	28	0.355385	0.881679	0.512468	0.879097		60	1	1	1	0	1	1
	2/6 of (TargetP, WolfPSORT, PredSL, Localizer, Multiloc2, PCLR)	11	0.772308	0.490234	0.512119	0.819989		59	1	1	1	1	1	1
	6/6 of (TargetP, WolfPSORT, PredSL, Localizer, Multiloc2, PCLR)	7	0.346154	0.896414	0.511236	0.878829		58	1	1	1	1	1	1
	2/5 of (TargetP, WolfPSORT, PredSL, Localizer, PCLR)	36	0.764615	0.488692	0.507214	0.819183		57	1	1	1	1	0	1
	2/4 of (TargetP, WolfPSORT, PredSL, PCLR)	53	0.744615	0.498455	0.506727	0.824557		56	1	1	1	0	0	1
	1/2 of (PredSL, Multiloc2)`	184	0.649231	0.55308	0.506173	0.847125		55	0	0	1	0	1	0
	1/3 of (TargetP, PredSL, Multiloc2)	120	0.727692	0.505882	0.505354	0.828318		54	1	0	1	0	1	0
	1/4 of (TargetP, PredSL, Localizer, Multiloc2)	70	0.761538	0.484819	0.502314	0.817034		53	1	0	1	1	1	0
	2/2 of (PredSL, PCLR)	185	0.529231	0.63586	0.500998	0.864858		52	0	0	1	0	0	1
	1/3 of (TargetP, PredSL, Localizer)	117	0.755385	0.485658	0.500275	0.817571		51	1	0	1	1	0	0
	1/2 of (TargetP, PredSL)	166	0.710769	0.50547	0.497156	0.828049		50	1	0	1	0	0	0
	1/3 of (Localizer, Multiloc2, PCLR)	162	0.784615	0.456989	0.486681	0.79957		49	0	0	0	1	1	1
	1/2 of (Localizer, PCLR)	190	0.776923	0.455776	0.482111	0.799033		48	0	0	0	1	0	1
	1/2 of (Multiloc2, PCLR)	192	0.755385	0.463645	0.480044	0.804675		47	0	0	0	0	1	1
	1/3 of (TargetP, Multiloc2 PCLR)	132	0.783077	0.447276	0.476564	0.793122		46	1	0	0	0	1	1
	1/4 of (TargetP, Localizer, Multiloc2, PCLR)	82	0.796923	0.439728	0.475136	0.787211		45	1	0	0	1	1	1
	1/3 of (TargetP, Localizer, PCLR)	129	0.793846	0.439523	0.473589	0.787211		44	1	0	0	1	0	1
	1/2 of (TargetP, PCLR)	172	0.775385	0.445623	0.471578	0.792316		43	1	0	0	0	0	1
	1 of (PCLR)	6	0.735385	0.460501	0.468248	0.803332		42	0	0	0	0	0	1
	1/4 of (TargetP, PredSL, Multiloc2, PCLR)	78	0.798462	0.418886	0.454453	0.771359		41	1	0	1	0	1	1
	1/3 of (PredSL, Multiloc2, PCLR)	159	0.781538	0.425461	0.454036	0.777539		40	0	0	1	0	1	1
	1/4 of (PredSL, Localizer, Multiloc2, PCLR)	102	0.796923	0.418079	0.452951	0.770822		39	0	0	1	1	1	1
	1 of (PredSL)	3	0.566154	0.534884	0.451851	0.838259		38	0	0	1	0	0	0
	1/5 of (TargetP, PredSL, Localizer, Multiloc2, PCLR)	22	0.807692	0.412088	0.451192	0.76518		37	1	0	1	1	1	1
	1/3 of (TargetP, PredSL, PCLR)	123	0.792308	0.417342	0.450215	0.770553		36	1	0	1	0	0	1
	1/4 of (TargetP, PredSL, Localizer, PCLR)	74	0.804615	0.411487	0.449245	0.764911		35	1	0	1	1	0	1
	1/3 of (PredSL, Localizer, PCLR)	156	0.790769	0.416869	0.449066	0.770285		34	0	0	1	1	0	1
	1/2 of (PredSL, PCLR)	186	0.772308	0.423629	0.448221	0.776733		33	0	0	1	0	0	1
	1/3 of (WolfPSORT, Localizer, Multiloc2)	144	0.807692	0.391791	0.429001	0.747448		32	0	1	0	1	1	0
	1/2 of (WolfPSORT, Localizer)	176	0.804615	0.392643	0.428676	0.748522		31	0	1	0	1	0	0
	1/3 of (TargetP, WolfPSORT, Multiloc2)	111	0.818462	0.384671	0.425397	0.739656		30	1	1	0	0	1	0
	1/2 of (WolfPSORT, Multiloc2)	178	0.773846	0.39513	0.418719	0.753627		29	0	1	0	0	1	0
	1/4 of (TargetP, WolfPSORT, Localizer, Multiloc2)	58	0.830769	0.361204	0.402628	0.713864		28	1	1	0	1	1	0
	1/3 of (TargetP, WolfPSORT, Localizer)	108	0.827692	0.361074	0.401223	0.714132		27	1	1	0	1	0	0
	1/2 of (TargetP, WolfPSORT)	164	0.809231	0.362509	0.395544	0.718162		26	1	1	0	0	0	0
	1/4 of (WolfPSORT, PredSL, Localizer, Multiloc2)	86	0.827692	0.354414	0.392981	0.706609		25	0	1	1	1	1	0
	1/3 of (WolfPSORT, PredSL, Localizer)	135	0.824615	0.354497	0.391853	0.707147		24	0	1	1	1	0	0
	1/3 of (WolfPSORT, PredSL, Multiloc2)	138	0.809231	0.357094	0.388934	0.712251		23	0	1	1	0	1	0
	1/4 of (TargetP, WolfPSORT, PredSL, Multiloc2)	50	0.832308	0.345908	0.384047	0.695862		22	1	1	1	0	1	0
	1/5 of (TargetP, WolfPSORT, PredSL, Localizer, Multiloc2)	42	0.841538	0.342732	0.383617	0.690489		21	1	1	1	1	1	0
	1/3 of (WolfPSORT, Localizer, PCLR)	147	0.847692	0.340754	0.383489	0.686996		20	0	1	0	1	0	1
	1/4 of (WolfPSORT, Localizer, Multiloc2, PCLR)	98	0.847692	0.340544	0.383212	0.686728		19	0	1	0	1	1	1
	1/4 of (TargetP, WolfPSORT, PredSL, Localizer)	46	0.838462	0.342552	0.382156	0.690758		18	1	1	1	1	0	0
	1/3 of (TargetP, WolfPSORT, PredSL)	105	0.824615	0.344473	0.379152	0.695325		17	1	1	1	0	0	0
	1/4 of (TargetP, WolfPSORT, Localizer, PCLR)	62	0.855385	0.334738	0.378572	0.677861		16	1	1	0	1	0	1
	1/5 of (TargetP, WolfPSORT, Localizer, Multiloc2, PCLR)	27	0.855385	0.334537	0.378301	0.677593		15	1	1	0	1	1	1
	1 of (WolfPSORT)	2	0.713846	0.379705	0.377635	0.746373		14	0	1	0	0	0	0
	1/3 of (WolfPSORT, Multiloc2, PCLR)	150	0.833846	0.340452	0.377585	0.688877		13	0	1	0	0	1	1
	1/4 of (TargetP, WolfPSORT, Multiloc2, PCLR)	66	0.849231	0.335562	0.377222	0.680011		12	1	1	0	0	1	1
	1/3 of (TargetP, WolfPSORT, PCLR)	114	0.847692	0.335362	0.376343	0.680011		11	1	1	0	0	0	1
	1/2 of (WolfPSORT, PCLR)	180	0.830769	0.340265	0.376124	0.689146		10	0	1	0	0	0	1
	1/2 of (WolfPSORT, PredSL)	174	0.787692	0.35189	0.374031	0.709565		9	0	1	1	0	0	0
	1/5 of (TargetP, WolfPSORT, PredSL, Localizer, PCLR)	37	0.86	0.322748	0.363952	0.660398		8	1	1	1	1	0	1
	1/6 of (TargetP, WolfPSORT, PredSL, Localizer, Multiloc2, PCLR)	12	0.86	0.322562	0.36369	0.660129		7	1	1	1	1	1	1
	1/5 of (TargetP, WolfPSORT, PredSL, Multiloc2, PCLR)	32	0.855385	0.323821	0.363628	0.662816		6	1	1	1	0	1	1
	1/4 of (WolfPSORT, PredSL, Localizer, PCLR)	90	0.852308	0.324546	0.363425	0.664428		5	0	1	1	1	0	1
	1/5 of (Wolf PSORT, PredSL, Localizer, Multiloc2, PCLR)	17	0.852308	0.324356	0.363161	0.664159		4	0	1	1	1	1	1
	1/4 of (TargetP, WolfPSORT, PredSL, PCLR)	54	0.853846	0.323615	0.362735	0.662816		3	1	1	1	0	0	1
	1/4 of (WolfPSORT, PredSL, Multiloc2, PCLR)	94	0.843077	0.325223	0.360741	0.667114		2	0	1	1	0	1	1
	1/3 of (WolfPSORT, PredSL, PCLR)	141	0.841538	0.325015	0.359853	0.667114		1	0	1	1	0	0	1

## Sheet: MSMS
								6 Programs							5 programs, minus TargetP						5 programs, minus WolfPSORT						5 programs, minus PredSL						5 programs, minus Localizer						5 programs, minus Multiloc2						5 programs, minus PCLR
	Location TargetP 1.1	Location WoLF PSORT	PredSL	Localizer	Multiloc2	PCLR		6 of 6	5 of 6	4 of 6	3 of 6	2 of 6	1 of 6		5 of 5	4 of 5	3 of 5	2 of 5	1 of 5		5 of 5	4 of 5	3 of 5	2 of 5	1 of 5		5 of 5	4 of 5	3 of 5	2 of 5	1 of 5		5 of 5	4 of 5	3 of 5	2 of 5	1 of 5		5 of 5	4 of 5	3 of 5	2 of 5	1 of 5		5 of 5	4 of 5	3 of 5	2 of 5	1 of 5
True Positive	5455	6519	4413	5400	3742	6182		2458	4017	5078	5799	6458	7895		2505	4177	5446	6293	7830		2632	4241	5300	6057	6957		2894	4650	5589	6337	7823		2692	4230	5339	6237	7808		3082	4807	5751	6431	7893		2502	4119	5206	6075	7622
False Negative	5418	4354	6460	5473	7131	4691		8414	6855	5794	5073	4414	2977		8367	6695	5426	4579	3042		8240	6631	5572	4815	3915		7978	6222	5283	4535	3049		8180	6642	5533	4635	3064		7790	6065	5121	4441	2979		8370	6753	5666	4797	3250
False Positive	3165	6445	2944	2865	1491	4997		683	1392	2073	3149	4886	9724		700	1490	2528	4473	9551		734	1547	2520	3877	6784		752	1617	2623	4534	9437		1048	1723	2704	4391	9176		879	1900	3063	4856	9718		694	1437	2228	3711	8840
True Negative	18412	15132	18633	18712	20086	16580		20894	20185	19504	18428	16691	11853		20877	20087	19049	17104	12026		20843	20030	19057	17700	14793		20825	19960	18954	17043	12140		20529	19854	18873	17186	12401		20698	19677	18514	16721	11859		20883	20140	19349	17866	12737
Description	1 of (TargetP)	1 of (WolfPSORT)	1 of (PredSL)	1 of (Localizer)	1 of (Multiloc2)	1 of (PCLR)		6/6 of (TargetP, WolfPSORT, PredSL, Localizer, Multiloc2, PCLR)	5/6 of (TargetP, WolfPSORT, PredSL, Localizer, Multiloc2, PCLR)	4/6 of (TargetP, WolfPSORT, PredSL, Localizer, Multiloc2, PCLR)	3/6 of (TargetP, WolfPSORT, PredSL, Localizer, Multiloc2, PCLR)	2/6 of (TargetP, WolfPSORT, PredSL, Localizer, Multiloc2, PCLR)	1/6 of (TargetP, WolfPSORT, PredSL, Localizer, Multiloc2, PCLR)		5/5 of (Wolf PSORT, PredSL, Localizer, Multiloc2, PCLR)	4/5 of (Wolf PSORT, PredSL, Localizer, Multiloc2, PCLR)	3/5 of (Wolf PSORT, PredSL, Localizer, Multiloc2, PCLR)	2/5 of (Wolf PSORT, PredSL, Localizer, Multiloc2, PCLR)	1/5 of (Wolf PSORT, PredSL, Localizer, Multiloc2, PCLR)		5/5 of (TargetP, PredSL, Localizer, Multiloc2, PCLR)	4/5 of (TargetP, PredSL, Localizer, Multiloc2, PCLR)	3/5 of (TargetP, PredSL, Localizer, Multiloc2, PCLR)	2/5 of (TargetP, PredSL, Localizer, Multiloc2, PCLR)	1/5 of (TargetP, PredSL, Localizer, Multiloc2, PCLR)		5/5 of (TargetP, WolfPSORT, Localizer, Multiloc2, PCLR)	4/5 of (TargetP, WolfPSORT, Localizer, Multiloc2, PCLR)	3/5 of (TargetP, WolfPSORT, Localizer, Multiloc2, PCLR)	2/5 of (TargetP, WolfPSORT, Localizer, Multiloc2, PCLR)	1/5 of (TargetP, WolfPSORT, Localizer, Multiloc2, PCLR)		5/5 of (TargetP, WolfPSORT, PredSL, Multiloc2, PCLR)	4/5 of (TargetP, WolfPSORT, PredSL, Multiloc2, PCLR)	3/5 of (TargetP, WolfPSORT, PredSL, Multiloc2, PCLR)	2/5 of (TargetP, WolfPSORT, PredSL, Multiloc2, PCLR)	1/5 of (TargetP, WolfPSORT, PredSL, Multiloc2, PCLR)		5/5 of (TargetP, WolfPSORT, PredSL, Localizer, PCLR)	4/5 of (TargetP, WolfPSORT, PredSL, Localizer, PCLR)	3/5 of (TargetP, WolfPSORT, PredSL, Localizer, PCLR)	2/5 of (TargetP, WolfPSORT, PredSL, Localizer, PCLR)	1/5 of (TargetP, WolfPSORT, PredSL, Localizer, PCLR)		5/5 of (TargetP, WolfPSORT, PredSL, Localizer, Multiloc2)	4/5 of (TargetP, WolfPSORT, PredSL, Localizer, Multiloc2)	3/5 of (TargetP, WolfPSORT, PredSL, Localizer, Multiloc2)	2/5 of (TargetP, WolfPSORT, PredSL, Localizer, Multiloc2)	1/5 of (TargetP, WolfPSORT, PredSL, Localizer, Multiloc2)
ID	1	2	3	4	5	6		7	8	9	10	11	12		13	14	15	16	17		18	19	20	21	22		23	24	25	26	27		28	29	30	31	32		33	34	35	36	37		38	39	40	41	42
Sensitivity	0.501701	0.599559	0.405868	0.496643	0.344155	0.568564		0.226085	0.369481	0.467071	0.533389	0.594003	0.726177		0.230408	0.384198	0.50092	0.578826	0.720199		0.24209	0.390085	0.487491	0.557119	0.639901		0.266188	0.427704	0.514073	0.582873	0.719555		0.247609	0.389073	0.491078	0.573675	0.718175		0.283481	0.442145	0.528974	0.591519	0.725993		0.230132	0.378863	0.478845	0.558775	0.701067
Specificity	0.632831	0.502854	0.599837	0.653358	0.715077	0.553001		0.782553	0.742651	0.71011	0.648078	0.569288	0.448096		0.781591	0.737074	0.68297	0.584525	0.450492		0.781937	0.732723	0.677749	0.609724	0.506295		0.793747	0.741982	0.680589	0.582927	0.453244		0.719786	0.710566	0.663807	0.586846	0.459727		0.778086	0.716714	0.652485	0.569771	0.448186		0.782854	0.741361	0.700296	0.620785	0.463006
MCC	0.379406	0.289938	0.303727	0.394197	0.353014	0.334713		0.310377	0.386227	0.422468	0.409219	0.363832	0.261054		0.313191	0.391796	0.420735	0.372433	0.262681		0.322098	0.392558	0.409115	0.386542	0.310933		0.345754	0.421796	0.426123	0.372751	0.266937		0.2942	0.377102	0.399842	0.372298	0.276813		0.349996	0.41274	0.410692	0.363174	0.261132		0.313587	0.391266	0.421841	0.397795	0.275089
ACC	0.735501	0.667211	0.7102	0.743051	0.734299	0.701448		0.719652	0.745847	0.757558	0.746618	0.713396	0.608586		0.720577	0.747758	0.754877	0.721039	0.611914		0.723443	0.747974	0.750624	0.732134	0.670283		0.730962	0.758421	0.756356	0.720515	0.615212		0.715615	0.742211	0.746156	0.72184	0.622793		0.732842	0.754538	0.747789	0.713489	0.608709		0.720669	0.747604	0.756726	0.737804	0.627415
Plastid Proteins	10873
Nonplastid Proteins	21577
	Sensitivity	Specificity	MCC	ACC
Location TargetP 1.1	0.487194	0.682101	0.370185	0.709624
Location WoLF PSORT	0.589354	0.560368	0.288276	0.657366
PredSL	0.383672	0.644959	0.285369	0.675217
Localizer	0.491212	0.705004	0.392663	0.719647
Multiloc2	0.330727	0.755614	0.338693	0.695349
PCLR	0.563383	0.611128	0.337164	0.687943
Sensitivity							Specificity							MCC							ACC
Description	ID	Sensitivity	Specificity	MCC	ACC		Description	ID	Sensitivity	Specificity	MCC	ACC		Description	ID	Sensitivity	Specificity	MCC	ACC		Description	ID	Sensitivity	Specificity	MCC	ACC
1/6 of (TargetP, WolfPSORT, PredSL, Localizer, Multiloc2, PCLR)	12	0.726177	0.448096	0.261054	0.608586		3/3 of (TargetP, Localizer, Multiloc2)	124	0.295438	0.795246	0.367618	0.738451		2/2 of (TargetP, Localizer)	167	0.422737	0.765107	0.43427	0.763105		2/2 of (TargetP, Localizer)	167	0.422737	0.765107	0.43427	0.763105
1/5 of (TargetP, WolfPSORT, PredSL, Localizer, PCLR)	37	0.725993	0.448186	0.261132	0.608709		4/4 of (TargetP, Localizer, Multiloc2, PCLR)	79	0.288447	0.794729	0.36236	0.736633		2/3 of (TargetP, Localizer, Multiloc2)	125	0.467255	0.718834	0.429036	0.76027		2/3 of (TargetP, Localizer, Multiloc2)	125	0.467255	0.718834	0.429036	0.76027
1/5 of (Wolf PSORT, PredSL, Localizer, Multiloc2, PCLR)	17	0.720199	0.450492	0.262681	0.611914		4/4 of (TargetP, WolfPSORT, Localizer, Multiloc2)	55	0.272259	0.794631	0.350635	0.732596		3/4 of (TargetP, WolfPSORT, Localizer, PCLR)	60	0.503495	0.68916	0.427117	0.757558		3/4 of (TargetP, WolfPSORT, Localizer, Multiloc2)	56	0.441041	0.737352	0.426703	0.760085
1/4 of (WolfPSORT, PredSL, Localizer, PCLR)	90	0.719923	0.450708	0.262929	0.612191		5/5 of (TargetP, WolfPSORT, Localizer, Multiloc2, PCLR)	23	0.266188	0.793747	0.345754	0.730962		3/4 of (TargetP, WolfPSORT, Localizer, Multiloc2)	56	0.441041	0.737352	0.426703	0.760085		3/3 of (TargetP, Localizer, PCLR)	127	0.404157	0.768182	0.424501	0.7595
1/5 of (TargetP, WolfPSORT, Localizer, Multiloc2, PCLR)	27	0.719555	0.453244	0.266937	0.615212		4/4 of (WolfPSORT, Localizer, Multiloc2, PCLR)	95	0.276674	0.792413	0.352689	0.733366		3/5 of (TargetP, WolfPSORT, Localizer, Multiloc2, PCLR)	25	0.514073	0.680589	0.426123	0.756356		3/4 of (TargetP, Localizer, Multiloc2, PCLR)	80	0.451251	0.724882	0.423988	0.75876
1/4 of (TargetP, WolfPSORT, Localizer, PCLR)	62	0.719371	0.453391	0.267103	0.615396		3/3 of (WolfPSORT, Localizer, Multiloc2)	142	0.284492	0.792264	0.35823	0.735277		3/4 of (WolfPSORT, Localizer, Multiloc2, PCLR)	96	0.461921	0.717121	0.424648	0.758667		3/4 of (WolfPSORT, Localizer, Multiloc2, PCLR)	96	0.461921	0.717121	0.424648	0.758667
1/5 of (TargetP, WolfPSORT, PredSL, Multiloc2, PCLR)	32	0.718175	0.459727	0.276813	0.622793		3/3 of (Localizer, Multiloc2, PCLR)	160	0.300405	0.791758	0.369254	0.739129		3/3 of (TargetP, Localizer, PCLR)	127	0.404157	0.768182	0.424501	0.7595		4/5 of (TargetP, WolfPSORT, Localizer, Multiloc2, PCLR)	24	0.427704	0.741982	0.421796	0.758421
1/4 of (TargetP, WolfPSORT, PredSL, PCLR)	54	0.716979	0.45953	0.276016	0.622639		2/2 of (Localizer, Multiloc2)	187	0.310155	0.791549	0.375974	0.741502		3/4 of (TargetP, Localizer, Multiloc2, PCLR)	80	0.451251	0.724882	0.423988	0.75876		2/2 of (Localizer, PCLR)	189	0.452355	0.721749	0.422387	0.758082
1/4 of (WolfPSORT, Localizer, Multiloc2, PCLR)	98	0.711001	0.456667	0.26907	0.619742		4/4 of (TargetP, WolfPSORT, Localizer, PCLR)	59	0.363595	0.783238	0.407509	0.753059		4/6 of (TargetP, WolfPSORT, PredSL, Localizer, Multiloc2, PCLR)	9	0.467071	0.71011	0.422468	0.757558		4/6 of (TargetP, WolfPSORT, PredSL, Localizer, Multiloc2, PCLR)	9	0.467071	0.71011	0.422468	0.757558
1/4 of (WolfPSORT, PredSL, Multiloc2, PCLR)	94	0.710909	0.462537	0.278306	0.626368		5/5 of (TargetP, WolfPSORT, PredSL, Localizer, Multiloc2)	38	0.230132	0.782854	0.313587	0.720669		2/2 of (Localizer, PCLR)	189	0.452355	0.721749	0.422387	0.758082		3/4 of (TargetP, WolfPSORT, Localizer, PCLR)	60	0.503495	0.68916	0.427117	0.757558
1/3 of (WolfPSORT, Localizer, PCLR)	147	0.710541	0.456938	0.269321	0.620081		6/6 of (TargetP, WolfPSORT, PredSL, Localizer, Multiloc2, PCLR)	7	0.226085	0.782553	0.310377	0.719652		3/5 of (TargetP, WolfPSORT, PredSL, Localizer, Multiloc2)	40	0.478845	0.700296	0.421841	0.756726		3/5 of (TargetP, WolfPSORT, PredSL, Localizer, Multiloc2)	40	0.478845	0.700296	0.421841	0.756726
1/4 of (TargetP, WolfPSORT, Multiloc2, PCLR)	66	0.710265	0.465967	0.28337	0.630189		3/3 of (TargetP, WolfPSORT, Localizer)	106	0.378955	0.782229	0.417037	0.756572		4/5 of (TargetP, WolfPSORT, Localizer, Multiloc2, PCLR)	24	0.427704	0.741982	0.421796	0.758421		3/3 of (TargetP, WolfPSORT, Localizer)	106	0.378955	0.782229	0.417037	0.756572
1/3 of (WolfPSORT, PredSL, PCLR)	141	0.709345	0.462378	0.277426	0.626275		5/5 of (TargetP, PredSL, Localizer, Multiloc2, PCLR)	18	0.24209	0.781937	0.322098	0.723443		3/5 of (Wolf PSORT, PredSL, Localizer, Multiloc2, PCLR)	15	0.50092	0.68297	0.420735	0.754877		3/5 of (TargetP, WolfPSORT, Localizer, Multiloc2, PCLR)	25	0.514073	0.680589	0.426123	0.756356
1/3 of (TargetP, WolfPSORT, PCLR)	114	0.709069	0.465829	0.28267	0.630096		4/4 of (TargetP, PredSL, Localizer, Multiloc2)	67	0.246781	0.78176	0.325481	0.724552		2/3 of (WolfPSORT, Localizer, Multiloc2)	143	0.489238	0.690779	0.420377	0.755493		3/3 of (WolfPSORT, Localizer, PCLR)	145	0.40287	0.753224	0.413968	0.755709
1/5 of (TargetP, WolfPSORT, PredSL, Localizer, Multiloc2)	42	0.701067	0.463006	0.275089	0.627415		5/5 of (Wolf PSORT, PredSL, Localizer, Multiloc2, PCLR)	13	0.230408	0.781591	0.313191	0.720577		2/3 of (Localizer, Multiloc2, PCLR)	161	0.493102	0.686955	0.419539	0.754877		2/3 of (WolfPSORT, Localizer, Multiloc2)	143	0.489238	0.690779	0.420377	0.755493
1/4 of (TargetP, WolfPSORT, PredSL, Localizer)	46	0.700239	0.463106	0.274914	0.627569		4/4 of (WolfPSORT, PredSL, Localizer, Multiloc2)	83	0.235559	0.781031	0.31679	0.721748		2/3 of (TargetP, WolfPSORT, Localizer)	107	0.52879	0.660729	0.41765	0.751148		2/2 of (WolfPSORT, Localizer)	175	0.433591	0.725566	0.413963	0.755278
1/3 of (WolfPSORT, Multiloc2, PCLR)	150	0.699411	0.469789	0.284785	0.634812		4/4 of (PredSL, Localizer, Multiloc2, PCLR)	99	0.246781	0.779715	0.324466	0.724275		3/3 of (TargetP, WolfPSORT, Localizer)	106	0.378955	0.782229	0.417037	0.756572		3/4 of (TargetP, WolfPSORT, PredSL, Localizer)	44	0.457046	0.708541	0.41549	0.755093
1/2 of (WolfPSORT, PCLR)	180	0.69702	0.469575	0.283493	0.634688		3/3 of (PredSL, Localizer, Multiloc2)	151	0.252575	0.778786	0.328244	0.725539		2/4 of (TargetP, WolfPSORT, Localizer, Multiloc2)	57	0.537712	0.653696	0.416402	0.749669		3/5 of (Wolf PSORT, PredSL, Localizer, Multiloc2, PCLR)	15	0.50092	0.68297	0.420735	0.754877
1/4 of (TargetP, WolfPSORT, Localizer, Multiloc2)	58	0.690857	0.472182	0.284901	0.637678		4/4 of (TargetP, WolfPSORT, PredSL, Localizer)	43	0.292035	0.778568	0.356246	0.734969		3/4 of (WolfPSORT, PredSL, Localizer, PCLR)	88	0.482064	0.690696	0.416269	0.754137		2/3 of (Localizer, Multiloc2, PCLR)	161	0.493102	0.686955	0.419539	0.754877
1/3 of (TargetP, WolfPSORT, Localizer)	108	0.690029	0.472478	0.285005	0.638017		5/5 of (TargetP, WolfPSORT, PredSL, Localizer, PCLR)	33	0.283481	0.778086	0.349996	0.732842		3/4 of (TargetP, WolfPSORT, PredSL, Localizer)	44	0.457046	0.708541	0.41549	0.755093		4/5 of (TargetP, WolfPSORT, PredSL, Localizer, PCLR)	34	0.442145	0.716714	0.41274	0.754538
1/4 of (TargetP, WolfPSORT, PredSL, Multiloc2)	50	0.687914	0.479515	0.294451	0.645259		4/4 of (WolfPSORT, PredSL, Localizer, PCLR)	87	0.293506	0.771145	0.353225	0.734106		3/3 of (WolfPSORT, Localizer, PCLR)	145	0.40287	0.753224	0.413968	0.755709		3/4 of (WolfPSORT, PredSL, Localizer, PCLR)	88	0.482064	0.690696	0.416269	0.754137
1/4 of (WolfPSORT, PredSL, Localizer, Multiloc2)	86	0.686994	0.470192	0.280386	0.635767		3/3 of (TargetP, Localizer, PCLR)	127	0.404157	0.768182	0.424501	0.7595		2/2 of (WolfPSORT, Localizer)	175	0.433591	0.725566	0.413963	0.755278		2/3 of (TargetP, WolfPSORT, Multiloc2)	110	0.472222	0.694817	0.413881	0.753675
1/3 of (WolfPSORT, PredSL, Localizer)	135	0.685338	0.47051	0.280198	0.636168		3/3 of (WolfPSORT, PredSL, Localizer)	133	0.305188	0.767523	0.359211	0.736232		2/3 of (TargetP, WolfPSORT, Multiloc2)	110	0.472222	0.694817	0.413881	0.753675		4/4 of (TargetP, WolfPSORT, Localizer, PCLR)	59	0.363595	0.783238	0.407509	0.753059
1/3 of (TargetP, WolfPSORT, PredSL)	105	0.684971	0.479122	0.292673	0.644951		4/4 of (TargetP, PredSL, Localizer, PCLR)	71	0.310706	0.767378	0.362867	0.737496		4/5 of (TargetP, WolfPSORT, PredSL, Localizer, PCLR)	34	0.442145	0.716714	0.41274	0.754538		3/4 of (TargetP, WolfPSORT, Multiloc2, PCLR)	64	0.45355	0.703624	0.409834	0.752905
1/3 of (TargetP, WolfPSORT, Multiloc2)	111	0.674117	0.507724	0.32748	0.671823		3/3 of (TargetP, PredSL, Localizer)	115	0.320916	0.767319	0.369702	0.739869		2/4 of (WolfPSORT, PredSL, Localizer, Multiloc2)	85	0.527962	0.65428	0.411696	0.748374		2/3 of (TargetP, WolfPSORT, Localizer)	107	0.52879	0.660729	0.41765	0.751148
1/2 of (TargetP, WolfPSORT)	164	0.670806	0.491078	0.303671	0.656784		2/2 of (TargetP, Localizer)	167	0.422737	0.765107	0.43427	0.763105		3/5 of (TargetP, WolfPSORT, PredSL, Localizer, PCLR)	35	0.528974	0.652485	0.410692	0.747789		3/5 of (TargetP, PredSL, Localizer, Multiloc2, PCLR)	20	0.487491	0.677749	0.409115	0.750624
1/3 of (WolfPSORT, Localizer, Multiloc2)	144	0.666483	0.487782	0.29733	0.653764		3/3 of (PredSL, Localizer, PCLR)	154	0.3234	0.754992	0.364196	0.738143		3/4 of (TargetP, WolfPSORT, Multiloc2, PCLR)	64	0.45355	0.703624	0.409834	0.752905		2/3 of (PredSL, Localizer, Multiloc2)	152	0.422277	0.715555	0.400205	0.750193
1/3 of (WolfPSORT, PredSL, Multiloc2)	138	0.665471	0.487961	0.297162	0.653949		3/3 of (WolfPSORT, Localizer, PCLR)	145	0.40287	0.753224	0.413968	0.755709		3/6 of (TargetP, WolfPSORT, PredSL, Localizer, Multiloc2, PCLR)	10	0.533389	0.648078	0.409219	0.746618		3/4 of (TargetP, PredSL, Localizer, Multiloc2)	68	0.400294	0.731675	0.398095	0.749884
1/2 of (WolfPSORT, Localizer)	176	0.662528	0.489002	0.297387	0.654966		2/2 of (PredSL, Localizer)	181	0.338024	0.746496	0.368645	0.739745		3/5 of (TargetP, PredSL, Localizer, Multiloc2, PCLR)	20	0.487491	0.677749	0.409115	0.750624		2/4 of (TargetP, WolfPSORT, Localizer, Multiloc2)	57	0.537712	0.653696	0.416402	0.749669
1/2 of (WolfPSORT, PredSL)	174	0.655169	0.485582	0.289679	0.651915		5/6 of (TargetP, WolfPSORT, PredSL, Localizer, Multiloc2, PCLR)	8	0.369481	0.742651	0.386227	0.745847		2/3 of (WolfPSORT, PredSL, Localizer)	134	0.511405	0.660019	0.407682	0.748035		3/4 of (PredSL, Localizer, Multiloc2, PCLR)	100	0.407837	0.724037	0.397485	0.749515
1/5 of (TargetP, PredSL, Localizer, Multiloc2, PCLR)	22	0.639901	0.506295	0.310933	0.670283		4/5 of (TargetP, WolfPSORT, Localizer, Multiloc2, PCLR)	24	0.427704	0.741982	0.421796	0.758421		4/4 of (TargetP, WolfPSORT, Localizer, PCLR)	59	0.363595	0.783238	0.407509	0.753059		3/4 of (WolfPSORT, PredSL, Localizer, Multiloc2)	84	0.395511	0.731541	0.395091	0.748837
1/4 of (TargetP, PredSL, Localizer, PCLR)	74	0.638981	0.5066	0.310936	0.670529		4/5 of (TargetP, WolfPSORT, PredSL, Localizer, Multiloc2)	39	0.378863	0.741361	0.391266	0.747604		2/4 of (TargetP, PredSL, Localizer, Multiloc2)	69	0.504047	0.661436	0.404899	0.747388		3/4 of (TargetP, PredSL, Localizer, PCLR)	72	0.469647	0.681618	0.402259	0.748806
1/4 of (PredSL, Localizer, Multiloc2, PCLR)	102	0.630795	0.511715	0.313961	0.674628		3/4 of (TargetP, WolfPSORT, Localizer, Multiloc2)	56	0.441041	0.737352	0.426703	0.760085		3/4 of (TargetP, PredSL, Localizer, PCLR)	72	0.469647	0.681618	0.402259	0.748806		2/4 of (WolfPSORT, PredSL, Localizer, Multiloc2)	85	0.527962	0.65428	0.411696	0.748374
1/4 of (TargetP, Localizer, Multiloc2, PCLR)	82	0.629599	0.516409	0.319301	0.678357		4/5 of (Wolf PSORT, PredSL, Localizer, Multiloc2, PCLR)	14	0.384198	0.737074	0.391796	0.747758		2/3 of (TargetP, PredSL, Localizer)	116	0.488503	0.667211	0.401211	0.746988		2/3 of (WolfPSORT, PredSL, Localizer)	134	0.511405	0.660019	0.407682	0.748035
1/3 of (PredSL, Localizer, PCLR)	156	0.629507	0.512813	0.314789	0.675491		4/5 of (TargetP, PredSL, Localizer, Multiloc2, PCLR)	19	0.390085	0.732723	0.392558	0.747974		2/3 of (PredSL, Localizer, Multiloc2)	152	0.422277	0.715555	0.400205	0.750193		4/5 of (TargetP, PredSL, Localizer, Multiloc2, PCLR)	19	0.390085	0.732723	0.392558	0.747974
1/2 of (WolfPSORT, Multiloc2)	178	0.629139	0.508777	0.309565	0.672224		3/4 of (TargetP, PredSL, Localizer, Multiloc2)	68	0.400294	0.731675	0.398095	0.749884		3/5 of (TargetP, WolfPSORT, PredSL, Multiloc2, PCLR)	30	0.491078	0.663807	0.399842	0.746156		3/5 of (TargetP, WolfPSORT, PredSL, Localizer, PCLR)	35	0.528974	0.652485	0.410692	0.747789
1/3 of (TargetP, Localizer, PCLR)	129	0.628311	0.517461	0.320048	0.679158		3/4 of (WolfPSORT, PredSL, Localizer, Multiloc2)	84	0.395511	0.731541	0.395091	0.748837		2/4 of (TargetP, Localizer, Multiloc2, PCLR)	81	0.541575	0.631489	0.398793	0.740516		4/5 of (Wolf PSORT, PredSL, Localizer, Multiloc2, PCLR)	14	0.384198	0.737074	0.391796	0.747758
1/4 of (TargetP, PredSL, Multiloc2, PCLR)	78	0.620309	0.530105	0.331863	0.688557		4/4 of (TargetP, WolfPSORT, Multiloc2, PCLR)	63	0.291483	0.730689	0.329231	0.726617		2/3 of (TargetP, Localizer, PCLR)	128	0.534308	0.635558	0.398676	0.741317		4/5 of (TargetP, WolfPSORT, PredSL, Localizer, Multiloc2)	39	0.378863	0.741361	0.391266	0.747604
1/3 of (TargetP, PredSL, PCLR)	123	0.617734	0.530029	0.330641	0.688403		3/3 of (TargetP, Multiloc2 PCLR)	130	0.316593	0.728928	0.344371	0.731579		3/4 of (TargetP, PredSL, Localizer, Multiloc2)	68	0.400294	0.731675	0.398095	0.749884		2/4 of (TargetP, PredSL, Localizer, Multiloc2)	69	0.504047	0.661436	0.404899	0.747388
1/3 of (Localizer, Multiloc2, PCLR)	162	0.61571	0.525226	0.324042	0.684767		3/3 of (TargetP, WolfPSORT, Multiloc2)	109	0.298933	0.727395	0.332158	0.727572		2/5 of (TargetP, WolfPSORT, PredSL, Localizer, Multiloc2)	41	0.558775	0.620785	0.397795	0.737804		2/3 of (TargetP, PredSL, Localizer)	116	0.488503	0.667211	0.401211	0.746988
1/2 of (Localizer, PCLR)	190	0.612767	0.527558	0.325542	0.6864		3/3 of (WolfPSORT, Multiloc2, PCLR)	148	0.304176	0.727293	0.335469	0.728651		2/4 of (TargetP, WolfPSORT, PredSL, Localizer)	45	0.554268	0.623036	0.397588	0.738297		3/6 of (TargetP, WolfPSORT, PredSL, Localizer, Multiloc2, PCLR)	10	0.533389	0.648078	0.409219	0.746618
1/3 of (TargetP, Multiloc2 PCLR)	132	0.606696	0.543597	0.341468	0.697556		2/2 of (WolfPSORT, Localizer)	175	0.433591	0.725566	0.413963	0.755278		3/4 of (PredSL, Localizer, Multiloc2, PCLR)	100	0.407837	0.724037	0.397485	0.749515		3/5 of (TargetP, WolfPSORT, PredSL, Multiloc2, PCLR)	30	0.491078	0.663807	0.399842	0.746156
1/3 of (PredSL, Multiloc2, PCLR)	159	0.605132	0.536273	0.332389	0.692379		2/2 of (TargetP, Multiloc2)	169	0.325239	0.724887	0.3474	0.732565		2/4 of (TargetP, WolfPSORT, PredSL, Multiloc2)	49	0.510026	0.648311	0.397059	0.743135		2/2 of (TargetP, WolfPSORT)	163	0.430372	0.695142	0.39029	0.745909
1/2 of (TargetP, PCLR)	172	0.602649	0.544276	0.34042	0.697803		3/4 of (TargetP, Localizer, Multiloc2, PCLR)	80	0.451251	0.724882	0.423988	0.75876		2/4 of (PredSL, Localizer, Multiloc2, PCLR)	101	0.529617	0.63533	0.396039	0.740547		5/6 of (TargetP, WolfPSORT, PredSL, Localizer, Multiloc2, PCLR)	8	0.369481	0.742651	0.386227	0.745847
1/2 of (PredSL, PCLR)	186	0.59989	0.53626	0.330064	0.692132		3/4 of (PredSL, Localizer, Multiloc2, PCLR)	100	0.407837	0.724037	0.397485	0.749515		3/4 of (WolfPSORT, PredSL, Localizer, Multiloc2)	84	0.395511	0.731541	0.395091	0.748837		3/3 of (TargetP, WolfPSORT, PCLR)	112	0.408297	0.706622	0.385716	0.744954
1 of (WolfPSORT)	2	0.599559	0.502854	0.289938	0.667211		2/2 of (Multiloc2, PCLR)	191	0.331402	0.723494	0.350408	0.733551		2/3 of (PredSL, Localizer, PCLR)	155	0.518028	0.640364	0.394425	0.74104		3/4 of (TargetP, WolfPSORT, PredSL, PCLR)	52	0.47213	0.665414	0.390867	0.743598
1/4 of (TargetP, PredSL, Localizer, Multiloc2)	70	0.597038	0.549805	0.344082	0.701193		2/2 of (Localizer, PCLR)	189	0.452355	0.721749	0.422387	0.758082		1 of (Localizer)	4	0.496643	0.653358	0.394197	0.743051		2/4 of (TargetP, WolfPSORT, PredSL, Multiloc2)	49	0.510026	0.648311	0.397059	0.743135
1/3 of (TargetP, PredSL, Localizer)	117	0.594647	0.551057	0.344385	0.701871		5/5 of (TargetP, WolfPSORT, PredSL, Multiloc2, PCLR)	28	0.247609	0.719786	0.2942	0.715615		4/5 of (TargetP, PredSL, Localizer, Multiloc2, PCLR)	19	0.390085	0.732723	0.392558	0.747974		1 of (Localizer)	4	0.496643	0.653358	0.394197	0.743051
2/6 of (TargetP, WolfPSORT, PredSL, Localizer, Multiloc2, PCLR)	11	0.594003	0.569288	0.363832	0.713396		2/2 of (WolfPSORT, Multiloc2)	177	0.314478	0.719638	0.337455	0.729267		2/3 of (WolfPSORT, Localizer, PCLR)	146	0.551233	0.618856	0.392164	0.735893		3/4 of (TargetP, WolfPSORT, PredSL, Multiloc2)	48	0.400386	0.702777	0.378405	0.742365
2/5 of (TargetP, WolfPSORT, PredSL, Localizer, PCLR)	36	0.591519	0.569771	0.363174	0.713489		2/3 of (TargetP, Localizer, Multiloc2)	125	0.467255	0.718834	0.429036	0.76027		2/4 of (TargetP, WolfPSORT, Multiloc2, PCLR)	65	0.555648	0.616303	0.392014	0.735215		4/5 of (TargetP, WolfPSORT, PredSL, Multiloc2, PCLR)	29	0.389073	0.710566	0.377102	0.742211
2/5 of (TargetP, WolfPSORT, Localizer, Multiloc2, PCLR)	26	0.582873	0.582927	0.372751	0.720515		4/4 of (WolfPSORT, PredSL, Multiloc2, PCLR)	91	0.253311	0.718497	0.297319	0.716571		4/5 of (Wolf PSORT, PredSL, Localizer, Multiloc2, PCLR)	14	0.384198	0.737074	0.391796	0.747758		2/3 of (TargetP, Multiloc2 PCLR)	131	0.490986	0.653126	0.391008	0.742088
1/2 of (Multiloc2, PCLR)	192	0.581218	0.552843	0.340263	0.702179		4/4 of (TargetP, WolfPSORT, PredSL, Multiloc2)	47	0.252759	0.718244	0.296815	0.716417		4/5 of (TargetP, WolfPSORT, PredSL, Localizer, Multiloc2)	39	0.378863	0.741361	0.391266	0.747604		3/4 of (WolfPSORT, PredSL, Multiloc2, PCLR)	92	0.407101	0.69635	0.37779	0.741872
2/4 of (TargetP, WolfPSORT, Localizer, PCLR)	61	0.579838	0.58457	0.372965	0.721162		3/4 of (WolfPSORT, Localizer, Multiloc2, PCLR)	96	0.461921	0.717121	0.424648	0.758667		2/3 of (TargetP, Multiloc2 PCLR)	131	0.490986	0.653126	0.391008	0.742088		2/2 of (Localizer, Multiloc2)	187	0.310155	0.791549	0.375974	0.741502
1/3 of (TargetP, Localizer, Multiloc2)	126	0.579654	0.572441	0.360395	0.714105		4/5 of (TargetP, WolfPSORT, PredSL, Localizer, PCLR)	34	0.442145	0.716714	0.41274	0.754538		2/4 of (WolfPSORT, Localizer, Multiloc2, PCLR)	97	0.559143	0.613359	0.391004	0.734198		2/3 of (TargetP, Localizer, PCLR)	128	0.534308	0.635558	0.398676	0.741317
2/5 of (Wolf PSORT, PredSL, Localizer, Multiloc2, PCLR)	16	0.578826	0.584525	0.372433	0.721039		4/4 of (TargetP, PredSL, Multiloc2, PCLR)	75	0.265728	0.716696	0.304525	0.718789		3/4 of (TargetP, WolfPSORT, PredSL, PCLR)	52	0.47213	0.665414	0.390867	0.743598		2/3 of (PredSL, Localizer, PCLR)	155	0.518028	0.640364	0.394425	0.74104
1/2 of (TargetP, Localizer)	168	0.575515	0.575303	0.361412	0.71543		2/3 of (PredSL, Localizer, Multiloc2)	152	0.422277	0.715555	0.400205	0.750193		2/2 of (TargetP, WolfPSORT)	163	0.430372	0.695142	0.39029	0.745909		2/3 of (WolfPSORT, PredSL, Multiloc2)	137	0.424025	0.681751	0.376867	0.740701
2/4 of (WolfPSORT, PredSL, Localizer, PCLR)	89	0.574963	0.585903	0.371968	0.72144		1 of (Multiloc2)	5	0.344155	0.715077	0.353014	0.734299		2/3 of (WolfPSORT, Multiloc2, PCLR)	149	0.508554	0.639931	0.389107	0.739468		2/3 of (TargetP, WolfPSORT, PredSL)	104	0.493929	0.648159	0.388428	0.740608
2/5 of (TargetP, WolfPSORT, PredSL, Multiloc2, PCLR)	31	0.573675	0.586846	0.372298	0.72184		3/3 of (TargetP, PredSL, Multiloc2)	118	0.271707	0.714908	0.307419	0.719683		2/3 of (TargetP, WolfPSORT, PredSL)	104	0.493929	0.648159	0.388428	0.740608		2/4 of (PredSL, Localizer, Multiloc2, PCLR)	101	0.529617	0.63533	0.396039	0.740547
1/3 of (PredSL, Localizer, Multiloc2)	153	0.571652	0.569661	0.353754	0.711794		3/3 of (PredSL, Multiloc2, PCLR)	157	0.271799	0.713941	0.306933	0.719529		2/4 of (TargetP, PredSL, Localizer, PCLR)	73	0.553256	0.613087	0.387787	0.733335		2/4 of (TargetP, Localizer, Multiloc2, PCLR)	81	0.541575	0.631489	0.398793	0.740516
2/4 of (TargetP, WolfPSORT, PredSL, PCLR)	53	0.57018	0.587416	0.371184	0.72181		3/3 of (WolfPSORT, PredSL, Multiloc2)	136	0.259934	0.713276	0.298839	0.717033		1/2 of (TargetP, Multiloc2)	170	0.520511	0.63067	0.387207	0.737218		3/3 of (TargetP, PredSL, Localizer)	115	0.320916	0.767319	0.369702	0.739869
1 of (PCLR)	6	0.568564	0.553001	0.334713	0.701448		4/5 of (TargetP, WolfPSORT, PredSL, Multiloc2, PCLR)	29	0.389073	0.710566	0.377102	0.742211		1/2 of (Localizer, Multiloc2)	188	0.530537	0.624513	0.386832	0.735832		2/2 of (PredSL, Localizer)	181	0.338024	0.746496	0.368645	0.739745
1/2 of (PredSL, Localizer)	182	0.564386	0.573619	0.354444	0.713489		4/6 of (TargetP, WolfPSORT, PredSL, Localizer, Multiloc2, PCLR)	9	0.467071	0.71011	0.422468	0.757558		2/5 of (TargetP, PredSL, Localizer, Multiloc2, PCLR)	21	0.557119	0.609724	0.386542	0.732134		2/3 of (WolfPSORT, Multiloc2, PCLR)	149	0.508554	0.639931	0.389107	0.739468
2/4 of (WolfPSORT, Localizer, Multiloc2, PCLR)	97	0.559143	0.613359	0.391004	0.734198		3/4 of (TargetP, WolfPSORT, PredSL, Localizer)	44	0.457046	0.708541	0.41549	0.755093		5/6 of (TargetP, WolfPSORT, PredSL, Localizer, Multiloc2, PCLR)	8	0.369481	0.742651	0.386227	0.745847		3/3 of (Localizer, Multiloc2, PCLR)	160	0.300405	0.791758	0.369254	0.739129
2/5 of (TargetP, WolfPSORT, PredSL, Localizer, Multiloc2)	41	0.558775	0.620785	0.397795	0.737804		2/2 of (PredSL, Multiloc2)	183	0.279249	0.708518	0.308627	0.720022		3/3 of (TargetP, WolfPSORT, PCLR)	112	0.408297	0.706622	0.385716	0.744954		2/2 of (TargetP, PCLR)	171	0.467531	0.65511	0.380125	0.739129
2/5 of (TargetP, PredSL, Localizer, Multiloc2, PCLR)	21	0.557119	0.609724	0.386542	0.732134		3/3 of (TargetP, WolfPSORT, PCLR)	112	0.408297	0.706622	0.385716	0.744954		2/4 of (TargetP, PredSL, Multiloc2, PCLR)	77	0.517844	0.628418	0.383844	0.735862		3/3 of (TargetP, Localizer, Multiloc2)	124	0.295438	0.795246	0.367618	0.738451
2/4 of (TargetP, WolfPSORT, Multiloc2, PCLR)	65	0.555648	0.616303	0.392014	0.735215		4/4 of (TargetP, WolfPSORT, PredSL, PCLR)	51	0.316225	0.703643	0.328786	0.726278		2/2 of (TargetP, PCLR)	171	0.467531	0.65511	0.380125	0.739129		2/4 of (TargetP, WolfPSORT, PredSL, Localizer)	45	0.554268	0.623036	0.397588	0.738297
2/4 of (TargetP, WolfPSORT, PredSL, Localizer)	45	0.554268	0.623036	0.397588	0.738297		3/4 of (TargetP, WolfPSORT, Multiloc2, PCLR)	64	0.45355	0.703624	0.409834	0.752905		2/3 of (TargetP, WolfPSORT, PCLR)	113	0.552336	0.604794	0.379466	0.729083		3/4 of (TargetP, PredSL, Multiloc2, PCLR)	76	0.416207	0.678106	0.369803	0.738205
2/4 of (TargetP, PredSL, Localizer, PCLR)	73	0.553256	0.613087	0.387787	0.733335		3/4 of (TargetP, WolfPSORT, PredSL, Multiloc2)	48	0.400386	0.702777	0.378405	0.742365		1 of (TargetP)	1	0.501701	0.632831	0.379406	0.735501		3/3 of (PredSL, Localizer, PCLR)	154	0.3234	0.754992	0.364196	0.738143
2/3 of (TargetP, WolfPSORT, PCLR)	113	0.552336	0.604794	0.379466	0.729083		3/5 of (TargetP, WolfPSORT, PredSL, Localizer, Multiloc2)	40	0.478845	0.700296	0.421841	0.756726		2/3 of (TargetP, PredSL, PCLR)	122	0.504967	0.630382	0.378972	0.734938		2/5 of (TargetP, WolfPSORT, PredSL, Localizer, Multiloc2)	41	0.558775	0.620785	0.397795	0.737804
2/3 of (WolfPSORT, Localizer, PCLR)	146	0.551233	0.618856	0.392164	0.735893		3/3 of (TargetP, WolfPSORT, PredSL)	103	0.328091	0.698043	0.332483	0.727326		3/4 of (TargetP, WolfPSORT, PredSL, Multiloc2)	48	0.400386	0.702777	0.378405	0.742365		4/4 of (TargetP, PredSL, Localizer, PCLR)	71	0.310706	0.767378	0.362867	0.737496
1/3 of (TargetP, PredSL, Multiloc2)	120	0.549209	0.594011	0.367552	0.723196		3/4 of (WolfPSORT, PredSL, Multiloc2, PCLR)	92	0.407101	0.69635	0.37779	0.741872		3/4 of (WolfPSORT, PredSL, Multiloc2, PCLR)	92	0.407101	0.69635	0.37779	0.741872		1/2 of (TargetP, Multiloc2)	170	0.520511	0.63067	0.387207	0.737218
2/4 of (WolfPSORT, PredSL, Multiloc2, PCLR)	93	0.546634	0.604578	0.376441	0.728312		2/2 of (TargetP, WolfPSORT)	163	0.430372	0.695142	0.39029	0.745909		4/5 of (TargetP, WolfPSORT, PredSL, Multiloc2, PCLR)	29	0.389073	0.710566	0.377102	0.742211		2/3 of (TargetP, PredSL, Multiloc2)	119	0.430648	0.666667	0.369242	0.737095
2/4 of (TargetP, Localizer, Multiloc2, PCLR)	81	0.541575	0.631489	0.398793	0.740516		2/3 of (TargetP, WolfPSORT, Multiloc2)	110	0.472222	0.694817	0.413881	0.753675		2/3 of (WolfPSORT, PredSL, Multiloc2)	137	0.424025	0.681751	0.376867	0.740701		4/4 of (TargetP, Localizer, Multiloc2, PCLR)	79	0.288447	0.794729	0.36236	0.736633
1/2 of (TargetP, PredSL)	166	0.537896	0.593645	0.361725	0.72181		3/3 of (WolfPSORT, PredSL, PCLR)	139	0.331126	0.691377	0.330047	0.726371		2/4 of (WolfPSORT, PredSL, Multiloc2, PCLR)	93	0.546634	0.604578	0.376441	0.728312		3/3 of (WolfPSORT, PredSL, Localizer)	133	0.305188	0.767523	0.359211	0.736232
2/4 of (TargetP, WolfPSORT, Localizer, Multiloc2)	57	0.537712	0.653696	0.416402	0.749669		2/3 of (WolfPSORT, Localizer, Multiloc2)	143	0.489238	0.690779	0.420377	0.755493		2/2 of (Localizer, Multiloc2)	187	0.310155	0.791549	0.375974	0.741502		2/3 of (WolfPSORT, Localizer, PCLR)	146	0.551233	0.618856	0.392164	0.735893
2/3 of (TargetP, Localizer, PCLR)	128	0.534308	0.635558	0.398676	0.741317		3/4 of (WolfPSORT, PredSL, Localizer, PCLR)	88	0.482064	0.690696	0.416269	0.754137		2/4 of (TargetP, WolfPSORT, Localizer, PCLR)	61	0.579838	0.58457	0.372965	0.721162		2/4 of (TargetP, PredSL, Multiloc2, PCLR)	77	0.517844	0.628418	0.383844	0.735862
3/6 of (TargetP, WolfPSORT, PredSL, Localizer, Multiloc2, PCLR)	10	0.533389	0.648078	0.409219	0.746618		3/4 of (TargetP, WolfPSORT, Localizer, PCLR)	60	0.503495	0.68916	0.427117	0.757558		2/5 of (TargetP, WolfPSORT, Localizer, Multiloc2, PCLR)	26	0.582873	0.582927	0.372751	0.720515		1/2 of (Localizer, Multiloc2)	188	0.530537	0.624513	0.386832	0.735832
2/3 of (WolfPSORT, PredSL, PCLR)`	140	0.533389	0.603371	0.368776	0.726186		2/3 of (Localizer, Multiloc2, PCLR)	161	0.493102	0.686955	0.419539	0.754877		2/5 of (Wolf PSORT, PredSL, Localizer, Multiloc2, PCLR)	16	0.578826	0.584525	0.372433	0.721039		1 of (TargetP)	1	0.501701	0.632831	0.379406	0.735501
1/2 of (Localizer, Multiloc2)	188	0.530537	0.624513	0.386832	0.735832		3/5 of (Wolf PSORT, PredSL, Localizer, Multiloc2, PCLR)	15	0.50092	0.68297	0.420735	0.754877		2/5 of (TargetP, WolfPSORT, PredSL, Multiloc2, PCLR)	31	0.573675	0.586846	0.372298	0.72184		3/3 of (WolfPSORT, Localizer, Multiloc2)	142	0.284492	0.792264	0.35823	0.735277
2/4 of (PredSL, Localizer, Multiloc2, PCLR)	101	0.529617	0.63533	0.396039	0.740547		2/3 of (WolfPSORT, PredSL, Multiloc2)	137	0.424025	0.681751	0.376867	0.740701		2/4 of (WolfPSORT, PredSL, Localizer, PCLR)	89	0.574963	0.585903	0.371968	0.72144		2/4 of (TargetP, WolfPSORT, Multiloc2, PCLR)	65	0.555648	0.616303	0.392014	0.735215
3/5 of (TargetP, WolfPSORT, PredSL, Localizer, PCLR)	35	0.528974	0.652485	0.410692	0.747789		3/4 of (TargetP, PredSL, Localizer, PCLR)	72	0.469647	0.681618	0.402259	0.748806		2/4 of (TargetP, WolfPSORT, PredSL, PCLR)	53	0.57018	0.587416	0.371184	0.72181		4/4 of (TargetP, WolfPSORT, PredSL, Localizer)	43	0.292035	0.778568	0.356246	0.734969
2/3 of (TargetP, WolfPSORT, Localizer)	107	0.52879	0.660729	0.41765	0.751148		3/5 of (TargetP, WolfPSORT, Localizer, Multiloc2, PCLR)	25	0.514073	0.680589	0.426123	0.756356		3/4 of (TargetP, PredSL, Multiloc2, PCLR)	76	0.416207	0.678106	0.369803	0.738205		2/3 of (TargetP, PredSL, PCLR)	122	0.504967	0.630382	0.378972	0.734938
2/4 of (WolfPSORT, PredSL, Localizer, Multiloc2)	85	0.527962	0.65428	0.411696	0.748374		3/4 of (TargetP, PredSL, Multiloc2, PCLR)	76	0.416207	0.678106	0.369803	0.738205		3/3 of (TargetP, PredSL, Localizer)	115	0.320916	0.767319	0.369702	0.739869		1 of (Multiloc2)	5	0.344155	0.715077	0.353014	0.734299
1/2 of (TargetP, Multiloc2)	170	0.520511	0.63067	0.387207	0.737218		3/5 of (TargetP, PredSL, Localizer, Multiloc2, PCLR)	20	0.487491	0.677749	0.409115	0.750624		2/2 of (WolfPSORT, PCLR)	179	0.471026	0.639885	0.369522	0.733952		2/4 of (WolfPSORT, Localizer, Multiloc2, PCLR)	97	0.559143	0.613359	0.391004	0.734198
2/3 of (PredSL, Localizer, PCLR)	155	0.518028	0.640364	0.394425	0.74104		2/2 of (WolfPSORT, PredSL)	173	0.350166	0.673805	0.329537	0.725477		3/3 of (Localizer, Multiloc2, PCLR)	160	0.300405	0.791758	0.369254	0.739129		4/4 of (WolfPSORT, PredSL, Localizer, PCLR)	87	0.293506	0.771145	0.353225	0.734106
2/4 of (TargetP, PredSL, Multiloc2, PCLR)	77	0.517844	0.628418	0.383844	0.735862		2/3 of (TargetP, PredSL, Localizer)	116	0.488503	0.667211	0.401211	0.746988		2/3 of (TargetP, PredSL, Multiloc2)	119	0.430648	0.666667	0.369242	0.737095		2/3 of (PredSL, Multiloc2, PCLR)	158	0.441501	0.652263	0.363967	0.734013
3/5 of (TargetP, WolfPSORT, Localizer, Multiloc2, PCLR)	25	0.514073	0.680589	0.426123	0.756356		2/3 of (TargetP, PredSL, Multiloc2)	119	0.430648	0.666667	0.369242	0.737095		2/3 of (WolfPSORT, PredSL, PCLR)`	140	0.533389	0.603371	0.368776	0.726186		2/2 of (WolfPSORT, PCLR)	179	0.471026	0.639885	0.369522	0.733952
2/3 of (WolfPSORT, PredSL, Localizer)	134	0.511405	0.660019	0.407682	0.748035		3/4 of (TargetP, WolfPSORT, PredSL, PCLR)	52	0.47213	0.665414	0.390867	0.743598		2/2 of (PredSL, Localizer)	181	0.338024	0.746496	0.368645	0.739745		2/2 of (Multiloc2, PCLR)	191	0.331402	0.723494	0.350408	0.733551
2/4 of (TargetP, WolfPSORT, PredSL, Multiloc2)	49	0.510026	0.648311	0.397059	0.743135		3/3 of (TargetP, PredSL, PCLR)	121	0.353293	0.665339	0.325527	0.723782		3/3 of (TargetP, Localizer, Multiloc2)	124	0.295438	0.795246	0.367618	0.738451		4/4 of (WolfPSORT, Localizer, Multiloc2, PCLR)	95	0.276674	0.792413	0.352689	0.733366
2/3 of (WolfPSORT, Multiloc2, PCLR)	149	0.508554	0.639931	0.389107	0.739468		3/5 of (TargetP, WolfPSORT, PredSL, Multiloc2, PCLR)	30	0.491078	0.663807	0.399842	0.746156		1/3 of (TargetP, PredSL, Multiloc2)	120	0.549209	0.594011	0.367552	0.723196		2/4 of (TargetP, PredSL, Localizer, PCLR)	73	0.553256	0.613087	0.387787	0.733335
2/3 of (TargetP, PredSL, PCLR)	122	0.504967	0.630382	0.378972	0.734938		2/4 of (TargetP, PredSL, Localizer, Multiloc2)	69	0.504047	0.661436	0.404899	0.747388		3/3 of (PredSL, Localizer, PCLR)	154	0.3234	0.754992	0.364196	0.738143		5/5 of (TargetP, WolfPSORT, PredSL, Localizer, PCLR)	33	0.283481	0.778086	0.349996	0.732842
2/4 of (TargetP, PredSL, Localizer, Multiloc2)	69	0.504047	0.661436	0.404899	0.747388		2/3 of (TargetP, WolfPSORT, Localizer)	107	0.52879	0.660729	0.41765	0.751148		2/3 of (PredSL, Multiloc2, PCLR)	158	0.441501	0.652263	0.363967	0.734013		4/4 of (TargetP, WolfPSORT, Localizer, Multiloc2)	55	0.272259	0.794631	0.350635	0.732596
3/4 of (TargetP, WolfPSORT, Localizer, PCLR)	60	0.503495	0.68916	0.427117	0.757558		2/3 of (WolfPSORT, PredSL, Localizer)	134	0.511405	0.660019	0.407682	0.748035		2/6 of (TargetP, WolfPSORT, PredSL, Localizer, Multiloc2, PCLR)	11	0.594003	0.569288	0.363832	0.713396		2/2 of (TargetP, Multiloc2)	169	0.325239	0.724887	0.3474	0.732565
1 of (TargetP)	1	0.501701	0.632831	0.379406	0.735501		2/2 of (TargetP, PredSL)	165	0.369573	0.656107	0.328071	0.723874		2/5 of (TargetP, WolfPSORT, PredSL, Localizer, PCLR)	36	0.591519	0.569771	0.363174	0.713489		2/5 of (TargetP, PredSL, Localizer, Multiloc2, PCLR)	21	0.557119	0.609724	0.386542	0.732134
3/5 of (Wolf PSORT, PredSL, Localizer, Multiloc2, PCLR)	15	0.50092	0.68297	0.420735	0.754877		2/2 of (TargetP, PCLR)	171	0.467531	0.65511	0.380125	0.739129		4/4 of (TargetP, PredSL, Localizer, PCLR)	71	0.310706	0.767378	0.362867	0.737496		3/3 of (TargetP, Multiloc2 PCLR)	130	0.316593	0.728928	0.344371	0.731579
1 of (Localizer)	4	0.496643	0.653358	0.394197	0.743051		2/4 of (WolfPSORT, PredSL, Localizer, Multiloc2)	85	0.527962	0.65428	0.411696	0.748374		4/4 of (TargetP, Localizer, Multiloc2, PCLR)	79	0.288447	0.794729	0.36236	0.736633		5/5 of (TargetP, WolfPSORT, Localizer, Multiloc2, PCLR)	23	0.266188	0.793747	0.345754	0.730962
2/3 of (TargetP, WolfPSORT, PredSL)	104	0.493929	0.648159	0.388428	0.740608		2/4 of (TargetP, WolfPSORT, Localizer, Multiloc2)	57	0.537712	0.653696	0.416402	0.749669		1/2 of (TargetP, PredSL)	166	0.537896	0.593645	0.361725	0.72181		2/2 of (WolfPSORT, Multiloc2)	177	0.314478	0.719638	0.337455	0.729267
2/3 of (Localizer, Multiloc2, PCLR)	161	0.493102	0.686955	0.419539	0.754877		1 of (Localizer)	4	0.496643	0.653358	0.394197	0.743051		1/2 of (TargetP, Localizer)	168	0.575515	0.575303	0.361412	0.71543		2/3 of (TargetP, WolfPSORT, PCLR)	113	0.552336	0.604794	0.379466	0.729083
3/5 of (TargetP, WolfPSORT, PredSL, Multiloc2, PCLR)	30	0.491078	0.663807	0.399842	0.746156		2/3 of (TargetP, Multiloc2 PCLR)	131	0.490986	0.653126	0.391008	0.742088		1/3 of (TargetP, Localizer, Multiloc2)	126	0.579654	0.572441	0.360395	0.714105		3/3 of (WolfPSORT, Multiloc2, PCLR)	148	0.304176	0.727293	0.335469	0.728651
2/3 of (TargetP, Multiloc2 PCLR)	131	0.490986	0.653126	0.391008	0.742088		3/5 of (TargetP, WolfPSORT, PredSL, Localizer, PCLR)	35	0.528974	0.652485	0.410692	0.747789		3/3 of (WolfPSORT, PredSL, Localizer)	133	0.305188	0.767523	0.359211	0.736232		2/4 of (WolfPSORT, PredSL, Multiloc2, PCLR)	93	0.546634	0.604578	0.376441	0.728312
2/3 of (WolfPSORT, Localizer, Multiloc2)	143	0.489238	0.690779	0.420377	0.755493		2/3 of (PredSL, Multiloc2, PCLR)	158	0.441501	0.652263	0.363967	0.734013		3/3 of (WolfPSORT, Localizer, Multiloc2)	142	0.284492	0.792264	0.35823	0.735277		3/3 of (TargetP, WolfPSORT, Multiloc2)	109	0.298933	0.727395	0.332158	0.727572
2/3 of (TargetP, PredSL, Localizer)	116	0.488503	0.667211	0.401211	0.746988		2/4 of (TargetP, WolfPSORT, PredSL, Multiloc2)	49	0.510026	0.648311	0.397059	0.743135		4/4 of (TargetP, WolfPSORT, PredSL, Localizer)	43	0.292035	0.778568	0.356246	0.734969		3/3 of (TargetP, WolfPSORT, PredSL)	103	0.328091	0.698043	0.332483	0.727326
3/5 of (TargetP, PredSL, Localizer, Multiloc2, PCLR)	20	0.487491	0.677749	0.409115	0.750624		2/3 of (TargetP, WolfPSORT, PredSL)	104	0.493929	0.648159	0.388428	0.740608		1/2 of (PredSL, Localizer)	182	0.564386	0.573619	0.354444	0.713489		4/4 of (TargetP, WolfPSORT, Multiloc2, PCLR)	63	0.291483	0.730689	0.329231	0.726617
3/4 of (WolfPSORT, PredSL, Localizer, PCLR)	88	0.482064	0.690696	0.416269	0.754137		3/6 of (TargetP, WolfPSORT, PredSL, Localizer, Multiloc2, PCLR)	10	0.533389	0.648078	0.409219	0.746618		1/3 of (PredSL, Localizer, Multiloc2)	153	0.571652	0.569661	0.353754	0.711794		3/3 of (WolfPSORT, PredSL, PCLR)	139	0.331126	0.691377	0.330047	0.726371
3/5 of (TargetP, WolfPSORT, PredSL, Localizer, Multiloc2)	40	0.478845	0.700296	0.421841	0.756726		2/3 of (PredSL, Localizer, PCLR)	155	0.518028	0.640364	0.394425	0.74104		4/4 of (WolfPSORT, PredSL, Localizer, PCLR)	87	0.293506	0.771145	0.353225	0.734106		4/4 of (TargetP, WolfPSORT, PredSL, PCLR)	51	0.316225	0.703643	0.328786	0.726278
2/3 of (TargetP, WolfPSORT, Multiloc2)	110	0.472222	0.694817	0.413881	0.753675		2/3 of (WolfPSORT, Multiloc2, PCLR)	149	0.508554	0.639931	0.389107	0.739468		1 of (Multiloc2)	5	0.344155	0.715077	0.353014	0.734299		2/3 of (WolfPSORT, PredSL, PCLR)`	140	0.533389	0.603371	0.368776	0.726186
3/4 of (TargetP, WolfPSORT, PredSL, PCLR)	52	0.47213	0.665414	0.390867	0.743598		2/2 of (WolfPSORT, PCLR)	179	0.471026	0.639885	0.369522	0.733952		4/4 of (WolfPSORT, Localizer, Multiloc2, PCLR)	95	0.276674	0.792413	0.352689	0.733366		3/3 of (PredSL, Localizer, Multiloc2)	151	0.252575	0.778786	0.328244	0.725539
2/2 of (WolfPSORT, PCLR)	179	0.471026	0.639885	0.369522	0.733952		2/2 of (PredSL, PCLR)	185	0.374448	0.638889	0.318204	0.719498		4/4 of (TargetP, WolfPSORT, Localizer, Multiloc2)	55	0.272259	0.794631	0.350635	0.732596		2/2 of (WolfPSORT, PredSL)	173	0.350166	0.673805	0.329537	0.725477
1/2 of (PredSL, Multiloc2)`	184	0.470659	0.616283	0.349393	0.72446		2/3 of (TargetP, Localizer, PCLR)	128	0.534308	0.635558	0.398676	0.741317		2/2 of (Multiloc2, PCLR)	191	0.331402	0.723494	0.350408	0.733551		4/4 of (TargetP, PredSL, Localizer, Multiloc2)	67	0.246781	0.78176	0.325481	0.724552
3/4 of (TargetP, PredSL, Localizer, PCLR)	72	0.469647	0.681618	0.402259	0.748806		2/4 of (PredSL, Localizer, Multiloc2, PCLR)	101	0.529617	0.63533	0.396039	0.740547		5/5 of (TargetP, WolfPSORT, PredSL, Localizer, PCLR)	33	0.283481	0.778086	0.349996	0.732842		1/2 of (PredSL, Multiloc2)`	184	0.470659	0.616283	0.349393	0.72446
2/2 of (TargetP, PCLR)	171	0.467531	0.65511	0.380125	0.739129		1 of (TargetP)	1	0.501701	0.632831	0.379406	0.735501		1/2 of (PredSL, Multiloc2)`	184	0.470659	0.616283	0.349393	0.72446		4/4 of (PredSL, Localizer, Multiloc2, PCLR)	99	0.246781	0.779715	0.324466	0.724275
2/3 of (TargetP, Localizer, Multiloc2)	125	0.467255	0.718834	0.429036	0.76027		2/4 of (TargetP, Localizer, Multiloc2, PCLR)	81	0.541575	0.631489	0.398793	0.740516		2/2 of (TargetP, Multiloc2)	169	0.325239	0.724887	0.3474	0.732565		2/2 of (TargetP, PredSL)	165	0.369573	0.656107	0.328071	0.723874
4/6 of (TargetP, WolfPSORT, PredSL, Localizer, Multiloc2, PCLR)	9	0.467071	0.71011	0.422468	0.757558		1/2 of (TargetP, Multiloc2)	170	0.520511	0.63067	0.387207	0.737218		5/5 of (TargetP, WolfPSORT, Localizer, Multiloc2, PCLR)	23	0.266188	0.793747	0.345754	0.730962		3/3 of (TargetP, PredSL, PCLR)	121	0.353293	0.665339	0.325527	0.723782
3/4 of (WolfPSORT, Localizer, Multiloc2, PCLR)	96	0.461921	0.717121	0.424648	0.758667		2/3 of (TargetP, PredSL, PCLR)	122	0.504967	0.630382	0.378972	0.734938		1/3 of (TargetP, PredSL, Localizer)	117	0.594647	0.551057	0.344385	0.701871		5/5 of (TargetP, PredSL, Localizer, Multiloc2, PCLR)	18	0.24209	0.781937	0.322098	0.723443
3/4 of (TargetP, WolfPSORT, PredSL, Localizer)	44	0.457046	0.708541	0.41549	0.755093		2/4 of (TargetP, PredSL, Multiloc2, PCLR)	77	0.517844	0.628418	0.383844	0.735862		3/3 of (TargetP, Multiloc2 PCLR)	130	0.316593	0.728928	0.344371	0.731579		1/3 of (TargetP, PredSL, Multiloc2)	120	0.549209	0.594011	0.367552	0.723196
3/4 of (TargetP, WolfPSORT, Multiloc2, PCLR)	64	0.45355	0.703624	0.409834	0.752905		1/2 of (Localizer, Multiloc2)	188	0.530537	0.624513	0.386832	0.735832		1/4 of (TargetP, PredSL, Localizer, Multiloc2)	70	0.597038	0.549805	0.344082	0.701193		2/5 of (TargetP, WolfPSORT, PredSL, Multiloc2, PCLR)	31	0.573675	0.586846	0.372298	0.72184
2/2 of (Localizer, PCLR)	189	0.452355	0.721749	0.422387	0.758082		2/4 of (TargetP, WolfPSORT, PredSL, Localizer)	45	0.554268	0.623036	0.397588	0.738297		1/3 of (TargetP, Multiloc2 PCLR)	132	0.606696	0.543597	0.341468	0.697556		2/4 of (TargetP, WolfPSORT, PredSL, PCLR)	53	0.57018	0.587416	0.371184	0.72181
3/4 of (TargetP, Localizer, Multiloc2, PCLR)	80	0.451251	0.724882	0.423988	0.75876		2/5 of (TargetP, WolfPSORT, PredSL, Localizer, Multiloc2)	41	0.558775	0.620785	0.397795	0.737804		1/2 of (TargetP, PCLR)	172	0.602649	0.544276	0.34042	0.697803		1/2 of (TargetP, PredSL)	166	0.537896	0.593645	0.361725	0.72181
4/5 of (TargetP, WolfPSORT, PredSL, Localizer, PCLR)	34	0.442145	0.716714	0.41274	0.754538		2/3 of (WolfPSORT, Localizer, PCLR)	146	0.551233	0.618856	0.392164	0.735893		1/2 of (Multiloc2, PCLR)	192	0.581218	0.552843	0.340263	0.702179		4/4 of (WolfPSORT, PredSL, Localizer, Multiloc2)	83	0.235559	0.781031	0.31679	0.721748
2/3 of (PredSL, Multiloc2, PCLR)	158	0.441501	0.652263	0.363967	0.734013		2/4 of (TargetP, WolfPSORT, Multiloc2, PCLR)	65	0.555648	0.616303	0.392014	0.735215		2/2 of (WolfPSORT, Multiloc2)	177	0.314478	0.719638	0.337455	0.729267		2/4 of (WolfPSORT, PredSL, Localizer, PCLR)	89	0.574963	0.585903	0.371968	0.72144
3/4 of (TargetP, WolfPSORT, Localizer, Multiloc2)	56	0.441041	0.737352	0.426703	0.760085		1/2 of (PredSL, Multiloc2)`	184	0.470659	0.616283	0.349393	0.72446		3/3 of (WolfPSORT, Multiloc2, PCLR)	148	0.304176	0.727293	0.335469	0.728651		2/4 of (TargetP, WolfPSORT, Localizer, PCLR)	61	0.579838	0.58457	0.372965	0.721162
2/2 of (WolfPSORT, Localizer)	175	0.433591	0.725566	0.413963	0.755278		2/4 of (WolfPSORT, Localizer, Multiloc2, PCLR)	97	0.559143	0.613359	0.391004	0.734198		1 of (PCLR)	6	0.568564	0.553001	0.334713	0.701448		2/5 of (Wolf PSORT, PredSL, Localizer, Multiloc2, PCLR)	16	0.578826	0.584525	0.372433	0.721039
2/3 of (TargetP, PredSL, Multiloc2)	119	0.430648	0.666667	0.369242	0.737095		2/4 of (TargetP, PredSL, Localizer, PCLR)	73	0.553256	0.613087	0.387787	0.733335		3/3 of (TargetP, WolfPSORT, PredSL)	103	0.328091	0.698043	0.332483	0.727326		5/5 of (TargetP, WolfPSORT, PredSL, Localizer, Multiloc2)	38	0.230132	0.782854	0.313587	0.720669
2/2 of (TargetP, WolfPSORT)	163	0.430372	0.695142	0.39029	0.745909		2/5 of (TargetP, PredSL, Localizer, Multiloc2, PCLR)	21	0.557119	0.609724	0.386542	0.732134		1/3 of (PredSL, Multiloc2, PCLR)	159	0.605132	0.536273	0.332389	0.692379		5/5 of (Wolf PSORT, PredSL, Localizer, Multiloc2, PCLR)	13	0.230408	0.781591	0.313191	0.720577
4/5 of (TargetP, WolfPSORT, Localizer, Multiloc2, PCLR)	24	0.427704	0.741982	0.421796	0.758421		2/3 of (TargetP, WolfPSORT, PCLR)	113	0.552336	0.604794	0.379466	0.729083		3/3 of (TargetP, WolfPSORT, Multiloc2)	109	0.298933	0.727395	0.332158	0.727572		2/5 of (TargetP, WolfPSORT, Localizer, Multiloc2, PCLR)	26	0.582873	0.582927	0.372751	0.720515
2/3 of (WolfPSORT, PredSL, Multiloc2)	137	0.424025	0.681751	0.376867	0.740701		2/4 of (WolfPSORT, PredSL, Multiloc2, PCLR)	93	0.546634	0.604578	0.376441	0.728312		1/4 of (TargetP, PredSL, Multiloc2, PCLR)	78	0.620309	0.530105	0.331863	0.688557		2/2 of (PredSL, Multiloc2)	183	0.279249	0.708518	0.308627	0.720022
2/2 of (TargetP, Localizer)	167	0.422737	0.765107	0.43427	0.763105		2/3 of (WolfPSORT, PredSL, PCLR)`	140	0.533389	0.603371	0.368776	0.726186		1/3 of (TargetP, PredSL, PCLR)	123	0.617734	0.530029	0.330641	0.688403		3/3 of (TargetP, PredSL, Multiloc2)	118	0.271707	0.714908	0.307419	0.719683
2/3 of (PredSL, Localizer, Multiloc2)	152	0.422277	0.715555	0.400205	0.750193		1 of (PredSL)	3	0.405868	0.599837	0.303727	0.7102		1/2 of (PredSL, PCLR)	186	0.59989	0.53626	0.330064	0.692132		6/6 of (TargetP, WolfPSORT, PredSL, Localizer, Multiloc2, PCLR)	7	0.226085	0.782553	0.310377	0.719652
3/4 of (TargetP, PredSL, Multiloc2, PCLR)	76	0.416207	0.678106	0.369803	0.738205		1/3 of (TargetP, PredSL, Multiloc2)	120	0.549209	0.594011	0.367552	0.723196		3/3 of (WolfPSORT, PredSL, PCLR)	139	0.331126	0.691377	0.330047	0.726371		3/3 of (PredSL, Multiloc2, PCLR)	157	0.271799	0.713941	0.306933	0.719529
3/3 of (TargetP, WolfPSORT, PCLR)	112	0.408297	0.706622	0.385716	0.744954		1/2 of (TargetP, PredSL)	166	0.537896	0.593645	0.361725	0.72181		2/2 of (WolfPSORT, PredSL)	173	0.350166	0.673805	0.329537	0.725477		2/2 of (PredSL, PCLR)	185	0.374448	0.638889	0.318204	0.719498
3/4 of (PredSL, Localizer, Multiloc2, PCLR)	100	0.407837	0.724037	0.397485	0.749515		2/4 of (TargetP, WolfPSORT, PredSL, PCLR)	53	0.57018	0.587416	0.371184	0.72181		4/4 of (TargetP, WolfPSORT, Multiloc2, PCLR)	63	0.291483	0.730689	0.329231	0.726617		4/4 of (TargetP, PredSL, Multiloc2, PCLR)	75	0.265728	0.716696	0.304525	0.718789
3/4 of (WolfPSORT, PredSL, Multiloc2, PCLR)	92	0.407101	0.69635	0.37779	0.741872		2/5 of (TargetP, WolfPSORT, PredSL, Multiloc2, PCLR)	31	0.573675	0.586846	0.372298	0.72184		4/4 of (TargetP, WolfPSORT, PredSL, PCLR)	51	0.316225	0.703643	0.328786	0.726278		3/3 of (WolfPSORT, PredSL, Multiloc2)	136	0.259934	0.713276	0.298839	0.717033
1 of (PredSL)	3	0.405868	0.599837	0.303727	0.7102		2/4 of (WolfPSORT, PredSL, Localizer, PCLR)	89	0.574963	0.585903	0.371968	0.72144		3/3 of (PredSL, Localizer, Multiloc2)	151	0.252575	0.778786	0.328244	0.725539		4/4 of (WolfPSORT, PredSL, Multiloc2, PCLR)	91	0.253311	0.718497	0.297319	0.716571
3/3 of (TargetP, Localizer, PCLR)	127	0.404157	0.768182	0.424501	0.7595		2/4 of (TargetP, WolfPSORT, Localizer, PCLR)	61	0.579838	0.58457	0.372965	0.721162		2/2 of (TargetP, PredSL)	165	0.369573	0.656107	0.328071	0.723874		4/4 of (TargetP, WolfPSORT, PredSL, Multiloc2)	47	0.252759	0.718244	0.296815	0.716417
3/3 of (WolfPSORT, Localizer, PCLR)	145	0.40287	0.753224	0.413968	0.755709		2/5 of (Wolf PSORT, PredSL, Localizer, Multiloc2, PCLR)	16	0.578826	0.584525	0.372433	0.721039		1/3 of (TargetP, WolfPSORT, Multiloc2)	111	0.674117	0.507724	0.32748	0.671823		5/5 of (TargetP, WolfPSORT, PredSL, Multiloc2, PCLR)	28	0.247609	0.719786	0.2942	0.715615
3/4 of (TargetP, WolfPSORT, PredSL, Multiloc2)	48	0.400386	0.702777	0.378405	0.742365		2/5 of (TargetP, WolfPSORT, Localizer, Multiloc2, PCLR)	26	0.582873	0.582927	0.372751	0.720515		1/2 of (Localizer, PCLR)	190	0.612767	0.527558	0.325542	0.6864		1/2 of (TargetP, Localizer)	168	0.575515	0.575303	0.361412	0.71543
3/4 of (TargetP, PredSL, Localizer, Multiloc2)	68	0.400294	0.731675	0.398095	0.749884		1/2 of (TargetP, Localizer)	168	0.575515	0.575303	0.361412	0.71543		3/3 of (TargetP, PredSL, PCLR)	121	0.353293	0.665339	0.325527	0.723782		1/3 of (TargetP, Localizer, Multiloc2)	126	0.579654	0.572441	0.360395	0.714105
3/4 of (WolfPSORT, PredSL, Localizer, Multiloc2)	84	0.395511	0.731541	0.395091	0.748837		1/2 of (PredSL, Localizer)	182	0.564386	0.573619	0.354444	0.713489		4/4 of (TargetP, PredSL, Localizer, Multiloc2)	67	0.246781	0.78176	0.325481	0.724552		2/5 of (TargetP, WolfPSORT, PredSL, Localizer, PCLR)	36	0.591519	0.569771	0.363174	0.713489
4/5 of (TargetP, PredSL, Localizer, Multiloc2, PCLR)	19	0.390085	0.732723	0.392558	0.747974		1/3 of (TargetP, Localizer, Multiloc2)	126	0.579654	0.572441	0.360395	0.714105		4/4 of (PredSL, Localizer, Multiloc2, PCLR)	99	0.246781	0.779715	0.324466	0.724275		1/2 of (PredSL, Localizer)	182	0.564386	0.573619	0.354444	0.713489
4/5 of (TargetP, WolfPSORT, PredSL, Multiloc2, PCLR)	29	0.389073	0.710566	0.377102	0.742211		2/5 of (TargetP, WolfPSORT, PredSL, Localizer, PCLR)	36	0.591519	0.569771	0.363174	0.713489		1/3 of (Localizer, Multiloc2, PCLR)	162	0.61571	0.525226	0.324042	0.684767		2/6 of (TargetP, WolfPSORT, PredSL, Localizer, Multiloc2, PCLR)	11	0.594003	0.569288	0.363832	0.713396
4/5 of (Wolf PSORT, PredSL, Localizer, Multiloc2, PCLR)	14	0.384198	0.737074	0.391796	0.747758		1/3 of (PredSL, Localizer, Multiloc2)	153	0.571652	0.569661	0.353754	0.711794		5/5 of (TargetP, PredSL, Localizer, Multiloc2, PCLR)	18	0.24209	0.781937	0.322098	0.723443		1/3 of (PredSL, Localizer, Multiloc2)	153	0.571652	0.569661	0.353754	0.711794
3/3 of (TargetP, WolfPSORT, Localizer)	106	0.378955	0.782229	0.417037	0.756572		2/6 of (TargetP, WolfPSORT, PredSL, Localizer, Multiloc2, PCLR)	11	0.594003	0.569288	0.363832	0.713396		1/3 of (TargetP, Localizer, PCLR)	129	0.628311	0.517461	0.320048	0.679158		1 of (PredSL)	3	0.405868	0.599837	0.303727	0.7102
4/5 of (TargetP, WolfPSORT, PredSL, Localizer, Multiloc2)	39	0.378863	0.741361	0.391266	0.747604		1 of (PCLR)	6	0.568564	0.553001	0.334713	0.701448		1/4 of (TargetP, Localizer, Multiloc2, PCLR)	82	0.629599	0.516409	0.319301	0.678357		1/2 of (Multiloc2, PCLR)	192	0.581218	0.552843	0.340263	0.702179
2/2 of (PredSL, PCLR)	185	0.374448	0.638889	0.318204	0.719498		1/2 of (Multiloc2, PCLR)	192	0.581218	0.552843	0.340263	0.702179		2/2 of (PredSL, PCLR)	185	0.374448	0.638889	0.318204	0.719498		1/3 of (TargetP, PredSL, Localizer)	117	0.594647	0.551057	0.344385	0.701871
2/2 of (TargetP, PredSL)	165	0.369573	0.656107	0.328071	0.723874		1/3 of (TargetP, PredSL, Localizer)	117	0.594647	0.551057	0.344385	0.701871		4/4 of (WolfPSORT, PredSL, Localizer, Multiloc2)	83	0.235559	0.781031	0.31679	0.721748		1 of (PCLR)	6	0.568564	0.553001	0.334713	0.701448
5/6 of (TargetP, WolfPSORT, PredSL, Localizer, Multiloc2, PCLR)	8	0.369481	0.742651	0.386227	0.745847		1/4 of (TargetP, PredSL, Localizer, Multiloc2)	70	0.597038	0.549805	0.344082	0.701193		1/3 of (PredSL, Localizer, PCLR)	156	0.629507	0.512813	0.314789	0.675491		1/4 of (TargetP, PredSL, Localizer, Multiloc2)	70	0.597038	0.549805	0.344082	0.701193
4/4 of (TargetP, WolfPSORT, Localizer, PCLR)	59	0.363595	0.783238	0.407509	0.753059		1/2 of (TargetP, PCLR)	172	0.602649	0.544276	0.34042	0.697803		1/4 of (PredSL, Localizer, Multiloc2, PCLR)	102	0.630795	0.511715	0.313961	0.674628		1/2 of (TargetP, PCLR)	172	0.602649	0.544276	0.34042	0.697803
3/3 of (TargetP, PredSL, PCLR)	121	0.353293	0.665339	0.325527	0.723782		1/3 of (TargetP, Multiloc2 PCLR)	132	0.606696	0.543597	0.341468	0.697556		5/5 of (TargetP, WolfPSORT, PredSL, Localizer, Multiloc2)	38	0.230132	0.782854	0.313587	0.720669		1/3 of (TargetP, Multiloc2 PCLR)	132	0.606696	0.543597	0.341468	0.697556
2/2 of (WolfPSORT, PredSL)	173	0.350166	0.673805	0.329537	0.725477		1/3 of (PredSL, Multiloc2, PCLR)	159	0.605132	0.536273	0.332389	0.692379		5/5 of (Wolf PSORT, PredSL, Localizer, Multiloc2, PCLR)	13	0.230408	0.781591	0.313191	0.720577		1/3 of (PredSL, Multiloc2, PCLR)	159	0.605132	0.536273	0.332389	0.692379
1 of (Multiloc2)	5	0.344155	0.715077	0.353014	0.734299		1/2 of (PredSL, PCLR)	186	0.59989	0.53626	0.330064	0.692132		1/4 of (TargetP, PredSL, Localizer, PCLR)	74	0.638981	0.5066	0.310936	0.670529		1/2 of (PredSL, PCLR)	186	0.59989	0.53626	0.330064	0.692132
2/2 of (PredSL, Localizer)	181	0.338024	0.746496	0.368645	0.739745		1/4 of (TargetP, PredSL, Multiloc2, PCLR)	78	0.620309	0.530105	0.331863	0.688557		1/5 of (TargetP, PredSL, Localizer, Multiloc2, PCLR)	22	0.639901	0.506295	0.310933	0.670283		1/4 of (TargetP, PredSL, Multiloc2, PCLR)	78	0.620309	0.530105	0.331863	0.688557
2/2 of (Multiloc2, PCLR)	191	0.331402	0.723494	0.350408	0.733551		1/3 of (TargetP, PredSL, PCLR)	123	0.617734	0.530029	0.330641	0.688403		6/6 of (TargetP, WolfPSORT, PredSL, Localizer, Multiloc2, PCLR)	7	0.226085	0.782553	0.310377	0.719652		1/3 of (TargetP, PredSL, PCLR)	123	0.617734	0.530029	0.330641	0.688403
3/3 of (WolfPSORT, PredSL, PCLR)	139	0.331126	0.691377	0.330047	0.726371		1/2 of (Localizer, PCLR)	190	0.612767	0.527558	0.325542	0.6864		1/2 of (WolfPSORT, Multiloc2)	178	0.629139	0.508777	0.309565	0.672224		1/2 of (Localizer, PCLR)	190	0.612767	0.527558	0.325542	0.6864
3/3 of (TargetP, WolfPSORT, PredSL)	103	0.328091	0.698043	0.332483	0.727326		1/3 of (Localizer, Multiloc2, PCLR)	162	0.61571	0.525226	0.324042	0.684767		2/2 of (PredSL, Multiloc2)	183	0.279249	0.708518	0.308627	0.720022		1/3 of (Localizer, Multiloc2, PCLR)	162	0.61571	0.525226	0.324042	0.684767
2/2 of (TargetP, Multiloc2)	169	0.325239	0.724887	0.3474	0.732565		1/3 of (TargetP, Localizer, PCLR)	129	0.628311	0.517461	0.320048	0.679158		3/3 of (TargetP, PredSL, Multiloc2)	118	0.271707	0.714908	0.307419	0.719683		1/3 of (TargetP, Localizer, PCLR)	129	0.628311	0.517461	0.320048	0.679158
3/3 of (PredSL, Localizer, PCLR)	154	0.3234	0.754992	0.364196	0.738143		1/4 of (TargetP, Localizer, Multiloc2, PCLR)	82	0.629599	0.516409	0.319301	0.678357		3/3 of (PredSL, Multiloc2, PCLR)	157	0.271799	0.713941	0.306933	0.719529		1/4 of (TargetP, Localizer, Multiloc2, PCLR)	82	0.629599	0.516409	0.319301	0.678357
3/3 of (TargetP, PredSL, Localizer)	115	0.320916	0.767319	0.369702	0.739869		1/3 of (PredSL, Localizer, PCLR)	156	0.629507	0.512813	0.314789	0.675491		4/4 of (TargetP, PredSL, Multiloc2, PCLR)	75	0.265728	0.716696	0.304525	0.718789		1/3 of (PredSL, Localizer, PCLR)	156	0.629507	0.512813	0.314789	0.675491
3/3 of (TargetP, Multiloc2 PCLR)	130	0.316593	0.728928	0.344371	0.731579		1/4 of (PredSL, Localizer, Multiloc2, PCLR)	102	0.630795	0.511715	0.313961	0.674628		1 of (PredSL)	3	0.405868	0.599837	0.303727	0.7102		1/4 of (PredSL, Localizer, Multiloc2, PCLR)	102	0.630795	0.511715	0.313961	0.674628
4/4 of (TargetP, WolfPSORT, PredSL, PCLR)	51	0.316225	0.703643	0.328786	0.726278		1/2 of (WolfPSORT, Multiloc2)	178	0.629139	0.508777	0.309565	0.672224		1/2 of (TargetP, WolfPSORT)	164	0.670806	0.491078	0.303671	0.656784		1/2 of (WolfPSORT, Multiloc2)	178	0.629139	0.508777	0.309565	0.672224
2/2 of (WolfPSORT, Multiloc2)	177	0.314478	0.719638	0.337455	0.729267		1/3 of (TargetP, WolfPSORT, Multiloc2)	111	0.674117	0.507724	0.32748	0.671823		3/3 of (WolfPSORT, PredSL, Multiloc2)	136	0.259934	0.713276	0.298839	0.717033		1/3 of (TargetP, WolfPSORT, Multiloc2)	111	0.674117	0.507724	0.32748	0.671823
4/4 of (TargetP, PredSL, Localizer, PCLR)	71	0.310706	0.767378	0.362867	0.737496		1/4 of (TargetP, PredSL, Localizer, PCLR)	74	0.638981	0.5066	0.310936	0.670529		1/2 of (WolfPSORT, Localizer)	176	0.662528	0.489002	0.297387	0.654966		1/4 of (TargetP, PredSL, Localizer, PCLR)	74	0.638981	0.5066	0.310936	0.670529
2/2 of (Localizer, Multiloc2)	187	0.310155	0.791549	0.375974	0.741502		1/5 of (TargetP, PredSL, Localizer, Multiloc2, PCLR)	22	0.639901	0.506295	0.310933	0.670283		1/3 of (WolfPSORT, Localizer, Multiloc2)	144	0.666483	0.487782	0.29733	0.653764		1/5 of (TargetP, PredSL, Localizer, Multiloc2, PCLR)	22	0.639901	0.506295	0.310933	0.670283
3/3 of (WolfPSORT, PredSL, Localizer)	133	0.305188	0.767523	0.359211	0.736232		1 of (WolfPSORT)	2	0.599559	0.502854	0.289938	0.667211		4/4 of (WolfPSORT, PredSL, Multiloc2, PCLR)	91	0.253311	0.718497	0.297319	0.716571		1 of (WolfPSORT)	2	0.599559	0.502854	0.289938	0.667211
3/3 of (WolfPSORT, Multiloc2, PCLR)	148	0.304176	0.727293	0.335469	0.728651		1/2 of (TargetP, WolfPSORT)	164	0.670806	0.491078	0.303671	0.656784		1/3 of (WolfPSORT, PredSL, Multiloc2)	138	0.665471	0.487961	0.297162	0.653949		1/2 of (TargetP, WolfPSORT)	164	0.670806	0.491078	0.303671	0.656784
3/3 of (Localizer, Multiloc2, PCLR)	160	0.300405	0.791758	0.369254	0.739129		1/2 of (WolfPSORT, Localizer)	176	0.662528	0.489002	0.297387	0.654966		4/4 of (TargetP, WolfPSORT, PredSL, Multiloc2)	47	0.252759	0.718244	0.296815	0.716417		1/2 of (WolfPSORT, Localizer)	176	0.662528	0.489002	0.297387	0.654966
3/3 of (TargetP, WolfPSORT, Multiloc2)	109	0.298933	0.727395	0.332158	0.727572		1/3 of (WolfPSORT, PredSL, Multiloc2)	138	0.665471	0.487961	0.297162	0.653949		1/4 of (TargetP, WolfPSORT, PredSL, Multiloc2)	50	0.687914	0.479515	0.294451	0.645259		1/3 of (WolfPSORT, PredSL, Multiloc2)	138	0.665471	0.487961	0.297162	0.653949
3/3 of (TargetP, Localizer, Multiloc2)	124	0.295438	0.795246	0.367618	0.738451		1/3 of (WolfPSORT, Localizer, Multiloc2)	144	0.666483	0.487782	0.29733	0.653764		5/5 of (TargetP, WolfPSORT, PredSL, Multiloc2, PCLR)	28	0.247609	0.719786	0.2942	0.715615		1/3 of (WolfPSORT, Localizer, Multiloc2)	144	0.666483	0.487782	0.29733	0.653764
4/4 of (WolfPSORT, PredSL, Localizer, PCLR)	87	0.293506	0.771145	0.353225	0.734106		1/2 of (WolfPSORT, PredSL)	174	0.655169	0.485582	0.289679	0.651915		1/3 of (TargetP, WolfPSORT, PredSL)	105	0.684971	0.479122	0.292673	0.644951		1/2 of (WolfPSORT, PredSL)	174	0.655169	0.485582	0.289679	0.651915
4/4 of (TargetP, WolfPSORT, PredSL, Localizer)	43	0.292035	0.778568	0.356246	0.734969		1/4 of (TargetP, WolfPSORT, PredSL, Multiloc2)	50	0.687914	0.479515	0.294451	0.645259		1 of (WolfPSORT)	2	0.599559	0.502854	0.289938	0.667211		1/4 of (TargetP, WolfPSORT, PredSL, Multiloc2)	50	0.687914	0.479515	0.294451	0.645259
4/4 of (TargetP, WolfPSORT, Multiloc2, PCLR)	63	0.291483	0.730689	0.329231	0.726617		1/3 of (TargetP, WolfPSORT, PredSL)	105	0.684971	0.479122	0.292673	0.644951		1/2 of (WolfPSORT, PredSL)	174	0.655169	0.485582	0.289679	0.651915		1/3 of (TargetP, WolfPSORT, PredSL)	105	0.684971	0.479122	0.292673	0.644951
4/4 of (TargetP, Localizer, Multiloc2, PCLR)	79	0.288447	0.794729	0.36236	0.736633		1/3 of (TargetP, WolfPSORT, Localizer)	108	0.690029	0.472478	0.285005	0.638017		1/3 of (TargetP, WolfPSORT, Localizer)	108	0.690029	0.472478	0.285005	0.638017		1/3 of (TargetP, WolfPSORT, Localizer)	108	0.690029	0.472478	0.285005	0.638017
3/3 of (WolfPSORT, Localizer, Multiloc2)	142	0.284492	0.792264	0.35823	0.735277		1/4 of (TargetP, WolfPSORT, Localizer, Multiloc2)	58	0.690857	0.472182	0.284901	0.637678		1/4 of (TargetP, WolfPSORT, Localizer, Multiloc2)	58	0.690857	0.472182	0.284901	0.637678		1/4 of (TargetP, WolfPSORT, Localizer, Multiloc2)	58	0.690857	0.472182	0.284901	0.637678
5/5 of (TargetP, WolfPSORT, PredSL, Localizer, PCLR)	33	0.283481	0.778086	0.349996	0.732842		1/3 of (WolfPSORT, PredSL, Localizer)	135	0.685338	0.47051	0.280198	0.636168		1/3 of (WolfPSORT, Multiloc2, PCLR)	150	0.699411	0.469789	0.284785	0.634812		1/3 of (WolfPSORT, PredSL, Localizer)	135	0.685338	0.47051	0.280198	0.636168
2/2 of (PredSL, Multiloc2)	183	0.279249	0.708518	0.308627	0.720022		1/4 of (WolfPSORT, PredSL, Localizer, Multiloc2)	86	0.686994	0.470192	0.280386	0.635767		1/2 of (WolfPSORT, PCLR)	180	0.69702	0.469575	0.283493	0.634688		1/4 of (WolfPSORT, PredSL, Localizer, Multiloc2)	86	0.686994	0.470192	0.280386	0.635767
4/4 of (WolfPSORT, Localizer, Multiloc2, PCLR)	95	0.276674	0.792413	0.352689	0.733366		1/3 of (WolfPSORT, Multiloc2, PCLR)	150	0.699411	0.469789	0.284785	0.634812		1/4 of (TargetP, WolfPSORT, Multiloc2, PCLR)	66	0.710265	0.465967	0.28337	0.630189		1/3 of (WolfPSORT, Multiloc2, PCLR)	150	0.699411	0.469789	0.284785	0.634812
4/4 of (TargetP, WolfPSORT, Localizer, Multiloc2)	55	0.272259	0.794631	0.350635	0.732596		1/2 of (WolfPSORT, PCLR)	180	0.69702	0.469575	0.283493	0.634688		1/3 of (TargetP, WolfPSORT, PCLR)	114	0.709069	0.465829	0.28267	0.630096		1/2 of (WolfPSORT, PCLR)	180	0.69702	0.469575	0.283493	0.634688
3/3 of (PredSL, Multiloc2, PCLR)	157	0.271799	0.713941	0.306933	0.719529		1/4 of (TargetP, WolfPSORT, Multiloc2, PCLR)	66	0.710265	0.465967	0.28337	0.630189		1/4 of (WolfPSORT, PredSL, Localizer, Multiloc2)	86	0.686994	0.470192	0.280386	0.635767		1/4 of (TargetP, WolfPSORT, Multiloc2, PCLR)	66	0.710265	0.465967	0.28337	0.630189
3/3 of (TargetP, PredSL, Multiloc2)	118	0.271707	0.714908	0.307419	0.719683		1/3 of (TargetP, WolfPSORT, PCLR)	114	0.709069	0.465829	0.28267	0.630096		1/3 of (WolfPSORT, PredSL, Localizer)	135	0.685338	0.47051	0.280198	0.636168		1/3 of (TargetP, WolfPSORT, PCLR)	114	0.709069	0.465829	0.28267	0.630096
5/5 of (TargetP, WolfPSORT, Localizer, Multiloc2, PCLR)	23	0.266188	0.793747	0.345754	0.730962		1/4 of (TargetP, WolfPSORT, PredSL, Localizer)	46	0.700239	0.463106	0.274914	0.627569		1/4 of (WolfPSORT, PredSL, Multiloc2, PCLR)	94	0.710909	0.462537	0.278306	0.626368		1/4 of (TargetP, WolfPSORT, PredSL, Localizer)	46	0.700239	0.463106	0.274914	0.627569
4/4 of (TargetP, PredSL, Multiloc2, PCLR)	75	0.265728	0.716696	0.304525	0.718789		1/5 of (TargetP, WolfPSORT, PredSL, Localizer, Multiloc2)	42	0.701067	0.463006	0.275089	0.627415		1/3 of (WolfPSORT, PredSL, PCLR)	141	0.709345	0.462378	0.277426	0.626275		1/5 of (TargetP, WolfPSORT, PredSL, Localizer, Multiloc2)	42	0.701067	0.463006	0.275089	0.627415
3/3 of (WolfPSORT, PredSL, Multiloc2)	136	0.259934	0.713276	0.298839	0.717033		1/4 of (WolfPSORT, PredSL, Multiloc2, PCLR)	94	0.710909	0.462537	0.278306	0.626368		1/5 of (TargetP, WolfPSORT, PredSL, Multiloc2, PCLR)	32	0.718175	0.459727	0.276813	0.622793		1/4 of (WolfPSORT, PredSL, Multiloc2, PCLR)	94	0.710909	0.462537	0.278306	0.626368
4/4 of (WolfPSORT, PredSL, Multiloc2, PCLR)	91	0.253311	0.718497	0.297319	0.716571		1/3 of (WolfPSORT, PredSL, PCLR)	141	0.709345	0.462378	0.277426	0.626275		1/4 of (TargetP, WolfPSORT, PredSL, PCLR)	54	0.716979	0.45953	0.276016	0.622639		1/3 of (WolfPSORT, PredSL, PCLR)	141	0.709345	0.462378	0.277426	0.626275
4/4 of (TargetP, WolfPSORT, PredSL, Multiloc2)	47	0.252759	0.718244	0.296815	0.716417		1/5 of (TargetP, WolfPSORT, PredSL, Multiloc2, PCLR)	32	0.718175	0.459727	0.276813	0.622793		1/5 of (TargetP, WolfPSORT, PredSL, Localizer, Multiloc2)	42	0.701067	0.463006	0.275089	0.627415		1/5 of (TargetP, WolfPSORT, PredSL, Multiloc2, PCLR)	32	0.718175	0.459727	0.276813	0.622793
3/3 of (PredSL, Localizer, Multiloc2)	151	0.252575	0.778786	0.328244	0.725539		1/4 of (TargetP, WolfPSORT, PredSL, PCLR)	54	0.716979	0.45953	0.276016	0.622639		1/4 of (TargetP, WolfPSORT, PredSL, Localizer)	46	0.700239	0.463106	0.274914	0.627569		1/4 of (TargetP, WolfPSORT, PredSL, PCLR)	54	0.716979	0.45953	0.276016	0.622639
5/5 of (TargetP, WolfPSORT, PredSL, Multiloc2, PCLR)	28	0.247609	0.719786	0.2942	0.715615		1/3 of (WolfPSORT, Localizer, PCLR)	147	0.710541	0.456938	0.269321	0.620081		1/3 of (WolfPSORT, Localizer, PCLR)	147	0.710541	0.456938	0.269321	0.620081		1/3 of (WolfPSORT, Localizer, PCLR)	147	0.710541	0.456938	0.269321	0.620081
4/4 of (TargetP, PredSL, Localizer, Multiloc2)	67	0.246781	0.78176	0.325481	0.724552		1/4 of (WolfPSORT, Localizer, Multiloc2, PCLR)	98	0.711001	0.456667	0.26907	0.619742		1/4 of (WolfPSORT, Localizer, Multiloc2, PCLR)	98	0.711001	0.456667	0.26907	0.619742		1/4 of (WolfPSORT, Localizer, Multiloc2, PCLR)	98	0.711001	0.456667	0.26907	0.619742
4/4 of (PredSL, Localizer, Multiloc2, PCLR)	99	0.246781	0.779715	0.324466	0.724275		1/4 of (TargetP, WolfPSORT, Localizer, PCLR)	62	0.719371	0.453391	0.267103	0.615396		1/4 of (TargetP, WolfPSORT, Localizer, PCLR)	62	0.719371	0.453391	0.267103	0.615396		1/4 of (TargetP, WolfPSORT, Localizer, PCLR)	62	0.719371	0.453391	0.267103	0.615396
5/5 of (TargetP, PredSL, Localizer, Multiloc2, PCLR)	18	0.24209	0.781937	0.322098	0.723443		1/5 of (TargetP, WolfPSORT, Localizer, Multiloc2, PCLR)	27	0.719555	0.453244	0.266937	0.615212		1/5 of (TargetP, WolfPSORT, Localizer, Multiloc2, PCLR)	27	0.719555	0.453244	0.266937	0.615212		1/5 of (TargetP, WolfPSORT, Localizer, Multiloc2, PCLR)	27	0.719555	0.453244	0.266937	0.615212
4/4 of (WolfPSORT, PredSL, Localizer, Multiloc2)	83	0.235559	0.781031	0.31679	0.721748		1/4 of (WolfPSORT, PredSL, Localizer, PCLR)	90	0.719923	0.450708	0.262929	0.612191		1/4 of (WolfPSORT, PredSL, Localizer, PCLR)	90	0.719923	0.450708	0.262929	0.612191		1/4 of (WolfPSORT, PredSL, Localizer, PCLR)	90	0.719923	0.450708	0.262929	0.612191
5/5 of (Wolf PSORT, PredSL, Localizer, Multiloc2, PCLR)	13	0.230408	0.781591	0.313191	0.720577		1/5 of (Wolf PSORT, PredSL, Localizer, Multiloc2, PCLR)	17	0.720199	0.450492	0.262681	0.611914		1/5 of (Wolf PSORT, PredSL, Localizer, Multiloc2, PCLR)	17	0.720199	0.450492	0.262681	0.611914		1/5 of (Wolf PSORT, PredSL, Localizer, Multiloc2, PCLR)	17	0.720199	0.450492	0.262681	0.611914
5/5 of (TargetP, WolfPSORT, PredSL, Localizer, Multiloc2)	38	0.230132	0.782854	0.313587	0.720669		1/5 of (TargetP, WolfPSORT, PredSL, Localizer, PCLR)	37	0.725993	0.448186	0.261132	0.608709		1/5 of (TargetP, WolfPSORT, PredSL, Localizer, PCLR)	37	0.725993	0.448186	0.261132	0.608709		1/5 of (TargetP, WolfPSORT, PredSL, Localizer, PCLR)	37	0.725993	0.448186	0.261132	0.608709
6/6 of (TargetP, WolfPSORT, PredSL, Localizer, Multiloc2, PCLR)	7	0.226085	0.782553	0.310377	0.719652		1/6 of (TargetP, WolfPSORT, PredSL, Localizer, Multiloc2, PCLR)	12	0.726177	0.448096	0.261054	0.608586		1/6 of (TargetP, WolfPSORT, PredSL, Localizer, Multiloc2, PCLR)	12	0.726177	0.448096	0.261054	0.608586		1/6 of (TargetP, WolfPSORT, PredSL, Localizer, Multiloc2, PCLR)	12	0.726177	0.448096	0.261054	0.608586

## Sheet: MSMS+GFP
								6 Programs							5 programs, minus TargetP						5 programs, minus WolfPSORT						5 programs, minus PredSL						5 programs, minus Localizer						5 programs, minus Multiloc2						5 programs, minus PCLR
	Location TargetP 1.1	Location WoLF PSORT	PredSL	Localizer	Multiloc2	PCLR		6 of 6	5 of 6	4 of 6	3 of 6	2 of 6	1 of 6		5 of 5	4 of 5	3 of 5	2 of 5	1 of 5		5 of 5	4 of 5	3 of 5	2 of 5	1 of 5		5 of 5	4 of 5	3 of 5	2 of 5	1 of 5		5 of 5	4 of 5	3 of 5	2 of 5	1 of 5		5 of 5	4 of 5	3 of 5	2 of 5	1 of 5		5 of 5	4 of 5	3 of 5	2 of 5	1 of 5
True Positive	153	151	136	155	115	158		83	127	149	159	171	179		86	130	154	168	177		90	134	151	165	177		93	139	155	168	177		86	129	154	166	178		103	144	158	169	179		84	130	152	166	178
False Negative	48	50	65	46	86	43		118	74	52	42	30	22		115	71	47	33	24		111	67	50	36	24		108	62	46	33	24		115	72	47	35	23		98	57	43	32	22		117	71	49	35	23
False Positive	98	263	96	44	18	194		4	16	33	78	179	403		6	16	49	146	398		5	20	53	123	249		5	22	49	160	381		6	27	67	168	401		10	29	76	177	403		4	16	39	98	362
True Negative	1008	843	1010	1062	1088	912		1102	1090	1073	1028	927	703		1100	1090	1057	960	708		1101	1086	1053	983	857		1101	1084	1057	946	725		1100	1079	1039	938	705		1096	1077	1030	929	703		1102	1090	1067	1008	744
Description	1 of (TargetP)	1 of (WolfPSORT)	1 of (PredSL)	1 of (Localizer)	1 of (Multiloc2)	1 of (PCLR)		6/6 of (TargetP, WolfPSORT, PredSL, Localizer, Multiloc2, PCLR)	5/6 of (TargetP, WolfPSORT, PredSL, Localizer, Multiloc2, PCLR)	4/6 of (TargetP, WolfPSORT, PredSL, Localizer, Multiloc2, PCLR)	3/6 of (TargetP, WolfPSORT, PredSL, Localizer, Multiloc2, PCLR)	2/6 of (TargetP, WolfPSORT, PredSL, Localizer, Multiloc2, PCLR)	1/6 of (TargetP, WolfPSORT, PredSL, Localizer, Multiloc2, PCLR)		5/5 of (Wolf PSORT, PredSL, Localizer, Multiloc2, PCLR)	4/5 of (Wolf PSORT, PredSL, Localizer, Multiloc2, PCLR)	3/5 of (Wolf PSORT, PredSL, Localizer, Multiloc2, PCLR)	2/5 of (Wolf PSORT, PredSL, Localizer, Multiloc2, PCLR)	1/5 of (Wolf PSORT, PredSL, Localizer, Multiloc2, PCLR)		5/5 of (TargetP, PredSL, Localizer, Multiloc2, PCLR)	4/5 of (TargetP, PredSL, Localizer, Multiloc2, PCLR)	3/5 of (TargetP, PredSL, Localizer, Multiloc2, PCLR)	2/5 of (TargetP, PredSL, Localizer, Multiloc2, PCLR)	1/5 of (TargetP, PredSL, Localizer, Multiloc2, PCLR)		5/5 of (TargetP, WolfPSORT, Localizer, Multiloc2, PCLR)	4/5 of (TargetP, WolfPSORT, Localizer, Multiloc2, PCLR)	3/5 of (TargetP, WolfPSORT, Localizer, Multiloc2, PCLR)	2/5 of (TargetP, WolfPSORT, Localizer, Multiloc2, PCLR)	1/5 of (TargetP, WolfPSORT, Localizer, Multiloc2, PCLR)		5/5 of (TargetP, WolfPSORT, PredSL, Multiloc2, PCLR)	4/5 of (TargetP, WolfPSORT, PredSL, Multiloc2, PCLR)	3/5 of (TargetP, WolfPSORT, PredSL, Multiloc2, PCLR)	2/5 of (TargetP, WolfPSORT, PredSL, Multiloc2, PCLR)	1/5 of (TargetP, WolfPSORT, PredSL, Multiloc2, PCLR)		5/5 of (TargetP, WolfPSORT, PredSL, Localizer, PCLR)	4/5 of (TargetP, WolfPSORT, PredSL, Localizer, PCLR)	3/5 of (TargetP, WolfPSORT, PredSL, Localizer, PCLR)	2/5 of (TargetP, WolfPSORT, PredSL, Localizer, PCLR)	1/5 of (TargetP, WolfPSORT, PredSL, Localizer, PCLR)		5/5 of (TargetP, WolfPSORT, PredSL, Localizer, Multiloc2)	4/5 of (TargetP, WolfPSORT, PredSL, Localizer, Multiloc2)	3/5 of (TargetP, WolfPSORT, PredSL, Localizer, Multiloc2)	2/5 of (TargetP, WolfPSORT, PredSL, Localizer, Multiloc2)	1/5 of (TargetP, WolfPSORT, PredSL, Localizer, Multiloc2)
ID	1	2	3	4	5	6		7	8	9	10	11	12		13	14	15	16	17		18	19	20	21	22		23	24	25	26	27		28	29	30	31	32		33	34	35	36	37		38	39	40	41	42
Sensitivity	0.761194	0.751244	0.676617	0.771144	0.572139	0.78607		0.412935	0.631841	0.741294	0.791045	0.850746	0.890547		0.427861	0.646766	0.766169	0.835821	0.880597		0.447761	0.666667	0.751244	0.820896	0.880597		0.462687	0.691542	0.771144	0.835821	0.880597		0.427861	0.641791	0.766169	0.825871	0.885572		0.512438	0.716418	0.78607	0.840796	0.890547		0.41791	0.646766	0.756219	0.825871	0.885572
Specificity	0.609562	0.364734	0.586207	0.778894	0.864662	0.448864		0.954023	0.888112	0.818681	0.670886	0.488571	0.30756		0.934783	0.890411	0.758621	0.535032	0.307826		0.947368	0.87013	0.740196	0.572917	0.415493		0.94898	0.863354	0.759804	0.512195	0.317204		0.934783	0.826923	0.696833	0.497006	0.307427		0.911504	0.83237	0.675214	0.488439	0.30756		0.954545	0.890411	0.795812	0.628788	0.32963
MCC	0.615963	0.398151	0.556859	0.734364	0.663261	0.496597		0.592376	0.713476	0.74133	0.674615	0.561233	0.38192		0.595736	0.724112	0.718951	0.594284	0.37845		0.615888	0.725716	0.699081	0.617671	0.504464		0.627584	0.737248	0.722457	0.575073	0.390997		0.595736	0.686953	0.679074	0.557427	0.379818		0.646166	0.734716	0.674996	0.556634	0.38192		0.596404	0.724112	0.736268	0.662451	0.408999
ACC	0.888294	0.76052	0.876817	0.93114	0.920428	0.818669		0.906656	0.93114	0.934966	0.908187	0.840092	0.674828		0.907422	0.933435	0.926549	0.863045	0.677123		0.911247	0.933435	0.921194	0.878347	0.791125		0.913542	0.935731	0.927314	0.852334	0.69013		0.907422	0.924254	0.912777	0.844682	0.675593		0.917368	0.9342	0.908952	0.840092	0.674828		0.907422	0.933435	0.93267	0.89824	0.705432
Plastid Proteins	201
Nonplastid Proteins	1106
	Sensitivity	Specificity	MCC	ACC
Location TargetP 1.1	0.775132	0.749361	0.679018	0.876685
Location WoLF PSORT	0.769841	0.525271	0.479267	0.764151
PredSL	0.679894	0.728045	0.606917	0.853774
Localizer	0.78836	0.871345	0.774486	0.916442
Multiloc2	0.60582	0.927126	0.689616	0.887466
PCLR	0.801587	0.609658	0.578078	0.818733
Sensitivity							Specificity							MCC							ACC
Description	ID	Sensitivity	Specificity	MCC	ACC		Description	ID	Sensitivity	Specificity	MCC	ACC		Description	ID	Sensitivity	Specificity	MCC	ACC		Description	ID	Sensitivity	Specificity	MCC	ACC
1/6 of (TargetP, WolfPSORT, PredSL, Localizer, Multiloc2, PCLR)	12	0.890547	0.30756	0.38192	0.674828		5/5 of (TargetP, WolfPSORT, PredSL, Localizer, Multiloc2)	38	0.41791	0.954545	0.596404	0.907422		3/4 of (TargetP, WolfPSORT, Localizer, Multiloc2)	56	0.716418	0.857143	0.748803	0.938026		3/4 of (TargetP, WolfPSORT, Localizer, Multiloc2)	56	0.716418	0.857143	0.748803	0.938026
1/5 of (TargetP, WolfPSORT, PredSL, Localizer, PCLR)	37	0.890547	0.30756	0.38192	0.674828		6/6 of (TargetP, WolfPSORT, PredSL, Localizer, Multiloc2, PCLR)	7	0.412935	0.954023	0.592376	0.906656		2/3 of (TargetP, Localizer, Multiloc2)	125	0.746269	0.824176	0.747457	0.936496		2/2 of (TargetP, Localizer)	167	0.701493	0.865031	0.744216	0.937261
1/5 of (TargetP, WolfPSORT, PredSL, Multiloc2, PCLR)	32	0.885572	0.307427	0.379818	0.675593		4/4 of (TargetP, WolfPSORT, Localizer, Multiloc2)	55	0.467662	0.949495	0.631448	0.914308		2/2 of (TargetP, Localizer)	167	0.701493	0.865031	0.744216	0.937261		2/3 of (TargetP, Localizer, Multiloc2)	125	0.746269	0.824176	0.747457	0.936496
1/5 of (TargetP, WolfPSORT, PredSL, Localizer, Multiloc2)	42	0.885572	0.32963	0.408999	0.705432		5/5 of (TargetP, WolfPSORT, Localizer, Multiloc2, PCLR)	23	0.462687	0.94898	0.627584	0.913542		2/3 of (WolfPSORT, Localizer, Multiloc2)	143	0.756219	0.808511	0.743912	0.934966		2/3 of (PredSL, Localizer, Multiloc2)	152	0.696517	0.864198	0.740737	0.936496
1/4 of (TargetP, WolfPSORT, PredSL, PCLR)	54	0.885572	0.307427	0.379818	0.675593		4/4 of (TargetP, PredSL, Localizer, Multiloc2)	67	0.457711	0.948454	0.623703	0.912777		4/6 of (TargetP, WolfPSORT, PredSL, Localizer, Multiloc2, PCLR)	9	0.741294	0.818681	0.74133	0.934966		4/5 of (TargetP, WolfPSORT, Localizer, Multiloc2, PCLR)	24	0.691542	0.863354	0.737248	0.935731
1/5 of (Wolf PSORT, PredSL, Localizer, Multiloc2, PCLR)	17	0.880597	0.307826	0.37845	0.677123		5/5 of (TargetP, PredSL, Localizer, Multiloc2, PCLR)	18	0.447761	0.947368	0.615888	0.911247		2/3 of (PredSL, Localizer, Multiloc2)	152	0.696517	0.864198	0.740737	0.936496		4/6 of (TargetP, WolfPSORT, PredSL, Localizer, Multiloc2, PCLR)	9	0.741294	0.818681	0.74133	0.934966
1/5 of (TargetP, PredSL, Localizer, Multiloc2, PCLR)	22	0.880597	0.415493	0.504464	0.791125		3/3 of (TargetP, Localizer, Multiloc2)	124	0.517413	0.945455	0.665261	0.921194		3/4 of (TargetP, Localizer, Multiloc2, PCLR)	80	0.716418	0.837209	0.737488	0.934966		3/4 of (TargetP, PredSL, Localizer, Multiloc2)	68	0.676617	0.871795	0.732746	0.934966
1/5 of (TargetP, WolfPSORT, Localizer, Multiloc2, PCLR)	27	0.880597	0.317204	0.390997	0.69013		4/4 of (TargetP, Localizer, Multiloc2, PCLR)	79	0.507463	0.944444	0.657795	0.919663		4/5 of (TargetP, WolfPSORT, Localizer, Multiloc2, PCLR)	24	0.691542	0.863354	0.737248	0.935731		3/4 of (TargetP, Localizer, Multiloc2, PCLR)	80	0.716418	0.837209	0.737488	0.934966
1/4 of (TargetP, WolfPSORT, PredSL, Localizer)	46	0.880597	0.329609	0.407018	0.706197		4/4 of (WolfPSORT, PredSL, Localizer, Multiloc2)	83	0.437811	0.93617	0.603744	0.908952		2/4 of (TargetP, WolfPSORT, Multiloc2, PCLR)	65	0.781095	0.773399	0.736518	0.93114		3/4 of (WolfPSORT, PredSL, Localizer, Multiloc2)	84	0.661692	0.886667	0.731495	0.934966
1/4 of (TargetP, WolfPSORT, PredSL, Multiloc2)	50	0.880597	0.332707	0.410925	0.710023		4/4 of (TargetP, WolfPSORT, PredSL, Multiloc2)	47	0.432836	0.935484	0.59975	0.908187		3/5 of (TargetP, WolfPSORT, PredSL, Localizer, Multiloc2)	40	0.756219	0.795812	0.736268	0.93267		3/4 of (PredSL, Localizer, Multiloc2, PCLR)	100	0.681592	0.867089	0.733232	0.934966
1/4 of (TargetP, WolfPSORT, Localizer, PCLR)	62	0.880597	0.317204	0.390997	0.69013		5/5 of (Wolf PSORT, PredSL, Localizer, Multiloc2, PCLR)	13	0.427861	0.934783	0.595736	0.907422		3/4 of (TargetP, WolfPSORT, PredSL, Localizer)	44	0.736318	0.813187	0.735204	0.933435		3/3 of (TargetP, Localizer, PCLR)	127	0.671642	0.876623	0.732294	0.934966
1/4 of (WolfPSORT, PredSL, Localizer, PCLR)	90	0.880597	0.307826	0.37845	0.677123		5/5 of (TargetP, WolfPSORT, PredSL, Multiloc2, PCLR)	28	0.427861	0.934783	0.595736	0.907422		4/5 of (TargetP, WolfPSORT, PredSL, Localizer, PCLR)	34	0.716418	0.83237	0.734716	0.9342		2/3 of (WolfPSORT, Localizer, Multiloc2)	143	0.756219	0.808511	0.743912	0.934966
1/4 of (TargetP, PredSL, Localizer, PCLR)	74	0.875622	0.414118	0.500939	0.79036		3/3 of (WolfPSORT, Localizer, Multiloc2)	142	0.492537	0.933962	0.6425	0.916603		3/4 of (WolfPSORT, Localizer, Multiloc2, PCLR)	96	0.716418	0.83237	0.734716	0.9342		4/5 of (TargetP, WolfPSORT, PredSL, Localizer, PCLR)	34	0.716418	0.83237	0.734716	0.9342
1/3 of (TargetP, WolfPSORT, PredSL)	105	0.875622	0.332703	0.408966	0.710788		4/4 of (WolfPSORT, Localizer, Multiloc2, PCLR)	95	0.482587	0.932692	0.634846	0.915073		1 of (Localizer)	4	0.771144	0.778894	0.734364	0.93114		3/4 of (WolfPSORT, Localizer, Multiloc2, PCLR)	96	0.716418	0.83237	0.734716	0.9342
1/4 of (TargetP, WolfPSORT, Localizer, Multiloc2)	58	0.870647	0.344488	0.421513	0.725325		3/3 of (PredSL, Localizer, Multiloc2)	151	0.477612	0.932039	0.630994	0.914308		3/4 of (PredSL, Localizer, Multiloc2, PCLR)	100	0.681592	0.867089	0.733232	0.934966		4/5 of (Wolf PSORT, PredSL, Localizer, Multiloc2, PCLR)	14	0.646766	0.890411	0.724112	0.933435
1/4 of (TargetP, WolfPSORT, Multiloc2, PCLR)	66	0.870647	0.315884	0.385419	0.69013		2/2 of (Localizer, Multiloc2)	187	0.542289	0.931624	0.676095	0.923489		3/4 of (TargetP, PredSL, Localizer, Multiloc2)	68	0.676617	0.871795	0.732746	0.934966		4/5 of (TargetP, PredSL, Localizer, Multiloc2, PCLR)	19	0.666667	0.87013	0.725716	0.933435
1/4 of (WolfPSORT, PredSL, Localizer, Multiloc2)	86	0.870647	0.343137	0.419876	0.723795		4/4 of (PredSL, Localizer, Multiloc2, PCLR)	99	0.462687	0.93	0.619337	0.912012		3/3 of (TargetP, Localizer, PCLR)	127	0.671642	0.876623	0.732294	0.934966		4/5 of (TargetP, WolfPSORT, PredSL, Localizer, Multiloc2)	39	0.646766	0.890411	0.724112	0.933435
1/4 of (WolfPSORT, Localizer, Multiloc2, PCLR)	98	0.870647	0.321691	0.393005	0.697781		3/3 of (Localizer, Multiloc2, PCLR)	160	0.527363	0.929825	0.664989	0.921194		1/2 of (Localizer, Multiloc2)	188	0.800995	0.748837	0.731916	0.92808		3/4 of (TargetP, WolfPSORT, PredSL, Localizer)	44	0.736318	0.813187	0.735204	0.933435
1/4 of (PredSL, Localizer, Multiloc2, PCLR)	102	0.870647	0.419664	0.504491	0.79495		3/3 of (TargetP, PredSL, Multiloc2)	118	0.472637	0.92233	0.623122	0.912777		3/4 of (WolfPSORT, PredSL, Localizer, Multiloc2)	84	0.661692	0.886667	0.731495	0.934966		3/5 of (TargetP, WolfPSORT, PredSL, Localizer, Multiloc2)	40	0.756219	0.795812	0.736268	0.93267
1/3 of (TargetP, WolfPSORT, PCLR)	114	0.870647	0.315884	0.385419	0.69013		4/4 of (TargetP, PredSL, Multiloc2, PCLR)	75	0.462687	0.920792	0.615297	0.911247		4/5 of (TargetP, PredSL, Localizer, Multiloc2, PCLR)	19	0.666667	0.87013	0.725716	0.933435		1 of (Localizer)	4	0.771144	0.778894	0.734364	0.93114
1/3 of (WolfPSORT, Localizer, PCLR)	147	0.870647	0.321691	0.393005	0.697781		3/3 of (WolfPSORT, PredSL, Multiloc2)	136	0.452736	0.919192	0.607401	0.909717		4/5 of (Wolf PSORT, PredSL, Localizer, Multiloc2, PCLR)	14	0.646766	0.890411	0.724112	0.933435		5/6 of (TargetP, WolfPSORT, PredSL, Localizer, Multiloc2, PCLR)	8	0.631841	0.888112	0.713476	0.93114
1/4 of (TargetP, PredSL, Localizer, Multiloc2)	70	0.865672	0.51632	0.592348	0.854629		4/4 of (WolfPSORT, PredSL, Multiloc2, PCLR)	91	0.442786	0.917526	0.599429	0.908187		4/5 of (TargetP, WolfPSORT, PredSL, Localizer, Multiloc2)	39	0.646766	0.890411	0.724112	0.933435		2/4 of (TargetP, WolfPSORT, Multiloc2, PCLR)	65	0.781095	0.773399	0.736518	0.93114
1/4 of (TargetP, PredSL, Multiloc2, PCLR)	78	0.865672	0.417266	0.499941	0.79342		4/4 of (TargetP, WolfPSORT, PredSL, Localizer)	43	0.522388	0.913043	0.653731	0.918898		3/5 of (TargetP, WolfPSORT, Localizer, Multiloc2, PCLR)	25	0.771144	0.759804	0.722457	0.927314		3/3 of (TargetP, WolfPSORT, Localizer)	106	0.621891	0.892857	0.709601	0.930375
1/4 of (TargetP, Localizer, Multiloc2, PCLR)	82	0.865672	0.439394	0.521983	0.809487		5/5 of (TargetP, WolfPSORT, PredSL, Localizer, PCLR)	33	0.512438	0.911504	0.646166	0.917368		2/3 of (Localizer, Multiloc2, PCLR)	161	0.746269	0.777202	0.719305	0.92808		2/2 of (Localizer, PCLR)	189	0.711443	0.80791	0.71764	0.92961
1/4 of (WolfPSORT, PredSL, Multiloc2, PCLR)	94	0.865672	0.306338	0.370737	0.677888		2/2 of (PredSL, Multiloc2)	183	0.492537	0.908257	0.630851	0.914308		3/4 of (TargetP, WolfPSORT, Localizer, PCLR)	60	0.756219	0.767677	0.719047	0.927314		4/4 of (TargetP, WolfPSORT, Localizer, PCLR)	59	0.606965	0.897059	0.702164	0.928845
1/3 of (TargetP, WolfPSORT, Localizer)	108	0.865672	0.344554	0.419626	0.72609		4/4 of (TargetP, WolfPSORT, Multiloc2, PCLR)	63	0.477612	0.90566	0.619193	0.912012		3/5 of (Wolf PSORT, PredSL, Localizer, Multiloc2, PCLR)	15	0.766169	0.758621	0.718951	0.926549		2/2 of (WolfPSORT, Localizer)	175	0.681592	0.825301	0.710013	0.928845
1/3 of (WolfPSORT, PredSL, Localizer)	135	0.865672	0.343874	0.418803	0.725325		3/3 of (PredSL, Multiloc2, PCLR)	157	0.477612	0.90566	0.619193	0.912012		3/4 of (WolfPSORT, PredSL, Localizer, PCLR)	88	0.751244	0.770408	0.717942	0.927314		3/3 of (WolfPSORT, Localizer, PCLR)	145	0.646766	0.849673	0.702394	0.92808
1/3 of (WolfPSORT, PredSL, PCLR)	141	0.865672	0.306338	0.370737	0.677888		4/4 of (WolfPSORT, PredSL, Localizer, PCLR)	87	0.532338	0.89916	0.653941	0.918898		2/2 of (Localizer, PCLR)	189	0.711443	0.80791	0.71764	0.92961		2/3 of (Localizer, Multiloc2, PCLR)	161	0.746269	0.777202	0.719305	0.92808
1/3 of (TargetP, WolfPSORT, Multiloc2)	111	0.860697	0.355967	0.431205	0.739097		3/3 of (TargetP, WolfPSORT, Multiloc2)	109	0.487562	0.899083	0.62318	0.912777		2/3 of (TargetP, WolfPSORT, Localizer)	107	0.79602	0.730594	0.717361	0.923489		1/2 of (Localizer, Multiloc2)	188	0.800995	0.748837	0.731916	0.92808
1/3 of (TargetP, PredSL, PCLR)	123	0.860697	0.415865	0.496408	0.792655		4/4 of (TargetP, WolfPSORT, Localizer, PCLR)	59	0.606965	0.897059	0.702164	0.928845		2/4 of (TargetP, WolfPSORT, Localizer, Multiloc2)	57	0.800995	0.725225	0.716524	0.922724		3/5 of (TargetP, WolfPSORT, Localizer, Multiloc2, PCLR)	25	0.771144	0.759804	0.722457	0.927314
1/3 of (TargetP, Localizer, PCLR)	129	0.860697	0.437975	0.518449	0.808722		3/3 of (WolfPSORT, PredSL, Localizer)	133	0.552239	0.895161	0.665359	0.921194		2/3 of (TargetP, WolfPSORT, Multiloc2)	110	0.736318	0.778947	0.714729	0.927314		3/4 of (TargetP, WolfPSORT, Localizer, PCLR)	60	0.756219	0.767677	0.719047	0.927314
1/3 of (PredSL, Localizer, PCLR)	156	0.860697	0.417874	0.49845	0.794185		3/3 of (TargetP, PredSL, Localizer)	115	0.58209	0.89313	0.684034	0.925019		5/6 of (TargetP, WolfPSORT, PredSL, Localizer, Multiloc2, PCLR)	8	0.631841	0.888112	0.713476	0.93114		3/4 of (TargetP, WolfPSORT, Multiloc2, PCLR)	64	0.711443	0.794444	0.709741	0.927314
1/3 of (TargetP, PredSL, Localizer)	117	0.855721	0.516517	0.587929	0.854629		3/3 of (TargetP, WolfPSORT, Localizer)	106	0.621891	0.892857	0.709601	0.930375		2/4 of (WolfPSORT, PredSL, Localizer, Multiloc2)	85	0.800995	0.71875	0.712245	0.921194		3/4 of (WolfPSORT, PredSL, Localizer, PCLR)	88	0.751244	0.770408	0.717942	0.927314
1/3 of (WolfPSORT, PredSL, Multiloc2)	138	0.855721	0.346076	0.417533	0.729151		3/3 of (WolfPSORT, Multiloc2, PCLR)	148	0.497512	0.892857	0.627206	0.913542		2/2 of (WolfPSORT, Localizer)	175	0.681592	0.825301	0.710013	0.928845		2/3 of (TargetP, WolfPSORT, Multiloc2)	110	0.736318	0.778947	0.714729	0.927314
1/3 of (Localizer, Multiloc2, PCLR)	162	0.855721	0.456233	0.533798	0.820964		4/4 of (TargetP, PredSL, Localizer, PCLR)	71	0.567164	0.890625	0.673008	0.922724		3/4 of (TargetP, WolfPSORT, Multiloc2, PCLR)	64	0.711443	0.794444	0.709741	0.927314		2/2 of (PredSL, Localizer)	181	0.616915	0.873239	0.696279	0.927314
1/2 of (TargetP, WolfPSORT)	164	0.855721	0.347475	0.419205	0.730681		4/5 of (Wolf PSORT, PredSL, Localizer, Multiloc2, PCLR)	14	0.646766	0.890411	0.724112	0.933435		3/3 of (TargetP, WolfPSORT, Localizer)	106	0.621891	0.892857	0.709601	0.930375		3/5 of (Wolf PSORT, PredSL, Localizer, Multiloc2, PCLR)	15	0.766169	0.758621	0.718951	0.926549
2/6 of (TargetP, WolfPSORT, PredSL, Localizer, Multiloc2, PCLR)	11	0.850746	0.488571	0.561233	0.840092		4/5 of (TargetP, WolfPSORT, PredSL, Localizer, Multiloc2)	39	0.646766	0.890411	0.724112	0.933435		2/3 of (WolfPSORT, PredSL, Localizer)	134	0.781095	0.730233	0.709032	0.921959		3/3 of (TargetP, PredSL, Localizer)	115	0.58209	0.89313	0.684034	0.925019
1/3 of (WolfPSORT, Multiloc2, PCLR)	150	0.850746	0.31903	0.381924	0.697781		3/3 of (TargetP, Multiloc2 PCLR)	130	0.522388	0.889831	0.642767	0.916603		3/3 of (WolfPSORT, Localizer, PCLR)	145	0.646766	0.849673	0.702394	0.92808		4/5 of (TargetP, WolfPSORT, PredSL, Multiloc2, PCLR)	29	0.641791	0.826923	0.686953	0.924254
1/3 of (WolfPSORT, Localizer, Multiloc2)	144	0.845771	0.376106	0.448087	0.76052		2/2 of (WolfPSORT, Multiloc2)	177	0.517413	0.888889	0.63895	0.915838		4/4 of (TargetP, WolfPSORT, Localizer, PCLR)	59	0.606965	0.897059	0.702164	0.928845		3/4 of (TargetP, WolfPSORT, PredSL, Multiloc2)	48	0.661692	0.810976	0.690063	0.924254
1/3 of (PredSL, Localizer, Multiloc2)	153	0.845771	0.568562	0.626206	0.877582		5/6 of (TargetP, WolfPSORT, PredSL, Localizer, Multiloc2, PCLR)	8	0.631841	0.888112	0.713476	0.93114		3/4 of (TargetP, PredSL, Localizer, PCLR)	72	0.741294	0.752525	0.7013	0.922724		2/3 of (TargetP, WolfPSORT, Localizer)	107	0.79602	0.730594	0.717361	0.923489
1/2 of (WolfPSORT, PCLR)	180	0.845771	0.317757	0.378383	0.697016		3/4 of (WolfPSORT, PredSL, Localizer, Multiloc2)	84	0.661692	0.886667	0.731495	0.934966		3/5 of (TargetP, PredSL, Localizer, Multiloc2, PCLR)	20	0.751244	0.740196	0.699081	0.921194		3/3 of (PredSL, Localizer, PCLR)	154	0.587065	0.874074	0.677655	0.923489
1/2 of (Localizer, PCLR)	190	0.845771	0.454545	0.527852	0.820199		2/2 of (TargetP, Multiloc2)	169	0.537313	0.885246	0.650595	0.918133		2/2 of (PredSL, Localizer)	181	0.616915	0.873239	0.696279	0.927314		2/2 of (Localizer, Multiloc2)	187	0.542289	0.931624	0.676095	0.923489
2/5 of (TargetP, WolfPSORT, PredSL, Localizer, PCLR)	36	0.840796	0.488439	0.556634	0.840092		3/3 of (TargetP, Localizer, PCLR)	127	0.671642	0.876623	0.732294	0.934966		2/3 of (TargetP, PredSL, Localizer)	116	0.771144	0.711009	0.691102	0.916603		2/4 of (TargetP, WolfPSORT, Localizer, Multiloc2)	57	0.800995	0.725225	0.716524	0.922724
1/3 of (TargetP, Localizer, Multiloc2)	126	0.840796	0.580756	0.633426	0.882173		3/3 of (PredSL, Localizer, PCLR)	154	0.587065	0.874074	0.677655	0.923489		3/4 of (TargetP, WolfPSORT, PredSL, Multiloc2)	48	0.661692	0.810976	0.690063	0.924254		4/4 of (TargetP, PredSL, Localizer, PCLR)	71	0.567164	0.890625	0.673008	0.922724
1/3 of (TargetP, Multiloc2 PCLR)	132	0.840796	0.440104	0.511931	0.811018		2/2 of (PredSL, Localizer)	181	0.616915	0.873239	0.696279	0.927314		2/4 of (TargetP, PredSL, Localizer, Multiloc2)	69	0.781095	0.697778	0.687652	0.914308		3/4 of (TargetP, PredSL, Localizer, PCLR)	72	0.741294	0.752525	0.7013	0.922724
1/3 of (PredSL, Multiloc2, PCLR)	159	0.840796	0.420398	0.492568	0.797246		3/4 of (TargetP, PredSL, Localizer, Multiloc2)	68	0.676617	0.871795	0.732746	0.934966		4/5 of (TargetP, WolfPSORT, PredSL, Multiloc2, PCLR)	29	0.641791	0.826923	0.686953	0.924254		3/4 of (WolfPSORT, PredSL, Multiloc2, PCLR)	92	0.661692	0.796407	0.681805	0.921959
1/2 of (WolfPSORT, PredSL)	174	0.840796	0.344196	0.409432	0.729151		4/5 of (TargetP, PredSL, Localizer, Multiloc2, PCLR)	19	0.666667	0.87013	0.725716	0.933435		3/3 of (TargetP, PredSL, Localizer)	115	0.58209	0.89313	0.684034	0.925019		2/3 of (WolfPSORT, PredSL, Localizer)	134	0.781095	0.730233	0.709032	0.921959
1/2 of (WolfPSORT, Localizer)	176	0.840796	0.378076	0.448241	0.762816		3/4 of (PredSL, Localizer, Multiloc2, PCLR)	100	0.681592	0.867089	0.733232	0.934966		3/4 of (WolfPSORT, PredSL, Multiloc2, PCLR)	92	0.661692	0.796407	0.681805	0.921959		3/5 of (TargetP, PredSL, Localizer, Multiloc2, PCLR)	20	0.751244	0.740196	0.699081	0.921194
2/5 of (Wolf PSORT, PredSL, Localizer, Multiloc2, PCLR)	16	0.835821	0.535032	0.594284	0.863045		2/2 of (Multiloc2, PCLR)	191	0.547264	0.866142	0.647824	0.917368		3/5 of (TargetP, WolfPSORT, PredSL, Multiloc2, PCLR)	30	0.766169	0.696833	0.679074	0.912777		2/4 of (WolfPSORT, PredSL, Localizer, Multiloc2)	85	0.800995	0.71875	0.712245	0.921194
2/5 of (TargetP, WolfPSORT, Localizer, Multiloc2, PCLR)	26	0.835821	0.512195	0.575073	0.852334		2/2 of (TargetP, Localizer)	167	0.701493	0.865031	0.744216	0.937261		3/3 of (PredSL, Localizer, PCLR)	154	0.587065	0.874074	0.677655	0.923489		3/3 of (TargetP, Localizer, Multiloc2)	124	0.517413	0.945455	0.665261	0.921194
1/3 of (TargetP, PredSL, Multiloc2)	120	0.835821	0.536741	0.595697	0.86381		1 of (Multiloc2)	5	0.572139	0.864662	0.663261	0.920428		2/3 of (WolfPSORT, PredSL, Multiloc2)	137	0.691542	0.759563	0.67757	0.918898		3/3 of (WolfPSORT, PredSL, Localizer)	133	0.552239	0.895161	0.665359	0.921194
1/2 of (TargetP, Localizer)	168	0.830846	0.581882	0.629478	0.882173		2/3 of (PredSL, Localizer, Multiloc2)	152	0.696517	0.864198	0.740737	0.936496		2/2 of (Localizer, Multiloc2)	187	0.542289	0.931624	0.676095	0.923489		3/3 of (Localizer, Multiloc2, PCLR)	160	0.527363	0.929825	0.664989	0.921194
1/2 of (TargetP, PCLR)	172	0.830846	0.437173	0.504822	0.809487		4/5 of (TargetP, WolfPSORT, Localizer, Multiloc2, PCLR)	24	0.691542	0.863354	0.737248	0.935731		3/5 of (TargetP, WolfPSORT, PredSL, Localizer, PCLR)	35	0.78607	0.675214	0.674996	0.908952		1 of (Multiloc2)	5	0.572139	0.864662	0.663261	0.920428
1/2 of (PredSL, Localizer)	182	0.830846	0.577855	0.62634	0.880643		3/4 of (TargetP, WolfPSORT, Localizer, Multiloc2)	56	0.716418	0.857143	0.748803	0.938026		2/3 of (PredSL, Localizer, PCLR)	155	0.78607	0.675214	0.674996	0.908952		3/3 of (TargetP, WolfPSORT, PCLR)	112	0.636816	0.805031	0.671849	0.920428
1/2 of (PredSL, PCLR)	186	0.830846	0.418546	0.486513	0.79648		4/4 of (TargetP, WolfPSORT, PredSL, PCLR)	51	0.537313	0.850394	0.633502	0.914308		3/6 of (TargetP, WolfPSORT, PredSL, Localizer, Multiloc2, PCLR)	10	0.791045	0.670886	0.674615	0.908187		4/4 of (TargetP, Localizer, Multiloc2, PCLR)	79	0.507463	0.944444	0.657795	0.919663
2/5 of (TargetP, WolfPSORT, PredSL, Multiloc2, PCLR)	31	0.825871	0.497006	0.557427	0.844682		3/3 of (WolfPSORT, Localizer, PCLR)	145	0.646766	0.849673	0.702394	0.92808		4/4 of (TargetP, PredSL, Localizer, PCLR)	71	0.567164	0.890625	0.673008	0.922724		4/4 of (TargetP, WolfPSORT, PredSL, Localizer)	43	0.522388	0.913043	0.653731	0.918898
2/5 of (TargetP, WolfPSORT, PredSL, Localizer, Multiloc2)	41	0.825871	0.628788	0.662451	0.89824		3/4 of (TargetP, Localizer, Multiloc2, PCLR)	80	0.716418	0.837209	0.737488	0.934966		3/3 of (TargetP, WolfPSORT, PCLR)	112	0.636816	0.805031	0.671849	0.920428		4/4 of (WolfPSORT, PredSL, Localizer, PCLR)	87	0.532338	0.89916	0.653941	0.918898
2/4 of (TargetP, WolfPSORT, Localizer, PCLR)	61	0.825871	0.512346	0.570631	0.852334		3/3 of (TargetP, WolfPSORT, PredSL)	103	0.547264	0.833333	0.631374	0.913542		2/2 of (TargetP, WolfPSORT)	163	0.656716	0.776471	0.667439	0.918133		2/3 of (WolfPSORT, PredSL, Multiloc2)	137	0.691542	0.759563	0.67757	0.918898
2/5 of (TargetP, PredSL, Localizer, Multiloc2, PCLR)	21	0.820896	0.572917	0.617671	0.878347		4/5 of (TargetP, WolfPSORT, PredSL, Localizer, PCLR)	34	0.716418	0.83237	0.734716	0.9342		2/4 of (PredSL, Localizer, Multiloc2, PCLR)	101	0.791045	0.659751	0.666882	0.905126		2/2 of (TargetP, WolfPSORT)	163	0.656716	0.776471	0.667439	0.918133
2/4 of (TargetP, WolfPSORT, PredSL, Localizer)	45	0.820896	0.629771	0.66067	0.89824		3/4 of (WolfPSORT, Localizer, Multiloc2, PCLR)	96	0.716418	0.83237	0.734716	0.9342		3/3 of (WolfPSORT, PredSL, Localizer)	133	0.552239	0.895161	0.665359	0.921194		2/2 of (TargetP, Multiloc2)	169	0.537313	0.885246	0.650595	0.918133
2/4 of (WolfPSORT, PredSL, Localizer, PCLR)	89	0.820896	0.537459	0.58929	0.86381		4/5 of (TargetP, WolfPSORT, PredSL, Multiloc2, PCLR)	29	0.641791	0.826923	0.686953	0.924254		3/3 of (TargetP, Localizer, Multiloc2)	124	0.517413	0.945455	0.665261	0.921194		5/5 of (TargetP, WolfPSORT, PredSL, Localizer, PCLR)	33	0.512438	0.911504	0.646166	0.917368
1/2 of (TargetP, PredSL)	166	0.820896	0.535714	0.587859	0.863045		2/2 of (WolfPSORT, Localizer)	175	0.681592	0.825301	0.710013	0.928845		3/3 of (Localizer, Multiloc2, PCLR)	160	0.527363	0.929825	0.664989	0.921194		2/2 of (Multiloc2, PCLR)	191	0.547264	0.866142	0.647824	0.917368
2/4 of (TargetP, WolfPSORT, PredSL, PCLR)	53	0.81592	0.49697	0.552885	0.844682		2/3 of (TargetP, Localizer, Multiloc2)	125	0.746269	0.824176	0.747457	0.936496		3/4 of (TargetP, PredSL, Multiloc2, PCLR)	76	0.686567	0.741935	0.664111	0.915073		2/3 of (TargetP, PredSL, Localizer)	116	0.771144	0.711009	0.691102	0.916603
2/4 of (WolfPSORT, PredSL, Multiloc2, PCLR)	93	0.81592	0.548495	0.59591	0.868401		4/6 of (TargetP, WolfPSORT, PredSL, Localizer, Multiloc2, PCLR)	9	0.741294	0.818681	0.74133	0.934966		1 of (Multiloc2)	5	0.572139	0.864662	0.663261	0.920428		3/3 of (TargetP, Multiloc2 PCLR)	130	0.522388	0.889831	0.642767	0.916603
2/4 of (TargetP, PredSL, Localizer, PCLR)	73	0.810945	0.575972	0.615241	0.879112		3/4 of (TargetP, WolfPSORT, PredSL, Localizer)	44	0.736318	0.813187	0.735204	0.933435		2/5 of (TargetP, WolfPSORT, PredSL, Localizer, Multiloc2)	41	0.825871	0.628788	0.662451	0.89824		3/3 of (WolfPSORT, Localizer, Multiloc2)	142	0.492537	0.933962	0.6425	0.916603
2/4 of (WolfPSORT, Localizer, Multiloc2, PCLR)	97	0.810945	0.588448	0.624844	0.883703		3/4 of (TargetP, WolfPSORT, PredSL, Multiloc2)	48	0.661692	0.810976	0.690063	0.924254		3/4 of (TargetP, WolfPSORT, PredSL, PCLR)	52	0.736318	0.694836	0.661785	0.909717		2/2 of (WolfPSORT, Multiloc2)	177	0.517413	0.888889	0.63895	0.915838
1/2 of (Multiloc2, PCLR)	192	0.810945	0.455307	0.513363	0.821729		2/3 of (WolfPSORT, Localizer, Multiloc2)	143	0.756219	0.808511	0.743912	0.934966		2/4 of (TargetP, WolfPSORT, PredSL, Multiloc2)	49	0.78607	0.655602	0.661413	0.903596		3/4 of (TargetP, PredSL, Multiloc2, PCLR)	76	0.686567	0.741935	0.664111	0.915073
1/2 of (WolfPSORT, Multiloc2)	178	0.80597	0.376744	0.432768	0.765111		2/2 of (Localizer, PCLR)	189	0.711443	0.80791	0.71764	0.92961		2/4 of (TargetP, WolfPSORT, PredSL, Localizer)	45	0.820896	0.629771	0.66067	0.89824		4/4 of (WolfPSORT, Localizer, Multiloc2, PCLR)	95	0.482587	0.932692	0.634846	0.915073
2/4 of (TargetP, WolfPSORT, Localizer, Multiloc2)	57	0.800995	0.725225	0.716524	0.922724		3/3 of (TargetP, WolfPSORT, PCLR)	112	0.636816	0.805031	0.671849	0.920428		4/4 of (TargetP, Localizer, Multiloc2, PCLR)	79	0.507463	0.944444	0.657795	0.919663		4/4 of (TargetP, WolfPSORT, PredSL, PCLR)	51	0.537313	0.850394	0.633502	0.914308
2/4 of (TargetP, Localizer, Multiloc2, PCLR)	81	0.800995	0.621622	0.644705	0.894415		3/3 of (WolfPSORT, PredSL, PCLR)	139	0.562189	0.801418	0.624292	0.911247		4/4 of (WolfPSORT, PredSL, Localizer, PCLR)	87	0.532338	0.89916	0.653941	0.918898		4/4 of (TargetP, WolfPSORT, Localizer, Multiloc2)	55	0.467662	0.949495	0.631448	0.914308
2/4 of (WolfPSORT, PredSL, Localizer, Multiloc2)	85	0.800995	0.71875	0.712245	0.921194		3/4 of (WolfPSORT, PredSL, Multiloc2, PCLR)	92	0.661692	0.796407	0.681805	0.921959		4/4 of (TargetP, WolfPSORT, PredSL, Localizer)	43	0.522388	0.913043	0.653731	0.918898		2/4 of (TargetP, PredSL, Localizer, Multiloc2)	69	0.781095	0.697778	0.687652	0.914308
1/2 of (Localizer, Multiloc2)	188	0.800995	0.748837	0.731916	0.92808		3/5 of (TargetP, WolfPSORT, PredSL, Localizer, Multiloc2)	40	0.756219	0.795812	0.736268	0.93267		2/2 of (TargetP, Multiloc2)	169	0.537313	0.885246	0.650595	0.918133		3/3 of (PredSL, Localizer, Multiloc2)	151	0.477612	0.932039	0.630994	0.914308
2/3 of (TargetP, WolfPSORT, Localizer)	107	0.79602	0.730594	0.717361	0.923489		3/4 of (TargetP, WolfPSORT, Multiloc2, PCLR)	64	0.711443	0.794444	0.709741	0.927314		2/3 of (TargetP, PredSL, Multiloc2)	119	0.701493	0.705	0.649472	0.908952		2/2 of (PredSL, Multiloc2)	183	0.492537	0.908257	0.630851	0.914308
1/2 of (TargetP, Multiloc2)	170	0.79602	0.610687	0.634181	0.890589		2/3 of (TargetP, WolfPSORT, Multiloc2)	110	0.736318	0.778947	0.714729	0.927314		2/3 of (TargetP, WolfPSORT, PredSL)	104	0.766169	0.652542	0.649006	0.901301		5/5 of (TargetP, WolfPSORT, Localizer, Multiloc2, PCLR)	23	0.462687	0.94898	0.627584	0.913542
3/6 of (TargetP, WolfPSORT, PredSL, Localizer, Multiloc2, PCLR)	10	0.791045	0.670886	0.674615	0.908187		1 of (Localizer)	4	0.771144	0.778894	0.734364	0.93114		2/2 of (Multiloc2, PCLR)	191	0.547264	0.866142	0.647824	0.917368		3/3 of (TargetP, WolfPSORT, PredSL)	103	0.547264	0.833333	0.631374	0.913542
2/4 of (PredSL, Localizer, Multiloc2, PCLR)	101	0.791045	0.659751	0.666882	0.905126		2/3 of (Localizer, Multiloc2, PCLR)	161	0.746269	0.777202	0.719305	0.92808		2/3 of (PredSL, Multiloc2, PCLR)	158	0.716418	0.688995	0.647283	0.906656		3/3 of (WolfPSORT, Multiloc2, PCLR)	148	0.497512	0.892857	0.627206	0.913542
2/3 of (TargetP, WolfPSORT, PCLR)	113	0.791045	0.523026	0.5635	0.856924		2/2 of (TargetP, WolfPSORT)	163	0.656716	0.776471	0.667439	0.918133		5/5 of (TargetP, WolfPSORT, PredSL, Localizer, PCLR)	33	0.512438	0.911504	0.646166	0.917368		3/5 of (TargetP, WolfPSORT, PredSL, Multiloc2, PCLR)	30	0.766169	0.696833	0.679074	0.912777
2/3 of (WolfPSORT, Localizer, PCLR)	146	0.791045	0.593284	0.618749	0.884468		2/4 of (TargetP, WolfPSORT, Multiloc2, PCLR)	65	0.781095	0.773399	0.736518	0.93114		2/4 of (TargetP, Localizer, Multiloc2, PCLR)	81	0.800995	0.621622	0.644705	0.894415		4/4 of (TargetP, PredSL, Localizer, Multiloc2)	67	0.457711	0.948454	0.623703	0.912777
1 of (PCLR)	6	0.78607	0.448864	0.496597	0.818669		3/4 of (WolfPSORT, PredSL, Localizer, PCLR)	88	0.751244	0.770408	0.717942	0.927314		3/3 of (TargetP, Multiloc2 PCLR)	130	0.522388	0.889831	0.642767	0.916603		3/3 of (TargetP, WolfPSORT, Multiloc2)	109	0.487562	0.899083	0.62318	0.912777
3/5 of (TargetP, WolfPSORT, PredSL, Localizer, PCLR)	35	0.78607	0.675214	0.674996	0.908952		3/4 of (TargetP, WolfPSORT, Localizer, PCLR)	60	0.756219	0.767677	0.719047	0.927314		3/3 of (WolfPSORT, Localizer, Multiloc2)	142	0.492537	0.933962	0.6425	0.916603		3/3 of (TargetP, PredSL, Multiloc2)	118	0.472637	0.92233	0.623122	0.912777
2/4 of (TargetP, WolfPSORT, PredSL, Multiloc2)	49	0.78607	0.655602	0.661413	0.903596		2/2 of (WolfPSORT, PredSL)	173	0.587065	0.76129	0.617715	0.908187		2/3 of (TargetP, Multiloc2 PCLR)	131	0.756219	0.649573	0.641803	0.89977		4/4 of (TargetP, WolfPSORT, Multiloc2, PCLR)	63	0.477612	0.90566	0.619193	0.912012
2/3 of (TargetP, Localizer, PCLR)	128	0.78607	0.624506	0.639295	0.894415		3/5 of (TargetP, WolfPSORT, Localizer, Multiloc2, PCLR)	25	0.771144	0.759804	0.722457	0.927314		2/3 of (TargetP, Localizer, PCLR)	128	0.78607	0.624506	0.639295	0.894415		4/4 of (PredSL, Localizer, Multiloc2, PCLR)	99	0.462687	0.93	0.619337	0.912012
2/3 of (WolfPSORT, PredSL, PCLR)`	140	0.78607	0.546713	0.580344	0.866871		2/3 of (WolfPSORT, PredSL, Multiloc2)	137	0.691542	0.759563	0.67757	0.918898		2/2 of (WolfPSORT, Multiloc2)	177	0.517413	0.888889	0.63895	0.915838		3/3 of (PredSL, Multiloc2, PCLR)	157	0.477612	0.90566	0.619193	0.912012
2/3 of (PredSL, Localizer, PCLR)	155	0.78607	0.675214	0.674996	0.908952		3/5 of (Wolf PSORT, PredSL, Localizer, Multiloc2, PCLR)	15	0.766169	0.758621	0.718951	0.926549		4/4 of (WolfPSORT, Localizer, Multiloc2, PCLR)	95	0.482587	0.932692	0.634846	0.915073		5/5 of (TargetP, PredSL, Localizer, Multiloc2, PCLR)	18	0.447761	0.947368	0.615888	0.911247
2/4 of (TargetP, WolfPSORT, Multiloc2, PCLR)	65	0.781095	0.773399	0.736518	0.93114		3/4 of (TargetP, PredSL, Localizer, PCLR)	72	0.741294	0.752525	0.7013	0.922724		1/2 of (TargetP, Multiloc2)	170	0.79602	0.610687	0.634181	0.890589		4/4 of (TargetP, PredSL, Multiloc2, PCLR)	75	0.462687	0.920792	0.615297	0.911247
2/4 of (TargetP, PredSL, Localizer, Multiloc2)	69	0.781095	0.697778	0.687652	0.914308		1/2 of (Localizer, Multiloc2)	188	0.800995	0.748837	0.731916	0.92808		4/4 of (TargetP, WolfPSORT, PredSL, PCLR)	51	0.537313	0.850394	0.633502	0.914308		3/3 of (WolfPSORT, PredSL, PCLR)	139	0.562189	0.801418	0.624292	0.911247
2/4 of (TargetP, PredSL, Multiloc2, PCLR)	77	0.781095	0.594697	0.614907	0.884468		3/3 of (TargetP, PredSL, PCLR)	121	0.60199	0.746914	0.618446	0.907422		1/3 of (TargetP, Localizer, Multiloc2)	126	0.840796	0.580756	0.633426	0.882173		3/4 of (TargetP, WolfPSORT, PredSL, PCLR)	52	0.736318	0.694836	0.661785	0.909717
2/3 of (WolfPSORT, PredSL, Localizer)	134	0.781095	0.730233	0.709032	0.921959		3/4 of (TargetP, PredSL, Multiloc2, PCLR)	76	0.686567	0.741935	0.664111	0.915073		4/4 of (TargetP, WolfPSORT, Localizer, Multiloc2)	55	0.467662	0.949495	0.631448	0.914308		3/3 of (WolfPSORT, PredSL, Multiloc2)	136	0.452736	0.919192	0.607401	0.909717
1 of (Localizer)	4	0.771144	0.778894	0.734364	0.93114		3/5 of (TargetP, PredSL, Localizer, Multiloc2, PCLR)	20	0.751244	0.740196	0.699081	0.921194		3/3 of (TargetP, WolfPSORT, PredSL)	103	0.547264	0.833333	0.631374	0.913542		3/5 of (TargetP, WolfPSORT, PredSL, Localizer, PCLR)	35	0.78607	0.675214	0.674996	0.908952
3/5 of (TargetP, WolfPSORT, Localizer, Multiloc2, PCLR)	25	0.771144	0.759804	0.722457	0.927314		2/3 of (TargetP, WolfPSORT, Localizer)	107	0.79602	0.730594	0.717361	0.923489		3/3 of (PredSL, Localizer, Multiloc2)	151	0.477612	0.932039	0.630994	0.914308		4/4 of (WolfPSORT, PredSL, Localizer, Multiloc2)	83	0.437811	0.93617	0.603744	0.908952
2/3 of (TargetP, PredSL, Localizer)	116	0.771144	0.711009	0.691102	0.916603		2/3 of (WolfPSORT, PredSL, Localizer)	134	0.781095	0.730233	0.709032	0.921959		2/2 of (PredSL, Multiloc2)	183	0.492537	0.908257	0.630851	0.914308		2/3 of (TargetP, PredSL, Multiloc2)	119	0.701493	0.705	0.649472	0.908952
3/5 of (Wolf PSORT, PredSL, Localizer, Multiloc2, PCLR)	15	0.766169	0.758621	0.718951	0.926549		2/4 of (TargetP, WolfPSORT, Localizer, Multiloc2)	57	0.800995	0.725225	0.716524	0.922724		1/2 of (TargetP, Localizer)	168	0.830846	0.581882	0.629478	0.882173		2/3 of (PredSL, Localizer, PCLR)	155	0.78607	0.675214	0.674996	0.908952
3/5 of (TargetP, WolfPSORT, PredSL, Multiloc2, PCLR)	30	0.766169	0.696833	0.679074	0.912777		2/4 of (WolfPSORT, PredSL, Localizer, Multiloc2)	85	0.800995	0.71875	0.712245	0.921194		5/5 of (TargetP, WolfPSORT, Localizer, Multiloc2, PCLR)	23	0.462687	0.94898	0.627584	0.913542		3/6 of (TargetP, WolfPSORT, PredSL, Localizer, Multiloc2, PCLR)	10	0.791045	0.670886	0.674615	0.908187
2/3 of (TargetP, WolfPSORT, PredSL)	104	0.766169	0.652542	0.649006	0.901301		2/3 of (TargetP, PredSL, Localizer)	116	0.771144	0.711009	0.691102	0.916603		3/3 of (WolfPSORT, Multiloc2, PCLR)	148	0.497512	0.892857	0.627206	0.913542		4/4 of (TargetP, WolfPSORT, PredSL, Multiloc2)	47	0.432836	0.935484	0.59975	0.908187
1 of (TargetP)	1	0.761194	0.609562	0.615963	0.888294		2/2 of (TargetP, PredSL)	165	0.616915	0.708571	0.604672	0.902066		1/2 of (PredSL, Localizer)	182	0.830846	0.577855	0.62634	0.880643		4/4 of (WolfPSORT, PredSL, Multiloc2, PCLR)	91	0.442786	0.917526	0.599429	0.908187
2/3 of (TargetP, PredSL, PCLR)	122	0.761194	0.595331	0.605543	0.883703		2/3 of (TargetP, PredSL, Multiloc2)	119	0.701493	0.705	0.649472	0.908952		1/3 of (PredSL, Localizer, Multiloc2)	153	0.845771	0.568562	0.626206	0.877582		2/2 of (WolfPSORT, PredSL)	173	0.587065	0.76129	0.617715	0.908187
2/3 of (WolfPSORT, Multiloc2, PCLR)	149	0.761194	0.609562	0.615963	0.888294		2/4 of (TargetP, PredSL, Localizer, Multiloc2)	69	0.781095	0.697778	0.687652	0.914308		2/4 of (WolfPSORT, Localizer, Multiloc2, PCLR)	97	0.810945	0.588448	0.624844	0.883703		5/5 of (Wolf PSORT, PredSL, Localizer, Multiloc2, PCLR)	13	0.427861	0.934783	0.595736	0.907422
3/5 of (TargetP, WolfPSORT, PredSL, Localizer, Multiloc2)	40	0.756219	0.795812	0.736268	0.93267		3/5 of (TargetP, WolfPSORT, PredSL, Multiloc2, PCLR)	30	0.766169	0.696833	0.679074	0.912777		3/3 of (WolfPSORT, PredSL, PCLR)	139	0.562189	0.801418	0.624292	0.911247		5/5 of (TargetP, WolfPSORT, PredSL, Multiloc2, PCLR)	28	0.427861	0.934783	0.595736	0.907422
3/4 of (TargetP, WolfPSORT, Localizer, PCLR)	60	0.756219	0.767677	0.719047	0.927314		3/4 of (TargetP, WolfPSORT, PredSL, PCLR)	52	0.736318	0.694836	0.661785	0.909717		4/4 of (TargetP, PredSL, Localizer, Multiloc2)	67	0.457711	0.948454	0.623703	0.912777		5/5 of (TargetP, WolfPSORT, PredSL, Localizer, Multiloc2)	38	0.41791	0.954545	0.596404	0.907422
2/3 of (TargetP, Multiloc2 PCLR)	131	0.756219	0.649573	0.641803	0.89977		2/3 of (PredSL, Multiloc2, PCLR)	158	0.716418	0.688995	0.647283	0.906656		3/3 of (TargetP, WolfPSORT, Multiloc2)	109	0.487562	0.899083	0.62318	0.912777		3/3 of (TargetP, PredSL, PCLR)	121	0.60199	0.746914	0.618446	0.907422
2/3 of (WolfPSORT, Localizer, Multiloc2)	143	0.756219	0.808511	0.743912	0.934966		2/2 of (PredSL, PCLR)	185	0.631841	0.686486	0.599614	0.899005		3/3 of (TargetP, PredSL, Multiloc2)	118	0.472637	0.92233	0.623122	0.912777		6/6 of (TargetP, WolfPSORT, PredSL, Localizer, Multiloc2, PCLR)	7	0.412935	0.954023	0.592376	0.906656
1/2 of (PredSL, Multiloc2)`	184	0.756219	0.59375	0.601914	0.882938		3/5 of (TargetP, WolfPSORT, PredSL, Localizer, PCLR)	35	0.78607	0.675214	0.674996	0.908952		2/2 of (TargetP, PCLR)	171	0.716418	0.651584	0.622491	0.897475		2/3 of (PredSL, Multiloc2, PCLR)	158	0.716418	0.688995	0.647283	0.906656
1 of (WolfPSORT)	2	0.751244	0.364734	0.398151	0.76052		2/3 of (PredSL, Localizer, PCLR)	155	0.78607	0.675214	0.674996	0.908952		4/4 of (PredSL, Localizer, Multiloc2, PCLR)	99	0.462687	0.93	0.619337	0.912012		2/4 of (PredSL, Localizer, Multiloc2, PCLR)	101	0.791045	0.659751	0.666882	0.905126
3/5 of (TargetP, PredSL, Localizer, Multiloc2, PCLR)	20	0.751244	0.740196	0.699081	0.921194		3/6 of (TargetP, WolfPSORT, PredSL, Localizer, Multiloc2, PCLR)	10	0.791045	0.670886	0.674615	0.908187		4/4 of (TargetP, WolfPSORT, Multiloc2, PCLR)	63	0.477612	0.90566	0.619193	0.912012		2/4 of (TargetP, WolfPSORT, PredSL, Multiloc2)	49	0.78607	0.655602	0.661413	0.903596
3/4 of (WolfPSORT, PredSL, Localizer, PCLR)	88	0.751244	0.770408	0.717942	0.927314		2/4 of (PredSL, Localizer, Multiloc2, PCLR)	101	0.791045	0.659751	0.666882	0.905126		3/3 of (PredSL, Multiloc2, PCLR)	157	0.477612	0.90566	0.619193	0.912012		2/2 of (TargetP, PredSL)	165	0.616915	0.708571	0.604672	0.902066
2/3 of (TargetP, Localizer, Multiloc2)	125	0.746269	0.824176	0.747457	0.936496		2/4 of (TargetP, WolfPSORT, PredSL, Multiloc2)	49	0.78607	0.655602	0.661413	0.903596		2/3 of (WolfPSORT, Localizer, PCLR)	146	0.791045	0.593284	0.618749	0.884468		2/3 of (TargetP, WolfPSORT, PredSL)	104	0.766169	0.652542	0.649006	0.901301
2/3 of (Localizer, Multiloc2, PCLR)	161	0.746269	0.777202	0.719305	0.92808		2/3 of (TargetP, WolfPSORT, PredSL)	104	0.766169	0.652542	0.649006	0.901301		3/3 of (TargetP, PredSL, PCLR)	121	0.60199	0.746914	0.618446	0.907422		2/3 of (TargetP, Multiloc2 PCLR)	131	0.756219	0.649573	0.641803	0.89977
4/6 of (TargetP, WolfPSORT, PredSL, Localizer, Multiloc2, PCLR)	9	0.741294	0.818681	0.74133	0.934966		2/2 of (TargetP, PCLR)	171	0.716418	0.651584	0.622491	0.897475		2/2 of (WolfPSORT, PredSL)	173	0.587065	0.76129	0.617715	0.908187		2/2 of (PredSL, PCLR)	185	0.631841	0.686486	0.599614	0.899005
3/4 of (TargetP, PredSL, Localizer, PCLR)	72	0.741294	0.752525	0.7013	0.922724		2/3 of (TargetP, Multiloc2 PCLR)	131	0.756219	0.649573	0.641803	0.89977		2/5 of (TargetP, PredSL, Localizer, Multiloc2, PCLR)	21	0.820896	0.572917	0.617671	0.878347		2/5 of (TargetP, WolfPSORT, PredSL, Localizer, Multiloc2)	41	0.825871	0.628788	0.662451	0.89824
3/4 of (TargetP, WolfPSORT, PredSL, Localizer)	44	0.736318	0.813187	0.735204	0.933435		2/4 of (TargetP, WolfPSORT, PredSL, Localizer)	45	0.820896	0.629771	0.66067	0.89824		1 of (TargetP)	1	0.761194	0.609562	0.615963	0.888294		2/4 of (TargetP, WolfPSORT, PredSL, Localizer)	45	0.820896	0.629771	0.66067	0.89824
3/4 of (TargetP, WolfPSORT, PredSL, PCLR)	52	0.736318	0.694836	0.661785	0.909717		2/5 of (TargetP, WolfPSORT, PredSL, Localizer, Multiloc2)	41	0.825871	0.628788	0.662451	0.89824		2/3 of (WolfPSORT, Multiloc2, PCLR)	149	0.761194	0.609562	0.615963	0.888294		2/2 of (TargetP, PCLR)	171	0.716418	0.651584	0.622491	0.897475
2/3 of (TargetP, WolfPSORT, Multiloc2)	110	0.736318	0.778947	0.714729	0.927314		2/3 of (TargetP, Localizer, PCLR)	128	0.78607	0.624506	0.639295	0.894415		5/5 of (TargetP, PredSL, Localizer, Multiloc2, PCLR)	18	0.447761	0.947368	0.615888	0.911247		2/4 of (TargetP, Localizer, Multiloc2, PCLR)	81	0.800995	0.621622	0.644705	0.894415
4/5 of (TargetP, WolfPSORT, PredSL, Localizer, PCLR)	34	0.716418	0.83237	0.734716	0.9342		2/4 of (TargetP, Localizer, Multiloc2, PCLR)	81	0.800995	0.621622	0.644705	0.894415		4/4 of (TargetP, PredSL, Multiloc2, PCLR)	75	0.462687	0.920792	0.615297	0.911247		2/3 of (TargetP, Localizer, PCLR)	128	0.78607	0.624506	0.639295	0.894415
3/4 of (TargetP, WolfPSORT, Localizer, Multiloc2)	56	0.716418	0.857143	0.748803	0.938026		1/2 of (TargetP, Multiloc2)	170	0.79602	0.610687	0.634181	0.890589		2/4 of (TargetP, PredSL, Localizer, PCLR)	73	0.810945	0.575972	0.615241	0.879112		1/2 of (TargetP, Multiloc2)	170	0.79602	0.610687	0.634181	0.890589
3/4 of (TargetP, Localizer, Multiloc2, PCLR)	80	0.716418	0.837209	0.737488	0.934966		1 of (TargetP)	1	0.761194	0.609562	0.615963	0.888294		2/4 of (TargetP, PredSL, Multiloc2, PCLR)	77	0.781095	0.594697	0.614907	0.884468		1 of (TargetP)	1	0.761194	0.609562	0.615963	0.888294
3/4 of (WolfPSORT, Localizer, Multiloc2, PCLR)	96	0.716418	0.83237	0.734716	0.9342		2/3 of (WolfPSORT, Multiloc2, PCLR)	149	0.761194	0.609562	0.615963	0.888294		3/3 of (WolfPSORT, PredSL, Multiloc2)	136	0.452736	0.919192	0.607401	0.909717		2/3 of (WolfPSORT, Multiloc2, PCLR)	149	0.761194	0.609562	0.615963	0.888294
2/3 of (PredSL, Multiloc2, PCLR)	158	0.716418	0.688995	0.647283	0.906656		2/2 of (WolfPSORT, PCLR)	179	0.691542	0.601732	0.575339	0.882173		2/3 of (TargetP, PredSL, PCLR)	122	0.761194	0.595331	0.605543	0.883703		2/4 of (TargetP, PredSL, Multiloc2, PCLR)	77	0.781095	0.594697	0.614907	0.884468
2/2 of (TargetP, PCLR)	171	0.716418	0.651584	0.622491	0.897475		2/3 of (TargetP, PredSL, PCLR)	122	0.761194	0.595331	0.605543	0.883703		2/2 of (TargetP, PredSL)	165	0.616915	0.708571	0.604672	0.902066		2/3 of (WolfPSORT, Localizer, PCLR)	146	0.791045	0.593284	0.618749	0.884468
3/4 of (TargetP, WolfPSORT, Multiloc2, PCLR)	64	0.711443	0.794444	0.709741	0.927314		2/4 of (TargetP, PredSL, Multiloc2, PCLR)	77	0.781095	0.594697	0.614907	0.884468		4/4 of (WolfPSORT, PredSL, Localizer, Multiloc2)	83	0.437811	0.93617	0.603744	0.908952		2/4 of (WolfPSORT, Localizer, Multiloc2, PCLR)	97	0.810945	0.588448	0.624844	0.883703
2/2 of (Localizer, PCLR)	189	0.711443	0.80791	0.71764	0.92961		1/2 of (PredSL, Multiloc2)`	184	0.756219	0.59375	0.601914	0.882938		1/2 of (PredSL, Multiloc2)`	184	0.756219	0.59375	0.601914	0.882938		2/3 of (TargetP, PredSL, PCLR)	122	0.761194	0.595331	0.605543	0.883703
2/3 of (TargetP, PredSL, Multiloc2)	119	0.701493	0.705	0.649472	0.908952		2/3 of (WolfPSORT, Localizer, PCLR)	146	0.791045	0.593284	0.618749	0.884468		4/4 of (TargetP, WolfPSORT, PredSL, Multiloc2)	47	0.432836	0.935484	0.59975	0.908187		1/2 of (PredSL, Multiloc2)`	184	0.756219	0.59375	0.601914	0.882938
2/2 of (TargetP, Localizer)	167	0.701493	0.865031	0.744216	0.937261		2/4 of (WolfPSORT, Localizer, Multiloc2, PCLR)	97	0.810945	0.588448	0.624844	0.883703		2/2 of (PredSL, PCLR)	185	0.631841	0.686486	0.599614	0.899005		1/3 of (TargetP, Localizer, Multiloc2)	126	0.840796	0.580756	0.633426	0.882173
2/3 of (PredSL, Localizer, Multiloc2)	152	0.696517	0.864198	0.740737	0.936496		1 of (PredSL)	3	0.676617	0.586207	0.556859	0.876817		4/4 of (WolfPSORT, PredSL, Multiloc2, PCLR)	91	0.442786	0.917526	0.599429	0.908187		1/2 of (TargetP, Localizer)	168	0.830846	0.581882	0.629478	0.882173
4/5 of (TargetP, WolfPSORT, Localizer, Multiloc2, PCLR)	24	0.691542	0.863354	0.737248	0.935731		1/2 of (TargetP, Localizer)	168	0.830846	0.581882	0.629478	0.882173		5/5 of (TargetP, WolfPSORT, PredSL, Localizer, Multiloc2)	38	0.41791	0.954545	0.596404	0.907422		2/2 of (WolfPSORT, PCLR)	179	0.691542	0.601732	0.575339	0.882173
2/3 of (WolfPSORT, PredSL, Multiloc2)	137	0.691542	0.759563	0.67757	0.918898		1/3 of (TargetP, Localizer, Multiloc2)	126	0.840796	0.580756	0.633426	0.882173		2/4 of (WolfPSORT, PredSL, Multiloc2, PCLR)	93	0.81592	0.548495	0.59591	0.868401		1/2 of (PredSL, Localizer)	182	0.830846	0.577855	0.62634	0.880643
2/2 of (WolfPSORT, PCLR)	179	0.691542	0.601732	0.575339	0.882173		1/2 of (PredSL, Localizer)	182	0.830846	0.577855	0.62634	0.880643		5/5 of (Wolf PSORT, PredSL, Localizer, Multiloc2, PCLR)	13	0.427861	0.934783	0.595736	0.907422		2/4 of (TargetP, PredSL, Localizer, PCLR)	73	0.810945	0.575972	0.615241	0.879112
3/4 of (TargetP, PredSL, Multiloc2, PCLR)	76	0.686567	0.741935	0.664111	0.915073		2/4 of (TargetP, PredSL, Localizer, PCLR)	73	0.810945	0.575972	0.615241	0.879112		5/5 of (TargetP, WolfPSORT, PredSL, Multiloc2, PCLR)	28	0.427861	0.934783	0.595736	0.907422		2/5 of (TargetP, PredSL, Localizer, Multiloc2, PCLR)	21	0.820896	0.572917	0.617671	0.878347
3/4 of (PredSL, Localizer, Multiloc2, PCLR)	100	0.681592	0.867089	0.733232	0.934966		2/5 of (TargetP, PredSL, Localizer, Multiloc2, PCLR)	21	0.820896	0.572917	0.617671	0.878347		1/3 of (TargetP, PredSL, Multiloc2)	120	0.835821	0.536741	0.595697	0.86381		1/3 of (PredSL, Localizer, Multiloc2)	153	0.845771	0.568562	0.626206	0.877582
2/2 of (WolfPSORT, Localizer)	175	0.681592	0.825301	0.710013	0.928845		1/3 of (PredSL, Localizer, Multiloc2)	153	0.845771	0.568562	0.626206	0.877582		2/5 of (Wolf PSORT, PredSL, Localizer, Multiloc2, PCLR)	16	0.835821	0.535032	0.594284	0.863045		1 of (PredSL)	3	0.676617	0.586207	0.556859	0.876817
1 of (PredSL)	3	0.676617	0.586207	0.556859	0.876817		2/4 of (WolfPSORT, PredSL, Multiloc2, PCLR)	93	0.81592	0.548495	0.59591	0.868401		6/6 of (TargetP, WolfPSORT, PredSL, Localizer, Multiloc2, PCLR)	7	0.412935	0.954023	0.592376	0.906656		2/4 of (WolfPSORT, PredSL, Multiloc2, PCLR)	93	0.81592	0.548495	0.59591	0.868401
3/4 of (TargetP, PredSL, Localizer, Multiloc2)	68	0.676617	0.871795	0.732746	0.934966		2/3 of (WolfPSORT, PredSL, PCLR)`	140	0.78607	0.546713	0.580344	0.866871		1/4 of (TargetP, PredSL, Localizer, Multiloc2)	70	0.865672	0.51632	0.592348	0.854629		2/3 of (WolfPSORT, PredSL, PCLR)`	140	0.78607	0.546713	0.580344	0.866871
3/3 of (TargetP, Localizer, PCLR)	127	0.671642	0.876623	0.732294	0.934966		2/4 of (WolfPSORT, PredSL, Localizer, PCLR)	89	0.820896	0.537459	0.58929	0.86381		2/4 of (WolfPSORT, PredSL, Localizer, PCLR)	89	0.820896	0.537459	0.58929	0.86381		2/4 of (WolfPSORT, PredSL, Localizer, PCLR)	89	0.820896	0.537459	0.58929	0.86381
4/5 of (TargetP, PredSL, Localizer, Multiloc2, PCLR)	19	0.666667	0.87013	0.725716	0.933435		1/3 of (TargetP, PredSL, Multiloc2)	120	0.835821	0.536741	0.595697	0.86381		1/3 of (TargetP, PredSL, Localizer)	117	0.855721	0.516517	0.587929	0.854629		1/3 of (TargetP, PredSL, Multiloc2)	120	0.835821	0.536741	0.595697	0.86381
3/4 of (TargetP, WolfPSORT, PredSL, Multiloc2)	48	0.661692	0.810976	0.690063	0.924254		1/2 of (TargetP, PredSL)	166	0.820896	0.535714	0.587859	0.863045		1/2 of (TargetP, PredSL)	166	0.820896	0.535714	0.587859	0.863045		2/5 of (Wolf PSORT, PredSL, Localizer, Multiloc2, PCLR)	16	0.835821	0.535032	0.594284	0.863045
3/4 of (WolfPSORT, PredSL, Localizer, Multiloc2)	84	0.661692	0.886667	0.731495	0.934966		2/5 of (Wolf PSORT, PredSL, Localizer, Multiloc2, PCLR)	16	0.835821	0.535032	0.594284	0.863045		2/3 of (WolfPSORT, PredSL, PCLR)`	140	0.78607	0.546713	0.580344	0.866871		1/2 of (TargetP, PredSL)	166	0.820896	0.535714	0.587859	0.863045
3/4 of (WolfPSORT, PredSL, Multiloc2, PCLR)	92	0.661692	0.796407	0.681805	0.921959		2/3 of (TargetP, WolfPSORT, PCLR)	113	0.791045	0.523026	0.5635	0.856924		2/2 of (WolfPSORT, PCLR)	179	0.691542	0.601732	0.575339	0.882173		2/3 of (TargetP, WolfPSORT, PCLR)	113	0.791045	0.523026	0.5635	0.856924
2/2 of (TargetP, WolfPSORT)	163	0.656716	0.776471	0.667439	0.918133		1/3 of (TargetP, PredSL, Localizer)	117	0.855721	0.516517	0.587929	0.854629		2/5 of (TargetP, WolfPSORT, Localizer, Multiloc2, PCLR)	26	0.835821	0.512195	0.575073	0.852334		1/4 of (TargetP, PredSL, Localizer, Multiloc2)	70	0.865672	0.51632	0.592348	0.854629
4/5 of (Wolf PSORT, PredSL, Localizer, Multiloc2, PCLR)	14	0.646766	0.890411	0.724112	0.933435		1/4 of (TargetP, PredSL, Localizer, Multiloc2)	70	0.865672	0.51632	0.592348	0.854629		2/4 of (TargetP, WolfPSORT, Localizer, PCLR)	61	0.825871	0.512346	0.570631	0.852334		1/3 of (TargetP, PredSL, Localizer)	117	0.855721	0.516517	0.587929	0.854629
4/5 of (TargetP, WolfPSORT, PredSL, Localizer, Multiloc2)	39	0.646766	0.890411	0.724112	0.933435		2/4 of (TargetP, WolfPSORT, Localizer, PCLR)	61	0.825871	0.512346	0.570631	0.852334		2/3 of (TargetP, WolfPSORT, PCLR)	113	0.791045	0.523026	0.5635	0.856924		2/5 of (TargetP, WolfPSORT, Localizer, Multiloc2, PCLR)	26	0.835821	0.512195	0.575073	0.852334
3/3 of (WolfPSORT, Localizer, PCLR)	145	0.646766	0.849673	0.702394	0.92808		2/5 of (TargetP, WolfPSORT, Localizer, Multiloc2, PCLR)	26	0.835821	0.512195	0.575073	0.852334		2/6 of (TargetP, WolfPSORT, PredSL, Localizer, Multiloc2, PCLR)	11	0.850746	0.488571	0.561233	0.840092		2/4 of (TargetP, WolfPSORT, Localizer, PCLR)	61	0.825871	0.512346	0.570631	0.852334
4/5 of (TargetP, WolfPSORT, PredSL, Multiloc2, PCLR)	29	0.641791	0.826923	0.686953	0.924254		2/5 of (TargetP, WolfPSORT, PredSL, Multiloc2, PCLR)	31	0.825871	0.497006	0.557427	0.844682		2/5 of (TargetP, WolfPSORT, PredSL, Multiloc2, PCLR)	31	0.825871	0.497006	0.557427	0.844682		2/5 of (TargetP, WolfPSORT, PredSL, Multiloc2, PCLR)	31	0.825871	0.497006	0.557427	0.844682
3/3 of (TargetP, WolfPSORT, PCLR)	112	0.636816	0.805031	0.671849	0.920428		2/4 of (TargetP, WolfPSORT, PredSL, PCLR)	53	0.81592	0.49697	0.552885	0.844682		1 of (PredSL)	3	0.676617	0.586207	0.556859	0.876817		2/4 of (TargetP, WolfPSORT, PredSL, PCLR)	53	0.81592	0.49697	0.552885	0.844682
5/6 of (TargetP, WolfPSORT, PredSL, Localizer, Multiloc2, PCLR)	8	0.631841	0.888112	0.713476	0.93114		2/6 of (TargetP, WolfPSORT, PredSL, Localizer, Multiloc2, PCLR)	11	0.850746	0.488571	0.561233	0.840092		2/5 of (TargetP, WolfPSORT, PredSL, Localizer, PCLR)	36	0.840796	0.488439	0.556634	0.840092		2/6 of (TargetP, WolfPSORT, PredSL, Localizer, Multiloc2, PCLR)	11	0.850746	0.488571	0.561233	0.840092
2/2 of (PredSL, PCLR)	185	0.631841	0.686486	0.599614	0.899005		2/5 of (TargetP, WolfPSORT, PredSL, Localizer, PCLR)	36	0.840796	0.488439	0.556634	0.840092		2/4 of (TargetP, WolfPSORT, PredSL, PCLR)	53	0.81592	0.49697	0.552885	0.844682		2/5 of (TargetP, WolfPSORT, PredSL, Localizer, PCLR)	36	0.840796	0.488439	0.556634	0.840092
3/3 of (TargetP, WolfPSORT, Localizer)	106	0.621891	0.892857	0.709601	0.930375		1/3 of (Localizer, Multiloc2, PCLR)	162	0.855721	0.456233	0.533798	0.820964		1/3 of (Localizer, Multiloc2, PCLR)	162	0.855721	0.456233	0.533798	0.820964		1/2 of (Multiloc2, PCLR)	192	0.810945	0.455307	0.513363	0.821729
2/2 of (TargetP, PredSL)	165	0.616915	0.708571	0.604672	0.902066		1/2 of (Multiloc2, PCLR)	192	0.810945	0.455307	0.513363	0.821729		1/2 of (Localizer, PCLR)	190	0.845771	0.454545	0.527852	0.820199		1/3 of (Localizer, Multiloc2, PCLR)	162	0.855721	0.456233	0.533798	0.820964
2/2 of (PredSL, Localizer)	181	0.616915	0.873239	0.696279	0.927314		1/2 of (Localizer, PCLR)	190	0.845771	0.454545	0.527852	0.820199		1/4 of (TargetP, Localizer, Multiloc2, PCLR)	82	0.865672	0.439394	0.521983	0.809487		1/2 of (Localizer, PCLR)	190	0.845771	0.454545	0.527852	0.820199
4/4 of (TargetP, WolfPSORT, Localizer, PCLR)	59	0.606965	0.897059	0.702164	0.928845		1 of (PCLR)	6	0.78607	0.448864	0.496597	0.818669		1/3 of (TargetP, Localizer, PCLR)	129	0.860697	0.437975	0.518449	0.808722		1 of (PCLR)	6	0.78607	0.448864	0.496597	0.818669
3/3 of (TargetP, PredSL, PCLR)	121	0.60199	0.746914	0.618446	0.907422		1/3 of (TargetP, Multiloc2 PCLR)	132	0.840796	0.440104	0.511931	0.811018		1/2 of (Multiloc2, PCLR)	192	0.810945	0.455307	0.513363	0.821729		1/3 of (TargetP, Multiloc2 PCLR)	132	0.840796	0.440104	0.511931	0.811018
3/3 of (PredSL, Localizer, PCLR)	154	0.587065	0.874074	0.677655	0.923489		1/4 of (TargetP, Localizer, Multiloc2, PCLR)	82	0.865672	0.439394	0.521983	0.809487		1/3 of (TargetP, Multiloc2 PCLR)	132	0.840796	0.440104	0.511931	0.811018		1/4 of (TargetP, Localizer, Multiloc2, PCLR)	82	0.865672	0.439394	0.521983	0.809487
2/2 of (WolfPSORT, PredSL)	173	0.587065	0.76129	0.617715	0.908187		1/3 of (TargetP, Localizer, PCLR)	129	0.860697	0.437975	0.518449	0.808722		1/2 of (TargetP, PCLR)	172	0.830846	0.437173	0.504822	0.809487		1/2 of (TargetP, PCLR)	172	0.830846	0.437173	0.504822	0.809487
3/3 of (TargetP, PredSL, Localizer)	115	0.58209	0.89313	0.684034	0.925019		1/2 of (TargetP, PCLR)	172	0.830846	0.437173	0.504822	0.809487		1/4 of (PredSL, Localizer, Multiloc2, PCLR)	102	0.870647	0.419664	0.504491	0.79495		1/3 of (TargetP, Localizer, PCLR)	129	0.860697	0.437975	0.518449	0.808722
1 of (Multiloc2)	5	0.572139	0.864662	0.663261	0.920428		1/3 of (PredSL, Multiloc2, PCLR)	159	0.840796	0.420398	0.492568	0.797246		1/5 of (TargetP, PredSL, Localizer, Multiloc2, PCLR)	22	0.880597	0.415493	0.504464	0.791125		1/3 of (PredSL, Multiloc2, PCLR)	159	0.840796	0.420398	0.492568	0.797246
4/4 of (TargetP, PredSL, Localizer, PCLR)	71	0.567164	0.890625	0.673008	0.922724		1/4 of (PredSL, Localizer, Multiloc2, PCLR)	102	0.870647	0.419664	0.504491	0.79495		1/4 of (TargetP, PredSL, Localizer, PCLR)	74	0.875622	0.414118	0.500939	0.79036		1/2 of (PredSL, PCLR)	186	0.830846	0.418546	0.486513	0.79648
3/3 of (WolfPSORT, PredSL, PCLR)	139	0.562189	0.801418	0.624292	0.911247		1/2 of (PredSL, PCLR)	186	0.830846	0.418546	0.486513	0.79648		1/4 of (TargetP, PredSL, Multiloc2, PCLR)	78	0.865672	0.417266	0.499941	0.79342		1/4 of (PredSL, Localizer, Multiloc2, PCLR)	102	0.870647	0.419664	0.504491	0.79495
3/3 of (WolfPSORT, PredSL, Localizer)	133	0.552239	0.895161	0.665359	0.921194		1/3 of (PredSL, Localizer, PCLR)	156	0.860697	0.417874	0.49845	0.794185		1/3 of (PredSL, Localizer, PCLR)	156	0.860697	0.417874	0.49845	0.794185		1/3 of (PredSL, Localizer, PCLR)	156	0.860697	0.417874	0.49845	0.794185
3/3 of (TargetP, WolfPSORT, PredSL)	103	0.547264	0.833333	0.631374	0.913542		1/4 of (TargetP, PredSL, Multiloc2, PCLR)	78	0.865672	0.417266	0.499941	0.79342		1 of (PCLR)	6	0.78607	0.448864	0.496597	0.818669		1/4 of (TargetP, PredSL, Multiloc2, PCLR)	78	0.865672	0.417266	0.499941	0.79342
2/2 of (Multiloc2, PCLR)	191	0.547264	0.866142	0.647824	0.917368		1/3 of (TargetP, PredSL, PCLR)	123	0.860697	0.415865	0.496408	0.792655		1/3 of (TargetP, PredSL, PCLR)	123	0.860697	0.415865	0.496408	0.792655		1/3 of (TargetP, PredSL, PCLR)	123	0.860697	0.415865	0.496408	0.792655
2/2 of (Localizer, Multiloc2)	187	0.542289	0.931624	0.676095	0.923489		1/5 of (TargetP, PredSL, Localizer, Multiloc2, PCLR)	22	0.880597	0.415493	0.504464	0.791125		1/3 of (PredSL, Multiloc2, PCLR)	159	0.840796	0.420398	0.492568	0.797246		1/5 of (TargetP, PredSL, Localizer, Multiloc2, PCLR)	22	0.880597	0.415493	0.504464	0.791125
4/4 of (TargetP, WolfPSORT, PredSL, PCLR)	51	0.537313	0.850394	0.633502	0.914308		1/4 of (TargetP, PredSL, Localizer, PCLR)	74	0.875622	0.414118	0.500939	0.79036		1/2 of (PredSL, PCLR)	186	0.830846	0.418546	0.486513	0.79648		1/4 of (TargetP, PredSL, Localizer, PCLR)	74	0.875622	0.414118	0.500939	0.79036
2/2 of (TargetP, Multiloc2)	169	0.537313	0.885246	0.650595	0.918133		1/2 of (WolfPSORT, Localizer)	176	0.840796	0.378076	0.448241	0.762816		1/2 of (WolfPSORT, Localizer)	176	0.840796	0.378076	0.448241	0.762816		1/2 of (WolfPSORT, Multiloc2)	178	0.80597	0.376744	0.432768	0.765111
4/4 of (WolfPSORT, PredSL, Localizer, PCLR)	87	0.532338	0.89916	0.653941	0.918898		1/2 of (WolfPSORT, Multiloc2)	178	0.80597	0.376744	0.432768	0.765111		1/3 of (WolfPSORT, Localizer, Multiloc2)	144	0.845771	0.376106	0.448087	0.76052		1/2 of (WolfPSORT, Localizer)	176	0.840796	0.378076	0.448241	0.762816
3/3 of (Localizer, Multiloc2, PCLR)	160	0.527363	0.929825	0.664989	0.921194		1/3 of (WolfPSORT, Localizer, Multiloc2)	144	0.845771	0.376106	0.448087	0.76052		1/2 of (WolfPSORT, Multiloc2)	178	0.80597	0.376744	0.432768	0.765111		1 of (WolfPSORT)	2	0.751244	0.364734	0.398151	0.76052
4/4 of (TargetP, WolfPSORT, PredSL, Localizer)	43	0.522388	0.913043	0.653731	0.918898		1 of (WolfPSORT)	2	0.751244	0.364734	0.398151	0.76052		1/3 of (TargetP, WolfPSORT, Multiloc2)	111	0.860697	0.355967	0.431205	0.739097		1/3 of (WolfPSORT, Localizer, Multiloc2)	144	0.845771	0.376106	0.448087	0.76052
3/3 of (TargetP, Multiloc2 PCLR)	130	0.522388	0.889831	0.642767	0.916603		1/3 of (TargetP, WolfPSORT, Multiloc2)	111	0.860697	0.355967	0.431205	0.739097		1/4 of (TargetP, WolfPSORT, Localizer, Multiloc2)	58	0.870647	0.344488	0.421513	0.725325		1/3 of (TargetP, WolfPSORT, Multiloc2)	111	0.860697	0.355967	0.431205	0.739097
3/3 of (TargetP, Localizer, Multiloc2)	124	0.517413	0.945455	0.665261	0.921194		1/2 of (TargetP, WolfPSORT)	164	0.855721	0.347475	0.419205	0.730681		1/4 of (WolfPSORT, PredSL, Localizer, Multiloc2)	86	0.870647	0.343137	0.419876	0.723795		1/2 of (TargetP, WolfPSORT)	164	0.855721	0.347475	0.419205	0.730681
2/2 of (WolfPSORT, Multiloc2)	177	0.517413	0.888889	0.63895	0.915838		1/3 of (WolfPSORT, PredSL, Multiloc2)	138	0.855721	0.346076	0.417533	0.729151		1/3 of (TargetP, WolfPSORT, Localizer)	108	0.865672	0.344554	0.419626	0.72609		1/3 of (WolfPSORT, PredSL, Multiloc2)	138	0.855721	0.346076	0.417533	0.729151
5/5 of (TargetP, WolfPSORT, PredSL, Localizer, PCLR)	33	0.512438	0.911504	0.646166	0.917368		1/3 of (TargetP, WolfPSORT, Localizer)	108	0.865672	0.344554	0.419626	0.72609		1/2 of (TargetP, WolfPSORT)	164	0.855721	0.347475	0.419205	0.730681		1/2 of (WolfPSORT, PredSL)	174	0.840796	0.344196	0.409432	0.729151
4/4 of (TargetP, Localizer, Multiloc2, PCLR)	79	0.507463	0.944444	0.657795	0.919663		1/4 of (TargetP, WolfPSORT, Localizer, Multiloc2)	58	0.870647	0.344488	0.421513	0.725325		1/3 of (WolfPSORT, PredSL, Localizer)	135	0.865672	0.343874	0.418803	0.725325		1/3 of (TargetP, WolfPSORT, Localizer)	108	0.865672	0.344554	0.419626	0.72609
3/3 of (WolfPSORT, Multiloc2, PCLR)	148	0.497512	0.892857	0.627206	0.913542		1/2 of (WolfPSORT, PredSL)	174	0.840796	0.344196	0.409432	0.729151		1/3 of (WolfPSORT, PredSL, Multiloc2)	138	0.855721	0.346076	0.417533	0.729151		1/4 of (TargetP, WolfPSORT, Localizer, Multiloc2)	58	0.870647	0.344488	0.421513	0.725325
3/3 of (WolfPSORT, Localizer, Multiloc2)	142	0.492537	0.933962	0.6425	0.916603		1/3 of (WolfPSORT, PredSL, Localizer)	135	0.865672	0.343874	0.418803	0.725325		1/4 of (TargetP, WolfPSORT, PredSL, Multiloc2)	50	0.880597	0.332707	0.410925	0.710023		1/3 of (WolfPSORT, PredSL, Localizer)	135	0.865672	0.343874	0.418803	0.725325
2/2 of (PredSL, Multiloc2)	183	0.492537	0.908257	0.630851	0.914308		1/4 of (WolfPSORT, PredSL, Localizer, Multiloc2)	86	0.870647	0.343137	0.419876	0.723795		1/2 of (WolfPSORT, PredSL)	174	0.840796	0.344196	0.409432	0.729151		1/4 of (WolfPSORT, PredSL, Localizer, Multiloc2)	86	0.870647	0.343137	0.419876	0.723795
3/3 of (TargetP, WolfPSORT, Multiloc2)	109	0.487562	0.899083	0.62318	0.912777		1/4 of (TargetP, WolfPSORT, PredSL, Multiloc2)	50	0.880597	0.332707	0.410925	0.710023		1/5 of (TargetP, WolfPSORT, PredSL, Localizer, Multiloc2)	42	0.885572	0.32963	0.408999	0.705432		1/3 of (TargetP, WolfPSORT, PredSL)	105	0.875622	0.332703	0.408966	0.710788
4/4 of (WolfPSORT, Localizer, Multiloc2, PCLR)	95	0.482587	0.932692	0.634846	0.915073		1/3 of (TargetP, WolfPSORT, PredSL)	105	0.875622	0.332703	0.408966	0.710788		1/3 of (TargetP, WolfPSORT, PredSL)	105	0.875622	0.332703	0.408966	0.710788		1/4 of (TargetP, WolfPSORT, PredSL, Multiloc2)	50	0.880597	0.332707	0.410925	0.710023
4/4 of (TargetP, WolfPSORT, Multiloc2, PCLR)	63	0.477612	0.90566	0.619193	0.912012		1/5 of (TargetP, WolfPSORT, PredSL, Localizer, Multiloc2)	42	0.885572	0.32963	0.408999	0.705432		1/4 of (TargetP, WolfPSORT, PredSL, Localizer)	46	0.880597	0.329609	0.407018	0.706197		1/4 of (TargetP, WolfPSORT, PredSL, Localizer)	46	0.880597	0.329609	0.407018	0.706197
3/3 of (PredSL, Localizer, Multiloc2)	151	0.477612	0.932039	0.630994	0.914308		1/4 of (TargetP, WolfPSORT, PredSL, Localizer)	46	0.880597	0.329609	0.407018	0.706197		1 of (WolfPSORT)	2	0.751244	0.364734	0.398151	0.76052		1/5 of (TargetP, WolfPSORT, PredSL, Localizer, Multiloc2)	42	0.885572	0.32963	0.408999	0.705432
3/3 of (PredSL, Multiloc2, PCLR)	157	0.477612	0.90566	0.619193	0.912012		1/4 of (WolfPSORT, Localizer, Multiloc2, PCLR)	98	0.870647	0.321691	0.393005	0.697781		1/4 of (WolfPSORT, Localizer, Multiloc2, PCLR)	98	0.870647	0.321691	0.393005	0.697781		1/4 of (WolfPSORT, Localizer, Multiloc2, PCLR)	98	0.870647	0.321691	0.393005	0.697781
3/3 of (TargetP, PredSL, Multiloc2)	118	0.472637	0.92233	0.623122	0.912777		1/3 of (WolfPSORT, Localizer, PCLR)	147	0.870647	0.321691	0.393005	0.697781		1/3 of (WolfPSORT, Localizer, PCLR)	147	0.870647	0.321691	0.393005	0.697781		1/3 of (WolfPSORT, Localizer, PCLR)	147	0.870647	0.321691	0.393005	0.697781
4/4 of (TargetP, WolfPSORT, Localizer, Multiloc2)	55	0.467662	0.949495	0.631448	0.914308		1/3 of (WolfPSORT, Multiloc2, PCLR)	150	0.850746	0.31903	0.381924	0.697781		1/5 of (TargetP, WolfPSORT, Localizer, Multiloc2, PCLR)	27	0.880597	0.317204	0.390997	0.69013		1/3 of (WolfPSORT, Multiloc2, PCLR)	150	0.850746	0.31903	0.381924	0.697781
5/5 of (TargetP, WolfPSORT, Localizer, Multiloc2, PCLR)	23	0.462687	0.94898	0.627584	0.913542		1/2 of (WolfPSORT, PCLR)	180	0.845771	0.317757	0.378383	0.697016		1/4 of (TargetP, WolfPSORT, Localizer, PCLR)	62	0.880597	0.317204	0.390997	0.69013		1/2 of (WolfPSORT, PCLR)	180	0.845771	0.317757	0.378383	0.697016
4/4 of (TargetP, PredSL, Multiloc2, PCLR)	75	0.462687	0.920792	0.615297	0.911247		1/5 of (TargetP, WolfPSORT, Localizer, Multiloc2, PCLR)	27	0.880597	0.317204	0.390997	0.69013		1/4 of (TargetP, WolfPSORT, Multiloc2, PCLR)	66	0.870647	0.315884	0.385419	0.69013		1/5 of (TargetP, WolfPSORT, Localizer, Multiloc2, PCLR)	27	0.880597	0.317204	0.390997	0.69013
4/4 of (PredSL, Localizer, Multiloc2, PCLR)	99	0.462687	0.93	0.619337	0.912012		1/4 of (TargetP, WolfPSORT, Localizer, PCLR)	62	0.880597	0.317204	0.390997	0.69013		1/3 of (TargetP, WolfPSORT, PCLR)	114	0.870647	0.315884	0.385419	0.69013		1/4 of (TargetP, WolfPSORT, Localizer, PCLR)	62	0.880597	0.317204	0.390997	0.69013
4/4 of (TargetP, PredSL, Localizer, Multiloc2)	67	0.457711	0.948454	0.623703	0.912777		1/4 of (TargetP, WolfPSORT, Multiloc2, PCLR)	66	0.870647	0.315884	0.385419	0.69013		1/3 of (WolfPSORT, Multiloc2, PCLR)	150	0.850746	0.31903	0.381924	0.697781		1/4 of (TargetP, WolfPSORT, Multiloc2, PCLR)	66	0.870647	0.315884	0.385419	0.69013
3/3 of (WolfPSORT, PredSL, Multiloc2)	136	0.452736	0.919192	0.607401	0.909717		1/3 of (TargetP, WolfPSORT, PCLR)	114	0.870647	0.315884	0.385419	0.69013		1/6 of (TargetP, WolfPSORT, PredSL, Localizer, Multiloc2, PCLR)	12	0.890547	0.30756	0.38192	0.674828		1/3 of (TargetP, WolfPSORT, PCLR)	114	0.870647	0.315884	0.385419	0.69013
5/5 of (TargetP, PredSL, Localizer, Multiloc2, PCLR)	18	0.447761	0.947368	0.615888	0.911247		1/5 of (Wolf PSORT, PredSL, Localizer, Multiloc2, PCLR)	17	0.880597	0.307826	0.37845	0.677123		1/5 of (TargetP, WolfPSORT, PredSL, Localizer, PCLR)	37	0.890547	0.30756	0.38192	0.674828		1/4 of (WolfPSORT, PredSL, Multiloc2, PCLR)	94	0.865672	0.306338	0.370737	0.677888
4/4 of (WolfPSORT, PredSL, Multiloc2, PCLR)	91	0.442786	0.917526	0.599429	0.908187		1/4 of (WolfPSORT, PredSL, Localizer, PCLR)	90	0.880597	0.307826	0.37845	0.677123		1/5 of (TargetP, WolfPSORT, PredSL, Multiloc2, PCLR)	32	0.885572	0.307427	0.379818	0.675593		1/3 of (WolfPSORT, PredSL, PCLR)	141	0.865672	0.306338	0.370737	0.677888
4/4 of (WolfPSORT, PredSL, Localizer, Multiloc2)	83	0.437811	0.93617	0.603744	0.908952		1/6 of (TargetP, WolfPSORT, PredSL, Localizer, Multiloc2, PCLR)	12	0.890547	0.30756	0.38192	0.674828		1/4 of (TargetP, WolfPSORT, PredSL, PCLR)	54	0.885572	0.307427	0.379818	0.675593		1/5 of (Wolf PSORT, PredSL, Localizer, Multiloc2, PCLR)	17	0.880597	0.307826	0.37845	0.677123
4/4 of (TargetP, WolfPSORT, PredSL, Multiloc2)	47	0.432836	0.935484	0.59975	0.908187		1/5 of (TargetP, WolfPSORT, PredSL, Localizer, PCLR)	37	0.890547	0.30756	0.38192	0.674828		1/5 of (Wolf PSORT, PredSL, Localizer, Multiloc2, PCLR)	17	0.880597	0.307826	0.37845	0.677123		1/4 of (WolfPSORT, PredSL, Localizer, PCLR)	90	0.880597	0.307826	0.37845	0.677123
5/5 of (Wolf PSORT, PredSL, Localizer, Multiloc2, PCLR)	13	0.427861	0.934783	0.595736	0.907422		1/5 of (TargetP, WolfPSORT, PredSL, Multiloc2, PCLR)	32	0.885572	0.307427	0.379818	0.675593		1/4 of (WolfPSORT, PredSL, Localizer, PCLR)	90	0.880597	0.307826	0.37845	0.677123		1/5 of (TargetP, WolfPSORT, PredSL, Multiloc2, PCLR)	32	0.885572	0.307427	0.379818	0.675593
5/5 of (TargetP, WolfPSORT, PredSL, Multiloc2, PCLR)	28	0.427861	0.934783	0.595736	0.907422		1/4 of (TargetP, WolfPSORT, PredSL, PCLR)	54	0.885572	0.307427	0.379818	0.675593		1/2 of (WolfPSORT, PCLR)	180	0.845771	0.317757	0.378383	0.697016		1/4 of (TargetP, WolfPSORT, PredSL, PCLR)	54	0.885572	0.307427	0.379818	0.675593
5/5 of (TargetP, WolfPSORT, PredSL, Localizer, Multiloc2)	38	0.41791	0.954545	0.596404	0.907422		1/4 of (WolfPSORT, PredSL, Multiloc2, PCLR)	94	0.865672	0.306338	0.370737	0.677888		1/4 of (WolfPSORT, PredSL, Multiloc2, PCLR)	94	0.865672	0.306338	0.370737	0.677888		1/6 of (TargetP, WolfPSORT, PredSL, Localizer, Multiloc2, PCLR)	12	0.890547	0.30756	0.38192	0.674828
6/6 of (TargetP, WolfPSORT, PredSL, Localizer, Multiloc2, PCLR)	7	0.412935	0.954023	0.592376	0.906656		1/3 of (WolfPSORT, PredSL, PCLR)	141	0.865672	0.306338	0.370737	0.677888		1/3 of (WolfPSORT, PredSL, PCLR)	141	0.865672	0.306338	0.370737	0.677888		1/5 of (TargetP, WolfPSORT, PredSL, Localizer, PCLR)	37	0.890547	0.30756	0.38192	0.674828

## Sheet: Sheet1
							MCC
							Rank	Description	Sensitivity	Specificity	MCC	ACC
							1	2/3 of (TargetP, Localizer, Multiloc2)	0.646154	0.785047	0.658743	0.907308
							2	3/4 of (TargetP, WolfPSORT, Localizer, Multiloc2)	0.618462	0.810484	0.656705	0.908114
							3	2/2 of (TargetP, Localizer)	0.610769	0.806911	0.649973	0.906502
							4	4/5 of (TargetP, WolfPSORT, Localizer, Multiloc2, PCLR)	0.601538	0.816284	0.64953	0.906771
							5	3/4 of (TargetP, Localizer, Multiloc2, PCLR)	0.621538	0.790607	0.64723	0.905159
							6	2/4 of (TargetP, WolfPSORT, Multiloc2, PCLR)	0.695385	0.719745	0.646861	0.899516
							7	3/3 of (TargetP, Localizer, PCLR)	0.587692	0.821505	0.643787	0.905696
							8	3/4 of (WolfPSORT, Localizer, Multiloc2, PCLR)	0.633846	0.771536	0.643459	0.903278
							9	2/3 of (WolfPSORT, Localizer, Multiloc2)	0.66	0.744792	0.642589	0.901128
							10	2/3 of (PredSL, Localizer, Multiloc2)	0.596923	0.803313	0.639446	0.904084
							11	3/4 of (TargetP, PredSL, Localizer, Multiloc2)	0.575385	0.827434	0.639267	0.90489
							12	2/3 of (Localizer, Multiloc2, PCLR)	0.66	0.732082	0.634705	0.898442
							13	2/2 of (Localizer, PCLR)	0.633846	0.755963	0.634189	0.900322
							14	3/5 of (TargetP, WolfPSORT, PredSL, Localizer, Multiloc2)	0.652308	0.737391	0.633597	0.89871
							15	4/6 of (TargetP, WolfPSORT, PredSL, Localizer, Multiloc2, PCLR)	0.638462	0.750452	0.633568	0.899785
							16	1/2 of (Localizer, Multiloc2)	0.696923	0.695853	0.632087	0.893874
							17	1 of (Localizer)	0.675385	0.713821	0.631848	0.896024
							18	4/5 of (TargetP, PredSL, Localizer, Multiloc2, PCLR)	0.563077	0.828054	0.631791	0.903278
							19	4/5 of (TargetP, WolfPSORT, PredSL, Localizer, Multiloc2)	0.547692	0.845606	0.631145	0.903546
							20	3/4 of (PredSL, Localizer, Multiloc2, PCLR)	0.578462	0.806867	0.629992	0.902203
							21	5/6 of (TargetP, WolfPSORT, PredSL, Localizer, Multiloc2, PCLR)	0.536923	0.85122	0.627013	0.90274
							22	3/4 of (WolfPSORT, PredSL, Localizer, Multiloc2)	0.563077	0.818792	0.626826	0.901934
							23	4/5 of (TargetP, WolfPSORT, PredSL, Localizer, PCLR)	0.612308	0.763916	0.626189	0.899248
							24	2/3 of (TargetP, WolfPSORT, Multiloc2)	0.643077	0.733333	0.625791	0.89683
							25	3/4 of (TargetP, WolfPSORT, PredSL, Localizer)	0.626154	0.748162	0.625005	0.897904
