# Supplementary material for: Genome-Scale Characterization of Predicted Plastid-Targeted Proteomes in Higher Plants
Source: Sci Rep. 2020 May 19;10:8281. doi: 10.1038/s41598-020-64670-5 (PMC7237471; doi:10.1038/s41598-020-64670-5)
Supplement: Supplementary file 1 [file 41598_2020_64670_MOESM1_ESM.zip › Supplementary File 1/Supplementary file 1.3.xlsx]

## Sheet: Combined
			Location Experiments																			6 Programs							5 programs, minus TargetP						5 programs, minus WolfPSORT						5 programs, minus PredSL						5 programs, minus Localizer
Source	Gene		Location GFP	Location Mass Spec	Binary GFP	Binary MS	GFP + MS	Location TargetP 1.1	CropPAL WolfPSORT	Commandline WolfPSORT	PredSL	Localizer	Multiloc2	PCLR	Location TargetP 1.1	Location WoLF PSORT	PredSL	Localizer	Multiloc2	PCLR		6 of 6	5 of 6	4 of 6	3 of 6	2 of 6	1 of 6		5 of 5	4 of 5	3 of 5	2 of 5	1 of 5		5 of 5	4 of 5	3 of 5	2 of 5	1 of 5		5 of 5	4 of 5	3 of 5	2 of 5	1 of 5		5 of 5	4 of 5	3 of 5
CropPAL		AC155434.2_FGP004		plastid:18453340	0	1	1		nucleus	nucl	secreted	-	cytoplasmic: 0.76	non-Chloroplast Targeting	0	0	0	0	0	0		0	0	0	0	0	0		0	0	0	0	0		0	0	0	0	0		0	0	0	0	0		0	0	0
CropPAL		AC188838.3_FGP005		plastid:23198870;plastid:22065420	0	1	1	mitochondrion	plastid	chlo	mitochondrion	Y (0.694 | 1-52)	mitochondrial: 0.42	non-Chloroplast Targeting	0	1	0	1	0	0		0	0	0	0	1	1		0	0	0	1	1		0	0	0	0	1		0	0	0	1	1		0	0	0
CropPAL		AC189750.4_FGP004		extracellular:20408568;plastid:23198870;plastid:22065420	0	0	0		plastid	chlo	chloroplast	-	cytoplasmic: 0.61	non-Chloroplast Targeting	0	1	1	0	0	0		0	0	0	0	1	1		0	0	0	1	1		0	0	0	0	1		0	0	0	0	1		0	0	0
CropPAL		AC190628.4_FGP007		plastid:23198870;plastid:22065420;plastid:20089766	0	1	1		nucleus	nucl	other	-	nuclear: 0.75	non-Chloroplast Targeting	0	0	0	0	0	0		0	0	0	0	0	0		0	0	0	0	0		0	0	0	0	0		0	0	0	0	0		0	0	0
CropPAL		AC193754.3_FGP008		plastid:22065420	0	1	1	plastid	cytosol	chlo	mitochondrion	Y (0.756 | 1-55)	cytoplasmic: 0.53	non-Chloroplast Targeting	1	1	0	1	0	0		0	0	0	1	1	1		0	0	0	1	1		0	0	0	1	1		0	0	1	1	1		0	0	0
CropPAL		AC195340.3_FGP001		plasma membrane:23508561;plasma membrane:23353019;plastid:23198870;plastid:22065420	0	0	0		cytosol	cyto	other	-	cytoplasmic: 0.71	non-Chloroplast Targeting	0	0	0	0	0	0		0	0	0	0	0	0		0	0	0	0	0		0	0	0	0	0		0	0	0	0	0		0	0	0
CropPAL		AC197672.3_FGP002		extracellular:20408568;plastid:23198870;plastid:22065420;plastid:18453340;plastid:16243905	0	0	0	plastid	plastid	chlo	mitochondrion	Y (1.0 | 1-41)	chloroplast: 0.67	Chloroplast Targeting	1	1	0	1	1	1		0	1	1	1	1	1		0	1	1	1	1		0	1	1	1	1		1	1	1	1	1		0	1	1
CropPAL		AC197705.4_FGP011		plastid:23198870	0	1	1	plastid	plastid	chlo	mitochondrion	Y (0.999 | 1-41)	mitochondrial: 0.7	Chloroplast Targeting	1	1	0	1	0	1		0	0	1	1	1	1		0	0	1	1	1		0	0	1	1	1		0	1	1	1	1		0	0	1
CropPAL		AC198169.4_FGP004		plastid:23198870;plastid:22065420	0	1	1			chlo	other	-	cytoplasmic: 0.64	non-Chloroplast Targeting	0	1	0	0	0	0		0	0	0	0	0	1		0	0	0	0	1		0	0	0	0	0		0	0	0	0	1		0	0	0
CropPAL		AC198353.5_FGP004		plastid:23198870;plastid:22065420	0	1	1		mitochondrion	mito	other	-	cytoplasmic: 0.84	non-Chloroplast Targeting	0	0	0	0	0	0		0	0	0	0	0	0		0	0	0	0	0		0	0	0	0	0		0	0	0	0	0		0	0	0
CropPAL		AC198418.3_FGP005		plastid:18453340	0	1	1	plastid	plastid	chlo	mitochondrion	Y (0.641 | 1-48)	mitochondrial: 0.36	Chloroplast Targeting	1	1	0	1	0	1		0	0	1	1	1	1		0	0	1	1	1		0	0	1	1	1		0	1	1	1	1		0	0	1
CropPAL		AC199439.4_FGP005		plastid:23198870;plastid:22065420	0	1	1		cytosol	cyto	other	-	cytoplasmic: 0.82	non-Chloroplast Targeting	0	0	0	0	0	0		0	0	0	0	0	0		0	0	0	0	0		0	0	0	0	0		0	0	0	0	0		0	0	0
CropPAL		AC199526.5_FGP003		plastid:22065420	0	1	1	plastid	plastid	chlo	mitochondrion	Y (0.983 | 1-41)	cytoplasmic: 0.58	Chloroplast Targeting	1	1	0	1	0	1		0	0	1	1	1	1		0	0	1	1	1		0	0	1	1	1		0	1	1	1	1		0	0	1
CropPAL		AC203173.3_FGP004		plasma membrane:23353019;plastid:23198870;plastid:22065420	0	0	0		cytosol	cyto	other	-	cytoplasmic: 0.89	non-Chloroplast Targeting	0	0	0	0	0	0		0	0	0	0	0	0		0	0	0	0	0		0	0	0	0	0		0	0	0	0	0		0	0	0
CropPAL		AC203761.3_FGP002		plastid:22065420	0	1	1	mitochondrion	plastid	chlo	mitochondrion	Y (0.874 | 1-21)	mitochondrial: 0.61	Chloroplast Targeting	0	1	0	1	0	1		0	0	0	1	1	1		0	0	1	1	1		0	0	0	1	1		0	0	1	1	1		0	0	0
CropPAL		AC205730.3_FGP002		plastid:22065420	0	1	1	mitochondrion		chlo	secreted	-	cytoplasmic: 0.56	non-Chloroplast Targeting	0	1	0	0	0	0		0	0	0	0	0	1		0	0	0	0	1		0	0	0	0	0		0	0	0	0	1		0	0	0
CropPAL		AC209784.3_FGP007		plastid:23198870;plastid:22065420	0	1	1		cytosol	cyto	other	-	cytoplasmic: 0.83	non-Chloroplast Targeting	0	0	0	0	0	0		0	0	0	0	0	0		0	0	0	0	0		0	0	0	0	0		0	0	0	0	0		0	0	0
CropPAL		AC210013.4_FGP011		plastid:23198870;plastid:22065420	0	1	1	mitochondrion	plastid	chlo	mitochondrion	-	mitochondrial: 0.35	non-Chloroplast Targeting	0	1	0	0	0	0		0	0	0	0	0	1		0	0	0	0	1		0	0	0	0	0		0	0	0	0	1		0	0	0
CropPAL		AC210013.4_FGP013		plastid:22065420	0	1	1	plastid	plastid	chlo	other	Y (1.0 | 1-41)	chloroplast: 0.66	Chloroplast Targeting	1	1	0	1	1	1		0	1	1	1	1	1		0	1	1	1	1		0	1	1	1	1		1	1	1	1	1		0	1	1
CropPAL		AC211737.3_FGP012		plastid:23198870;plastid:22065420;plastid:20089766	0	1	1	plastid	plastid	chlo	chloroplast	-	cytoplasmic: 0.54	Chloroplast Targeting	1	1	1	0	0	1		0	0	1	1	1	1		0	0	1	1	1		0	0	1	1	1		0	0	1	1	1		0	1	1
CropPAL		AC213521.3_FGP005		plastid:23198870;plastid:22065420	0	1	1	plastid	plastid	chlo	chloroplast	Y (0.977 | 1-50)	chloroplast: 0.83	Chloroplast Targeting	1	1	1	1	1	1		1	1	1	1	1	1		1	1	1	1	1		1	1	1	1	1		1	1	1	1	1		1	1	1
CropPAL		AC214817.3_FGP004		plastid:18599648	0	1	1	vacuole,plasma membrane,endoplasmic reticulum,golgi,extracellular	vacuole	vacu	mitochondrion	-	Golgi apparatus: 0.55	non-Chloroplast Targeting	0	0	0	0	0	0		0	0	0	0	0	0		0	0	0	0	0		0	0	0	0	0		0	0	0	0	0		0	0	0
CropPAL		AC215201.3_FGP005		plastid:23198870;plastid:22065420;plastid:20089766;plastid:18453340;plastid:16243905	0	1	1	plastid	mitochondrion	chlo	chloroplast	Y (0.999 | 1-29)	chloroplast: 0.56	Chloroplast Targeting	1	1	1	1	1	1		1	1	1	1	1	1		1	1	1	1	1		1	1	1	1	1		1	1	1	1	1		1	1	1
CropPAL		AC217499.3_FGP003		plastid:23198870;plastid:22065420;plastid:18453340	0	1	1	plastid	plasma membrane	plas	chloroplast	Y (1.0 | 1-35)	cytoplasmic: 0.34	Chloroplast Targeting	1	0	1	1	0	1		0	0	1	1	1	1		0	0	1	1	1		0	1	1	1	1		0	0	1	1	1		0	0	1
CropPAL		AC230011.2_FGP002		plastid:18599648	0	1	1		nucleus	nucl	mitochondrion	-	cytoplasmic: 0.52	non-Chloroplast Targeting	0	0	0	0	0	0		0	0	0	0	0	0		0	0	0	0	0		0	0	0	0	0		0	0	0	0	0		0	0	0
CropPAL		AC233866.1_FGP006		extracellular:20408568;plasma membrane:23353019;plastid:23198870;plastid:22065420;plastid:18599648	0	0	0		cytosol	cyto	other	-	cytoplasmic: 0.9	non-Chloroplast Targeting	0	0	0	0	0	0		0	0	0	0	0	0		0	0	0	0	0		0	0	0	0	0		0	0	0	0	0		0	0	0
CropPAL		AC234203.1_FGP004		plastid:23198870	0	1	1		plastid	chlo	secreted	-	ER: 0.35	non-Chloroplast Targeting	0	1	0	0	0	0		0	0	0	0	0	1		0	0	0	0	1		0	0	0	0	0		0	0	0	0	1		0	0	0
CropPAL		AC234515.1_FGP003		plastid:23198870;plastid:22065420	0	1	1		plastid	chlo	other	-	cytoplasmic: 0.75	non-Chloroplast Targeting	0	1	0	0	0	0		0	0	0	0	0	1		0	0	0	0	1		0	0	0	0	0		0	0	0	0	1		0	0	0
CropPAL		AC234528.1_FGP005		extracellular:20408568;plastid:23198870;plastid:22065420;plastid:20089766	0	0	0	plastid	plastid	chlo	chloroplast	-	chloroplast: 0.66	Chloroplast Targeting	1	1	1	0	1	1		0	1	1	1	1	1		0	1	1	1	1		0	1	1	1	1		0	1	1	1	1		1	1	1
CropPAL		GRMZM2G000622_P01		extracellular:20408568;plastid:23198870;plastid:22065420;plastid:20089766;plastid:16243905	0	0	0	plastid	plastid	chlo	mitochondrion	Y (0.993 | 1-41)	mitochondrial: 0.29	Chloroplast Targeting	1	1	0	1	0	1		0	0	1	1	1	1		0	0	1	1	1		0	0	1	1	1		0	1	1	1	1		0	0	1
CropPAL		GRMZM2G001084_P01		plastid:23543921;plastid:23198870;plastid:22065420	0	1	1		cytosol	cyto	other	-	cytoplasmic: 0.75	non-Chloroplast Targeting	0	0	0	0	0	0		0	0	0	0	0	0		0	0	0	0	0		0	0	0	0	0		0	0	0	0	0		0	0	0
CropPAL		GRMZM2G001327_P01		plasma membrane:23353019;plastid:23198870;plastid:22065420	0	0	0		cytosol	cyto	other	-	cytoplasmic: 0.89	non-Chloroplast Targeting	0	0	0	0	0	0		0	0	0	0	0	0		0	0	0	0	0		0	0	0	0	0		0	0	0	0	0		0	0	0
CropPAL		GRMZM2G001500_P01		plastid:23198870;plastid:22065420;plastid:20089766;plastid:16243905	0	1	1	plastid	plastid	chlo	chloroplast	Y (0.992 | 1-67)	chloroplast: 0.71	Chloroplast Targeting	1	1	1	1	1	1		1	1	1	1	1	1		1	1	1	1	1		1	1	1	1	1		1	1	1	1	1		1	1	1
CropPAL		GRMZM2G001500_P02		extracellular:20408568;plastid:18258693;plastid:16243905	0	0	0	plastid	plastid	chlo	chloroplast	Y (0.992 | 1-67)	chloroplast: 0.62	Chloroplast Targeting	1	1	1	1	1	1		1	1	1	1	1	1		1	1	1	1	1		1	1	1	1	1		1	1	1	1	1		1	1	1
CropPAL		GRMZM2G001551_P01		plastid:23198870;plastid:22065420	0	1	1	mitochondrion	plastid	chlo	mitochondrion	Y (0.964 | 1-24)	mitochondrial: 0.89	Chloroplast Targeting	0	1	0	1	0	1		0	0	0	1	1	1		0	0	1	1	1		0	0	0	1	1		0	0	1	1	1		0	0	0
CropPAL		GRMZM2G001696_P01		plastid:22065420	0	1	1		cytosol	cyto	other	-	cytoplasmic: 0.45	non-Chloroplast Targeting	0	0	0	0	0	0		0	0	0	0	0	0		0	0	0	0	0		0	0	0	0	0		0	0	0	0	0		0	0	0
CropPAL		GRMZM2G001750_P01		plastid:23543921;plastid:23198870;plastid:22065420;plastid:20089766;plastid:18453340	0	1	1	plastid	plastid	chlo	mitochondrion	Y (0.971 | 1-72)	mitochondrial: 0.44	Chloroplast Targeting	1	1	0	1	0	1		0	0	1	1	1	1		0	0	1	1	1		0	0	1	1	1		0	1	1	1	1		0	0	1
CropPAL		GRMZM2G001918_P01		plastid:23543921;plastid:23198870;plastid:22065420;plastid:18599648	0	1	1	plastid	plastid	chlo	mitochondrion	Y (0.991 | 1-36)	chloroplast: 0.8	Chloroplast Targeting	1	1	0	1	1	1		0	1	1	1	1	1		0	1	1	1	1		0	1	1	1	1		1	1	1	1	1		0	1	1
CropPAL		GRMZM2G001930_P01		plastid:16243905	0	1	1		nucleus	nucl	other	-	nuclear: 0.73	Chloroplast Targeting	0	0	0	0	0	1		0	0	0	0	0	1		0	0	0	0	1		0	0	0	0	1		0	0	0	0	1		0	0	0
CropPAL		GRMZM2G002165_P01		plastid:23198870;plastid:22065420;plastid:20089766	0	1	1	plastid	plastid	chlo	chloroplast	Y (0.989 | 1-68)	cytoplasmic: 0.46	Chloroplast Targeting	1	1	1	1	0	1		0	1	1	1	1	1		0	1	1	1	1		0	1	1	1	1		0	1	1	1	1		0	1	1
CropPAL		GRMZM2G002178_P01		extracellular:20408568;plastid:23543921;plastid:23198870;plastid:22065420;plastid:20089766;plastid:18599648	0	0	0	mitochondrion	plastid	chlo	mitochondrion	-	cytoplasmic: 0.47	non-Chloroplast Targeting	0	1	0	0	0	0		0	0	0	0	0	1		0	0	0	0	1		0	0	0	0	0		0	0	0	0	1		0	0	0
CropPAL		GRMZM2G002220_P01		plastid:23198870;plastid:22065420;plastid:20089766;plastid:16243905	0	1	1	plastid	plastid	chlo	mitochondrion	Y (0.999 | 1-61)	chloroplast: 0.67	Chloroplast Targeting	1	1	0	1	1	1		0	1	1	1	1	1		0	1	1	1	1		0	1	1	1	1		1	1	1	1	1		0	1	1
CropPAL		GRMZM2G002416_P01		plastid:23198870;plastid:22065420	0	1	1			chlo	other	-	cytoplasmic: 0.62	non-Chloroplast Targeting	0	1	0	0	0	0		0	0	0	0	0	1		0	0	0	0	1		0	0	0	0	0		0	0	0	0	1		0	0	0
CropPAL		GRMZM2G002515_P01		plastid:22065420;plastid:20089766	0	1	1	vacuole,plasma membrane,endoplasmic reticulum,golgi,extracellular		chlo	secreted	-	ER: 0.38	non-Chloroplast Targeting	0	1	0	0	0	0		0	0	0	0	0	1		0	0	0	0	1		0	0	0	0	0		0	0	0	0	1		0	0	0
CropPAL		GRMZM2G003109_P01		plastid:22065420	0	1	1	plastid	plastid	chlo	mitochondrion	Y (0.999 | 1-27)	cytoplasmic: 0.26	Chloroplast Targeting	1	1	0	1	0	1		0	0	1	1	1	1		0	0	1	1	1		0	0	1	1	1		0	1	1	1	1		0	0	1
CropPAL		GRMZM2G003157_P01		plastid:23198870;plastid:22065420	0	1	1	plastid	plastid	chlo	mitochondrion	Y (0.997 | 1-22)	nuclear: 0.58	Chloroplast Targeting	1	1	0	1	0	1		0	0	1	1	1	1		0	0	1	1	1		0	0	1	1	1		0	1	1	1	1		0	0	1
CropPAL		GRMZM2G003182_P01	mitochondrion:12121449;plastid:12121449	plastid:22065420	1	1	2	mitochondrion	plastid	chlo	chloroplast	Y (0.994 | 1-42)	chloroplast: 0.91	Chloroplast Targeting	0	1	1	1	1	1		0	1	1	1	1	1		1	1	1	1	1		0	1	1	1	1		0	1	1	1	1		0	1	1
CropPAL		GRMZM2G003385_P01		plastid:22065420	0	1	1		cytosol	cyto	secreted	-	cytoplasmic: 0.8	non-Chloroplast Targeting	0	0	0	0	0	0		0	0	0	0	0	0		0	0	0	0	0		0	0	0	0	0		0	0	0	0	0		0	0	0
CropPAL		GRMZM2G003732_P01		plastid:22065420	0	1	1	plastid	nucleus	nucl	mitochondrion	-	nuclear: 0.46	non-Chloroplast Targeting	1	0	0	0	0	0		0	0	0	0	0	1		0	0	0	0	0		0	0	0	0	1		0	0	0	0	1		0	0	0
CropPAL		GRMZM2G003869_P01		plastid:23198870	0	1	1		cytosol	cyto	other	-	cytoplasmic: 0.6	non-Chloroplast Targeting	0	0	0	0	0	0		0	0	0	0	0	0		0	0	0	0	0		0	0	0	0	0		0	0	0	0	0		0	0	0
CropPAL		GRMZM2G003875_P01		extracellular:20408568;plastid:23198870;plastid:22065420	0	0	0	plastid	plastid	chlo	mitochondrion	Y (0.957 | 1-50)	mitochondrial: 0.5	Chloroplast Targeting	1	1	0	1	0	1		0	0	1	1	1	1		0	0	1	1	1		0	0	1	1	1		0	1	1	1	1		0	0	1
CropPAL		GRMZM2G004040_P01		plastid:23198870;plastid:22065420	0	1	1	plastid	plastid	chlo	mitochondrion	Y (0.955 | 1-41)	mitochondrial: 0.98	Chloroplast Targeting	1	1	0	1	0	1		0	0	1	1	1	1		0	0	1	1	1		0	0	1	1	1		0	1	1	1	1		0	0	1
CropPAL		GRMZM2G004377_P02		plastid:16243905	0	1	1	plastid	cytosol	cyto	chloroplast	-	cytoplasmic: 0.6	non-Chloroplast Targeting	1	0	1	0	0	0		0	0	0	0	1	1		0	0	0	0	1		0	0	0	1	1		0	0	0	0	1		0	0	0
CropPAL		GRMZM2G004382_P01		extracellular:20408568;plastid:23198870;plastid:22065420;plastid:20089766;plastid:16243905	0	0	0	plastid	plastid	chlo	chloroplast	Y (0.994 | 1-25)	chloroplast: 0.89	Chloroplast Targeting	1	1	1	1	1	1		1	1	1	1	1	1		1	1	1	1	1		1	1	1	1	1		1	1	1	1	1		1	1	1
CropPAL		GRMZM2G004412_P01		plastid:22065420	0	1	1		plastid	chlo	other	-	cytoplasmic: 0.43	non-Chloroplast Targeting	0	1	0	0	0	0		0	0	0	0	0	1		0	0	0	0	1		0	0	0	0	0		0	0	0	0	1		0	0	0
CropPAL		GRMZM2G004516_P01		plastid:22065420	0	1	1		endoplasmic reticulum	E.R.	other	-	nuclear: 0.91	non-Chloroplast Targeting	0	0	0	0	0	0		0	0	0	0	0	0		0	0	0	0	0		0	0	0	0	0		0	0	0	0	0		0	0	0
CropPAL		GRMZM2G004880_P01		plastid:22065420;plastid:20089766;plastid:16243905	0	1	1	plastid	plastid	chlo	chloroplast	Y (0.999 | 1-23)	cytoplasmic: 0.5	Chloroplast Targeting	1	1	1	1	0	1		0	1	1	1	1	1		0	1	1	1	1		0	1	1	1	1		0	1	1	1	1		0	1	1
CropPAL		GRMZM2G005024_P01		plastid:23198870;plastid:22065420	0	1	1	plastid	plastid	chlo	mitochondrion	Y (0.986 | 1-37)	chloroplast: 0.62	Chloroplast Targeting	1	1	0	1	1	1		0	1	1	1	1	1		0	1	1	1	1		0	1	1	1	1		1	1	1	1	1		0	1	1
CropPAL		GRMZM2G005036_P01		plastid:23543921;plastid:23198870;plastid:22065420	0	1	1	mitochondrion	mitochondrion	mito	mitochondrion	-	mitochondrial: 0.56	Chloroplast Targeting	0	0	0	0	0	1		0	0	0	0	0	1		0	0	0	0	1		0	0	0	0	1		0	0	0	0	1		0	0	0
CropPAL		GRMZM2G005298_P01		plastid:23198870;plastid:22065420	0	1	1	plastid	plastid	chlo	chloroplast	Y (0.995 | 1-61)	mitochondrial: 0.24	Chloroplast Targeting	1	1	1	1	0	1		0	1	1	1	1	1		0	1	1	1	1		0	1	1	1	1		0	1	1	1	1		0	1	1
CropPAL		GRMZM2G005680_P01		nucleus:24677780;plastid:22065420	0	0	0	vacuole,plasma membrane,endoplasmic reticulum,golgi,extracellular	plastid	chlo	secreted	-	Golgi apparatus: 0.45	Chloroplast Targeting	0	1	0	0	0	1		0	0	0	0	1	1		0	0	0	1	1		0	0	0	0	1		0	0	0	1	1		0	0	0
CropPAL		GRMZM2G005848_P01		plastid:23198870	0	1	1		cytosol	cyto	other	-	cytoplasmic: 0.67	non-Chloroplast Targeting	0	0	0	0	0	0		0	0	0	0	0	0		0	0	0	0	0		0	0	0	0	0		0	0	0	0	0		0	0	0
CropPAL		GRMZM2G005938_P01		plastid:23198870;plastid:22065420	0	1	1	plastid	plastid	chlo	chloroplast	Y (0.996 | 1-41)	cytoplasmic: 0.46	Chloroplast Targeting	1	1	1	1	0	1		0	1	1	1	1	1		0	1	1	1	1		0	1	1	1	1		0	1	1	1	1		0	1	1
CropPAL		GRMZM2G005980_P01		extracellular:20408568;plastid:23198870	0	0	0	mitochondrion	plastid	chlo	mitochondrion	-	mitochondrial: 0.9	non-Chloroplast Targeting	0	1	0	0	0	0		0	0	0	0	0	1		0	0	0	0	1		0	0	0	0	0		0	0	0	0	1		0	0	0
CropPAL		GRMZM2G006130_P01		extracellular:22192489;plastid:22065420	0	0	0	vacuole,plasma membrane,endoplasmic reticulum,golgi,extracellular	plastid	chlo	secreted	-	ER: 0.36	non-Chloroplast Targeting	0	1	0	0	0	0		0	0	0	0	0	1		0	0	0	0	1		0	0	0	0	0		0	0	0	0	1		0	0	0
CropPAL		GRMZM2G006363_P01		plastid:23198870;plastid:18599648	0	1	1	plastid	plastid	chlo	chloroplast	-	cytoplasmic: 0.75	Chloroplast Targeting	1	1	1	0	0	1		0	0	1	1	1	1		0	0	1	1	1		0	0	1	1	1		0	0	1	1	1		0	1	1
CropPAL		GRMZM2G006363_P02		plastid:23543921;plastid:18599648	0	1	1		mitochondrion	mito	other	-	cytoplasmic: 0.61	non-Chloroplast Targeting	0	0	0	0	0	0		0	0	0	0	0	0		0	0	0	0	0		0	0	0	0	0		0	0	0	0	0		0	0	0
CropPAL		GRMZM2G006366_P01		plastid:22065420	0	1	1	vacuole,plasma membrane,endoplasmic reticulum,golgi,extracellular	mitochondrion	mito	secreted	-	Golgi apparatus: 0.3	non-Chloroplast Targeting	0	0	0	0	0	0		0	0	0	0	0	0		0	0	0	0	0		0	0	0	0	0		0	0	0	0	0		0	0	0
CropPAL		GRMZM2G006791_P01		plastid:23198870;plastid:22065420;plastid:20089766;plastid:18453340	0	1	1	plastid	plastid	chlo	mitochondrion	Y (0.995 | 1-69)	chloroplast: 0.83	Chloroplast Targeting	1	1	0	1	1	1		0	1	1	1	1	1		0	1	1	1	1		0	1	1	1	1		1	1	1	1	1		0	1	1
CropPAL		GRMZM2G006894_P01		plasma membrane:23508561;plasma membrane:23353019;plastid:22065420	0	0	0		plasma membrane	plas	other	-	cytoplasmic: 0.64	non-Chloroplast Targeting	0	0	0	0	0	0		0	0	0	0	0	0		0	0	0	0	0		0	0	0	0	0		0	0	0	0	0		0	0	0
CropPAL		GRMZM2G006894_P02		plastid:18453340	0	1	1		plasma membrane	plas	other	-	cytoplasmic: 0.77	non-Chloroplast Targeting	0	0	0	0	0	0		0	0	0	0	0	0		0	0	0	0	0		0	0	0	0	0		0	0	0	0	0		0	0	0
CropPAL		GRMZM2G007038_P02		plastid:23198870;plastid:22065420;plastid:20089766;plastid:18453340	0	1	1	mitochondrion	cytosol	cyto	other	-	mitochondrial: 0.5	non-Chloroplast Targeting	0	0	0	0	0	0		0	0	0	0	0	0		0	0	0	0	0		0	0	0	0	0		0	0	0	0	0		0	0	0
CropPAL		GRMZM2G007372_P01		plastid:22065420	0	1	1	mitochondrion	plastid	chlo	other	-	nuclear: 0.87	non-Chloroplast Targeting	0	1	0	0	0	0		0	0	0	0	0	1		0	0	0	0	1		0	0	0	0	0		0	0	0	0	1		0	0	0
CropPAL		GRMZM2G007441_P01		plastid:23198870;plastid:22065420;plastid:20089766	0	1	1	plastid	mitochondrion	mito	chloroplast	Y (0.844 | 1-82)	cytoplasmic: 0.44	Chloroplast Targeting	1	0	1	1	0	1		0	0	1	1	1	1		0	0	1	1	1		0	1	1	1	1		0	0	1	1	1		0	0	1
CropPAL		GRMZM2G007453_P01		plastid:22065420	0	1	1		plastid	chlo	other	Y (0.919 | 1-52)	cytoplasmic: 0.78	non-Chloroplast Targeting	0	1	0	1	0	0		0	0	0	0	1	1		0	0	0	1	1		0	0	0	0	1		0	0	0	1	1		0	0	0
CropPAL		GRMZM2G007647_P01		plastid:23198870;plastid:22065420	0	1	1	plastid	plastid	chlo	mitochondrion	Y (0.999 | 1-32)	mitochondrial: 0.34	Chloroplast Targeting	1	1	0	1	0	1		0	0	1	1	1	1		0	0	1	1	1		0	0	1	1	1		0	1	1	1	1		0	0	1
CropPAL		GRMZM2G007734_P01		plastid:18599648	0	1	1	mitochondrion	nucleus	nucl	mitochondrion	-	cytoplasmic: 0.66	non-Chloroplast Targeting	0	0	0	0	0	0		0	0	0	0	0	0		0	0	0	0	0		0	0	0	0	0		0	0	0	0	0		0	0	0
CropPAL		GRMZM2G007907_P01		plastid:23198870;plastid:22065420	0	1	1	plastid	plastid	chlo	mitochondrion	Y (1.0 | 1-41)	cytoplasmic: 0.59	Chloroplast Targeting	1	1	0	1	0	1		0	0	1	1	1	1		0	0	1	1	1		0	0	1	1	1		0	1	1	1	1		0	0	1
CropPAL		GRMZM2G007939_P01		plastid:22065420;plastid:20089766	0	1	1	plastid	plastid	chlo	chloroplast	Y (0.95 | 1-21)	chloroplast: 0.59	Chloroplast Targeting	1	1	1	1	1	1		1	1	1	1	1	1		1	1	1	1	1		1	1	1	1	1		1	1	1	1	1		1	1	1
CropPAL		GRMZM2G008247_P01		extracellular:20408568;nucleus:24677780;plastid:23543921;plastid:23198870;plastid:22065420;plastid:20089766;plastid:18453340;plastid:16243905	0	0	0	plastid	plastid	chlo	chloroplast	Y (0.995 | 1-52)	chloroplast: 0.82	Chloroplast Targeting	1	1	1	1	1	1		1	1	1	1	1	1		1	1	1	1	1		1	1	1	1	1		1	1	1	1	1		1	1	1
CropPAL		GRMZM2G008263_P01		nucleus:24677780;plastid:23198870;plastid:20089766	0	0	0	plastid	plastid	chlo	chloroplast	Y (0.984 | 1-59)	chloroplast: 0.47	Chloroplast Targeting	1	1	1	1	1	1		1	1	1	1	1	1		1	1	1	1	1		1	1	1	1	1		1	1	1	1	1		1	1	1
CropPAL		GRMZM2G009070_P01		plastid:23198870;plastid:22065420	0	1	1	plastid	plastid	chlo	chloroplast	Y (0.998 | 1-41)	cytoplasmic: 0.54	Chloroplast Targeting	1	1	1	1	0	1		0	1	1	1	1	1		0	1	1	1	1		0	1	1	1	1		0	1	1	1	1		0	1	1
CropPAL		GRMZM2G009323_P01		extracellular:20408568;plastid:23198870;plastid:22065420;plastid:20089766	0	0	0	plastid	mitochondrion	mito	mitochondrion	Y (0.867 | 1-72)	chloroplast: 0.66	Chloroplast Targeting	1	0	0	1	1	1		0	0	1	1	1	1		0	0	1	1	1		0	1	1	1	1		0	1	1	1	1		0	0	1
CropPAL		GRMZM2G009443_P01		nucleus:24677780;plastid:23543921;plastid:23198870;plastid:22065420;plastid:20089766;plastid:18599648;plastid:18453340;plastid:16243905	0	0	0	mitochondrion	plastid	chlo	mitochondrion	Y (1.0 | 1-51)	mitochondrial: 0.34	Chloroplast Targeting	0	1	0	1	0	1		0	0	0	1	1	1		0	0	1	1	1		0	0	0	1	1		0	0	1	1	1		0	0	0
CropPAL		GRMZM2G009479_P01		extracellular:20408568;plastid:23198870;plastid:22065420;plastid:16243905	0	0	0	plastid	plastid	chlo	mitochondrion	Y (0.983 | 1-61)	cytoplasmic: 0.26	Chloroplast Targeting	1	1	0	1	0	1		0	0	1	1	1	1		0	0	1	1	1		0	0	1	1	1		0	1	1	1	1		0	0	1
CropPAL		GRMZM2G009690_P01		plastid:22065420	0	1	1	vacuole,plasma membrane,endoplasmic reticulum,golgi,extracellular	plastid	chlo	mitochondrion	-	ER: 0.3	non-Chloroplast Targeting	0	1	0	0	0	0		0	0	0	0	0	1		0	0	0	0	1		0	0	0	0	0		0	0	0	0	1		0	0	0
CropPAL		GRMZM2G009715_P01		plastid:23198870;plastid:22065420	0	1	1	mitochondrion	plastid	chlo	mitochondrion	-	extracellular: 0.39	non-Chloroplast Targeting	0	1	0	0	0	0		0	0	0	0	0	1		0	0	0	0	1		0	0	0	0	0		0	0	0	0	1		0	0	0
CropPAL		GRMZM2G009785_P01		plastid:23543921;plastid:23198870;plastid:22065420;plastid:20089766;plastid:18453340	0	1	1	plastid	plastid	chlo	mitochondrion	Y (1.0 | 1-41)	chloroplast: 0.43	Chloroplast Targeting	1	1	0	1	1	1		0	1	1	1	1	1		0	1	1	1	1		0	1	1	1	1		1	1	1	1	1		0	1	1
CropPAL		GRMZM2G009808_P01		plastid:23198870;plastid:22065420	0	1	1		cytoskeleton	cysk	other	-	cytoplasmic: 0.29	non-Chloroplast Targeting	0	0	0	0	0	0		0	0	0	0	0	0		0	0	0	0	0		0	0	0	0	0		0	0	0	0	0		0	0	0
CropPAL		GRMZM2G009871_P01		extracellular:20408568;nucleus:24677780;plastid:23198870	0	0	0		cytosol	cyto	other	-	cytoplasmic: 0.8	non-Chloroplast Targeting	0	0	0	0	0	0		0	0	0	0	0	0		0	0	0	0	0		0	0	0	0	0		0	0	0	0	0		0	0	0
CropPAL		GRMZM2G010044_P01		plastid:23198870;plastid:22065420;plastid:20089766	0	1	1	plastid	plastid	chlo	chloroplast	Y (0.982 | 1-60)	chloroplast: 0.74	Chloroplast Targeting	1	1	1	1	1	1		1	1	1	1	1	1		1	1	1	1	1		1	1	1	1	1		1	1	1	1	1		1	1	1
CropPAL		GRMZM2G010044_P02		plastid:16243905	0	1	1	plastid	plastid	chlo	mitochondrion	Y (0.983 | 1-59)	chloroplast: 0.75	Chloroplast Targeting	1	1	0	1	1	1		0	1	1	1	1	1		0	1	1	1	1		0	1	1	1	1		1	1	1	1	1		0	1	1
CropPAL		GRMZM2G010054_P01		plastid:23198870;plastid:22065420	0	1	1	mitochondrion	mitochondrion	mito	mitochondrion	-	cytoplasmic: 0.58	non-Chloroplast Targeting	0	0	0	0	0	0		0	0	0	0	0	0		0	0	0	0	0		0	0	0	0	0		0	0	0	0	0		0	0	0
CropPAL		GRMZM2G010221_P01		plastid:23198870;plastid:22065420	0	1	1	plastid	plastid	chlo	chloroplast	Y (0.998 | 1-41)	chloroplast: 0.47	Chloroplast Targeting	1	1	1	1	1	1		1	1	1	1	1	1		1	1	1	1	1		1	1	1	1	1		1	1	1	1	1		1	1	1
CropPAL		GRMZM2G010328_P01		extracellular:20408568;plastid:23198870;plastid:22065420;plastid:16243905	0	0	0	plastid	plastid	chlo	chloroplast	Y (0.998 | 1-40)	chloroplast: 0.83	Chloroplast Targeting	1	1	1	1	1	1		1	1	1	1	1	1		1	1	1	1	1		1	1	1	1	1		1	1	1	1	1		1	1	1
CropPAL		GRMZM2G010349_P02		plastid:18453340	0	1	1	plastid	plastid	chlo	mitochondrion	Y (0.995 | 1-39)	mitochondrial: 0.38	non-Chloroplast Targeting	1	1	0	1	0	0		0	0	0	1	1	1		0	0	0	1	1		0	0	0	1	1		0	0	1	1	1		0	0	0
CropPAL		GRMZM2G010406_P01		extracellular:20408568;plastid:23198870;plastid:22065420;plastid:20089766	0	0	0	plastid	plastid	chlo	chloroplast	Y (0.985 | 1-49)	mitochondrial: 0.77	Chloroplast Targeting	1	1	1	1	0	1		0	1	1	1	1	1		0	1	1	1	1		0	1	1	1	1		0	1	1	1	1		0	1	1
CropPAL		GRMZM2G010452_P01		plastid:23198870	0	1	1		cytosol	chlo	other	-	cytoplasmic: 0.84	non-Chloroplast Targeting	0	1	0	0	0	0		0	0	0	0	0	1		0	0	0	0	1		0	0	0	0	0		0	0	0	0	1		0	0	0
CropPAL		GRMZM2G010494_P01		plastid:22065420	0	1	1		cytosol	cyto	other	-	nuclear: 0.61	non-Chloroplast Targeting	0	0	0	0	0	0		0	0	0	0	0	0		0	0	0	0	0		0	0	0	0	0		0	0	0	0	0		0	0	0
CropPAL		GRMZM2G010637_P01		plastid:23198870	0	1	1		cytosol	nucl	other	-	cytoplasmic: 0.65	non-Chloroplast Targeting	0	0	0	0	0	0		0	0	0	0	0	0		0	0	0	0	0		0	0	0	0	0		0	0	0	0	0		0	0	0
CropPAL		GRMZM2G011319_P02		plastid:22065420	0	1	1	mitochondrion	plastid	chlo	chloroplast	Y (0.984 | 1-51)	cytoplasmic: 0.43	Chloroplast Targeting	0	1	1	1	0	1		0	0	1	1	1	1		0	1	1	1	1		0	0	1	1	1		0	0	1	1	1		0	0	1
CropPAL		GRMZM2G011373_P01		plastid:23198870;plastid:22065420	0	1	1	plastid	plastid	chlo	chloroplast	Y (0.996 | 1-37)	chloroplast: 0.87	Chloroplast Targeting	1	1	1	1	1	1		1	1	1	1	1	1		1	1	1	1	1		1	1	1	1	1		1	1	1	1	1		1	1	1
CropPAL		GRMZM2G012174_P01		plastid:22065420	0	1	1	mitochondrion	plastid	chlo	mitochondrion	-	nuclear: 0.31	Chloroplast Targeting	0	1	0	0	0	1		0	0	0	0	1	1		0	0	0	1	1		0	0	0	0	1		0	0	0	1	1		0	0	0
CropPAL		GRMZM2G012391_P02		plastid:18599648	0	1	1	vacuole,plasma membrane,endoplasmic reticulum,golgi,extracellular	plastid	chlo	mitochondrion	-	vacuolar: 0.38	non-Chloroplast Targeting	0	1	0	0	0	0		0	0	0	0	0	1		0	0	0	0	1		0	0	0	0	0		0	0	0	0	1		0	0	0
CropPAL		GRMZM2G012404_P01		plastid:23198870;plastid:22065420;plastid:20089766	0	1	1	mitochondrion	plastid	chlo	other	Y (0.905 | 1-62)	chloroplast: 0.67	Chloroplast Targeting	0	1	0	1	1	1		0	0	1	1	1	1		0	1	1	1	1		0	0	1	1	1		0	1	1	1	1		0	0	1
CropPAL		GRMZM2G012631_P01		plasma membrane:23353019;plastid:23198870;plastid:22065420	0	0	0		nucleus	nucl	other	-	cytoplasmic: 0.65	non-Chloroplast Targeting	0	0	0	0	0	0		0	0	0	0	0	0		0	0	0	0	0		0	0	0	0	0		0	0	0	0	0		0	0	0
CropPAL		GRMZM2G012863_P01		plastid:22065420;plastid:20089766	0	1	1	plastid	plastid	chlo	chloroplast	Y (1.0 | 1-29)	chloroplast: 0.82	Chloroplast Targeting	1	1	1	1	1	1		1	1	1	1	1	1		1	1	1	1	1		1	1	1	1	1		1	1	1	1	1		1	1	1
CropPAL		GRMZM2G012863_P02		plastid:23198870;plastid:16243905	0	1	1	plastid	plastid	chlo	chloroplast	Y (1.0 | 1-29)	chloroplast: 0.81	Chloroplast Targeting	1	1	1	1	1	1		1	1	1	1	1	1		1	1	1	1	1		1	1	1	1	1		1	1	1	1	1		1	1	1
CropPAL		GRMZM2G012966_P03		plastid:23198870;plastid:22065420	0	1	1	plastid	plastid	chlo	secreted	Y (0.877 | 1-52)	mitochondrial: 0.46	non-Chloroplast Targeting	1	1	0	1	0	0		0	0	0	1	1	1		0	0	0	1	1		0	0	0	1	1		0	0	1	1	1		0	0	0
CropPAL		GRMZM2G013318_P01		plastid:18453340	0	1	1		cytosol	cyto	other	-	nuclear: 0.84	non-Chloroplast Targeting	0	0	0	0	0	0		0	0	0	0	0	0		0	0	0	0	0		0	0	0	0	0		0	0	0	0	0		0	0	0
CropPAL		GRMZM2G013471_P01		plastid:23198870	0	1	1	plastid	plastid	chlo	mitochondrion	Y (0.995 | 1-22)	chloroplast: 0.95	Chloroplast Targeting	1	1	0	1	1	1		0	1	1	1	1	1		0	1	1	1	1		0	1	1	1	1		1	1	1	1	1		0	1	1
CropPAL		GRMZM2G013650_P01		plastid:22065420	0	1	1	plastid	plastid	chlo	chloroplast	Y (0.999 | 1-25)	chloroplast: 0.86	Chloroplast Targeting	1	1	1	1	1	1		1	1	1	1	1	1		1	1	1	1	1		1	1	1	1	1		1	1	1	1	1		1	1	1
CropPAL		GRMZM2G013811_P01		plastid:23198870;plastid:22065420;plastid:20089766;plastid:16243905	0	1	1	mitochondrion	plastid	chlo	mitochondrion	Y (0.991 | 1-21)	cytoplasmic: 0.34	Chloroplast Targeting	0	1	0	1	0	1		0	0	0	1	1	1		0	0	1	1	1		0	0	0	1	1		0	0	1	1	1		0	0	0
CropPAL		GRMZM2G013890_P01		plastid:23198870;plastid:22065420	0	1	1	vacuole,plasma membrane,endoplasmic reticulum,golgi,extracellular	cytosol	cyto	secreted	-	nuclear: 0.58	non-Chloroplast Targeting	0	0	0	0	0	0		0	0	0	0	0	0		0	0	0	0	0		0	0	0	0	0		0	0	0	0	0		0	0	0
CropPAL		GRMZM2G014069_P01		plastid:23198870;plastid:22065420	0	1	1	plastid	plastid	chlo	mitochondrion	Y (0.999 | 1-26)	chloroplast: 0.71	Chloroplast Targeting	1	1	0	1	1	1		0	1	1	1	1	1		0	1	1	1	1		0	1	1	1	1		1	1	1	1	1		0	1	1
CropPAL		GRMZM2G014240_P01		plastid:23198870;plastid:22065420	0	1	1	vacuole,plasma membrane,endoplasmic reticulum,golgi,extracellular	plasma membrane	plas	secreted	-	ER: 0.4	non-Chloroplast Targeting	0	0	0	0	0	0		0	0	0	0	0	0		0	0	0	0	0		0	0	0	0	0		0	0	0	0	0		0	0	0
CropPAL		GRMZM2G014376_P01		extracellular:20408568;plastid:23198870;plastid:22065420	0	0	0	plastid	plastid	chlo	chloroplast	Y (0.998 | 1-35)	chloroplast: 0.41	Chloroplast Targeting	1	1	1	1	1	1		1	1	1	1	1	1		1	1	1	1	1		1	1	1	1	1		1	1	1	1	1		1	1	1
CropPAL		GRMZM2G014788_P01		plastid:23198870	0	1	1	vacuole,plasma membrane,endoplasmic reticulum,golgi,extracellular	plasma membrane	plas	secreted	-	extracellular: 0.36	non-Chloroplast Targeting	0	0	0	0	0	0		0	0	0	0	0	0		0	0	0	0	0		0	0	0	0	0		0	0	0	0	0		0	0	0
CropPAL		GRMZM2G014844_P01		extracellular:22192489;extracellular:20408568;nucleus:24677780;plasma membrane:23353019;plastid:23198870	0	0	0	plastid	plastid	chlo	chloroplast	Y (0.978 | 1-62)	chloroplast: 0.81	Chloroplast Targeting	1	1	1	1	1	1		1	1	1	1	1	1		1	1	1	1	1		1	1	1	1	1		1	1	1	1	1		1	1	1
CropPAL		GRMZM2G015100_P01		plastid:22065420	0	1	1		nucleus	nucl	other	-	cytoplasmic: 0.7	non-Chloroplast Targeting	0	0	0	0	0	0		0	0	0	0	0	0		0	0	0	0	0		0	0	0	0	0		0	0	0	0	0		0	0	0
CropPAL		GRMZM2G015132_P01		extracellular:20408568;plastid:23543921	0	0	0	mitochondrion	mitochondrion	mito	mitochondrion	-	mitochondrial: 0.66	Chloroplast Targeting	0	0	0	0	0	1		0	0	0	0	0	1		0	0	0	0	1		0	0	0	0	1		0	0	0	0	1		0	0	0
CropPAL		GRMZM2G015295_P01		extracellular:20408568;plastid:23198870;plastid:22065420	0	0	0		cytosol	cyto	other	-	cytoplasmic: 0.81	non-Chloroplast Targeting	0	0	0	0	0	0		0	0	0	0	0	0		0	0	0	0	0		0	0	0	0	0		0	0	0	0	0		0	0	0
CropPAL		GRMZM2G015419_P02	plastid:19201915	extracellular:20408568;plastid:23198870;plastid:22065420;plastid:20089766;plastid:18453340;plastid:16243905	1	0	1	plastid	plastid	chlo	chloroplast	Y (0.981 | 1-58)	mitochondrial: 0.53	Chloroplast Targeting	1	1	1	1	0	1		0	1	1	1	1	1		0	1	1	1	1		0	1	1	1	1		0	1	1	1	1		0	1	1
CropPAL		GRMZM2G015419_P04		plastid:23543921;plastid:16243905	0	1	1	plastid	plastid	chlo	chloroplast	Y (0.994 | 1-42)	mitochondrial: 0.5	Chloroplast Targeting	1	1	1	1	0	1		0	1	1	1	1	1		0	1	1	1	1		0	1	1	1	1		0	1	1	1	1		0	1	1
CropPAL		GRMZM2G015727_P01		plastid:23198870;plastid:22065420	0	1	1	plastid	plastid	chlo	chloroplast	Y (0.999 | 1-51)	chloroplast: 0.6	Chloroplast Targeting	1	1	1	1	1	1		1	1	1	1	1	1		1	1	1	1	1		1	1	1	1	1		1	1	1	1	1		1	1	1
CropPAL		GRMZM2G015967_P01		extracellular:22192489;plastid:23198870;plastid:22065420;plastid:20089766;plastid:18453340;plastid:16243905	0	0	0	plastid	mitochondrion	mito	mitochondrion	Y (0.988 | 1-32)	mitochondrial: 0.88	Chloroplast Targeting	1	0	0	1	0	1		0	0	0	1	1	1		0	0	0	1	1		0	0	1	1	1		0	0	1	1	1		0	0	0
CropPAL		GRMZM2G015989_P01		extracellular:20408568;plastid:23198870;plastid:22065420	0	0	0	plastid	plastid	chlo	chloroplast	Y (0.999 | 1-51)	chloroplast: 0.76	Chloroplast Targeting	1	1	1	1	1	1		1	1	1	1	1	1		1	1	1	1	1		1	1	1	1	1		1	1	1	1	1		1	1	1
CropPAL		GRMZM2G015989_P02		plastid:18453340;plastid:16243905	0	1	1	plastid	plastid	chlo	chloroplast	Y (0.999 | 1-51)	chloroplast: 0.76	Chloroplast Targeting	1	1	1	1	1	1		1	1	1	1	1	1		1	1	1	1	1		1	1	1	1	1		1	1	1	1	1		1	1	1
CropPAL		GRMZM2G016457_P01		plastid:23543921;plastid:18599648	0	1	1	plastid	plastid	chlo	chloroplast	Y (0.999 | 1-61)	chloroplast: 0.93	Chloroplast Targeting	1	1	1	1	1	1		1	1	1	1	1	1		1	1	1	1	1		1	1	1	1	1		1	1	1	1	1		1	1	1
CropPAL		GRMZM2G016655_P01		plastid:23198870	0	1	1	vacuole,plasma membrane,endoplasmic reticulum,golgi,extracellular	vacuole	vacu	secreted	-	ER: 0.4	non-Chloroplast Targeting	0	0	0	0	0	0		0	0	0	0	0	0		0	0	0	0	0		0	0	0	0	0		0	0	0	0	0		0	0	0
CropPAL		GRMZM2G016774_P01		plastid:23198870;plastid:22065420	0	1	1		cytoskeleton	cysk	secreted	-	cytoplasmic: 0.92	non-Chloroplast Targeting	0	0	0	0	0	0		0	0	0	0	0	0		0	0	0	0	0		0	0	0	0	0		0	0	0	0	0		0	0	0
CropPAL		GRMZM2G016890_P01		extracellular:16377746;nucleus:24677780;plastid:23198870;plastid:22065420;plastid:16243905	0	0	0	plastid	plastid	chlo	chloroplast	Y (0.989 | 1-59)	chloroplast: 0.86	Chloroplast Targeting	1	1	1	1	1	1		1	1	1	1	1	1		1	1	1	1	1		1	1	1	1	1		1	1	1	1	1		1	1	1
CropPAL		GRMZM2G017186_P01		extracellular:22192489;extracellular:20408568;plastid:22065420	0	0	0	vacuole,plasma membrane,endoplasmic reticulum,golgi,extracellular	extracellular	extr	secreted	-	extracellular: 0.47	non-Chloroplast Targeting	0	0	0	0	0	0		0	0	0	0	0	0		0	0	0	0	0		0	0	0	0	0		0	0	0	0	0		0	0	0
CropPAL		GRMZM2G017616_P01		plastid:23198870	0	1	1	mitochondrion	plastid	chlo	mitochondrion	Y (0.851 | 1-51)	mitochondrial: 0.91	Chloroplast Targeting	0	1	0	1	0	1		0	0	0	1	1	1		0	0	1	1	1		0	0	0	1	1		0	0	1	1	1		0	0	0
CropPAL		GRMZM2G017730_P03		plastid:18453340	0	1	1	vacuole,plasma membrane,endoplasmic reticulum,golgi,extracellular	plastid	chlo	other	Y (0.978 | 1-25)	mitochondrial: 0.44	non-Chloroplast Targeting	0	1	0	1	0	0		0	0	0	0	1	1		0	0	0	1	1		0	0	0	0	1		0	0	0	1	1		0	0	0
CropPAL		GRMZM2G017821_P01		plastid:23198870;plastid:22065420	0	1	1	mitochondrion	plastid	chlo	mitochondrion	Y (0.987 | 1-24)	cytoplasmic: 0.49	Chloroplast Targeting	0	1	0	1	0	1		0	0	0	1	1	1		0	0	1	1	1		0	0	0	1	1		0	0	1	1	1		0	0	0
CropPAL		GRMZM2G018197_P01		extracellular:20408568;nucleus:24677780;plasma membrane:23353019;plastid:23198870;plastid:22065420	0	0	0		cytosol	cyto	mitochondrion	-	nuclear: 0.56	non-Chloroplast Targeting	0	0	0	0	0	0		0	0	0	0	0	0		0	0	0	0	0		0	0	0	0	0		0	0	0	0	0		0	0	0
CropPAL		GRMZM2G018238_P01		plastid:23198870	0	1	1	mitochondrion	plastid	chlo	chloroplast	Y (0.95 | 1-41)	chloroplast: 0.44	non-Chloroplast Targeting	0	1	1	1	1	0		0	0	1	1	1	1		0	1	1	1	1		0	0	1	1	1		0	0	1	1	1		0	0	1
CropPAL		GRMZM2G018484_P01		plastid:23198870;plastid:22065420;plastid:20089766;plastid:18599648	0	1	1	plastid	plastid	chlo	chloroplast	Y (1.0 | 1-31)	cytoplasmic: 0.43	Chloroplast Targeting	1	1	1	1	0	1		0	1	1	1	1	1		0	1	1	1	1		0	1	1	1	1		0	1	1	1	1		0	1	1
CropPAL		GRMZM2G018786_P03		plastid:22065420;plastid:20089766;plastid:16243905	0	1	1	plastid	plastid	chlo	chloroplast	Y (0.99 | 1-82)	chloroplast: 0.63	Chloroplast Targeting	1	1	1	1	1	1		1	1	1	1	1	1		1	1	1	1	1		1	1	1	1	1		1	1	1	1	1		1	1	1
CropPAL		GRMZM2G019225_P01		plastid:22065420	0	1	1		nucleus	nucl	other	-	cytoplasmic: 0.46	non-Chloroplast Targeting	0	0	0	0	0	0		0	0	0	0	0	0		0	0	0	0	0		0	0	0	0	0		0	0	0	0	0		0	0	0
CropPAL		GRMZM2G019236_P01		plastid:23198870	0	1	1	plastid	plastid	chlo	chloroplast	-	cytoplasmic: 0.84	Chloroplast Targeting	1	1	1	0	0	1		0	0	1	1	1	1		0	0	1	1	1		0	0	1	1	1		0	0	1	1	1		0	1	1
CropPAL		GRMZM2G019358_P01		plastid:23198870;plastid:22065420;plastid:20089766	0	1	1	plastid	plastid	chlo	chloroplast	Y (0.989 | 1-62)	chloroplast: 0.63	Chloroplast Targeting	1	1	1	1	1	1		1	1	1	1	1	1		1	1	1	1	1		1	1	1	1	1		1	1	1	1	1		1	1	1
CropPAL		GRMZM2G019358_P04		plastid:18453340;plastid:16243905	0	1	1	plastid	plastid	chlo	chloroplast	Y (0.989 | 1-62)	chloroplast: 0.6	Chloroplast Targeting	1	1	1	1	1	1		1	1	1	1	1	1		1	1	1	1	1		1	1	1	1	1		1	1	1	1	1		1	1	1
CropPAL		GRMZM2G019404_P01		extracellular:20408568;plastid:23543921;plastid:22065420	0	0	0		plasma membrane	plas	other	-	cytoplasmic: 0.45	non-Chloroplast Targeting	0	0	0	0	0	0		0	0	0	0	0	0		0	0	0	0	0		0	0	0	0	0		0	0	0	0	0		0	0	0
CropPAL		GRMZM2G019919_P01		extracellular:20408568;plastid:23198870;plastid:22065420	0	0	0	mitochondrion	nucleus	nucl	mitochondrion	-	mitochondrial: 0.78	non-Chloroplast Targeting	0	0	0	0	0	0		0	0	0	0	0	0		0	0	0	0	0		0	0	0	0	0		0	0	0	0	0		0	0	0
CropPAL		GRMZM2G020096_P01		plastid:23198870;plastid:22065420;plastid:20089766	0	1	1	plastid	plastid	chlo	mitochondrion	Y (0.962 | 1-29)	mitochondrial: 0.89	Chloroplast Targeting	1	1	0	1	0	1		0	0	1	1	1	1		0	0	1	1	1		0	0	1	1	1		0	1	1	1	1		0	0	1
CropPAL		GRMZM2G020446_P01		extracellular:20408568;plastid:23198870;plastid:22065420;plastid:20089766	0	0	0	plastid	plastid	chlo	mitochondrion	Y (0.981 | 1-41)	mitochondrial: 0.81	Chloroplast Targeting	1	1	0	1	0	1		0	0	1	1	1	1		0	0	1	1	1		0	0	1	1	1		0	1	1	1	1		0	0	1
CropPAL		GRMZM2G021243_P01		plastid:22065420	0	1	1	mitochondrion	plastid	chlo	mitochondrion	-	mitochondrial: 0.87	non-Chloroplast Targeting	0	1	0	0	0	0		0	0	0	0	0	1		0	0	0	0	1		0	0	0	0	0		0	0	0	0	1		0	0	0
CropPAL		GRMZM2G021270_P01		plastid:23198870	0	1	1		cytosol	cyto	other	-	nuclear: 0.8	non-Chloroplast Targeting	0	0	0	0	0	0		0	0	0	0	0	0		0	0	0	0	0		0	0	0	0	0		0	0	0	0	0		0	0	0
CropPAL		GRMZM2G021331_P01		extracellular:20408568;nucleus:24677780;plasma membrane:23353019;plastid:23198870;plastid:22065420	0	0	0	mitochondrion	mitochondrion	mito	mitochondrion	Y (0.875 | 1-35)	mitochondrial: 0.96	Chloroplast Targeting	0	0	0	1	0	1		0	0	0	0	1	1		0	0	0	1	1		0	0	0	1	1		0	0	0	1	1		0	0	0
CropPAL		GRMZM2G021784_P01		plastid:23543921;plastid:23198870;plastid:18453340;plastid:16243905	0	1	1	vacuole,plasma membrane,endoplasmic reticulum,golgi,extracellular	plasma membrane	plas	secreted	-	ER: 0.58	non-Chloroplast Targeting	0	0	0	0	0	0		0	0	0	0	0	0		0	0	0	0	0		0	0	0	0	0		0	0	0	0	0		0	0	0
CropPAL		GRMZM2G022180_P02		plastid:23543921;plastid:23198870;plastid:22065420;plastid:18599648	0	1	1	vacuole,plasma membrane,endoplasmic reticulum,golgi,extracellular	plasma membrane	plas	secreted	-	ER: 0.71	non-Chloroplast Targeting	0	0	0	0	0	0		0	0	0	0	0	0		0	0	0	0	0		0	0	0	0	0		0	0	0	0	0		0	0	0
CropPAL		GRMZM2G022192_P02		plastid:23198870;plastid:22065420;plastid:20089766	0	1	1	mitochondrion	plastid	chlo	mitochondrion	Y (0.999 | 1-28)	mitochondrial: 0.78	Chloroplast Targeting	0	1	0	1	0	1		0	0	0	1	1	1		0	0	1	1	1		0	0	0	1	1		0	0	1	1	1		0	0	0
CropPAL		GRMZM2G022269_P01		extracellular:20408568;plastid:23198870;plastid:22065420;plastid:16243905	0	0	0	mitochondrion	mitochondrion	mito	mitochondrion	-	mitochondrial: 0.97	Chloroplast Targeting	0	0	0	0	0	1		0	0	0	0	0	1		0	0	0	0	1		0	0	0	0	1		0	0	0	0	1		0	0	0
CropPAL		GRMZM2G022547_P02		plastid:22065420	0	1	1		cytosol	cyto	chloroplast	-	cytoplasmic: 0.67	non-Chloroplast Targeting	0	0	1	0	0	0		0	0	0	0	0	1		0	0	0	0	1		0	0	0	0	1		0	0	0	0	0		0	0	0
CropPAL		GRMZM2G022563_P01		extracellular:20408568;plastid:23198870;plastid:22065420;plastid:20089766	0	0	0	plastid	plastid	chlo	mitochondrion	Y (1.0 | 1-22)	mitochondrial: 0.71	Chloroplast Targeting	1	1	0	1	0	1		0	0	1	1	1	1		0	0	1	1	1		0	0	1	1	1		0	1	1	1	1		0	0	1
CropPAL		GRMZM2G022782_P01		plastid:22065420	0	1	1	plastid	plastid	chlo	mitochondrion	Y (0.997 | 1-28)	chloroplast: 0.46	Chloroplast Targeting	1	1	0	1	1	1		0	1	1	1	1	1		0	1	1	1	1		0	1	1	1	1		1	1	1	1	1		0	1	1
CropPAL		GRMZM2G023037_P01		plastid:18453340	0	1	1		cytosol	cyto	other	-	cytoplasmic: 0.41	non-Chloroplast Targeting	0	0	0	0	0	0		0	0	0	0	0	0		0	0	0	0	0		0	0	0	0	0		0	0	0	0	0		0	0	0
CropPAL		GRMZM2G023232_P01		extracellular:20408568;plastid:23198870;plastid:22065420	0	0	0		cytosol	cyto	other	-	cytoplasmic: 0.8	non-Chloroplast Targeting	0	0	0	0	0	0		0	0	0	0	0	0		0	0	0	0	0		0	0	0	0	0		0	0	0	0	0		0	0	0
CropPAL		GRMZM2G023289_P01		plasma membrane:18521681;plastid:23198870;plastid:22065420	0	0	0	plastid	plastid	chlo	chloroplast	Y (0.999 | 1-33)	chloroplast: 0.8	Chloroplast Targeting	1	1	1	1	1	1		1	1	1	1	1	1		1	1	1	1	1		1	1	1	1	1		1	1	1	1	1		1	1	1
CropPAL		GRMZM2G023289_P03		plastid:16243905	0	1	1	mitochondrion	plastid	chlo	mitochondrion	-	mitochondrial: 0.5	non-Chloroplast Targeting	0	1	0	0	0	0		0	0	0	0	0	1		0	0	0	0	1		0	0	0	0	0		0	0	0	0	1		0	0	0
CropPAL		GRMZM2G023906_P01		plastid:23198870;plastid:22065420;plastid:20089766	0	1	1	plastid	plastid	chlo	chloroplast	Y (0.998 | 1-62)	chloroplast: 0.58	non-Chloroplast Targeting	1	1	1	1	1	0		0	1	1	1	1	1		0	1	1	1	1		0	1	1	1	1		0	1	1	1	1		0	1	1
CropPAL		GRMZM2G024484_P01		extracellular:20408568;plastid:23543921	0	0	0	mitochondrion	mitochondrion	mito	mitochondrion	-	mitochondrial: 0.88	Chloroplast Targeting	0	0	0	0	0	1		0	0	0	0	0	1		0	0	0	0	1		0	0	0	0	1		0	0	0	0	1		0	0	0
CropPAL		GRMZM2G024550_P01		plastid:23198870;plastid:22065420	0	1	1	plastid	nucleus	nucl	other	Y (0.986 | 1-47)	peroxisomal: 0.78	Chloroplast Targeting	1	0	0	1	0	1		0	0	0	1	1	1		0	0	0	1	1		0	0	1	1	1		0	0	1	1	1		0	0	0
CropPAL		GRMZM2G024686_P01		plastid:23198870;plastid:22065420	0	1	1	plastid	plastid	chlo	mitochondrion	Y (0.695 | 1-49)	chloroplast: 0.68	Chloroplast Targeting	1	1	0	1	1	1		0	1	1	1	1	1		0	1	1	1	1		0	1	1	1	1		1	1	1	1	1		0	1	1
CropPAL		GRMZM2G024993_P02		plastid:22065420	0	1	1	plastid	plastid	chlo	chloroplast	Y (0.99 | 1-82)	chloroplast: 0.73	Chloroplast Targeting	1	1	1	1	1	1		1	1	1	1	1	1		1	1	1	1	1		1	1	1	1	1		1	1	1	1	1		1	1	1
CropPAL		GRMZM2G025409_P01		plastid:23198870;plastid:22065420	0	1	1	plastid	plastid	chlo	mitochondrion	Y (0.968 | 1-41)	chloroplast: 0.41	Chloroplast Targeting	1	1	0	1	1	1		0	1	1	1	1	1		0	1	1	1	1		0	1	1	1	1		1	1	1	1	1		0	1	1
CropPAL		GRMZM2G025531_P01		plastid:23198870;plastid:22065420;plastid:20089766	0	1	1	plastid	plastid	chlo	chloroplast	Y (0.997 | 1-38)	chloroplast: 0.46	Chloroplast Targeting	1	1	1	1	1	1		1	1	1	1	1	1		1	1	1	1	1		1	1	1	1	1		1	1	1	1	1		1	1	1
CropPAL		GRMZM2G025854_P01		plastid:23198870;plastid:22065420;plastid:20089766;plastid:16243905	0	1	1	mitochondrion	plastid	chlo	mitochondrion	Y (1.0 | 1-23)	chloroplast: 0.73	Chloroplast Targeting	0	1	0	1	1	1		0	0	1	1	1	1		0	1	1	1	1		0	0	1	1	1		0	1	1	1	1		0	0	1
CropPAL		GRMZM2G025854_P02		plastid:16243905	0	1	1	vacuole,plasma membrane,endoplasmic reticulum,golgi,extracellular	cytoskeleton	cysk	other	-	cytoplasmic: 0.79	non-Chloroplast Targeting	0	0	0	0	0	0		0	0	0	0	0	0		0	0	0	0	0		0	0	0	0	0		0	0	0	0	0		0	0	0
CropPAL		GRMZM2G026024_P01		plastid:23198870;plastid:22065420;plastid:16243905	0	1	1		cytosol	cyto	mitochondrion	-	peroxisomal: 0.67	non-Chloroplast Targeting	0	0	0	0	0	0		0	0	0	0	0	0		0	0	0	0	0		0	0	0	0	0		0	0	0	0	0		0	0	0
CropPAL		GRMZM2G026371_P01		plastid:23198870;plastid:22065420	0	1	1	plastid	plastid	chlo	chloroplast	Y (0.917 | 1-39)	mitochondrial: 0.49	Chloroplast Targeting	1	1	1	1	0	1		0	1	1	1	1	1		0	1	1	1	1		0	1	1	1	1		0	1	1	1	1		0	1	1
CropPAL		GRMZM2G026991_P01		plastid:23198870	0	1	1		cytosol	cyto	other	-	cytoplasmic: 0.87	non-Chloroplast Targeting	0	0	0	0	0	0		0	0	0	0	0	0		0	0	0	0	0		0	0	0	0	0		0	0	0	0	0		0	0	0
CropPAL		GRMZM2G027021_P01		plastid:23198870;plastid:22065420	0	1	1	plastid	plastid	chlo	chloroplast	Y (1.0 | 1-41)	cytoplasmic: 0.43	Chloroplast Targeting	1	1	1	1	0	1		0	1	1	1	1	1		0	1	1	1	1		0	1	1	1	1		0	1	1	1	1		0	1	1
CropPAL		GRMZM2G027052_P01		plastid:22065420	0	1	1		nucleus	nucl	other	-	nuclear: 0.82	non-Chloroplast Targeting	0	0	0	0	0	0		0	0	0	0	0	0		0	0	0	0	0		0	0	0	0	0		0	0	0	0	0		0	0	0
CropPAL		GRMZM2G027059_P01		plastid:23198870;plastid:22065420	0	1	1	plastid	plastid	chlo	chloroplast	Y (1.0 | 1-37)	chloroplast: 0.49	Chloroplast Targeting	1	1	1	1	1	1		1	1	1	1	1	1		1	1	1	1	1		1	1	1	1	1		1	1	1	1	1		1	1	1
CropPAL		GRMZM2G027219_P01		plastid:22065420	0	1	1	mitochondrion	plastid	chlo	mitochondrion	Y (0.971 | 1-31)	mitochondrial: 0.88	Chloroplast Targeting	0	1	0	1	0	1		0	0	0	1	1	1		0	0	1	1	1		0	0	0	1	1		0	0	1	1	1		0	0	0
CropPAL		GRMZM2G027331_P01		plastid:23198870;plastid:22065420;plastid:20089766	0	1	1	mitochondrion	nucleus	nucl	mitochondrion	-	mitochondrial: 0.24	non-Chloroplast Targeting	0	0	0	0	0	0		0	0	0	0	0	0		0	0	0	0	0		0	0	0	0	0		0	0	0	0	0		0	0	0
CropPAL		GRMZM2G027663_P01		plastid:23198870;plastid:22065420;plastid:20089766;plastid:16243905	0	1	1	plastid	plastid	chlo	chloroplast	Y (0.999 | 1-26)	cytoplasmic: 0.45	Chloroplast Targeting	1	1	1	1	0	1		0	1	1	1	1	1		0	1	1	1	1		0	1	1	1	1		0	1	1	1	1		0	1	1
CropPAL		GRMZM2G027875_P01		plastid:23198870	0	1	1	mitochondrion	cytosol	cyto	secreted	-	cytoplasmic: 0.77	non-Chloroplast Targeting	0	0	0	0	0	0		0	0	0	0	0	0		0	0	0	0	0		0	0	0	0	0		0	0	0	0	0		0	0	0
CropPAL		GRMZM2G027955_P01		plastid:23543921	0	1	1	plastid	plastid	chlo	mitochondrion	Y (0.998 | 1-50)	chloroplast: 0.9	Chloroplast Targeting	1	1	0	1	1	1		0	1	1	1	1	1		0	1	1	1	1		0	1	1	1	1		1	1	1	1	1		0	1	1
CropPAL		GRMZM2G027955_P02		plastid:23198870;plastid:22065420;plastid:20089766;plastid:16243905	0	1	1	plastid	plastid	chlo	mitochondrion	Y (0.998 | 1-50)	chloroplast: 0.9	Chloroplast Targeting	1	1	0	1	1	1		0	1	1	1	1	1		0	1	1	1	1		0	1	1	1	1		1	1	1	1	1		0	1	1
CropPAL		GRMZM2G027995_P01		extracellular:20408568;nucleus:24677780;plastid:23198870;plastid:22065420	0	0	0		cytosol	cyto	other	-	cytoplasmic: 0.86	non-Chloroplast Targeting	0	0	0	0	0	0		0	0	0	0	0	0		0	0	0	0	0		0	0	0	0	0		0	0	0	0	0		0	0	0
CropPAL		GRMZM2G028005_P01		extracellular:20408568;plastid:23543921;plastid:23198870;plastid:18599648	0	0	0	plastid	plastid	chlo	other	-	mitochondrial: 0.75	Chloroplast Targeting	1	1	0	0	0	1		0	0	0	1	1	1		0	0	0	1	1		0	0	0	1	1		0	0	1	1	1		0	0	1
CropPAL		GRMZM2G028005_P02		plastid:23543921;plastid:22065420;plastid:18599648	0	1	1	plastid	plastid	chlo	other	-	mitochondrial: 0.73	Chloroplast Targeting	1	1	0	0	0	1		0	0	0	1	1	1		0	0	0	1	1		0	0	0	1	1		0	0	1	1	1		0	0	1
CropPAL		GRMZM2G028914_P01		plastid:22065420	0	1	1	plastid	plastid	chlo	chloroplast	Y (0.976 | 1-41)	chloroplast: 0.49	Chloroplast Targeting	1	1	1	1	1	1		1	1	1	1	1	1		1	1	1	1	1		1	1	1	1	1		1	1	1	1	1		1	1	1
CropPAL		GRMZM2G029039_P01		plastid:18453340	0	1	1		plastid	chlo	secreted	-	ER: 0.32	non-Chloroplast Targeting	0	1	0	0	0	0		0	0	0	0	0	1		0	0	0	0	1		0	0	0	0	0		0	0	0	0	1		0	0	0
CropPAL		GRMZM2G029055_P01		plastid:23198870;plastid:22065420;plastid:20089766	0	1	1	mitochondrion	plastid	chlo	mitochondrion	Y (0.987 | 1-52)	mitochondrial: 0.64	Chloroplast Targeting	0	1	0	1	0	1		0	0	0	1	1	1		0	0	1	1	1		0	0	0	1	1		0	0	1	1	1		0	0	0
CropPAL		GRMZM2G029186_P01		plastid:23198870	0	1	1	plastid	plastid	chlo	chloroplast	-	cytoplasmic: 0.71	Chloroplast Targeting	1	1	1	0	0	1		0	0	1	1	1	1		0	0	1	1	1		0	0	1	1	1		0	0	1	1	1		0	1	1
CropPAL		GRMZM2G029559_P02		plastid:23198870;plastid:22065420	0	1	1		plastid	chlo	other	-	cytoplasmic: 0.85	non-Chloroplast Targeting	0	1	0	0	0	0		0	0	0	0	0	1		0	0	0	0	1		0	0	0	0	0		0	0	0	0	1		0	0	0
CropPAL		GRMZM2G029573_P01		extracellular:20408568;plastid:23198870;plastid:22065420;plastid:20089766	0	0	0	plastid	plastid	chlo	chloroplast	Y (0.921 | 1-87)	peroxisomal: 0.57	Chloroplast Targeting	1	1	1	1	0	1		0	1	1	1	1	1		0	1	1	1	1		0	1	1	1	1		0	1	1	1	1		0	1	1
CropPAL		GRMZM2G029933_P01		plastid:23198870;plastid:22065420	0	1	1	plastid	plastid	chlo	mitochondrion	Y (0.997 | 1-52)	cytoplasmic: 0.35	Chloroplast Targeting	1	1	0	1	0	1		0	0	1	1	1	1		0	0	1	1	1		0	0	1	1	1		0	1	1	1	1		0	0	1
CropPAL		GRMZM2G030583_P01	plastid:18218975		1	0	1	plastid	plastid	chlo	mitochondrion	Y (0.954 | 1-42)	mitochondrial: 0.86	Chloroplast Targeting	1	1	0	1	0	1		0	0	1	1	1	1		0	0	1	1	1		0	0	1	1	1		0	1	1	1	1		0	0	1
CropPAL		GRMZM2G030583_P03	plastid:18218975		1	0	1	plastid	plastid	chlo	mitochondrion	Y (0.954 | 1-42)	mitochondrial: 0.86	Chloroplast Targeting	1	1	0	1	0	1		0	0	1	1	1	1		0	0	1	1	1		0	0	1	1	1		0	1	1	1	1		0	0	1
CropPAL		GRMZM2G030628_P01		plastid:23198870;plastid:22065420;plastid:20089766;plastid:18453340	0	1	1	plastid	plastid	chlo	chloroplast	Y (0.999 | 1-67)	chloroplast: 0.95	Chloroplast Targeting	1	1	1	1	1	1		1	1	1	1	1	1		1	1	1	1	1		1	1	1	1	1		1	1	1	1	1		1	1	1
CropPAL		GRMZM2G031360_P01		plastid:22065420	0	1	1		plastid	chlo	other	-	peroxisomal: 0.69	non-Chloroplast Targeting	0	1	0	0	0	0		0	0	0	0	0	1		0	0	0	0	1		0	0	0	0	0		0	0	0	0	1		0	0	0
CropPAL		GRMZM2G031568_P01		plastid:23198870	0	1	1		cytosol	cyto	other	-	cytoplasmic: 0.62	non-Chloroplast Targeting	0	0	0	0	0	0		0	0	0	0	0	0		0	0	0	0	0		0	0	0	0	0		0	0	0	0	0		0	0	0
CropPAL		GRMZM2G031780_P02		plastid:18453340	0	1	1		cytosol	cyto	other	-	cytoplasmic: 0.7	non-Chloroplast Targeting	0	0	0	0	0	0		0	0	0	0	0	0		0	0	0	0	0		0	0	0	0	0		0	0	0	0	0		0	0	0
CropPAL		GRMZM2G031850_P01		plastid:23198870	0	1	1	mitochondrion	plastid	chlo	mitochondrion	-	mitochondrial: 0.56	Chloroplast Targeting	0	1	0	0	0	1		0	0	0	0	1	1		0	0	0	1	1		0	0	0	0	1		0	0	0	1	1		0	0	0
CropPAL		GRMZM2G032003_P01		extracellular:20408568;plasma membrane:23353019;plastid:23198870;plastid:22065420	0	0	0		cytosol	cyto	secreted	-	cytoplasmic: 0.91	non-Chloroplast Targeting	0	0	0	0	0	0		0	0	0	0	0	0		0	0	0	0	0		0	0	0	0	0		0	0	0	0	0		0	0	0
CropPAL		GRMZM2G032160_P01		extracellular:20408568;plastid:22065420	0	0	0	mitochondrion	mitochondrion	mito	mitochondrion	-	mitochondrial: 0.92	Chloroplast Targeting	0	0	0	0	0	1		0	0	0	0	0	1		0	0	0	0	1		0	0	0	0	1		0	0	0	0	1		0	0	0
CropPAL		GRMZM2G032628_P01		plastid:22065420;plastid:20089766	0	1	1	plastid	plastid	chlo	mitochondrion	-	mitochondrial: 0.41	non-Chloroplast Targeting	1	1	0	0	0	0		0	0	0	0	1	1		0	0	0	0	1		0	0	0	0	1		0	0	0	1	1		0	0	0
CropPAL		GRMZM2G032751_P01		plastid:22065420	0	1	1	vacuole,plasma membrane,endoplasmic reticulum,golgi,extracellular	cytosol	cyto	other	-	cytoplasmic: 0.67	non-Chloroplast Targeting	0	0	0	0	0	0		0	0	0	0	0	0		0	0	0	0	0		0	0	0	0	0		0	0	0	0	0		0	0	0
CropPAL		GRMZM2G032936_P01		plastid:22065420;plastid:20089766;plastid:18599648	0	1	1	vacuole,plasma membrane,endoplasmic reticulum,golgi,extracellular	plastid	chlo	secreted	-	ER: 0.79	non-Chloroplast Targeting	0	1	0	0	0	0		0	0	0	0	0	1		0	0	0	0	1		0	0	0	0	0		0	0	0	0	1		0	0	0
CropPAL		GRMZM2G033098_P01		plastid:23198870;plastid:22065420;plastid:18453340	0	1	1	plastid	plastid	chlo	mitochondrion	Y (0.999 | 1-22)	chloroplast: 0.51	Chloroplast Targeting	1	1	0	1	1	1		0	1	1	1	1	1		0	1	1	1	1		0	1	1	1	1		1	1	1	1	1		0	1	1
CropPAL		GRMZM2G033208_P01		extracellular:20408568;plastid:23198870;plastid:22065420;plastid:21196305;plastid:20089766;plastid:18453340;plastid:16243905	0	0	0		cytoskeleton	cysk	other	-	cytoplasmic: 0.78	non-Chloroplast Targeting	0	0	0	0	0	0		0	0	0	0	0	0		0	0	0	0	0		0	0	0	0	0		0	0	0	0	0		0	0	0
CropPAL		GRMZM2G033526_P02		plastid:23198870;plastid:22065420	0	1	1	plastid	plastid	chlo	mitochondrion	Y (0.818 | 1-50)	chloroplast: 0.73	non-Chloroplast Targeting	1	1	0	1	1	0		0	0	1	1	1	1		0	0	1	1	1		0	0	1	1	1		0	1	1	1	1		0	0	1
CropPAL		GRMZM2G033644_P01		extracellular:20408568;plastid:23543921	0	0	0	mitochondrion	mitochondrion	mito	mitochondrion	-	mitochondrial: 0.91	Chloroplast Targeting	0	0	0	0	0	1		0	0	0	0	0	1		0	0	0	0	1		0	0	0	0	1		0	0	0	0	1		0	0	0
CropPAL		GRMZM2G033799_P01		extracellular:20408568;plastid:23198870;plastid:22065420	0	0	0	plastid	plastid	chlo	chloroplast	Y (0.98 | 1-50)	chloroplast: 0.96	Chloroplast Targeting	1	1	1	1	1	1		1	1	1	1	1	1		1	1	1	1	1		1	1	1	1	1		1	1	1	1	1		1	1	1
CropPAL		GRMZM2G033894_P01		extracellular:20408568;plastid:23198870;plastid:22065420;plastid:20089766;plastid:18453340	0	0	0	plastid	plastid	chlo	mitochondrion	Y (0.981 | 1-52)	chloroplast: 0.77	Chloroplast Targeting	1	1	0	1	1	1		0	1	1	1	1	1		0	1	1	1	1		0	1	1	1	1		1	1	1	1	1		0	1	1
CropPAL		GRMZM2G034065_P02		plastid:18453340	0	1	1	mitochondrion	plastid	chlo	mitochondrion	-	nuclear: 0.7	Chloroplast Targeting	0	1	0	0	0	1		0	0	0	0	1	1		0	0	0	1	1		0	0	0	0	1		0	0	0	1	1		0	0	0
CropPAL		GRMZM2G034120_P01		plastid:23198870;plastid:22065420;plastid:20089766;plastid:18453340	0	1	1	plastid	plastid	chlo	chloroplast	Y (1.0 | 1-21)	chloroplast: 0.38	Chloroplast Targeting	1	1	1	1	1	1		1	1	1	1	1	1		1	1	1	1	1		1	1	1	1	1		1	1	1	1	1		1	1	1
CropPAL		GRMZM2G034152_P01		extracellular:22192489;plastid:22065420	0	0	0	vacuole,plasma membrane,endoplasmic reticulum,golgi,extracellular	plastid	chlo	secreted	Y (0.818 | 1-51)	ER: 0.67	Chloroplast Targeting	0	1	0	1	0	1		0	0	0	1	1	1		0	0	1	1	1		0	0	0	1	1		0	0	1	1	1		0	0	0
CropPAL		GRMZM2G034453_P01		plastid:23198870;plastid:22065420	0	1	1	plastid	plastid	chlo	mitochondrion	Y (0.947 | 1-22)	chloroplast: 0.66	Chloroplast Targeting	1	1	0	1	1	1		0	1	1	1	1	1		0	1	1	1	1		0	1	1	1	1		1	1	1	1	1		0	1	1
CropPAL		GRMZM2G035042_P01		plastid:23198870;plastid:22065420	0	1	1	plastid	plastid	chlo	chloroplast	Y (0.991 | 1-61)	chloroplast: 0.38	Chloroplast Targeting	1	1	1	1	1	1		1	1	1	1	1	1		1	1	1	1	1		1	1	1	1	1		1	1	1	1	1		1	1	1
CropPAL		GRMZM2G035268_P01		extracellular:20408568;plastid:22065420	0	0	0		cytosol	cyto	other	-	cytoplasmic: 0.79	non-Chloroplast Targeting	0	0	0	0	0	0		0	0	0	0	0	0		0	0	0	0	0		0	0	0	0	0		0	0	0	0	0		0	0	0
CropPAL		GRMZM2G035520_P01		plasma membrane:23353019;plastid:23543921;plastid:22065420	0	0	0		plasma membrane	plas	mitochondrion	-	cytoplasmic: 0.74	non-Chloroplast Targeting	0	0	0	0	0	0		0	0	0	0	0	0		0	0	0	0	0		0	0	0	0	0		0	0	0	0	0		0	0	0
CropPAL		GRMZM2G035520_P02		plastid:23543921	0	1	1		plasma membrane	plas	mitochondrion	-	cytoplasmic: 0.74	non-Chloroplast Targeting	0	0	0	0	0	0		0	0	0	0	0	0		0	0	0	0	0		0	0	0	0	0		0	0	0	0	0		0	0	0
CropPAL		GRMZM2G035542_P01		plastid:22065420	0	1	1	vacuole,plasma membrane,endoplasmic reticulum,golgi,extracellular	plasma membrane	plas	secreted	-	ER: 0.56	non-Chloroplast Targeting	0	0	0	0	0	0		0	0	0	0	0	0		0	0	0	0	0		0	0	0	0	0		0	0	0	0	0		0	0	0
CropPAL		GRMZM2G035749_P01		plastid:23198870	0	1	1	plastid	plastid	chlo	chloroplast	Y (0.902 | 1-49)	chloroplast: 0.68	Chloroplast Targeting	1	1	1	1	1	1		1	1	1	1	1	1		1	1	1	1	1		1	1	1	1	1		1	1	1	1	1		1	1	1
CropPAL		GRMZM2G035820_P01		plastid:23198870;plastid:22065420	0	1	1	plastid	cytosol	cyto	chloroplast	Y (1.0 | 1-27)	cytoplasmic: 0.37	Chloroplast Targeting	1	0	1	1	0	1		0	0	1	1	1	1		0	0	1	1	1		0	1	1	1	1		0	0	1	1	1		0	0	1
CropPAL		GRMZM2G035985_P01		plastid:23198870	0	1	1	vacuole,plasma membrane,endoplasmic reticulum,golgi,extracellular	nucleus	nucl	chloroplast	-	cytoplasmic: 0.42	non-Chloroplast Targeting	0	0	1	0	0	0		0	0	0	0	0	1		0	0	0	0	1		0	0	0	0	1		0	0	0	0	0		0	0	0
CropPAL		GRMZM2G035996_P01		plastid:18453340	0	1	1	mitochondrion	peroxisome	pero	mitochondrion	-	mitochondrial: 0.84	Chloroplast Targeting	0	0	0	0	0	1		0	0	0	0	0	1		0	0	0	0	1		0	0	0	0	1		0	0	0	0	1		0	0	0
CropPAL		GRMZM2G035999_P02		plastid:18599648	0	1	1	plastid	nucleus	nucl	mitochondrion	-	cytoplasmic: 0.38	Chloroplast Targeting	1	0	0	0	0	1		0	0	0	0	1	1		0	0	0	0	1		0	0	0	1	1		0	0	0	1	1		0	0	0
CropPAL		GRMZM2G036007_P02		plastid:22065420	0	1	1	mitochondrion	plastid	chlo	mitochondrion	Y (0.955 | 1-32)	mitochondrial: 0.47	Chloroplast Targeting	0	1	0	1	0	1		0	0	0	1	1	1		0	0	1	1	1		0	0	0	1	1		0	0	1	1	1		0	0	0
CropPAL		GRMZM2G036034_P01		extracellular:20408568;plastid:23198870	0	0	0		cytosol	cyto	other	-	cytoplasmic: 0.9	non-Chloroplast Targeting	0	0	0	0	0	0		0	0	0	0	0	0		0	0	0	0	0		0	0	0	0	0		0	0	0	0	0		0	0	0
CropPAL		GRMZM2G036290_P01		plastid:23198870;plastid:22065420;plastid:20089766	0	1	1	plastid	cytosol	cyto	chloroplast	Y (0.925 | 1-55)	chloroplast: 0.4	non-Chloroplast Targeting	1	0	1	1	1	0		0	0	1	1	1	1		0	0	1	1	1		0	1	1	1	1		0	0	1	1	1		0	0	1
CropPAL		GRMZM2G036534_P01		extracellular:20408568;plastid:23198870;plastid:22065420	0	0	0	plastid	plastid	chlo	chloroplast	Y (1.0 | 1-37)	chloroplast: 0.46	Chloroplast Targeting	1	1	1	1	1	1		1	1	1	1	1	1		1	1	1	1	1		1	1	1	1	1		1	1	1	1	1		1	1	1
CropPAL		GRMZM2G036609_P01		plastid:23198870;plastid:22065420;plastid:20089766	0	1	1	plastid	plastid	chlo	chloroplast	Y (0.996 | 1-81)	chloroplast: 0.81	Chloroplast Targeting	1	1	1	1	1	1		1	1	1	1	1	1		1	1	1	1	1		1	1	1	1	1		1	1	1	1	1		1	1	1
CropPAL		GRMZM2G036609_P02		plastid:18453340;plastid:16243905	0	1	1	plastid	plastid	chlo	chloroplast	Y (0.996 | 1-81)	chloroplast: 0.81	Chloroplast Targeting	1	1	1	1	1	1		1	1	1	1	1	1		1	1	1	1	1		1	1	1	1	1		1	1	1	1	1		1	1	1
CropPAL		GRMZM2G036861_P01		plastid:23198870;plastid:22065420	0	1	1	mitochondrion	plastid	chlo	mitochondrion	Y (0.996 | 1-21)	mitochondrial: 0.59	Chloroplast Targeting	0	1	0	1	0	1		0	0	0	1	1	1		0	0	1	1	1		0	0	0	1	1		0	0	1	1	1		0	0	0
CropPAL		GRMZM2G038170_P01		plastid:22065420	0	1	1	plastid	plastid	chlo	chloroplast	Y (0.929 | 1-36)	chloroplast: 0.75	non-Chloroplast Targeting	1	1	1	1	1	0		0	1	1	1	1	1		0	1	1	1	1		0	1	1	1	1		0	1	1	1	1		0	1	1
CropPAL		GRMZM2G038301_P01		plastid:22065420	0	1	1	plastid	plasma membrane	plas	chloroplast	Y (0.999 | 1-26)	chloroplast: 0.82	Chloroplast Targeting	1	0	1	1	1	1		0	1	1	1	1	1		0	1	1	1	1		1	1	1	1	1		0	1	1	1	1		0	1	1
CropPAL		GRMZM2G038401_P01		plastid:23198870	0	1	1	mitochondrion	plastid	chlo	mitochondrion	Y (0.831 | 1-40)	mitochondrial: 0.97	Chloroplast Targeting	0	1	0	1	0	1		0	0	0	1	1	1		0	0	1	1	1		0	0	0	1	1		0	0	1	1	1		0	0	0
CropPAL		GRMZM2G038487_P01		plastid:22065420	0	1	1	mitochondrion	plastid	chlo	secreted	-	cytoplasmic: 0.23	non-Chloroplast Targeting	0	1	0	0	0	0		0	0	0	0	0	1		0	0	0	0	1		0	0	0	0	0		0	0	0	0	1		0	0	0
CropPAL		GRMZM2G038848_P02		plastid:23198870;plastid:22065420;plastid:20089766	0	1	1	plastid	plastid	chlo	chloroplast	Y (0.998 | 1-61)	chloroplast: 0.41	Chloroplast Targeting	1	1	1	1	1	1		1	1	1	1	1	1		1	1	1	1	1		1	1	1	1	1		1	1	1	1	1		1	1	1
CropPAL		GRMZM2G039238_P01		plastid:23198870;plastid:22065420	0	1	1	plastid	plastid	chlo	chloroplast	Y (0.976 | 1-26)	chloroplast: 0.65	Chloroplast Targeting	1	1	1	1	1	1		1	1	1	1	1	1		1	1	1	1	1		1	1	1	1	1		1	1	1	1	1		1	1	1
CropPAL		GRMZM2G039263_P01		extracellular:20408568;plastid:23198870	0	0	0		cytosol	cyto	other	-	cytoplasmic: 0.83	non-Chloroplast Targeting	0	0	0	0	0	0		0	0	0	0	0	0		0	0	0	0	0		0	0	0	0	0		0	0	0	0	0		0	0	0
CropPAL		GRMZM2G039396_P01		plastid:23543921;plastid:23198870;plastid:22065420;plastid:21196305;plastid:20089766;plastid:18453340	0	1	1	plastid	plastid	chlo	chloroplast	Y (0.985 | 1-38)	chloroplast: 0.74	Chloroplast Targeting	1	1	1	1	1	1		1	1	1	1	1	1		1	1	1	1	1		1	1	1	1	1		1	1	1	1	1		1	1	1
CropPAL		GRMZM2G039723_P01		plastid:22065420	0	1	1	plastid	plastid	chlo	chloroplast	Y (0.976 | 1-32)	mitochondrial: 0.78	Chloroplast Targeting	1	1	1	1	0	1		0	1	1	1	1	1		0	1	1	1	1		0	1	1	1	1		0	1	1	1	1		0	1	1
CropPAL		GRMZM2G040095_P02		plastid:16243905	0	1	1	mitochondrion	plastid	chlo	mitochondrion	Y (0.967 | 1-36)	mitochondrial: 0.42	Chloroplast Targeting	0	1	0	1	0	1		0	0	0	1	1	1		0	0	1	1	1		0	0	0	1	1		0	0	1	1	1		0	0	0
CropPAL		GRMZM2G040209_P01		extracellular:20408568;plastid:23198870	0	0	0	mitochondrion	mitochondrion	mito	mitochondrion	-	mitochondrial: 0.92	Chloroplast Targeting	0	0	0	0	0	1		0	0	0	0	0	1		0	0	0	0	1		0	0	0	0	1		0	0	0	0	1		0	0	0
CropPAL		GRMZM2G040369_P01		extracellular:20408568;plastid:23543921;plastid:23198870;plastid:22065420	0	0	0		cytosol	cyto	other	-	cytoplasmic: 0.89	non-Chloroplast Targeting	0	0	0	0	0	0		0	0	0	0	0	0		0	0	0	0	0		0	0	0	0	0		0	0	0	0	0		0	0	0
CropPAL		GRMZM2G040511_P01		plastid:23198870;plastid:22065420;plastid:20089766;plastid:18599648;plastid:18453340	0	1	1	plastid	plastid	chlo	chloroplast	Y (0.993 | 1-42)	cytoplasmic: 0.38	Chloroplast Targeting	1	1	1	1	0	1		0	1	1	1	1	1		0	1	1	1	1		0	1	1	1	1		0	1	1	1	1		0	1	1
CropPAL		GRMZM2G040561_P02		plastid:22065420	0	1	1	plastid	plastid	chlo	chloroplast	Y (0.96 | 1-41)	chloroplast: 0.81	Chloroplast Targeting	1	1	1	1	1	1		1	1	1	1	1	1		1	1	1	1	1		1	1	1	1	1		1	1	1	1	1		1	1	1
CropPAL		GRMZM2G040843_P01		plastid:23198870	0	1	1	plastid	plastid	chlo	chloroplast	Y (1.0 | 1-61)	chloroplast: 0.45	Chloroplast Targeting	1	1	1	1	1	1		1	1	1	1	1	1		1	1	1	1	1		1	1	1	1	1		1	1	1	1	1		1	1	1
CropPAL		GRMZM2G040933_P01		plastid:23543921;plastid:23198870;plastid:22065420;plastid:20089766;plastid:18599648;plastid:18453340	0	1	1	plastid	plastid	chlo	mitochondrion	Y (0.993 | 1-48)	chloroplast: 0.19	Chloroplast Targeting	1	1	0	1	1	1		0	1	1	1	1	1		0	1	1	1	1		0	1	1	1	1		1	1	1	1	1		0	1	1
CropPAL		GRMZM2G041065_P01		plastid:22065420	0	1	1	vacuole,plasma membrane,endoplasmic reticulum,golgi,extracellular	vacuole	vacu	secreted	-	ER: 0.61	non-Chloroplast Targeting	0	0	0	0	0	0		0	0	0	0	0	0		0	0	0	0	0		0	0	0	0	0		0	0	0	0	0		0	0	0
CropPAL		GRMZM2G041275_P01		plastid:23198870;plastid:22065420	0	1	1	mitochondrion	mitochondrion	mito	mitochondrion	Y (0.955 | 1-28)	mitochondrial: 0.96	Chloroplast Targeting	0	0	0	1	0	1		0	0	0	0	1	1		0	0	0	1	1		0	0	0	1	1		0	0	0	1	1		0	0	0
CropPAL		GRMZM2G041518_P01		plastid:22065420	0	1	1	vacuole,plasma membrane,endoplasmic reticulum,golgi,extracellular	plastid	chlo	secreted	-	ER: 0.33	non-Chloroplast Targeting	0	1	0	0	0	0		0	0	0	0	0	1		0	0	0	0	1		0	0	0	0	0		0	0	0	0	1		0	0	0
CropPAL		GRMZM2G042253_P01		plastid:23198870;plastid:22065420;plastid:20089766	0	1	1	plastid	mitochondrion	mito	chloroplast	Y (0.913 | 1-48)	cytoplasmic: 0.63	Chloroplast Targeting	1	0	1	1	0	1		0	0	1	1	1	1		0	0	1	1	1		0	1	1	1	1		0	0	1	1	1		0	0	1
CropPAL		GRMZM2G042502_P01		extracellular:20408568;plastid:23198870;plastid:22065420	0	0	0		cytosol	cyto	other	-	cytoplasmic: 0.83	non-Chloroplast Targeting	0	0	0	0	0	0		0	0	0	0	0	0		0	0	0	0	0		0	0	0	0	0		0	0	0	0	0		0	0	0
CropPAL		GRMZM2G042636_P01		extracellular:20408568;plastid:23198870;plastid:22065420	0	0	0		nucleus	nucl	other	-	cytoplasmic: 0.75	non-Chloroplast Targeting	0	0	0	0	0	0		0	0	0	0	0	0		0	0	0	0	0		0	0	0	0	0		0	0	0	0	0		0	0	0
CropPAL		GRMZM2G043295_P01		plastid:18599648	0	1	1		plastid	chlo	other	-	cytoplasmic: 0.58	non-Chloroplast Targeting	0	1	0	0	0	0		0	0	0	0	0	1		0	0	0	0	1		0	0	0	0	0		0	0	0	0	1		0	0	0
CropPAL		GRMZM2G043383_P01		extracellular:20408568;plastid:23198870	0	0	0		cytosol	cyto	other	-	cytoplasmic: 0.92	non-Chloroplast Targeting	0	0	0	0	0	0		0	0	0	0	0	0		0	0	0	0	0		0	0	0	0	0		0	0	0	0	0		0	0	0
CropPAL		GRMZM2G043453_P01		plastid:23198870;plastid:22065420	0	1	1	plastid	plastid	chlo	chloroplast	Y (0.999 | 1-41)	chloroplast: 0.73	Chloroplast Targeting	1	1	1	1	1	1		1	1	1	1	1	1		1	1	1	1	1		1	1	1	1	1		1	1	1	1	1		1	1	1
CropPAL		GRMZM2G043822_P02		plastid:23198870;plastid:22065420	0	1	1		nucleus	nucl	other	-	cytoplasmic: 0.76	non-Chloroplast Targeting	0	0	0	0	0	0		0	0	0	0	0	0		0	0	0	0	0		0	0	0	0	0		0	0	0	0	0		0	0	0
CropPAL		GRMZM2G043948_P01		plastid:22065420	0	1	1	plastid	plastid	chlo	chloroplast	Y (0.988 | 1-62)	chloroplast: 0.79	Chloroplast Targeting	1	1	1	1	1	1		1	1	1	1	1	1		1	1	1	1	1		1	1	1	1	1		1	1	1	1	1		1	1	1
CropPAL		GRMZM2G044143_P01		plastid:22065420	0	1	1		plasma membrane	plas	other	-	nuclear: 0.79	non-Chloroplast Targeting	0	0	0	0	0	0		0	0	0	0	0	0		0	0	0	0	0		0	0	0	0	0		0	0	0	0	0		0	0	0
CropPAL		GRMZM2G044237_P02		plastid:23198870;plastid:22065420;plastid:20089766	0	1	1	plastid	plastid	chlo	other	Y (1.0 | 1-41)	chloroplast: 0.87	Chloroplast Targeting	1	1	0	1	1	1		0	1	1	1	1	1		0	1	1	1	1		0	1	1	1	1		1	1	1	1	1		0	1	1
CropPAL		GRMZM2G044697_P01		plastid:23198870;plastid:22065420;plastid:20089766;plastid:18453340	0	1	1	plastid	plastid	chlo	secreted	Y (0.981 | 1-59)	cytoplasmic: 0.42	non-Chloroplast Targeting	1	1	0	1	0	0		0	0	0	1	1	1		0	0	0	1	1		0	0	0	1	1		0	0	1	1	1		0	0	0
CropPAL		GRMZM2G044744_P01		plastid:22065420	0	1	1	plastid	plastid	chlo	mitochondrion	Y (0.994 | 1-38)	chloroplast: 0.55	Chloroplast Targeting	1	1	0	1	1	1		0	1	1	1	1	1		0	1	1	1	1		0	1	1	1	1		1	1	1	1	1		0	1	1
CropPAL		GRMZM2G045049_P01		plastid:23198870	0	1	1		cytosol	nucl	other	-	cytoplasmic: 0.86	non-Chloroplast Targeting	0	0	0	0	0	0		0	0	0	0	0	0		0	0	0	0	0		0	0	0	0	0		0	0	0	0	0		0	0	0
CropPAL		GRMZM2G045820_P01		plastid:22065420	0	1	1	plastid	plastid	chlo	chloroplast	Y (0.917 | 1-42)	chloroplast: 0.36	Chloroplast Targeting	1	1	1	1	1	1		1	1	1	1	1	1		1	1	1	1	1		1	1	1	1	1		1	1	1	1	1		1	1	1
CropPAL		GRMZM2G046498_P02		plastid:22065420	0	1	1		plastid	chlo	mitochondrion	-	cytoplasmic: 0.29	non-Chloroplast Targeting	0	1	0	0	0	0		0	0	0	0	0	1		0	0	0	0	1		0	0	0	0	0		0	0	0	0	1		0	0	0
CropPAL		GRMZM2G046681_P01		plastid:23198870;plastid:22065420;plastid:18599648;plastid:18453340	0	1	1		plasma membrane	plas	other	-	mitochondrial: 0.59	Chloroplast Targeting	0	0	0	0	0	1		0	0	0	0	0	1		0	0	0	0	1		0	0	0	0	1		0	0	0	0	1		0	0	0
CropPAL		GRMZM2G046681_P03		plastid:18599648	0	1	1		plasma membrane	plas	other	-	peroxisomal: 0.97	Chloroplast Targeting	0	0	0	0	0	1		0	0	0	0	0	1		0	0	0	0	1		0	0	0	0	1		0	0	0	0	1		0	0	0
CropPAL		GRMZM2G047152_P01		plastid:22065420	0	1	1		nucleus	nucl	other	-	cytoplasmic: 0.28	non-Chloroplast Targeting	0	0	0	0	0	0		0	0	0	0	0	0		0	0	0	0	0		0	0	0	0	0		0	0	0	0	0		0	0	0
CropPAL		GRMZM2G047292_P01		extracellular:20408568;plastid:22065420	0	0	0	plastid	plastid	chlo	mitochondrion	Y (0.999 | 1-56)	mitochondrial: 0.81	Chloroplast Targeting	1	1	0	1	0	1		0	0	1	1	1	1		0	0	1	1	1		0	0	1	1	1		0	1	1	1	1		0	0	1
CropPAL		GRMZM2G047695_P01		plastid:23198870;plastid:22065420;plastid:20089766	0	1	1	plastid	plastid	chlo	mitochondrion	Y (0.985 | 1-38)	cytoplasmic: 0.43	Chloroplast Targeting	1	1	0	1	0	1		0	0	1	1	1	1		0	0	1	1	1		0	0	1	1	1		0	1	1	1	1		0	0	1
CropPAL		GRMZM2G048371_P01		extracellular:20408568;plastid:22065420	0	0	0		cytosol	cyto	other	-	cytoplasmic: 0.85	non-Chloroplast Targeting	0	0	0	0	0	0		0	0	0	0	0	0		0	0	0	0	0		0	0	0	0	0		0	0	0	0	0		0	0	0
CropPAL		GRMZM2G048582_P01		plastid:22065420	0	1	1		nucleus	nucl	other	-	cytoplasmic: 0.78	non-Chloroplast Targeting	0	0	0	0	0	0		0	0	0	0	0	0		0	0	0	0	0		0	0	0	0	0		0	0	0	0	0		0	0	0
CropPAL		GRMZM2G048836_P01		plastid:23198870;plastid:22065420;plastid:20089766	0	1	1	plastid	plastid	chlo	chloroplast	Y (0.916 | 1-53)	chloroplast: 0.97	Chloroplast Targeting	1	1	1	1	1	1		1	1	1	1	1	1		1	1	1	1	1		1	1	1	1	1		1	1	1	1	1		1	1	1
CropPAL		GRMZM2G048907_P01		plastid:23543921;plastid:23198870;plastid:22065420;plastid:21196305;plastid:20701693;plastid:20089766;plastid:18599648;plastid:18453340;plastid:18258693;plastid:14966246	0	1	1	plastid		chlo	chloroplast	Y (0.999 | 1-91)	cytoplasmic: 0.44	Chloroplast Targeting	1	1	1	1	0	1		0	1	1	1	1	1		0	1	1	1	1		0	1	1	1	1		0	1	1	1	1		0	1	1
CropPAL		GRMZM2G048928_P03		plastid:22065420;plastid:20089766	0	1	1		cytosol	cyto	other	-	cytoplasmic: 0.63	non-Chloroplast Targeting	0	0	0	0	0	0		0	0	0	0	0	0		0	0	0	0	0		0	0	0	0	0		0	0	0	0	0		0	0	0
CropPAL		GRMZM2G049229_P01		plastid:16243905	0	1	1		nucleus	nucl	other	-	nuclear: 0.67	non-Chloroplast Targeting	0	0	0	0	0	0		0	0	0	0	0	0		0	0	0	0	0		0	0	0	0	0		0	0	0	0	0		0	0	0
CropPAL		GRMZM2G049269_P01		plastid:23198870	0	1	1	plastid	plastid	chlo	chloroplast	-	Golgi apparatus: 0.57	Chloroplast Targeting	1	1	1	0	0	1		0	0	1	1	1	1		0	0	1	1	1		0	0	1	1	1		0	0	1	1	1		0	1	1
CropPAL		GRMZM2G049342_P01		plastid:23198870	0	1	1		cytosol	cyto	other	-	cytoplasmic: 0.64	non-Chloroplast Targeting	0	0	0	0	0	0		0	0	0	0	0	0		0	0	0	0	0		0	0	0	0	0		0	0	0	0	0		0	0	0
CropPAL		GRMZM2G049349_P01		plastid:22065420;plastid:20089766;plastid:18453340	0	1	1	plastid	plastid	chlo	chloroplast	Y (0.996 | 1-51)	chloroplast: 0.69	Chloroplast Targeting	1	1	1	1	1	1		1	1	1	1	1	1		1	1	1	1	1		1	1	1	1	1		1	1	1	1	1		1	1	1
CropPAL		GRMZM2G049547_P03		plastid:23198870;plastid:22065420;plastid:20089766;plastid:18453340	0	1	1	plastid	plastid	chlo	chloroplast	Y (1.0 | 1-41)	cytoplasmic: 0.56	Chloroplast Targeting	1	1	1	1	0	1		0	1	1	1	1	1		0	1	1	1	1		0	1	1	1	1		0	1	1	1	1		0	1	1
CropPAL		GRMZM2G050193_P03		plastid:23543921	0	1	1	vacuole,plasma membrane,endoplasmic reticulum,golgi,extracellular	endoplasmic reticulum	E.R.	secreted	-	ER: 0.41	non-Chloroplast Targeting	0	0	0	0	0	0		0	0	0	0	0	0		0	0	0	0	0		0	0	0	0	0		0	0	0	0	0		0	0	0
CropPAL		GRMZM2G050485_P01		plastid:22065420	0	1	1	plastid	plastid	chlo	chloroplast	Y (0.914 | 1-21)	chloroplast: 0.82	Chloroplast Targeting	1	1	1	1	1	1		1	1	1	1	1	1		1	1	1	1	1		1	1	1	1	1		1	1	1	1	1		1	1	1
CropPAL		GRMZM2G050570_P01		extracellular:20408568;plastid:23198870;plastid:22065420;plastid:20089766;plastid:16243905	0	0	0	plastid	plastid	chlo	chloroplast	Y (0.998 | 1-26)	peroxisomal: 0.45	Chloroplast Targeting	1	1	1	1	0	1		0	1	1	1	1	1		0	1	1	1	1		0	1	1	1	1		0	1	1	1	1		0	1	1
CropPAL		GRMZM2G050697_P01		plastid:22065420	0	1	1	mitochondrion	plastid	chlo	mitochondrion	-	mitochondrial: 0.94	Chloroplast Targeting	0	1	0	0	0	1		0	0	0	0	1	1		0	0	0	1	1		0	0	0	0	1		0	0	0	1	1		0	0	0
CropPAL		GRMZM2G050845_P01		plastid:23198870;plastid:22065420	0	1	1	plastid	plastid	chlo	chloroplast	Y (0.995 | 1-50)	nuclear: 0.55	Chloroplast Targeting	1	1	1	1	0	1		0	1	1	1	1	1		0	1	1	1	1		0	1	1	1	1		0	1	1	1	1		0	1	1
CropPAL		GRMZM2G051004_P01		extracellular:20408568;plastid:23198870;plastid:22065420	0	0	0	plastid	cytosol	cyto	chloroplast	Y (0.981 | 1-38)	peroxisomal: 0.43	Chloroplast Targeting	1	0	1	1	0	1		0	0	1	1	1	1		0	0	1	1	1		0	1	1	1	1		0	0	1	1	1		0	0	1
CropPAL		GRMZM2G051129_P02		extracellular:20408568;plastid:23198870;plastid:22065420;plastid:20089766	0	0	0	plastid	plastid	chlo	chloroplast	Y (0.997 | 1-61)	chloroplast: 0.75	Chloroplast Targeting	1	1	1	1	1	1		1	1	1	1	1	1		1	1	1	1	1		1	1	1	1	1		1	1	1	1	1		1	1	1
CropPAL		GRMZM2G051270_P01		plastid:23198870;plastid:22065420;plastid:20089766	0	1	1	plastid	plastid	chlo	mitochondrion	Y (0.929 | 1-70)	chloroplast: 0.43	Chloroplast Targeting	1	1	0	1	1	1		0	1	1	1	1	1		0	1	1	1	1		0	1	1	1	1		1	1	1	1	1		0	1	1
CropPAL		GRMZM2G051697_P01		plastid:22065420;plastid:20089766	0	1	1	plastid	plastid	chlo	mitochondrion	Y (0.999 | 1-23)	cytoplasmic: 0.5	Chloroplast Targeting	1	1	0	1	0	1		0	0	1	1	1	1		0	0	1	1	1		0	0	1	1	1		0	1	1	1	1		0	0	1
CropPAL		GRMZM2G052142_P01		plastid:22065420	0	1	1		plastid	chlo	mitochondrion	-	nuclear: 0.78	non-Chloroplast Targeting	0	1	0	0	0	0		0	0	0	0	0	1		0	0	0	0	1		0	0	0	0	0		0	0	0	0	1		0	0	0
CropPAL		GRMZM2G052416_P01		plastid:22065420	0	1	1	plastid	plastid	chlo	chloroplast	-	nuclear: 0.62	Chloroplast Targeting	1	1	1	0	0	1		0	0	1	1	1	1		0	0	1	1	1		0	0	1	1	1		0	0	1	1	1		0	1	1
CropPAL		GRMZM2G052435_P02		plastid:23198870	0	1	1		cytosol	cyto	other	-	cytoplasmic: 0.64	non-Chloroplast Targeting	0	0	0	0	0	0		0	0	0	0	0	0		0	0	0	0	0		0	0	0	0	0		0	0	0	0	0		0	0	0
CropPAL		GRMZM2G052935_P01		plastid:23198870;plastid:22065420	0	1	1	mitochondrion	plastid	chlo	mitochondrion	Y (0.739 | 1-38)	mitochondrial: 0.92	Chloroplast Targeting	0	1	0	1	0	1		0	0	0	1	1	1		0	0	1	1	1		0	0	0	1	1		0	0	1	1	1		0	0	0
CropPAL		GRMZM2G053019_P01		plastid:23198870;plastid:22065420;plastid:20089766;plastid:18453340	0	1	1	plastid	plastid	chlo	chloroplast	Y (0.999 | 1-28)	chloroplast: 0.67	Chloroplast Targeting	1	1	1	1	1	1		1	1	1	1	1	1		1	1	1	1	1		1	1	1	1	1		1	1	1	1	1		1	1	1
CropPAL		GRMZM2G053196_P01		plastid:23198870;plastid:22065420	0	1	1	plastid	plastid	chlo	chloroplast	Y (1.0 | 1-28)	chloroplast: 0.74	Chloroplast Targeting	1	1	1	1	1	1		1	1	1	1	1	1		1	1	1	1	1		1	1	1	1	1		1	1	1	1	1		1	1	1
CropPAL		GRMZM2G053322_P01		extracellular:20408568;plastid:23198870;plastid:22065420;plastid:20089766;plastid:16243905	0	0	0	plastid	plastid	chlo	chloroplast	Y (0.997 | 1-45)	chloroplast: 0.56	Chloroplast Targeting	1	1	1	1	1	1		1	1	1	1	1	1		1	1	1	1	1		1	1	1	1	1		1	1	1	1	1		1	1	1
CropPAL		GRMZM2G054076_P01		plastid:23198870;plastid:20089766	0	1	1	plastid	plastid	chlo	chloroplast	Y (0.998 | 1-21)	chloroplast: 0.93	Chloroplast Targeting	1	1	1	1	1	1		1	1	1	1	1	1		1	1	1	1	1		1	1	1	1	1		1	1	1	1	1		1	1	1
CropPAL		GRMZM2G054076_P02		plastid:23198870;plastid:22065420;plastid:18453340	0	1	1	plastid	plastid	chlo	mitochondrion	Y (0.998 | 1-21)	chloroplast: 0.88	Chloroplast Targeting	1	1	0	1	1	1		0	1	1	1	1	1		0	1	1	1	1		0	1	1	1	1		1	1	1	1	1		0	1	1
CropPAL		GRMZM2G054765_P01		plastid:22065420	0	1	1		cytosol	chlo	other	-	nuclear: 0.72	non-Chloroplast Targeting	0	1	0	0	0	0		0	0	0	0	0	1		0	0	0	0	1		0	0	0	0	0		0	0	0	0	1		0	0	0
CropPAL		GRMZM2G055507_P01		extracellular:20408568;plastid:23198870;plastid:22065420	0	0	0	plastid	plastid	chlo	chloroplast	Y (0.895 | 1-71)	chloroplast: 0.76	Chloroplast Targeting	1	1	1	1	1	1		1	1	1	1	1	1		1	1	1	1	1		1	1	1	1	1		1	1	1	1	1		1	1	1
CropPAL		GRMZM2G055567_P01		plastid:22065420	0	1	1	vacuole,plasma membrane,endoplasmic reticulum,golgi,extracellular	cytosol	cyto	other	-	cytoplasmic: 0.74	non-Chloroplast Targeting	0	0	0	0	0	0		0	0	0	0	0	0		0	0	0	0	0		0	0	0	0	0		0	0	0	0	0		0	0	0
CropPAL		GRMZM2G055899_P01		extracellular:20408568;plastid:23198870;plastid:22065420;plastid:20089766	0	0	0	mitochondrion	plastid	chlo	mitochondrion	Y (0.921 | 1-29)	mitochondrial: 0.87	Chloroplast Targeting	0	1	0	1	0	1		0	0	0	1	1	1		0	0	1	1	1		0	0	0	1	1		0	0	1	1	1		0	0	0
CropPAL		GRMZM2G055960_P01		plastid:18599648	0	1	1		cytosol	cyto	secreted	-	nuclear: 0.66	non-Chloroplast Targeting	0	0	0	0	0	0		0	0	0	0	0	0		0	0	0	0	0		0	0	0	0	0		0	0	0	0	0		0	0	0
CropPAL		GRMZM2G055982_P01		plastid:23198870;plastid:22065420	0	1	1	plastid	peroxisome	pero	mitochondrion	-	peroxisomal: 0.78	non-Chloroplast Targeting	1	0	0	0	0	0		0	0	0	0	0	1		0	0	0	0	0		0	0	0	0	1		0	0	0	0	1		0	0	0
CropPAL		GRMZM2G056039_P01	cytosol:15840644	extracellular:20408568;plasma membrane:23353019;plastid:23198870;plastid:22065420	0	0	0		cytosol	cyto	other	-	cytoplasmic: 0.85	non-Chloroplast Targeting	0	0	0	0	0	0		0	0	0	0	0	0		0	0	0	0	0		0	0	0	0	0		0	0	0	0	0		0	0	0
CropPAL		GRMZM2G056116_P01		plastid:22065420	0	1	1	plastid	plastid	chlo	chloroplast	Y (0.988 | 1-83)	chloroplast: 0.76	Chloroplast Targeting	1	1	1	1	1	1		1	1	1	1	1	1		1	1	1	1	1		1	1	1	1	1		1	1	1	1	1		1	1	1
CropPAL		GRMZM2G056393_P01		plastid:23198870	0	1	1	plastid	plastid	chlo	mitochondrion	-	mitochondrial: 0.87	Chloroplast Targeting	1	1	0	0	0	1		0	0	0	1	1	1		0	0	0	1	1		0	0	0	1	1		0	0	1	1	1		0	0	1
CropPAL		GRMZM2G056766_P01		plastid:16243905	0	1	1		cytosol	cyto	other	-	cytoplasmic: 0.62	non-Chloroplast Targeting	0	0	0	0	0	0		0	0	0	0	0	0		0	0	0	0	0		0	0	0	0	0		0	0	0	0	0		0	0	0
CropPAL		GRMZM2G056975_P01		extracellular:20408568;plastid:23198870;plastid:22065420;plastid:20089766;plastid:18599648	0	0	0	plastid		cyto	chloroplast	-	chloroplast: 0.61	Chloroplast Targeting	1	0	1	0	1	1		0	0	1	1	1	1		0	0	1	1	1		0	1	1	1	1		0	0	1	1	1		0	1	1
CropPAL		GRMZM2G057000_P01		extracellular:20408568;plastid:23543921;plastid:23198870;plastid:22065420	0	0	0		cytosol	cyto	secreted	-	Golgi apparatus: 0.44	non-Chloroplast Targeting	0	0	0	0	0	0		0	0	0	0	0	0		0	0	0	0	0		0	0	0	0	0		0	0	0	0	0		0	0	0
CropPAL		GRMZM2G057243_P01		plasma membrane:23353019;plastid:23543921	0	0	0		cytosol	cyto	secreted	-	cytoplasmic: 0.85	non-Chloroplast Targeting	0	0	0	0	0	0		0	0	0	0	0	0		0	0	0	0	0		0	0	0	0	0		0	0	0	0	0		0	0	0
CropPAL		GRMZM2G057441_P01		plastid:23198870	0	1	1		nucleus	nucl	other	-	cytoplasmic: 0.78	non-Chloroplast Targeting	0	0	0	0	0	0		0	0	0	0	0	0		0	0	0	0	0		0	0	0	0	0		0	0	0	0	0		0	0	0
CropPAL		GRMZM2G057535_P01		extracellular:20408568;plasma membrane:23353019;plastid:22065420	0	0	0		cytosol	cyto	other	-	cytoplasmic: 0.88	non-Chloroplast Targeting	0	0	0	0	0	0		0	0	0	0	0	0		0	0	0	0	0		0	0	0	0	0		0	0	0	0	0		0	0	0
CropPAL		GRMZM2G057576_P01		plastid:23198870	0	1	1	plastid	cytosol	cyto	secreted	-	cytoplasmic: 0.69	non-Chloroplast Targeting	1	0	0	0	0	0		0	0	0	0	0	1		0	0	0	0	0		0	0	0	0	1		0	0	0	0	1		0	0	0
CropPAL		GRMZM2G058244_P01		extracellular:20408568;plastid:23198870	0	0	0	vacuole,plasma membrane,endoplasmic reticulum,golgi,extracellular	extracellular	extr	mitochondrion	-	cytoplasmic: 0.59	non-Chloroplast Targeting	0	0	0	0	0	0		0	0	0	0	0	0		0	0	0	0	0		0	0	0	0	0		0	0	0	0	0		0	0	0
CropPAL		GRMZM2G058584_P01		extracellular:20408568;plastid:23198870;plastid:22065420;plastid:20089766;plastid:16243905	0	0	0	mitochondrion	plastid	chlo	chloroplast	Y (1.0 | 1-35)	mitochondrial: 0.89	non-Chloroplast Targeting	0	1	1	1	0	0		0	0	0	1	1	1		0	0	1	1	1		0	0	0	1	1		0	0	0	1	1		0	0	0
CropPAL		GRMZM2G058675_P02		extracellular:20408568;mitochondrion:22607058;plastid:23543921	0	0	0	mitochondrion	mitochondrion	mito	mitochondrion	Y (0.946 | 1-36)	mitochondrial: 0.9	Chloroplast Targeting	0	0	0	1	0	1		0	0	0	0	1	1		0	0	0	1	1		0	0	0	1	1		0	0	0	1	1		0	0	0
CropPAL		GRMZM2G058702_P01		plastid:23198870;plastid:22065420	0	1	1	plastid	plastid	chlo	other	Y (0.999 | 1-41)	chloroplast: 0.44	Chloroplast Targeting	1	1	0	1	1	1		0	1	1	1	1	1		0	1	1	1	1		0	1	1	1	1		1	1	1	1	1		0	1	1
CropPAL		GRMZM2G058734_P01		plastid:23198870;plastid:22065420	0	1	1		nucleus	nucl	chloroplast	-	cytoplasmic: 0.52	non-Chloroplast Targeting	0	0	1	0	0	0		0	0	0	0	0	1		0	0	0	0	1		0	0	0	0	1		0	0	0	0	0		0	0	0
CropPAL		GRMZM2G058745_P01		extracellular:20408568;plastid:23543921	0	0	0	plastid	plastid	chlo	secreted	-	chloroplast: 0.35	non-Chloroplast Targeting	1	1	0	0	1	0		0	0	0	1	1	1		0	0	0	1	1		0	0	0	1	1		0	0	1	1	1		0	0	1
CropPAL		GRMZM2G058870_P01		plastid:23198870	0	1	1	plastid	plasma membrane	plas	chloroplast	-	cytoplasmic: 0.62	Chloroplast Targeting	1	0	1	0	0	1		0	0	0	1	1	1		0	0	0	1	1		0	0	1	1	1		0	0	0	1	1		0	0	1
CropPAL		GRMZM2G058910_P01		plastid:23198870	0	1	1		plastid	chlo	other	-	cytoplasmic: 0.27	non-Chloroplast Targeting	0	1	0	0	0	0		0	0	0	0	0	1		0	0	0	0	1		0	0	0	0	0		0	0	0	0	1		0	0	0
CropPAL		GRMZM2G058948_P01		plastid:23198870;plastid:22065420;plastid:20089766;plastid:18599648	0	1	1	plastid	plastid	chlo	mitochondrion	Y (0.939 | 1-21)	chloroplast: 0.52	Chloroplast Targeting	1	1	0	1	1	1		0	1	1	1	1	1		0	1	1	1	1		0	1	1	1	1		1	1	1	1	1		0	1	1
CropPAL		GRMZM2G059151_P01		extracellular:20408568;plastid:23198870	0	0	0	plastid	plastid	chlo	chloroplast	Y (0.683 | 1-59)	cytoplasmic: 0.38	Chloroplast Targeting	1	1	1	1	0	1		0	1	1	1	1	1		0	1	1	1	1		0	1	1	1	1		0	1	1	1	1		0	1	1
CropPAL		GRMZM2G059449_P01		plastid:23198870;plastid:22065420	0	1	1	plastid	nucleus	nucl	mitochondrion	Y (0.994 | 1-49)	chloroplast: 0.45	Chloroplast Targeting	1	0	0	1	1	1		0	0	1	1	1	1		0	0	1	1	1		0	1	1	1	1		0	1	1	1	1		0	0	1
CropPAL		GRMZM2G059693_P01		extracellular:20408568;mitochondrion:22607058;plastid:22065420	0	0	0		plasma membrane	plas	other	-	peroxisomal: 0.31	non-Chloroplast Targeting	0	0	0	0	0	0		0	0	0	0	0	0		0	0	0	0	0		0	0	0	0	0		0	0	0	0	0		0	0	0
CropPAL		GRMZM2G060349_P01		plastid:22065420	0	1	1	plastid	plastid	chlo	mitochondrion	Y (0.999 | 1-27)	mitochondrial: 0.5	Chloroplast Targeting	1	1	0	1	0	1		0	0	1	1	1	1		0	0	1	1	1		0	0	1	1	1		0	1	1	1	1		0	0	1
CropPAL		GRMZM2G060451_P01		plastid:23198870;plastid:22065420	0	1	1	plastid	plastid	chlo	chloroplast	Y (0.999 | 1-29)	chloroplast: 0.63	Chloroplast Targeting	1	1	1	1	1	1		1	1	1	1	1	1		1	1	1	1	1		1	1	1	1	1		1	1	1	1	1		1	1	1
CropPAL		GRMZM2G060470_P01		extracellular:20408568;plastid:22065420;plastid:20089766	0	0	0	plastid	plastid	chlo	chloroplast	Y (0.993 | 1-31)	chloroplast: 0.84	Chloroplast Targeting	1	1	1	1	1	1		1	1	1	1	1	1		1	1	1	1	1		1	1	1	1	1		1	1	1	1	1		1	1	1
CropPAL		GRMZM2G060470_P02		plastid:23198870	0	1	1	plastid	plastid	chlo	chloroplast	Y (0.993 | 1-31)	chloroplast: 0.74	Chloroplast Targeting	1	1	1	1	1	1		1	1	1	1	1	1		1	1	1	1	1		1	1	1	1	1		1	1	1	1	1		1	1	1
CropPAL		GRMZM2G060561_P02		plastid:23198870	0	1	1	mitochondrion	mitochondrion	mito	mitochondrion	-	mitochondrial: 0.66	Chloroplast Targeting	0	0	0	0	0	1		0	0	0	0	0	1		0	0	0	0	1		0	0	0	0	1		0	0	0	0	1		0	0	0
CropPAL		GRMZM2G060800_P01		extracellular:20408568;plasma membrane:23353019;plastid:22065420;plastid:18599648	0	0	0	mitochondrion	cytosol	cyto	other	-	cytoplasmic: 0.79	non-Chloroplast Targeting	0	0	0	0	0	0		0	0	0	0	0	0		0	0	0	0	0		0	0	0	0	0		0	0	0	0	0		0	0	0
CropPAL		GRMZM2G060943_P01		plastid:23198870	0	1	1	plastid	plastid	chlo	mitochondrion	-	mitochondrial: 0.35	Chloroplast Targeting	1	1	0	0	0	1		0	0	0	1	1	1		0	0	0	1	1		0	0	0	1	1		0	0	1	1	1		0	0	1
CropPAL		GRMZM2G061602_P01		plastid:22065420	0	1	1		nucleus	nucl	other	-	nuclear: 0.8	non-Chloroplast Targeting	0	0	0	0	0	0		0	0	0	0	0	0		0	0	0	0	0		0	0	0	0	0		0	0	0	0	0		0	0	0
CropPAL		GRMZM2G061876_P01		plastid:23198870;plastid:22065420;plastid:20089766	0	1	1	plastid	plastid	chlo	mitochondrion	Y (0.992 | 1-21)	mitochondrial: 0.89	Chloroplast Targeting	1	1	0	1	0	1		0	0	1	1	1	1		0	0	1	1	1		0	0	1	1	1		0	1	1	1	1		0	0	1
CropPAL		GRMZM2G061876_P02		plastid:16243905	0	1	1	plastid	plastid	chlo	mitochondrion	Y (0.992 | 1-21)	mitochondrial: 0.89	Chloroplast Targeting	1	1	0	1	0	1		0	0	1	1	1	1		0	0	1	1	1		0	0	1	1	1		0	1	1	1	1		0	0	1
CropPAL		GRMZM2G061969_P01		plastid:23543921	0	1	1			cyto	other	-	cytoplasmic: 0.62	non-Chloroplast Targeting	0	0	0	0	0	0		0	0	0	0	0	0		0	0	0	0	0		0	0	0	0	0		0	0	0	0	0		0	0	0
CropPAL		GRMZM2G061988_P01		plastid:23198870;plastid:22065420	0	1	1		cytosol	cyto	other	-	cytoplasmic: 0.56	non-Chloroplast Targeting	0	0	0	0	0	0		0	0	0	0	0	0		0	0	0	0	0		0	0	0	0	0		0	0	0	0	0		0	0	0
CropPAL		GRMZM2G061990_P01		plastid:23198870;plastid:22065420;plastid:20089766	0	1	1	plastid	mitochondrion	mito	mitochondrion	Y (0.999 | 1-41)	chloroplast: 0.78	Chloroplast Targeting	1	0	0	1	1	1		0	0	1	1	1	1		0	0	1	1	1		0	1	1	1	1		0	1	1	1	1		0	0	1
CropPAL		GRMZM2G062470_P01		plastid:23198870;plastid:22065420;plastid:20089766;plastid:18453340	0	1	1	plastid	plastid	chlo	chloroplast	-	mitochondrial: 0.77	Chloroplast Targeting	1	1	1	0	0	1		0	0	1	1	1	1		0	0	1	1	1		0	0	1	1	1		0	0	1	1	1		0	1	1
CropPAL		GRMZM2G062738_P01		plastid:22065420	0	1	1	mitochondrion	plastid	chlo	mitochondrion	-	mitochondrial: 0.39	non-Chloroplast Targeting	0	1	0	0	0	0		0	0	0	0	0	1		0	0	0	0	1		0	0	0	0	0		0	0	0	0	1		0	0	0
CropPAL		GRMZM2G062854_P01		plastid:23543921;plastid:23198870;plastid:22065420;plastid:20089766;plastid:18599648;plastid:16243905	0	1	1		plastid	chlo	other	-	cytoplasmic: 0.79	non-Chloroplast Targeting	0	1	0	0	0	0		0	0	0	0	0	1		0	0	0	0	1		0	0	0	0	0		0	0	0	0	1		0	0	0
CropPAL		GRMZM2G063473_P01		plastid:23198870;plastid:22065420	0	1	1	plastid	plastid	chlo	chloroplast	Y (1.0 | 1-41)	chloroplast: 0.55	Chloroplast Targeting	1	1	1	1	1	1		1	1	1	1	1	1		1	1	1	1	1		1	1	1	1	1		1	1	1	1	1		1	1	1
CropPAL		GRMZM2G063592_P01		plastid:23198870;plastid:22065420;plastid:20089766;plastid:18453340;plastid:16243905	0	1	1	plastid	plastid	chlo	chloroplast	Y (1.0 | 1-51)	cytoplasmic: 0.44	Chloroplast Targeting	1	1	1	1	0	1		0	1	1	1	1	1		0	1	1	1	1		0	1	1	1	1		0	1	1	1	1		0	1	1
CropPAL		GRMZM2G063676_P01		extracellular:20408568;plastid:23198870	0	0	0		cytosol	cyto	other	-	cytoplasmic: 0.9	non-Chloroplast Targeting	0	0	0	0	0	0		0	0	0	0	0	0		0	0	0	0	0		0	0	0	0	0		0	0	0	0	0		0	0	0
CropPAL		GRMZM2G063756_P01		plastid:23198870	0	1	1	mitochondrion	plastid	chlo	secreted	-	ER: 0.53	non-Chloroplast Targeting	0	1	0	0	0	0		0	0	0	0	0	1		0	0	0	0	1		0	0	0	0	0		0	0	0	0	1		0	0	0
CropPAL		GRMZM2G063850_P01		plastid:23198870	0	1	1		mitochondrion	mito	other	-	cytoplasmic: 0.85	non-Chloroplast Targeting	0	0	0	0	0	0		0	0	0	0	0	0		0	0	0	0	0		0	0	0	0	0		0	0	0	0	0		0	0	0
CropPAL		GRMZM2G063851_P01		extracellular:20408568;plastid:23198870	0	0	0	mitochondrion	mitochondrion	mito	mitochondrion	-	mitochondrial: 0.84	non-Chloroplast Targeting	0	0	0	0	0	0		0	0	0	0	0	0		0	0	0	0	0		0	0	0	0	0		0	0	0	0	0		0	0	0
CropPAL		GRMZM2G064023_P01		extracellular:20408568;plastid:23198870;plastid:22065420	0	0	0	mitochondrion	mitochondrion	mito	mitochondrion	-	mitochondrial: 0.85	non-Chloroplast Targeting	0	0	0	0	0	0		0	0	0	0	0	0		0	0	0	0	0		0	0	0	0	0		0	0	0	0	0		0	0	0
CropPAL		GRMZM2G064302_P01		extracellular:16377746;plasma membrane:18521681;plastid:23198870	0	0	0		cytosol	cyto	other	-	cytoplasmic: 0.8	non-Chloroplast Targeting	0	0	0	0	0	0		0	0	0	0	0	0		0	0	0	0	0		0	0	0	0	0		0	0	0	0	0		0	0	0
CropPAL		GRMZM2G064799_P01		extracellular:20408568;plastid:23198870	0	0	0	mitochondrion	mitochondrion	mito	mitochondrion	-	mitochondrial: 0.95	Chloroplast Targeting	0	0	0	0	0	1		0	0	0	0	0	1		0	0	0	0	1		0	0	0	0	1		0	0	0	0	1		0	0	0
CropPAL		GRMZM2G065154_P01		plastid:23198870	0	1	1	plastid	plastid	chlo	mitochondrion	Y (0.993 | 1-36)	mitochondrial: 0.44	Chloroplast Targeting	1	1	0	1	0	1		0	0	1	1	1	1		0	0	1	1	1		0	0	1	1	1		0	1	1	1	1		0	0	1
CropPAL		GRMZM2G066290_P01		extracellular:20408568;plastid:23198870;plastid:22065420	0	0	0	plastid	plastid	chlo	chloroplast	Y (0.997 | 1-48)	chloroplast: 0.85	Chloroplast Targeting	1	1	1	1	1	1		1	1	1	1	1	1		1	1	1	1	1		1	1	1	1	1		1	1	1	1	1		1	1	1
CropPAL		GRMZM2G066304_P01		plastid:22065420	0	1	1	plastid	plastid	chlo	mitochondrion	-	mitochondrial: 0.83	Chloroplast Targeting	1	1	0	0	0	1		0	0	0	1	1	1		0	0	0	1	1		0	0	0	1	1		0	0	1	1	1		0	0	1
CropPAL		GRMZM2G066413_P01		plastid:22065420	0	1	1	plastid	plastid	chlo	mitochondrion	Y (0.978 | 1-34)	chloroplast: 0.75	Chloroplast Targeting	1	1	0	1	1	1		0	1	1	1	1	1		0	1	1	1	1		0	1	1	1	1		1	1	1	1	1		0	1	1
CropPAL		GRMZM2G067225_P01		extracellular:20408568;plastid:23543921;plastid:23198870;plastid:22065420;plastid:18599648	0	0	0		cytosol	cyto	other	-	cytoplasmic: 0.76	non-Chloroplast Targeting	0	0	0	0	0	0		0	0	0	0	0	0		0	0	0	0	0		0	0	0	0	0		0	0	0	0	0		0	0	0
CropPAL		GRMZM2G067265_P01		extracellular:20408568;plastid:23198870	0	0	0	mitochondrion	plastid	chlo	mitochondrion	Y (0.986 | 1-24)	mitochondrial: 0.6	Chloroplast Targeting	0	1	0	1	0	1		0	0	0	1	1	1		0	0	1	1	1		0	0	0	1	1		0	0	1	1	1		0	0	0
CropPAL		GRMZM2G067648_P01		plastid:22065420	0	1	1		nucleus	nucl	other	-	cytoplasmic: 0.76	non-Chloroplast Targeting	0	0	0	0	0	0		0	0	0	0	0	0		0	0	0	0	0		0	0	0	0	0		0	0	0	0	0		0	0	0
CropPAL		GRMZM2G067853_P01		plastid:23198870	0	1	1	plastid	plastid	chlo	mitochondrion	Y (1.0 | 1-41)	cytoplasmic: 0.63	Chloroplast Targeting	1	1	0	1	0	1		0	0	1	1	1	1		0	0	1	1	1		0	0	1	1	1		0	1	1	1	1		0	0	1
CropPAL		GRMZM2G067908_P01		plastid:22065420;plastid:20089766	0	1	1	plastid	plastid	chlo	chloroplast	Y (1.0 | 1-40)	chloroplast: 0.81	Chloroplast Targeting	1	1	1	1	1	1		1	1	1	1	1	1		1	1	1	1	1		1	1	1	1	1		1	1	1	1	1		1	1	1
CropPAL		GRMZM2G067985_P04		plastid:23198870;plastid:22065420	0	1	1		cytoskeleton	cysk	other	-	cytoplasmic: 0.78	non-Chloroplast Targeting	0	0	0	0	0	0		0	0	0	0	0	0		0	0	0	0	0		0	0	0	0	0		0	0	0	0	0		0	0	0
CropPAL		GRMZM2G068471_P01		plastid:23543921	0	1	1		plastid	chlo	mitochondrion	-	nuclear: 0.39	Chloroplast Targeting	0	1	0	0	0	1		0	0	0	0	1	1		0	0	0	1	1		0	0	0	0	1		0	0	0	1	1		0	0	0
CropPAL		GRMZM2G068506_P01	cytosol:11230568;nucleus:11230568	plastid:16243905	0	1	1		cytosol	cyto	chloroplast	-	cytoplasmic: 0.74	non-Chloroplast Targeting	0	0	1	0	0	0		0	0	0	0	0	1		0	0	0	0	1		0	0	0	0	1		0	0	0	0	0		0	0	0
CropPAL		GRMZM2G068862_P01		extracellular:20408568;plastid:23198870;plastid:22065420;plastid:20089766	0	0	0	plastid	plastid	chlo	chloroplast	Y (1.0 | 1-30)	chloroplast: 0.43	Chloroplast Targeting	1	1	1	1	1	1		1	1	1	1	1	1		1	1	1	1	1		1	1	1	1	1		1	1	1	1	1		1	1	1
CropPAL		GRMZM2G068913_P01		plastid:22065420	0	1	1	mitochondrion	plastid	chlo	mitochondrion	-	mitochondrial: 0.5	non-Chloroplast Targeting	0	1	0	0	0	0		0	0	0	0	0	1		0	0	0	0	1		0	0	0	0	0		0	0	0	0	1		0	0	0
CropPAL		GRMZM2G069092_P01		plastid:22065420	0	1	1	plastid	plastid	chlo	mitochondrion	Y (0.975 | 1-33)	chloroplast: 0.52	Chloroplast Targeting	1	1	0	1	1	1		0	1	1	1	1	1		0	1	1	1	1		0	1	1	1	1		1	1	1	1	1		0	1	1
CropPAL		GRMZM2G069095_P01		extracellular:20408568;plastid:23543921;plastid:22065420	0	0	0	vacuole,plasma membrane,endoplasmic reticulum,golgi,extracellular	vacuole	vacu	secreted	-	ER: 0.38	non-Chloroplast Targeting	0	0	0	0	0	0		0	0	0	0	0	0		0	0	0	0	0		0	0	0	0	0		0	0	0	0	0		0	0	0
CropPAL		GRMZM2G069106_P01		plastid:23198870;plastid:22065420	0	1	1	plastid	plastid	chlo	other	Y (0.863 | 1-25)	nuclear: 0.35	Chloroplast Targeting	1	1	0	1	0	1		0	0	1	1	1	1		0	0	1	1	1		0	0	1	1	1		0	1	1	1	1		0	0	1
CropPAL		GRMZM2G069542_P01		extracellular:20408568;plastid:22065420;plastid:16243905	0	0	0		cytosol	cyto	other	-	cytoplasmic: 0.8	non-Chloroplast Targeting	0	0	0	0	0	0		0	0	0	0	0	0		0	0	0	0	0		0	0	0	0	0		0	0	0	0	0		0	0	0
CropPAL		GRMZM2G069651_P01		plastid:23198870;plastid:22065420	0	1	1		nucleus	nucl	other	-	cytoplasmic: 0.63	non-Chloroplast Targeting	0	0	0	0	0	0		0	0	0	0	0	0		0	0	0	0	0		0	0	0	0	0		0	0	0	0	0		0	0	0
CropPAL		GRMZM2G069765_P01		extracellular:20408568;plastid:23198870	0	0	0		cytosol	cyto	mitochondrion	-	cytoplasmic: 0.88	non-Chloroplast Targeting	0	0	0	0	0	0		0	0	0	0	0	0		0	0	0	0	0		0	0	0	0	0		0	0	0	0	0		0	0	0
CropPAL		GRMZM2G069772_P01		extracellular:20408568;plastid:14966246	0	0	0		cytosol	cyto	chloroplast	-	cytoplasmic: 0.6	non-Chloroplast Targeting	0	0	1	0	0	0		0	0	0	0	0	1		0	0	0	0	1		0	0	0	0	1		0	0	0	0	0		0	0	0
CropPAL		GRMZM2G070252_P01		plastid:23198870;plastid:22065420	0	1	1	vacuole,plasma membrane,endoplasmic reticulum,golgi,extracellular	plastid	chlo	mitochondrion	-	mitochondrial: 0.6	non-Chloroplast Targeting	0	1	0	0	0	0		0	0	0	0	0	1		0	0	0	0	1		0	0	0	0	0		0	0	0	0	1		0	0	0
CropPAL		GRMZM2G070542_P01		extracellular:20408568;plastid:23198870	0	0	0		cytosol	cyto	other	-	cytoplasmic: 0.92	non-Chloroplast Targeting	0	0	0	0	0	0		0	0	0	0	0	0		0	0	0	0	0		0	0	0	0	0		0	0	0	0	0		0	0	0
CropPAL		GRMZM2G070605_P01		plastid:23543921;plastid:23198870;plastid:22065420;plastid:20089766;plastid:18599648;plastid:18453340	0	1	1	plastid	plastid	chlo	mitochondrion	Y (0.987 | 1-27)	mitochondrial: 0.49	non-Chloroplast Targeting	1	1	0	1	0	0		0	0	0	1	1	1		0	0	0	1	1		0	0	0	1	1		0	0	1	1	1		0	0	0
CropPAL		GRMZM2G070723_P02		plastid:23198870;plastid:22065420;plastid:20089766;plastid:16243905	0	1	1	plastid	plastid	chlo	mitochondrion	Y (0.989 | 1-42)	mitochondrial: 0.83	Chloroplast Targeting	1	1	0	1	0	1		0	0	1	1	1	1		0	0	1	1	1		0	0	1	1	1		0	1	1	1	1		0	0	1
CropPAL		GRMZM2G071071_P01		extracellular:20408568;plastid:23198870;plastid:22065420	0	0	0	plastid	plastid	chlo	chloroplast	Y (0.993 | 1-22)	cytoplasmic: 0.47	Chloroplast Targeting	1	1	1	1	0	1		0	1	1	1	1	1		0	1	1	1	1		0	1	1	1	1		0	1	1	1	1		0	1	1
CropPAL		GRMZM2G071087_P01		plastid:23198870;plastid:22065420;plastid:20089766;plastid:16243905	0	1	1	plastid	cytosol	nucl	chloroplast	Y (0.881 | 1-48)	chloroplast: 0.72	Chloroplast Targeting	1	0	1	1	1	1		0	1	1	1	1	1		0	1	1	1	1		1	1	1	1	1		0	1	1	1	1		0	1	1
CropPAL		GRMZM2G071162_P01		plastid:22065420	0	1	1	plastid	plastid	chlo	chloroplast	Y (0.993 | 1-32)	chloroplast: 0.62	Chloroplast Targeting	1	1	1	1	1	1		1	1	1	1	1	1		1	1	1	1	1		1	1	1	1	1		1	1	1	1	1		1	1	1
CropPAL		GRMZM2G071180_P02		plastid:22065420	0	1	1	plastid	plastid	chlo	mitochondrion	Y (0.994 | 1-38)	mitochondrial: 0.85	Chloroplast Targeting	1	1	0	1	0	1		0	0	1	1	1	1		0	0	1	1	1		0	0	1	1	1		0	1	1	1	1		0	0	1
CropPAL		GRMZM2G071208_P01		extracellular:20408568;plastid:23198870;plastid:22065420;plastid:20089766	0	0	0	plastid	plastid	chlo	mitochondrion	-	peroxisomal: 0.22	Chloroplast Targeting	1	1	0	0	0	1		0	0	0	1	1	1		0	0	0	1	1		0	0	0	1	1		0	0	1	1	1		0	0	1
CropPAL		GRMZM2G071208_P02		plastid:16243905	0	1	1	plastid	plastid	chlo	chloroplast	-	peroxisomal: 0.22	Chloroplast Targeting	1	1	1	0	0	1		0	0	1	1	1	1		0	0	1	1	1		0	0	1	1	1		0	0	1	1	1		0	1	1
CropPAL		GRMZM2G071304_P01		plastid:23198870;plastid:22065420	0	1	1	plastid	plastid	chlo	chloroplast	Y (0.994 | 1-62)	chloroplast: 0.46	Chloroplast Targeting	1	1	1	1	1	1		1	1	1	1	1	1		1	1	1	1	1		1	1	1	1	1		1	1	1	1	1		1	1	1
CropPAL		GRMZM2G071333_P01		plastid:23198870	0	1	1		cytosol	cyto	other	-	cytoplasmic: 0.67	non-Chloroplast Targeting	0	0	0	0	0	0		0	0	0	0	0	0		0	0	0	0	0		0	0	0	0	0		0	0	0	0	0		0	0	0
CropPAL		GRMZM2G071790_P01		plasma membrane:23353019;plastid:23198870	0	0	0	plastid	plastid	chlo	mitochondrion	Y (0.823 | 1-52)	chloroplast: 0.61	Chloroplast Targeting	1	1	0	1	1	1		0	1	1	1	1	1		0	1	1	1	1		0	1	1	1	1		1	1	1	1	1		0	1	1
CropPAL		GRMZM2G071832_P01		plastid:22065420	0	1	1		nucleus	nucl	other	-	cytoplasmic: 0.52	non-Chloroplast Targeting	0	0	0	0	0	0		0	0	0	0	0	0		0	0	0	0	0		0	0	0	0	0		0	0	0	0	0		0	0	0
CropPAL		GRMZM2G072865_P01		plastid:23198870;plastid:22065420	0	1	1	plastid	plastid	chlo	chloroplast	Y (0.996 | 1-29)	chloroplast: 0.73	Chloroplast Targeting	1	1	1	1	1	1		1	1	1	1	1	1		1	1	1	1	1		1	1	1	1	1		1	1	1	1	1		1	1	1
CropPAL		GRMZM2G072909_P01		extracellular:20408568;plastid:23198870;plastid:22065420	0	0	0	mitochondrion	plastid	chlo	chloroplast	Y (0.989 | 1-28)	mitochondrial: 0.84	Chloroplast Targeting	0	1	1	1	0	1		0	0	1	1	1	1		0	1	1	1	1		0	0	1	1	1		0	0	1	1	1		0	0	1
CropPAL		GRMZM2G073054_P01		plastid:23198870;plastid:22065420;plastid:20089766	0	1	1	plastid	cytosol	cyto	chloroplast	-	mitochondrial: 0.94	Chloroplast Targeting	1	0	1	0	0	1		0	0	0	1	1	1		0	0	0	1	1		0	0	1	1	1		0	0	0	1	1		0	0	1
CropPAL		GRMZM2G073054_P02		plastid:16243905	0	1	1	plastid	cytosol	chlo	chloroplast	-	mitochondrial: 0.81	Chloroplast Targeting	1	1	1	0	0	1		0	0	1	1	1	1		0	0	1	1	1		0	0	1	1	1		0	0	1	1	1		0	1	1
CropPAL		GRMZM2G073312_P01		plastid:23198870;plastid:22065420;plastid:20089766	0	1	1	plastid	plastid	chlo	chloroplast	Y (0.994 | 1-64)	chloroplast: 0.8	Chloroplast Targeting	1	1	1	1	1	1		1	1	1	1	1	1		1	1	1	1	1		1	1	1	1	1		1	1	1	1	1		1	1	1
CropPAL		GRMZM2G073359_P01		plastid:22065420	0	1	1		plastid	chlo	chloroplast	-	chloroplast: 0.37	Chloroplast Targeting	0	1	1	0	1	1		0	0	1	1	1	1		0	1	1	1	1		0	0	1	1	1		0	0	1	1	1		0	1	1
CropPAL		GRMZM2G073429_P01		plastid:22065420	0	1	1		plasma membrane	plas	chloroplast	Y (0.95 | 1-49)	cytoplasmic: 0.34	non-Chloroplast Targeting	0	0	1	1	0	0		0	0	0	0	1	1		0	0	0	1	1		0	0	0	1	1		0	0	0	0	1		0	0	0
CropPAL		GRMZM2G073551_P01		plastid:23198870;plastid:22065420	0	1	1	mitochondrion	plastid	chlo	mitochondrion	Y (0.857 | 1-22)	mitochondrial: 0.82	Chloroplast Targeting	0	1	0	1	0	1		0	0	0	1	1	1		0	0	1	1	1		0	0	0	1	1		0	0	1	1	1		0	0	0
CropPAL		GRMZM2G073581_P01		plastid:22065420	0	1	1	plastid	plastid	chlo	mitochondrion	Y (0.93 | 1-70)	cytoplasmic: 0.45	Chloroplast Targeting	1	1	0	1	0	1		0	0	1	1	1	1		0	0	1	1	1		0	0	1	1	1		0	1	1	1	1		0	0	1
CropPAL		GRMZM2G073774_P01		plastid:23198870;plastid:22065420;plastid:20089766;plastid:18453340	0	1	1	plastid	plastid	chlo	chloroplast	Y (0.999 | 1-61)	chloroplast: 0.76	Chloroplast Targeting	1	1	1	1	1	1		1	1	1	1	1	1		1	1	1	1	1		1	1	1	1	1		1	1	1	1	1		1	1	1
CropPAL		GRMZM2G073814_P01		extracellular:20408568;plastid:20089766	0	0	0	plastid	plastid	chlo	mitochondrion	Y (1.0 | 1-22)	chloroplast: 0.79	Chloroplast Targeting	1	1	0	1	1	1		0	1	1	1	1	1		0	1	1	1	1		0	1	1	1	1		1	1	1	1	1		0	1	1
CropPAL		GRMZM2G073814_P02		plastid:23198870;plastid:22065420	0	1	1	plastid	plastid	chlo	mitochondrion	Y (1.0 | 1-22)	chloroplast: 0.68	Chloroplast Targeting	1	1	0	1	1	1		0	1	1	1	1	1		0	1	1	1	1		0	1	1	1	1		1	1	1	1	1		0	1	1
CropPAL		GRMZM2G074103_P01		plastid:23198870;plastid:22065420;plastid:20089766;plastid:18453340	0	1	1	plastid	plastid	chlo	mitochondrion	Y (0.998 | 1-48)	cytoplasmic: 0.47	Chloroplast Targeting	1	1	0	1	0	1		0	0	1	1	1	1		0	0	1	1	1		0	0	1	1	1		0	1	1	1	1		0	0	1
CropPAL		GRMZM2G074122_P01		plastid:22065420	0	1	1		cytosol	cyto	other	-	cytoplasmic: 0.81	non-Chloroplast Targeting	0	0	0	0	0	0		0	0	0	0	0	0		0	0	0	0	0		0	0	0	0	0		0	0	0	0	0		0	0	0
CropPAL		GRMZM2G074158_P01		plastid:23198870;plastid:22065420;plastid:20089766	0	1	1	plastid	plastid	chlo	chloroplast	Y (0.994 | 1-21)	chloroplast: 0.41	Chloroplast Targeting	1	1	1	1	1	1		1	1	1	1	1	1		1	1	1	1	1		1	1	1	1	1		1	1	1	1	1		1	1	1
CropPAL		GRMZM2G074282_P02		plastid:22065420	0	1	1	plastid	plastid	chlo	mitochondrion	Y (0.958 | 1-27)	peroxisomal: 0.9	Chloroplast Targeting	1	1	0	1	0	1		0	0	1	1	1	1		0	0	1	1	1		0	0	1	1	1		0	1	1	1	1		0	0	1
CropPAL		GRMZM2G074599_P01		plastid:23198870;plastid:22065420	0	1	1	mitochondrion	plastid	chlo	mitochondrion	Y (0.983 | 1-90)	extracellular: 0.19	Chloroplast Targeting	0	1	0	1	0	1		0	0	0	1	1	1		0	0	1	1	1		0	0	0	1	1		0	0	1	1	1		0	0	0
CropPAL		GRMZM2G074604_P01		extracellular:20408568;plastid:23198870;plastid:22065420	0	0	0		plastid	chlo	other	-	cytoplasmic: 0.75	non-Chloroplast Targeting	0	1	0	0	0	0		0	0	0	0	0	1		0	0	0	0	1		0	0	0	0	0		0	0	0	0	1		0	0	0
CropPAL		GRMZM2G074631_P01		plastid:23198870;plastid:22065420	0	1	1	vacuole,plasma membrane,endoplasmic reticulum,golgi,extracellular	plastid	chlo	other	-	extracellular: 0.29	non-Chloroplast Targeting	0	1	0	0	0	0		0	0	0	0	0	1		0	0	0	0	1		0	0	0	0	0		0	0	0	0	1		0	0	0
CropPAL		GRMZM2G074687_P01	endoplasmic reticulum:17882422;endoplasmic reticulum:11874098;extracellular:10504570	plastid:23543921;plastid:23198870;plastid:22065420	0	1	1	vacuole,plasma membrane,endoplasmic reticulum,golgi,extracellular	plastid	chlo	secreted	-	ER: 0.7	non-Chloroplast Targeting	0	1	0	0	0	0		0	0	0	0	0	1		0	0	0	0	1		0	0	0	0	0		0	0	0	0	1		0	0	0
CropPAL		GRMZM2G074790_P01		extracellular:20408568;nucleus:24677780;plastid:23198870	0	0	0	mitochondrion	mitochondrion	mito	mitochondrion	-	mitochondrial: 0.96	Chloroplast Targeting	0	0	0	0	0	1		0	0	0	0	0	1		0	0	0	0	1		0	0	0	0	1		0	0	0	0	1		0	0	0
CropPAL		GRMZM2G075628_P01		plastid:22065420	0	1	1	mitochondrion	nucleus	nucl	mitochondrion	-	mitochondrial: 0.63	non-Chloroplast Targeting	0	0	0	0	0	0		0	0	0	0	0	0		0	0	0	0	0		0	0	0	0	0		0	0	0	0	0		0	0	0
CropPAL		GRMZM2G076075_P02		plastid:23198870;plastid:22065420;plastid:20089766	0	1	1	plastid	mitochondrion	chlo	mitochondrion	Y (0.999 | 1-22)	chloroplast: 0.81	Chloroplast Targeting	1	1	0	1	1	1		0	1	1	1	1	1		0	1	1	1	1		0	1	1	1	1		1	1	1	1	1		0	1	1
CropPAL		GRMZM2G076257_P01		plastid:23198870;plastid:22065420	0	1	1	plastid	plastid	chlo	chloroplast	Y (0.992 | 1-38)	chloroplast: 0.87	Chloroplast Targeting	1	1	1	1	1	1		1	1	1	1	1	1		1	1	1	1	1		1	1	1	1	1		1	1	1	1	1		1	1	1
CropPAL		GRMZM2G076387_P01		plastid:22065420	0	1	1		plastid	chlo	mitochondrion	Y (0.624 | 1-52)	nuclear: 0.78	Chloroplast Targeting	0	1	0	1	0	1		0	0	0	1	1	1		0	0	1	1	1		0	0	0	1	1		0	0	1	1	1		0	0	0
CropPAL		GRMZM2G076771_P01		plastid:22065420	0	1	1	plastid	plastid	chlo	other	Y (0.989 | 1-51)	cytoplasmic: 0.35	Chloroplast Targeting	1	1	0	1	0	1		0	0	1	1	1	1		0	0	1	1	1		0	0	1	1	1		0	1	1	1	1		0	0	1
CropPAL		GRMZM2G076946_P02		plastid:22065420	0	1	1	plastid	plastid	chlo	chloroplast	Y (0.999 | 1-47)	chloroplast: 0.83	Chloroplast Targeting	1	1	1	1	1	1		1	1	1	1	1	1		1	1	1	1	1		1	1	1	1	1		1	1	1	1	1		1	1	1
CropPAL		GRMZM2G076950_P01		plastid:23198870;plastid:22065420;plastid:20089766	0	1	1	plastid	mitochondrion	chlo_mito	mitochondrion	Y (1.0 | 1-21)	chloroplast: 0.46	Chloroplast Targeting	1	1	0	1	1	1		0	1	1	1	1	1		0	1	1	1	1		0	1	1	1	1		1	1	1	1	1		0	1	1
CropPAL		GRMZM2G076962_P02		plastid:23198870;plastid:22065420;plastid:20089766	0	1	1	mitochondrion	plastid	chlo	mitochondrion	Y (0.93 | 1-55)	mitochondrial: 0.59	Chloroplast Targeting	0	1	0	1	0	1		0	0	0	1	1	1		0	0	1	1	1		0	0	0	1	1		0	0	1	1	1		0	0	0
CropPAL		GRMZM2G077015_P01		plastid:22065420;plastid:16243905	0	1	1	plastid	plastid	chlo	mitochondrion	Y (0.987 | 1-51)	chloroplast: 0.69	Chloroplast Targeting	1	1	0	1	1	1		0	1	1	1	1	1		0	1	1	1	1		0	1	1	1	1		1	1	1	1	1		0	1	1
CropPAL		GRMZM2G077054_P01		plastid:23198870;plastid:22065420	0	1	1	plastid	cytosol	cyto	chloroplast	-	chloroplast: 0.68	Chloroplast Targeting	1	0	1	0	1	1		0	0	1	1	1	1		0	0	1	1	1		0	1	1	1	1		0	0	1	1	1		0	1	1
CropPAL		GRMZM2G077181_P02		plastid:22065420	0	1	1		cytosol	cyto	secreted	-	mitochondrial: 0.6	non-Chloroplast Targeting	0	0	0	0	0	0		0	0	0	0	0	0		0	0	0	0	0		0	0	0	0	0		0	0	0	0	0		0	0	0
CropPAL		GRMZM2G077214_P01		plastid:23198870;plastid:22065420;plastid:20089766	0	1	1	plastid	plastid	chlo	chloroplast	Y (0.983 | 1-45)	chloroplast: 0.47	Chloroplast Targeting	1	1	1	1	1	1		1	1	1	1	1	1		1	1	1	1	1		1	1	1	1	1		1	1	1	1	1		1	1	1
CropPAL		GRMZM2G077215_P01		plastid:23198870;plastid:22065420	0	1	1	plastid	plastid	chlo	mitochondrion	Y (0.991 | 1-32)	mitochondrial: 0.5	Chloroplast Targeting	1	1	0	1	0	1		0	0	1	1	1	1		0	0	1	1	1		0	0	1	1	1		0	1	1	1	1		0	0	1
CropPAL		GRMZM2G077222_P01		plastid:23543921;plastid:23198870;plastid:22065420;plastid:20089766;plastid:18599648;plastid:18453340	0	1	1	plastid	plastid	chlo	mitochondrion	Y (0.999 | 1-57)	ER: 0.19	Chloroplast Targeting	1	1	0	1	0	1		0	0	1	1	1	1		0	0	1	1	1		0	0	1	1	1		0	1	1	1	1		0	0	1
CropPAL		GRMZM2G077258_P03		plastid:23198870;plastid:22065420	0	1	1	plastid	plastid	chlo	chloroplast	Y (0.999 | 1-41)	cytoplasmic: 0.32	Chloroplast Targeting	1	1	1	1	0	1		0	1	1	1	1	1		0	1	1	1	1		0	1	1	1	1		0	1	1	1	1		0	1	1
CropPAL		GRMZM2G077299_P01		extracellular:22192489;extracellular:20408568;plastid:22065420	0	0	0	mitochondrion	mitochondrion	mito	mitochondrion	-	Golgi apparatus: 0.49	non-Chloroplast Targeting	0	0	0	0	0	0		0	0	0	0	0	0		0	0	0	0	0		0	0	0	0	0		0	0	0	0	0		0	0	0
CropPAL		GRMZM2G077596_P01		plastid:22065420	0	1	1		nucleus	nucl	other	-	nuclear: 0.91	non-Chloroplast Targeting	0	0	0	0	0	0		0	0	0	0	0	0		0	0	0	0	0		0	0	0	0	0		0	0	0	0	0		0	0	0
CropPAL		GRMZM2G077632_P01		plastid:23198870;plastid:22065420	0	1	1	plastid	plastid	chlo	chloroplast	Y (0.998 | 1-51)	chloroplast: 0.92	Chloroplast Targeting	1	1	1	1	1	1		1	1	1	1	1	1		1	1	1	1	1		1	1	1	1	1		1	1	1	1	1		1	1	1
CropPAL		GRMZM2G078143_P01		extracellular:20408568;plastid:23198870;plastid:22065420	0	0	0	plastid	plastid	chlo	mitochondrion	Y (1.0 | 1-41)	chloroplast: 0.33	Chloroplast Targeting	1	1	0	1	1	1		0	1	1	1	1	1		0	1	1	1	1		0	1	1	1	1		1	1	1	1	1		0	1	1
CropPAL		GRMZM2G078200_P01		plastid:23198870;plastid:22065420	0	1	1	plastid	plastid	chlo	chloroplast	Y (1.0 | 1-41)	chloroplast: 0.88	Chloroplast Targeting	1	1	1	1	1	1		1	1	1	1	1	1		1	1	1	1	1		1	1	1	1	1		1	1	1	1	1		1	1	1
CropPAL		GRMZM2G078569_P01		plastid:23198870;plastid:22065420	0	1	1	plastid	plastid	chlo	chloroplast	Y (1.0 | 1-25)	chloroplast: 0.31	Chloroplast Targeting	1	1	1	1	1	1		1	1	1	1	1	1		1	1	1	1	1		1	1	1	1	1		1	1	1	1	1		1	1	1
CropPAL		GRMZM2G078756_P01		plastid:23198870;plastid:22065420;plastid:20089766	0	1	1	mitochondrion	plastid	chlo	mitochondrion	-	mitochondrial: 0.92	Chloroplast Targeting	0	1	0	0	0	1		0	0	0	0	1	1		0	0	0	1	1		0	0	0	0	1		0	0	0	1	1		0	0	0
CropPAL		GRMZM2G079381_P01		extracellular:22192489;extracellular:20408568;plastid:23198870;plastid:22065420;plastid:16243905	0	0	0	plastid	plastid	chlo	chloroplast	Y (0.993 | 1-42)	chloroplast: 0.4	Chloroplast Targeting	1	1	1	1	1	1		1	1	1	1	1	1		1	1	1	1	1		1	1	1	1	1		1	1	1	1	1		1	1	1
CropPAL		GRMZM2G079668_P01		plastid:23198870;plastid:22065420;plastid:20089766	0	1	1	plastid	plastid	chlo	chloroplast	Y (0.991 | 1-37)	cytoplasmic: 0.38	Chloroplast Targeting	1	1	1	1	0	1		0	1	1	1	1	1		0	1	1	1	1		0	1	1	1	1		0	1	1	1	1		0	1	1
CropPAL		GRMZM2G079668_P02		plastid:18453340;plastid:16243905	0	1	1	plastid	plastid	chlo	chloroplast	Y (0.991 | 1-37)	cytoplasmic: 0.38	Chloroplast Targeting	1	1	1	1	0	1		0	1	1	1	1	1		0	1	1	1	1		0	1	1	1	1		0	1	1	1	1		0	1	1
CropPAL		GRMZM2G079888_P01		mitochondrion:22607058;plastid:23198870	0	0	0	mitochondrion	mitochondrion	mito	mitochondrion	Y (0.993 | 1-28)	chloroplast: 0.53	Chloroplast Targeting	0	0	0	1	1	1		0	0	0	1	1	1		0	0	1	1	1		0	0	1	1	1		0	0	1	1	1		0	0	0
CropPAL		GRMZM2G079904_P01		plastid:22065420	0	1	1		cytosol	cyto	other	-	cytoplasmic: 0.65	non-Chloroplast Targeting	0	0	0	0	0	0		0	0	0	0	0	0		0	0	0	0	0		0	0	0	0	0		0	0	0	0	0		0	0	0
CropPAL		GRMZM2G080044_P01		plastid:23198870;plastid:22065420	0	1	1	plastid	plastid	chlo	mitochondrion	Y (0.996 | 1-35)	chloroplast: 0.35	Chloroplast Targeting	1	1	0	1	1	1		0	1	1	1	1	1		0	1	1	1	1		0	1	1	1	1		1	1	1	1	1		0	1	1
CropPAL		GRMZM2G080450_P01		plastid:23198870;plastid:22065420	0	1	1	plastid	plastid	chlo	mitochondrion	Y (0.994 | 1-49)	chloroplast: 0.75	Chloroplast Targeting	1	1	0	1	1	1		0	1	1	1	1	1		0	1	1	1	1		0	1	1	1	1		1	1	1	1	1		0	1	1
CropPAL		GRMZM2G080937_P01		plastid:23198870;plastid:22065420	0	1	1	plastid	plastid	chlo	other	Y (0.983 | 1-33)	chloroplast: 0.93	Chloroplast Targeting	1	1	0	1	1	1		0	1	1	1	1	1		0	1	1	1	1		0	1	1	1	1		1	1	1	1	1		0	1	1
CropPAL		GRMZM2G081048_P01		extracellular:20408568;plastid:23198870	0	0	0	plastid	plastid	chlo	chloroplast	Y (0.988 | 1-34)	chloroplast: 0.49	Chloroplast Targeting	1	1	1	1	1	1		1	1	1	1	1	1		1	1	1	1	1		1	1	1	1	1		1	1	1	1	1		1	1	1
CropPAL		GRMZM2G081188_P01		plastid:22065420	0	1	1	mitochondrion	cytosol	cyto	chloroplast	Y (0.989 | 1-21)	mitochondrial: 0.9	Chloroplast Targeting	0	0	1	1	0	1		0	0	0	1	1	1		0	0	1	1	1		0	0	1	1	1		0	0	0	1	1		0	0	0
CropPAL		GRMZM2G081310_P01		plastid:18453340	0	1	1	mitochondrion	mitochondrion	mito	mitochondrion	-	mitochondrial: 0.84	Chloroplast Targeting	0	0	0	0	0	1		0	0	0	0	0	1		0	0	0	0	1		0	0	0	0	1		0	0	0	0	1		0	0	0
CropPAL		GRMZM2G081462_P01		plastid:18599648;plastid:18453340	0	1	1	plastid	plastid	chlo	chloroplast	Y (0.985 | 1-41)	chloroplast: 0.67	Chloroplast Targeting	1	1	1	1	1	1		1	1	1	1	1	1		1	1	1	1	1		1	1	1	1	1		1	1	1	1	1		1	1	1
CropPAL		GRMZM2G081745_P01		extracellular:20408568;plastid:22065420	0	0	0	plastid	plastid	chlo	other	-	cytoplasmic: 0.78	Chloroplast Targeting	1	1	0	0	0	1		0	0	0	1	1	1		0	0	0	1	1		0	0	0	1	1		0	0	1	1	1		0	0	1
CropPAL		GRMZM2G081886_P01		plastid:23198870;plastid:22065420	0	1	1	plastid	plastid	chlo	mitochondrion	Y (0.988 | 1-42)	chloroplast: 0.71	Chloroplast Targeting	1	1	0	1	1	1		0	1	1	1	1	1		0	1	1	1	1		0	1	1	1	1		1	1	1	1	1		0	1	1
CropPAL		GRMZM2G082034_P01		plastid:22065420;plastid:20089766	0	1	1	plastid	plastid	chlo	chloroplast	Y (0.88 | 1-71)	chloroplast: 0.8	non-Chloroplast Targeting	1	1	1	1	1	0		0	1	1	1	1	1		0	1	1	1	1		0	1	1	1	1		0	1	1	1	1		0	1	1
CropPAL		GRMZM2G082260_P01		plastid:23198870;plastid:22065420;plastid:20089766	0	1	1	plastid	plastid	chlo	mitochondrion	Y (0.994 | 1-54)	cytoplasmic: 0.38	Chloroplast Targeting	1	1	0	1	0	1		0	0	1	1	1	1		0	0	1	1	1		0	0	1	1	1		0	1	1	1	1		0	0	1
CropPAL		GRMZM2G083016_P01		plastid:23198870;plastid:22065420;plastid:20089766;plastid:16243905	0	1	1	plastid	plastid	chlo	chloroplast	Y (0.996 | 1-80)	chloroplast: 0.82	Chloroplast Targeting	1	1	1	1	1	1		1	1	1	1	1	1		1	1	1	1	1		1	1	1	1	1		1	1	1	1	1		1	1	1
CropPAL		GRMZM2G083173_P01		extracellular:20408568;plasma membrane:23353019;plastid:23543921;plastid:23198870	0	0	0	vacuole,plasma membrane,endoplasmic reticulum,golgi,extracellular	vacuole	vacu	other	-	ER: 0.58	non-Chloroplast Targeting	0	0	0	0	0	0		0	0	0	0	0	0		0	0	0	0	0		0	0	0	0	0		0	0	0	0	0		0	0	0
CropPAL		GRMZM2G083195_P01		plastid:23198870	0	1	1		plasma membrane	plas	secreted	-	cytoplasmic: 0.24	non-Chloroplast Targeting	0	0	0	0	0	0		0	0	0	0	0	0		0	0	0	0	0		0	0	0	0	0		0	0	0	0	0		0	0	0
CropPAL		GRMZM2G083243_P01		plasma membrane:23353019;plasma membrane:18521681;plastid:22065420	0	0	0		cytosol	cyto	other	-	cytoplasmic: 0.73	non-Chloroplast Targeting	0	0	0	0	0	0		0	0	0	0	0	0		0	0	0	0	0		0	0	0	0	0		0	0	0	0	0		0	0	0
CropPAL		GRMZM2G083374_P01		plastid:22065420	0	1	1	plastid	plastid	chlo	mitochondrion	Y (1.0 | 1-41)	nuclear: 0.38	Chloroplast Targeting	1	1	0	1	0	1		0	0	1	1	1	1		0	0	1	1	1		0	0	1	1	1		0	1	1	1	1		0	0	1
CropPAL		GRMZM2G083716_P01		extracellular:20408568;nucleus:24677780;plastid:23198870;plastid:22065420;plastid:20089766;plastid:18453340	0	0	0		plastid	chlo	chloroplast	Y (0.839 | 1-49)	chloroplast: 0.67	Chloroplast Targeting	0	1	1	1	1	1		0	1	1	1	1	1		1	1	1	1	1		0	1	1	1	1		0	1	1	1	1		0	1	1
CropPAL		GRMZM2G083716_P02		plastid:18453340;plastid:16243905	0	1	1	plastid	plastid	chlo	chloroplast	Y (0.999 | 1-28)	chloroplast: 0.7	non-Chloroplast Targeting	1	1	1	1	1	0		0	1	1	1	1	1		0	1	1	1	1		0	1	1	1	1		0	1	1	1	1		0	1	1
CropPAL		GRMZM2G083716_P03		plastid:16243905	0	1	1	plastid	plastid	chlo	chloroplast	Y (0.999 | 1-28)	chloroplast: 0.7	non-Chloroplast Targeting	1	1	1	1	1	0		0	1	1	1	1	1		0	1	1	1	1		0	1	1	1	1		0	1	1	1	1		0	1	1
CropPAL		GRMZM2G083841_P01		extracellular:22192489;plastid:23543921;plastid:22065420;plastid:18599648;plastid:16243905	0	0	0		cytosol	cyto	other	-	cytoplasmic: 0.81	non-Chloroplast Targeting	0	0	0	0	0	0		0	0	0	0	0	0		0	0	0	0	0		0	0	0	0	0		0	0	0	0	0		0	0	0
CropPAL		GRMZM2G083950_P01		plastid:23198870;plastid:22065420	0	1	1	plastid	plastid	chlo	secreted	Y (1.0 | 1-40)	chloroplast: 0.41	Chloroplast Targeting	1	1	0	1	1	1		0	1	1	1	1	1		0	1	1	1	1		0	1	1	1	1		1	1	1	1	1		0	1	1
CropPAL		GRMZM2G084062_P01		plastid:22065420;plastid:16243905	0	1	1	plastid	nucleus	nucl	other	-	nuclear: 0.51	Chloroplast Targeting	1	0	0	0	0	1		0	0	0	0	1	1		0	0	0	0	1		0	0	0	1	1		0	0	0	1	1		0	0	0
CropPAL		GRMZM2G084134_P01		plastid:18599648	0	1	1	plastid	plastid	chlo	chloroplast	Y (0.997 | 1-41)	chloroplast: 0.65	Chloroplast Targeting	1	1	1	1	1	1		1	1	1	1	1	1		1	1	1	1	1		1	1	1	1	1		1	1	1	1	1		1	1	1
CropPAL		GRMZM2G084181_P01		plastid:23198870	0	1	1		plasma membrane	plas	secreted	-	cytoplasmic: 0.24	non-Chloroplast Targeting	0	0	0	0	0	0		0	0	0	0	0	0		0	0	0	0	0		0	0	0	0	0		0	0	0	0	0		0	0	0
CropPAL		GRMZM2G084252_P01		plastid:22065420	0	1	1		cytosol	cyto	other	-	cytoplasmic: 0.63	non-Chloroplast Targeting	0	0	0	0	0	0		0	0	0	0	0	0		0	0	0	0	0		0	0	0	0	0		0	0	0	0	0		0	0	0
CropPAL		GRMZM2G084694_P01		plastid:22065420	0	1	1	plastid	plastid	chlo	chloroplast	Y (0.971 | 1-25)	mitochondrial: 0.54	Chloroplast Targeting	1	1	1	1	0	1		0	1	1	1	1	1		0	1	1	1	1		0	1	1	1	1		0	1	1	1	1		0	1	1
CropPAL		GRMZM2G084767_P01		plastid:23198870	0	1	1		cytosol	cyto	other	-	cytoplasmic: 0.86	non-Chloroplast Targeting	0	0	0	0	0	0		0	0	0	0	0	0		0	0	0	0	0		0	0	0	0	0		0	0	0	0	0		0	0	0
CropPAL		GRMZM2G084928_P02		plastid:22065420	0	1	1	plastid	plastid	chlo	mitochondrion	Y (0.929 | 1-51)	mitochondrial: 0.77	Chloroplast Targeting	1	1	0	1	0	1		0	0	1	1	1	1		0	0	1	1	1		0	0	1	1	1		0	1	1	1	1		0	0	1
CropPAL		GRMZM2G085019_P01		extracellular:22192489;plastid:23543921;plastid:23198870;plastid:22065420;plastid:18453340;plastid:16243905	0	0	0	plastid	plastid	chlo	chloroplast	Y (0.995 | 1-26)	cytoplasmic: 0.46	Chloroplast Targeting	1	1	1	1	0	1		0	1	1	1	1	1		0	1	1	1	1		0	1	1	1	1		0	1	1	1	1		0	1	1
CropPAL		GRMZM2G085078_P01		plastid:23198870;plastid:22065420;plastid:20089766	0	1	1	plastid	plastid	chlo	mitochondrion	Y (0.889 | 1-39)	chloroplast: 0.39	Chloroplast Targeting	1	1	0	1	1	1		0	1	1	1	1	1		0	1	1	1	1		0	1	1	1	1		1	1	1	1	1		0	1	1
CropPAL		GRMZM2G085117_P01		plastid:23198870;plastid:22065420	0	1	1	plastid	plastid	chlo	mitochondrion	Y (1.0 | 1-41)	cytoplasmic: 0.37	Chloroplast Targeting	1	1	0	1	0	1		0	0	1	1	1	1		0	0	1	1	1		0	0	1	1	1		0	1	1	1	1		0	0	1
CropPAL		GRMZM2G085153_P02		plastid:23198870;plastid:22065420;plastid:20089766;plastid:16243905	0	1	1	mitochondrion	plastid	chlo	mitochondrion	Y (0.749 | 1-51)	mitochondrial: 0.68	Chloroplast Targeting	0	1	0	1	0	1		0	0	0	1	1	1		0	0	1	1	1		0	0	0	1	1		0	0	1	1	1		0	0	0
CropPAL		GRMZM2G085199_P01		plastid:23198870	0	1	1	plastid	nucleus	nucl	chloroplast	-	cytoplasmic: 0.47	Chloroplast Targeting	1	0	1	0	0	1		0	0	0	1	1	1		0	0	0	1	1		0	0	1	1	1		0	0	0	1	1		0	0	1
CropPAL		GRMZM2G085661_P01		plastid:23198870;plastid:22065420	0	1	1	vacuole,plasma membrane,endoplasmic reticulum,golgi,extracellular	plastid	chlo	secreted	-	ER: 0.6	non-Chloroplast Targeting	0	1	0	0	0	0		0	0	0	0	0	1		0	0	0	0	1		0	0	0	0	0		0	0	0	0	1		0	0	0
CropPAL		GRMZM2G085872_P01		plastid:22065420	0	1	1	plastid	plasma membrane	plas	mitochondrion	Y (0.998 | 1-61)	cytoplasmic: 0.29	Chloroplast Targeting	1	0	0	1	0	1		0	0	0	1	1	1		0	0	0	1	1		0	0	1	1	1		0	0	1	1	1		0	0	0
CropPAL		GRMZM2G085909_P01		nucleus:24677780;plastid:23198870	0	0	0		cytosol	cyto	mitochondrion	-	cytoplasmic: 0.6	non-Chloroplast Targeting	0	0	0	0	0	0		0	0	0	0	0	0		0	0	0	0	0		0	0	0	0	0		0	0	0	0	0		0	0	0
CropPAL		GRMZM2G086242_P01		plastid:22065420	0	1	1	plastid	plasma membrane	plas	mitochondrion	Y (0.997 | 1-51)	cytoplasmic: 0.33	Chloroplast Targeting	1	0	0	1	0	1		0	0	0	1	1	1		0	0	0	1	1		0	0	1	1	1		0	0	1	1	1		0	0	0
CropPAL		GRMZM2G086258_P01		plastid:23198870;plastid:22065420;plastid:20089766	0	1	1	mitochondrion	plastid	chlo	chloroplast	Y (0.932 | 1-27)	chloroplast: 0.85	Chloroplast Targeting	0	1	1	1	1	1		0	1	1	1	1	1		1	1	1	1	1		0	1	1	1	1		0	1	1	1	1		0	1	1
CropPAL		GRMZM2G086258_P02		plastid:23543921;plastid:18599648;plastid:18453340	0	1	1	mitochondrion	plastid	chlo	chloroplast	Y (0.932 | 1-27)	chloroplast: 0.89	Chloroplast Targeting	0	1	1	1	1	1		0	1	1	1	1	1		1	1	1	1	1		0	1	1	1	1		0	1	1	1	1		0	1	1
CropPAL		GRMZM2G086277_P01		plastid:22065420	0	1	1	plastid	plastid	chlo	chloroplast	Y (0.876 | 1-46)	chloroplast: 0.24	Chloroplast Targeting	1	1	1	1	1	1		1	1	1	1	1	1		1	1	1	1	1		1	1	1	1	1		1	1	1	1	1		1	1	1
CropPAL		GRMZM2G086648_P03		plastid:23198870;plastid:22065420	0	1	1	mitochondrion	plasma membrane	plas	mitochondrion	Y (0.962 | 1-46)	cytoplasmic: 0.42	Chloroplast Targeting	0	0	0	1	0	1		0	0	0	0	1	1		0	0	0	1	1		0	0	0	1	1		0	0	0	1	1		0	0	0
CropPAL		GRMZM2G087254_P01		plastid:23198870;plastid:22065420;plastid:20089766	0	1	1	plastid	plastid	chlo	chloroplast	Y (0.996 | 1-41)	chloroplast: 0.47	Chloroplast Targeting	1	1	1	1	1	1		1	1	1	1	1	1		1	1	1	1	1		1	1	1	1	1		1	1	1	1	1		1	1	1
CropPAL		GRMZM2G087598_P01		plastid:23198870;plastid:22065420;plastid:20089766;plastid:18453340;plastid:16243905	0	1	1	plastid	plastid	chlo	chloroplast	Y (0.999 | 1-28)	chloroplast: 0.89	Chloroplast Targeting	1	1	1	1	1	1		1	1	1	1	1	1		1	1	1	1	1		1	1	1	1	1		1	1	1	1	1		1	1	1
CropPAL		GRMZM2G087628_P01		plastid:23198870;plastid:22065420	0	1	1	plastid		chlo	mitochondrion	Y (0.969 | 1-39)	chloroplast: 0.45	Chloroplast Targeting	1	1	0	1	1	1		0	1	1	1	1	1		0	1	1	1	1		0	1	1	1	1		1	1	1	1	1		0	1	1
CropPAL		GRMZM2G087804_P01		plastid:18453340	0	1	1		nucleus	nucl	other	-	cytoplasmic: 0.65	non-Chloroplast Targeting	0	0	0	0	0	0		0	0	0	0	0	0		0	0	0	0	0		0	0	0	0	0		0	0	0	0	0		0	0	0
CropPAL		GRMZM2G088064_P03		extracellular:20408568;plastid:18599648	0	0	0			cyto	other	-	cytoplasmic: 0.85	non-Chloroplast Targeting	0	0	0	0	0	0		0	0	0	0	0	0		0	0	0	0	0		0	0	0	0	0		0	0	0	0	0		0	0	0
CropPAL		GRMZM2G088114_P01		plastid:23198870;plastid:22065420	0	1	1	plastid	plastid	chlo	chloroplast	-	chloroplast: 0.39	Chloroplast Targeting	1	1	1	0	1	1		0	1	1	1	1	1		0	1	1	1	1		0	1	1	1	1		0	1	1	1	1		1	1	1
CropPAL		GRMZM2G088196_P01		plastid:23198870;plastid:22065420;plastid:20089766	0	1	1	mitochondrion	plasma membrane	plas	mitochondrion	-	mitochondrial: 0.64	Chloroplast Targeting	0	0	0	0	0	1		0	0	0	0	0	1		0	0	0	0	1		0	0	0	0	1		0	0	0	0	1		0	0	0
CropPAL		GRMZM2G088601_P03		plastid:23198870	0	1	1	plastid	plastid	chlo	mitochondrion	Y (0.998 | 1-30)	mitochondrial: 0.83	Chloroplast Targeting	1	1	0	1	0	1		0	0	1	1	1	1		0	0	1	1	1		0	0	1	1	1		0	1	1	1	1		0	0	1
CropPAL		GRMZM2G089010_P01		plastid:23198870;plastid:22065420	0	1	1	vacuole,plasma membrane,endoplasmic reticulum,golgi,extracellular	plasma membrane	plas	secreted	-	ER: 0.8	non-Chloroplast Targeting	0	0	0	0	0	0		0	0	0	0	0	0		0	0	0	0	0		0	0	0	0	0		0	0	0	0	0		0	0	0
CropPAL		GRMZM2G089136_P01		extracellular:20408568;plastid:23543921;plastid:23198870;plastid:22065420;plastid:20089766;plastid:18599648;plastid:18453340;plastid:16243905	0	0	0	plastid	plastid	chlo	mitochondrion	Y (0.994 | 1-82)	chloroplast: 0.98	Chloroplast Targeting	1	1	0	1	1	1		0	1	1	1	1	1		0	1	1	1	1		0	1	1	1	1		1	1	1	1	1		0	1	1
CropPAL		GRMZM2G089136_P02		plastid:18453340;plastid:16243905;plastid:14966246	0	1	1	plastid	plastid	chlo	mitochondrion	Y (0.994 | 1-82)	chloroplast: 0.75	Chloroplast Targeting	1	1	0	1	1	1		0	1	1	1	1	1		0	1	1	1	1		0	1	1	1	1		1	1	1	1	1		0	1	1
CropPAL		GRMZM2G089149_P03		plastid:18453340	0	1	1	mitochondrion	nucleus	nucl	mitochondrion	-	mitochondrial: 0.89	Chloroplast Targeting	0	0	0	0	0	1		0	0	0	0	0	1		0	0	0	0	1		0	0	0	0	1		0	0	0	0	1		0	0	0
CropPAL		GRMZM2G089241_P01		plastid:22065420	0	1	1		cytosol	cyto	mitochondrion	-	cytoplasmic: 0.71	non-Chloroplast Targeting	0	0	0	0	0	0		0	0	0	0	0	0		0	0	0	0	0		0	0	0	0	0		0	0	0	0	0		0	0	0
CropPAL		GRMZM2G089696_P01		plastid:23198870;plastid:22065420;plastid:20089766	0	1	1	mitochondrion	plastid	chlo	chloroplast	-	peroxisomal: 0.45	non-Chloroplast Targeting	0	1	1	0	0	0		0	0	0	0	1	1		0	0	0	1	1		0	0	0	0	1		0	0	0	0	1		0	0	0
CropPAL		GRMZM2G089713_P01		plasma membrane:23508561;plasma membrane:18521681;plastid:23198870	0	0	0	mitochondrion	cytosol	cyto	mitochondrion	-	mitochondrial: 0.78	non-Chloroplast Targeting	0	0	0	0	0	0		0	0	0	0	0	0		0	0	0	0	0		0	0	0	0	0		0	0	0	0	0		0	0	0
CropPAL		GRMZM2G090068_P01		plastid:22065420	0	1	1	plastid	plastid	chlo	chloroplast	Y (0.984 | 1-36)	mitochondrial: 0.62	Chloroplast Targeting	1	1	1	1	0	1		0	1	1	1	1	1		0	1	1	1	1		0	1	1	1	1		0	1	1	1	1		0	1	1
CropPAL		GRMZM2G090086_P01		plastid:23198870;plastid:22065420	0	1	1	plastid	plastid	chlo	chloroplast	Y (0.888 | 1-59)	chloroplast: 0.82	Chloroplast Targeting	1	1	1	1	1	1		1	1	1	1	1	1		1	1	1	1	1		1	1	1	1	1		1	1	1	1	1		1	1	1
CropPAL		GRMZM2G090338_P01		extracellular:20408568;plastid:23198870;plastid:22065420;plastid:20089766;plastid:16243905	0	0	0	plastid	plastid	chlo	mitochondrion	-	chloroplast: 0.39	Chloroplast Targeting	1	1	0	0	1	1		0	0	1	1	1	1		0	0	1	1	1		0	0	1	1	1		0	1	1	1	1		0	1	1
CropPAL		GRMZM2G090568_P02		plastid:23543921	0	1	1		peroxisome	pero	other	-	cytoplasmic: 0.81	non-Chloroplast Targeting	0	0	0	0	0	0		0	0	0	0	0	0		0	0	0	0	0		0	0	0	0	0		0	0	0	0	0		0	0	0
CropPAL		GRMZM2G090576_P01		plastid:22065420	0	1	1	plastid	plastid	chlo	chloroplast	Y (0.998 | 1-21)	chloroplast: 0.45	Chloroplast Targeting	1	1	1	1	1	1		1	1	1	1	1	1		1	1	1	1	1		1	1	1	1	1		1	1	1	1	1		1	1	1
CropPAL		GRMZM2G090722_P01		extracellular:20408568;plastid:23198870;plastid:22065420;plastid:20089766	0	0	0	plastid	plastid	chlo	chloroplast	Y (1.0 | 1-41)	chloroplast: 0.66	Chloroplast Targeting	1	1	1	1	1	1		1	1	1	1	1	1		1	1	1	1	1		1	1	1	1	1		1	1	1	1	1		1	1	1
CropPAL		GRMZM2G090905_P01		plastid:23198870;plastid:22065420;plastid:20089766	0	1	1	plastid	plastid	chlo	mitochondrion	Y (0.992 | 1-39)	cytoplasmic: 0.4	Chloroplast Targeting	1	1	0	1	0	1		0	0	1	1	1	1		0	0	1	1	1		0	0	1	1	1		0	1	1	1	1		0	0	1
CropPAL		GRMZM2G091419_P01		plastid:23198870;plastid:22065420	0	1	1	plastid	plastid	chlo	chloroplast	Y (0.996 | 1-42)	nuclear: 0.76	Chloroplast Targeting	1	1	1	1	0	1		0	1	1	1	1	1		0	1	1	1	1		0	1	1	1	1		0	1	1	1	1		0	1	1
CropPAL		GRMZM2G091481_P01		extracellular:20408568;plasma membrane:23353019;plastid:23543921;plastid:22065420	0	0	0	vacuole,plasma membrane,endoplasmic reticulum,golgi,extracellular	plastid	chlo	secreted	-	ER: 0.87	non-Chloroplast Targeting	0	1	0	0	0	0		0	0	0	0	0	1		0	0	0	0	1		0	0	0	0	0		0	0	0	0	1		0	0	0
CropPAL		GRMZM2G091560_P01		plastid:23198870;plastid:22065420;plastid:20089766;plastid:16243905	0	1	1	mitochondrion	plastid	chlo_mito	mitochondrion	Y (0.999 | 1-33)	mitochondrial: 0.85	Chloroplast Targeting	0	1	0	1	0	1		0	0	0	1	1	1		0	0	1	1	1		0	0	0	1	1		0	0	1	1	1		0	0	0
CropPAL		GRMZM2G091563_P01		extracellular:20408568;plastid:23543921;plastid:23198870;plastid:22065420	0	0	0	mitochondrion	mitochondrion	mito	mitochondrion	-	mitochondrial: 0.95	Chloroplast Targeting	0	0	0	0	0	1		0	0	0	0	0	1		0	0	0	0	1		0	0	0	0	1		0	0	0	0	1		0	0	0
CropPAL		GRMZM2G091811_P01		plastid:23198870;plastid:22065420;plastid:20089766	0	1	1	plastid	plastid	chlo	chloroplast	Y (0.929 | 1-80)	chloroplast: 0.52	Chloroplast Targeting	1	1	1	1	1	1		1	1	1	1	1	1		1	1	1	1	1		1	1	1	1	1		1	1	1	1	1		1	1	1
CropPAL		GRMZM2G091845_P01		plastid:22065420	0	1	1	vacuole,plasma membrane,endoplasmic reticulum,golgi,extracellular	plastid	chlo	mitochondrion	Y (0.95 | 1-52)	mitochondrial: 0.33	Chloroplast Targeting	0	1	0	1	0	1		0	0	0	1	1	1		0	0	1	1	1		0	0	0	1	1		0	0	1	1	1		0	0	0
CropPAL		GRMZM2G092123_P01		plastid:22065420	0	1	1		cytosol	cyto	other	-	cytoplasmic: 0.48	non-Chloroplast Targeting	0	0	0	0	0	0		0	0	0	0	0	0		0	0	0	0	0		0	0	0	0	0		0	0	0	0	0		0	0	0
CropPAL		GRMZM2G092481_P01		plastid:23198870;plastid:22065420	0	1	1	plastid	plastid	chlo	chloroplast	Y (0.999 | 1-30)	cytoplasmic: 0.41	Chloroplast Targeting	1	1	1	1	0	1		0	1	1	1	1	1		0	1	1	1	1		0	1	1	1	1		0	1	1	1	1		0	1	1
CropPAL		GRMZM2G092739_P01		plastid:23198870;plastid:22065420	0	1	1	plastid	plastid	chlo	chloroplast	Y (0.998 | 1-54)	chloroplast: 0.53	Chloroplast Targeting	1	1	1	1	1	1		1	1	1	1	1	1		1	1	1	1	1		1	1	1	1	1		1	1	1	1	1		1	1	1
CropPAL		GRMZM2G092793_P01		plastid:22065420	0	1	1	plastid	plastid	chlo	mitochondrion	Y (0.999 | 1-29)	mitochondrial: 0.47	Chloroplast Targeting	1	1	0	1	0	1		0	0	1	1	1	1		0	0	1	1	1		0	0	1	1	1		0	1	1	1	1		0	0	1
CropPAL		GRMZM2G093050_P01		plastid:23198870	0	1	1		cytosol	cyto	other	-	cytoplasmic: 0.55	non-Chloroplast Targeting	0	0	0	0	0	0		0	0	0	0	0	0		0	0	0	0	0		0	0	0	0	0		0	0	0	0	0		0	0	0
CropPAL		GRMZM2G093217_P01		plastid:22065420	0	1	1		nucleus	nucl	other	-	nuclear: 0.51	non-Chloroplast Targeting	0	0	0	0	0	0		0	0	0	0	0	0		0	0	0	0	0		0	0	0	0	0		0	0	0	0	0		0	0	0
CropPAL		GRMZM2G093291_P01		plastid:22065420	0	1	1	plastid	nucleus	chlo	chloroplast	Y (0.901 | 1-63)	cytoplasmic: 0.35	Chloroplast Targeting	1	1	1	1	0	1		0	1	1	1	1	1		0	1	1	1	1		0	1	1	1	1		0	1	1	1	1		0	1	1
CropPAL		GRMZM2G093323_P01		plastid:23198870;plastid:22065420	0	1	1		cytosol	cyto	secreted	-	peroxisomal: 0.25	non-Chloroplast Targeting	0	0	0	0	0	0		0	0	0	0	0	0		0	0	0	0	0		0	0	0	0	0		0	0	0	0	0		0	0	0
CropPAL		GRMZM2G093526_P01		plastid:22065420;plastid:20089766	0	1	1	plastid	plastid	chlo	chloroplast	Y (0.993 | 1-45)	chloroplast: 0.57	Chloroplast Targeting	1	1	1	1	1	1		1	1	1	1	1	1		1	1	1	1	1		1	1	1	1	1		1	1	1	1	1		1	1	1
CropPAL		GRMZM2G093603_P01		plastid:23198870	0	1	1	plastid	plastid	chlo	mitochondrion	Y (0.986 | 1-27)	chloroplast: 0.62	non-Chloroplast Targeting	1	1	0	1	1	0		0	0	1	1	1	1		0	0	1	1	1		0	0	1	1	1		0	1	1	1	1		0	0	1
CropPAL		GRMZM2G093643_P01		plastid:23543921;plastid:23198870;plastid:22065420;plastid:20089766;plastid:18599648;plastid:18453340	0	1	1		plasma membrane	plas	mitochondrion	-	mitochondrial: 0.88	Chloroplast Targeting	0	0	0	0	0	1		0	0	0	0	0	1		0	0	0	0	1		0	0	0	0	1		0	0	0	0	1		0	0	0
CropPAL		GRMZM2G093900_P01		extracellular:20408568;plastid:23198870	0	0	0	mitochondrion	plastid	chlo	mitochondrion	-	mitochondrial: 0.9	Chloroplast Targeting	0	1	0	0	0	1		0	0	0	0	1	1		0	0	0	1	1		0	0	0	0	1		0	0	0	1	1		0	0	0
CropPAL		GRMZM2G094072_P01		plastid:23198870;plastid:22065420	0	1	1	plastid	plastid	chlo	chloroplast	Y (0.999 | 1-42)	chloroplast: 0.53	Chloroplast Targeting	1	1	1	1	1	1		1	1	1	1	1	1		1	1	1	1	1		1	1	1	1	1		1	1	1	1	1		1	1	1
CropPAL		GRMZM2G094273_P01		plastid:23198870;plastid:22065420	0	1	1	plastid	mitochondrion	chlo	chloroplast	Y (0.979 | 1-52)	chloroplast: 0.82	Chloroplast Targeting	1	1	1	1	1	1		1	1	1	1	1	1		1	1	1	1	1		1	1	1	1	1		1	1	1	1	1		1	1	1
CropPAL		GRMZM2G094497_P01		plasma membrane:23353019;plastid:23543921;plastid:23198870;plastid:22065420	0	0	0		cytoskeleton	cysk	other	-	cytoplasmic: 0.85	non-Chloroplast Targeting	0	0	0	0	0	0		0	0	0	0	0	0		0	0	0	0	0		0	0	0	0	0		0	0	0	0	0		0	0	0
CropPAL		GRMZM2G095082_P01		plastid:23198870;plastid:22065420;plastid:20089766	0	1	1	plastid	plastid	chlo	chloroplast	Y (1.0 | 1-21)	mitochondrial: 0.48	Chloroplast Targeting	1	1	1	1	0	1		0	1	1	1	1	1		0	1	1	1	1		0	1	1	1	1		0	1	1	1	1		0	1	1
CropPAL		GRMZM2G095082_P02		plastid:18453340	0	1	1	plastid	plastid	chlo	chloroplast	Y (1.0 | 1-21)	mitochondrial: 0.43	Chloroplast Targeting	1	1	1	1	0	1		0	1	1	1	1	1		0	1	1	1	1		0	1	1	1	1		0	1	1	1	1		0	1	1
CropPAL		GRMZM2G095124_P01		plastid:23198870	0	1	1		cytosol	cyto	other	-	cytoplasmic: 0.85	non-Chloroplast Targeting	0	0	0	0	0	0		0	0	0	0	0	0		0	0	0	0	0		0	0	0	0	0		0	0	0	0	0		0	0	0
CropPAL		GRMZM2G095851_P01		plastid:23198870;plastid:22065420	0	1	1		cytosol	cyto	other	-	cytoplasmic: 0.89	non-Chloroplast Targeting	0	0	0	0	0	0		0	0	0	0	0	0		0	0	0	0	0		0	0	0	0	0		0	0	0	0	0		0	0	0
CropPAL		GRMZM2G095865_P01		plastid:23198870	0	1	1	plastid	plastid	chlo	mitochondrion	Y (0.937 | 1-72)	mitochondrial: 0.86	Chloroplast Targeting	1	1	0	1	0	1		0	0	1	1	1	1		0	0	1	1	1		0	0	1	1	1		0	1	1	1	1		0	0	1
CropPAL		GRMZM2G095865_P02		plastid:22065420	0	1	1	plastid	plastid	chlo	mitochondrion	Y (0.937 | 1-72)	mitochondrial: 0.86	Chloroplast Targeting	1	1	0	1	0	1		0	0	1	1	1	1		0	0	1	1	1		0	0	1	1	1		0	1	1	1	1		0	0	1
CropPAL		GRMZM2G096370_P01		plastid:23198870	0	1	1	mitochondrion	plastid	chlo	secreted	-	nuclear: 0.43	non-Chloroplast Targeting	0	1	0	0	0	0		0	0	0	0	0	1		0	0	0	0	1		0	0	0	0	0		0	0	0	0	1		0	0	0
CropPAL		GRMZM2G096391_P01		plastid:23198870;plastid:22065420;plastid:20089766;plastid:18453340	0	1	1	plastid	plastid	chlo	chloroplast	Y (0.996 | 1-36)	chloroplast: 0.55	Chloroplast Targeting	1	1	1	1	1	1		1	1	1	1	1	1		1	1	1	1	1		1	1	1	1	1		1	1	1	1	1		1	1	1
CropPAL		GRMZM2G097106_P01		plastid:22065420	0	1	1	plastid	plastid	chlo	chloroplast	Y (0.99 | 1-41)	cytoplasmic: 0.42	Chloroplast Targeting	1	1	1	1	0	1		0	1	1	1	1	1		0	1	1	1	1		0	1	1	1	1		0	1	1	1	1		0	1	1
CropPAL		GRMZM2G097282_P01		plastid:23198870;plastid:22065420	0	1	1	plastid	plastid	chlo	chloroplast	Y (0.967 | 1-25)	chloroplast: 0.96	Chloroplast Targeting	1	1	1	1	1	1		1	1	1	1	1	1		1	1	1	1	1		1	1	1	1	1		1	1	1	1	1		1	1	1
CropPAL		GRMZM2G097457_P01		extracellular:22192489;plastid:23198870;plastid:22065420;plastid:20089766;plastid:18453340;plastid:18258693;plastid:16243905	0	0	0	plastid	cytosol	cyto	chloroplast	Y (0.984 | 1-27)	mitochondrial: 0.63	Chloroplast Targeting	1	0	1	1	0	1		0	0	1	1	1	1		0	0	1	1	1		0	1	1	1	1		0	0	1	1	1		0	0	1
CropPAL		GRMZM2G097457_P02		plastid:16243905	0	1	1		plastid	chlo	mitochondrion	-	cytoplasmic: 0.57	Chloroplast Targeting	0	1	0	0	0	1		0	0	0	0	1	1		0	0	0	1	1		0	0	0	0	1		0	0	0	1	1		0	0	0
CropPAL		GRMZM2G097898_P01		plastid:22065420	0	1	1	mitochondrion	plastid	chlo	mitochondrion	-	mitochondrial: 0.9	Chloroplast Targeting	0	1	0	0	0	1		0	0	0	0	1	1		0	0	0	1	1		0	0	0	0	1		0	0	0	1	1		0	0	0
CropPAL		GRMZM2G098011_P01		plastid:23198870;plastid:22065420;plastid:20089766	0	1	1	plastid	plasma membrane	plas	mitochondrion	Y (0.917 | 1-33)	mitochondrial: 0.86	non-Chloroplast Targeting	1	0	0	1	0	0		0	0	0	0	1	1		0	0	0	0	1		0	0	0	1	1		0	0	0	1	1		0	0	0
CropPAL		GRMZM2G098039_P01		plastid:23198870	0	1	1		nucleus	nucl	other	-	cytoplasmic: 0.7	non-Chloroplast Targeting	0	0	0	0	0	0		0	0	0	0	0	0		0	0	0	0	0		0	0	0	0	0		0	0	0	0	0		0	0	0
CropPAL		GRMZM2G098290_P01		plastid:23198870;plastid:22065420;plastid:20089766	0	1	1	mitochondrion	plastid	chlo	mitochondrion	Y (0.932 | 1-38)	mitochondrial: 0.6	Chloroplast Targeting	0	1	0	1	0	1		0	0	0	1	1	1		0	0	1	1	1		0	0	0	1	1		0	0	1	1	1		0	0	0
CropPAL		GRMZM2G098290_P02		plastid:23543921;plastid:18453340;plastid:16243905	0	1	1	mitochondrion	plastid	chlo	mitochondrion	Y (0.932 | 1-38)	mitochondrial: 0.6	Chloroplast Targeting	0	1	0	1	0	1		0	0	0	1	1	1		0	0	1	1	1		0	0	0	1	1		0	0	1	1	1		0	0	0
CropPAL		GRMZM2G098423_P01		plastid:23198870;plastid:22065420	0	1	1	mitochondrion	plastid	chlo	mitochondrion	-	mitochondrial: 0.87	Chloroplast Targeting	0	1	0	0	0	1		0	0	0	0	1	1		0	0	0	1	1		0	0	0	0	1		0	0	0	1	1		0	0	0
CropPAL		GRMZM2G099036_P01		plastid:22065420;plastid:18453340	0	1	1	plastid	plastid	chlo	chloroplast	Y (0.99 | 1-21)	mitochondrial: 0.46	Chloroplast Targeting	1	1	1	1	0	1		0	1	1	1	1	1		0	1	1	1	1		0	1	1	1	1		0	1	1	1	1		0	1	1
CropPAL		GRMZM2G099045_P01		plastid:23198870;plastid:22065420;plastid:20089766	0	1	1	plastid	plastid	chlo	chloroplast	Y (1.0 | 1-41)	chloroplast: 0.88	Chloroplast Targeting	1	1	1	1	1	1		1	1	1	1	1	1		1	1	1	1	1		1	1	1	1	1		1	1	1	1	1		1	1	1
CropPAL		GRMZM2G099056_P01		plastid:23198870	0	1	1		plastid	chlo	secreted	-	cytoplasmic: 0.54	non-Chloroplast Targeting	0	1	0	0	0	0		0	0	0	0	0	1		0	0	0	0	1		0	0	0	0	0		0	0	0	0	1		0	0	0
CropPAL		GRMZM2G099167_P01		extracellular:20408568;plasma membrane:23353019;plasma membrane:18521681;plastid:22065420;plastid:18453340	0	0	0		cytosol	cyto	other	-	cytoplasmic: 0.72	non-Chloroplast Targeting	0	0	0	0	0	0		0	0	0	0	0	0		0	0	0	0	0		0	0	0	0	0		0	0	0	0	0		0	0	0
CropPAL		GRMZM2G099355_P01		plastid:23198870	0	1	1	plastid	cytosol	cyto	mitochondrion	-	cytoplasmic: 0.64	Chloroplast Targeting	1	0	0	0	0	1		0	0	0	0	1	1		0	0	0	0	1		0	0	0	1	1		0	0	0	1	1		0	0	0
CropPAL		GRMZM2G099604_P01		plastid:22065420	0	1	1	plastid	plastid	chlo	chloroplast	Y (0.995 | 1-41)	cytoplasmic: 0.37	Chloroplast Targeting	1	1	1	1	0	1		0	1	1	1	1	1		0	1	1	1	1		0	1	1	1	1		0	1	1	1	1		0	1	1
CropPAL		GRMZM2G099944_P01		plastid:23198870;plastid:22065420	0	1	1		cytosol	nucl	other	-	cytoplasmic: 0.74	non-Chloroplast Targeting	0	0	0	0	0	0		0	0	0	0	0	0		0	0	0	0	0		0	0	0	0	0		0	0	0	0	0		0	0	0
CropPAL		GRMZM2G100043_P01		plastid:23198870;plastid:22065420	0	1	1	mitochondrion	plastid	chlo	other	-	mitochondrial: 0.88	Chloroplast Targeting	0	1	0	0	0	1		0	0	0	0	1	1		0	0	0	1	1		0	0	0	0	1		0	0	0	1	1		0	0	0
CropPAL		GRMZM2G100084_P01		plastid:23198870;plastid:22065420	0	1	1		cytosol	cyto	chloroplast	-	cytoplasmic: 0.58	non-Chloroplast Targeting	0	0	1	0	0	0		0	0	0	0	0	1		0	0	0	0	1		0	0	0	0	1		0	0	0	0	0		0	0	0
CropPAL		GRMZM2G100086_P01	mitochondrion:12121449;plastid:12121449	plastid:22065420	1	1	2	mitochondrion	plastid	chlo	chloroplast	Y (0.994 | 1-42)	chloroplast: 0.91	Chloroplast Targeting	0	1	1	1	1	1		0	1	1	1	1	1		1	1	1	1	1		0	1	1	1	1		0	1	1	1	1		0	1	1
CropPAL		GRMZM2G100511_P01		extracellular:20408568;plasma membrane:23353019;plastid:23543921;plastid:23198870;plastid:22065420;plastid:18453340	0	0	0	mitochondrion	mitochondrion	mito	mitochondrion	-	mitochondrial: 0.95	Chloroplast Targeting	0	0	0	0	0	1		0	0	0	0	0	1		0	0	0	0	1		0	0	0	0	1		0	0	0	0	1		0	0	0
CropPAL		GRMZM2G100579_P01		plastid:23198870;plastid:22065420	0	1	1	mitochondrion	plastid	chlo	mitochondrion	-	mitochondrial: 0.83	non-Chloroplast Targeting	0	1	0	0	0	0		0	0	0	0	0	1		0	0	0	0	1		0	0	0	0	0		0	0	0	0	1		0	0	0
CropPAL		GRMZM2G100920_P01		plastid:23198870;plastid:22065420	0	1	1	plastid	plastid	chlo	chloroplast	Y (0.993 | 1-29)	chloroplast: 0.75	Chloroplast Targeting	1	1	1	1	1	1		1	1	1	1	1	1		1	1	1	1	1		1	1	1	1	1		1	1	1	1	1		1	1	1
CropPAL		GRMZM2G101271_P01		plastid:23198870;plastid:22065420;plastid:20089766;plastid:16243905	0	1	1		cytosol	cyto	other	-	cytoplasmic: 0.81	non-Chloroplast Targeting	0	0	0	0	0	0		0	0	0	0	0	0		0	0	0	0	0		0	0	0	0	0		0	0	0	0	0		0	0	0
CropPAL		GRMZM2G102550_P01		plastid:22065420	0	1	1	plastid	plastid	chlo	chloroplast	-	chloroplast: 0.99	Chloroplast Targeting	1	1	1	0	1	1		0	1	1	1	1	1		0	1	1	1	1		0	1	1	1	1		0	1	1	1	1		1	1	1
CropPAL		GRMZM2G102829_P01		plastid:23198870;plastid:22065420	0	1	1		peroxisome	pero	secreted	-	cytoplasmic: 0.77	non-Chloroplast Targeting	0	0	0	0	0	0		0	0	0	0	0	0		0	0	0	0	0		0	0	0	0	0		0	0	0	0	0		0	0	0
CropPAL		GRMZM2G102878_P01		plastid:23198870;plastid:22065420	0	1	1		nucleus	nucl	other	-	cytoplasmic: 0.52	non-Chloroplast Targeting	0	0	0	0	0	0		0	0	0	0	0	0		0	0	0	0	0		0	0	0	0	0		0	0	0	0	0		0	0	0
CropPAL		GRMZM2G102959_P01		plastid:23198870;plastid:22065420;plastid:20089766	0	1	1	plastid	plastid	chlo	mitochondrion	Y (1.0 | 1-22)	mitochondrial: 0.45	Chloroplast Targeting	1	1	0	1	0	1		0	0	1	1	1	1		0	0	1	1	1		0	0	1	1	1		0	1	1	1	1		0	0	1
CropPAL		GRMZM2G103078_P01		plastid:22065420	0	1	1	mitochondrion	plastid	chlo	chloroplast	Y (0.998 | 1-25)	chloroplast: 0.49	Chloroplast Targeting	0	1	1	1	1	1		0	1	1	1	1	1		1	1	1	1	1		0	1	1	1	1		0	1	1	1	1		0	1	1
CropPAL		GRMZM2G103250_P01		plastid:22065420	0	1	1	vacuole,plasma membrane,endoplasmic reticulum,golgi,extracellular	extracellular	extr	secreted	-	cytoplasmic: 0.42	non-Chloroplast Targeting	0	0	0	0	0	0		0	0	0	0	0	0		0	0	0	0	0		0	0	0	0	0		0	0	0	0	0		0	0	0
CropPAL		GRMZM2G103725_P01		plastid:22065420	0	1	1	plastid	plastid	chlo	mitochondrion	Y (1.0 | 1-61)	chloroplast: 0.5	Chloroplast Targeting	1	1	0	1	1	1		0	1	1	1	1	1		0	1	1	1	1		0	1	1	1	1		1	1	1	1	1		0	1	1
CropPAL		GRMZM2G103843_P01		plastid:23198870;plastid:22065420	0	1	1		plastid	chlo	other	-	nuclear: 0.5	non-Chloroplast Targeting	0	1	0	0	0	0		0	0	0	0	0	1		0	0	0	0	1		0	0	0	0	0		0	0	0	0	1		0	0	0
CropPAL		GRMZM2G103884_P01		plastid:22065420	0	1	1		nucleus	nucl	mitochondrion	-	nuclear: 0.53	non-Chloroplast Targeting	0	0	0	0	0	0		0	0	0	0	0	0		0	0	0	0	0		0	0	0	0	0		0	0	0	0	0		0	0	0
CropPAL		GRMZM2G103897_P01		plastid:22065420	0	1	1	plastid	plastid	chlo	mitochondrion	Y (0.989 | 1-40)	chloroplast: 0.5	Chloroplast Targeting	1	1	0	1	1	1		0	1	1	1	1	1		0	1	1	1	1		0	1	1	1	1		1	1	1	1	1		0	1	1
CropPAL		GRMZM2G104288_P01		plastid:22065420	0	1	1	mitochondrion	plastid	chlo	mitochondrion	-	mitochondrial: 0.86	non-Chloroplast Targeting	0	1	0	0	0	0		0	0	0	0	0	1		0	0	0	0	1		0	0	0	0	0		0	0	0	0	1		0	0	0
CropPAL		GRMZM2G104310_P01		extracellular:20408568;plastid:23198870;plastid:22065420	0	0	0	mitochondrion	mitochondrion	mito	mitochondrion	-	mitochondrial: 0.95	Chloroplast Targeting	0	0	0	0	0	1		0	0	0	0	0	1		0	0	0	0	1		0	0	0	0	1		0	0	0	0	1		0	0	0
CropPAL		GRMZM2G104325_P01		extracellular:20408568;plasma membrane:23353019;plastid:22065420	0	0	0		plasma membrane	plas	other	-	cytoplasmic: 0.73	non-Chloroplast Targeting	0	0	0	0	0	0		0	0	0	0	0	0		0	0	0	0	0		0	0	0	0	0		0	0	0	0	0		0	0	0
CropPAL		GRMZM2G104357_P01		plastid:22065420	0	1	1	plastid	plastid	chlo	chloroplast	Y (1.0 | 1-39)	cytoplasmic: 0.55	Chloroplast Targeting	1	1	1	1	0	1		0	1	1	1	1	1		0	1	1	1	1		0	1	1	1	1		0	1	1	1	1		0	1	1
CropPAL		GRMZM2G104419_P01		plastid:23198870;plastid:22065420;plastid:20089766	0	1	1	vacuole,plasma membrane,endoplasmic reticulum,golgi,extracellular	plasma membrane	plas	secreted	-	ER: 0.4	non-Chloroplast Targeting	0	0	0	0	0	0		0	0	0	0	0	0		0	0	0	0	0		0	0	0	0	0		0	0	0	0	0		0	0	0
CropPAL		GRMZM2G104608_P01		plastid:18453340	0	1	1	mitochondrion	plastid	chlo_mito	mitochondrion	-	mitochondrial: 0.69	non-Chloroplast Targeting	0	1	0	0	0	0		0	0	0	0	0	1		0	0	0	0	1		0	0	0	0	0		0	0	0	0	1		0	0	0
CropPAL		GRMZM2G104613_P01		extracellular:20408568;plastid:23198870;plastid:22065420;plastid:20089766;plastid:16243905	0	0	0	plastid	plastid	chlo	mitochondrion	Y (0.975 | 1-40)	chloroplast: 0.76	Chloroplast Targeting	1	1	0	1	1	1		0	1	1	1	1	1		0	1	1	1	1		0	1	1	1	1		1	1	1	1	1		0	1	1
CropPAL		GRMZM2G104632_P01		extracellular:20408568;plastid:23198870;plastid:22065420	0	0	0	plastid	plastid	chlo	mitochondrion	Y (0.993 | 1-36)	chloroplast: 0.55	Chloroplast Targeting	1	1	0	1	1	1		0	1	1	1	1	1		0	1	1	1	1		0	1	1	1	1		1	1	1	1	1		0	1	1
CropPAL		GRMZM2G105466_P01		plastid:23198870;plastid:22065420	0	1	1	plastid	plastid	chlo	chloroplast	Y (1.0 | 1-51)	chloroplast: 0.88	Chloroplast Targeting	1	1	1	1	1	1		1	1	1	1	1	1		1	1	1	1	1		1	1	1	1	1		1	1	1	1	1		1	1	1
CropPAL		GRMZM2G105542_P01		plastid:23198870;plastid:22065420	0	1	1	plastid	plastid	chlo	secreted	Y (0.928 | 1-42)	chloroplast: 0.49	Chloroplast Targeting	1	1	0	1	1	1		0	1	1	1	1	1		0	1	1	1	1		0	1	1	1	1		1	1	1	1	1		0	1	1
CropPAL		GRMZM2G105570_P01		plastid:23198870;plastid:22065420	0	1	1	plastid	plastid	chlo	mitochondrion	Y (0.975 | 1-42)	mitochondrial: 0.67	Chloroplast Targeting	1	1	0	1	0	1		0	0	1	1	1	1		0	0	1	1	1		0	0	1	1	1		0	1	1	1	1		0	0	1
CropPAL		GRMZM2G105644_P01		plastid:23543921;plastid:23198870;plastid:22065420;plastid:20089766;plastid:18453340	0	1	1	plastid	plastid	chlo	chloroplast	Y (1.0 | 1-41)	chloroplast: 0.79	Chloroplast Targeting	1	1	1	1	1	1		1	1	1	1	1	1		1	1	1	1	1		1	1	1	1	1		1	1	1	1	1		1	1	1
CropPAL		GRMZM2G105791_P01		plastid:23198870;plastid:22065420;plastid:20089766	0	1	1	plastid	plastid	chlo	chloroplast	Y (1.0 | 1-27)	chloroplast: 0.68	Chloroplast Targeting	1	1	1	1	1	1		1	1	1	1	1	1		1	1	1	1	1		1	1	1	1	1		1	1	1	1	1		1	1	1
CropPAL		GRMZM2G106061_P01		extracellular:20408568;plastid:23543921;plastid:23198870;plastid:22065420;plastid:20089766;plastid:18453340;plastid:16243905	0	0	0	plastid	plastid	chlo	chloroplast	Y (1.0 | 1-41)	chloroplast: 0.94	Chloroplast Targeting	1	1	1	1	1	1		1	1	1	1	1	1		1	1	1	1	1		1	1	1	1	1		1	1	1	1	1		1	1	1
CropPAL		GRMZM2G106119_P02		plastid:22065420	0	1	1		nucleus	nucl	secreted	-	peroxisomal: 0.75	non-Chloroplast Targeting	0	0	0	0	0	0		0	0	0	0	0	0		0	0	0	0	0		0	0	0	0	0		0	0	0	0	0		0	0	0
CropPAL		GRMZM2G106213_P01		plastid:23198870;plastid:22065420;plastid:16243905	0	1	1	plastid	plastid	chlo	chloroplast	Y (0.984 | 1-72)	chloroplast: 0.41	Chloroplast Targeting	1	1	1	1	1	1		1	1	1	1	1	1		1	1	1	1	1		1	1	1	1	1		1	1	1	1	1		1	1	1
CropPAL		GRMZM2G106233_P01		plastid:23198870;plastid:22065420	0	1	1	plastid	plastid	chlo	mitochondrion	Y (0.995 | 1-49)	cytoplasmic: 0.4	Chloroplast Targeting	1	1	0	1	0	1		0	0	1	1	1	1		0	0	1	1	1		0	0	1	1	1		0	1	1	1	1		0	0	1
CropPAL		GRMZM2G106531_P01		plastid:22065420	0	1	1		cytosol	chlo	other	-	cytoplasmic: 0.83	non-Chloroplast Targeting	0	1	0	0	0	0		0	0	0	0	0	1		0	0	0	0	1		0	0	0	0	0		0	0	0	0	1		0	0	0
CropPAL		GRMZM2G106931_P01		plastid:22065420	0	1	1	plastid	plastid	chlo	mitochondrion	Y (0.994 | 1-47)	chloroplast: 0.38	Chloroplast Targeting	1	1	0	1	1	1		0	1	1	1	1	1		0	1	1	1	1		0	1	1	1	1		1	1	1	1	1		0	1	1
CropPAL		GRMZM2G107089_P01		plastid:23198870;plastid:22065420;plastid:20089766;plastid:16243905	0	1	1	plastid	plastid	chlo	chloroplast	Y (0.973 | 1-45)	cytoplasmic: 0.44	Chloroplast Targeting	1	1	1	1	0	1		0	1	1	1	1	1		0	1	1	1	1		0	1	1	1	1		0	1	1	1	1		0	1	1
CropPAL		GRMZM2G107402_P01		plastid:23198870;plastid:22065420	0	1	1	plastid	plastid	chlo	chloroplast	Y (0.993 | 1-51)	chloroplast: 0.86	Chloroplast Targeting	1	1	1	1	1	1		1	1	1	1	1	1		1	1	1	1	1		1	1	1	1	1		1	1	1	1	1		1	1	1
CropPAL		GRMZM2G107737_P01		plastid:22065420	0	1	1		nucleus	nucl	other	-	nuclear: 0.72	Chloroplast Targeting	0	0	0	0	0	1		0	0	0	0	0	1		0	0	0	0	1		0	0	0	0	1		0	0	0	0	1		0	0	0
CropPAL		GRMZM2G107984_P01		plastid:23198870	0	1	1	mitochondrion	mitochondrion	mito	mitochondrion	-	mitochondrial: 0.75	Chloroplast Targeting	0	0	0	0	0	1		0	0	0	0	0	1		0	0	0	0	1		0	0	0	0	1		0	0	0	0	1		0	0	0
CropPAL		GRMZM2G108416_P01		extracellular:20408568;plastid:22065420	0	0	0		cytosol	cyto	chloroplast	-	cytoplasmic: 0.71	non-Chloroplast Targeting	0	0	1	0	0	0		0	0	0	0	0	1		0	0	0	0	1		0	0	0	0	1		0	0	0	0	0		0	0	0
CropPAL		GRMZM2G108418_P01		plastid:22065420;plastid:20089766	0	1	1	plastid	plastid	chlo	mitochondrion	Y (0.84 | 1-36)	chloroplast: 0.4	Chloroplast Targeting	1	1	0	1	1	1		0	1	1	1	1	1		0	1	1	1	1		0	1	1	1	1		1	1	1	1	1		0	1	1
CropPAL		GRMZM2G108457_P02		plastid:23198870;plastid:22065420	0	1	1	mitochondrion	plastid	chlo	mitochondrion	Y (0.995 | 1-41)	mitochondrial: 0.65	Chloroplast Targeting	0	1	0	1	0	1		0	0	0	1	1	1		0	0	1	1	1		0	0	0	1	1		0	0	1	1	1		0	0	0
CropPAL		GRMZM2G109383_P01		extracellular:20408568;plasma membrane:18521681;plastid:23198870;plastid:22065420	0	0	0	plastid	plastid	chlo	mitochondrion	Y (0.999 | 1-24)	chloroplast: 0.72	Chloroplast Targeting	1	1	0	1	1	1		0	1	1	1	1	1		0	1	1	1	1		0	1	1	1	1		1	1	1	1	1		0	1	1
CropPAL		GRMZM2G110192_P01		plastid:23198870;plastid:22065420;plastid:20089766;plastid:18453340	0	1	1	plastid	plastid	chlo	chloroplast	Y (0.997 | 1-30)	chloroplast: 0.53	Chloroplast Targeting	1	1	1	1	1	1		1	1	1	1	1	1		1	1	1	1	1		1	1	1	1	1		1	1	1	1	1		1	1	1
CropPAL		GRMZM2G110233_P01		plastid:23198870;plastid:22065420	0	1	1		cytosol	cyto	other	-	nuclear: 0.7	non-Chloroplast Targeting	0	0	0	0	0	0		0	0	0	0	0	0		0	0	0	0	0		0	0	0	0	0		0	0	0	0	0		0	0	0
CropPAL		GRMZM2G110289_P01		plastid:23198870;plastid:22065420	0	1	1	plastid	plastid	chlo	chloroplast	Y (0.992 | 1-61)	chloroplast: 0.31	Chloroplast Targeting	1	1	1	1	1	1		1	1	1	1	1	1		1	1	1	1	1		1	1	1	1	1		1	1	1	1	1		1	1	1
CropPAL		GRMZM2G110345_P01		plastid:22065420	0	1	1	mitochondrion	plastid	chlo	mitochondrion	Y (0.908 | 1-49)	mitochondrial: 0.82	Chloroplast Targeting	0	1	0	1	0	1		0	0	0	1	1	1		0	0	1	1	1		0	0	0	1	1		0	0	1	1	1		0	0	0
CropPAL		GRMZM2G110408_P01		extracellular:20408568;plastid:23543921;plastid:23198870;plastid:22065420;plastid:20089766;plastid:18453340;plastid:16243905	0	0	0	plastid	plastid	chlo	chloroplast	Y (0.997 | 1-29)	chloroplast: 0.87	Chloroplast Targeting	1	1	1	1	1	1		1	1	1	1	1	1		1	1	1	1	1		1	1	1	1	1		1	1	1	1	1		1	1	1
CropPAL		GRMZM2G110509_P01		plasma membrane:23353019;plastid:23198870;plastid:22065420	0	0	0		cytosol	cyto	other	-	cytoplasmic: 0.89	non-Chloroplast Targeting	0	0	0	0	0	0		0	0	0	0	0	0		0	0	0	0	0		0	0	0	0	0		0	0	0	0	0		0	0	0
CropPAL		GRMZM2G110822_P01		plastid:23198870	0	1	1		cytosol	cyto	other	-	cytoplasmic: 0.47	non-Chloroplast Targeting	0	0	0	0	0	0		0	0	0	0	0	0		0	0	0	0	0		0	0	0	0	0		0	0	0	0	0		0	0	0
CropPAL		GRMZM2G111014_P01		plastid:23198870;plastid:22065420	0	1	1	plastid	plastid	chlo	mitochondrion	Y (0.904 | 1-41)	mitochondrial: 0.87	Chloroplast Targeting	1	1	0	1	0	1		0	0	1	1	1	1		0	0	1	1	1		0	0	1	1	1		0	1	1	1	1		0	0	1
CropPAL		GRMZM2G111216_P01		plastid:22065420;plastid:20089766;plastid:16243905	0	1	1	plastid	plastid	chlo	chloroplast	Y (0.995 | 1-54)	chloroplast: 0.64	Chloroplast Targeting	1	1	1	1	1	1		1	1	1	1	1	1		1	1	1	1	1		1	1	1	1	1		1	1	1	1	1		1	1	1
CropPAL		GRMZM2G111475_P01		plastid:23198870;plastid:22065420;plastid:16243905	0	1	1	plastid	plastid	chlo	chloroplast	Y (0.995 | 1-41)	cytoplasmic: 0.39	Chloroplast Targeting	1	1	1	1	0	1		0	1	1	1	1	1		0	1	1	1	1		0	1	1	1	1		0	1	1	1	1		0	1	1
CropPAL		GRMZM2G111579_P01		extracellular:20408568;plastid:23198870;plastid:22065420	0	0	0	mitochondrion	plastid	chlo	mitochondrion	Y (0.942 | 1-42)	mitochondrial: 0.51	Chloroplast Targeting	0	1	0	1	0	1		0	0	0	1	1	1		0	0	1	1	1		0	0	0	1	1		0	0	1	1	1		0	0	0
CropPAL		GRMZM2G111818_P01		plastid:23198870	0	1	1		cytosol	nucl	other	-	cytoplasmic: 0.79	non-Chloroplast Targeting	0	0	0	0	0	0		0	0	0	0	0	0		0	0	0	0	0		0	0	0	0	0		0	0	0	0	0		0	0	0
CropPAL		GRMZM2G112165_P01		plastid:23198870;plastid:22065420	0	1	1		cytosol	cyto	other	-	cytoplasmic: 0.64	non-Chloroplast Targeting	0	0	0	0	0	0		0	0	0	0	0	0		0	0	0	0	0		0	0	0	0	0		0	0	0	0	0		0	0	0
CropPAL		GRMZM2G112728_P01		plastid:23198870;plastid:22065420;plastid:20089766	0	1	1	plastid	plastid	chlo	chloroplast	Y (0.999 | 1-51)	chloroplast: 0.94	Chloroplast Targeting	1	1	1	1	1	1		1	1	1	1	1	1		1	1	1	1	1		1	1	1	1	1		1	1	1	1	1		1	1	1
CropPAL		GRMZM2G112895_P01		plastid:23198870	0	1	1	mitochondrion	plastid	chlo	mitochondrion	Y (0.998 | 1-37)	chloroplast: 0.33	Chloroplast Targeting	0	1	0	1	1	1		0	0	1	1	1	1		0	1	1	1	1		0	0	1	1	1		0	1	1	1	1		0	0	1
CropPAL		GRMZM2G112895_P02		plastid:22065420	0	1	1	mitochondrion	plastid	chlo	mitochondrion	Y (0.998 | 1-37)	chloroplast: 0.3	Chloroplast Targeting	0	1	0	1	1	1		0	0	1	1	1	1		0	1	1	1	1		0	0	1	1	1		0	1	1	1	1		0	0	1
CropPAL		GRMZM2G113056_P01		plastid:23198870	0	1	1	vacuole,plasma membrane,endoplasmic reticulum,golgi,extracellular	plastid	chlo	mitochondrion	-	mitochondrial: 0.7	non-Chloroplast Targeting	0	1	0	0	0	0		0	0	0	0	0	1		0	0	0	0	1		0	0	0	0	0		0	0	0	0	1		0	0	0
CropPAL		GRMZM2G113093_P01		plastid:23198870;plastid:22065420;plastid:20089766;plastid:18453340	0	1	1	plastid	plastid	chlo	chloroplast	Y (0.984 | 1-58)	chloroplast: 0.86	Chloroplast Targeting	1	1	1	1	1	1		1	1	1	1	1	1		1	1	1	1	1		1	1	1	1	1		1	1	1	1	1		1	1	1
CropPAL		GRMZM2G113139_P01		plastid:22065420	0	1	1		nucleus	nucl	other	-	nuclear: 0.78	non-Chloroplast Targeting	0	0	0	0	0	0		0	0	0	0	0	0		0	0	0	0	0		0	0	0	0	0		0	0	0	0	0		0	0	0
CropPAL		GRMZM2G113250_P01		plastid:22065420	0	1	1		cytosol	cyto	other	-	cytoplasmic: 0.89	non-Chloroplast Targeting	0	0	0	0	0	0		0	0	0	0	0	0		0	0	0	0	0		0	0	0	0	0		0	0	0	0	0		0	0	0
CropPAL		GRMZM2G113264_P01		plastid:22065420	0	1	1	mitochondrion	cytosol	cyto	mitochondrion	-	mitochondrial: 0.47	non-Chloroplast Targeting	0	0	0	0	0	0		0	0	0	0	0	0		0	0	0	0	0		0	0	0	0	0		0	0	0	0	0		0	0	0
CropPAL		GRMZM2G113267_P01		plastid:23198870	0	1	1	mitochondrion	plastid	chlo	chloroplast	Y (0.998 | 1-36)	mitochondrial: 0.45	non-Chloroplast Targeting	0	1	1	1	0	0		0	0	0	1	1	1		0	0	1	1	1		0	0	0	1	1		0	0	0	1	1		0	0	0
CropPAL		GRMZM2G113267_P02		plastid:22065420	0	1	1	mitochondrion	plastid	chlo	chloroplast	Y (0.998 | 1-36)	mitochondrial: 0.45	non-Chloroplast Targeting	0	1	1	1	0	0		0	0	0	1	1	1		0	0	1	1	1		0	0	0	1	1		0	0	0	1	1		0	0	0
CropPAL		GRMZM2G113325_P01		plastid:23198870;plastid:22065420;plastid:20089766;plastid:18453340	0	1	1	mitochondrion	plastid	chlo	mitochondrion	-	mitochondrial: 0.89	Chloroplast Targeting	0	1	0	0	0	1		0	0	0	0	1	1		0	0	0	1	1		0	0	0	0	1		0	0	0	1	1		0	0	0
CropPAL		GRMZM2G113408_P01		nucleus:24677780;plastid:23543921;plastid:23198870;plastid:22065420;plastid:18453340	0	0	0	mitochondrion	mitochondrion	mito	mitochondrion	Y (0.9 | 1-35)	mitochondrial: 0.96	Chloroplast Targeting	0	0	0	1	0	1		0	0	0	0	1	1		0	0	0	1	1		0	0	0	1	1		0	0	0	1	1		0	0	0
CropPAL		GRMZM2G113873_P03		plastid:23198870;plastid:22065420	0	1	1	plastid	plastid	chlo	chloroplast	Y (0.997 | 1-46)	chloroplast: 0.7	Chloroplast Targeting	1	1	1	1	1	1		1	1	1	1	1	1		1	1	1	1	1		1	1	1	1	1		1	1	1	1	1		1	1	1
CropPAL		GRMZM2G114354_P01		extracellular:20408568;plastid:23198870;plastid:22065420;plastid:20089766	0	0	0		endoplasmic reticulum	E.R.	secreted	-	cytoplasmic: 0.55	non-Chloroplast Targeting	0	0	0	0	0	0		0	0	0	0	0	0		0	0	0	0	0		0	0	0	0	0		0	0	0	0	0		0	0	0
CropPAL		GRMZM2G114584_P03		plastid:22065420;plastid:20089766	0	1	1		nucleus	nucl	other	-	nuclear: 0.78	non-Chloroplast Targeting	0	0	0	0	0	0		0	0	0	0	0	0		0	0	0	0	0		0	0	0	0	0		0	0	0	0	0		0	0	0
CropPAL		GRMZM2G114793_P01		extracellular:20408568;plasma membrane:23353019;plastid:23543921	0	0	0	vacuole,plasma membrane,endoplasmic reticulum,golgi,extracellular	endoplasmic reticulum	E.R.	secreted	-	ER: 0.84	non-Chloroplast Targeting	0	0	0	0	0	0		0	0	0	0	0	0		0	0	0	0	0		0	0	0	0	0		0	0	0	0	0		0	0	0
CropPAL		GRMZM2G115198_P01		plastid:23198870;plastid:22065420	0	1	1	mitochondrion	plastid	chlo	mitochondrion	Y (1.0 | 1-26)	cytoplasmic: 0.47	Chloroplast Targeting	0	1	0	1	0	1		0	0	0	1	1	1		0	0	1	1	1		0	0	0	1	1		0	0	1	1	1		0	0	0
CropPAL		GRMZM2G115564_P02	plastid:10330475		1	0	1	mitochondrion	plastid	chlo	mitochondrion	Y (0.951 | 1-29)	cytoplasmic: 0.37	Chloroplast Targeting	0	1	0	1	0	1		0	0	0	1	1	1		0	0	1	1	1		0	0	0	1	1		0	0	1	1	1		0	0	0
CropPAL		GRMZM2G115598_P01		plastid:22065420	0	1	1		nucleus	nucl	other	-	nuclear: 0.41	non-Chloroplast Targeting	0	0	0	0	0	0		0	0	0	0	0	0		0	0	0	0	0		0	0	0	0	0		0	0	0	0	0		0	0	0
CropPAL		GRMZM2G116034_P01		plastid:23198870;plastid:22065420	0	1	1		cytosol	cyto	other	-	cytoplasmic: 0.86	non-Chloroplast Targeting	0	0	0	0	0	0		0	0	0	0	0	0		0	0	0	0	0		0	0	0	0	0		0	0	0	0	0		0	0	0
CropPAL		GRMZM2G116034_P02		extracellular:20408568;plastid:23543921	0	0	0		cytosol	cyto	other	-	cytoplasmic: 0.86	non-Chloroplast Targeting	0	0	0	0	0	0		0	0	0	0	0	0		0	0	0	0	0		0	0	0	0	0		0	0	0	0	0		0	0	0
CropPAL		GRMZM2G116258_P01		extracellular:20408568;plastid:23198870;plastid:22065420;plastid:20089766;plastid:16243905	0	0	0	plastid	plastid	chlo	mitochondrion	Y (0.904 | 1-37)	chloroplast: 0.65	Chloroplast Targeting	1	1	0	1	1	1		0	1	1	1	1	1		0	1	1	1	1		0	1	1	1	1		1	1	1	1	1		0	1	1
CropPAL		GRMZM2G117064_P01		plastid:23198870	0	1	1	plastid	plastid	chlo	mitochondrion	Y (0.801 | 1-50)	ER: 0.32	non-Chloroplast Targeting	1	1	0	1	0	0		0	0	0	1	1	1		0	0	0	1	1		0	0	0	1	1		0	0	1	1	1		0	0	0
CropPAL		GRMZM2G117346_P01		plastid:23198870	0	1	1		plasma membrane	plas	chloroplast	-	nuclear: 0.73	non-Chloroplast Targeting	0	0	1	0	0	0		0	0	0	0	0	1		0	0	0	0	1		0	0	0	0	1		0	0	0	0	0		0	0	0
CropPAL		GRMZM2G117465_P01		plastid:18599648	0	1	1	plastid		chlo	mitochondrion	Y (0.986 | 1-31)	chloroplast: 0.5	Chloroplast Targeting	1	1	0	1	1	1		0	1	1	1	1	1		0	1	1	1	1		0	1	1	1	1		1	1	1	1	1		0	1	1
CropPAL		GRMZM2G117531_P04		plastid:18453340;plastid:16243905	0	1	1	plastid	plastid	chlo	chloroplast	Y (0.945 | 1-47)	chloroplast: 0.75	Chloroplast Targeting	1	1	1	1	1	1		1	1	1	1	1	1		1	1	1	1	1		1	1	1	1	1		1	1	1	1	1		1	1	1
CropPAL		GRMZM2G117786_P01		extracellular:20408568;plastid:23198870;plastid:22065420	0	0	0	plastid	plastid	chlo	other	Y (1.0 | 1-41)	chloroplast: 0.58	Chloroplast Targeting	1	1	0	1	1	1		0	1	1	1	1	1		0	1	1	1	1		0	1	1	1	1		1	1	1	1	1		0	1	1
CropPAL		GRMZM2G117870_P01		plastid:23198870	0	1	1		cytosol	cyto	other	-	nuclear: 0.64	non-Chloroplast Targeting	0	0	0	0	0	0		0	0	0	0	0	0		0	0	0	0	0		0	0	0	0	0		0	0	0	0	0		0	0	0
CropPAL		GRMZM2G117968_P01		plastid:23198870;plastid:22065420;plastid:20089766;plastid:18453340	0	1	1	plastid	plastid	chlo	mitochondrion	Y (0.996 | 1-42)	chloroplast: 0.64	Chloroplast Targeting	1	1	0	1	1	1		0	1	1	1	1	1		0	1	1	1	1		0	1	1	1	1		1	1	1	1	1		0	1	1
CropPAL		GRMZM2G118286_P01		plastid:23543921;plastid:23198870;plastid:22065420;plastid:18599648	0	1	1	mitochondrion	plastid	chlo	mitochondrion	-	cytoplasmic: 0.49	non-Chloroplast Targeting	0	1	0	0	0	0		0	0	0	0	0	1		0	0	0	0	1		0	0	0	0	0		0	0	0	0	1		0	0	0
CropPAL		GRMZM2G118362_P01		plastid:23198870	0	1	1	mitochondrion	plastid	chlo	mitochondrion	-	mitochondrial: 0.76	Chloroplast Targeting	0	1	0	0	0	1		0	0	0	0	1	1		0	0	0	1	1		0	0	0	0	1		0	0	0	1	1		0	0	0
CropPAL		GRMZM2G118403_P01		plastid:23198870	0	1	1		nucleus	nucl	other	-	cytoplasmic: 0.6	non-Chloroplast Targeting	0	0	0	0	0	0		0	0	0	0	0	0		0	0	0	0	0		0	0	0	0	0		0	0	0	0	0		0	0	0
CropPAL		GRMZM2G118597_P02		plastid:22065420;plastid:20089766	0	1	1	plastid	plastid	chlo	chloroplast	Y (0.842 | 1-35)	chloroplast: 0.71	Chloroplast Targeting	1	1	1	1	1	1		1	1	1	1	1	1		1	1	1	1	1		1	1	1	1	1		1	1	1	1	1		1	1	1
CropPAL		GRMZM2G118731_P01		plastid:18599648	0	1	1		nucleus	nucl	mitochondrion	-	cytoplasmic: 0.78	non-Chloroplast Targeting	0	0	0	0	0	0		0	0	0	0	0	0		0	0	0	0	0		0	0	0	0	0		0	0	0	0	0		0	0	0
CropPAL		GRMZM2G118800_P01		plasma membrane:23353019;plastid:22065420	0	0	0		cytosol	cyto	other	-	cytoplasmic: 0.81	non-Chloroplast Targeting	0	0	0	0	0	0		0	0	0	0	0	0		0	0	0	0	0		0	0	0	0	0		0	0	0	0	0		0	0	0
CropPAL		GRMZM2G119345_P01		plastid:23198870;plastid:22065420;plastid:20089766	0	1	1	vacuole,plasma membrane,endoplasmic reticulum,golgi,extracellular	extracellular	extr	secreted	-	ER: 0.35	non-Chloroplast Targeting	0	0	0	0	0	0		0	0	0	0	0	0		0	0	0	0	0		0	0	0	0	0		0	0	0	0	0		0	0	0
CropPAL		GRMZM2G119494_P01		plastid:18453340	0	1	1	mitochondrion	plastid	chlo	mitochondrion	-	Golgi apparatus: 0.41	non-Chloroplast Targeting	0	1	0	0	0	0		0	0	0	0	0	1		0	0	0	0	1		0	0	0	0	0		0	0	0	0	1		0	0	0
CropPAL		GRMZM2G119583_P01		plastid:22065420;plastid:20089766	0	1	1	plastid	plastid	chlo	mitochondrion	Y (0.982 | 1-46)	chloroplast: 0.7	Chloroplast Targeting	1	1	0	1	1	1		0	1	1	1	1	1		0	1	1	1	1		0	1	1	1	1		1	1	1	1	1		0	1	1
CropPAL		GRMZM2G119583_P02		plastid:23198870	0	1	1	plastid	plastid	chlo	mitochondrion	Y (0.982 | 1-46)	chloroplast: 0.53	Chloroplast Targeting	1	1	0	1	1	1		0	1	1	1	1	1		0	1	1	1	1		0	1	1	1	1		1	1	1	1	1		0	1	1
CropPAL		GRMZM2G119773_P01		plastid:22065420	0	1	1	plastid	plastid	chlo	chloroplast	Y (0.987 | 1-30)	chloroplast: 0.78	Chloroplast Targeting	1	1	1	1	1	1		1	1	1	1	1	1		1	1	1	1	1		1	1	1	1	1		1	1	1	1	1		1	1	1
CropPAL		GRMZM2G119852_P01		plastid:23198870;plastid:22065420;plastid:20089766	0	1	1	plastid	plastid	chlo	chloroplast	Y (0.998 | 1-41)	cytoplasmic: 0.3	Chloroplast Targeting	1	1	1	1	0	1		0	1	1	1	1	1		0	1	1	1	1		0	1	1	1	1		0	1	1	1	1		0	1	1
CropPAL		GRMZM2G120300_P01		extracellular:20408568;plastid:22065420;plastid:20089766	0	0	0	plastid	mitochondrion	mito	chloroplast	Y (0.996 | 1-27)	cytoplasmic: 0.44	Chloroplast Targeting	1	0	1	1	0	1		0	0	1	1	1	1		0	0	1	1	1		0	1	1	1	1		0	0	1	1	1		0	0	1
CropPAL		GRMZM2G120302_P01		extracellular:20408568;plastid:23198870;plastid:22065420	0	0	0	plastid		chlo	mitochondrion	Y (0.995 | 1-42)	mitochondrial: 0.64	Chloroplast Targeting	1	1	0	1	0	1		0	0	1	1	1	1		0	0	1	1	1		0	0	1	1	1		0	1	1	1	1		0	0	1
CropPAL		GRMZM2G120652_P01		extracellular:20408568;plastid:23543921	0	0	0	plastid	plastid	chlo	chloroplast	Y (0.747 | 1-43)	mitochondrial: 0.48	Chloroplast Targeting	1	1	1	1	0	1		0	1	1	1	1	1		0	1	1	1	1		0	1	1	1	1		0	1	1	1	1		0	1	1
CropPAL		GRMZM2G120833_P01		plastid:23198870;plastid:22065420	0	1	1	plastid	plastid	chlo	chloroplast	Y (1.0 | 1-41)	chloroplast: 0.43	Chloroplast Targeting	1	1	1	1	1	1		1	1	1	1	1	1		1	1	1	1	1		1	1	1	1	1		1	1	1	1	1		1	1	1
CropPAL		GRMZM2G120857_P01		extracellular:20408568;plastid:23198870	0	0	0	plastid	plastid	chlo	chloroplast	Y (0.999 | 1-34)	cytoplasmic: 0.26	Chloroplast Targeting	1	1	1	1	0	1		0	1	1	1	1	1		0	1	1	1	1		0	1	1	1	1		0	1	1	1	1		0	1	1
CropPAL		GRMZM2G120962_P01		plastid:22065420;plastid:16243905	0	1	1	plastid	plastid	chlo	chloroplast	Y (0.998 | 1-50)	chloroplast: 0.82	Chloroplast Targeting	1	1	1	1	1	1		1	1	1	1	1	1		1	1	1	1	1		1	1	1	1	1		1	1	1	1	1		1	1	1
CropPAL		GRMZM2G121200_P01		extracellular:20408568;plastid:23198870;plastid:22065420	0	0	0	plastid	plastid	chlo	chloroplast	Y (0.999 | 1-51)	chloroplast: 0.78	Chloroplast Targeting	1	1	1	1	1	1		1	1	1	1	1	1		1	1	1	1	1		1	1	1	1	1		1	1	1	1	1		1	1	1
CropPAL		GRMZM2G121612_P01		plastid:23198870;plastid:22065420;plastid:20089766	0	1	1	plastid	nucleus	nucl	mitochondrion	Y (0.842 | 1-52)	chloroplast: 0.43	Chloroplast Targeting	1	0	0	1	1	1		0	0	1	1	1	1		0	0	1	1	1		0	1	1	1	1		0	1	1	1	1		0	0	1
CropPAL		GRMZM2G121683_P01		plastid:22065420	0	1	1	plastid	nucleus	nucl	chloroplast	-	chloroplast: 0.83	Chloroplast Targeting	1	0	1	0	1	1		0	0	1	1	1	1		0	0	1	1	1		0	1	1	1	1		0	0	1	1	1		0	1	1
CropPAL		GRMZM2G121878_P01		extracellular:22192489;plastid:23543921;plastid:22065420;plastid:20089766;plastid:18599648;plastid:18453340;plastid:16243905	0	0	0	plastid	nucleus	nucl	chloroplast	-	cytoplasmic: 0.73	Chloroplast Targeting	1	0	1	0	0	1		0	0	0	1	1	1		0	0	0	1	1		0	0	1	1	1		0	0	0	1	1		0	0	1
CropPAL		GRMZM2G121878_P03		plastid:16243905	0	1	1	plastid	plastid	chlo	chloroplast	Y (0.999 | 1-41)	chloroplast: 0.74	Chloroplast Targeting	1	1	1	1	1	1		1	1	1	1	1	1		1	1	1	1	1		1	1	1	1	1		1	1	1	1	1		1	1	1
CropPAL		GRMZM2G121960_P01		plastid:23198870;plastid:22065420	0	1	1		nucleus	nucl	other	-	nuclear: 0.59	non-Chloroplast Targeting	0	0	0	0	0	0		0	0	0	0	0	0		0	0	0	0	0		0	0	0	0	0		0	0	0	0	0		0	0	0
CropPAL		GRMZM2G122116_P01		plastid:23198870;plastid:22065420	0	1	1	plastid	plastid	chlo	chloroplast	Y (0.977 | 1-28)	chloroplast: 0.47	Chloroplast Targeting	1	1	1	1	1	1		1	1	1	1	1	1		1	1	1	1	1		1	1	1	1	1		1	1	1	1	1		1	1	1
CropPAL		GRMZM2G122479_P01		plastid:23198870;plastid:22065420;plastid:20089766;plastid:16243905	0	1	1	plastid	plastid	chlo	mitochondrion	Y (0.959 | 1-22)	chloroplast: 0.39	Chloroplast Targeting	1	1	0	1	1	1		0	1	1	1	1	1		0	1	1	1	1		0	1	1	1	1		1	1	1	1	1		0	1	1
CropPAL		GRMZM2G122767_P01		extracellular:20408568;plastid:23198870	0	0	0		cytosol	cyto	mitochondrion	-	cytoplasmic: 0.62	non-Chloroplast Targeting	0	0	0	0	0	0		0	0	0	0	0	0		0	0	0	0	0		0	0	0	0	0		0	0	0	0	0		0	0	0
CropPAL		GRMZM2G122843_P01		plastid:23198870;plastid:22065420;plastid:20089766;plastid:18453340	0	1	1	mitochondrion	plastid	chlo	mitochondrion	-	mitochondrial: 0.94	Chloroplast Targeting	0	1	0	0	0	1		0	0	0	0	1	1		0	0	0	1	1		0	0	0	0	1		0	0	0	1	1		0	0	0
CropPAL		GRMZM2G122843_P02		plastid:18453340	0	1	1		cytosol	cyto	other	-	cytoplasmic: 0.74	non-Chloroplast Targeting	0	0	0	0	0	0		0	0	0	0	0	0		0	0	0	0	0		0	0	0	0	0		0	0	0	0	0		0	0	0
CropPAL		GRMZM2G122871_P01		plasma membrane:23353019;plastid:23198870;plastid:22065420	0	0	0	vacuole,plasma membrane,endoplasmic reticulum,golgi,extracellular	cytosol	cyto	other	-	cytoplasmic: 0.73	non-Chloroplast Targeting	0	0	0	0	0	0		0	0	0	0	0	0		0	0	0	0	0		0	0	0	0	0		0	0	0	0	0		0	0	0
CropPAL		GRMZM2G123204_P01		plastid:23198870;plastid:22065420;plastid:20089766;plastid:16243905	0	1	1	plastid	plastid	chlo	mitochondrion	Y (0.992 | 1-42)	cytoplasmic: 0.36	Chloroplast Targeting	1	1	0	1	0	1		0	0	1	1	1	1		0	0	1	1	1		0	0	1	1	1		0	1	1	1	1		0	0	1
CropPAL		GRMZM2G123371_P01		extracellular:20408568;plastid:23198870;plastid:22065420	0	0	0		cytosol	cyto	other	-	cytoplasmic: 0.83	non-Chloroplast Targeting	0	0	0	0	0	0		0	0	0	0	0	0		0	0	0	0	0		0	0	0	0	0		0	0	0	0	0		0	0	0
CropPAL		GRMZM2G123652_P01		plastid:23198870	0	1	1	plastid	plastid	chlo	mitochondrion	Y (0.965 | 1-57)	mitochondrial: 0.57	Chloroplast Targeting	1	1	0	1	0	1		0	0	1	1	1	1		0	0	1	1	1		0	0	1	1	1		0	1	1	1	1		0	0	1
CropPAL		GRMZM2G123719_P01		plastid:23198870;plastid:22065420;plastid:20089766	0	1	1	mitochondrion	plastid	chlo	mitochondrion	Y (0.966 | 1-29)	chloroplast: 0.55	Chloroplast Targeting	0	1	0	1	1	1		0	0	1	1	1	1		0	1	1	1	1		0	0	1	1	1		0	1	1	1	1		0	0	1
CropPAL		GRMZM2G123922_P01		plastid:23198870;plastid:22065420;plastid:20089766;plastid:18453340;plastid:16243905	0	1	1	plastid	plastid	chlo	mitochondrion	Y (0.963 | 1-46)	chloroplast: 0.68	Chloroplast Targeting	1	1	0	1	1	1		0	1	1	1	1	1		0	1	1	1	1		0	1	1	1	1		1	1	1	1	1		0	1	1
CropPAL		GRMZM2G124059_P01		extracellular:20408568;plastid:23198870;plastid:22065420;plastid:20089766	0	0	0	plastid	plastid	chlo	chloroplast	Y (1.0 | 1-28)	chloroplast: 0.57	Chloroplast Targeting	1	1	1	1	1	1		1	1	1	1	1	1		1	1	1	1	1		1	1	1	1	1		1	1	1	1	1		1	1	1
CropPAL		GRMZM2G124335_P02		plastid:23198870;plastid:22065420	0	1	1	vacuole,plasma membrane,endoplasmic reticulum,golgi,extracellular	extracellular	extr	secreted	Y (0.766 | 1-65)	ER: 0.66	non-Chloroplast Targeting	0	0	0	1	0	0		0	0	0	0	0	1		0	0	0	0	1		0	0	0	0	1		0	0	0	0	1		0	0	0
CropPAL		GRMZM2G124576_P01		plastid:23198870;plastid:22065420	0	1	1		cytosol	cyto	other	-	cytoplasmic: 0.69	non-Chloroplast Targeting	0	0	0	0	0	0		0	0	0	0	0	0		0	0	0	0	0		0	0	0	0	0		0	0	0	0	0		0	0	0
CropPAL		GRMZM2G125054_P01		plastid:23543921;plastid:22065420;plastid:18599648	0	1	1	mitochondrion	plastid	chlo	mitochondrion	Y (0.973 | 1-36)	mitochondrial: 0.65	Chloroplast Targeting	0	1	0	1	0	1		0	0	0	1	1	1		0	0	1	1	1		0	0	0	1	1		0	0	1	1	1		0	0	0
CropPAL		GRMZM2G125148_P01		plastid:23198870;plastid:22065420	0	1	1		cytosol	cyto	other	-	nuclear: 0.82	non-Chloroplast Targeting	0	0	0	0	0	0		0	0	0	0	0	0		0	0	0	0	0		0	0	0	0	0		0	0	0	0	0		0	0	0
CropPAL		GRMZM2G125304_P03		plastid:22065420	0	1	1	mitochondrion	plastid	chlo	mitochondrion	-	mitochondrial: 0.73	Chloroplast Targeting	0	1	0	0	0	1		0	0	0	0	1	1		0	0	0	1	1		0	0	0	0	1		0	0	0	1	1		0	0	0
CropPAL		GRMZM2G126038_P01		plastid:23543921;plastid:23198870	0	1	1	mitochondrion	plastid	chlo	mitochondrion	-	mitochondrial: 0.97	Chloroplast Targeting	0	1	0	0	0	1		0	0	0	0	1	1		0	0	0	1	1		0	0	0	0	1		0	0	0	1	1		0	0	0
CropPAL		GRMZM2G126290_P01		plastid:23198870;plastid:22065420	0	1	1		plasma membrane	plas	other	-	cytoplasmic: 0.42	non-Chloroplast Targeting	0	0	0	0	0	0		0	0	0	0	0	0		0	0	0	0	0		0	0	0	0	0		0	0	0	0	0		0	0	0
CropPAL		GRMZM2G126361_P01		plastid:23543921;plastid:23198870;plastid:22065420;plastid:20089766;plastid:18453340;plastid:18258693	0	1	1	plastid	plastid	chlo	secreted	Y (1.0 | 1-41)	chloroplast: 0.83	Chloroplast Targeting	1	1	0	1	1	1		0	1	1	1	1	1		0	1	1	1	1		0	1	1	1	1		1	1	1	1	1		0	1	1
CropPAL		GRMZM2G126812_P01		plastid:22065420	0	1	1	plastid	plastid	chlo	mitochondrion	Y (0.883 | 1-49)	mitochondrial: 0.82	Chloroplast Targeting	1	1	0	1	0	1		0	0	1	1	1	1		0	0	1	1	1		0	0	1	1	1		0	1	1	1	1		0	0	1
CropPAL		GRMZM2G126988_P01		plastid:23198870;plastid:22065420	0	1	1	plastid	plastid	chlo	chloroplast	Y (0.997 | 1-49)	chloroplast: 0.57	Chloroplast Targeting	1	1	1	1	1	1		1	1	1	1	1	1		1	1	1	1	1		1	1	1	1	1		1	1	1	1	1		1	1	1
CropPAL		GRMZM2G127139_P01		plastid:23543921;plastid:23198870;plastid:22065420;plastid:20089766;plastid:18453340	0	1	1		cytosol	cyto	mitochondrion	Y (0.893 | 1-84)	cytoplasmic: 0.44	non-Chloroplast Targeting	0	0	0	1	0	0		0	0	0	0	0	1		0	0	0	0	1		0	0	0	0	1		0	0	0	0	1		0	0	0
CropPAL		GRMZM2G127147_P01		extracellular:20408568;plastid:23198870;plastid:22065420;plastid:20089766	0	0	0	mitochondrion	plastid	chlo	mitochondrion	Y (0.932 | 1-38)	mitochondrial: 0.6	Chloroplast Targeting	0	1	0	1	0	1		0	0	0	1	1	1		0	0	1	1	1		0	0	0	1	1		0	0	1	1	1		0	0	0
CropPAL		GRMZM2G127230_P01		plastid:23198870;plastid:22065420;plastid:20089766	0	1	1	plastid	plastid	chlo	chloroplast	Y (0.999 | 1-45)	chloroplast: 0.85	Chloroplast Targeting	1	1	1	1	1	1		1	1	1	1	1	1		1	1	1	1	1		1	1	1	1	1		1	1	1	1	1		1	1	1
CropPAL		GRMZM2G127393_P01		plastid:23198870;plastid:22065420;plastid:20089766	0	1	1	plastid	plastid	chlo	chloroplast	Y (0.967 | 1-56)	chloroplast: 0.46	Chloroplast Targeting	1	1	1	1	1	1		1	1	1	1	1	1		1	1	1	1	1		1	1	1	1	1		1	1	1	1	1		1	1	1
CropPAL		GRMZM2G127798_P01		extracellular:20408568;plastid:22065420	0	0	0	vacuole,plasma membrane,endoplasmic reticulum,golgi,extracellular	plastid	chlo	other	-	extracellular: 0.18	non-Chloroplast Targeting	0	1	0	0	0	0		0	0	0	0	0	1		0	0	0	0	1		0	0	0	0	0		0	0	0	0	1		0	0	0
CropPAL		GRMZM2G127963_P01		plastid:22065420	0	1	1	plastid	plastid	chlo	chloroplast	Y (0.995 | 1-81)	chloroplast: 0.7	Chloroplast Targeting	1	1	1	1	1	1		1	1	1	1	1	1		1	1	1	1	1		1	1	1	1	1		1	1	1	1	1		1	1	1
CropPAL		GRMZM2G128434_P01		plastid:22065420	0	1	1	mitochondrion	mitochondrion	mito	mitochondrion	-	mitochondrial: 0.58	non-Chloroplast Targeting	0	0	0	0	0	0		0	0	0	0	0	0		0	0	0	0	0		0	0	0	0	0		0	0	0	0	0		0	0	0
CropPAL		GRMZM2G128665_P01		plastid:23198870;plastid:22065420	0	1	1	plastid	plastid	chlo	chloroplast	Y (1.0 | 1-30)	nuclear: 0.29	Chloroplast Targeting	1	1	1	1	0	1		0	1	1	1	1	1		0	1	1	1	1		0	1	1	1	1		0	1	1	1	1		0	1	1
CropPAL		GRMZM2G128877_P02		plastid:23198870;plastid:22065420	0	1	1		plastid	chlo	other	-	cytoplasmic: 0.8	non-Chloroplast Targeting	0	1	0	0	0	0		0	0	0	0	0	1		0	0	0	0	1		0	0	0	0	0		0	0	0	0	1		0	0	0
CropPAL		GRMZM2G128922_P01		plastid:23543921;plastid:22065420	0	1	1	vacuole,plasma membrane,endoplasmic reticulum,golgi,extracellular	plastid	chlo	secreted	-	ER: 0.45	non-Chloroplast Targeting	0	1	0	0	0	0		0	0	0	0	0	1		0	0	0	0	1		0	0	0	0	0		0	0	0	0	1		0	0	0
CropPAL		GRMZM2G128971_P01		plastid:23198870;plastid:22065420;plastid:20089766	0	1	1	mitochondrion	plastid	chlo	mitochondrion	Y (0.945 | 1-42)	mitochondrial: 0.84	Chloroplast Targeting	0	1	0	1	0	1		0	0	0	1	1	1		0	0	1	1	1		0	0	0	1	1		0	0	1	1	1		0	0	0
CropPAL		GRMZM2G129007_P01		plastid:18453340	0	1	1		peroxisome	pero	mitochondrion	-	cytoplasmic: 0.49	non-Chloroplast Targeting	0	0	0	0	0	0		0	0	0	0	0	0		0	0	0	0	0		0	0	0	0	0		0	0	0	0	0		0	0	0
CropPAL		GRMZM2G129071_P01		plastid:23198870;plastid:22065420	0	1	1		plastid	chlo	mitochondrion	Y (0.979 | 1-59)	ER: 0.3	Chloroplast Targeting	0	1	0	1	0	1		0	0	0	1	1	1		0	0	1	1	1		0	0	0	1	1		0	0	1	1	1		0	0	0
CropPAL		GRMZM2G129146_P01		extracellular:20408568;plastid:22065420	0	0	0	vacuole,plasma membrane,endoplasmic reticulum,golgi,extracellular	plastid	chlo	secreted	-	ER: 0.45	non-Chloroplast Targeting	0	1	0	0	0	0		0	0	0	0	0	1		0	0	0	0	1		0	0	0	0	0		0	0	0	0	1		0	0	0
CropPAL		GRMZM2G129209_P01		plastid:22065420;plastid:18599648	0	1	1	mitochondrion	plastid	chlo	mitochondrion	Y (1.0 | 1-33)	cytoplasmic: 0.42	Chloroplast Targeting	0	1	0	1	0	1		0	0	0	1	1	1		0	0	1	1	1		0	0	0	1	1		0	0	1	1	1		0	0	0
CropPAL		GRMZM2G129246_P01		plastid:22065420	0	1	1		cytosol	cyto	other	-	cytoplasmic: 0.76	non-Chloroplast Targeting	0	0	0	0	0	0		0	0	0	0	0	0		0	0	0	0	0		0	0	0	0	0		0	0	0	0	0		0	0	0
CropPAL		GRMZM2G129451_P02		plastid:16243905	0	1	1	plastid	plastid	chlo	mitochondrion	Y (0.971 | 1-32)	cytoplasmic: 0.51	Chloroplast Targeting	1	1	0	1	0	1		0	0	1	1	1	1		0	0	1	1	1		0	0	1	1	1		0	1	1	1	1		0	0	1
CropPAL		GRMZM2G129513_P01		plastid:23543921;plastid:23198870;plastid:22065420;plastid:20089766;plastid:18453340;plastid:16243905;plastid:14966246	0	1	1	plastid	plastid	chlo	chloroplast	Y (0.999 | 1-41)	mitochondrial: 0.52	Chloroplast Targeting	1	1	1	1	0	1		0	1	1	1	1	1		0	1	1	1	1		0	1	1	1	1		0	1	1	1	1		0	1	1
CropPAL		GRMZM2G129860_P01		plastid:22065420	0	1	1	vacuole,plasma membrane,endoplasmic reticulum,golgi,extracellular		cyto	mitochondrion	-	ER: 0.44	non-Chloroplast Targeting	0	0	0	0	0	0		0	0	0	0	0	0		0	0	0	0	0		0	0	0	0	0		0	0	0	0	0		0	0	0
CropPAL		GRMZM2G130062_P01		extracellular:20408568;plastid:23198870;plastid:22065420;plastid:20089766	0	0	0	plastid	plastid	chlo	chloroplast	Y (0.999 | 1-51)	chloroplast: 0.75	Chloroplast Targeting	1	1	1	1	1	1		1	1	1	1	1	1		1	1	1	1	1		1	1	1	1	1		1	1	1	1	1		1	1	1
CropPAL		GRMZM2G130064_P01		plastid:23198870;plastid:22065420	0	1	1	plastid	plastid	chlo	secreted	-	mitochondrial: 0.61	Chloroplast Targeting	1	1	0	0	0	1		0	0	0	1	1	1		0	0	0	1	1		0	0	0	1	1		0	0	1	1	1		0	0	1
CropPAL		GRMZM2G130085_P01		plastid:23198870;plastid:22065420;plastid:20089766	0	1	1	plastid	plastid	chlo	chloroplast	Y (0.994 | 1-29)	chloroplast: 0.98	Chloroplast Targeting	1	1	1	1	1	1		1	1	1	1	1	1		1	1	1	1	1		1	1	1	1	1		1	1	1	1	1		1	1	1
CropPAL		GRMZM2G130121_P01		plastid:23198870;plastid:22065420;plastid:20089766	0	1	1		cytosol	cyto	other	-	cytoplasmic: 0.8	non-Chloroplast Targeting	0	0	0	0	0	0		0	0	0	0	0	0		0	0	0	0	0		0	0	0	0	0		0	0	0	0	0		0	0	0
CropPAL		GRMZM2G130239_P01		plastid:16243905	0	1	1		nucleus	nucl	mitochondrion	-	nuclear: 0.38	Chloroplast Targeting	0	0	0	0	0	1		0	0	0	0	0	1		0	0	0	0	1		0	0	0	0	1		0	0	0	0	1		0	0	0
CropPAL		GRMZM2G130773_P01		plastid:22065420	0	1	1	mitochondrion	plastid	chlo	mitochondrion	Y (0.887 | 1-62)	mitochondrial: 0.81	Chloroplast Targeting	0	1	0	1	0	1		0	0	0	1	1	1		0	0	1	1	1		0	0	0	1	1		0	0	1	1	1		0	0	0
CropPAL		GRMZM2G131286_P01		plastid:23543921;plastid:18453340;plastid:16243905	0	1	1	mitochondrion	plastid	chlo	mitochondrion	Y (0.985 | 1-42)	mitochondrial: 0.87	Chloroplast Targeting	0	1	0	1	0	1		0	0	0	1	1	1		0	0	1	1	1		0	0	0	1	1		0	0	1	1	1		0	0	0
CropPAL		GRMZM2G131332_P01		plastid:22065420	0	1	1	plastid	plastid	chlo	chloroplast	Y (0.836 | 1-62)	chloroplast: 0.79	Chloroplast Targeting	1	1	1	1	1	1		1	1	1	1	1	1		1	1	1	1	1		1	1	1	1	1		1	1	1	1	1		1	1	1
CropPAL		GRMZM2G131539_P01		plastid:22065420	0	1	1		cytosol	cyto	mitochondrion	-	cytoplasmic: 0.78	non-Chloroplast Targeting	0	0	0	0	0	0		0	0	0	0	0	0		0	0	0	0	0		0	0	0	0	0		0	0	0	0	0		0	0	0
CropPAL		GRMZM2G132140_P01		plastid:23198870;plastid:22065420	0	1	1	plastid	plastid	chlo	mitochondrion	Y (0.998 | 1-51)	chloroplast: 0.89	Chloroplast Targeting	1	1	0	1	1	1		0	1	1	1	1	1		0	1	1	1	1		0	1	1	1	1		1	1	1	1	1		0	1	1
CropPAL		GRMZM2G132607_P01		plastid:22065420;plastid:20089766	0	1	1	plastid	plastid	chlo	mitochondrion	Y (0.952 | 1-39)	mitochondrial: 0.37	Chloroplast Targeting	1	1	0	1	0	1		0	0	1	1	1	1		0	0	1	1	1		0	0	1	1	1		0	1	1	1	1		0	0	1
CropPAL		GRMZM2G133121_P01		plastid:23198870;plastid:22065420;plastid:20089766	0	1	1	plastid	plastid	chlo	mitochondrion	Y (0.999 | 1-61)	chloroplast: 0.6	Chloroplast Targeting	1	1	0	1	1	1		0	1	1	1	1	1		0	1	1	1	1		0	1	1	1	1		1	1	1	1	1		0	1	1
CropPAL		GRMZM2G133314_P01		plastid:23198870;plastid:22065420	0	1	1	mitochondrion	plastid	chlo	mitochondrion	-	mitochondrial: 0.54	Chloroplast Targeting	0	1	0	0	0	1		0	0	0	0	1	1		0	0	0	1	1		0	0	0	0	1		0	0	0	1	1		0	0	0
CropPAL		GRMZM2G133802_P01		plasma membrane:23508561;plasma membrane:23353019;plastid:23198870;plastid:22065420	0	0	0		nucleus	nucl	other	-	cytoplasmic: 0.75	non-Chloroplast Targeting	0	0	0	0	0	0		0	0	0	0	0	0		0	0	0	0	0		0	0	0	0	0		0	0	0	0	0		0	0	0
CropPAL		GRMZM2G134227_P01		plastid:23198870;plastid:22065420;plastid:20089766	0	1	1	mitochondrion	plastid	chlo	mitochondrion	-	mitochondrial: 0.45	non-Chloroplast Targeting	0	1	0	0	0	0		0	0	0	0	0	1		0	0	0	0	1		0	0	0	0	0		0	0	0	0	1		0	0	0
CropPAL		GRMZM2G134256_P01		extracellular:20408568;plastid:23198870;plastid:22065420;plastid:20089766;plastid:16243905	0	0	0	plastid	plastid	chlo	chloroplast	Y (0.999 | 1-41)	chloroplast: 0.41	Chloroplast Targeting	1	1	1	1	1	1		1	1	1	1	1	1		1	1	1	1	1		1	1	1	1	1		1	1	1	1	1		1	1	1
CropPAL		GRMZM2G134439_P01		plastid:23198870;plastid:22065420	0	1	1		nucleus	nucl	other	-	cytoplasmic: 0.57	non-Chloroplast Targeting	0	0	0	0	0	0		0	0	0	0	0	0		0	0	0	0	0		0	0	0	0	0		0	0	0	0	0		0	0	0
CropPAL		GRMZM2G134668_P02		plastid:23198870;plastid:22065420	0	1	1	vacuole,plasma membrane,endoplasmic reticulum,golgi,extracellular	plasma membrane	plas	secreted	-	ER: 0.74	non-Chloroplast Targeting	0	0	0	0	0	0		0	0	0	0	0	0		0	0	0	0	0		0	0	0	0	0		0	0	0	0	0		0	0	0
CropPAL		GRMZM2G135029_P01		plastid:22065420;plastid:20089766	0	1	1	mitochondrion	plastid	chlo	mitochondrion	-	mitochondrial: 0.63	Chloroplast Targeting	0	1	0	0	0	1		0	0	0	0	1	1		0	0	0	1	1		0	0	0	0	1		0	0	0	1	1		0	0	0
CropPAL		GRMZM2G135341_P01	plastid:18688729		1	0	1	vacuole,plasma membrane,endoplasmic reticulum,golgi,extracellular	vacuole	vacu	mitochondrion	-	vacuolar: 0.39	non-Chloroplast Targeting	0	0	0	0	0	0		0	0	0	0	0	0		0	0	0	0	0		0	0	0	0	0		0	0	0	0	0		0	0	0
CropPAL		GRMZM2G135498_P01		extracellular:20408568;plastid:23198870;plastid:22065420	0	0	0	plastid	plastid	chlo	chloroplast	Y (0.999 | 1-31)	chloroplast: 0.55	Chloroplast Targeting	1	1	1	1	1	1		1	1	1	1	1	1		1	1	1	1	1		1	1	1	1	1		1	1	1	1	1		1	1	1
CropPAL		GRMZM2G136412_P01		plastid:16243905	0	1	1		nucleus	nucl	other	-	nuclear: 0.88	non-Chloroplast Targeting	0	0	0	0	0	0		0	0	0	0	0	0		0	0	0	0	0		0	0	0	0	0		0	0	0	0	0		0	0	0
CropPAL		GRMZM2G136522_P01		plastid:23198870;plastid:22065420;plastid:20089766	0	1	1	plastid	plastid	chlo	mitochondrion	Y (0.992 | 1-48)	chloroplast: 0.43	Chloroplast Targeting	1	1	0	1	1	1		0	1	1	1	1	1		0	1	1	1	1		0	1	1	1	1		1	1	1	1	1		0	1	1
CropPAL		GRMZM2G136680_P01		plastid:23198870;plastid:22065420	0	1	1	plastid	plastid	chlo	mitochondrion	Y (0.969 | 1-55)	mitochondrial: 0.79	Chloroplast Targeting	1	1	0	1	0	1		0	0	1	1	1	1		0	0	1	1	1		0	0	1	1	1		0	1	1	1	1		0	0	1
CropPAL		GRMZM2G136712_P01		plastid:23198870;plastid:22065420	0	1	1	plastid	mitochondrion	mito	mitochondrion	Y (1.0 | 1-22)	chloroplast: 0.71	Chloroplast Targeting	1	0	0	1	1	1		0	0	1	1	1	1		0	0	1	1	1		0	1	1	1	1		0	1	1	1	1		0	0	1
CropPAL		GRMZM2G137118_P01		plastid:22065420	0	1	1		nucleus	nucl	other	-	cytoplasmic: 0.58	non-Chloroplast Targeting	0	0	0	0	0	0		0	0	0	0	0	0		0	0	0	0	0		0	0	0	0	0		0	0	0	0	0		0	0	0
CropPAL		GRMZM2G137151_P01		plastid:23198870;plastid:22065420	0	1	1	plastid	plastid	chlo	chloroplast	-	mitochondrial: 0.7	Chloroplast Targeting	1	1	1	0	0	1		0	0	1	1	1	1		0	0	1	1	1		0	0	1	1	1		0	0	1	1	1		0	1	1
CropPAL		GRMZM2G137409_P01		extracellular:20408568;nucleus:24677780;plastid:23198870;plastid:22065420;plastid:20089766;plastid:16243905	0	0	0	plastid	plastid	chlo	mitochondrion	Y (0.977 | 1-49)	chloroplast: 0.52	Chloroplast Targeting	1	1	0	1	1	1		0	1	1	1	1	1		0	1	1	1	1		0	1	1	1	1		1	1	1	1	1		0	1	1
CropPAL		GRMZM2G137648_P01		plastid:23198870;plastid:22065420;plastid:20089766	0	1	1		plasma membrane	plas	secreted	-	ER: 0.3	non-Chloroplast Targeting	0	0	0	0	0	0		0	0	0	0	0	0		0	0	0	0	0		0	0	0	0	0		0	0	0	0	0		0	0	0
CropPAL		GRMZM2G137849_P01		plastid:23198870;plastid:22065420	0	1	1		plastid	chlo	secreted	-	mitochondrial: 0.36	non-Chloroplast Targeting	0	1	0	0	0	0		0	0	0	0	0	1		0	0	0	0	1		0	0	0	0	0		0	0	0	0	1		0	0	0
CropPAL		GRMZM2G137868_P01		plastid:22065420	0	1	1		cytosol	cyto	other	-	peroxisomal: 0.82	non-Chloroplast Targeting	0	0	0	0	0	0		0	0	0	0	0	0		0	0	0	0	0		0	0	0	0	0		0	0	0	0	0		0	0	0
CropPAL		GRMZM2G138060_P01		plastid:23198870;plastid:22065420;plastid:14966246	0	1	1	mitochondrion	plastid	chlo	mitochondrion	Y (0.998 | 1-32)	mitochondrial: 0.84	Chloroplast Targeting	0	1	0	1	0	1		0	0	0	1	1	1		0	0	1	1	1		0	0	0	1	1		0	0	1	1	1		0	0	0
CropPAL		GRMZM2G138258_P01		extracellular:20408568;plastid:23543921;plastid:23198870;plastid:22065420;plastid:20089766;plastid:18599648;plastid:18453340	0	0	0	plastid	plastid	chlo	chloroplast	Y (0.991 | 1-42)	cytoplasmic: 0.39	Chloroplast Targeting	1	1	1	1	0	1		0	1	1	1	1	1		0	1	1	1	1		0	1	1	1	1		0	1	1	1	1		0	1	1
CropPAL		GRMZM2G138419_P01		plastid:23198870	0	1	1		nucleus	nucl	other	-	cytoplasmic: 0.7	non-Chloroplast Targeting	0	0	0	0	0	0		0	0	0	0	0	0		0	0	0	0	0		0	0	0	0	0		0	0	0	0	0		0	0	0
CropPAL		GRMZM2G139341_P01		plastid:23198870	0	1	1		plasma membrane	plas	other	-	cytoplasmic: 0.75	non-Chloroplast Targeting	0	0	0	0	0	0		0	0	0	0	0	0		0	0	0	0	0		0	0	0	0	0		0	0	0	0	0		0	0	0
CropPAL		GRMZM2G139441_P01		nucleus:24677780;plastid:23198870;plastid:22065420	0	0	0	mitochondrion	plastid	chlo	mitochondrion	-	mitochondrial: 0.74	Chloroplast Targeting	0	1	0	0	0	1		0	0	0	0	1	1		0	0	0	1	1		0	0	0	0	1		0	0	0	1	1		0	0	0
CropPAL		GRMZM2G139617_P01		plastid:22065420	0	1	1		nucleus	nucl	chloroplast	-	nuclear: 0.88	non-Chloroplast Targeting	0	0	1	0	0	0		0	0	0	0	0	1		0	0	0	0	1		0	0	0	0	1		0	0	0	0	0		0	0	0
CropPAL		GRMZM2G139977_P01		plastid:22065420	0	1	1		nucleus	nucl	other	-	cytoplasmic: 0.61	non-Chloroplast Targeting	0	0	0	0	0	0		0	0	0	0	0	0		0	0	0	0	0		0	0	0	0	0		0	0	0	0	0		0	0	0
CropPAL		GRMZM2G140107_P01		plastid:22065420	0	1	1		nucleus	nucl	other	-	nuclear: 0.79	non-Chloroplast Targeting	0	0	0	0	0	0		0	0	0	0	0	0		0	0	0	0	0		0	0	0	0	0		0	0	0	0	0		0	0	0
CropPAL		GRMZM2G140179_P01		plastid:23198870	0	1	1	vacuole,plasma membrane,endoplasmic reticulum,golgi,extracellular	plastid	chlo	secreted	-	ER: 0.44	non-Chloroplast Targeting	0	1	0	0	0	0		0	0	0	0	0	1		0	0	0	0	1		0	0	0	0	0		0	0	0	0	1		0	0	0
CropPAL		GRMZM2G140201_P01		plastid:18453340	0	1	1	vacuole,plasma membrane,endoplasmic reticulum,golgi,extracellular	cytosol	cyto	secreted	-	ER: 0.4	non-Chloroplast Targeting	0	0	0	0	0	0		0	0	0	0	0	0		0	0	0	0	0		0	0	0	0	0		0	0	0	0	0		0	0	0
CropPAL		GRMZM2G140288_P01		plastid:23198870	0	1	1		cytosol	cyto	other	-	cytoplasmic: 0.5	non-Chloroplast Targeting	0	0	0	0	0	0		0	0	0	0	0	0		0	0	0	0	0		0	0	0	0	0		0	0	0	0	0		0	0	0
CropPAL		GRMZM2G140288_P03		plastid:22065420;plastid:20089766;plastid:18453340	0	1	1		cytosol	cyto	other	-	cytoplasmic: 0.69	non-Chloroplast Targeting	0	0	0	0	0	0		0	0	0	0	0	0		0	0	0	0	0		0	0	0	0	0		0	0	0	0	0		0	0	0
CropPAL		GRMZM2G140432_P01		plastid:23198870;plastid:22065420;plastid:20089766	0	1	1		nucleus	nucl	other	-	cytoplasmic: 0.76	non-Chloroplast Targeting	0	0	0	0	0	0		0	0	0	0	0	0		0	0	0	0	0		0	0	0	0	0		0	0	0	0	0		0	0	0
CropPAL		GRMZM2G140614_P01		extracellular:20408568;plastid:23198870;plastid:22065420	0	0	0	plastid	plastid	chlo	mitochondrion	Y (0.993 | 1-61)	chloroplast: 0.77	Chloroplast Targeting	1	1	0	1	1	1		0	1	1	1	1	1		0	1	1	1	1		0	1	1	1	1		1	1	1	1	1		0	1	1
CropPAL		GRMZM2G140726_P01		plastid:18453340	0	1	1	plastid	nucleus	nucl	mitochondrion	-	nuclear: 0.32	Chloroplast Targeting	1	0	0	0	0	1		0	0	0	0	1	1		0	0	0	0	1		0	0	0	1	1		0	0	0	1	1		0	0	0
CropPAL		GRMZM2G141399_P01		plastid:23198870	0	1	1	mitochondrion	plastid	chlo	chloroplast	Y (0.991 | 1-62)	peroxisomal: 0.47	Chloroplast Targeting	0	1	1	1	0	1		0	0	1	1	1	1		0	1	1	1	1		0	0	1	1	1		0	0	1	1	1		0	0	1
CropPAL		GRMZM2G141473_P01		plastid:22065420;plastid:20089766	0	1	1		plasma membrane	plas	mitochondrion	-	peroxisomal: 0.94	non-Chloroplast Targeting	0	0	0	0	0	0		0	0	0	0	0	0		0	0	0	0	0		0	0	0	0	0		0	0	0	0	0		0	0	0
CropPAL		GRMZM2G141931_P01		extracellular:20408568;plasma membrane:23353019;plastid:23543921;plastid:23198870	0	0	0	vacuole,plasma membrane,endoplasmic reticulum,golgi,extracellular	endoplasmic reticulum	E.R.	secreted	-	ER: 0.89	non-Chloroplast Targeting	0	0	0	0	0	0		0	0	0	0	0	0		0	0	0	0	0		0	0	0	0	0		0	0	0	0	0		0	0	0
CropPAL		GRMZM2G142150_P01		plastid:22065420	0	1	1	plastid	plastid	chlo	chloroplast	Y (0.988 | 1-68)	cytoplasmic: 0.33	Chloroplast Targeting	1	1	1	1	0	1		0	1	1	1	1	1		0	1	1	1	1		0	1	1	1	1		0	1	1	1	1		0	1	1
CropPAL		GRMZM2G142413_P01		plastid:23198870;plastid:22065420;plastid:20089766;plastid:18453340	0	1	1		nucleus	nucl	other	-	cytoplasmic: 0.78	non-Chloroplast Targeting	0	0	0	0	0	0		0	0	0	0	0	0		0	0	0	0	0		0	0	0	0	0		0	0	0	0	0		0	0	0
CropPAL		GRMZM2G142437_P01		plastid:23198870	0	1	1	mitochondrion	mitochondrion	mito	mitochondrion	-	mitochondrial: 0.9	Chloroplast Targeting	0	0	0	0	0	1		0	0	0	0	0	1		0	0	0	0	1		0	0	0	0	1		0	0	0	0	1		0	0	0
CropPAL		GRMZM2G142740_P01		plastid:23198870;plastid:22065420	0	1	1	plastid	plastid	chlo	chloroplast	Y (0.996 | 1-41)	chloroplast: 0.53	Chloroplast Targeting	1	1	1	1	1	1		1	1	1	1	1	1		1	1	1	1	1		1	1	1	1	1		1	1	1	1	1		1	1	1
CropPAL		GRMZM2G142832_P01		plastid:22065420	0	1	1	plastid	nucleus	nucl	chloroplast	-	cytoplasmic: 0.64	Chloroplast Targeting	1	0	1	0	0	1		0	0	0	1	1	1		0	0	0	1	1		0	0	1	1	1		0	0	0	1	1		0	0	1
CropPAL		GRMZM2G142863_P01		plastid:23198870	0	1	1	mitochondrion	plastid	chlo	mitochondrion	Y (0.74 | 1-42)	mitochondrial: 0.87	Chloroplast Targeting	0	1	0	1	0	1		0	0	0	1	1	1		0	0	1	1	1		0	0	0	1	1		0	0	1	1	1		0	0	0
CropPAL		GRMZM2G142873_P01		plastid:23543921;plastid:23198870;plastid:22065420;plastid:18599648	0	1	1	plastid	plastid	chlo	secreted	Y (0.948 | 1-57)	cytoplasmic: 0.43	Chloroplast Targeting	1	1	0	1	0	1		0	0	1	1	1	1		0	0	1	1	1		0	0	1	1	1		0	1	1	1	1		0	0	1
CropPAL		GRMZM2G142924_P01		plastid:22065420	0	1	1		plasma membrane	plas	other	-	cytoplasmic: 0.35	non-Chloroplast Targeting	0	0	0	0	0	0		0	0	0	0	0	0		0	0	0	0	0		0	0	0	0	0		0	0	0	0	0		0	0	0
CropPAL		GRMZM2G143071_P01		plastid:23198870	0	1	1	mitochondrion	mitochondrion	mito	mitochondrion	-	mitochondrial: 0.56	Chloroplast Targeting	0	0	0	0	0	1		0	0	0	0	0	1		0	0	0	0	1		0	0	0	0	1		0	0	0	0	1		0	0	0
CropPAL		GRMZM2G143202_P01		plastid:23198870;plastid:22065420;plastid:20089766;plastid:18453340	0	1	1	plastid	plastid	chlo	chloroplast	Y (0.997 | 1-37)	cytoplasmic: 0.36	Chloroplast Targeting	1	1	1	1	0	1		0	1	1	1	1	1		0	1	1	1	1		0	1	1	1	1		0	1	1	1	1		0	1	1
CropPAL		GRMZM2G143357_P01		extracellular:20408568;nucleus:24677780;plastid:23198870;plastid:22065420	0	0	0	plastid	plastid	chlo	mitochondrion	Y (0.939 | 1-62)	chloroplast: 0.54	Chloroplast Targeting	1	1	0	1	1	1		0	1	1	1	1	1		0	1	1	1	1		0	1	1	1	1		1	1	1	1	1		0	1	1
CropPAL		GRMZM2G143392_P01		plastid:23198870;plastid:22065420	0	1	1	plastid	plastid	chlo	chloroplast	Y (0.997 | 1-36)	chloroplast: 0.96	Chloroplast Targeting	1	1	1	1	1	1		1	1	1	1	1	1		1	1	1	1	1		1	1	1	1	1		1	1	1	1	1		1	1	1
CropPAL		GRMZM2G143646_P01		plastid:23198870;plastid:22065420	0	1	1	plastid	plastid	chlo	mitochondrion	Y (0.994 | 1-65)	chloroplast: 0.3	Chloroplast Targeting	1	1	0	1	1	1		0	1	1	1	1	1		0	1	1	1	1		0	1	1	1	1		1	1	1	1	1		0	1	1
CropPAL		GRMZM2G143651_P01		extracellular:20408568;plastid:23543921;plastid:23198870;plastid:22065420	0	0	0	plastid	plastid	chlo	mitochondrion	-	mitochondrial: 0.71	Chloroplast Targeting	1	1	0	0	0	1		0	0	0	1	1	1		0	0	0	1	1		0	0	0	1	1		0	0	1	1	1		0	0	1
CropPAL		GRMZM2G143725_P01		plastid:22065420	0	1	1		plastid	chlo	other	-	cytoplasmic: 0.78	Chloroplast Targeting	0	1	0	0	0	1		0	0	0	0	1	1		0	0	0	1	1		0	0	0	0	1		0	0	0	1	1		0	0	0
CropPAL		GRMZM2G144002_P01		plastid:16243905	0	1	1	plastid	plastid	chlo	chloroplast	Y (0.998 | 1-37)	chloroplast: 0.49	Chloroplast Targeting	1	1	1	1	1	1		1	1	1	1	1	1		1	1	1	1	1		1	1	1	1	1		1	1	1	1	1		1	1	1
CropPAL		GRMZM2G144028_P01		extracellular:20408568;plastid:18453340	0	0	0	mitochondrion	plasma membrane	plas	secreted	-	Golgi apparatus: 0.54	Chloroplast Targeting	0	0	0	0	0	1		0	0	0	0	0	1		0	0	0	0	1		0	0	0	0	1		0	0	0	0	1		0	0	0
CropPAL		GRMZM2G144081_P01	mitochondrion:21330298;plastid:21330298		1	0	1	plastid	plastid	chlo	chloroplast	-	chloroplast: 0.56	Chloroplast Targeting	1	1	1	0	1	1		0	1	1	1	1	1		0	1	1	1	1		0	1	1	1	1		0	1	1	1	1		1	1	1
CropPAL		GRMZM2G144196_P02	plastid:10889237		1	0	1	plastid	plastid	chlo	chloroplast	Y (0.997 | 1-22)	chloroplast: 0.63	Chloroplast Targeting	1	1	1	1	1	1		1	1	1	1	1	1		1	1	1	1	1		1	1	1	1	1		1	1	1	1	1		1	1	1
CropPAL		GRMZM2G144196_P03	plastid:10889237		1	0	1	plastid	plastid	chlo	chloroplast	Y (0.997 | 1-22)	chloroplast: 0.63	Chloroplast Targeting	1	1	1	1	1	1		1	1	1	1	1	1		1	1	1	1	1		1	1	1	1	1		1	1	1	1	1		1	1	1
CropPAL		GRMZM2G144730_P01		plastid:23198870;plastid:22065420	0	1	1	plastid	plastid	chlo	chloroplast	Y (0.661 | 1-42)	chloroplast: 0.71	non-Chloroplast Targeting	1	1	1	1	1	0		0	1	1	1	1	1		0	1	1	1	1		0	1	1	1	1		0	1	1	1	1		0	1	1
CropPAL		GRMZM2G144821_P01		extracellular:20408568;plastid:22065420	0	0	0		plasma membrane	plas	mitochondrion	-	cytoplasmic: 0.73	non-Chloroplast Targeting	0	0	0	0	0	0		0	0	0	0	0	0		0	0	0	0	0		0	0	0	0	0		0	0	0	0	0		0	0	0
CropPAL		GRMZM2G144843_P01		plastid:22065420	0	1	1	plastid	plastid	chlo	mitochondrion	Y (0.965 | 1-40)	chloroplast: 0.49	Chloroplast Targeting	1	1	0	1	1	1		0	1	1	1	1	1		0	1	1	1	1		0	1	1	1	1		1	1	1	1	1		0	1	1
CropPAL		GRMZM2G144985_P02		plastid:18599648	0	1	1	vacuole,plasma membrane,endoplasmic reticulum,golgi,extracellular	plastid	chlo	secreted	-	ER: 0.5	non-Chloroplast Targeting	0	1	0	0	0	0		0	0	0	0	0	1		0	0	0	0	1		0	0	0	0	0		0	0	0	0	1		0	0	0
CropPAL		GRMZM2G144995_P01		extracellular:20408568;nucleus:24677780;plastid:22065420	0	0	0		cytosol	cyto	other	-	nuclear: 0.69	non-Chloroplast Targeting	0	0	0	0	0	0		0	0	0	0	0	0		0	0	0	0	0		0	0	0	0	0		0	0	0	0	0		0	0	0
CropPAL		GRMZM2G145595_P01		plastid:23198870;plastid:22065420;plastid:18453340	0	1	1	plastid		chlo	mitochondrion	Y (0.92 | 1-47)	chloroplast: 0.73	Chloroplast Targeting	1	1	0	1	1	1		0	1	1	1	1	1		0	1	1	1	1		0	1	1	1	1		1	1	1	1	1		0	1	1
CropPAL		GRMZM2G145715_P01		extracellular:20408568;plastid:23198870;plastid:22065420;plastid:16243905	0	0	0	vacuole,plasma membrane,endoplasmic reticulum,golgi,extracellular	plastid	chlo	other	-	peroxisomal: 0.46	non-Chloroplast Targeting	0	1	0	0	0	0		0	0	0	0	0	1		0	0	0	0	1		0	0	0	0	0		0	0	0	0	1		0	0	0
CropPAL		GRMZM2G145840_P01		plastid:22065420	0	1	1	plastid	plastid	chlo	chloroplast	-	cytoplasmic: 0.74	Chloroplast Targeting	1	1	1	0	0	1		0	0	1	1	1	1		0	0	1	1	1		0	0	1	1	1		0	0	1	1	1		0	1	1
CropPAL		GRMZM2G145854_P01		extracellular:20408568;plastid:23543921;plastid:23198870;plastid:22065420	0	0	0	mitochondrion	plastid	chlo	mitochondrion	-	mitochondrial: 0.97	Chloroplast Targeting	0	1	0	0	0	1		0	0	0	0	1	1		0	0	0	1	1		0	0	0	0	1		0	0	0	1	1		0	0	0
CropPAL		GRMZM2G145958_P01		plastid:22065420	0	1	1	plastid	plastid	chlo	chloroplast	Y (0.981 | 1-29)	chloroplast: 0.67	Chloroplast Targeting	1	1	1	1	1	1		1	1	1	1	1	1		1	1	1	1	1		1	1	1	1	1		1	1	1	1	1		1	1	1
CropPAL		GRMZM2G145972_P02		extracellular:20408568;plastid:23543921	0	0	0	mitochondrion	cytosol	cyto	mitochondrion	-	mitochondrial: 0.87	Chloroplast Targeting	0	0	0	0	0	1		0	0	0	0	0	1		0	0	0	0	1		0	0	0	0	1		0	0	0	0	1		0	0	0
CropPAL		GRMZM2G146118_P01		plastid:23198870;plastid:22065420	0	1	1		nucleus	nucl	other	-	cytoplasmic: 0.59	non-Chloroplast Targeting	0	0	0	0	0	0		0	0	0	0	0	0		0	0	0	0	0		0	0	0	0	0		0	0	0	0	0		0	0	0
CropPAL		GRMZM2G146750_P01		plastid:22065420	0	1	1	mitochondrion	nucleus	nucl	mitochondrion	-	mitochondrial: 0.81	non-Chloroplast Targeting	0	0	0	0	0	0		0	0	0	0	0	0		0	0	0	0	0		0	0	0	0	0		0	0	0	0	0		0	0	0
CropPAL		GRMZM2G147450_P01		plastid:23198870;plastid:22065420	0	1	1	plastid	plastid	chlo	chloroplast	Y (0.998 | 1-61)	chloroplast: 0.61	Chloroplast Targeting	1	1	1	1	1	1		1	1	1	1	1	1		1	1	1	1	1		1	1	1	1	1		1	1	1	1	1		1	1	1
CropPAL		GRMZM2G147687_P01		extracellular:22192489;extracellular:20408568;nucleus:24677780;plastid:22065420	0	0	0	vacuole,plasma membrane,endoplasmic reticulum,golgi,extracellular	plastid	chlo	secreted	-	extracellular: 0.44	non-Chloroplast Targeting	0	1	0	0	0	0		0	0	0	0	0	1		0	0	0	0	1		0	0	0	0	0		0	0	0	0	1		0	0	0
CropPAL		GRMZM2G147819_P01		plastid:22065420	0	1	1	plastid	mitochondrion	mito	mitochondrion	Y (0.984 | 1-27)	mitochondrial: 0.89	Chloroplast Targeting	1	0	0	1	0	1		0	0	0	1	1	1		0	0	0	1	1		0	0	1	1	1		0	0	1	1	1		0	0	0
CropPAL		GRMZM2G148200_P01		plastid:23198870;plastid:22065420	0	1	1	vacuole,plasma membrane,endoplasmic reticulum,golgi,extracellular	plasma membrane	plas	secreted	-	ER: 0.37	non-Chloroplast Targeting	0	0	0	0	0	0		0	0	0	0	0	0		0	0	0	0	0		0	0	0	0	0		0	0	0	0	0		0	0	0
CropPAL		GRMZM2G148709_P01		extracellular:20408568;plastid:23198870;plastid:22065420;plastid:20089766	0	0	0	mitochondrion	plastid	chlo	mitochondrion	Y (0.987 | 1-41)	chloroplast: 0.63	Chloroplast Targeting	0	1	0	1	1	1		0	0	1	1	1	1		0	1	1	1	1		0	0	1	1	1		0	1	1	1	1		0	0	1
CropPAL		GRMZM2G148872_P01		plastid:23198870;plastid:22065420;plastid:20089766	0	1	1	plastid	plastid	chlo	chloroplast	Y (0.999 | 1-51)	mitochondrial: 0.87	Chloroplast Targeting	1	1	1	1	0	1		0	1	1	1	1	1		0	1	1	1	1		0	1	1	1	1		0	1	1	1	1		0	1	1
CropPAL		GRMZM2G148872_P02		plastid:18453340	0	1	1	plastid	plastid	chlo	chloroplast	Y (0.999 | 1-51)	mitochondrial: 0.87	Chloroplast Targeting	1	1	1	1	0	1		0	1	1	1	1	1		0	1	1	1	1		0	1	1	1	1		0	1	1	1	1		0	1	1
CropPAL		GRMZM2G148872_P03		plastid:18599648;plastid:18453340	0	1	1	plastid	plastid	chlo	chloroplast	Y (0.999 | 1-51)	mitochondrial: 0.87	Chloroplast Targeting	1	1	1	1	0	1		0	1	1	1	1	1		0	1	1	1	1		0	1	1	1	1		0	1	1	1	1		0	1	1
CropPAL		GRMZM2G148913_P02		plastid:22065420	0	1	1		nucleus	nucl	other	-	cytoplasmic: 0.74	non-Chloroplast Targeting	0	0	0	0	0	0		0	0	0	0	0	0		0	0	0	0	0		0	0	0	0	0		0	0	0	0	0		0	0	0
CropPAL		GRMZM2G149406_P01		plastid:23198870;plastid:22065420	0	1	1	mitochondrion	mitochondrion	mito	mitochondrion	-	cytoplasmic: 0.55	non-Chloroplast Targeting	0	0	0	0	0	0		0	0	0	0	0	0		0	0	0	0	0		0	0	0	0	0		0	0	0	0	0		0	0	0
CropPAL		GRMZM2G149567_P01		plastid:22065420	0	1	1	plastid	plastid	chlo	chloroplast	Y (0.879 | 1-60)	chloroplast: 0.75	Chloroplast Targeting	1	1	1	1	1	1		1	1	1	1	1	1		1	1	1	1	1		1	1	1	1	1		1	1	1	1	1		1	1	1
CropPAL		GRMZM2G149751_P01		extracellular:20408568;plastid:23198870;plastid:22065420;plastid:20089766	0	0	0		cytosol	cyto	other	-	cytoplasmic: 0.66	non-Chloroplast Targeting	0	0	0	0	0	0		0	0	0	0	0	0		0	0	0	0	0		0	0	0	0	0		0	0	0	0	0		0	0	0
CropPAL		GRMZM2G149768_P01		plastid:23543921;plastid:23198870;plastid:22065420	0	1	1		cytosol	cyto	other	-	cytoplasmic: 0.89	non-Chloroplast Targeting	0	0	0	0	0	0		0	0	0	0	0	0		0	0	0	0	0		0	0	0	0	0		0	0	0	0	0		0	0	0
CropPAL		GRMZM2G149952_P01		extracellular:20408568;plastid:23198870;plastid:22065420;plastid:16243905	0	0	0	plastid	plastid	chlo	chloroplast	Y (0.869 | 1-45)	mitochondrial: 0.37	Chloroplast Targeting	1	1	1	1	0	1		0	1	1	1	1	1		0	1	1	1	1		0	1	1	1	1		0	1	1	1	1		0	1	1
CropPAL		GRMZM2G150030_P01		plastid:23198870;plastid:22065420	0	1	1	plastid	plastid	chlo	mitochondrion	Y (0.997 | 1-45)	chloroplast: 0.22	Chloroplast Targeting	1	1	0	1	1	1		0	1	1	1	1	1		0	1	1	1	1		0	1	1	1	1		1	1	1	1	1		0	1	1
CropPAL		GRMZM2G150257_P01		plastid:18453340	0	1	1		nucleus	nucl_plas	other	-	peroxisomal: 0.79	non-Chloroplast Targeting	0	0	0	0	0	0		0	0	0	0	0	0		0	0	0	0	0		0	0	0	0	0		0	0	0	0	0		0	0	0
CropPAL		GRMZM2G150363_P01		plastid:23198870	0	1	1		plastid	chlo	mitochondrion	-	mitochondrial: 0.83	non-Chloroplast Targeting	0	1	0	0	0	0		0	0	0	0	0	1		0	0	0	0	1		0	0	0	0	0		0	0	0	0	1		0	0	0
CropPAL		GRMZM2G150772_P02		plastid:23198870	0	1	1	mitochondrion	cytosol	cyto	other	-	chloroplast: 0.38	Chloroplast Targeting	0	0	0	0	1	1		0	0	0	0	1	1		0	0	0	1	1		0	0	0	1	1		0	0	0	1	1		0	0	0
CropPAL		GRMZM2G150796_P01		extracellular:20408568;plastid:22065420;plastid:20089766	0	0	0	mitochondrion	plastid	chlo	mitochondrion	-	mitochondrial: 0.8	non-Chloroplast Targeting	0	1	0	0	0	0		0	0	0	0	0	1		0	0	0	0	1		0	0	0	0	0		0	0	0	0	1		0	0	0
CropPAL		GRMZM2G151041_P01		plastid:23198870	0	1	1	mitochondrion	mitochondrion	mito	mitochondrion	-	mitochondrial: 0.9	Chloroplast Targeting	0	0	0	0	0	1		0	0	0	0	0	1		0	0	0	0	1		0	0	0	0	1		0	0	0	0	1		0	0	0
CropPAL		GRMZM2G151193_P01		plastid:23198870;plastid:22065420	0	1	1		cytosol	cyto	other	-	cytoplasmic: 0.9	non-Chloroplast Targeting	0	0	0	0	0	0		0	0	0	0	0	0		0	0	0	0	0		0	0	0	0	0		0	0	0	0	0		0	0	0
CropPAL		GRMZM2G151193_P02		plastid:23543921	0	1	1		cytosol	cyto	other	-	cytoplasmic: 0.9	non-Chloroplast Targeting	0	0	0	0	0	0		0	0	0	0	0	0		0	0	0	0	0		0	0	0	0	0		0	0	0	0	0		0	0	0
CropPAL		GRMZM2G151223_P01		plastid:18599648	0	1	1	mitochondrion	plastid	chlo	mitochondrion	-	Golgi apparatus: 0.48	non-Chloroplast Targeting	0	1	0	0	0	0		0	0	0	0	0	1		0	0	0	0	1		0	0	0	0	0		0	0	0	0	1		0	0	0
CropPAL		GRMZM2G151387_P01		plastid:22065420	0	1	1		cytosol	cyto	other	-	nuclear: 0.78	non-Chloroplast Targeting	0	0	0	0	0	0		0	0	0	0	0	0		0	0	0	0	0		0	0	0	0	0		0	0	0	0	0		0	0	0
CropPAL		GRMZM2G152105_P02		plastid:23198870;plastid:22065420	0	1	1	plastid	extracellular	extr	secreted	Y (0.952 | 1-69)	ER: 0.38	non-Chloroplast Targeting	1	0	0	1	0	0		0	0	0	0	1	1		0	0	0	0	1		0	0	0	1	1		0	0	0	1	1		0	0	0
CropPAL		GRMZM2G152127_P01		plastid:18453340	0	1	1		cytosol	cyto	secreted	-	cytoplasmic: 0.8	non-Chloroplast Targeting	0	0	0	0	0	0		0	0	0	0	0	0		0	0	0	0	0		0	0	0	0	0		0	0	0	0	0		0	0	0
CropPAL		GRMZM2G152419_P01		plastid:22065420;plastid:20089766;plastid:18453340	0	1	1	plastid	plastid	chlo	mitochondrion	-	chloroplast: 0.64	Chloroplast Targeting	1	1	0	0	1	1		0	0	1	1	1	1		0	0	1	1	1		0	0	1	1	1		0	1	1	1	1		0	1	1
CropPAL		GRMZM2G152466_P01		extracellular:20408568;plasma membrane:23353019;plastid:23198870;plastid:22065420	0	0	0		cytosol	cyto	other	-	cytoplasmic: 0.71	non-Chloroplast Targeting	0	0	0	0	0	0		0	0	0	0	0	0		0	0	0	0	0		0	0	0	0	0		0	0	0	0	0		0	0	0
CropPAL		GRMZM2G152686_P01		plastid:23198870;plastid:22065420	0	1	1	plastid	plastid	chlo	mitochondrion	Y (0.981 | 1-35)	chloroplast: 0.55	Chloroplast Targeting	1	1	0	1	1	1		0	1	1	1	1	1		0	1	1	1	1		0	1	1	1	1		1	1	1	1	1		0	1	1
CropPAL		GRMZM2G152757_P01		extracellular:20408568;plastid:23198870;plastid:22065420;plastid:16243905	0	0	0	plastid	plastid	chlo	chloroplast	Y (0.998 | 1-50)	mitochondrial: 0.72	Chloroplast Targeting	1	1	1	1	0	1		0	1	1	1	1	1		0	1	1	1	1		0	1	1	1	1		0	1	1	1	1		0	1	1
CropPAL		GRMZM2G152757_P02		plastid:16243905	0	1	1	plastid	plastid	chlo	chloroplast	Y (0.998 | 1-50)	mitochondrial: 0.72	Chloroplast Targeting	1	1	1	1	0	1		0	1	1	1	1	1		0	1	1	1	1		0	1	1	1	1		0	1	1	1	1		0	1	1
CropPAL		GRMZM2G152908_P01		plasma membrane:23508561;plasma membrane:18521681;plastid:23198870;plastid:22065420;plastid:14966246	0	0	0		cytosol	cyto	other	-	cytoplasmic: 0.85	non-Chloroplast Targeting	0	0	0	0	0	0		0	0	0	0	0	0		0	0	0	0	0		0	0	0	0	0		0	0	0	0	0		0	0	0
CropPAL		GRMZM2G152958_P01		plastid:23198870;plastid:22065420	0	1	1	plastid	plastid	chlo	chloroplast	Y (0.999 | 1-61)	chloroplast: 0.76	Chloroplast Targeting	1	1	1	1	1	1		1	1	1	1	1	1		1	1	1	1	1		1	1	1	1	1		1	1	1	1	1		1	1	1
CropPAL		GRMZM2G152963_P01		plastid:23198870	0	1	1	vacuole,plasma membrane,endoplasmic reticulum,golgi,extracellular	nucleus	nucl	other	-	cytoplasmic: 0.32	non-Chloroplast Targeting	0	0	0	0	0	0		0	0	0	0	0	0		0	0	0	0	0		0	0	0	0	0		0	0	0	0	0		0	0	0
CropPAL		GRMZM2G153162_P02		plastid:23198870;plastid:22065420	0	1	1		nucleus	nucl	mitochondrion	-	nuclear: 0.83	Chloroplast Targeting	0	0	0	0	0	1		0	0	0	0	0	1		0	0	0	0	1		0	0	0	0	1		0	0	0	0	1		0	0	0
CropPAL		GRMZM2G153292_P01		plasma membrane:23508561;plasma membrane:18521681;plastid:23198870;plastid:22065420	0	0	0		cytosol	cyto	other	-	cytoplasmic: 0.72	non-Chloroplast Targeting	0	0	0	0	0	0		0	0	0	0	0	0		0	0	0	0	0		0	0	0	0	0		0	0	0	0	0		0	0	0
CropPAL		GRMZM2G153541_P06		extracellular:20408568;plastid:23198870;plastid:22065420	0	0	0		cytosol	cyto	other	-	cytoplasmic: 0.89	non-Chloroplast Targeting	0	0	0	0	0	0		0	0	0	0	0	0		0	0	0	0	0		0	0	0	0	0		0	0	0	0	0		0	0	0
CropPAL		GRMZM2G153704_P01		plastid:18599648	0	1	1	plastid	plasma membrane	plas	chloroplast	Y (0.99 | 1-65)	cytoplasmic: 0.44	Chloroplast Targeting	1	0	1	1	0	1		0	0	1	1	1	1		0	0	1	1	1		0	1	1	1	1		0	0	1	1	1		0	0	1
CropPAL		GRMZM2G153704_P02		plastid:23198870;plastid:22065420	0	1	1	plastid	plasma membrane	plas	mitochondrion	Y (0.944 | 1-32)	mitochondrial: 0.84	non-Chloroplast Targeting	1	0	0	1	0	0		0	0	0	0	1	1		0	0	0	0	1		0	0	0	1	1		0	0	0	1	1		0	0	0
CropPAL		GRMZM2G153815_P01		extracellular:20408568;plastid:23198870;plastid:22065420	0	0	0	mitochondrion	mitochondrion	chlo	mitochondrion	-	mitochondrial: 0.95	Chloroplast Targeting	0	1	0	0	0	1		0	0	0	0	1	1		0	0	0	1	1		0	0	0	0	1		0	0	0	1	1		0	0	0
CropPAL		GRMZM2G154218_P01		extracellular:20408568;plasma membrane:23353019;plastid:23198870;plastid:22065420	0	0	0		cytosol	cyto	other	-	cytoplasmic: 0.89	non-Chloroplast Targeting	0	0	0	0	0	0		0	0	0	0	0	0		0	0	0	0	0		0	0	0	0	0		0	0	0	0	0		0	0	0
CropPAL		GRMZM2G154664_P01		plastid:23198870;plastid:22065420;plastid:20089766	0	1	1	plastid	cytosol	cyto	chloroplast	Y (0.944 | 1-42)	chloroplast: 0.92	Chloroplast Targeting	1	0	1	1	1	1		0	1	1	1	1	1		0	1	1	1	1		1	1	1	1	1		0	1	1	1	1		0	1	1
CropPAL		GRMZM2G155323_P01		plastid:23198870;plastid:22065420	0	1	1	plastid	plastid	chlo	chloroplast	Y (0.976 | 1-32)	chloroplast: 0.82	Chloroplast Targeting	1	1	1	1	1	1		1	1	1	1	1	1		1	1	1	1	1		1	1	1	1	1		1	1	1	1	1		1	1	1
CropPAL		GRMZM2G155384_P02		plastid:23198870	0	1	1		plasma membrane	plas	chloroplast	-	cytoplasmic: 0.82	non-Chloroplast Targeting	0	0	1	0	0	0		0	0	0	0	0	1		0	0	0	0	1		0	0	0	0	1		0	0	0	0	0		0	0	0
CropPAL		GRMZM2G155709_P01		plastid:22065420	0	1	1	plastid	endoplasmic reticulum	E.R.	chloroplast	-	chloroplast: 0.83	Chloroplast Targeting	1	0	1	0	1	1		0	0	1	1	1	1		0	0	1	1	1		0	1	1	1	1		0	0	1	1	1		0	1	1
CropPAL		GRMZM2G156069_P01		plastid:23198870;plastid:22065420	0	1	1	plastid		chlo	chloroplast	Y (0.998 | 1-42)	mitochondrial: 0.97	Chloroplast Targeting	1	1	1	1	0	1		0	1	1	1	1	1		0	1	1	1	1		0	1	1	1	1		0	1	1	1	1		0	1	1
CropPAL		GRMZM2G156296_P01		plastid:18599648	0	1	1		cytosol	cyto	other	-	cytoplasmic: 0.67	non-Chloroplast Targeting	0	0	0	0	0	0		0	0	0	0	0	0		0	0	0	0	0		0	0	0	0	0		0	0	0	0	0		0	0	0
CropPAL		GRMZM2G156356_P02		plastid:23198870;plastid:18599648	0	1	1	plastid	plastid	chlo	other	Y (0.999 | 1-24)	mitochondrial: 0.39	Chloroplast Targeting	1	1	0	1	0	1		0	0	1	1	1	1		0	0	1	1	1		0	0	1	1	1		0	1	1	1	1		0	0	1
CropPAL		GRMZM2G156472_P01		plastid:22065420	0	1	1		cytosol	chlo	other	-	cytoplasmic: 0.7	non-Chloroplast Targeting	0	1	0	0	0	0		0	0	0	0	0	1		0	0	0	0	1		0	0	0	0	0		0	0	0	0	1		0	0	0
CropPAL		GRMZM2G156585_P01		plastid:22065420	0	1	1	plastid	plastid	chlo	mitochondrion	Y (1.0 | 1-41)	chloroplast: 0.85	Chloroplast Targeting	1	1	0	1	1	1		0	1	1	1	1	1		0	1	1	1	1		0	1	1	1	1		1	1	1	1	1		0	1	1
CropPAL		GRMZM2G156713_P01		plastid:23198870;plastid:22065420;plastid:20089766	0	1	1	plastid	plastid	chlo	other	Y (1.0 | 1-29)	chloroplast: 0.65	Chloroplast Targeting	1	1	0	1	1	1		0	1	1	1	1	1		0	1	1	1	1		0	1	1	1	1		1	1	1	1	1		0	1	1
CropPAL		GRMZM2G156803_P01		plastid:23198870;plastid:22065420	0	1	1	plastid	plastid	chlo	chloroplast	Y (1.0 | 1-51)	chloroplast: 0.93	Chloroplast Targeting	1	1	1	1	1	1		1	1	1	1	1	1		1	1	1	1	1		1	1	1	1	1		1	1	1	1	1		1	1	1
CropPAL		GRMZM2G156827_P01		plastid:22065420	0	1	1	vacuole,plasma membrane,endoplasmic reticulum,golgi,extracellular	nucleus	nucl	mitochondrion	-	mitochondrial: 0.5	Chloroplast Targeting	0	0	0	0	0	1		0	0	0	0	0	1		0	0	0	0	1		0	0	0	0	1		0	0	0	0	1		0	0	0
CropPAL		GRMZM2G157061_P01		plastid:23198870	0	1	1		cytosol	cyto	mitochondrion	-	cytoplasmic: 0.58	non-Chloroplast Targeting	0	0	0	0	0	0		0	0	0	0	0	0		0	0	0	0	0		0	0	0	0	0		0	0	0	0	0		0	0	0
CropPAL		GRMZM2G157156_P01		plastid:23198870;plastid:22065420;plastid:20089766	0	1	1	plastid	plastid	chlo	mitochondrion	Y (1.0 | 1-27)	chloroplast: 0.8	Chloroplast Targeting	1	1	0	1	1	1		0	1	1	1	1	1		0	1	1	1	1		0	1	1	1	1		1	1	1	1	1		0	1	1
CropPAL		GRMZM2G157269_P01		plastid:22065420;plastid:20089766	0	1	1	mitochondrion	plastid	chlo	mitochondrion	Y (0.933 | 1-42)	mitochondrial: 0.64	non-Chloroplast Targeting	0	1	0	1	0	0		0	0	0	0	1	1		0	0	0	1	1		0	0	0	0	1		0	0	0	1	1		0	0	0
CropPAL		GRMZM2G157369_P01		plastid:23198870;plastid:22065420;plastid:20089766;plastid:18453340	0	1	1	plastid	plastid	chlo	mitochondrion	Y (0.989 | 1-59)	chloroplast: 0.44	Chloroplast Targeting	1	1	0	1	1	1		0	1	1	1	1	1		0	1	1	1	1		0	1	1	1	1		1	1	1	1	1		0	1	1
CropPAL		GRMZM2G157564_P01		plastid:22065420;plastid:20089766	0	1	1		plasma membrane	plas	other	-	cytoplasmic: 0.67	non-Chloroplast Targeting	0	0	0	0	0	0		0	0	0	0	0	0		0	0	0	0	0		0	0	0	0	0		0	0	0	0	0		0	0	0
CropPAL		GRMZM2G158024_P02		plastid:23198870;plastid:22065420	0	1	1	plastid	plastid	chlo	chloroplast	Y (0.935 | 1-46)	cytoplasmic: 0.25	Chloroplast Targeting	1	1	1	1	0	1		0	1	1	1	1	1		0	1	1	1	1		0	1	1	1	1		0	1	1	1	1		0	1	1
CropPAL		GRMZM2G158043_P01		extracellular:20408568;plastid:22065420;plastid:20089766	0	0	0	plastid	plastid	chlo	chloroplast	Y (1.0 | 1-41)	chloroplast: 0.85	Chloroplast Targeting	1	1	1	1	1	1		1	1	1	1	1	1		1	1	1	1	1		1	1	1	1	1		1	1	1	1	1		1	1	1
CropPAL		GRMZM2G158147_P01		plastid:23198870;plastid:22065420;plastid:20089766;plastid:16243905	0	1	1	plastid	plastid	chlo	chloroplast	Y (0.996 | 1-55)	chloroplast: 0.34	Chloroplast Targeting	1	1	1	1	1	1		1	1	1	1	1	1		1	1	1	1	1		1	1	1	1	1		1	1	1	1	1		1	1	1
CropPAL		GRMZM2G158228_P01		plastid:23198870;plastid:22065420;plastid:20089766	0	1	1	mitochondrion	plastid	chlo	mitochondrion	Y (0.986 | 1-41)	nuclear: 0.7	Chloroplast Targeting	0	1	0	1	0	1		0	0	0	1	1	1		0	0	1	1	1		0	0	0	1	1		0	0	1	1	1		0	0	0
CropPAL		GRMZM2G158452_P01		plastid:22065420	0	1	1	plastid	plastid	chlo	chloroplast	-	cytoplasmic: 0.64	Chloroplast Targeting	1	1	1	0	0	1		0	0	1	1	1	1		0	0	1	1	1		0	0	1	1	1		0	0	1	1	1		0	1	1
CropPAL		GRMZM2G158595_P01		plastid:23198870;plastid:22065420;plastid:20089766	0	1	1	mitochondrion	plastid	chlo	mitochondrion	Y (0.993 | 1-52)	cytoplasmic: 0.37	Chloroplast Targeting	0	1	0	1	0	1		0	0	0	1	1	1		0	0	1	1	1		0	0	0	1	1		0	0	1	1	1		0	0	0
CropPAL		GRMZM2G158662_P01		plastid:22065420	0	1	1	plastid	plastid	chlo	chloroplast	Y (0.805 | 1-89)	cytoplasmic: 0.68	Chloroplast Targeting	1	1	1	1	0	1		0	1	1	1	1	1		0	1	1	1	1		0	1	1	1	1		0	1	1	1	1		0	1	1
CropPAL		GRMZM2G159013_P01		plastid:23198870	0	1	1		nucleus	nucl	other	-	ER: 0.62	non-Chloroplast Targeting	0	0	0	0	0	0		0	0	0	0	0	0		0	0	0	0	0		0	0	0	0	0		0	0	0	0	0		0	0	0
CropPAL		GRMZM2G159082_P01		plastid:23198870;plastid:22065420	0	1	1	plastid	plastid	chlo	mitochondrion	Y (0.997 | 1-34)	chloroplast: 0.98	Chloroplast Targeting	1	1	0	1	1	1		0	1	1	1	1	1		0	1	1	1	1		0	1	1	1	1		1	1	1	1	1		0	1	1
CropPAL		GRMZM2G159724_P01		extracellular:20408568;plastid:16243905	0	0	0		cytosol	cyto	other	-	cytoplasmic: 0.83	non-Chloroplast Targeting	0	0	0	0	0	0		0	0	0	0	0	0		0	0	0	0	0		0	0	0	0	0		0	0	0	0	0		0	0	0
CropPAL		GRMZM2G159744_P01		plastid:22065420	0	1	1		plastid	chlo	other	-	nuclear: 0.89	non-Chloroplast Targeting	0	1	0	0	0	0		0	0	0	0	0	1		0	0	0	0	1		0	0	0	0	0		0	0	0	0	1		0	0	0
CropPAL		GRMZM2G159824_P01		plastid:23198870;plastid:22065420	0	1	1	plastid	endoplasmic reticulum	E.R.	secreted	Y (0.806 | 1-81)	cytoplasmic: 0.57	Chloroplast Targeting	1	0	0	1	0	1		0	0	0	1	1	1		0	0	0	1	1		0	0	1	1	1		0	0	1	1	1		0	0	0
CropPAL		GRMZM2G159890_P01		plastid:23198870;plastid:22065420	0	1	1	plastid	plastid	chlo	chloroplast	Y (0.998 | 1-51)	chloroplast: 0.3	Chloroplast Targeting	1	1	1	1	1	1		1	1	1	1	1	1		1	1	1	1	1		1	1	1	1	1		1	1	1	1	1		1	1	1
CropPAL		GRMZM2G160005_P01	cytosol:22527397;nucleus:22527397	plastid:18453340	0	1	1		nucleus	nucl	secreted	-	cytoplasmic: 0.8	non-Chloroplast Targeting	0	0	0	0	0	0		0	0	0	0	0	0		0	0	0	0	0		0	0	0	0	0		0	0	0	0	0		0	0	0
CropPAL		GRMZM2G160541_P01		plastid:23198870	0	1	1		plastid	chlo	other	-	cytoplasmic: 0.78	non-Chloroplast Targeting	0	1	0	0	0	0		0	0	0	0	0	1		0	0	0	0	1		0	0	0	0	0		0	0	0	0	1		0	0	0
CropPAL		GRMZM2G161335_P01		extracellular:20408568;plastid:23198870;plastid:22065420;plastid:20089766	0	0	0	mitochondrion	plastid	chlo	mitochondrion	-	mitochondrial: 0.85	non-Chloroplast Targeting	0	1	0	0	0	0		0	0	0	0	0	1		0	0	0	0	1		0	0	0	0	0		0	0	0	0	1		0	0	0
CropPAL		GRMZM2G161337_P01		extracellular:20408568;plastid:23198870;plastid:22065420	0	0	0	plastid	plastid	chlo	mitochondrion	Y (0.997 | 1-47)	chloroplast: 0.8	Chloroplast Targeting	1	1	0	1	1	1		0	1	1	1	1	1		0	1	1	1	1		0	1	1	1	1		1	1	1	1	1		0	1	1
CropPAL		GRMZM2G161868_P01		plastid:23198870;plastid:22065420;plastid:20089766	0	1	1	mitochondrion	plastid	chlo	mitochondrion	-	mitochondrial: 0.54	Chloroplast Targeting	0	1	0	0	0	1		0	0	0	0	1	1		0	0	0	1	1		0	0	0	0	1		0	0	0	1	1		0	0	0
CropPAL		GRMZM2G162200_P01		plastid:23543921;plastid:23198870;plastid:22065420;plastid:18453340;plastid:16243905	0	1	1	plastid	plastid	chlo	chloroplast	Y (1.0 | 1-27)	cytoplasmic: 0.48	Chloroplast Targeting	1	1	1	1	0	1		0	1	1	1	1	1		0	1	1	1	1		0	1	1	1	1		0	1	1	1	1		0	1	1
CropPAL		GRMZM2G162200_P02		plastid:16243905	0	1	1	plastid	plastid	chlo	chloroplast	Y (1.0 | 1-27)	cytoplasmic: 0.48	Chloroplast Targeting	1	1	1	1	0	1		0	1	1	1	1	1		0	1	1	1	1		0	1	1	1	1		0	1	1	1	1		0	1	1
CropPAL		GRMZM2G162282_P01		plastid:23198870;plastid:22065420	0	1	1	plastid	plastid	chlo	chloroplast	Y (0.797 | 1-30)	cytoplasmic: 0.47	Chloroplast Targeting	1	1	1	1	0	1		0	1	1	1	1	1		0	1	1	1	1		0	1	1	1	1		0	1	1	1	1		0	1	1
CropPAL		GRMZM2G162529_P01		plastid:23198870;plastid:22065420;plastid:20089766;plastid:16243905	0	1	1	plastid	plastid	chlo	chloroplast	Y (1.0 | 1-41)	peroxisomal: 0.45	Chloroplast Targeting	1	1	1	1	0	1		0	1	1	1	1	1		0	1	1	1	1		0	1	1	1	1		0	1	1	1	1		0	1	1
CropPAL		GRMZM2G162737_P01		plastid:22065420	0	1	1	vacuole,plasma membrane,endoplasmic reticulum,golgi,extracellular	plastid	chlo	secreted	Y (0.8 | 1-72)	vacuolar: 0.56	Chloroplast Targeting	0	1	0	1	0	1		0	0	0	1	1	1		0	0	1	1	1		0	0	0	1	1		0	0	1	1	1		0	0	0
CropPAL		GRMZM2G162845_P01		plastid:22065420	0	1	1	plastid	plastid	chlo	chloroplast	Y (0.972 | 1-32)	mitochondrial: 0.72	Chloroplast Targeting	1	1	1	1	0	1		0	1	1	1	1	1		0	1	1	1	1		0	1	1	1	1		0	1	1	1	1		0	1	1
CropPAL		GRMZM2G162968_P01		extracellular:20408568;plastid:23198870;plastid:22065420;plastid:20089766	0	0	0	plastid	plastid	chlo	chloroplast	Y (0.974 | 1-78)	chloroplast: 0.59	Chloroplast Targeting	1	1	1	1	1	1		1	1	1	1	1	1		1	1	1	1	1		1	1	1	1	1		1	1	1	1	1		1	1	1
CropPAL		GRMZM2G163193_P02		plastid:18599648	0	1	1	plastid	plastid	chlo	chloroplast	Y (0.999 | 1-30)	chloroplast: 0.58	Chloroplast Targeting	1	1	1	1	1	1		1	1	1	1	1	1		1	1	1	1	1		1	1	1	1	1		1	1	1	1	1		1	1	1
CropPAL		GRMZM2G163233_P04		extracellular:20408568;plasma membrane:23353019;plastid:23543921	0	0	0		cytosol	cyto	other	-	cytoplasmic: 0.66	non-Chloroplast Targeting	0	0	0	0	0	0		0	0	0	0	0	0		0	0	0	0	0		0	0	0	0	0		0	0	0	0	0		0	0	0
CropPAL		GRMZM2G163421_P01		extracellular:20408568;plasma membrane:23353019;plastid:22065420	0	0	0	vacuole,plasma membrane,endoplasmic reticulum,golgi,extracellular	plastid	chlo	secreted	-	ER: 0.88	non-Chloroplast Targeting	0	1	0	0	0	0		0	0	0	0	0	1		0	0	0	0	1		0	0	0	0	0		0	0	0	0	1		0	0	0
CropPAL		GRMZM2G163437_P01		plastid:23198870;plastid:22065420;plastid:20089766;plastid:16243905	0	1	1	plastid	plastid	chlo	chloroplast	Y (0.999 | 1-70)	chloroplast: 0.9	Chloroplast Targeting	1	1	1	1	1	1		1	1	1	1	1	1		1	1	1	1	1		1	1	1	1	1		1	1	1	1	1		1	1	1
CropPAL		GRMZM2G163809_P01		plastid:22065420;plastid:20089766	0	1	1	plastid	plastid	chlo	mitochondrion	Y (0.998 | 1-51)	chloroplast: 0.83	Chloroplast Targeting	1	1	0	1	1	1		0	1	1	1	1	1		0	1	1	1	1		0	1	1	1	1		1	1	1	1	1		0	1	1
CropPAL		GRMZM2G164018_P01		extracellular:20408568;plastid:22065420	0	0	0	plastid	cytosol	cyto	mitochondrion	-	nuclear: 0.4	Chloroplast Targeting	1	0	0	0	0	1		0	0	0	0	1	1		0	0	0	0	1		0	0	0	1	1		0	0	0	1	1		0	0	0
CropPAL		GRMZM2G164084_P01	mitochondrion:12121449;plastid:12121449	plastid:22065420	1	1	2	mitochondrion	plastid	chlo	chloroplast	Y (0.994 | 1-42)	chloroplast: 0.91	Chloroplast Targeting	0	1	1	1	1	1		0	1	1	1	1	1		1	1	1	1	1		0	1	1	1	1		0	1	1	1	1		0	1	1
CropPAL		GRMZM2G164202_P01		plastid:23198870;plastid:22065420	0	1	1	plastid	plastid	chlo	mitochondrion	Y (0.987 | 1-30)	mitochondrial: 0.4	Chloroplast Targeting	1	1	0	1	0	1		0	0	1	1	1	1		0	0	1	1	1		0	0	1	1	1		0	1	1	1	1		0	0	1
CropPAL		GRMZM2G164352_P01		plastid:23198870	0	1	1		cytosol	cyto	other	-	cytoplasmic: 0.87	non-Chloroplast Targeting	0	0	0	0	0	0		0	0	0	0	0	0		0	0	0	0	0		0	0	0	0	0		0	0	0	0	0		0	0	0
CropPAL		GRMZM2G164562_P01		extracellular:20408568;plastid:22065420	0	0	0	plastid	plastid	chlo	chloroplast	Y (0.999 | 1-22)	mitochondrial: 0.38	Chloroplast Targeting	1	1	1	1	0	1		0	1	1	1	1	1		0	1	1	1	1		0	1	1	1	1		0	1	1	1	1		0	1	1
CropPAL		GRMZM2G164696_P01		plasma membrane:23508561;plasma membrane:18521681;plastid:23198870	0	0	0		nucleus	nucl	other	-	cytoplasmic: 0.75	non-Chloroplast Targeting	0	0	0	0	0	0		0	0	0	0	0	0		0	0	0	0	0		0	0	0	0	0		0	0	0	0	0		0	0	0
CropPAL		GRMZM2G164714_P01		extracellular:20408568;plastid:23198870;plastid:22065420;plastid:20089766	0	0	0	plastid	plastid	chlo	chloroplast	Y (1.0 | 1-51)	chloroplast: 0.44	Chloroplast Targeting	1	1	1	1	1	1		1	1	1	1	1	1		1	1	1	1	1		1	1	1	1	1		1	1	1	1	1		1	1	1
CropPAL		GRMZM2G164714_P02		plastid:18453340	0	1	1	plastid	plastid	chlo	chloroplast	Y (1.0 | 1-51)	chloroplast: 0.47	Chloroplast Targeting	1	1	1	1	1	1		1	1	1	1	1	1		1	1	1	1	1		1	1	1	1	1		1	1	1	1	1		1	1	1
CropPAL		GRMZM2G165176_P01		plastid:23198870;plastid:22065420;plastid:20089766	0	1	1		nucleus	nucl	other	-	cytoplasmic: 0.6	non-Chloroplast Targeting	0	0	0	0	0	0		0	0	0	0	0	0		0	0	0	0	0		0	0	0	0	0		0	0	0	0	0		0	0	0
CropPAL		GRMZM2G165290_P01		extracellular:20408568;plastid:22065420	0	0	0	mitochondrion	plastid	chlo	mitochondrion	-	peroxisomal: 0.43	non-Chloroplast Targeting	0	1	0	0	0	0		0	0	0	0	0	1		0	0	0	0	1		0	0	0	0	0		0	0	0	0	1		0	0	0
CropPAL		GRMZM2G165694_P01		plastid:23198870;plastid:22065420	0	1	1	plastid	plastid	chlo	chloroplast	Y (0.999 | 1-41)	cytoplasmic: 0.38	Chloroplast Targeting	1	1	1	1	0	1		0	1	1	1	1	1		0	1	1	1	1		0	1	1	1	1		0	1	1	1	1		0	1	1
CropPAL		GRMZM2G165747_P01		extracellular:20408568;plastid:23198870	0	0	0		cytosol	cyto	other	-	cytoplasmic: 0.62	non-Chloroplast Targeting	0	0	0	0	0	0		0	0	0	0	0	0		0	0	0	0	0		0	0	0	0	0		0	0	0	0	0		0	0	0
CropPAL		GRMZM2G165917_P01		extracellular:20408568;plastid:22065420	0	0	0		nucleus	nucl	mitochondrion	-	cytoplasmic: 0.61	non-Chloroplast Targeting	0	0	0	0	0	0		0	0	0	0	0	0		0	0	0	0	0		0	0	0	0	0		0	0	0	0	0		0	0	0
CropPAL		GRMZM2G166646_P01		extracellular:20408568;plastid:23543921;plastid:23198870;plastid:22065420	0	0	0	mitochondrion	plastid	chlo	mitochondrion	-	mitochondrial: 0.93	Chloroplast Targeting	0	1	0	0	0	1		0	0	0	0	1	1		0	0	0	1	1		0	0	0	0	1		0	0	0	1	1		0	0	0
CropPAL		GRMZM2G167156_P01		extracellular:20408568;plastid:23198870;plastid:22065420;plastid:20089766	0	0	0	plastid	plastid	chlo	chloroplast	Y (0.988 | 1-49)	chloroplast: 0.46	Chloroplast Targeting	1	1	1	1	1	1		1	1	1	1	1	1		1	1	1	1	1		1	1	1	1	1		1	1	1	1	1		1	1	1
CropPAL		GRMZM2G167637_P01		plastid:18599648	0	1	1	mitochondrion	plastid	chlo	secreted	-	ER: 0.54	Chloroplast Targeting	0	1	0	0	0	1		0	0	0	0	1	1		0	0	0	1	1		0	0	0	0	1		0	0	0	1	1		0	0	0
CropPAL		GRMZM2G167694_P01		plastid:23198870;plastid:22065420	0	1	1	plastid	plastid	chlo	mitochondrion	Y (1.0 | 1-24)	chloroplast: 0.68	Chloroplast Targeting	1	1	0	1	1	1		0	1	1	1	1	1		0	1	1	1	1		0	1	1	1	1		1	1	1	1	1		0	1	1
CropPAL		GRMZM2G167932_P01		plastid:23198870;plastid:18453340	0	1	1	mitochondrion	nucleus	nucl	mitochondrion	-	cytoplasmic: 0.67	non-Chloroplast Targeting	0	0	0	0	0	0		0	0	0	0	0	0		0	0	0	0	0		0	0	0	0	0		0	0	0	0	0		0	0	0
CropPAL		GRMZM2G168378_P01		plastid:22065420	0	1	1	plastid	plasma membrane	plas	mitochondrion	Y (0.97 | 1-32)	peroxisomal: 0.37	non-Chloroplast Targeting	1	0	0	1	0	0		0	0	0	0	1	1		0	0	0	0	1		0	0	0	1	1		0	0	0	1	1		0	0	0
CropPAL		GRMZM2G168412_P02		plastid:23198870;plastid:22065420	0	1	1	mitochondrion	plastid	chlo	mitochondrion	Y (0.986 | 1-49)	mitochondrial: 0.91	Chloroplast Targeting	0	1	0	1	0	1		0	0	0	1	1	1		0	0	1	1	1		0	0	0	1	1		0	0	1	1	1		0	0	0
CropPAL		GRMZM2G168629_P01		plastid:23198870	0	1	1		nucleus	nucl	other	-	cytoplasmic: 0.76	non-Chloroplast Targeting	0	0	0	0	0	0		0	0	0	0	0	0		0	0	0	0	0		0	0	0	0	0		0	0	0	0	0		0	0	0
CropPAL		GRMZM2G168791_P01		plastid:23198870	0	1	1	plastid	plastid	chlo	mitochondrion	Y (0.998 | 1-21)	mitochondrial: 0.49	Chloroplast Targeting	1	1	0	1	0	1		0	0	1	1	1	1		0	0	1	1	1		0	0	1	1	1		0	1	1	1	1		0	0	1
CropPAL		GRMZM2G169152_P02		plastid:23198870;plastid:22065420	0	1	1	mitochondrion	plastid	chlo	mitochondrion	-	mitochondrial: 0.52	Chloroplast Targeting	0	1	0	0	0	1		0	0	0	0	1	1		0	0	0	1	1		0	0	0	0	1		0	0	0	1	1		0	0	0
CropPAL		GRMZM2G169160_P01	mitochondrion:18392626;plastid:18392626	plastid:23198870;plastid:22065420;plastid:20089766;plastid:16243905	1	1	2	plastid	plastid	chlo	mitochondrion	Y (0.999 | 1-37)	chloroplast: 0.67	Chloroplast Targeting	1	1	0	1	1	1		0	1	1	1	1	1		0	1	1	1	1		0	1	1	1	1		1	1	1	1	1		0	1	1
CropPAL		GRMZM2G169160_P03	mitochondrion:18392626;plastid:18392626		1	0	1	plastid	plastid	chlo	chloroplast	Y (0.999 | 1-37)	chloroplast: 0.67	Chloroplast Targeting	1	1	1	1	1	1		1	1	1	1	1	1		1	1	1	1	1		1	1	1	1	1		1	1	1	1	1		1	1	1
CropPAL		GRMZM2G169320_P01		plastid:23198870;plastid:22065420	0	1	1	plastid	plastid	chlo	chloroplast	Y (0.952 | 1-49)	mitochondrial: 0.41	Chloroplast Targeting	1	1	1	1	0	1		0	1	1	1	1	1		0	1	1	1	1		0	1	1	1	1		0	1	1	1	1		0	1	1
CropPAL		GRMZM2G169516_P01		plastid:23198870;plastid:22065420;plastid:20089766	0	1	1	mitochondrion	cytosol	cyto	mitochondrion	-	cytoplasmic: 0.76	non-Chloroplast Targeting	0	0	0	0	0	0		0	0	0	0	0	0		0	0	0	0	0		0	0	0	0	0		0	0	0	0	0		0	0	0
CropPAL		GRMZM2G169593_P01		plastid:23198870;plastid:22065420;plastid:20089766	0	1	1	plastid	plastid	chlo	mitochondrion	Y (0.993 | 1-25)	mitochondrial: 0.47	Chloroplast Targeting	1	1	0	1	0	1		0	0	1	1	1	1		0	0	1	1	1		0	0	1	1	1		0	1	1	1	1		0	0	1
CropPAL		GRMZM2G169658_P01		plastid:22065420	0	1	1	mitochondrion	plastid	chlo	mitochondrion	Y (0.912 | 1-46)	mitochondrial: 0.79	Chloroplast Targeting	0	1	0	1	0	1		0	0	0	1	1	1		0	0	1	1	1		0	0	0	1	1		0	0	1	1	1		0	0	0
CropPAL		GRMZM2G170336_P01		plastid:23198870;plastid:22065420	0	1	1		cytosol	cyto	other	-	nuclear: 0.45	non-Chloroplast Targeting	0	0	0	0	0	0		0	0	0	0	0	0		0	0	0	0	0		0	0	0	0	0		0	0	0	0	0		0	0	0
CropPAL		GRMZM2G170561_P01		plastid:22065420	0	1	1	plastid	nucleus	nucl	chloroplast	-	nuclear: 0.91	non-Chloroplast Targeting	1	0	1	0	0	0		0	0	0	0	1	1		0	0	0	0	1		0	0	0	1	1		0	0	0	0	1		0	0	0
CropPAL		GRMZM2G170595_P01		plastid:23198870;plastid:22065420;plastid:20089766	0	1	1	mitochondrion	plastid	chlo	mitochondrion	-	mitochondrial: 0.83	Chloroplast Targeting	0	1	0	0	0	1		0	0	0	0	1	1		0	0	0	1	1		0	0	0	0	1		0	0	0	1	1		0	0	0
CropPAL		GRMZM2G170896_P01		plastid:22065420	0	1	1	plastid	plastid	chlo	chloroplast	Y (0.973 | 1-51)	mitochondrial: 0.38	Chloroplast Targeting	1	1	1	1	0	1		0	1	1	1	1	1		0	1	1	1	1		0	1	1	1	1		0	1	1	1	1		0	1	1
CropPAL		GRMZM2G170927_P01		plasma membrane:23353019;plastid:23198870;plastid:22065420	0	0	0	vacuole,plasma membrane,endoplasmic reticulum,golgi,extracellular	plasma membrane	plas	secreted	-	ER: 0.4	Chloroplast Targeting	0	0	0	0	0	1		0	0	0	0	0	1		0	0	0	0	1		0	0	0	0	1		0	0	0	0	1		0	0	0
CropPAL		GRMZM2G171006_P02		plastid:23198870;plastid:22065420	0	1	1	plastid	plastid	chlo	mitochondrion	Y (0.998 | 1-61)	chloroplast: 0.49	non-Chloroplast Targeting	1	1	0	1	1	0		0	0	1	1	1	1		0	0	1	1	1		0	0	1	1	1		0	1	1	1	1		0	0	1
CropPAL		GRMZM2G171620_P01		plastid:22065420	0	1	1	plastid	mitochondrion	chlo	chloroplast	-	mitochondrial: 0.91	Chloroplast Targeting	1	1	1	0	0	1		0	0	1	1	1	1		0	0	1	1	1		0	0	1	1	1		0	0	1	1	1		0	1	1
CropPAL		GRMZM2G171707_P01		plastid:22065420	0	1	1	plastid	mitochondrion	mito	mitochondrion	-	mitochondrial: 0.87	Chloroplast Targeting	1	0	0	0	0	1		0	0	0	0	1	1		0	0	0	0	1		0	0	0	1	1		0	0	0	1	1		0	0	0
CropPAL		GRMZM2G172014_P02		plastid:23198870;plastid:22065420	0	1	1	vacuole,plasma membrane,endoplasmic reticulum,golgi,extracellular	plasma membrane	plas	secreted	-	ER: 0.44	non-Chloroplast Targeting	0	0	0	0	0	0		0	0	0	0	0	0		0	0	0	0	0		0	0	0	0	0		0	0	0	0	0		0	0	0
CropPAL		GRMZM2G172021_P01		plastid:22065420	0	1	1	vacuole,plasma membrane,endoplasmic reticulum,golgi,extracellular	nucleus	nucl	other	-	nuclear: 0.52	non-Chloroplast Targeting	0	0	0	0	0	0		0	0	0	0	0	0		0	0	0	0	0		0	0	0	0	0		0	0	0	0	0		0	0	0
CropPAL		GRMZM2G172230_P01		plastid:22065420;plastid:16243905	0	1	1	plastid	plastid	chlo	chloroplast	Y (0.933 | 1-33)	chloroplast: 0.75	Chloroplast Targeting	1	1	1	1	1	1		1	1	1	1	1	1		1	1	1	1	1		1	1	1	1	1		1	1	1	1	1		1	1	1
CropPAL		GRMZM2G172322_P01		extracellular:20408568;plastid:23198870;plastid:22065420;plastid:20089766;plastid:16243905	0	0	0	plastid	plastid	chlo	chloroplast	Y (0.999 | 1-26)	chloroplast: 0.42	Chloroplast Targeting	1	1	1	1	1	1		1	1	1	1	1	1		1	1	1	1	1		1	1	1	1	1		1	1	1	1	1		1	1	1
CropPAL		GRMZM2G172410_P01		plastid:23543921;plastid:22065420;plastid:20089766;plastid:18599648;plastid:18453340	0	1	1	plastid	plastid	chlo	mitochondrion	Y (1.0 | 1-21)	chloroplast: 0.63	Chloroplast Targeting	1	1	0	1	1	1		0	1	1	1	1	1		0	1	1	1	1		0	1	1	1	1		1	1	1	1	1		0	1	1
CropPAL		GRMZM2G172491_P01		plastid:23198870;plastid:22065420	0	1	1	vacuole,plasma membrane,endoplasmic reticulum,golgi,extracellular	plasma membrane	plas	secreted	-	ER: 0.53	non-Chloroplast Targeting	0	0	0	0	0	0		0	0	0	0	0	0		0	0	0	0	0		0	0	0	0	0		0	0	0	0	0		0	0	0
CropPAL		GRMZM2G172826_P01		plastid:22065420	0	1	1	plastid	plastid	chlo	mitochondrion	Y (0.931 | 1-33)	mitochondrial: 0.28	non-Chloroplast Targeting	1	1	0	1	0	0		0	0	0	1	1	1		0	0	0	1	1		0	0	0	1	1		0	0	1	1	1		0	0	0
CropPAL		GRMZM2G172932_P01		plastid:23198870	0	1	1		plastid	chlo	other	-	cytoplasmic: 0.75	non-Chloroplast Targeting	0	1	0	0	0	0		0	0	0	0	0	1		0	0	0	0	1		0	0	0	0	0		0	0	0	0	1		0	0	0
CropPAL		GRMZM2G173315_P01		plastid:22065420	0	1	1		cytosol	cyto	other	-	cytoplasmic: 0.64	non-Chloroplast Targeting	0	0	0	0	0	0		0	0	0	0	0	0		0	0	0	0	0		0	0	0	0	0		0	0	0	0	0		0	0	0
CropPAL		GRMZM2G174196_P01		plastid:23198870;plastid:22065420	0	1	1		nucleus	nucl	other	-	nuclear: 0.65	non-Chloroplast Targeting	0	0	0	0	0	0		0	0	0	0	0	0		0	0	0	0	0		0	0	0	0	0		0	0	0	0	0		0	0	0
CropPAL		GRMZM2G174554_P01		plastid:22065420	0	1	1	mitochondrion	mitochondrion	mito	mitochondrion	Y (0.989 | 1-30)	cytoplasmic: 0.58	non-Chloroplast Targeting	0	0	0	1	0	0		0	0	0	0	0	1		0	0	0	0	1		0	0	0	0	1		0	0	0	0	1		0	0	0
CropPAL		GRMZM2G174716_P01		plastid:23198870;plastid:22065420	0	1	1	mitochondrion	plastid	chlo	chloroplast	Y (0.967 | 1-36)	mitochondrial: 0.77	Chloroplast Targeting	0	1	1	1	0	1		0	0	1	1	1	1		0	1	1	1	1		0	0	1	1	1		0	0	1	1	1		0	0	1
CropPAL		GRMZM2G174738_P01		plastid:23198870;plastid:22065420;plastid:18599648	0	1	1		plastid	chlo	other	-	cytoplasmic: 0.66	non-Chloroplast Targeting	0	1	0	0	0	0		0	0	0	0	0	1		0	0	0	0	1		0	0	0	0	0		0	0	0	0	1		0	0	0
CropPAL		GRMZM2G174757_P01		extracellular:20408568;plastid:23198870	0	0	0		cytosol	cyto	other	-	cytoplasmic: 0.85	non-Chloroplast Targeting	0	0	0	0	0	0		0	0	0	0	0	0		0	0	0	0	0		0	0	0	0	0		0	0	0	0	0		0	0	0
CropPAL		GRMZM2G175510_P01		plastid:23198870	0	1	1		cytosol	cyto	other	-	cytoplasmic: 0.9	non-Chloroplast Targeting	0	0	0	0	0	0		0	0	0	0	0	0		0	0	0	0	0		0	0	0	0	0		0	0	0	0	0		0	0	0
CropPAL		GRMZM2G175576_P01		plastid:22065420	0	1	1	mitochondrion	endoplasmic reticulum	E.R.	other	-	mitochondrial: 0.32	Chloroplast Targeting	0	0	0	0	0	1		0	0	0	0	0	1		0	0	0	0	1		0	0	0	0	1		0	0	0	0	1		0	0	0
CropPAL		GRMZM2G176216_P01		plastid:23198870;plastid:22065420	0	1	1	vacuole,plasma membrane,endoplasmic reticulum,golgi,extracellular	plastid	chlo	secreted	-	ER: 0.26	non-Chloroplast Targeting	0	1	0	0	0	0		0	0	0	0	0	1		0	0	0	0	1		0	0	0	0	0		0	0	0	0	1		0	0	0
CropPAL		GRMZM2G176397_P01		plastid:23198870;plastid:22065420	0	1	1		cytosol	cyto	other	-	cytoplasmic: 0.29	non-Chloroplast Targeting	0	0	0	0	0	0		0	0	0	0	0	0		0	0	0	0	0		0	0	0	0	0		0	0	0	0	0		0	0	0
CropPAL		GRMZM2G176407_P01		plastid:22065420	0	1	1	plastid	nucleus	nucl	mitochondrion	-	cytoplasmic: 0.77	Chloroplast Targeting	1	0	0	0	0	1		0	0	0	0	1	1		0	0	0	0	1		0	0	0	1	1		0	0	0	1	1		0	0	0
CropPAL		GRMZM2G176523_P01		plastid:22065420	0	1	1	plastid	plastid	chlo	chloroplast	Y (0.995 | 1-65)	chloroplast: 0.81	Chloroplast Targeting	1	1	1	1	1	1		1	1	1	1	1	1		1	1	1	1	1		1	1	1	1	1		1	1	1	1	1		1	1	1
CropPAL		GRMZM2G177070_P01		plastid:23198870;plastid:22065420	0	1	1	plastid	plastid	chlo	mitochondrion	Y (0.999 | 1-21)	nuclear: 0.33	Chloroplast Targeting	1	1	0	1	0	1		0	0	1	1	1	1		0	0	1	1	1		0	0	1	1	1		0	1	1	1	1		0	0	1
CropPAL		GRMZM2G177077_P01		extracellular:20408568;plastid:23198870;plastid:22065420;plastid:20089766	0	0	0	mitochondrion	plastid	chlo	mitochondrion	Y (0.98 | 1-45)	chloroplast: 0.66	Chloroplast Targeting	0	1	0	1	1	1		0	0	1	1	1	1		0	1	1	1	1		0	0	1	1	1		0	1	1	1	1		0	0	1
CropPAL		GRMZM2G177098_P01	plastid:18218975		1	0	1	mitochondrion	plastid	chlo	mitochondrion	-	mitochondrial: 0.35	non-Chloroplast Targeting	0	1	0	0	0	0		0	0	0	0	0	1		0	0	0	0	1		0	0	0	0	0		0	0	0	0	1		0	0	0
CropPAL		GRMZM2G177098_P02	plastid:18218975		1	0	1	plastid	plastid	chlo	mitochondrion	Y (0.789 | 1-59)	chloroplast: 0.84	Chloroplast Targeting	1	1	0	1	1	1		0	1	1	1	1	1		0	1	1	1	1		0	1	1	1	1		1	1	1	1	1		0	1	1
CropPAL		GRMZM2G177169_P01		plastid:23198870;plastid:22065420	0	1	1	plastid	plastid	chlo	mitochondrion	Y (0.921 | 1-41)	mitochondrial: 0.46	Chloroplast Targeting	1	1	0	1	0	1		0	0	1	1	1	1		0	0	1	1	1		0	0	1	1	1		0	1	1	1	1		0	0	1
CropPAL		GRMZM2G177224_P01		plastid:23198870;plastid:22065420	0	1	1	plastid	cytosol	cyto	chloroplast	Y (0.984 | 1-60)	chloroplast: 0.89	Chloroplast Targeting	1	0	1	1	1	1		0	1	1	1	1	1		0	1	1	1	1		1	1	1	1	1		0	1	1	1	1		0	1	1
CropPAL		GRMZM2G177412_P02		plastid:23198870;plastid:22065420	0	1	1	plastid	plastid	chlo	chloroplast	Y (0.909 | 1-45)	chloroplast: 0.86	Chloroplast Targeting	1	1	1	1	1	1		1	1	1	1	1	1		1	1	1	1	1		1	1	1	1	1		1	1	1	1	1		1	1	1
CropPAL		GRMZM2G177947_P01		plastid:23198870	0	1	1	mitochondrion	plastid	chlo	chloroplast	Y (0.996 | 1-25)	chloroplast: 0.87	Chloroplast Targeting	0	1	1	1	1	1		0	1	1	1	1	1		1	1	1	1	1		0	1	1	1	1		0	1	1	1	1		0	1	1
CropPAL		GRMZM2G177970_P01		plastid:23198870;plastid:22065420;plastid:20089766	0	1	1	mitochondrion	plastid	chlo	mitochondrion	-	chloroplast: 0.83	Chloroplast Targeting	0	1	0	0	1	1		0	0	0	1	1	1		0	0	1	1	1		0	0	0	1	1		0	0	1	1	1		0	0	1
CropPAL		GRMZM2G178618_P01		plastid:23198870	0	1	1		cytosol	cyto	other	-	cytoplasmic: 0.89	non-Chloroplast Targeting	0	0	0	0	0	0		0	0	0	0	0	0		0	0	0	0	0		0	0	0	0	0		0	0	0	0	0		0	0	0
CropPAL		GRMZM2G178958_P01		plastid:23198870;plastid:22065420;plastid:20089766;plastid:16243905	0	1	1	plastid	plastid	chlo	mitochondrion	Y (0.999 | 1-51)	chloroplast: 0.97	Chloroplast Targeting	1	1	0	1	1	1		0	1	1	1	1	1		0	1	1	1	1		0	1	1	1	1		1	1	1	1	1		0	1	1
CropPAL		GRMZM2G179703_P01		plastid:23198870	0	1	1		nucleus	nucl	mitochondrion	Y (0.755 | 1-83)	nuclear: 0.67	non-Chloroplast Targeting	0	0	0	1	0	0		0	0	0	0	0	1		0	0	0	0	1		0	0	0	0	1		0	0	0	0	1		0	0	0
CropPAL		GRMZM2G179797_P03		extracellular:20408568;plastid:16243905	0	0	0	plastid	plastid	chlo	chloroplast	Y (1.0 | 1-41)	chloroplast: 0.43	Chloroplast Targeting	1	1	1	1	1	1		1	1	1	1	1	1		1	1	1	1	1		1	1	1	1	1		1	1	1	1	1		1	1	1
CropPAL		GRMZM2G179941_P01		plastid:23198870;plastid:22065420;plastid:20089766	0	1	1	plastid	plastid	chlo	chloroplast	Y (0.995 | 1-71)	chloroplast: 0.76	Chloroplast Targeting	1	1	1	1	1	1		1	1	1	1	1	1		1	1	1	1	1		1	1	1	1	1		1	1	1	1	1		1	1	1
CropPAL		GRMZM2G180080_P01		plastid:23198870;plastid:22065420;plastid:20089766	0	1	1		plastid	chlo	chloroplast	Y (0.837 | 1-27)	chloroplast: 0.57	non-Chloroplast Targeting	0	1	1	1	1	0		0	0	1	1	1	1		0	1	1	1	1		0	0	1	1	1		0	0	1	1	1		0	0	1
CropPAL		GRMZM2G180172_P01		plastid:23198870;plastid:22065420	0	1	1	mitochondrion	plastid	chlo	mitochondrion	Y (0.93 | 1-34)	mitochondrial: 0.85	Chloroplast Targeting	0	1	0	1	0	1		0	0	0	1	1	1		0	0	1	1	1		0	0	0	1	1		0	0	1	1	1		0	0	0
CropPAL		GRMZM2G180418_P01		plastid:23198870;plastid:22065420;plastid:20089766;plastid:18453340	0	1	1	plastid	mitochondrion	mito	chloroplast	Y (0.881 | 1-31)	chloroplast: 0.36	Chloroplast Targeting	1	0	1	1	1	1		0	1	1	1	1	1		0	1	1	1	1		1	1	1	1	1		0	1	1	1	1		0	1	1
CropPAL		GRMZM2G180555_P01		plastid:18599648	0	1	1	plastid	nucleus	nucl	chloroplast	-	cytoplasmic: 0.64	Chloroplast Targeting	1	0	1	0	0	1		0	0	0	1	1	1		0	0	0	1	1		0	0	1	1	1		0	0	0	1	1		0	0	1
CropPAL		GRMZM2G180612_P06		plastid:23198870;plastid:22065420;plastid:20089766	0	1	1	plastid	plastid	chlo	chloroplast	Y (0.999 | 1-61)	chloroplast: 0.74	Chloroplast Targeting	1	1	1	1	1	1		1	1	1	1	1	1		1	1	1	1	1		1	1	1	1	1		1	1	1	1	1		1	1	1
CropPAL		GRMZM2G181151_P01		extracellular:20408568;plastid:23198870;plastid:22065420	0	0	0		cytoskeleton	cysk	other	-	cytoplasmic: 0.85	non-Chloroplast Targeting	0	0	0	0	0	0		0	0	0	0	0	0		0	0	0	0	0		0	0	0	0	0		0	0	0	0	0		0	0	0
CropPAL		GRMZM2G181505_P01		extracellular:20408568;plastid:23198870;plastid:22065420	0	0	0	mitochondrion	mitochondrion	mito	mitochondrion	Y (0.929 | 1-36)	chloroplast: 0.57	Chloroplast Targeting	0	0	0	1	1	1		0	0	0	1	1	1		0	0	1	1	1		0	0	1	1	1		0	0	1	1	1		0	0	0
CropPAL		GRMZM2G181568_P01		plastid:22065420;plastid:20089766	0	1	1	mitochondrion	plastid	chlo	mitochondrion	-	chloroplast: 0.54	Chloroplast Targeting	0	1	0	0	1	1		0	0	0	1	1	1		0	0	1	1	1		0	0	0	1	1		0	0	1	1	1		0	0	1
CropPAL		GRMZM2G300801_P01		extracellular:20408568;plastid:23198870;plastid:22065420;plastid:20089766	0	0	0	plastid	plastid	chlo	chloroplast	Y (0.996 | 1-41)	chloroplast: 0.75	Chloroplast Targeting	1	1	1	1	1	1		1	1	1	1	1	1		1	1	1	1	1		1	1	1	1	1		1	1	1	1	1		1	1	1
CropPAL		GRMZM2G300862_P01		plastid:23198870	0	1	1	plastid	plastid	chlo	mitochondrion	Y (0.938 | 1-40)	mitochondrial: 0.92	Chloroplast Targeting	1	1	0	1	0	1		0	0	1	1	1	1		0	0	1	1	1		0	0	1	1	1		0	1	1	1	1		0	0	1
CropPAL		GRMZM2G302233_P01		plastid:23198870;plastid:22065420	0	1	1	plastid	plastid	chlo	chloroplast	Y (1.0 | 1-23)	chloroplast: 0.93	Chloroplast Targeting	1	1	1	1	1	1		1	1	1	1	1	1		1	1	1	1	1		1	1	1	1	1		1	1	1	1	1		1	1	1
CropPAL		GRMZM2G304362_P01		plastid:23198870	0	1	1		cytosol	cyto	other	-	cytoplasmic: 0.76	non-Chloroplast Targeting	0	0	0	0	0	0		0	0	0	0	0	0		0	0	0	0	0		0	0	0	0	0		0	0	0	0	0		0	0	0
CropPAL		GRMZM2G304915_P04		plastid:16243905	0	1	1	mitochondrion	plastid	chlo	mitochondrion	-	extracellular: 0.29	Chloroplast Targeting	0	1	0	0	0	1		0	0	0	0	1	1		0	0	0	1	1		0	0	0	0	1		0	0	0	1	1		0	0	0
CropPAL		GRMZM2G306062_P01		plastid:22065420	0	1	1		nucleus	nucl	other	-	nuclear: 0.53	non-Chloroplast Targeting	0	0	0	0	0	0		0	0	0	0	0	0		0	0	0	0	0		0	0	0	0	0		0	0	0	0	0		0	0	0
CropPAL		GRMZM2G306345_P05		plastid:18599648;plastid:16243905	0	1	1	plastid	cytosol	cyto	mitochondrion	Y (0.821 | 1-56)	chloroplast: 0.82	non-Chloroplast Targeting	1	0	0	1	1	0		0	0	0	1	1	1		0	0	0	1	1		0	0	1	1	1		0	0	1	1	1		0	0	0
CropPAL		GRMZM2G306732_P01		plastid:23198870;plastid:22065420;plastid:20089766;plastid:16243905	0	1	1	plastid	plastid	chlo	chloroplast	Y (0.998 | 1-42)	chloroplast: 0.54	Chloroplast Targeting	1	1	1	1	1	1		1	1	1	1	1	1		1	1	1	1	1		1	1	1	1	1		1	1	1	1	1		1	1	1
CropPAL		GRMZM2G307561_P03		plastid:23543921	0	1	1		plastid	chlo	mitochondrion	Y (0.99 | 1-25)	plasma membrane: 0.25	Chloroplast Targeting	0	1	0	1	0	1		0	0	0	1	1	1		0	0	1	1	1		0	0	0	1	1		0	0	1	1	1		0	0	0
CropPAL		GRMZM2G310431_P01		plasma membrane:23353019;plastid:23198870;plastid:22065420	0	0	0		cytosol	cyto	other	-	cytoplasmic: 0.85	non-Chloroplast Targeting	0	0	0	0	0	0		0	0	0	0	0	0		0	0	0	0	0		0	0	0	0	0		0	0	0	0	0		0	0	0
CropPAL		GRMZM2G310465_P01		plastid:23198870;plastid:22065420	0	1	1		cytosol	cyto	other	-	cytoplasmic: 0.54	non-Chloroplast Targeting	0	0	0	0	0	0		0	0	0	0	0	0		0	0	0	0	0		0	0	0	0	0		0	0	0	0	0		0	0	0
CropPAL		GRMZM2G311961_P01		plastid:23198870;plastid:22065420	0	1	1	plastid	plastid	chlo	mitochondrion	Y (0.804 | 1-71)	chloroplast: 0.48	Chloroplast Targeting	1	1	0	1	1	1		0	1	1	1	1	1		0	1	1	1	1		0	1	1	1	1		1	1	1	1	1		0	1	1
CropPAL		GRMZM2G312244_P01		plastid:22065420	0	1	1		nucleus	nucl	mitochondrion	Y (0.918 | 1-23)	nuclear: 0.41	Chloroplast Targeting	0	0	0	1	0	1		0	0	0	0	1	1		0	0	0	1	1		0	0	0	1	1		0	0	0	1	1		0	0	0
CropPAL		GRMZM2G314652_P01		extracellular:20408568;plastid:23198870;plastid:22065420	0	0	0	vacuole,plasma membrane,endoplasmic reticulum,golgi,extracellular	cytosol	cyto	other	-	cytoplasmic: 0.45	non-Chloroplast Targeting	0	0	0	0	0	0		0	0	0	0	0	0		0	0	0	0	0		0	0	0	0	0		0	0	0	0	0		0	0	0
CropPAL		GRMZM2G315125_P01		plastid:23198870;plastid:22065420;plastid:20089766;plastid:18453340	0	1	1	plastid	plastid	chlo	chloroplast	Y (1.0 | 1-33)	chloroplast: 0.59	Chloroplast Targeting	1	1	1	1	1	1		1	1	1	1	1	1		1	1	1	1	1		1	1	1	1	1		1	1	1	1	1		1	1	1
CropPAL		GRMZM2G315931_P01		plastid:23198870;plastid:22065420;plastid:20089766;plastid:18599648;plastid:18453340	0	1	1	plastid	plastid	chlo	mitochondrion	Y (1.0 | 1-33)	chloroplast: 0.91	Chloroplast Targeting	1	1	0	1	1	1		0	1	1	1	1	1		0	1	1	1	1		0	1	1	1	1		1	1	1	1	1		0	1	1
CropPAL		GRMZM2G317287_P01		plastid:22065420	0	1	1	vacuole,plasma membrane,endoplasmic reticulum,golgi,extracellular	plastid	chlo	secreted	-	cytoplasmic: 0.59	non-Chloroplast Targeting	0	1	0	0	0	0		0	0	0	0	0	1		0	0	0	0	1		0	0	0	0	0		0	0	0	0	1		0	0	0
CropPAL		GRMZM2G318635_P01		plastid:23198870;plastid:22065420	0	1	1		nucleus	nucl	other	-	nuclear: 0.62	non-Chloroplast Targeting	0	0	0	0	0	0		0	0	0	0	0	0		0	0	0	0	0		0	0	0	0	0		0	0	0	0	0		0	0	0
CropPAL		GRMZM2G319062_P01		plastid:23198870;plastid:22065420	0	1	1	plastid	plastid	chlo	chloroplast	Y (1.0 | 1-51)	chloroplast: 0.93	Chloroplast Targeting	1	1	1	1	1	1		1	1	1	1	1	1		1	1	1	1	1		1	1	1	1	1		1	1	1	1	1		1	1	1
CropPAL		GRMZM2G319104_P01		plastid:18453340	0	1	1	mitochondrion	nucleus	nucl	mitochondrion	-	nuclear: 0.66	non-Chloroplast Targeting	0	0	0	0	0	0		0	0	0	0	0	0		0	0	0	0	0		0	0	0	0	0		0	0	0	0	0		0	0	0
CropPAL		GRMZM2G319109_P01		plastid:23198870;plastid:22065420;plastid:18453340	0	1	1	plastid	plastid	chlo	mitochondrion	Y (0.999 | 1-32)	chloroplast: 0.71	Chloroplast Targeting	1	1	0	1	1	1		0	1	1	1	1	1		0	1	1	1	1		0	1	1	1	1		1	1	1	1	1		0	1	1
CropPAL		GRMZM2G321767_P02		plastid:23198870;plastid:22065420	0	1	1	plastid	plastid	chlo	chloroplast	Y (0.999 | 1-32)	chloroplast: 0.43	Chloroplast Targeting	1	1	1	1	1	1		1	1	1	1	1	1		1	1	1	1	1		1	1	1	1	1		1	1	1	1	1		1	1	1
CropPAL		GRMZM2G323024_P01		plastid:23198870;plastid:22065420;plastid:20089766;plastid:18453340	0	1	1	plastid	plastid	chlo	chloroplast	Y (1.0 | 1-41)	chloroplast: 0.7	Chloroplast Targeting	1	1	1	1	1	1		1	1	1	1	1	1		1	1	1	1	1		1	1	1	1	1		1	1	1	1	1		1	1	1
CropPAL		GRMZM2G325019_P01		plastid:23198870;plastid:22065420	0	1	1	plastid	plastid	chlo	chloroplast	Y (0.993 | 1-52)	cytoplasmic: 0.36	Chloroplast Targeting	1	1	1	1	0	1		0	1	1	1	1	1		0	1	1	1	1		0	1	1	1	1		0	1	1	1	1		0	1	1
CropPAL		GRMZM2G325561_P01		plastid:18453340	0	1	1		plastid	chlo	secreted	-	ER: 0.34	Chloroplast Targeting	0	1	0	0	0	1		0	0	0	0	1	1		0	0	0	1	1		0	0	0	0	1		0	0	0	1	1		0	0	0
CropPAL		GRMZM2G326328_P01		plastid:23198870;plastid:22065420	0	1	1		plastid	chlo	other	-	cytoplasmic: 0.54	non-Chloroplast Targeting	0	1	0	0	0	0		0	0	0	0	0	1		0	0	0	0	1		0	0	0	0	0		0	0	0	0	1		0	0	0
CropPAL		GRMZM2G328309_P01		plastid:23198870;plastid:22065420	0	1	1		nucleus	nucl	other	-	cytoplasmic: 0.86	non-Chloroplast Targeting	0	0	0	0	0	0		0	0	0	0	0	0		0	0	0	0	0		0	0	0	0	0		0	0	0	0	0		0	0	0
CropPAL		GRMZM2G328500_P01		extracellular:20408568;plastid:23198870;plastid:22065420	0	0	0	vacuole,plasma membrane,endoplasmic reticulum,golgi,extracellular	cytosol	cyto	mitochondrion	-	extracellular: 0.17	non-Chloroplast Targeting	0	0	0	0	0	0		0	0	0	0	0	0		0	0	0	0	0		0	0	0	0	0		0	0	0	0	0		0	0	0
CropPAL		GRMZM2G328795_P01		plastid:22065420	0	1	1		extracellular	extr	chloroplast	-	cytoplasmic: 0.74	non-Chloroplast Targeting	0	0	1	0	0	0		0	0	0	0	0	1		0	0	0	0	1		0	0	0	0	1		0	0	0	0	0		0	0	0
CropPAL		GRMZM2G328908_P01		plastid:23198870;plastid:22065420;plastid:20089766;plastid:18453340	0	1	1	plastid	plastid	chlo	chloroplast	Y (0.98 | 1-42)	chloroplast: 0.68	Chloroplast Targeting	1	1	1	1	1	1		1	1	1	1	1	1		1	1	1	1	1		1	1	1	1	1		1	1	1	1	1		1	1	1
CropPAL		GRMZM2G329040_P01		plastid:23198870	0	1	1	plastid	plastid	chlo	chloroplast	Y (0.985 | 1-52)	chloroplast: 0.92	Chloroplast Targeting	1	1	1	1	1	1		1	1	1	1	1	1		1	1	1	1	1		1	1	1	1	1		1	1	1	1	1		1	1	1
CropPAL		GRMZM2G329040_P02		plastid:22065420;plastid:20089766	0	1	1	plastid	plastid	chlo	chloroplast	Y (0.985 | 1-52)	chloroplast: 0.75	Chloroplast Targeting	1	1	1	1	1	1		1	1	1	1	1	1		1	1	1	1	1		1	1	1	1	1		1	1	1	1	1		1	1	1
CropPAL		GRMZM2G333142_P01		plastid:22065420	0	1	1	mitochondrion	mitochondrion	mito	mitochondrion	Y (0.997 | 1-28)	chloroplast: 0.61	Chloroplast Targeting	0	0	0	1	1	1		0	0	0	1	1	1		0	0	1	1	1		0	0	1	1	1		0	0	1	1	1		0	0	0
CropPAL		GRMZM2G335287_P01		plastid:23198870	0	1	1		plasma membrane	plas	mitochondrion	-	cytoplasmic: 0.61	non-Chloroplast Targeting	0	0	0	0	0	0		0	0	0	0	0	0		0	0	0	0	0		0	0	0	0	0		0	0	0	0	0		0	0	0
CropPAL		GRMZM2G336908_P01		plastid:22065420;plastid:20089766	0	1	1		plastid	chlo	secreted	-	nuclear: 0.48	non-Chloroplast Targeting	0	1	0	0	0	0		0	0	0	0	0	1		0	0	0	0	1		0	0	0	0	0		0	0	0	0	1		0	0	0
CropPAL		GRMZM2G337113_P02		extracellular:22192489;plastid:23543921;plastid:23198870;plastid:22065420;plastid:20089766;plastid:18599648;plastid:18453340;plastid:16243905	0	0	0	plastid	plastid	chlo	chloroplast	Y (0.997 | 1-36)	chloroplast: 0.91	Chloroplast Targeting	1	1	1	1	1	1		1	1	1	1	1	1		1	1	1	1	1		1	1	1	1	1		1	1	1	1	1		1	1	1
CropPAL		GRMZM2G337113_P03		plastid:16243905	0	1	1	plastid	plastid	chlo	mitochondrion	-	nuclear: 0.49	Chloroplast Targeting	1	1	0	0	0	1		0	0	0	1	1	1		0	0	0	1	1		0	0	0	1	1		0	0	1	1	1		0	0	1
CropPAL		GRMZM2G338158_P01		plastid:22065420	0	1	1	vacuole,plasma membrane,endoplasmic reticulum,golgi,extracellular	plastid	chlo	other	Y (0.984 | 1-29)	mitochondrial: 0.68	non-Chloroplast Targeting	0	1	0	1	0	0		0	0	0	0	1	1		0	0	0	1	1		0	0	0	0	1		0	0	0	1	1		0	0	0
CropPAL		GRMZM2G339540_P04		plastid:23543921	0	1	1	vacuole,plasma membrane,endoplasmic reticulum,golgi,extracellular	plasma membrane	plas	secreted	-	ER: 0.35	Chloroplast Targeting	0	0	0	0	0	1		0	0	0	0	0	1		0	0	0	0	1		0	0	0	0	1		0	0	0	0	1		0	0	0
CropPAL		GRMZM2G339563_P01		plastid:23543921;plastid:22065420;plastid:20089766;plastid:18599648;plastid:18453340	0	1	1	mitochondrion	plastid	chlo	mitochondrion	Y (0.952 | 1-38)	mitochondrial: 0.68	Chloroplast Targeting	0	1	0	1	0	1		0	0	0	1	1	1		0	0	1	1	1		0	0	0	1	1		0	0	1	1	1		0	0	0
CropPAL		GRMZM2G339699_P01		extracellular:20408568;plastid:23198870;plastid:22065420;plastid:20089766	0	0	0	plastid	plastid	chlo	chloroplast	Y (0.984 | 1-41)	chloroplast: 0.63	Chloroplast Targeting	1	1	1	1	1	1		1	1	1	1	1	1		1	1	1	1	1		1	1	1	1	1		1	1	1	1	1		1	1	1
CropPAL		GRMZM2G340251_P01		nucleus:24677780;plasma membrane:23353019;plastid:23198870;plastid:22065420	0	0	0		cytosol	cyto	other	-	cytoplasmic: 0.85	non-Chloroplast Targeting	0	0	0	0	0	0		0	0	0	0	0	0		0	0	0	0	0		0	0	0	0	0		0	0	0	0	0		0	0	0
CropPAL		GRMZM2G340251_P03		plastid:23543921	0	1	1		cytosol	cyto	other	-	cytoplasmic: 0.85	non-Chloroplast Targeting	0	0	0	0	0	0		0	0	0	0	0	0		0	0	0	0	0		0	0	0	0	0		0	0	0	0	0		0	0	0
CropPAL		GRMZM2G341058_P01		plasma membrane:23353019;plastid:22065420	0	0	0		plasma membrane	plas	other	-	cytoplasmic: 0.73	non-Chloroplast Targeting	0	0	0	0	0	0		0	0	0	0	0	0		0	0	0	0	0		0	0	0	0	0		0	0	0	0	0		0	0	0
CropPAL		GRMZM2G341621_P01		plastid:23198870;plastid:22065420	0	1	1	plastid	plastid	chlo	mitochondrion	Y (0.982 | 1-33)	cytoplasmic: 0.4	Chloroplast Targeting	1	1	0	1	0	1		0	0	1	1	1	1		0	0	1	1	1		0	0	1	1	1		0	1	1	1	1		0	0	1
CropPAL		GRMZM2G347056_P01		plasma membrane:23353019;plastid:18453340	0	0	0		cytosol	cyto	other	-	cytoplasmic: 0.81	non-Chloroplast Targeting	0	0	0	0	0	0		0	0	0	0	0	0		0	0	0	0	0		0	0	0	0	0		0	0	0	0	0		0	0	0
CropPAL		GRMZM2G348666_P01		plastid:23198870	0	1	1		cytosol	cyto	other	-	cytoplasmic: 0.76	non-Chloroplast Targeting	0	0	0	0	0	0		0	0	0	0	0	0		0	0	0	0	0		0	0	0	0	0		0	0	0	0	0		0	0	0
CropPAL		GRMZM2G348873_P01		plastid:23198870;plastid:22065420;plastid:20089766;plastid:18453340;plastid:16243905	0	1	1		nucleus	nucl	other	-	cytoplasmic: 0.79	non-Chloroplast Targeting	0	0	0	0	0	0		0	0	0	0	0	0		0	0	0	0	0		0	0	0	0	0		0	0	0	0	0		0	0	0
CropPAL		GRMZM2G348956_P01		plastid:22065420	0	1	1	plastid	plastid	chlo	chloroplast	Y (1.0 | 1-41)	chloroplast: 0.78	Chloroplast Targeting	1	1	1	1	1	1		1	1	1	1	1	1		1	1	1	1	1		1	1	1	1	1		1	1	1	1	1		1	1	1
CropPAL		GRMZM2G349062_P01		plastid:22065420;plastid:20089766;plastid:18599648;plastid:18453340	0	1	1	plastid	plastid	chlo	other	Y (0.985 | 1-48)	mitochondrial: 0.35	Chloroplast Targeting	1	1	0	1	0	1		0	0	1	1	1	1		0	0	1	1	1		0	0	1	1	1		0	1	1	1	1		0	0	1
CropPAL		GRMZM2G349344_P01		plastid:22065420	0	1	1		plastid	chlo	mitochondrion	-	cytoplasmic: 0.76	non-Chloroplast Targeting	0	1	0	0	0	0		0	0	0	0	0	1		0	0	0	0	1		0	0	0	0	0		0	0	0	0	1		0	0	0
CropPAL		GRMZM2G351125_P01		plastid:23198870;plastid:22065420;plastid:20089766;plastid:18599648	0	1	1		plastid	chlo	chloroplast	-	nuclear: 0.83	non-Chloroplast Targeting	0	1	1	0	0	0		0	0	0	0	1	1		0	0	0	1	1		0	0	0	0	1		0	0	0	0	1		0	0	0
CropPAL		GRMZM2G351248_P01		plastid:22065420	0	1	1	mitochondrion	mitochondrion	mito	other	-	cytoplasmic: 0.71	non-Chloroplast Targeting	0	0	0	0	0	0		0	0	0	0	0	0		0	0	0	0	0		0	0	0	0	0		0	0	0	0	0		0	0	0
CropPAL		GRMZM2G351382_P01		plastid:22065420	0	1	1		nucleus	nucl	other	-	nuclear: 0.88	Chloroplast Targeting	0	0	0	0	0	1		0	0	0	0	0	1		0	0	0	0	1		0	0	0	0	1		0	0	0	0	1		0	0	0
CropPAL		GRMZM2G352695_P01		plastid:22065420	0	1	1	plastid	plastid	chlo	secreted	Y (0.961 | 1-52)	mitochondrial: 0.48	Chloroplast Targeting	1	1	0	1	0	1		0	0	1	1	1	1		0	0	1	1	1		0	0	1	1	1		0	1	1	1	1		0	0	1
CropPAL		GRMZM2G353195_P01		plastid:23198870;plastid:22065420	0	1	1	plastid	plastid	chlo	chloroplast	Y (0.999 | 1-51)	chloroplast: 0.54	Chloroplast Targeting	1	1	1	1	1	1		1	1	1	1	1	1		1	1	1	1	1		1	1	1	1	1		1	1	1	1	1		1	1	1
CropPAL		GRMZM2G353213_P02		plastid:18453340	0	1	1	plastid	plastid	chlo	chloroplast	Y (0.997 | 1-51)	chloroplast: 0.69	Chloroplast Targeting	1	1	1	1	1	1		1	1	1	1	1	1		1	1	1	1	1		1	1	1	1	1		1	1	1	1	1		1	1	1
CropPAL		GRMZM2G353444_P02		plastid:23198870;plastid:22065420;plastid:20089766;plastid:18599648;plastid:18453340	0	1	1	plastid	plastid	chlo	chloroplast	Y (1.0 | 1-41)	chloroplast: 0.58	Chloroplast Targeting	1	1	1	1	1	1		1	1	1	1	1	1		1	1	1	1	1		1	1	1	1	1		1	1	1	1	1		1	1	1
CropPAL		GRMZM2G353779_P02		plastid:18453340	0	1	1	plastid	nucleus	nucl	mitochondrion	Y (0.945 | 1-35)	cytoplasmic: 0.39	Chloroplast Targeting	1	0	0	1	0	1		0	0	0	1	1	1		0	0	0	1	1		0	0	1	1	1		0	0	1	1	1		0	0	0
CropPAL		GRMZM2G355940_P01		plastid:22065420	0	1	1	mitochondrion	plastid	chlo	other	-	mitochondrial: 0.68	non-Chloroplast Targeting	0	1	0	0	0	0		0	0	0	0	0	1		0	0	0	0	1		0	0	0	0	0		0	0	0	0	1		0	0	0
CropPAL		GRMZM2G357660_P01		plastid:22065420	0	1	1		nucleus	nucl	other	-	cytoplasmic: 0.55	non-Chloroplast Targeting	0	0	0	0	0	0		0	0	0	0	0	0		0	0	0	0	0		0	0	0	0	0		0	0	0	0	0		0	0	0
CropPAL		GRMZM2G358059_P01		extracellular:20408568;plasma membrane:23508561;plasma membrane:23353019;plastid:23198870;plastid:22065420	0	0	0	vacuole,plasma membrane,endoplasmic reticulum,golgi,extracellular	plastid	chlo	secreted	-	ER: 0.69	non-Chloroplast Targeting	0	1	0	0	0	0		0	0	0	0	0	1		0	0	0	0	1		0	0	0	0	0		0	0	0	0	1		0	0	0
CropPAL		GRMZM2G358205_P01		plastid:23198870;plastid:22065420	0	1	1	vacuole,plasma membrane,endoplasmic reticulum,golgi,extracellular	plasma membrane	plas	secreted	-	ER: 0.27	non-Chloroplast Targeting	0	0	0	0	0	0		0	0	0	0	0	0		0	0	0	0	0		0	0	0	0	0		0	0	0	0	0		0	0	0
CropPAL		GRMZM2G359038_P01		plastid:23198870;plastid:22065420;plastid:20089766	0	1	1	mitochondrion	plasma membrane	plas	chloroplast	Y (0.878 | 1-35)	mitochondrial: 0.3	Chloroplast Targeting	0	0	1	1	0	1		0	0	0	1	1	1		0	0	1	1	1		0	0	1	1	1		0	0	0	1	1		0	0	0
CropPAL		GRMZM2G359038_P02		plastid:23543921;plastid:18599648;plastid:18453340	0	1	1	plastid	plasma membrane	plas	mitochondrion	Y (0.839 | 1-21)	chloroplast: 0.7	Chloroplast Targeting	1	0	0	1	1	1		0	0	1	1	1	1		0	0	1	1	1		0	1	1	1	1		0	1	1	1	1		0	0	1
CropPAL		GRMZM2G359070_P01		extracellular:20408568;plastid:23198870;plastid:22065420	0	0	0	plastid	plastid	chlo	other	Y (1.0 | 1-41)	chloroplast: 0.57	Chloroplast Targeting	1	1	0	1	1	1		0	1	1	1	1	1		0	1	1	1	1		0	1	1	1	1		1	1	1	1	1		0	1	1
CropPAL		GRMZM2G360517_P01		plastid:18453340	0	1	1		nucleus	nucl	other	-	nuclear: 0.47	non-Chloroplast Targeting	0	0	0	0	0	0		0	0	0	0	0	0		0	0	0	0	0		0	0	0	0	0		0	0	0	0	0		0	0	0
CropPAL		GRMZM2G360626_P01		plastid:22065420	0	1	1	mitochondrion	plasma membrane	plas	mitochondrion	-	extracellular: 0.19	non-Chloroplast Targeting	0	0	0	0	0	0		0	0	0	0	0	0		0	0	0	0	0		0	0	0	0	0		0	0	0	0	0		0	0	0
CropPAL		GRMZM2G360821_P01		plastid:23198870;plastid:22065420;plastid:20089766;plastid:18453340	0	1	1		cytosol	cyto	other	-	cytoplasmic: 0.84	non-Chloroplast Targeting	0	0	0	0	0	0		0	0	0	0	0	0		0	0	0	0	0		0	0	0	0	0		0	0	0	0	0		0	0	0
CropPAL		GRMZM2G361501_P01		plastid:22065420	0	1	1		cytosol	cyto	other	-	nuclear: 0.46	non-Chloroplast Targeting	0	0	0	0	0	0		0	0	0	0	0	0		0	0	0	0	0		0	0	0	0	0		0	0	0	0	0		0	0	0
CropPAL		GRMZM2G361605_P01		plastid:23198870	0	1	1		cytosol	nucl	mitochondrion	-	cytoplasmic: 0.9	non-Chloroplast Targeting	0	0	0	0	0	0		0	0	0	0	0	0		0	0	0	0	0		0	0	0	0	0		0	0	0	0	0		0	0	0
CropPAL		GRMZM2G362848_P01		plastid:22065420;plastid:18453340	0	1	1	plastid	plasma membrane	plas	mitochondrion	Y (0.84 | 1-62)	chloroplast: 0.37	Chloroplast Targeting	1	0	0	1	1	1		0	0	1	1	1	1		0	0	1	1	1		0	1	1	1	1		0	1	1	1	1		0	0	1
CropPAL		GRMZM2G363038_P01		plastid:22065420	0	1	1	mitochondrion	nucleus	nucl	mitochondrion	-	mitochondrial: 0.63	Chloroplast Targeting	0	0	0	0	0	1		0	0	0	0	0	1		0	0	0	0	1		0	0	0	0	1		0	0	0	0	1		0	0	0
CropPAL		GRMZM2G364901_P04		plastid:18453340	0	1	1	plastid	plastid	chlo	chloroplast	Y (0.998 | 1-38)	chloroplast: 0.94	Chloroplast Targeting	1	1	1	1	1	1		1	1	1	1	1	1		1	1	1	1	1		1	1	1	1	1		1	1	1	1	1		1	1	1
CropPAL		GRMZM2G365160_P01		plastid:23198870;plastid:22065420	0	1	1	plastid	plastid	chlo	other	Y (0.975 | 1-36)	chloroplast: 0.68	Chloroplast Targeting	1	1	0	1	1	1		0	1	1	1	1	1		0	1	1	1	1		0	1	1	1	1		1	1	1	1	1		0	1	1
CropPAL		GRMZM2G365374_P01		extracellular:20408568;plastid:23198870;plastid:22065420	0	0	0	mitochondrion	mitochondrion	mito	mitochondrion	-	peroxisomal: 0.77	Chloroplast Targeting	0	0	0	0	0	1		0	0	0	0	0	1		0	0	0	0	1		0	0	0	0	1		0	0	0	0	1		0	0	0
CropPAL		GRMZM2G365423_P01		plastid:23198870;plastid:22065420	0	1	1	mitochondrion	plastid	chlo	mitochondrion	Y (0.997 | 1-23)	mitochondrial: 0.42	Chloroplast Targeting	0	1	0	1	0	1		0	0	0	1	1	1		0	0	1	1	1		0	0	0	1	1		0	0	1	1	1		0	0	0
CropPAL		GRMZM2G366532_P01		extracellular:20408568;plastid:22065420	0	0	0		cytosol	cyto	other	-	cytoplasmic: 0.77	non-Chloroplast Targeting	0	0	0	0	0	0		0	0	0	0	0	0		0	0	0	0	0		0	0	0	0	0		0	0	0	0	0		0	0	0
CropPAL		GRMZM2G368902_P01		plastid:22065420;plastid:20089766	0	1	1	plastid	plastid	chlo	chloroplast	Y (0.997 | 1-42)	chloroplast: 0.82	Chloroplast Targeting	1	1	1	1	1	1		1	1	1	1	1	1		1	1	1	1	1		1	1	1	1	1		1	1	1	1	1		1	1	1
CropPAL		GRMZM2G370852_P01		extracellular:20408568;plastid:16243905	0	0	0	plastid	plastid	chlo	chloroplast	Y (0.966 | 1-60)	chloroplast: 0.76	Chloroplast Targeting	1	1	1	1	1	1		1	1	1	1	1	1		1	1	1	1	1		1	1	1	1	1		1	1	1	1	1		1	1	1
CropPAL		GRMZM2G371210_P01		plastid:22065420	0	1	1		nucleus	nucl	other	-	cytoplasmic: 0.67	non-Chloroplast Targeting	0	0	0	0	0	0		0	0	0	0	0	0		0	0	0	0	0		0	0	0	0	0		0	0	0	0	0		0	0	0
CropPAL		GRMZM2G371271_P01		plastid:22065420;plastid:20089766	0	1	1	plastid	endoplasmic reticulum	E.R.	chloroplast	-	nuclear: 0.73	Chloroplast Targeting	1	0	1	0	0	1		0	0	0	1	1	1		0	0	0	1	1		0	0	1	1	1		0	0	0	1	1		0	0	1
CropPAL		GRMZM2G372632_P01		plastid:23198870;plastid:22065420	0	1	1	plastid	plastid	chlo	mitochondrion	Y (0.975 | 1-38)	chloroplast: 0.76	Chloroplast Targeting	1	1	0	1	1	1		0	1	1	1	1	1		0	1	1	1	1		0	1	1	1	1		1	1	1	1	1		0	1	1
CropPAL		GRMZM2G372870_P01		plastid:18599648	0	1	1	mitochondrion	nucleus	nucl	mitochondrion	-	mitochondrial: 0.69	non-Chloroplast Targeting	0	0	0	0	0	0		0	0	0	0	0	0		0	0	0	0	0		0	0	0	0	0		0	0	0	0	0		0	0	0
CropPAL		GRMZM2G373175_P01		plastid:23198870;plastid:22065420	0	1	1	plastid	plastid	chlo	chloroplast	Y (0.972 | 1-41)	cytoplasmic: 0.3	non-Chloroplast Targeting	1	1	1	1	0	0		0	0	1	1	1	1		0	0	1	1	1		0	0	1	1	1		0	0	1	1	1		0	0	1
CropPAL		GRMZM2G373341_P01		plastid:23198870;plastid:22065420	0	1	1		nucleus	nucl	other	-	nuclear: 0.48	non-Chloroplast Targeting	0	0	0	0	0	0		0	0	0	0	0	0		0	0	0	0	0		0	0	0	0	0		0	0	0	0	0		0	0	0
CropPAL		GRMZM2G373435_P01		plastid:23198870;plastid:22065420	0	1	1	plastid	peroxisome	pero	mitochondrion	-	peroxisomal: 0.83	non-Chloroplast Targeting	1	0	0	0	0	0		0	0	0	0	0	1		0	0	0	0	0		0	0	0	0	1		0	0	0	0	1		0	0	0
CropPAL		GRMZM2G375064_P01		plastid:23198870;plastid:22065420	0	1	1	plastid	mitochondrion	mito	mitochondrion	Y (0.998 | 1-22)	chloroplast: 0.53	Chloroplast Targeting	1	0	0	1	1	1		0	0	1	1	1	1		0	0	1	1	1		0	1	1	1	1		0	1	1	1	1		0	0	1
CropPAL		GRMZM2G375504_P01		plastid:23198870	0	1	1		endoplasmic reticulum	E.R.	other	-	cytoplasmic: 0.82	non-Chloroplast Targeting	0	0	0	0	0	0		0	0	0	0	0	0		0	0	0	0	0		0	0	0	0	0		0	0	0	0	0		0	0	0
CropPAL		GRMZM2G375984_P01		plastid:22065420	0	1	1		nucleus	nucl	other	-	cytoplasmic: 0.5	non-Chloroplast Targeting	0	0	0	0	0	0		0	0	0	0	0	0		0	0	0	0	0		0	0	0	0	0		0	0	0	0	0		0	0	0
CropPAL		GRMZM2G377115_P01		plastid:23198870;plastid:22065420;plastid:20089766	0	1	1	plastid	plastid	chlo	chloroplast	Y (0.999 | 1-49)	cytoplasmic: 0.49	Chloroplast Targeting	1	1	1	1	0	1		0	1	1	1	1	1		0	1	1	1	1		0	1	1	1	1		0	1	1	1	1		0	1	1
CropPAL		GRMZM2G377341_P01		extracellular:20408568;plastid:23198870;plastid:22065420	0	0	0		cytosol	cyto	other	-	cytoplasmic: 0.73	non-Chloroplast Targeting	0	0	0	0	0	0		0	0	0	0	0	0		0	0	0	0	0		0	0	0	0	0		0	0	0	0	0		0	0	0
CropPAL		GRMZM2G377539_P04		plastid:22065420	0	1	1			chlo	other	-	cytoplasmic: 0.82	non-Chloroplast Targeting	0	1	0	0	0	0		0	0	0	0	0	1		0	0	0	0	1		0	0	0	0	0		0	0	0	0	1		0	0	0
CropPAL		GRMZM2G377609_P03		plastid:23198870;plastid:22065420;plastid:20089766	0	1	1	plastid	plastid	chlo	chloroplast	Y (1.0 | 1-41)	chloroplast: 0.66	Chloroplast Targeting	1	1	1	1	1	1		1	1	1	1	1	1		1	1	1	1	1		1	1	1	1	1		1	1	1	1	1		1	1	1
CropPAL		GRMZM2G377761_P01		plastid:23198870;plastid:22065420;plastid:20089766	0	1	1	plastid	plastid	chlo	chloroplast	Y (0.986 | 1-78)	nuclear: 0.41	Chloroplast Targeting	1	1	1	1	0	1		0	1	1	1	1	1		0	1	1	1	1		0	1	1	1	1		0	1	1	1	1		0	1	1
CropPAL		GRMZM2G378717_P01		plastid:23198870;plastid:22065420;plastid:20089766	0	1	1		cytosol	cyto	other	-	cytoplasmic: 0.81	non-Chloroplast Targeting	0	0	0	0	0	0		0	0	0	0	0	0		0	0	0	0	0		0	0	0	0	0		0	0	0	0	0		0	0	0
CropPAL		GRMZM2G379286_P01		plastid:23198870	0	1	1	plastid	plastid	chlo	mitochondrion	Y (0.887 | 1-65)	mitochondrial: 0.76	Chloroplast Targeting	1	1	0	1	0	1		0	0	1	1	1	1		0	0	1	1	1		0	0	1	1	1		0	1	1	1	1		0	0	1
CropPAL		GRMZM2G379758_P01		plastid:23198870;plastid:22065420	0	1	1		cytosol	cyto	other	-	nuclear: 0.38	non-Chloroplast Targeting	0	0	0	0	0	0		0	0	0	0	0	0		0	0	0	0	0		0	0	0	0	0		0	0	0	0	0		0	0	0
CropPAL		GRMZM2G380195_P06		plastid:22065420	0	1	1	plastid		plas	mitochondrion	Y (0.822 | 1-32)	chloroplast: 0.7	Chloroplast Targeting	1	0	0	1	1	1		0	0	1	1	1	1		0	0	1	1	1		0	1	1	1	1		0	1	1	1	1		0	0	1
CropPAL		GRMZM2G380665_P01		plastid:23198870	0	1	1	mitochondrion	plastid	chlo	mitochondrion	-	mitochondrial: 0.89	Chloroplast Targeting	0	1	0	0	0	1		0	0	0	0	1	1		0	0	0	1	1		0	0	0	0	1		0	0	0	1	1		0	0	0
CropPAL		GRMZM2G382914_P01		extracellular:20408568;plasma membrane:23353019;plastid:23198870;plastid:22065420	0	0	0		cytosol	cyto	other	-	cytoplasmic: 0.67	non-Chloroplast Targeting	0	0	0	0	0	0		0	0	0	0	0	0		0	0	0	0	0		0	0	0	0	0		0	0	0	0	0		0	0	0
CropPAL		GRMZM2G382914_P02		plastid:16243905	0	1	1		cytosol	cyto	other	-	cytoplasmic: 0.67	non-Chloroplast Targeting	0	0	0	0	0	0		0	0	0	0	0	0		0	0	0	0	0		0	0	0	0	0		0	0	0	0	0		0	0	0
CropPAL		GRMZM2G383088_P01		extracellular:20408568;plastid:23543921;plastid:23198870;plastid:22065420;plastid:20089766;plastid:18599648;plastid:18453340	0	0	0	plastid	plastid	chlo	chloroplast	Y (1.0 | 1-41)	chloroplast: 0.94	Chloroplast Targeting	1	1	1	1	1	1		1	1	1	1	1	1		1	1	1	1	1		1	1	1	1	1		1	1	1	1	1		1	1	1
CropPAL		GRMZM2G384463_P01		plastid:22065420	0	1	1		nucleus	nucl	secreted	-	nuclear: 0.79	non-Chloroplast Targeting	0	0	0	0	0	0		0	0	0	0	0	0		0	0	0	0	0		0	0	0	0	0		0	0	0	0	0		0	0	0
CropPAL		GRMZM2G385622_P01		nucleus:24677780;plastid:23543921;plastid:23198870;plastid:22065420;plastid:21196305;plastid:20701693;plastid:18599648;plastid:18453340;plastid:16243905;plastid:14966246	0	0	0		plastid	chlo	other	-	cytoplasmic: 0.81	non-Chloroplast Targeting	0	1	0	0	0	0		0	0	0	0	0	1		0	0	0	0	1		0	0	0	0	0		0	0	0	0	1		0	0	0
CropPAL		GRMZM2G385635_P01		plastid:23198870;plastid:22065420	0	1	1		cytosol	cyto	other	-	cytoplasmic: 0.84	non-Chloroplast Targeting	0	0	0	0	0	0		0	0	0	0	0	0		0	0	0	0	0		0	0	0	0	0		0	0	0	0	0		0	0	0
CropPAL		GRMZM2G386125_P01		plastid:23198870	0	1	1		endoplasmic reticulum	E.R.	other	-	cytoplasmic: 0.78	non-Chloroplast Targeting	0	0	0	0	0	0		0	0	0	0	0	0		0	0	0	0	0		0	0	0	0	0		0	0	0	0	0		0	0	0
CropPAL		GRMZM2G389118_P01		plastid:23543921;plastid:23198870;plastid:22065420;plastid:18599648;plastid:18453340	0	1	1		cytosol	chlo	chloroplast	-	nuclear: 0.84	non-Chloroplast Targeting	0	1	1	0	0	0		0	0	0	0	1	1		0	0	0	1	1		0	0	0	0	1		0	0	0	0	1		0	0	0
CropPAL		GRMZM2G389233_P01		plastid:23198870	0	1	1		plastid	chlo	other	-	cytoplasmic: 0.57	non-Chloroplast Targeting	0	1	0	0	0	0		0	0	0	0	0	1		0	0	0	0	1		0	0	0	0	0		0	0	0	0	1		0	0	0
CropPAL		GRMZM2G389233_P03		plastid:22065420;plastid:20089766;plastid:16243905	0	1	1		cytosol	cyto	other	-	cytoplasmic: 0.8	non-Chloroplast Targeting	0	0	0	0	0	0		0	0	0	0	0	0		0	0	0	0	0		0	0	0	0	0		0	0	0	0	0		0	0	0
CropPAL		GRMZM2G391413_P01		plastid:22065420	0	1	1	plastid	plastid	chlo	mitochondrion	Y (0.97 | 1-52)	nuclear: 0.64	non-Chloroplast Targeting	1	1	0	1	0	0		0	0	0	1	1	1		0	0	0	1	1		0	0	0	1	1		0	0	1	1	1		0	0	0
CropPAL		GRMZM2G391936_P02		plastid:22065420;plastid:20089766;plastid:16243905	0	1	1	mitochondrion	plastid	chlo	mitochondrion	Y (0.995 | 1-30)	chloroplast: 0.68	Chloroplast Targeting	0	1	0	1	1	1		0	0	1	1	1	1		0	1	1	1	1		0	0	1	1	1		0	1	1	1	1		0	0	1
CropPAL		GRMZM2G392649_P01		plastid:23198870	0	1	1		endoplasmic reticulum	E.R.	other	-	cytoplasmic: 0.77	non-Chloroplast Targeting	0	0	0	0	0	0		0	0	0	0	0	0		0	0	0	0	0		0	0	0	0	0		0	0	0	0	0		0	0	0
CropPAL		GRMZM2G392798_P01		plastid:18453340	0	1	1	mitochondrion	plastid	chlo	mitochondrion	-	mitochondrial: 0.75	Chloroplast Targeting	0	1	0	0	0	1		0	0	0	0	1	1		0	0	0	1	1		0	0	0	0	1		0	0	0	1	1		0	0	0
CropPAL		GRMZM2G394300_P01		plastid:22065420;plastid:18453340	0	1	1		cytosol	nucl	other	-	cytoplasmic: 0.82	non-Chloroplast Targeting	0	0	0	0	0	0		0	0	0	0	0	0		0	0	0	0	0		0	0	0	0	0		0	0	0	0	0		0	0	0
CropPAL		GRMZM2G396550_P01		plastid:22065420	0	1	1		plastid	chlo	secreted	-	Golgi apparatus: 0.42	non-Chloroplast Targeting	0	1	0	0	0	0		0	0	0	0	0	1		0	0	0	0	1		0	0	0	0	0		0	0	0	0	1		0	0	0
CropPAL		GRMZM2G397247_P03		plastid:22065420;plastid:18453340	0	1	1	plastid	plastid	chlo	chloroplast	Y (0.762 | 1-35)	mitochondrial: 0.84	Chloroplast Targeting	1	1	1	1	0	1		0	1	1	1	1	1		0	1	1	1	1		0	1	1	1	1		0	1	1	1	1		0	1	1
CropPAL		GRMZM2G397247_P04		plastid:23543921;plastid:23198870;plastid:20089766;plastid:16243905	0	1	1	plastid	plastid	chlo	chloroplast	Y (0.997 | 1-42)	chloroplast: 0.83	Chloroplast Targeting	1	1	1	1	1	1		1	1	1	1	1	1		1	1	1	1	1		1	1	1	1	1		1	1	1	1	1		1	1	1
CropPAL		GRMZM2G399073_P02		plastid:23198870	0	1	1	plastid	nucleus	nucl	chloroplast	-	nuclear: 0.45	non-Chloroplast Targeting	1	0	1	0	0	0		0	0	0	0	1	1		0	0	0	0	1		0	0	0	1	1		0	0	0	0	1		0	0	0
CropPAL		GRMZM2G399212_P01		plastid:22065420	0	1	1		nucleus	nucl	mitochondrion	-	nuclear: 0.89	non-Chloroplast Targeting	0	0	0	0	0	0		0	0	0	0	0	0		0	0	0	0	0		0	0	0	0	0		0	0	0	0	0		0	0	0
CropPAL		GRMZM2G399858_P01		plastid:22065420	0	1	1	vacuole,plasma membrane,endoplasmic reticulum,golgi,extracellular	nucleus	nucl	secreted	-	cytoplasmic: 0.46	non-Chloroplast Targeting	0	0	0	0	0	0		0	0	0	0	0	0		0	0	0	0	0		0	0	0	0	0		0	0	0	0	0		0	0	0
CropPAL		GRMZM2G400907_P01		plastid:18599648	0	1	1	plastid	nucleus	nucl	chloroplast	Y (0.648 | 1-82)	nuclear: 0.44	Chloroplast Targeting	1	0	1	1	0	1		0	0	1	1	1	1		0	0	1	1	1		0	1	1	1	1		0	0	1	1	1		0	0	1
CropPAL		GRMZM2G402804_P01		plastid:16243905	0	1	1		nucleus	nucl	secreted	-	nuclear: 0.58	non-Chloroplast Targeting	0	0	0	0	0	0		0	0	0	0	0	0		0	0	0	0	0		0	0	0	0	0		0	0	0	0	0		0	0	0
CropPAL		GRMZM2G403636_P01		plastid:22065420	0	1	1	plastid	cytosol	cyto	mitochondrion	-	cytoplasmic: 0.66	Chloroplast Targeting	1	0	0	0	0	1		0	0	0	0	1	1		0	0	0	0	1		0	0	0	1	1		0	0	0	1	1		0	0	0
CropPAL		GRMZM2G403797_P01		plastid:23198870;plastid:22065420	0	1	1		cytosol	cyto	mitochondrion	-	cytoplasmic: 0.59	Chloroplast Targeting	0	0	0	0	0	1		0	0	0	0	0	1		0	0	0	0	1		0	0	0	0	1		0	0	0	0	1		0	0	0
CropPAL		GRMZM2G404043_P01		plastid:22065420	0	1	1	plastid	plastid	chlo	chloroplast	Y (0.994 | 1-49)	chloroplast: 0.37	Chloroplast Targeting	1	1	1	1	1	1		1	1	1	1	1	1		1	1	1	1	1		1	1	1	1	1		1	1	1	1	1		1	1	1
CropPAL		GRMZM2G405052_P01		plastid:23198870;plastid:22065420	0	1	1		nucleus	nucl	other	-	cytoplasmic: 0.63	non-Chloroplast Targeting	0	0	0	0	0	0		0	0	0	0	0	0		0	0	0	0	0		0	0	0	0	0		0	0	0	0	0		0	0	0
CropPAL		GRMZM2G405584_P01		plastid:23198870;plastid:22065420	0	1	1	vacuole,plasma membrane,endoplasmic reticulum,golgi,extracellular	plastid	chlo	secreted	-	ER: 0.26	non-Chloroplast Targeting	0	1	0	0	0	0		0	0	0	0	0	1		0	0	0	0	1		0	0	0	0	0		0	0	0	0	1		0	0	0
CropPAL		GRMZM2G407869_P01		plastid:23198870;plastid:22065420	0	1	1		plastid	chlo	other	-	nuclear: 0.51	Chloroplast Targeting	0	1	0	0	0	1		0	0	0	0	1	1		0	0	0	1	1		0	0	0	0	1		0	0	0	1	1		0	0	0
CropPAL		GRMZM2G407996_P01		extracellular:20408568;plastid:23543921;plastid:23198870;plastid:22065420;plastid:18599648;plastid:16243905	0	0	0	plastid	plastid	chlo	chloroplast	Y (1.0 | 1-41)	chloroplast: 0.95	Chloroplast Targeting	1	1	1	1	1	1		1	1	1	1	1	1		1	1	1	1	1		1	1	1	1	1		1	1	1	1	1		1	1	1
CropPAL		GRMZM2G408308_P01		plastid:22065420	0	1	1		cytosol	cyto	other	-	cytoplasmic: 0.39	non-Chloroplast Targeting	0	0	0	0	0	0		0	0	0	0	0	0		0	0	0	0	0		0	0	0	0	0		0	0	0	0	0		0	0	0
CropPAL		GRMZM2G408703_P01		plastid:22065420	0	1	1	plastid	nucleus	nucl	chloroplast	-	nuclear: 0.5	Chloroplast Targeting	1	0	1	0	0	1		0	0	0	1	1	1		0	0	0	1	1		0	0	1	1	1		0	0	0	1	1		0	0	1
CropPAL		GRMZM2G409726_P01		plastid:22065420	0	1	1		cytosol	cyto	other	-	cytoplasmic: 0.86	non-Chloroplast Targeting	0	0	0	0	0	0		0	0	0	0	0	0		0	0	0	0	0		0	0	0	0	0		0	0	0	0	0		0	0	0
CropPAL		GRMZM2G409997_P01		plastid:23198870;plastid:22065420	0	1	1		cytosol	cyto	other	-	cytoplasmic: 0.69	non-Chloroplast Targeting	0	0	0	0	0	0		0	0	0	0	0	0		0	0	0	0	0		0	0	0	0	0		0	0	0	0	0		0	0	0
CropPAL		GRMZM2G410393_P01		plastid:23198870	0	1	1		plasma membrane	plas	other	-	nuclear: 0.74	non-Chloroplast Targeting	0	0	0	0	0	0		0	0	0	0	0	0		0	0	0	0	0		0	0	0	0	0		0	0	0	0	0		0	0	0
CropPAL		GRMZM2G410479_P01		plastid:23198870;plastid:22065420	0	1	1		cytosol	cyto	other	-	cytoplasmic: 0.57	non-Chloroplast Targeting	0	0	0	0	0	0		0	0	0	0	0	0		0	0	0	0	0		0	0	0	0	0		0	0	0	0	0		0	0	0
CropPAL		GRMZM2G410515_P01		plastid:18453340	0	1	1	plastid	plastid	chlo	chloroplast	Y (0.989 | 1-60)	chloroplast: 0.68	Chloroplast Targeting	1	1	1	1	1	1		1	1	1	1	1	1		1	1	1	1	1		1	1	1	1	1		1	1	1	1	1		1	1	1
CropPAL		GRMZM2G411536_P01		plastid:23198870	0	1	1	mitochondrion	cytosol	cyto	mitochondrion	-	nuclear: 0.41	non-Chloroplast Targeting	0	0	0	0	0	0		0	0	0	0	0	0		0	0	0	0	0		0	0	0	0	0		0	0	0	0	0		0	0	0
CropPAL		GRMZM2G412611_P01		plastid:23198870;plastid:22065420;plastid:20089766;plastid:16243905	0	1	1	plastid	plastid	chlo	mitochondrion	Y (0.868 | 1-71)	chloroplast: 0.71	Chloroplast Targeting	1	1	0	1	1	1		0	1	1	1	1	1		0	1	1	1	1		0	1	1	1	1		1	1	1	1	1		0	1	1
CropPAL		GRMZM2G415007_P01		extracellular:20408568;plastid:23198870;plastid:22065420	0	0	0	vacuole,plasma membrane,endoplasmic reticulum,golgi,extracellular	endoplasmic reticulum	E.R.	secreted	-	ER: 0.84	non-Chloroplast Targeting	0	0	0	0	0	0		0	0	0	0	0	0		0	0	0	0	0		0	0	0	0	0		0	0	0	0	0		0	0	0
CropPAL		GRMZM2G415117_P01		plastid:22065420;plastid:20089766	0	1	1	plastid	plastid	chlo	mitochondrion	-	mitochondrial: 0.51	Chloroplast Targeting	1	1	0	0	0	1		0	0	0	1	1	1		0	0	0	1	1		0	0	0	1	1		0	0	1	1	1		0	0	1
CropPAL		GRMZM2G415491_P01		plastid:23198870;plastid:22065420	0	1	1	plastid	plastid	chlo	mitochondrion	Y (0.988 | 1-26)	chloroplast: 0.51	Chloroplast Targeting	1	1	0	1	1	1		0	1	1	1	1	1		0	1	1	1	1		0	1	1	1	1		1	1	1	1	1		0	1	1
CropPAL		GRMZM2G416120_P01		plastid:23198870;plastid:22065420	0	1	1	mitochondrion	mitochondrion	mito	mitochondrion	-	mitochondrial: 0.96	Chloroplast Targeting	0	0	0	0	0	1		0	0	0	0	0	1		0	0	0	0	1		0	0	0	0	1		0	0	0	0	1		0	0	0
CropPAL		GRMZM2G416426_P01		plastid:23198870	0	1	1	vacuole,plasma membrane,endoplasmic reticulum,golgi,extracellular	plastid	chlo	secreted	-	Golgi apparatus: 0.29	non-Chloroplast Targeting	0	1	0	0	0	0		0	0	0	0	0	1		0	0	0	0	1		0	0	0	0	0		0	0	0	0	1		0	0	0
CropPAL		GRMZM2G418206_P01		plastid:22065420	0	1	1	mitochondrion	nucleus	nucl	mitochondrion	-	nuclear: 0.57	Chloroplast Targeting	0	0	0	0	0	1		0	0	0	0	0	1		0	0	0	0	1		0	0	0	0	1		0	0	0	0	1		0	0	0
CropPAL		GRMZM2G418752_P01		plastid:23198870;plastid:22065420;plastid:20089766	0	1	1	plastid	plastid	chlo	chloroplast	Y (0.99 | 1-35)	mitochondrial: 0.67	Chloroplast Targeting	1	1	1	1	0	1		0	1	1	1	1	1		0	1	1	1	1		0	1	1	1	1		0	1	1	1	1		0	1	1
CropPAL		GRMZM2G419806_P01		plastid:23198870;plastid:22065420;plastid:20089766	0	1	1	plastid	plastid	chlo	chloroplast	Y (0.999 | 1-31)	chloroplast: 0.48	Chloroplast Targeting	1	1	1	1	1	1		1	1	1	1	1	1		1	1	1	1	1		1	1	1	1	1		1	1	1	1	1		1	1	1
CropPAL		GRMZM2G419806_P02		plastid:16243905	0	1	1	plastid	plastid	chlo	chloroplast	Y (0.999 | 1-51)	chloroplast: 0.41	Chloroplast Targeting	1	1	1	1	1	1		1	1	1	1	1	1		1	1	1	1	1		1	1	1	1	1		1	1	1	1	1		1	1	1
CropPAL		GRMZM2G419891_P01		plastid:22065420	0	1	1		cytosol	cyto	other	-	cytoplasmic: 0.86	non-Chloroplast Targeting	0	0	0	0	0	0		0	0	0	0	0	0		0	0	0	0	0		0	0	0	0	0		0	0	0	0	0		0	0	0
CropPAL		GRMZM2G420436_P01		plastid:23198870;plastid:22065420;plastid:20089766	0	1	1	plastid	plastid	chlo	chloroplast	Y (0.996 | 1-48)	cytoplasmic: 0.43	Chloroplast Targeting	1	1	1	1	0	1		0	1	1	1	1	1		0	1	1	1	1		0	1	1	1	1		0	1	1	1	1		0	1	1
CropPAL		GRMZM2G421231_P01		plastid:22065420	0	1	1	plastid	plastid	chlo	mitochondrion	Y (0.945 | 1-32)	mitochondrial: 0.63	Chloroplast Targeting	1	1	0	1	0	1		0	0	1	1	1	1		0	0	1	1	1		0	0	1	1	1		0	1	1	1	1		0	0	1
CropPAL		GRMZM2G421493_P01		plastid:22065420	0	1	1		nucleus	nucl	other	-	cytoplasmic: 0.54	non-Chloroplast Targeting	0	0	0	0	0	0		0	0	0	0	0	0		0	0	0	0	0		0	0	0	0	0		0	0	0	0	0		0	0	0
CropPAL		GRMZM2G421857_P01		plasma membrane:18521681;plastid:22065420	0	0	0		plastid	chlo	other	-	cytoplasmic: 0.8	non-Chloroplast Targeting	0	1	0	0	0	0		0	0	0	0	0	1		0	0	0	0	1		0	0	0	0	0		0	0	0	0	1		0	0	0
CropPAL		GRMZM2G421857_P02		extracellular:20408568;plasma membrane:23353019;plastid:23543921;plastid:23198870	0	0	0		plastid	chlo	other	-	cytoplasmic: 0.8	non-Chloroplast Targeting	0	1	0	0	0	0		0	0	0	0	0	1		0	0	0	0	1		0	0	0	0	0		0	0	0	0	1		0	0	0
CropPAL		GRMZM2G423831_P01		plastid:22065420	0	1	1	plastid	plastid	chlo	mitochondrion	Y (0.992 | 1-55)	chloroplast: 0.63	Chloroplast Targeting	1	1	0	1	1	1		0	1	1	1	1	1		0	1	1	1	1		0	1	1	1	1		1	1	1	1	1		0	1	1
CropPAL		GRMZM2G423851_P01		plastid:18453340	0	1	1	mitochondrion	mitochondrion	chlo_mito	mitochondrion	-	mitochondrial: 0.21	Chloroplast Targeting	0	1	0	0	0	1		0	0	0	0	1	1		0	0	0	1	1		0	0	0	0	1		0	0	0	1	1		0	0	0
CropPAL		GRMZM2G423861_P01		plastid:22065420	0	1	1		cytosol	cyto	chloroplast	-	cytoplasmic: 0.77	non-Chloroplast Targeting	0	0	1	0	0	0		0	0	0	0	0	1		0	0	0	0	1		0	0	0	0	1		0	0	0	0	0		0	0	0
CropPAL		GRMZM2G426154_P01		plastid:23198870;plastid:22065420	0	1	1	plastid	plastid	chlo	mitochondrion	Y (1.0 | 1-41)	chloroplast: 0.59	Chloroplast Targeting	1	1	0	1	1	1		0	1	1	1	1	1		0	1	1	1	1		0	1	1	1	1		1	1	1	1	1		0	1	1
CropPAL		GRMZM2G426467_P01		plastid:22065420	0	1	1		mitochondrion	mito	other	-	cytoplasmic: 0.6	non-Chloroplast Targeting	0	0	0	0	0	0		0	0	0	0	0	0		0	0	0	0	0		0	0	0	0	0		0	0	0	0	0		0	0	0
CropPAL		GRMZM2G426888_P01		plastid:22065420	0	1	1		peroxisome	pero	chloroplast	-	cytoplasmic: 0.33	Chloroplast Targeting	0	0	1	0	0	1		0	0	0	0	1	1		0	0	0	1	1		0	0	0	1	1		0	0	0	0	1		0	0	0
CropPAL		GRMZM2G428391_P01		extracellular:20408568;nucleus:24677780;plasma membrane:23353019;plastid:22065420	0	0	0		cytosol	cyto	other	-	cytoplasmic: 0.85	non-Chloroplast Targeting	0	0	0	0	0	0		0	0	0	0	0	0		0	0	0	0	0		0	0	0	0	0		0	0	0	0	0		0	0	0
CropPAL		GRMZM2G428579_P01		plastid:22065420	0	1	1	plastid	plastid	chlo	chloroplast	Y (0.888 | 1-62)	cytoplasmic: 0.28	Chloroplast Targeting	1	1	1	1	0	1		0	1	1	1	1	1		0	1	1	1	1		0	1	1	1	1		0	1	1	1	1		0	1	1
CropPAL		GRMZM2G430039_P01		plastid:23198870	0	1	1	mitochondrion	plastid	chlo	mitochondrion	-	Golgi apparatus: 0.36	non-Chloroplast Targeting	0	1	0	0	0	0		0	0	0	0	0	1		0	0	0	0	1		0	0	0	0	0		0	0	0	0	1		0	0	0
CropPAL		GRMZM2G431314_P01		plastid:23198870	0	1	1	mitochondrion	endoplasmic reticulum	E.R.	mitochondrion	-	peroxisomal: 0.92	Chloroplast Targeting	0	0	0	0	0	1		0	0	0	0	0	1		0	0	0	0	1		0	0	0	0	1		0	0	0	0	1		0	0	0
CropPAL		GRMZM2G432390_P01		plastid:23543921;plastid:23198870;plastid:22065420;plastid:20089766;plastid:18599648;plastid:18453340	0	1	1	plastid	plastid	chlo	mitochondrion	Y (0.999 | 1-38)	mitochondrial: 0.34	Chloroplast Targeting	1	1	0	1	0	1		0	0	1	1	1	1		0	0	1	1	1		0	0	1	1	1		0	1	1	1	1		0	0	1
CropPAL		GRMZM2G433002_P01		plastid:23198870	0	1	1		cytosol	nucl	other	-	cytoplasmic: 0.83	non-Chloroplast Targeting	0	0	0	0	0	0		0	0	0	0	0	0		0	0	0	0	0		0	0	0	0	0		0	0	0	0	0		0	0	0
CropPAL		GRMZM2G433801_P01		plastid:23198870	0	1	1	plastid	cytosol	cyto	mitochondrion	-	cytoplasmic: 0.6	Chloroplast Targeting	1	0	0	0	0	1		0	0	0	0	1	1		0	0	0	0	1		0	0	0	1	1		0	0	0	1	1		0	0	0
CropPAL		GRMZM2G434173_P01		extracellular:20408568;nucleus:24677780;plastid:23198870;plastid:22065420;plastid:20089766;plastid:18453340;plastid:16243905	0	0	0	plastid	plastid	chlo	chloroplast	Y (0.997 | 1-30)	chloroplast: 0.85	Chloroplast Targeting	1	1	1	1	1	1		1	1	1	1	1	1		1	1	1	1	1		1	1	1	1	1		1	1	1	1	1		1	1	1
CropPAL		GRMZM2G435338_P01		extracellular:20408568;plastid:23198870;plastid:22065420	0	0	0		nucleus	nucl	mitochondrion	-	nuclear: 0.66	Chloroplast Targeting	0	0	0	0	0	1		0	0	0	0	0	1		0	0	0	0	1		0	0	0	0	1		0	0	0	0	1		0	0	0
CropPAL		GRMZM2G436001_P01		plastid:23198870	0	1	1	plastid	plastid	chlo	mitochondrion	Y (0.997 | 1-58)	chloroplast: 0.51	Chloroplast Targeting	1	1	0	1	1	1		0	1	1	1	1	1		0	1	1	1	1		0	1	1	1	1		1	1	1	1	1		0	1	1
CropPAL		GRMZM2G436001_P02		plastid:22065420	0	1	1	plastid	plastid	chlo	mitochondrion	Y (0.997 | 1-58)	chloroplast: 0.44	Chloroplast Targeting	1	1	0	1	1	1		0	1	1	1	1	1		0	1	1	1	1		0	1	1	1	1		1	1	1	1	1		0	1	1
CropPAL		GRMZM2G436328_P01		plastid:23198870;plastid:22065420	0	1	1	mitochondrion	plastid	chlo	chloroplast	Y (0.993 | 1-23)	cytoplasmic: 0.43	Chloroplast Targeting	0	1	1	1	0	1		0	0	1	1	1	1		0	1	1	1	1		0	0	1	1	1		0	0	1	1	1		0	0	1
CropPAL		GRMZM2G437977_P01		plastid:23198870;plastid:22065420	0	1	1	mitochondrion	plastid	chlo	mitochondrion	-	mitochondrial: 0.87	non-Chloroplast Targeting	0	1	0	0	0	0		0	0	0	0	0	1		0	0	0	0	1		0	0	0	0	0		0	0	0	0	1		0	0	0
CropPAL		GRMZM2G438524_P01		plastid:23198870;plastid:22065420	0	1	1	plastid	plastid	chlo	chloroplast	Y (0.993 | 1-42)	chloroplast: 0.63	Chloroplast Targeting	1	1	1	1	1	1		1	1	1	1	1	1		1	1	1	1	1		1	1	1	1	1		1	1	1	1	1		1	1	1
CropPAL		GRMZM2G440208_P01		extracellular:20408568;plastid:23198870;plastid:22065420	0	0	0	plastid	plastid	chlo	chloroplast	Y (0.788 | 1-32)	cytoplasmic: 0.56	Chloroplast Targeting	1	1	1	1	0	1		0	1	1	1	1	1		0	1	1	1	1		0	1	1	1	1		0	1	1	1	1		0	1	1
CropPAL		GRMZM2G440349_P01		plastid:22065420	0	1	1	plastid	plastid	chlo	chloroplast	Y (0.975 | 1-38)	chloroplast: 0.48	Chloroplast Targeting	1	1	1	1	1	1		1	1	1	1	1	1		1	1	1	1	1		1	1	1	1	1		1	1	1	1	1		1	1	1
CropPAL		GRMZM2G440537_P02		plastid:22065420	0	1	1	plastid	plastid	chlo	mitochondrion	Y (0.974 | 1-31)	chloroplast: 0.75	Chloroplast Targeting	1	1	0	1	1	1		0	1	1	1	1	1		0	1	1	1	1		0	1	1	1	1		1	1	1	1	1		0	1	1
CropPAL		GRMZM2G445602_P01		plastid:23198870;plastid:22065420	0	1	1		plasma membrane	plas	other	-	cytoplasmic: 0.33	non-Chloroplast Targeting	0	0	0	0	0	0		0	0	0	0	0	0		0	0	0	0	0		0	0	0	0	0		0	0	0	0	0		0	0	0
CropPAL		GRMZM2G448142_P02		plastid:23198870;plastid:22065420	0	1	1		cytosol	chlo	other	-	cytoplasmic: 0.83	non-Chloroplast Targeting	0	1	0	0	0	0		0	0	0	0	0	1		0	0	0	0	1		0	0	0	0	0		0	0	0	0	1		0	0	0
CropPAL		GRMZM2G448344_P01		plastid:23198870;plastid:22065420;plastid:18453340;plastid:18258693	0	1	1		cytosol	cyto	other	-	cytoplasmic: 0.84	non-Chloroplast Targeting	0	0	0	0	0	0		0	0	0	0	0	0		0	0	0	0	0		0	0	0	0	0		0	0	0	0	0		0	0	0
CropPAL		GRMZM2G448389_P01		plastid:23198870;plastid:22065420	0	1	1		plastid	chlo	other	-	cytoplasmic: 0.81	non-Chloroplast Targeting	0	1	0	0	0	0		0	0	0	0	0	1		0	0	0	0	1		0	0	0	0	0		0	0	0	0	1		0	0	0
CropPAL		GRMZM2G448687_P01		plastid:18599648	0	1	1	vacuole,plasma membrane,endoplasmic reticulum,golgi,extracellular	plasma membrane	plas	secreted	-	ER: 0.39	non-Chloroplast Targeting	0	0	0	0	0	0		0	0	0	0	0	0		0	0	0	0	0		0	0	0	0	0		0	0	0	0	0		0	0	0
CropPAL		GRMZM2G449496_P01		plastid:23543921;plastid:23198870;plastid:22065420;plastid:20089766;plastid:18453340	0	1	1	plastid	plastid	chlo	mitochondrion	Y (1.0 | 1-21)	chloroplast: 0.87	Chloroplast Targeting	1	1	0	1	1	1		0	1	1	1	1	1		0	1	1	1	1		0	1	1	1	1		1	1	1	1	1		0	1	1
CropPAL		GRMZM2G451366_P01		extracellular:20408568;plastid:23198870	0	0	0	vacuole,plasma membrane,endoplasmic reticulum,golgi,extracellular	plasma membrane	plas	secreted	-	ER: 0.59	non-Chloroplast Targeting	0	0	0	0	0	0		0	0	0	0	0	0		0	0	0	0	0		0	0	0	0	0		0	0	0	0	0		0	0	0
CropPAL		GRMZM2G451443_P01		plastid:23198870	0	1	1		cytosol	cyto	other	-	cytoplasmic: 0.63	non-Chloroplast Targeting	0	0	0	0	0	0		0	0	0	0	0	0		0	0	0	0	0		0	0	0	0	0		0	0	0	0	0		0	0	0
CropPAL		GRMZM2G451483_P01		plastid:22065420	0	1	1	mitochondrion	plastid	chlo	mitochondrion	-	mitochondrial: 0.97	Chloroplast Targeting	0	1	0	0	0	1		0	0	0	0	1	1		0	0	0	1	1		0	0	0	0	1		0	0	0	1	1		0	0	0
CropPAL		GRMZM2G454719_P01		plastid:23198870;plastid:22065420	0	1	1	mitochondrion	plastid	chlo	mitochondrion	Y (0.974 | 1-32)	mitochondrial: 0.93	Chloroplast Targeting	0	1	0	1	0	1		0	0	0	1	1	1		0	0	1	1	1		0	0	0	1	1		0	0	1	1	1		0	0	0
CropPAL		GRMZM2G454952_P01		plastid:23198870;plastid:22065420;plastid:20089766;plastid:18453340	0	1	1	plastid	plastid	chlo	chloroplast	Y (0.999 | 1-41)	chloroplast: 0.55	Chloroplast Targeting	1	1	1	1	1	1		1	1	1	1	1	1		1	1	1	1	1		1	1	1	1	1		1	1	1	1	1		1	1	1
CropPAL		GRMZM2G455085_P01		plastid:23198870;plastid:22065420;plastid:20089766	0	1	1		plastid	chlo	secreted	-	cytoplasmic: 0.85	non-Chloroplast Targeting	0	1	0	0	0	0		0	0	0	0	0	1		0	0	0	0	1		0	0	0	0	0		0	0	0	0	1		0	0	0
CropPAL		GRMZM2G455476_P01		plastid:22065420	0	1	1	mitochondrion	plasma membrane	plas	secreted	-	Golgi apparatus: 0.41	non-Chloroplast Targeting	0	0	0	0	0	0		0	0	0	0	0	0		0	0	0	0	0		0	0	0	0	0		0	0	0	0	0		0	0	0
CropPAL		GRMZM2G456023_P02		plastid:22065420	0	1	1	plastid	nucleus	nucl	mitochondrion	-	mitochondrial: 0.91	Chloroplast Targeting	1	0	0	0	0	1		0	0	0	0	1	1		0	0	0	0	1		0	0	0	1	1		0	0	0	1	1		0	0	0
CropPAL		GRMZM2G456123_P01		plastid:22065420	0	1	1	mitochondrion	mitochondrion	chlo	mitochondrion	Y (0.922 | 1-41)	chloroplast: 0.47	Chloroplast Targeting	0	1	0	1	1	1		0	0	1	1	1	1		0	1	1	1	1		0	0	1	1	1		0	1	1	1	1		0	0	1
CropPAL		GRMZM2G457415_P01		plastid:23198870	0	1	1		nucleus	nucl	other	-	cytoplasmic: 0.78	non-Chloroplast Targeting	0	0	0	0	0	0		0	0	0	0	0	0		0	0	0	0	0		0	0	0	0	0		0	0	0	0	0		0	0	0
CropPAL		GRMZM2G457621_P01		plastid:23198870;plastid:22065420;plastid:20089766	0	1	1	plastid	plastid	chlo	chloroplast	Y (0.988 | 1-48)	cytoplasmic: 0.55	Chloroplast Targeting	1	1	1	1	0	1		0	1	1	1	1	1		0	1	1	1	1		0	1	1	1	1		0	1	1	1	1		0	1	1
CropPAL		GRMZM2G463580_P01		plastid:18453340	0	1	1	vacuole,plasma membrane,endoplasmic reticulum,golgi,extracellular	plasma membrane	plas	secreted	-	ER: 0.38	Chloroplast Targeting	0	0	0	0	0	1		0	0	0	0	0	1		0	0	0	0	1		0	0	0	0	1		0	0	0	0	1		0	0	0
CropPAL		GRMZM2G466543_P01		plastid:23198870;plastid:22065420	0	1	1		cytosol	cyto	other	-	cytoplasmic: 0.69	non-Chloroplast Targeting	0	0	0	0	0	0		0	0	0	0	0	0		0	0	0	0	0		0	0	0	0	0		0	0	0	0	0		0	0	0
CropPAL		GRMZM2G466780_P01		plastid:23198870;plastid:22065420	0	1	1	plastid	plastid	chlo	chloroplast	Y (0.999 | 1-61)	chloroplast: 0.48	Chloroplast Targeting	1	1	1	1	1	1		1	1	1	1	1	1		1	1	1	1	1		1	1	1	1	1		1	1	1	1	1		1	1	1
CropPAL		GRMZM2G466833_P01		extracellular:20408568;plastid:23198870;plastid:22065420;plastid:16243905	0	0	0		plastid	chlo	other	Y (0.642 | 1-88)	cytoplasmic: 0.51	Chloroplast Targeting	0	1	0	1	0	1		0	0	0	1	1	1		0	0	1	1	1		0	0	0	1	1		0	0	1	1	1		0	0	0
CropPAL		GRMZM2G467338_P01		plastid:22065420	0	1	1		cytosol	cyto	other	-	cytoplasmic: 0.81	non-Chloroplast Targeting	0	0	0	0	0	0		0	0	0	0	0	0		0	0	0	0	0		0	0	0	0	0		0	0	0	0	0		0	0	0
CropPAL		GRMZM2G472382_P01		plastid:23198870;plastid:22065420	0	1	1	mitochondrion	plastid	chlo	mitochondrion	Y (0.863 | 1-45)	mitochondrial: 0.85	Chloroplast Targeting	0	1	0	1	0	1		0	0	0	1	1	1		0	0	1	1	1		0	0	0	1	1		0	0	1	1	1		0	0	0
CropPAL		GRMZM2G475743_P01		plastid:22065420	0	1	1	plastid	mitochondrion	chlo	chloroplast	Y (0.997 | 1-42)	chloroplast: 0.62	Chloroplast Targeting	1	1	1	1	1	1		1	1	1	1	1	1		1	1	1	1	1		1	1	1	1	1		1	1	1	1	1		1	1	1
CropPAL		GRMZM2G478212_P01		plastid:23198870;plastid:22065420;plastid:20089766;plastid:18453340	0	1	1	plastid	plastid	chlo	mitochondrion	Y (0.979 | 1-67)	mitochondrial: 0.86	Chloroplast Targeting	1	1	0	1	0	1		0	0	1	1	1	1		0	0	1	1	1		0	0	1	1	1		0	1	1	1	1		0	0	1
CropPAL		GRMZM2G479163_P01		plastid:22065420	0	1	1		plasma membrane	plas	other	-	cytoplasmic: 0.53	non-Chloroplast Targeting	0	0	0	0	0	0		0	0	0	0	0	0		0	0	0	0	0		0	0	0	0	0		0	0	0	0	0		0	0	0
CropPAL		GRMZM2G479270_P01		plastid:18453340	0	1	1		cytosol	cyto	other	-	cytoplasmic: 0.81	non-Chloroplast Targeting	0	0	0	0	0	0		0	0	0	0	0	0		0	0	0	0	0		0	0	0	0	0		0	0	0	0	0		0	0	0
CropPAL		GRMZM2G480171_P01		plastid:23198870;plastid:22065420	0	1	1	plastid	plastid	chlo	mitochondrion	Y (0.998 | 1-44)	chloroplast: 0.31	Chloroplast Targeting	1	1	0	1	1	1		0	1	1	1	1	1		0	1	1	1	1		0	1	1	1	1		1	1	1	1	1		0	1	1
CropPAL		GRMZM2G481843_P01		plastid:23198870	0	1	1	plastid	plastid	chlo	mitochondrion	-	ER: 0.27	non-Chloroplast Targeting	1	1	0	0	0	0		0	0	0	0	1	1		0	0	0	0	1		0	0	0	0	1		0	0	0	1	1		0	0	0
CropPAL		GRMZM2G484344_P01		plastid:22065420	0	1	1	mitochondrion	cytosol	chlo	mitochondrion	-	mitochondrial: 0.94	Chloroplast Targeting	0	1	0	0	0	1		0	0	0	0	1	1		0	0	0	1	1		0	0	0	0	1		0	0	0	1	1		0	0	0
CropPAL		GRMZM2G536644_P02		plastid:18453340	0	1	1	vacuole,plasma membrane,endoplasmic reticulum,golgi,extracellular	plastid	chlo	mitochondrion	-	extracellular: 0.23	non-Chloroplast Targeting	0	1	0	0	0	0		0	0	0	0	0	1		0	0	0	0	1		0	0	0	0	0		0	0	0	0	1		0	0	0
CropPAL		GRMZM2G537291_P01		extracellular:20408568;plastid:23198870;plastid:22065420;plastid:16243905	0	0	0	plastid	plastid	chlo	chloroplast	Y (0.992 | 1-71)	chloroplast: 0.81	Chloroplast Targeting	1	1	1	1	1	1		1	1	1	1	1	1		1	1	1	1	1		1	1	1	1	1		1	1	1	1	1		1	1	1
CropPAL		GRMZM2G546254_P01		plastid:22065420	0	1	1	plastid	plastid	chlo	chloroplast	Y (1.0 | 1-41)	chloroplast: 0.92	Chloroplast Targeting	1	1	1	1	1	1		1	1	1	1	1	1		1	1	1	1	1		1	1	1	1	1		1	1	1	1	1		1	1	1
CropPAL		GRMZM2G553687_P01		plastid:23198870	0	1	1		plasma membrane	plas	mitochondrion	-	cytoplasmic: 0.7	non-Chloroplast Targeting	0	0	0	0	0	0		0	0	0	0	0	0		0	0	0	0	0		0	0	0	0	0		0	0	0	0	0		0	0	0
CropPAL		GRMZM2G700683_P01		plastid:23198870;plastid:22065420;plastid:20089766	0	1	1	plastid	mitochondrion	mito	mitochondrion	Y (0.996 | 1-41)	chloroplast: 0.78	Chloroplast Targeting	1	0	0	1	1	1		0	0	1	1	1	1		0	0	1	1	1		0	1	1	1	1		0	1	1	1	1		0	0	1
CropPAL		GRMZM2G700926_P01		extracellular:20408568;plastid:23198870	0	0	0		cytosol	cyto	other	-	cytoplasmic: 0.82	non-Chloroplast Targeting	0	0	0	0	0	0		0	0	0	0	0	0		0	0	0	0	0		0	0	0	0	0		0	0	0	0	0		0	0	0
CropPAL		GRMZM2G701201_P02		plastid:22065420;plastid:20089766;plastid:18453340	0	1	1		plastid	chlo	other	-	cytoplasmic: 0.46	non-Chloroplast Targeting	0	1	0	0	0	0		0	0	0	0	0	1		0	0	0	0	1		0	0	0	0	0		0	0	0	0	1		0	0	0
CropPAL		GRMZM5G800096_P01		plastid:22065420;plastid:20089766;plastid:18453340	0	1	1	vacuole,plasma membrane,endoplasmic reticulum,golgi,extracellular	plastid	chlo	secreted	-	extracellular: 0.39	non-Chloroplast Targeting	0	1	0	0	0	0		0	0	0	0	0	1		0	0	0	0	1		0	0	0	0	0		0	0	0	0	1		0	0	0
CropPAL		GRMZM5G803490_P01		extracellular:20408568;plastid:16243905	0	0	0	mitochondrion	plastid	chlo	mitochondrion	Y (1.0 | 1-41)	chloroplast: 0.86	Chloroplast Targeting	0	1	0	1	1	1		0	0	1	1	1	1		0	1	1	1	1		0	0	1	1	1		0	1	1	1	1		0	0	1
CropPAL		GRMZM5G808939_P01		plastid:23543921;plastid:23198870;plastid:22065420;plastid:21196305;plastid:20701693;plastid:20089766;plastid:18453340	0	1	1	mitochondrion	plasma membrane	plas	mitochondrion	-	extracellular: 0.22	non-Chloroplast Targeting	0	0	0	0	0	0		0	0	0	0	0	0		0	0	0	0	0		0	0	0	0	0		0	0	0	0	0		0	0	0
CropPAL		GRMZM5G809546_P01		plastid:18453340	0	1	1	plastid	plastid	chlo	mitochondrion	Y (0.988 | 1-33)	mitochondrial: 0.8	Chloroplast Targeting	1	1	0	1	0	1		0	0	1	1	1	1		0	0	1	1	1		0	0	1	1	1		0	1	1	1	1		0	0	1
CropPAL		GRMZM5G810061_P01		plastid:16243905	0	1	1	plastid	mitochondrion	mito	mitochondrion	Y (0.991 | 1-30)	chloroplast: 0.69	Chloroplast Targeting	1	0	0	1	1	1		0	0	1	1	1	1		0	0	1	1	1		0	1	1	1	1		0	1	1	1	1		0	0	1
CropPAL		GRMZM5G813217_P01		plastid:16243905	0	1	1	plastid	plastid	chlo	mitochondrion	Y (1.0 | 1-25)	chloroplast: 0.48	Chloroplast Targeting	1	1	0	1	1	1		0	1	1	1	1	1		0	1	1	1	1		0	1	1	1	1		1	1	1	1	1		0	1	1
CropPAL		GRMZM5G813217_P03		plastid:16243905	0	1	1		cytosol	cyto	chloroplast	-	cytoplasmic: 0.66	non-Chloroplast Targeting	0	0	1	0	0	0		0	0	0	0	0	1		0	0	0	0	1		0	0	0	0	1		0	0	0	0	0		0	0	0
CropPAL		GRMZM5G828229_P02		plastid:18599648;plastid:16243905	0	1	1	mitochondrion	plastid	chlo	mitochondrion	Y (0.932 | 1-22)	mitochondrial: 0.91	Chloroplast Targeting	0	1	0	1	0	1		0	0	0	1	1	1		0	0	1	1	1		0	0	0	1	1		0	0	1	1	1		0	0	0
CropPAL		GRMZM5G832772_P01		plastid:18599648	0	1	1		plasma membrane	plas	other	-	peroxisomal: 0.28	non-Chloroplast Targeting	0	0	0	0	0	0		0	0	0	0	0	0		0	0	0	0	0		0	0	0	0	0		0	0	0	0	0		0	0	0
CropPAL		GRMZM5G832772_P02		plastid:18599648	0	1	1		plasma membrane	plas	other	-	peroxisomal: 0.28	non-Chloroplast Targeting	0	0	0	0	0	0		0	0	0	0	0	0		0	0	0	0	0		0	0	0	0	0		0	0	0	0	0		0	0	0
CropPAL		GRMZM5G836910_P01		extracellular:20408568;plastid:23543921;plastid:18453340;plastid:16243905	0	0	0	plastid	plastid	chlo	chloroplast	Y (0.995 | 1-51)	chloroplast: 0.67	Chloroplast Targeting	1	1	1	1	1	1		1	1	1	1	1	1		1	1	1	1	1		1	1	1	1	1		1	1	1	1	1		1	1	1
CropPAL		GRMZM5G836994_P01		plastid:22065420	0	1	1	vacuole,plasma membrane,endoplasmic reticulum,golgi,extracellular	nucleus	chlo	other	-	nuclear: 0.48	non-Chloroplast Targeting	0	1	0	0	0	0		0	0	0	0	0	1		0	0	0	0	1		0	0	0	0	0		0	0	0	0	1		0	0	0
CropPAL		GRMZM5G837869_P01		plastid:18453340	0	1	1	plastid	plastid	chlo	chloroplast	Y (0.998 | 1-59)	chloroplast: 0.72	Chloroplast Targeting	1	1	1	1	1	1		1	1	1	1	1	1		1	1	1	1	1		1	1	1	1	1		1	1	1	1	1		1	1	1
CropPAL		GRMZM5G840582_P01		extracellular:20408568;plastid:23543921	0	0	0		cytosol	cyto	other	-	peroxisomal: 0.6	non-Chloroplast Targeting	0	0	0	0	0	0		0	0	0	0	0	0		0	0	0	0	0		0	0	0	0	0		0	0	0	0	0		0	0	0
CropPAL		GRMZM5G845611_P01		plastid:18599648;plastid:18453340;plastid:16243905;plastid:14966246	0	1	1	plastid	plastid	chlo	chloroplast	Y (0.992 | 1-33)	chloroplast: 0.86	Chloroplast Targeting	1	1	1	1	1	1		1	1	1	1	1	1		1	1	1	1	1		1	1	1	1	1		1	1	1	1	1		1	1	1
CropPAL		GRMZM5G849107_P01		plastid:18453340	0	1	1	mitochondrion	plastid	chlo	mitochondrion	Y (0.99 | 1-51)	mitochondrial: 0.5	Chloroplast Targeting	0	1	0	1	0	1		0	0	0	1	1	1		0	0	1	1	1		0	0	0	1	1		0	0	1	1	1		0	0	0
CropPAL		GRMZM5G851266_P01		plastid:16243905	0	1	1	plastid	plastid	chlo	chloroplast	Y (1.0 | 1-41)	chloroplast: 0.89	Chloroplast Targeting	1	1	1	1	1	1		1	1	1	1	1	1		1	1	1	1	1		1	1	1	1	1		1	1	1	1	1		1	1	1
CropPAL		GRMZM5G856084_P01		plastid:23543921;plastid:18453340	0	1	1	mitochondrion	plastid	chlo	chloroplast	Y (0.874 | 1-82)	chloroplast: 0.39	Chloroplast Targeting	0	1	1	1	1	1		0	1	1	1	1	1		1	1	1	1	1		0	1	1	1	1		0	1	1	1	1		0	1	1
CropPAL		GRMZM5G856653_P01		plastid:23543921;plastid:18599648	0	1	1	plastid	plastid	chlo	secreted	-	nuclear: 0.27	non-Chloroplast Targeting	1	1	0	0	0	0		0	0	0	0	1	1		0	0	0	0	1		0	0	0	0	1		0	0	0	1	1		0	0	0
CropPAL		GRMZM5G856777_P01		plastid:23543921;plastid:23198870;plastid:22065420;plastid:21196305;plastid:20701693;plastid:20089766;plastid:18599648;plastid:18453340	0	1	1	mitochondrion	plasma membrane	plas	mitochondrion	-	cytoplasmic: 0.32	non-Chloroplast Targeting	0	0	0	0	0	0		0	0	0	0	0	0		0	0	0	0	0		0	0	0	0	0		0	0	0	0	0		0	0	0
CropPAL		GRMZM5G858094_P01		extracellular:20408568;plastid:18453340;plastid:16243905	0	0	0	plastid	plastid	chlo	chloroplast	Y (0.999 | 1-41)	chloroplast: 0.63	Chloroplast Targeting	1	1	1	1	1	1		1	1	1	1	1	1		1	1	1	1	1		1	1	1	1	1		1	1	1	1	1		1	1	1
CropPAL		GRMZM5G858094_P02		extracellular:20408568;plastid:14966246	0	0	0	plastid	plastid	chlo	chloroplast	Y (0.999 | 1-41)	chloroplast: 0.64	Chloroplast Targeting	1	1	1	1	1	1		1	1	1	1	1	1		1	1	1	1	1		1	1	1	1	1		1	1	1	1	1		1	1	1
CropPAL		GRMZM5G859195_P02		plastid:16243905	0	1	1	plastid	plastid	chlo	chloroplast	Y (0.999 | 1-61)	chloroplast: 0.92	Chloroplast Targeting	1	1	1	1	1	1		1	1	1	1	1	1		1	1	1	1	1		1	1	1	1	1		1	1	1	1	1		1	1	1
CropPAL		GRMZM5G862107_P01		plastid:18453340;plastid:16243905	0	1	1	plastid	plastid	chlo	chloroplast	Y (1.0 | 1-24)	cytoplasmic: 0.57	Chloroplast Targeting	1	1	1	1	0	1		0	1	1	1	1	1		0	1	1	1	1		0	1	1	1	1		0	1	1	1	1		0	1	1
CropPAL		GRMZM5G863152_P02		plastid:18453340	0	1	1	mitochondrion	plastid	chlo	mitochondrion	Y (0.975 | 1-60)	mitochondrial: 0.38	non-Chloroplast Targeting	0	1	0	1	0	0		0	0	0	0	1	1		0	0	0	1	1		0	0	0	0	1		0	0	0	1	1		0	0	0
CropPAL		GRMZM5G864689_P01		plastid:18599648	0	1	1	plastid	cytosol	chlo	chloroplast	-	cytoplasmic: 0.26	Chloroplast Targeting	1	1	1	0	0	1		0	0	1	1	1	1		0	0	1	1	1		0	0	1	1	1		0	0	1	1	1		0	1	1
CropPAL		GRMZM5G873519_P02		plastid:23543921;plastid:18599648;plastid:18453340	0	1	1	plastid	plastid	chlo	mitochondrion	Y (0.986 | 1-43)	chloroplast: 0.44	Chloroplast Targeting	1	1	0	1	1	1		0	1	1	1	1	1		0	1	1	1	1		0	1	1	1	1		1	1	1	1	1		0	1	1
CropPAL		GRMZM5G875238_P01		plastid:23543921	0	1	1		cytosol	cyto	other	-	nuclear: 0.57	non-Chloroplast Targeting	0	0	0	0	0	0		0	0	0	0	0	0		0	0	0	0	0		0	0	0	0	0		0	0	0	0	0		0	0	0
CropPAL		GRMZM5G877454_P01		plastid:23198870;plastid:22065420	0	1	1		nucleus	nucl	other	-	cytoplasmic: 0.65	non-Chloroplast Targeting	0	0	0	0	0	0		0	0	0	0	0	0		0	0	0	0	0		0	0	0	0	0		0	0	0	0	0		0	0	0
CropPAL		GRMZM5G878070_P01		plastid:18453340	0	1	1	plastid	plastid	chlo	chloroplast	Y (1.0 | 1-34)	chloroplast: 0.64	Chloroplast Targeting	1	1	1	1	1	1		1	1	1	1	1	1		1	1	1	1	1		1	1	1	1	1		1	1	1	1	1		1	1	1
CropPAL		GRMZM5G878070_P02		plastid:18453340	0	1	1	plastid	plastid	chlo	chloroplast	Y (1.0 | 1-34)	chloroplast: 0.77	Chloroplast Targeting	1	1	1	1	1	1		1	1	1	1	1	1		1	1	1	1	1		1	1	1	1	1		1	1	1	1	1		1	1	1
CropPAL		GRMZM5G886257_P01		extracellular:20408568;plastid:16243905	0	0	0		plastid	chlo	secreted	-	cytoplasmic: 0.81	non-Chloroplast Targeting	0	1	0	0	0	0		0	0	0	0	0	1		0	0	0	0	1		0	0	0	0	0		0	0	0	0	1		0	0	0
CropPAL		GRMZM5G888696_P02		plastid:23543921;plastid:18599648;plastid:18453340	0	1	1	mitochondrion	plastid	chlo	other	-	extracellular: 0.32	non-Chloroplast Targeting	0	1	0	0	0	0		0	0	0	0	0	1		0	0	0	0	1		0	0	0	0	0		0	0	0	0	1		0	0	0
CropPAL		GRMZM5G892247_P01		plastid:23198870;plastid:22065420	0	1	1		cytosol	cyto	other	-	nuclear: 0.67	non-Chloroplast Targeting	0	0	0	0	0	0		0	0	0	0	0	0		0	0	0	0	0		0	0	0	0	0		0	0	0	0	0		0	0	0
CropPAL		GRMZM5G894515_P01		plastid:23198870;plastid:22065420;plastid:18453340	0	1	1	vacuole,plasma membrane,endoplasmic reticulum,golgi,extracellular	plastid	chlo	secreted	-	ER: 0.26	non-Chloroplast Targeting	0	1	0	0	0	0		0	0	0	0	0	1		0	0	0	0	1		0	0	0	0	0		0	0	0	0	1		0	0	0
CropPAL		GRMZM5G899366_P01		plastid:23198870;plastid:22065420	0	1	1		cytosol	cyto	other	-	cytoplasmic: 0.74	non-Chloroplast Targeting	0	0	0	0	0	0		0	0	0	0	0	0		0	0	0	0	0		0	0	0	0	0		0	0	0	0	0		0	0	0
CropPAL		AC148152.3_FGP005		plastid:22833285	0	1	1		cytosol	cyto	other	-	cytoplasmic: 0.7	non-Chloroplast Targeting	0	0	0	0	0	0		0	0	0	0	0	0		0	0	0	0	0		0	0	0	0	0		0	0	0	0	0		0	0	0
CropPAL		AC149475.2_FGP002		extracellular:20408568;plastid:23198870	0	0	0	vacuole,plasma membrane,endoplasmic reticulum,golgi,extracellular	plasma membrane	plas	secreted	-	extracellular: 0.34	non-Chloroplast Targeting	0	0	0	0	0	0		0	0	0	0	0	0		0	0	0	0	0		0	0	0	0	0		0	0	0	0	0		0	0	0
CropPAL		AC149810.2_FGP004		plastid:23198870	0	1	1	plastid	plastid	chlo	chloroplast	Y (1.0 | 1-41)	chloroplast: 0.44	Chloroplast Targeting	1	1	1	1	1	1		1	1	1	1	1	1		1	1	1	1	1		1	1	1	1	1		1	1	1	1	1		1	1	1
CropPAL		AC155624.2_FGP011		plastid:22065420;plastid:20089766;plastid:18453340	0	1	1	plastid	plastid	chlo	mitochondrion	Y (0.965 | 1-38)	mitochondrial: 0.87	Chloroplast Targeting	1	1	0	1	0	1		0	0	1	1	1	1		0	0	1	1	1		0	0	1	1	1		0	1	1	1	1		0	0	1
CropPAL		AC182617.3_FGP001		extracellular:20408568;plastid:23198870;plastid:22065420;plastid:20089766	0	0	0	plastid	plastid	chlo	chloroplast	Y (0.999 | 1-33)	chloroplast: 0.9	Chloroplast Targeting	1	1	1	1	1	1		1	1	1	1	1	1		1	1	1	1	1		1	1	1	1	1		1	1	1	1	1		1	1	1
CropPAL		AC188023.3_FGP005		plastid:23198870;plastid:22065420;plastid:20089766	0	1	1	plastid	plastid	chlo	chloroplast	Y (0.971 | 1-42)	mitochondrial: 0.75	Chloroplast Targeting	1	1	1	1	0	1		0	1	1	1	1	1		0	1	1	1	1		0	1	1	1	1		0	1	1	1	1		0	1	1
CropPAL		AC190609.3_FGP002		plastid:23198870	0	1	1		cytosol	cyto	other	-	cytoplasmic: 0.34	non-Chloroplast Targeting	0	0	0	0	0	0		0	0	0	0	0	0		0	0	0	0	0		0	0	0	0	0		0	0	0	0	0		0	0	0
CropPAL		AC191009.3_FGP004		plastid:23198870;plastid:22065420	0	1	1		plastid	chlo	secreted	-	cytoplasmic: 0.51	non-Chloroplast Targeting	0	1	0	0	0	0		0	0	0	0	0	1		0	0	0	0	1		0	0	0	0	0		0	0	0	0	1		0	0	0
CropPAL		AC194341.4_FGP002		plastid:23198870;plastid:22065420	0	1	1	mitochondrion	plastid	chlo	mitochondrion	-	mitochondrial: 0.79	non-Chloroplast Targeting	0	1	0	0	0	0		0	0	0	0	0	1		0	0	0	0	1		0	0	0	0	0		0	0	0	0	1		0	0	0
CropPAL		AC194734.3_FGP004		plastid:22065420	0	1	1	plastid	plastid	chlo	chloroplast	Y (1.0 | 1-41)	chloroplast: 0.89	Chloroplast Targeting	1	1	1	1	1	1		1	1	1	1	1	1		1	1	1	1	1		1	1	1	1	1		1	1	1	1	1		1	1	1
CropPAL		AC194970.5_FGP001		plastid:23198870;plastid:22065420;plastid:20089766	0	1	1	plastid	plastid	chlo	chloroplast	Y (0.957 | 1-50)	chloroplast: 0.95	Chloroplast Targeting	1	1	1	1	1	1		1	1	1	1	1	1		1	1	1	1	1		1	1	1	1	1		1	1	1	1	1		1	1	1
CropPAL		AC196489.3_FGP002		extracellular:20408568;plastid:23198870;plastid:22065420	0	0	0		cytosol	cyto	mitochondrion	-	cytoplasmic: 0.76	non-Chloroplast Targeting	0	0	0	0	0	0		0	0	0	0	0	0		0	0	0	0	0		0	0	0	0	0		0	0	0	0	0		0	0	0
CropPAL		AC196961.2_FGP003		plastid:23198870;plastid:22065420	0	1	1		nucleus	nucl	mitochondrion	-	cytoplasmic: 0.61	non-Chloroplast Targeting	0	0	0	0	0	0		0	0	0	0	0	0		0	0	0	0	0		0	0	0	0	0		0	0	0	0	0		0	0	0
CropPAL		AC197246.3_FGP003		extracellular:20408568;plastid:23198870	0	0	0		plastid	chlo	mitochondrion	-	nuclear: 0.5	Chloroplast Targeting	0	1	0	0	0	1		0	0	0	0	1	1		0	0	0	1	1		0	0	0	0	1		0	0	0	1	1		0	0	0
CropPAL		AC203535.4_FGP004		plastid:23198870;plastid:22065420;plastid:20089766;plastid:18453340	0	1	1		cytosol	cyto	mitochondrion	-	cytoplasmic: 0.6	non-Chloroplast Targeting	0	0	0	0	0	0		0	0	0	0	0	0		0	0	0	0	0		0	0	0	0	0		0	0	0	0	0		0	0	0
CropPAL		AC203966.5_FGP002		plastid:23198870;plastid:22065420;plastid:20089766	0	1	1		vacuole	vacu	other	-	cytoplasmic: 0.85	non-Chloroplast Targeting	0	0	0	0	0	0		0	0	0	0	0	0		0	0	0	0	0		0	0	0	0	0		0	0	0	0	0		0	0	0
CropPAL		AC205725.3_FGP010		plastid:18453340	0	1	1		nucleus	nucl	other	-	cytoplasmic: 0.43	non-Chloroplast Targeting	0	0	0	0	0	0		0	0	0	0	0	0		0	0	0	0	0		0	0	0	0	0		0	0	0	0	0		0	0	0
CropPAL		AC207722.2_FGP009		plastid:23543921;plastid:23198870;plastid:22065420;plastid:21196305;plastid:20701693;plastid:19688749;plastid:18453340	0	1	1	plastid	plastid	chlo	chloroplast	Y (0.971 | 1-42)	chloroplast: 0.67	Chloroplast Targeting	1	1	1	1	1	1		1	1	1	1	1	1		1	1	1	1	1		1	1	1	1	1		1	1	1	1	1		1	1	1
CropPAL		AC208571.4_FGP001		plastid:18453340	0	1	1		plastid	chlo	other	-	nuclear: 0.52	non-Chloroplast Targeting	0	1	0	0	0	0		0	0	0	0	0	1		0	0	0	0	1		0	0	0	0	0		0	0	0	0	1		0	0	0
CropPAL		AC208915.3_FGP010		plastid:23198870;plastid:22065420	0	1	1		plastid	chlo	mitochondrion	-	mitochondrial: 0.58	non-Chloroplast Targeting	0	1	0	0	0	0		0	0	0	0	0	1		0	0	0	0	1		0	0	0	0	0		0	0	0	0	1		0	0	0
CropPAL		AC209208.3_FGP002		extracellular:20408568;plastid:22065420	0	0	0		plasma membrane	plas	other	-	cytoplasmic: 0.27	non-Chloroplast Targeting	0	0	0	0	0	0		0	0	0	0	0	0		0	0	0	0	0		0	0	0	0	0		0	0	0	0	0		0	0	0
CropPAL		AC209374.4_FGP002		extracellular:20408568;plastid:23198870;plastid:22065420;plastid:20089766	0	0	0	plastid	plastid	chlo	chloroplast	Y (1.0 | 1-41)	chloroplast: 0.72	Chloroplast Targeting	1	1	1	1	1	1		1	1	1	1	1	1		1	1	1	1	1		1	1	1	1	1		1	1	1	1	1		1	1	1
CropPAL		AC210013.4_FGP016		plastid:23198870;plastid:22065420	0	1	1		mitochondrion	mito	secreted	-	cytoplasmic: 0.63	non-Chloroplast Targeting	0	0	0	0	0	0		0	0	0	0	0	0		0	0	0	0	0		0	0	0	0	0		0	0	0	0	0		0	0	0
CropPAL		AC210013.4_FGP019		plastid:23198870;plastid:22065420	0	1	1		cytosol	cyto	other	-	cytoplasmic: 0.52	non-Chloroplast Targeting	0	0	0	0	0	0		0	0	0	0	0	0		0	0	0	0	0		0	0	0	0	0		0	0	0	0	0		0	0	0
CropPAL		AC210517.3_FGP003		extracellular:20408568;plastid:23198870	0	0	0	plastid	plastid	chlo	mitochondrion	Y (0.999 | 1-48)	chloroplast: 0.54	Chloroplast Targeting	1	1	0	1	1	1		0	1	1	1	1	1		0	1	1	1	1		0	1	1	1	1		1	1	1	1	1		0	1	1
CropPAL		AC212565.3_FGP001		plastid:23543921;plastid:23198870;plastid:22065420	0	1	1	plastid	nucleus	nucl	chloroplast	Y (0.92 | 1-28)	mitochondrial: 0.73	Chloroplast Targeting	1	0	1	1	0	1		0	0	1	1	1	1		0	0	1	1	1		0	1	1	1	1		0	0	1	1	1		0	0	1
CropPAL		AC214350.3_FGP007		extracellular:20408568;plastid:23543921;plastid:23198870;plastid:22065420	0	0	0	mitochondrion	mitochondrion	mito	mitochondrion	-	mitochondrial: 0.94	non-Chloroplast Targeting	0	0	0	0	0	0		0	0	0	0	0	0		0	0	0	0	0		0	0	0	0	0		0	0	0	0	0		0	0	0
CropPAL		AC217050.4_FGP006		extracellular:20408568;plasma membrane:23353019;plastid:23198870;plastid:22065420;plastid:20089766	0	0	0		plasma membrane	plas	other	-	cytoplasmic: 0.8	non-Chloroplast Targeting	0	0	0	0	0	0		0	0	0	0	0	0		0	0	0	0	0		0	0	0	0	0		0	0	0	0	0		0	0	0
CropPAL		AC217300.3_FGP005		plastid:23198870;plastid:22065420;plastid:20089766	0	1	1	plastid	plastid	chlo	chloroplast	Y (0.987 | 1-41)	chloroplast: 0.62	Chloroplast Targeting	1	1	1	1	1	1		1	1	1	1	1	1		1	1	1	1	1		1	1	1	1	1		1	1	1	1	1		1	1	1
CropPAL		AC217358.3_FGP005		extracellular:20408568;plastid:23543921;plastid:23198870;plastid:22065420	0	0	0	mitochondrion	cytosol	cyto_plas	other	-	mitochondrial: 0.29	non-Chloroplast Targeting	0	0	0	0	0	0		0	0	0	0	0	0		0	0	0	0	0		0	0	0	0	0		0	0	0	0	0		0	0	0
CropPAL		AC217840.3_FGP001		plastid:18599648	0	1	1	mitochondrion	plastid	chlo	mitochondrion	-	mitochondrial: 0.87	non-Chloroplast Targeting	0	1	0	0	0	0		0	0	0	0	0	1		0	0	0	0	1		0	0	0	0	0		0	0	0	0	1		0	0	0
CropPAL		AC217965.2_FGP012		plastid:23198870;plastid:22065420	0	1	1	plastid	plastid	chlo	mitochondrion	Y (0.999 | 1-28)	chloroplast: 0.51	Chloroplast Targeting	1	1	0	1	1	1		0	1	1	1	1	1		0	1	1	1	1		0	1	1	1	1		1	1	1	1	1		0	1	1
CropPAL		AC217975.3_FGP001		plastid:22065420	0	1	1		cytosol	cyto	mitochondrion	-	cytoplasmic: 0.68	non-Chloroplast Targeting	0	0	0	0	0	0		0	0	0	0	0	0		0	0	0	0	0		0	0	0	0	0		0	0	0	0	0		0	0	0
CropPAL		AC225147.4_FGP002		plasma membrane:23353019;plastid:23198870	0	0	0	mitochondrion	cytosol	cyto	mitochondrion	-	cytoplasmic: 0.58	non-Chloroplast Targeting	0	0	0	0	0	0		0	0	0	0	0	0		0	0	0	0	0		0	0	0	0	0		0	0	0	0	0		0	0	0
CropPAL		AC230013.2_FGP007		extracellular:20408568;plastid:23198870;plastid:22065420	0	0	0	mitochondrion	cytosol	cyto	mitochondrion	-	nuclear: 0.55	non-Chloroplast Targeting	0	0	0	0	0	0		0	0	0	0	0	0		0	0	0	0	0		0	0	0	0	0		0	0	0	0	0		0	0	0
CropPAL		AC233865.1_FGP001		plastid:23198870;plastid:22065420	0	1	1		nucleus	nucl	mitochondrion	-	cytoplasmic: 0.61	non-Chloroplast Targeting	0	0	0	0	0	0		0	0	0	0	0	0		0	0	0	0	0		0	0	0	0	0		0	0	0	0	0		0	0	0
CropPAL		AC233914.1_FGP001		plastid:23198870;plastid:22065420;plastid:20089766	0	1	1	plastid	plastid	chlo	chloroplast	Y (0.993 | 1-71)	peroxisomal: 0.19	Chloroplast Targeting	1	1	1	1	0	1		0	1	1	1	1	1		0	1	1	1	1		0	1	1	1	1		0	1	1	1	1		0	1	1
CropPAL		AC233922.1_FGP005		extracellular:20408568;plastid:23198870;plastid:22065420;plastid:20089766	0	0	0	plastid	plastid	chlo	mitochondrion	Y (0.988 | 1-41)	mitochondrial: 0.54	Chloroplast Targeting	1	1	0	1	0	1		0	0	1	1	1	1		0	0	1	1	1		0	0	1	1	1		0	1	1	1	1		0	0	1
CropPAL		AC234157.1_FGP002	nucleus:14675435;plastid:14675435	plastid:23198870;plastid:22065420;plastid:20089766;plastid:18453340;plastid:16243905	1	1	2	plastid	plastid	chlo	chloroplast	Y (0.994 | 1-40)	chloroplast: 0.82	Chloroplast Targeting	1	1	1	1	1	1		1	1	1	1	1	1		1	1	1	1	1		1	1	1	1	1		1	1	1	1	1		1	1	1
CropPAL		AC234522.1_FGP005		plastid:23198870;plastid:22065420;plastid:20089766	0	1	1	plastid	plastid	chlo	chloroplast	Y (0.989 | 1-39)	cytoplasmic: 0.81	Chloroplast Targeting	1	1	1	1	0	1		0	1	1	1	1	1		0	1	1	1	1		0	1	1	1	1		0	1	1	1	1		0	1	1
CropPAL		AC234575.1_FGP003		plastid:23198870;plastid:22065420	0	1	1	mitochondrion	cytosol	cyto	other	-	peroxisomal: 0.7	non-Chloroplast Targeting	0	0	0	0	0	0		0	0	0	0	0	0		0	0	0	0	0		0	0	0	0	0		0	0	0	0	0		0	0	0
CropPAL		GRMZM2G000219_P01		plastid:23198870;plastid:22065420;plastid:20089766	0	1	1	plastid	plastid	chlo	chloroplast	Y (0.952 | 1-41)	cytoplasmic: 0.41	Chloroplast Targeting	1	1	1	1	0	1		0	1	1	1	1	1		0	1	1	1	1		0	1	1	1	1		0	1	1	1	1		0	1	1
CropPAL		GRMZM2G000256_P01		plastid:23198870;plastid:22065420;plastid:20089766	0	1	1	plastid	plastid	chlo	chloroplast	Y (1.0 | 1-41)	chloroplast: 0.79	Chloroplast Targeting	1	1	1	1	1	1		1	1	1	1	1	1		1	1	1	1	1		1	1	1	1	1		1	1	1	1	1		1	1	1
CropPAL		GRMZM2G000361_P01		plastid:22065420	0	1	1	mitochondrion	mitochondrion	mito	mitochondrion	-	mitochondrial: 0.28	non-Chloroplast Targeting	0	0	0	0	0	0		0	0	0	0	0	0		0	0	0	0	0		0	0	0	0	0		0	0	0	0	0		0	0	0
CropPAL		GRMZM2G000397_P01		plastid:18599648	0	1	1	mitochondrion	plastid	chlo	mitochondrion	-	mitochondrial: 0.73	non-Chloroplast Targeting	0	1	0	0	0	0		0	0	0	0	0	1		0	0	0	0	1		0	0	0	0	0		0	0	0	0	1		0	0	0
CropPAL		GRMZM2G000660_P01		plastid:23198870;plastid:22065420	0	1	1	plastid	plastid	chlo	mitochondrion	Y (1.0 | 1-29)	chloroplast: 0.77	Chloroplast Targeting	1	1	0	1	1	1		0	1	1	1	1	1		0	1	1	1	1		0	1	1	1	1		1	1	1	1	1		0	1	1
CropPAL		GRMZM2G000777_P01		plastid:23198870	0	1	1	mitochondrion	plastid	chlo	mitochondrion	-	mitochondrial: 0.89	Chloroplast Targeting	0	1	0	0	0	1		0	0	0	0	1	1		0	0	0	1	1		0	0	0	0	1		0	0	0	1	1		0	0	0
CropPAL		GRMZM2G000923_P01		extracellular:20408568;plastid:23198870;plastid:22065420	0	0	0		nucleus	nucl	other	-	cytoplasmic: 0.67	non-Chloroplast Targeting	0	0	0	0	0	0		0	0	0	0	0	0		0	0	0	0	0		0	0	0	0	0		0	0	0	0	0		0	0	0
CropPAL		GRMZM2G001255_P01		plastid:23198870	0	1	1	plastid	plastid	chlo	chloroplast	Y (1.0 | 1-41)	chloroplast: 0.86	Chloroplast Targeting	1	1	1	1	1	1		1	1	1	1	1	1		1	1	1	1	1		1	1	1	1	1		1	1	1	1	1		1	1	1
CropPAL		GRMZM2G001457_P01		plastid:22065420	0	1	1	mitochondrion	mitochondrion	mito	mitochondrion	-	cytoplasmic: 0.41	non-Chloroplast Targeting	0	0	0	0	0	0		0	0	0	0	0	0		0	0	0	0	0		0	0	0	0	0		0	0	0	0	0		0	0	0
CropPAL		GRMZM2G001653_P01		plastid:22065420	0	1	1	plastid	plastid	chlo	chloroplast	Y (0.999 | 1-41)	chloroplast: 0.63	Chloroplast Targeting	1	1	1	1	1	1		1	1	1	1	1	1		1	1	1	1	1		1	1	1	1	1		1	1	1	1	1		1	1	1
CropPAL		GRMZM2G001755_P01		plastid:23198870;plastid:22065420;plastid:20089766	0	1	1	plastid	plastid	chlo	chloroplast	Y (0.999 | 1-28)	chloroplast: 0.96	Chloroplast Targeting	1	1	1	1	1	1		1	1	1	1	1	1		1	1	1	1	1		1	1	1	1	1		1	1	1	1	1		1	1	1
CropPAL		GRMZM2G001805_P01		plastid:23198870;plastid:22065420;plastid:20089766	0	1	1	mitochondrion	plastid	chlo	mitochondrion	Y (0.945 | 1-40)	mitochondrial: 0.76	Chloroplast Targeting	0	1	0	1	0	1		0	0	0	1	1	1		0	0	1	1	1		0	0	0	1	1		0	0	1	1	1		0	0	0
CropPAL		GRMZM2G001816_P01		plastid:23198870;plastid:22065420	0	1	1		cytosol	cyto	mitochondrion	-	cytoplasmic: 0.74	non-Chloroplast Targeting	0	0	0	0	0	0		0	0	0	0	0	0		0	0	0	0	0		0	0	0	0	0		0	0	0	0	0		0	0	0
CropPAL		GRMZM2G001887_P01		extracellular:20408568;plastid:23198870;plastid:22065420	0	0	0		cytosol	cyto	mitochondrion	-	cytoplasmic: 0.83	non-Chloroplast Targeting	0	0	0	0	0	0		0	0	0	0	0	0		0	0	0	0	0		0	0	0	0	0		0	0	0	0	0		0	0	0
CropPAL		GRMZM2G001904_P01		plastid:22065420	0	1	1		cytosol	cyto	secreted	-	cytoplasmic: 0.91	non-Chloroplast Targeting	0	0	0	0	0	0		0	0	0	0	0	0		0	0	0	0	0		0	0	0	0	0		0	0	0	0	0		0	0	0
CropPAL		GRMZM2G001905_P01		plastid:23198870;plastid:22065420;plastid:20089766	0	1	1	plastid	plastid	chlo	mitochondrion	Y (0.787 | 1-72)	chloroplast: 0.19	Chloroplast Targeting	1	1	0	1	1	1		0	1	1	1	1	1		0	1	1	1	1		0	1	1	1	1		1	1	1	1	1		0	1	1
CropPAL		GRMZM2G002165_P02		plastid:18453340	0	1	1	plastid	plastid	chlo	chloroplast	Y (0.989 | 1-68)	cytoplasmic: 0.55	Chloroplast Targeting	1	1	1	1	0	1		0	1	1	1	1	1		0	1	1	1	1		0	1	1	1	1		0	1	1	1	1		0	1	1
CropPAL		GRMZM2G002642_P01		plastid:23198870;plastid:22065420	0	1	1	mitochondrion	nucleus	nucl	mitochondrion	Y (0.855 | 1-34)	mitochondrial: 0.46	non-Chloroplast Targeting	0	0	0	1	0	0		0	0	0	0	0	1		0	0	0	0	1		0	0	0	0	1		0	0	0	0	1		0	0	0
CropPAL		GRMZM2G002754_P01		plastid:23198870	0	1	1	plastid	plastid	chlo	mitochondrion	Y (0.991 | 1-42)	chloroplast: 0.66	Chloroplast Targeting	1	1	0	1	1	1		0	1	1	1	1	1		0	1	1	1	1		0	1	1	1	1		1	1	1	1	1		0	1	1
CropPAL		GRMZM2G002807_P01		extracellular:20408568;plastid:23198870;plastid:22065420;plastid:20089766;plastid:16243905	0	0	0	plastid	plastid	chlo	chloroplast	Y (1.0 | 1-37)	chloroplast: 0.6	Chloroplast Targeting	1	1	1	1	1	1		1	1	1	1	1	1		1	1	1	1	1		1	1	1	1	1		1	1	1	1	1		1	1	1
CropPAL		GRMZM2G002825_P01		extracellular:20408568;plastid:23198870;plastid:22065420	0	0	0		plastid	chlo	other	-	cytoplasmic: 0.69	non-Chloroplast Targeting	0	1	0	0	0	0		0	0	0	0	0	1		0	0	0	0	1		0	0	0	0	0		0	0	0	0	1		0	0	0
CropPAL		GRMZM2G002879_P01		plastid:23198870;plastid:22065420	0	1	1	mitochondrion	plastid	chlo	mitochondrion	Y (0.993 | 1-33)	peroxisomal: 0.8	Chloroplast Targeting	0	1	0	1	0	1		0	0	0	1	1	1		0	0	1	1	1		0	0	0	1	1		0	0	1	1	1		0	0	0
CropPAL		GRMZM2G003002_P01		plastid:22065420	0	1	1		nucleus	nucl	chloroplast	-	cytoplasmic: 0.58	Chloroplast Targeting	0	0	1	0	0	1		0	0	0	0	1	1		0	0	0	1	1		0	0	0	1	1		0	0	0	0	1		0	0	0
CropPAL		GRMZM2G003096_P01		plastid:22065420;plastid:20089766;plastid:18453340	0	1	1	plastid	plastid	chlo	chloroplast	Y (1.0 | 1-61)	chloroplast: 0.89	Chloroplast Targeting	1	1	1	1	1	1		1	1	1	1	1	1		1	1	1	1	1		1	1	1	1	1		1	1	1	1	1		1	1	1
CropPAL		GRMZM2G003172_P01		plastid:23198870	0	1	1	mitochondrion	plastid	chlo	mitochondrion	-	mitochondrial: 0.88	non-Chloroplast Targeting	0	1	0	0	0	0		0	0	0	0	0	1		0	0	0	0	1		0	0	0	0	0		0	0	0	0	1		0	0	0
CropPAL		GRMZM2G003246_P01		plastid:22065420;plastid:20089766	0	1	1	mitochondrion	plastid	chlo	mitochondrion	-	mitochondrial: 0.87	Chloroplast Targeting	0	1	0	0	0	1		0	0	0	0	1	1		0	0	0	1	1		0	0	0	0	1		0	0	0	1	1		0	0	0
CropPAL		GRMZM2G003306_P01		extracellular:20408568;plastid:23198870;plastid:22065420	0	0	0		nucleus	nucl	mitochondrion	-	cytoplasmic: 0.49	Chloroplast Targeting	0	0	0	0	0	1		0	0	0	0	0	1		0	0	0	0	1		0	0	0	0	1		0	0	0	0	1		0	0	0
CropPAL		GRMZM2G003318_P01		extracellular:20408568;plastid:23198870;plastid:22065420;plastid:20089766	0	0	0	plastid	plastid	chlo	mitochondrion	Y (0.998 | 1-51)	cytoplasmic: 0.76	Chloroplast Targeting	1	1	0	1	0	1		0	0	1	1	1	1		0	0	1	1	1		0	0	1	1	1		0	1	1	1	1		0	0	1
CropPAL		GRMZM2G003318_P02		plastid:18453340;plastid:16243905	0	1	1	plastid	plastid	chlo	mitochondrion	Y (0.998 | 1-51)	cytoplasmic: 0.76	Chloroplast Targeting	1	1	0	1	0	1		0	0	1	1	1	1		0	0	1	1	1		0	0	1	1	1		0	1	1	1	1		0	0	1
CropPAL		GRMZM2G003384_P01		plastid:23198870;plastid:22065420	0	1	1		nucleus	nucl	mitochondrion	Y (0.77 | 1-77)	nuclear: 0.47	Chloroplast Targeting	0	0	0	1	0	1		0	0	0	0	1	1		0	0	0	1	1		0	0	0	1	1		0	0	0	1	1		0	0	0
CropPAL		GRMZM2G003509_P03		plastid:23198870;plastid:22065420	0	1	1	mitochondrion	plastid	chlo	chloroplast	Y (0.992 | 1-24)	mitochondrial: 0.38	Chloroplast Targeting	0	1	1	1	0	1		0	0	1	1	1	1		0	1	1	1	1		0	0	1	1	1		0	0	1	1	1		0	0	1
CropPAL		GRMZM2G003765_P01		plastid:23198870;plastid:22065420;plastid:20089766	0	1	1	plastid	plastid	chlo	chloroplast	Y (0.991 | 1-56)	cytoplasmic: 0.46	Chloroplast Targeting	1	1	1	1	0	1		0	1	1	1	1	1		0	1	1	1	1		0	1	1	1	1		0	1	1	1	1		0	1	1
CropPAL		GRMZM2G003897_P01		plastid:23198870	0	1	1	mitochondrion	mitochondrion	chlo	mitochondrion	-	mitochondrial: 0.76	Chloroplast Targeting	0	1	0	0	0	1		0	0	0	0	1	1		0	0	0	1	1		0	0	0	0	1		0	0	0	1	1		0	0	0
CropPAL		GRMZM2G004006_P01		plastid:22065420;plastid:20089766	0	1	1	plastid	plastid	chlo	secreted	Y (0.889 | 1-38)	cytoplasmic: 0.5	Chloroplast Targeting	1	1	0	1	0	1		0	0	1	1	1	1		0	0	1	1	1		0	0	1	1	1		0	1	1	1	1		0	0	1
CropPAL		GRMZM2G004057_P03		plastid:23198870	0	1	1	mitochondrion	cytosol	cyto	mitochondrion	-	mitochondrial: 0.7	non-Chloroplast Targeting	0	0	0	0	0	0		0	0	0	0	0	0		0	0	0	0	0		0	0	0	0	0		0	0	0	0	0		0	0	0
CropPAL		GRMZM2G004131_P01		plastid:23198870;plastid:22065420	0	1	1	plastid	plastid	chlo	chloroplast	-	chloroplast: 0.55	Chloroplast Targeting	1	1	1	0	1	1		0	1	1	1	1	1		0	1	1	1	1		0	1	1	1	1		0	1	1	1	1		1	1	1
CropPAL		GRMZM2G004172_P01		extracellular:20408568;plastid:23543921;plastid:23198870;plastid:22065420	0	0	0		cytosol	cyto	mitochondrion	-	cytoplasmic: 0.72	Chloroplast Targeting	0	0	0	0	0	1		0	0	0	0	0	1		0	0	0	0	1		0	0	0	0	1		0	0	0	0	1		0	0	0
CropPAL		GRMZM2G004222_P01		plastid:22065420	0	1	1	plastid	plastid	chlo	chloroplast	Y (0.969 | 1-42)	chloroplast: 0.62	Chloroplast Targeting	1	1	1	1	1	1		1	1	1	1	1	1		1	1	1	1	1		1	1	1	1	1		1	1	1	1	1		1	1	1
CropPAL		GRMZM2G004259_P02		plastid:23198870	0	1	1	mitochondrion	mitochondrion	mito	mitochondrion	-	mitochondrial: 0.94	non-Chloroplast Targeting	0	0	0	0	0	0		0	0	0	0	0	0		0	0	0	0	0		0	0	0	0	0		0	0	0	0	0		0	0	0
CropPAL		GRMZM2G004352_P02		plastid:22065420;plastid:20089766;plastid:18453340	0	1	1	plastid	plastid	chlo	mitochondrion	-	chloroplast: 0.63	Chloroplast Targeting	1	1	0	0	1	1		0	0	1	1	1	1		0	0	1	1	1		0	0	1	1	1		0	1	1	1	1		0	1	1
CropPAL		GRMZM2G004583_P01		plastid:23198870;plastid:22065420;plastid:20089766	0	1	1	plastid	plastid	chlo	chloroplast	Y (0.999 | 1-30)	chloroplast: 0.95	Chloroplast Targeting	1	1	1	1	1	1		1	1	1	1	1	1		1	1	1	1	1		1	1	1	1	1		1	1	1	1	1		1	1	1
CropPAL		GRMZM2G004703_P01		plastid:23198870;plastid:22065420	0	1	1		cytosol	cyto	other	-	cytoplasmic: 0.88	non-Chloroplast Targeting	0	0	0	0	0	0		0	0	0	0	0	0		0	0	0	0	0		0	0	0	0	0		0	0	0	0	0		0	0	0
CropPAL		GRMZM2G005080_P01		extracellular:20408568;plastid:18599648	0	0	0	mitochondrion	plastid	chlo	other	-	cytoplasmic: 0.71	non-Chloroplast Targeting	0	1	0	0	0	0		0	0	0	0	0	1		0	0	0	0	1		0	0	0	0	0		0	0	0	0	1		0	0	0
CropPAL		GRMZM2G005260_P02		plastid:22065420	0	1	1		cytosol	cyto	other	-	cytoplasmic: 0.87	non-Chloroplast Targeting	0	0	0	0	0	0		0	0	0	0	0	0		0	0	0	0	0		0	0	0	0	0		0	0	0	0	0		0	0	0
CropPAL		GRMZM2G005260_P04		plastid:23198870	0	1	1	mitochondrion	plastid	chlo	mitochondrion	Y (0.913 | 1-42)	mitochondrial: 0.71	non-Chloroplast Targeting	0	1	0	1	0	0		0	0	0	0	1	1		0	0	0	1	1		0	0	0	0	1		0	0	0	1	1		0	0	0
CropPAL		GRMZM2G005433_P02		plastid:23198870	0	1	1	plastid	plastid	chlo	mitochondrion	Y (0.99 | 1-25)	chloroplast: 0.61	Chloroplast Targeting	1	1	0	1	1	1		0	1	1	1	1	1		0	1	1	1	1		0	1	1	1	1		1	1	1	1	1		0	1	1
CropPAL		GRMZM2G005526_P02		plastid:22065420	0	1	1		mitochondrion	mito	other	-	cytoplasmic: 0.81	non-Chloroplast Targeting	0	0	0	0	0	0		0	0	0	0	0	0		0	0	0	0	0		0	0	0	0	0		0	0	0	0	0		0	0	0
CropPAL		GRMZM2G005624_P01		plastid:22065420	0	1	1		nucleus	nucl	other	-	nuclear: 0.72	non-Chloroplast Targeting	0	0	0	0	0	0		0	0	0	0	0	0		0	0	0	0	0		0	0	0	0	0		0	0	0	0	0		0	0	0
CropPAL		GRMZM2G005633_P01		plastid:22065420	0	1	1	vacuole,plasma membrane,endoplasmic reticulum,golgi,extracellular	extracellular	extr	secreted	Y (0.991 | 1-21)	extracellular: 0.29	non-Chloroplast Targeting	0	0	0	1	0	0		0	0	0	0	0	1		0	0	0	0	1		0	0	0	0	1		0	0	0	0	1		0	0	0
CropPAL		GRMZM2G005909_P01		plastid:23198870;plastid:22065420;plastid:20089766	0	1	1	plastid	plastid	chlo	chloroplast	Y (1.0 | 1-23)	chloroplast: 0.89	Chloroplast Targeting	1	1	1	1	1	1		1	1	1	1	1	1		1	1	1	1	1		1	1	1	1	1		1	1	1	1	1		1	1	1
CropPAL		GRMZM2G005973_P01		plastid:23198870;plastid:22065420;plastid:20089766;plastid:18453340;plastid:16243905	0	1	1	plastid	plastid	chlo	chloroplast	Y (0.979 | 1-44)	chloroplast: 0.91	Chloroplast Targeting	1	1	1	1	1	1		1	1	1	1	1	1		1	1	1	1	1		1	1	1	1	1		1	1	1	1	1		1	1	1
CropPAL		GRMZM2G005984_P01		plastid:23198870;plastid:22065420;plastid:20089766;plastid:18599648	0	1	1	plastid	plastid	chlo	chloroplast	Y (0.994 | 1-27)	chloroplast: 0.63	Chloroplast Targeting	1	1	1	1	1	1		1	1	1	1	1	1		1	1	1	1	1		1	1	1	1	1		1	1	1	1	1		1	1	1
CropPAL		GRMZM2G006006_P01		plastid:23198870;plastid:22065420	0	1	1	plastid		chlo	chloroplast	Y (0.998 | 1-34)	nuclear: 0.44	Chloroplast Targeting	1	1	1	1	0	1		0	1	1	1	1	1		0	1	1	1	1		0	1	1	1	1		0	1	1	1	1		0	1	1
CropPAL		GRMZM2G006121_P01		plastid:22065420	0	1	1	plastid	plastid	chlo	mitochondrion	Y (0.954 | 1-40)	chloroplast: 0.81	Chloroplast Targeting	1	1	0	1	1	1		0	1	1	1	1	1		0	1	1	1	1		0	1	1	1	1		1	1	1	1	1		0	1	1
CropPAL		GRMZM2G006229_P01		plastid:23198870;plastid:22065420	0	1	1	plastid	plastid	chlo	chloroplast	Y (1.0 | 1-51)	cytoplasmic: 0.39	Chloroplast Targeting	1	1	1	1	0	1		0	1	1	1	1	1		0	1	1	1	1		0	1	1	1	1		0	1	1	1	1		0	1	1
CropPAL		GRMZM2G006293_P01		plastid:22065420	0	1	1		cytosol	nucl	other	-	nuclear: 0.57	non-Chloroplast Targeting	0	0	0	0	0	0		0	0	0	0	0	0		0	0	0	0	0		0	0	0	0	0		0	0	0	0	0		0	0	0
CropPAL		GRMZM2G006468_P02		plastid:22065420	0	1	1	plastid	plastid	chlo	chloroplast	Y (0.912 | 1-46)	chloroplast: 0.9	Chloroplast Targeting	1	1	1	1	1	1		1	1	1	1	1	1		1	1	1	1	1		1	1	1	1	1		1	1	1	1	1		1	1	1
CropPAL		GRMZM2G006721_P01		plastid:18599648	0	1	1		plastid	chlo	other	-	nuclear: 0.61	non-Chloroplast Targeting	0	1	0	0	0	0		0	0	0	0	0	1		0	0	0	0	1		0	0	0	0	0		0	0	0	0	1		0	0	0
CropPAL		GRMZM2G006765_P01		plastid:23198870;plastid:22065420	0	1	1		mitochondrion	mito	other	-	plasma membrane: 0.39	non-Chloroplast Targeting	0	0	0	0	0	0		0	0	0	0	0	0		0	0	0	0	0		0	0	0	0	0		0	0	0	0	0		0	0	0
CropPAL		GRMZM2G006806_P01		plastid:23198870;plastid:22065420	0	1	1	mitochondrion	cytosol	nucl	mitochondrion	-	mitochondrial: 0.69	non-Chloroplast Targeting	0	0	0	0	0	0		0	0	0	0	0	0		0	0	0	0	0		0	0	0	0	0		0	0	0	0	0		0	0	0
CropPAL		GRMZM2G006953_P02		plastid:23198870	0	1	1		mitochondrion	mito	other	-	cytoplasmic: 0.87	non-Chloroplast Targeting	0	0	0	0	0	0		0	0	0	0	0	0		0	0	0	0	0		0	0	0	0	0		0	0	0	0	0		0	0	0
CropPAL		GRMZM2G007399_P01		plastid:22065420	0	1	1		cytosol	cyto	other	-	cytoplasmic: 0.82	non-Chloroplast Targeting	0	0	0	0	0	0		0	0	0	0	0	0		0	0	0	0	0		0	0	0	0	0		0	0	0	0	0		0	0	0
CropPAL		GRMZM2G007630_P01		extracellular:20408568;plastid:23198870;plastid:22065420;plastid:20089766	0	0	0	mitochondrion	mitochondrion	mito	mitochondrion	Y (0.939 | 1-28)	mitochondrial: 0.9	Chloroplast Targeting	0	0	0	1	0	1		0	0	0	0	1	1		0	0	0	1	1		0	0	0	1	1		0	0	0	1	1		0	0	0
CropPAL		GRMZM2G007651_P02		plastid:23198870;plastid:22065420;plastid:20089766	0	1	1	plastid	plastid	chlo	mitochondrion	Y (1.0 | 1-71)	mitochondrial: 0.79	Chloroplast Targeting	1	1	0	1	0	1		0	0	1	1	1	1		0	0	1	1	1		0	0	1	1	1		0	1	1	1	1		0	0	1
CropPAL		GRMZM2G007729_P02		plastid:23198870;plastid:22065420	0	1	1	mitochondrion	plastid	chlo	mitochondrion	-	mitochondrial: 0.87	Chloroplast Targeting	0	1	0	0	0	1		0	0	0	0	1	1		0	0	0	1	1		0	0	0	0	1		0	0	0	1	1		0	0	0
CropPAL		GRMZM2G008464_P01		plastid:23198870	0	1	1		cytosol	chlo	other	-	cytoplasmic: 0.59	non-Chloroplast Targeting	0	1	0	0	0	0		0	0	0	0	0	1		0	0	0	0	1		0	0	0	0	0		0	0	0	0	1		0	0	0
CropPAL		GRMZM2G008517_P01		plastid:22065420	0	1	1	plastid	plastid	chlo	other	-	cytoplasmic: 0.52	non-Chloroplast Targeting	1	1	0	0	0	0		0	0	0	0	1	1		0	0	0	0	1		0	0	0	0	1		0	0	0	1	1		0	0	0
CropPAL		GRMZM2G008607_P01		extracellular:20408568;plastid:23198870	0	0	0	mitochondrion	plastid	chlo	mitochondrion	Y (0.997 | 1-51)	chloroplast: 0.79	Chloroplast Targeting	0	1	0	1	1	1		0	0	1	1	1	1		0	1	1	1	1		0	0	1	1	1		0	1	1	1	1		0	0	1
CropPAL		GRMZM2G008748_P02		plastid:23198870;plastid:22065420	0	1	1	mitochondrion	mitochondrion	chlo	mitochondrion	-	mitochondrial: 0.88	Chloroplast Targeting	0	1	0	0	0	1		0	0	0	0	1	1		0	0	0	1	1		0	0	0	0	1		0	0	0	1	1		0	0	0
CropPAL		GRMZM2G008859_P01		plastid:18599648	0	1	1	plastid	plastid	chlo	mitochondrion	Y (0.993 | 1-35)	mitochondrial: 0.83	Chloroplast Targeting	1	1	0	1	0	1		0	0	1	1	1	1		0	0	1	1	1		0	0	1	1	1		0	1	1	1	1		0	0	1
CropPAL		GRMZM2G008892_P01		plastid:23198870;plastid:22065420;plastid:20089766	0	1	1	plastid	plastid	chlo	chloroplast	Y (0.993 | 1-46)	chloroplast: 0.48	Chloroplast Targeting	1	1	1	1	1	1		1	1	1	1	1	1		1	1	1	1	1		1	1	1	1	1		1	1	1	1	1		1	1	1
CropPAL		GRMZM2G009048_P01		plastid:23198870;plastid:22065420;plastid:20089766;plastid:18453340	0	1	1	plastid	plastid	chlo	secreted	Y (0.931 | 1-28)	cytoplasmic: 0.46	Chloroplast Targeting	1	1	0	1	0	1		0	0	1	1	1	1		0	0	1	1	1		0	0	1	1	1		0	1	1	1	1		0	0	1
CropPAL		GRMZM2G009196_P01		extracellular:20408568;plastid:23198870;plastid:22065420	0	0	0	plastid	plastid	chlo	mitochondrion	Y (0.979 | 1-80)	cytoplasmic: 0.33	Chloroplast Targeting	1	1	0	1	0	1		0	0	1	1	1	1		0	0	1	1	1		0	0	1	1	1		0	1	1	1	1		0	0	1
CropPAL		GRMZM2G009253_P02		plastid:23543921	0	1	1		cytosol	cyto	other	-	cytoplasmic: 0.85	non-Chloroplast Targeting	0	0	0	0	0	0		0	0	0	0	0	0		0	0	0	0	0		0	0	0	0	0		0	0	0	0	0		0	0	0
CropPAL		GRMZM2G009320_P01		plastid:23198870;plastid:22065420;plastid:20089766;plastid:18453340	0	1	1	mitochondrion	plastid	chlo	mitochondrion	Y (0.992 | 1-36)	mitochondrial: 0.9	Chloroplast Targeting	0	1	0	1	0	1		0	0	0	1	1	1		0	0	1	1	1		0	0	0	1	1		0	0	1	1	1		0	0	0
CropPAL		GRMZM2G009448_P01		extracellular:20408568;mitochondrion:22607058;plastid:23198870;plastid:22065420	0	0	0	mitochondrion	plastid	chlo	mitochondrion	-	mitochondrial: 0.82	non-Chloroplast Targeting	0	1	0	0	0	0		0	0	0	0	0	1		0	0	0	0	1		0	0	0	0	0		0	0	0	0	1		0	0	0
CropPAL		GRMZM2G009804_P01		plastid:22065420	0	1	1		cytosol	cyto	mitochondrion	-	cytoplasmic: 0.56	non-Chloroplast Targeting	0	0	0	0	0	0		0	0	0	0	0	0		0	0	0	0	0		0	0	0	0	0		0	0	0	0	0		0	0	0
CropPAL		GRMZM2G009928_P01		plastid:23543921;plastid:23198870;plastid:18599648	0	1	1	plastid	plastid	chlo	mitochondrion	Y (0.989 | 1-69)	chloroplast: 0.75	Chloroplast Targeting	1	1	0	1	1	1		0	1	1	1	1	1		0	1	1	1	1		0	1	1	1	1		1	1	1	1	1		0	1	1
CropPAL		GRMZM2G009928_P03		plastid:22065420	0	1	1		plastid	chlo	secreted	-	cytoplasmic: 0.75	Chloroplast Targeting	0	1	0	0	0	1		0	0	0	0	1	1		0	0	0	1	1		0	0	0	0	1		0	0	0	1	1		0	0	0
CropPAL		GRMZM2G010056_P01		plastid:22065420	0	1	1	plastid	plastid	chlo	mitochondrion	-	mitochondrial: 0.77	Chloroplast Targeting	1	1	0	0	0	1		0	0	0	1	1	1		0	0	0	1	1		0	0	0	1	1		0	0	1	1	1		0	0	1
CropPAL		GRMZM2G010196_P01		plastid:23198870;plastid:22065420;plastid:20089766;plastid:18599648;plastid:18453340	0	1	1	plastid	plastid	chlo	mitochondrion	Y (0.999 | 1-27)	chloroplast: 0.51	Chloroplast Targeting	1	1	0	1	1	1		0	1	1	1	1	1		0	1	1	1	1		0	1	1	1	1		1	1	1	1	1		0	1	1
CropPAL		GRMZM2G010257_P01		plasma membrane:23353019;plastid:22065420	0	0	0	vacuole,plasma membrane,endoplasmic reticulum,golgi,extracellular	plastid	chlo	secreted	-	extracellular: 0.15	non-Chloroplast Targeting	0	1	0	0	0	0		0	0	0	0	0	1		0	0	0	0	1		0	0	0	0	0		0	0	0	0	1		0	0	0
CropPAL		GRMZM2G010321_P01		extracellular:20408568;plastid:22065420	0	0	0	mitochondrion	mitochondrion	mito	mitochondrion	-	mitochondrial: 0.9	non-Chloroplast Targeting	0	0	0	0	0	0		0	0	0	0	0	0		0	0	0	0	0		0	0	0	0	0		0	0	0	0	0		0	0	0
CropPAL		GRMZM2G010348_P01		extracellular:20408568;plastid:23198870;plastid:22065420	0	0	0		mitochondrion	mito	other	-	cytoplasmic: 0.86	non-Chloroplast Targeting	0	0	0	0	0	0		0	0	0	0	0	0		0	0	0	0	0		0	0	0	0	0		0	0	0	0	0		0	0	0
CropPAL		GRMZM2G010349_P01		plastid:22065420;plastid:20089766	0	1	1	plastid	plastid	chlo	mitochondrion	Y (0.995 | 1-39)	mitochondrial: 0.34	non-Chloroplast Targeting	1	1	0	1	0	0		0	0	0	1	1	1		0	0	0	1	1		0	0	0	1	1		0	0	1	1	1		0	0	0
CropPAL		GRMZM2G010389_P01		plastid:23198870;plastid:22065420;plastid:20089766	0	1	1	mitochondrion	mitochondrion	mito	mitochondrion	-	mitochondrial: 0.76	Chloroplast Targeting	0	0	0	0	0	1		0	0	0	0	0	1		0	0	0	0	1		0	0	0	0	1		0	0	0	0	1		0	0	0
CropPAL		GRMZM2G010555_P01		plastid:22065420;plastid:20089766;plastid:18453340	0	1	1	plastid	plastid	chlo	chloroplast	Y (0.999 | 1-34)	cytoplasmic: 0.4	Chloroplast Targeting	1	1	1	1	0	1		0	1	1	1	1	1		0	1	1	1	1		0	1	1	1	1		0	1	1	1	1		0	1	1
CropPAL		GRMZM2G010636_P01		plastid:18599648	0	1	1		nucleus	nucl	secreted	-	cytoplasmic: 0.44	non-Chloroplast Targeting	0	0	0	0	0	0		0	0	0	0	0	0		0	0	0	0	0		0	0	0	0	0		0	0	0	0	0		0	0	0
CropPAL		GRMZM2G010743_P01		plastid:23198870;plastid:22065420;plastid:18453340	0	1	1		plastid	chlo	chloroplast	-	cytoplasmic: 0.58	non-Chloroplast Targeting	0	1	1	0	0	0		0	0	0	0	1	1		0	0	0	1	1		0	0	0	0	1		0	0	0	0	1		0	0	0
CropPAL		GRMZM2G010801_P01		plastid:23198870;plastid:22065420	0	1	1	plastid	plastid	chlo	chloroplast	Y (0.998 | 1-38)	chloroplast: 0.67	Chloroplast Targeting	1	1	1	1	1	1		1	1	1	1	1	1		1	1	1	1	1		1	1	1	1	1		1	1	1	1	1		1	1	1
CropPAL		GRMZM2G010868_P01		extracellular:22192489;plastid:22065420;plastid:20089766	0	0	0	vacuole,plasma membrane,endoplasmic reticulum,golgi,extracellular	plastid	chlo	secreted	Y (0.704 | 1-76)	cytoplasmic: 0.28	Chloroplast Targeting	0	1	0	1	0	1		0	0	0	1	1	1		0	0	1	1	1		0	0	0	1	1		0	0	1	1	1		0	0	0
CropPAL		GRMZM2G010884_P01		extracellular:22192489;plastid:23543921;plastid:23198870;plastid:22065420;plastid:20089766;plastid:18453340;plastid:18258693	0	0	0	mitochondrion	plastid	chlo	mitochondrion	Y (0.882 | 1-41)	mitochondrial: 0.94	Chloroplast Targeting	0	1	0	1	0	1		0	0	0	1	1	1		0	0	1	1	1		0	0	0	1	1		0	0	1	1	1		0	0	0
CropPAL		GRMZM2G010884_P02		plastid:18599648;plastid:18453340	0	1	1		cytosol	cyto	other	-	cytoplasmic: 0.82	non-Chloroplast Targeting	0	0	0	0	0	0		0	0	0	0	0	0		0	0	0	0	0		0	0	0	0	0		0	0	0	0	0		0	0	0
CropPAL		GRMZM2G010929_P01		plastid:23198870;plastid:22065420;plastid:20089766;plastid:18453340;plastid:16243905	0	1	1	mitochondrion	plastid	chlo	mitochondrion	Y (0.992 | 1-38)	mitochondrial: 0.42	Chloroplast Targeting	0	1	0	1	0	1		0	0	0	1	1	1		0	0	1	1	1		0	0	0	1	1		0	0	1	1	1		0	0	0
CropPAL		GRMZM2G010973_P01		extracellular:20408568;plastid:23543921;plastid:23198870;plastid:22065420;plastid:20089766;plastid:18599648	0	0	0	plastid	plastid	chlo	mitochondrion	Y (0.991 | 1-78)	chloroplast: 0.43	Chloroplast Targeting	1	1	0	1	1	1		0	1	1	1	1	1		0	1	1	1	1		0	1	1	1	1		1	1	1	1	1		0	1	1
CropPAL		GRMZM2G010991_P01		extracellular:20408568;plastid:23198870	0	0	0		cytosol	cyto	mitochondrion	-	cytoplasmic: 0.65	non-Chloroplast Targeting	0	0	0	0	0	0		0	0	0	0	0	0		0	0	0	0	0		0	0	0	0	0		0	0	0	0	0		0	0	0
CropPAL		GRMZM2G011129_P01		extracellular:20408568;plastid:23198870;plastid:22065420;plastid:20089766;plastid:18453340;plastid:16243905	0	0	0	plastid	plastid	chlo	chloroplast	Y (0.989 | 1-25)	mitochondrial: 0.66	Chloroplast Targeting	1	1	1	1	0	1		0	1	1	1	1	1		0	1	1	1	1		0	1	1	1	1		0	1	1	1	1		0	1	1
CropPAL		GRMZM2G011213_P01		plastid:23198870;plastid:22065420;plastid:20089766	0	1	1	plastid	plastid	chlo	chloroplast	Y (0.983 | 1-38)	chloroplast: 0.53	Chloroplast Targeting	1	1	1	1	1	1		1	1	1	1	1	1		1	1	1	1	1		1	1	1	1	1		1	1	1	1	1		1	1	1
CropPAL		GRMZM2G011479_P01		plastid:23198870;plastid:22065420;plastid:20089766	0	1	1	plastid	plastid	chlo	chloroplast	Y (0.996 | 1-62)	chloroplast: 0.77	Chloroplast Targeting	1	1	1	1	1	1		1	1	1	1	1	1		1	1	1	1	1		1	1	1	1	1		1	1	1	1	1		1	1	1
CropPAL		GRMZM2G011520_P01		plastid:22065420;plastid:20089766	0	1	1	mitochondrion	mitochondrion	mito	mitochondrion	-	mitochondrial: 0.57	non-Chloroplast Targeting	0	0	0	0	0	0		0	0	0	0	0	0		0	0	0	0	0		0	0	0	0	0		0	0	0	0	0		0	0	0
CropPAL		GRMZM2G011746_P01		plastid:23198870;plastid:22065420;plastid:18453340	0	1	1	plastid	plastid	chlo	mitochondrion	Y (0.995 | 1-51)	cytoplasmic: 0.39	Chloroplast Targeting	1	1	0	1	0	1		0	0	1	1	1	1		0	0	1	1	1		0	0	1	1	1		0	1	1	1	1		0	0	1
CropPAL		GRMZM2G011858_P01		extracellular:20408568;plastid:23198870;plastid:22065420	0	0	0	plastid	plastid	chlo	chloroplast	Y (0.997 | 1-74)	chloroplast: 0.81	Chloroplast Targeting	1	1	1	1	1	1		1	1	1	1	1	1		1	1	1	1	1		1	1	1	1	1		1	1	1	1	1		1	1	1
CropPAL		GRMZM2G012102_P01		plastid:23198870;plastid:22065420;plastid:20089766;plastid:18453340	0	1	1	plastid	plastid	chlo	chloroplast	Y (0.999 | 1-51)	chloroplast: 0.91	Chloroplast Targeting	1	1	1	1	1	1		1	1	1	1	1	1		1	1	1	1	1		1	1	1	1	1		1	1	1	1	1		1	1	1
CropPAL		GRMZM2G012119_P01		plastid:23198870;plastid:22065420;plastid:20089766;plastid:18453340	0	1	1	plastid	plastid	chlo	chloroplast	Y (0.993 | 1-38)	mitochondrial: 0.91	Chloroplast Targeting	1	1	1	1	0	1		0	1	1	1	1	1		0	1	1	1	1		0	1	1	1	1		0	1	1	1	1		0	1	1
CropPAL		GRMZM2G012276_P01		plastid:23198870;plastid:22065420;plastid:20089766	0	1	1	vacuole,plasma membrane,endoplasmic reticulum,golgi,extracellular	vacuole	extr	secreted	-	Golgi apparatus: 0.4	Chloroplast Targeting	0	0	0	0	0	1		0	0	0	0	0	1		0	0	0	0	1		0	0	0	0	1		0	0	0	0	1		0	0	0
CropPAL		GRMZM2G012276_P02		plastid:23543921;plastid:18599648;plastid:18453340;plastid:16243905	0	1	1	plastid	plastid	chlo	chloroplast	Y (0.998 | 1-61)	chloroplast: 0.69	Chloroplast Targeting	1	1	1	1	1	1		1	1	1	1	1	1		1	1	1	1	1		1	1	1	1	1		1	1	1	1	1		1	1	1
CropPAL		GRMZM2G012324_P01		plastid:23198870;plastid:22065420	0	1	1	plastid	plastid	chlo	mitochondrion	Y (1.0 | 1-30)	cytoplasmic: 0.3	Chloroplast Targeting	1	1	0	1	0	1		0	0	1	1	1	1		0	0	1	1	1		0	0	1	1	1		0	1	1	1	1		0	0	1
CropPAL		GRMZM2G012340_P01		plastid:23198870;plastid:22065420	0	1	1	plastid	plastid	chlo	chloroplast	Y (0.978 | 1-22)	cytoplasmic: 0.41	Chloroplast Targeting	1	1	1	1	0	1		0	1	1	1	1	1		0	1	1	1	1		0	1	1	1	1		0	1	1	1	1		0	1	1
CropPAL		GRMZM2G012342_P01		plastid:23543921;plastid:18599648;plastid:18453340	0	1	1	vacuole,plasma membrane,endoplasmic reticulum,golgi,extracellular	cytosol	chlo	mitochondrion	-	extracellular: 0.55	non-Chloroplast Targeting	0	1	0	0	0	0		0	0	0	0	0	1		0	0	0	0	1		0	0	0	0	0		0	0	0	0	1		0	0	0
CropPAL		GRMZM2G012397_P01		plastid:23198870;plastid:22065420;plastid:20089766;plastid:18599648;plastid:18453340	0	1	1	plastid	plastid	chlo	mitochondrion	Y (0.997 | 1-41)	chloroplast: 0.49	Chloroplast Targeting	1	1	0	1	1	1		0	1	1	1	1	1		0	1	1	1	1		0	1	1	1	1		1	1	1	1	1		0	1	1
CropPAL		GRMZM2G012479_P01		extracellular:20408568;plastid:23198870;plastid:22065420;plastid:20089766;plastid:18453340;plastid:16243905	0	0	0	plastid	plastid	chlo	chloroplast	Y (0.994 | 1-42)	chloroplast: 0.77	Chloroplast Targeting	1	1	1	1	1	1		1	1	1	1	1	1		1	1	1	1	1		1	1	1	1	1		1	1	1	1	1		1	1	1
CropPAL		GRMZM2G012891_P01		plastid:16243905	0	1	1		nucleus	nucl	chloroplast	-	nuclear: 0.81	non-Chloroplast Targeting	0	0	1	0	0	0		0	0	0	0	0	1		0	0	0	0	1		0	0	0	0	1		0	0	0	0	0		0	0	0
CropPAL		GRMZM2G013342_P01		plastid:23543921;plastid:23198870;plastid:22065420;plastid:20089766;plastid:18599648;plastid:18453340;plastid:18258693	0	1	1	plastid	plastid	chlo	chloroplast	Y (0.99 | 1-42)	chloroplast: 0.31	Chloroplast Targeting	1	1	1	1	1	1		1	1	1	1	1	1		1	1	1	1	1		1	1	1	1	1		1	1	1	1	1		1	1	1
CropPAL		GRMZM2G013478_P01		extracellular:20408568;plastid:23198870;plastid:22065420;plastid:20089766;plastid:16243905	0	0	0	plastid	plastid	chlo	chloroplast	Y (0.999 | 1-34)	chloroplast: 0.88	Chloroplast Targeting	1	1	1	1	1	1		1	1	1	1	1	1		1	1	1	1	1		1	1	1	1	1		1	1	1	1	1		1	1	1
CropPAL		GRMZM2G013652_P01		plastid:23198870;plastid:22065420;plastid:20089766	0	1	1	mitochondrion	cytosol	cyto	mitochondrion	-	mitochondrial: 0.82	non-Chloroplast Targeting	0	0	0	0	0	0		0	0	0	0	0	0		0	0	0	0	0		0	0	0	0	0		0	0	0	0	0		0	0	0
CropPAL		GRMZM2G013798_P01		plastid:23198870;plastid:22065420;plastid:20089766;plastid:18453340	0	1	1		cytosol	chlo	other	-	ER: 0.27	non-Chloroplast Targeting	0	1	0	0	0	0		0	0	0	0	0	1		0	0	0	0	1		0	0	0	0	0		0	0	0	0	1		0	0	0
CropPAL		GRMZM2G013814_P01		plastid:18599648	0	1	1	plastid	plasma membrane	plas	chloroplast	Y (0.898 | 1-41)	mitochondrial: 0.44	Chloroplast Targeting	1	0	1	1	0	1		0	0	1	1	1	1		0	0	1	1	1		0	1	1	1	1		0	0	1	1	1		0	0	1
CropPAL		GRMZM2G014099_P01		plastid:23198870;plastid:22065420	0	1	1	plastid	plastid	chlo	chloroplast	Y (0.996 | 1-58)	chloroplast: 0.47	Chloroplast Targeting	1	1	1	1	1	1		1	1	1	1	1	1		1	1	1	1	1		1	1	1	1	1		1	1	1	1	1		1	1	1
CropPAL		GRMZM2G014382_P01		plastid:23198870;plastid:22065420	0	1	1	mitochondrion	cytosol	cyto	other	-	cytoplasmic: 0.85	non-Chloroplast Targeting	0	0	0	0	0	0		0	0	0	0	0	0		0	0	0	0	0		0	0	0	0	0		0	0	0	0	0		0	0	0
CropPAL		GRMZM2G014444_P01		plastid:23198870;plastid:22065420	0	1	1		cytosol	cyto	other	-	cytoplasmic: 0.61	non-Chloroplast Targeting	0	0	0	0	0	0		0	0	0	0	0	0		0	0	0	0	0		0	0	0	0	0		0	0	0	0	0		0	0	0
CropPAL		GRMZM2G014444_P03		plastid:18599648	0	1	1		cytosol	cyto	other	-	cytoplasmic: 0.81	non-Chloroplast Targeting	0	0	0	0	0	0		0	0	0	0	0	0		0	0	0	0	0		0	0	0	0	0		0	0	0	0	0		0	0	0
CropPAL		GRMZM2G014813_P01		extracellular:20408568;plastid:22065420	0	0	0	mitochondrion	plastid	chlo	mitochondrion	-	mitochondrial: 0.85	non-Chloroplast Targeting	0	1	0	0	0	0		0	0	0	0	0	1		0	0	0	0	1		0	0	0	0	0		0	0	0	0	1		0	0	0
CropPAL		GRMZM2G014832_P01		plastid:23198870;plastid:22065420;plastid:16243905	0	1	1	plastid	plastid	chlo	chloroplast	-	cytoplasmic: 0.71	Chloroplast Targeting	1	1	1	0	0	1		0	0	1	1	1	1		0	0	1	1	1		0	0	1	1	1		0	0	1	1	1		0	1	1
CropPAL		GRMZM2G014914_P01	plasma membrane:18682426;plasma membrane:17636130;plasma membrane:14671024	extracellular:20408568;plasma membrane:23353019;plastid:23543921;plastid:23198870;plastid:22065420;plastid:18453340	0	0	0		plasma membrane	plas	other	-	cytoplasmic: 0.29	non-Chloroplast Targeting	0	0	0	0	0	0		0	0	0	0	0	0		0	0	0	0	0		0	0	0	0	0		0	0	0	0	0		0	0	0
CropPAL		GRMZM2G015024_P01		plastid:23198870;plastid:22065420;plastid:20089766	0	1	1		nucleus	nucl	mitochondrion	-	cytoplasmic: 0.49	Chloroplast Targeting	0	0	0	0	0	1		0	0	0	0	0	1		0	0	0	0	1		0	0	0	0	1		0	0	0	0	1		0	0	0
CropPAL		GRMZM2G015033_P01		plastid:23198870;plastid:22065420;plastid:20089766;plastid:18453340	0	1	1	plastid	plastid	chlo	chloroplast	Y (0.997 | 1-40)	cytoplasmic: 0.4	Chloroplast Targeting	1	1	1	1	0	1		0	1	1	1	1	1		0	1	1	1	1		0	1	1	1	1		0	1	1	1	1		0	1	1
CropPAL		GRMZM2G015285_P01		extracellular:20408568;plastid:23543921;plastid:23198870;plastid:22065420;plastid:20089766;plastid:18453340	0	0	0	plastid	plastid	chlo	chloroplast	Y (0.993 | 1-30)	chloroplast: 0.64	Chloroplast Targeting	1	1	1	1	1	1		1	1	1	1	1	1		1	1	1	1	1		1	1	1	1	1		1	1	1	1	1		1	1	1
CropPAL		GRMZM2G015287_P01		extracellular:20408568;plastid:23198870;plastid:22065420	0	0	0		mitochondrion	mito	mitochondrion	-	cytoplasmic: 0.64	non-Chloroplast Targeting	0	0	0	0	0	0		0	0	0	0	0	0		0	0	0	0	0		0	0	0	0	0		0	0	0	0	0		0	0	0
CropPAL		GRMZM2G015361_P01		plastid:23198870;plastid:22065420	0	1	1	mitochondrion	plasma membrane	plas	other	-	mitochondrial: 0.67	non-Chloroplast Targeting	0	0	0	0	0	0		0	0	0	0	0	0		0	0	0	0	0		0	0	0	0	0		0	0	0	0	0		0	0	0
CropPAL		GRMZM2G015401_P01		extracellular:20408568;plastid:23198870;plastid:22065420	0	0	0	mitochondrion	extracellular	extr	mitochondrion	-	chloroplast: 0.45	Chloroplast Targeting	0	0	0	0	1	1		0	0	0	0	1	1		0	0	0	1	1		0	0	0	1	1		0	0	0	1	1		0	0	0
CropPAL		GRMZM2G015419_P01		plastid:18453340;plastid:16243905	0	1	1	plastid	plastid	chlo	chloroplast	Y (0.981 | 1-58)	chloroplast: 0.44	Chloroplast Targeting	1	1	1	1	1	1		1	1	1	1	1	1		1	1	1	1	1		1	1	1	1	1		1	1	1	1	1		1	1	1
CropPAL		GRMZM2G015432_P04		plastid:22065420	0	1	1		cytosol	cyto	secreted	-	cytoplasmic: 0.67	non-Chloroplast Targeting	0	0	0	0	0	0		0	0	0	0	0	0		0	0	0	0	0		0	0	0	0	0		0	0	0	0	0		0	0	0
CropPAL		GRMZM2G016066_P01		plastid:23543921;plastid:23198870;plastid:22065420;plastid:20089766;plastid:18453340;plastid:16243905	0	1	1	plastid	plastid	chlo	chloroplast	Y (0.95 | 1-42)	chloroplast: 0.96	Chloroplast Targeting	1	1	1	1	1	1		1	1	1	1	1	1		1	1	1	1	1		1	1	1	1	1		1	1	1	1	1		1	1	1
CropPAL		GRMZM2G016084_P01		plastid:23198870;plastid:22065420;plastid:20089766;plastid:16243905	0	1	1	plastid	plastid	chlo	mitochondrion	Y (0.998 | 1-24)	mitochondrial: 0.79	Chloroplast Targeting	1	1	0	1	0	1		0	0	1	1	1	1		0	0	1	1	1		0	0	1	1	1		0	1	1	1	1		0	0	1
CropPAL		GRMZM2G016088_P01		plastid:22065420	0	1	1		plastid	chlo	other	-	nuclear: 0.58	non-Chloroplast Targeting	0	1	0	0	0	0		0	0	0	0	0	1		0	0	0	0	1		0	0	0	0	0		0	0	0	0	1		0	0	0
CropPAL		GRMZM2G016232_P01		extracellular:20408568;plastid:23198870;plastid:22065420	0	0	0		nucleus	nucl	mitochondrion	-	cytoplasmic: 0.61	non-Chloroplast Targeting	0	0	0	0	0	0		0	0	0	0	0	0		0	0	0	0	0		0	0	0	0	0		0	0	0	0	0		0	0	0
CropPAL		GRMZM2G016236_P01		plastid:23543921;plastid:23198870;plastid:22065420;plastid:20089766;plastid:18453340	0	1	1	mitochondrion	plastid	chlo	mitochondrion	Y (0.998 | 1-28)	mitochondrial: 0.82	non-Chloroplast Targeting	0	1	0	1	0	0		0	0	0	0	1	1		0	0	0	1	1		0	0	0	0	1		0	0	0	1	1		0	0	0
CropPAL		GRMZM2G016250_P01		plastid:23198870	0	1	1	mitochondrion	plastid	chlo	other	-	mitochondrial: 0.59	non-Chloroplast Targeting	0	1	0	0	0	0		0	0	0	0	0	1		0	0	0	0	1		0	0	0	0	0		0	0	0	0	1		0	0	0
CropPAL		GRMZM2G016602_P01		plastid:23198870;plastid:22065420	0	1	1		cytosol	cyto	other	-	cytoplasmic: 0.84	non-Chloroplast Targeting	0	0	0	0	0	0		0	0	0	0	0	0		0	0	0	0	0		0	0	0	0	0		0	0	0	0	0		0	0	0
CropPAL		GRMZM2G016605_P01		plastid:22065420	0	1	1		cytosol	cyto	mitochondrion	-	cytoplasmic: 0.77	non-Chloroplast Targeting	0	0	0	0	0	0		0	0	0	0	0	0		0	0	0	0	0		0	0	0	0	0		0	0	0	0	0		0	0	0
CropPAL		GRMZM2G016622_P02		plastid:23198870;plastid:22065420;plastid:20089766;plastid:18599648;plastid:18453340;plastid:18258693	0	1	1	plastid	plastid	chlo	chloroplast	Y (0.946 | 1-42)	chloroplast: 0.96	Chloroplast Targeting	1	1	1	1	1	1		1	1	1	1	1	1		1	1	1	1	1		1	1	1	1	1		1	1	1	1	1		1	1	1
CropPAL		GRMZM2G016660_P01		plastid:22065420	0	1	1		cytoskeleton	cysk	other	-	cytoplasmic: 0.78	non-Chloroplast Targeting	0	0	0	0	0	0		0	0	0	0	0	0		0	0	0	0	0		0	0	0	0	0		0	0	0	0	0		0	0	0
CropPAL		GRMZM2G016677_P01		plastid:23198870;plastid:22065420;plastid:20089766;plastid:18453340;plastid:16243905	0	1	1	plastid	plastid	chlo	mitochondrion	Y (1.0 | 1-22)	chloroplast: 0.71	Chloroplast Targeting	1	1	0	1	1	1		0	1	1	1	1	1		0	1	1	1	1		0	1	1	1	1		1	1	1	1	1		0	1	1
CropPAL		GRMZM2G016886_P01		plastid:16243905	0	1	1		nucleus	nucl	other	-	cytoplasmic: 0.83	non-Chloroplast Targeting	0	0	0	0	0	0		0	0	0	0	0	0		0	0	0	0	0		0	0	0	0	0		0	0	0	0	0		0	0	0
CropPAL		GRMZM2G016928_P01		plastid:23198870;plastid:22065420	0	1	1		plastid	chlo	mitochondrion	-	cytoplasmic: 0.66	non-Chloroplast Targeting	0	1	0	0	0	0		0	0	0	0	0	1		0	0	0	0	1		0	0	0	0	0		0	0	0	0	1		0	0	0
CropPAL		GRMZM2G017045_P01		plastid:23198870;plastid:22065420	0	1	1	plastid	plastid	chlo	mitochondrion	Y (0.892 | 1-52)	mitochondrial: 0.42	Chloroplast Targeting	1	1	0	1	0	1		0	0	1	1	1	1		0	0	1	1	1		0	0	1	1	1		0	1	1	1	1		0	0	1
CropPAL		GRMZM2G017077_P01		plastid:23543921;plastid:23198870;plastid:22065420;plastid:20089766;plastid:18599648;plastid:18453340;plastid:16243905	0	1	1	plastid	plastid	chlo	chloroplast	Y (1.0 | 1-61)	chloroplast: 0.71	Chloroplast Targeting	1	1	1	1	1	1		1	1	1	1	1	1		1	1	1	1	1		1	1	1	1	1		1	1	1	1	1		1	1	1
CropPAL		GRMZM2G017290_P01		plastid:23198870;plastid:22065420;plastid:20089766;plastid:18258693	0	1	1	plastid	plastid	chlo	chloroplast	Y (0.88 | 1-42)	chloroplast: 0.86	Chloroplast Targeting	1	1	1	1	1	1		1	1	1	1	1	1		1	1	1	1	1		1	1	1	1	1		1	1	1	1	1		1	1	1
CropPAL		GRMZM2G017290_P02		plastid:18453340;plastid:18258693	0	1	1	plastid	plastid	chlo	chloroplast	Y (0.88 | 1-42)	chloroplast: 0.86	Chloroplast Targeting	1	1	1	1	1	1		1	1	1	1	1	1		1	1	1	1	1		1	1	1	1	1		1	1	1	1	1		1	1	1
CropPAL		GRMZM2G017419_P01		plastid:23198870;plastid:22065420;plastid:20089766;plastid:18453340;plastid:16243905	0	1	1	plastid	plastid	chlo	chloroplast	Y (0.995 | 1-28)	cytoplasmic: 0.46	Chloroplast Targeting	1	1	1	1	0	1		0	1	1	1	1	1		0	1	1	1	1		0	1	1	1	1		0	1	1	1	1		0	1	1
CropPAL		GRMZM2G017853_P01		extracellular:20408568;plastid:23198870;plastid:22065420;plastid:20089766	0	0	0	plastid	plastid	chlo	chloroplast	Y (0.993 | 1-52)	chloroplast: 0.77	Chloroplast Targeting	1	1	1	1	1	1		1	1	1	1	1	1		1	1	1	1	1		1	1	1	1	1		1	1	1	1	1		1	1	1
CropPAL		GRMZM2G017957_P01		plastid:20089766	0	1	1	plastid	plastid	chlo	chloroplast	Y (1.0 | 1-49)	chloroplast: 0.69	Chloroplast Targeting	1	1	1	1	1	1		1	1	1	1	1	1		1	1	1	1	1		1	1	1	1	1		1	1	1	1	1		1	1	1
CropPAL		GRMZM2G017957_P02		plastid:23198870;plastid:22065420	0	1	1	plastid	plastid	chlo	chloroplast	Y (1.0 | 1-49)	chloroplast: 0.74	Chloroplast Targeting	1	1	1	1	1	1		1	1	1	1	1	1		1	1	1	1	1		1	1	1	1	1		1	1	1	1	1		1	1	1
CropPAL		GRMZM2G018082_P01		extracellular:20408568;plastid:23198870;plastid:22065420	0	0	0	plastid	plastid	chlo	chloroplast	Y (0.96 | 1-40)	chloroplast: 0.37	Chloroplast Targeting	1	1	1	1	1	1		1	1	1	1	1	1		1	1	1	1	1		1	1	1	1	1		1	1	1	1	1		1	1	1
CropPAL		GRMZM2G018177_P01		extracellular:20408568;plastid:22065420	0	0	0		plastid	chlo	other	-	cytoplasmic: 0.81	non-Chloroplast Targeting	0	1	0	0	0	0		0	0	0	0	0	1		0	0	0	0	1		0	0	0	0	0		0	0	0	0	1		0	0	0
CropPAL		GRMZM2G018228_P02		plastid:23198870;plastid:22065420	0	1	1		cytosol	cyto	other	-	cytoplasmic: 0.7	non-Chloroplast Targeting	0	0	0	0	0	0		0	0	0	0	0	0		0	0	0	0	0		0	0	0	0	0		0	0	0	0	0		0	0	0
CropPAL		GRMZM2G018275_P01		extracellular:20408568;plastid:23543921	0	0	0	vacuole,plasma membrane,endoplasmic reticulum,golgi,extracellular	plastid	chlo	secreted	-	ER: 0.34	non-Chloroplast Targeting	0	1	0	0	0	0		0	0	0	0	0	1		0	0	0	0	1		0	0	0	0	0		0	0	0	0	1		0	0	0
CropPAL		GRMZM2G018375_P01		plastid:22065420;plastid:20089766	0	1	1	plastid	plastid	chlo	chloroplast	Y (0.995 | 1-51)	chloroplast: 0.86	Chloroplast Targeting	1	1	1	1	1	1		1	1	1	1	1	1		1	1	1	1	1		1	1	1	1	1		1	1	1	1	1		1	1	1
CropPAL		GRMZM2G018375_P02		plastid:23198870	0	1	1	plastid	plastid	chlo	chloroplast	Y (0.995 | 1-51)	chloroplast: 0.85	Chloroplast Targeting	1	1	1	1	1	1		1	1	1	1	1	1		1	1	1	1	1		1	1	1	1	1		1	1	1	1	1		1	1	1
CropPAL		GRMZM2G018403_P01		nucleus:24677780;plastid:23198870;plastid:22065420	0	0	0	plastid	plastid	chlo	chloroplast	Y (0.961 | 1-52)	nuclear: 0.36	Chloroplast Targeting	1	1	1	1	0	1		0	1	1	1	1	1		0	1	1	1	1		0	1	1	1	1		0	1	1	1	1		0	1	1
CropPAL		GRMZM2G018441_P01		plastid:22065420;plastid:20089766;plastid:16243905	0	1	1	plastid	plastid	chlo	chloroplast	Y (0.998 | 1-41)	cytoplasmic: 0.33	Chloroplast Targeting	1	1	1	1	0	1		0	1	1	1	1	1		0	1	1	1	1		0	1	1	1	1		0	1	1	1	1		0	1	1
CropPAL		GRMZM2G018579_P01		plastid:23198870	0	1	1	plastid	plastid	chlo	mitochondrion	Y (1.0 | 1-41)	chloroplast: 0.41	Chloroplast Targeting	1	1	0	1	1	1		0	1	1	1	1	1		0	1	1	1	1		0	1	1	1	1		1	1	1	1	1		0	1	1
CropPAL		GRMZM2G018619_P01		plastid:23198870;plastid:22065420	0	1	1		cytosol	cyto	other	-	cytoplasmic: 0.79	non-Chloroplast Targeting	0	0	0	0	0	0		0	0	0	0	0	0		0	0	0	0	0		0	0	0	0	0		0	0	0	0	0		0	0	0
CropPAL		GRMZM2G018627_P01		plastid:23198870;plastid:22065420;plastid:20701693	0	1	1	plastid	plastid	chlo	mitochondrion	Y (0.995 | 1-41)	mitochondrial: 0.33	non-Chloroplast Targeting	1	1	0	1	0	0		0	0	0	1	1	1		0	0	0	1	1		0	0	0	1	1		0	0	1	1	1		0	0	0
CropPAL		GRMZM2G018627_P02		plastid:23543921;plastid:18599648;plastid:18453340	0	1	1	plastid	plastid	chlo	mitochondrion	Y (0.995 | 1-41)	mitochondrial: 0.33	non-Chloroplast Targeting	1	1	0	1	0	0		0	0	0	1	1	1		0	0	0	1	1		0	0	0	1	1		0	0	1	1	1		0	0	0
CropPAL		GRMZM2G018689_P01		extracellular:20408568;plastid:23198870	0	0	0	mitochondrion	plastid	chlo	mitochondrion	-	mitochondrial: 0.86	Chloroplast Targeting	0	1	0	0	0	1		0	0	0	0	1	1		0	0	0	1	1		0	0	0	0	1		0	0	0	1	1		0	0	0
CropPAL		GRMZM2G018770_P01		extracellular:20408568;plastid:23198870;plastid:22065420	0	0	0		cytosol	cyto	mitochondrion	-	cytoplasmic: 0.69	non-Chloroplast Targeting	0	0	0	0	0	0		0	0	0	0	0	0		0	0	0	0	0		0	0	0	0	0		0	0	0	0	0		0	0	0
CropPAL		GRMZM2G018770_P02		plastid:18599648	0	1	1		cytosol	cyto	mitochondrion	-	cytoplasmic: 0.76	non-Chloroplast Targeting	0	0	0	0	0	0		0	0	0	0	0	0		0	0	0	0	0		0	0	0	0	0		0	0	0	0	0		0	0	0
CropPAL		GRMZM2G018771_P01		plastid:20089766	0	1	1	mitochondrion	plastid	chlo	other	Y (0.921 | 1-42)	mitochondrial: 0.58	Chloroplast Targeting	0	1	0	1	0	1		0	0	0	1	1	1		0	0	1	1	1		0	0	0	1	1		0	0	1	1	1		0	0	0
CropPAL		GRMZM2G018771_P02		plastid:23198870;plastid:22065420	0	1	1	mitochondrion	plastid	chlo	other	Y (0.921 | 1-42)	mitochondrial: 0.62	Chloroplast Targeting	0	1	0	1	0	1		0	0	0	1	1	1		0	0	1	1	1		0	0	0	1	1		0	0	1	1	1		0	0	0
CropPAL		GRMZM2G018786_P01		plastid:23198870	0	1	1		cytosol	chlo	other	-	cytoplasmic: 0.81	non-Chloroplast Targeting	0	1	0	0	0	0		0	0	0	0	0	1		0	0	0	0	1		0	0	0	0	0		0	0	0	0	1		0	0	0
CropPAL		GRMZM2G018929_P01		plastid:22065420	0	1	1		plastid	chlo	other	-	cytoplasmic: 0.73	non-Chloroplast Targeting	0	1	0	0	0	0		0	0	0	0	0	1		0	0	0	0	1		0	0	0	0	0		0	0	0	0	1		0	0	0
CropPAL		GRMZM2G018941_P01		extracellular:20408568;plastid:23198870;plastid:22065420	0	0	0	mitochondrion	mitochondrion	mito	mitochondrion	-	mitochondrial: 0.81	non-Chloroplast Targeting	0	0	0	0	0	0		0	0	0	0	0	0		0	0	0	0	0		0	0	0	0	0		0	0	0	0	0		0	0	0
CropPAL		GRMZM2G019039_P01		plastid:18453340	0	1	1	vacuole,plasma membrane,endoplasmic reticulum,golgi,extracellular	extracellular	extr	other	-	extracellular: 0.83	non-Chloroplast Targeting	0	0	0	0	0	0		0	0	0	0	0	0		0	0	0	0	0		0	0	0	0	0		0	0	0	0	0		0	0	0
CropPAL		GRMZM2G019284_P01		plastid:23198870	0	1	1	mitochondrion	mitochondrion	mito	mitochondrion	-	extracellular: 0.47	non-Chloroplast Targeting	0	0	0	0	0	0		0	0	0	0	0	0		0	0	0	0	0		0	0	0	0	0		0	0	0	0	0		0	0	0
CropPAL		GRMZM2G019325_P01		extracellular:20408568;plasma membrane:23508561;plastid:23198870	0	0	0		cytosol	cyto	other	-	cytoplasmic: 0.84	non-Chloroplast Targeting	0	0	0	0	0	0		0	0	0	0	0	0		0	0	0	0	0		0	0	0	0	0		0	0	0	0	0		0	0	0
CropPAL		GRMZM2G019437_P01		plastid:23198870;plastid:22065420	0	1	1	mitochondrion	plastid	chlo	mitochondrion	Y (0.956 | 1-23)	mitochondrial: 0.89	Chloroplast Targeting	0	1	0	1	0	1		0	0	0	1	1	1		0	0	1	1	1		0	0	0	1	1		0	0	1	1	1		0	0	0
CropPAL		GRMZM2G019695_P01		extracellular:20408568;plastid:23543921;plastid:23198870;plastid:22065420;plastid:20089766;plastid:18599648;plastid:18453340	0	0	0		plastid	chlo	mitochondrion	-	cytoplasmic: 0.59	non-Chloroplast Targeting	0	1	0	0	0	0		0	0	0	0	0	1		0	0	0	0	1		0	0	0	0	0		0	0	0	0	1		0	0	0
CropPAL		GRMZM2G019807_P01		plastid:23198870;plastid:22065420;plastid:20089766;plastid:18453340	0	1	1	plastid	plastid	chlo	chloroplast	Y (0.992 | 1-37)	chloroplast: 0.74	Chloroplast Targeting	1	1	1	1	1	1		1	1	1	1	1	1		1	1	1	1	1		1	1	1	1	1		1	1	1	1	1		1	1	1
CropPAL		GRMZM2G019838_P01		plastid:23198870;plastid:22065420	0	1	1	plastid	plastid	chlo	other	Y (0.994 | 1-39)	cytoplasmic: 0.68	Chloroplast Targeting	1	1	0	1	0	1		0	0	1	1	1	1		0	0	1	1	1		0	0	1	1	1		0	1	1	1	1		0	0	1
CropPAL		GRMZM2G019876_P01		plastid:23198870;plastid:22065420	0	1	1		nucleus	nucl	other	-	cytoplasmic: 0.73	non-Chloroplast Targeting	0	0	0	0	0	0		0	0	0	0	0	0		0	0	0	0	0		0	0	0	0	0		0	0	0	0	0		0	0	0
CropPAL		GRMZM2G019901_P01		plastid:22065420	0	1	1	plastid	plastid	chlo	mitochondrion	Y (0.999 | 1-34)	mitochondrial: 0.52	Chloroplast Targeting	1	1	0	1	0	1		0	0	1	1	1	1		0	0	1	1	1		0	0	1	1	1		0	1	1	1	1		0	0	1
CropPAL		GRMZM2G019958_P01		plastid:23198870;plastid:22065420	0	1	1	plastid	plastid	chlo	mitochondrion	Y (0.998 | 1-39)	mitochondrial: 0.43	Chloroplast Targeting	1	1	0	1	0	1		0	0	1	1	1	1		0	0	1	1	1		0	0	1	1	1		0	1	1	1	1		0	0	1
CropPAL		GRMZM2G020255_P01		extracellular:20408568;plastid:23198870	0	0	0	mitochondrion	cytosol	cyto	secreted	-	Golgi apparatus: 0.32	non-Chloroplast Targeting	0	0	0	0	0	0		0	0	0	0	0	0		0	0	0	0	0		0	0	0	0	0		0	0	0	0	0		0	0	0
CropPAL		GRMZM2G020288_P01		plastid:22065420	0	1	1		plastid	chlo	other	-	cytoplasmic: 0.61	non-Chloroplast Targeting	0	1	0	0	0	0		0	0	0	0	0	1		0	0	0	0	1		0	0	0	0	0		0	0	0	0	1		0	0	0
CropPAL		GRMZM2G020295_P01		extracellular:20408568;plastid:23198870;plastid:22065420;plastid:20089766	0	0	0	plastid	plastid	chlo	mitochondrion	-	cytoplasmic: 0.71	non-Chloroplast Targeting	1	1	0	0	0	0		0	0	0	0	1	1		0	0	0	0	1		0	0	0	0	1		0	0	0	1	1		0	0	0
CropPAL		GRMZM2G020761_P02		plastid:22065420	0	1	1	vacuole,plasma membrane,endoplasmic reticulum,golgi,extracellular	plastid	chlo	secreted	-	ER: 0.32	non-Chloroplast Targeting	0	1	0	0	0	0		0	0	0	0	0	1		0	0	0	0	1		0	0	0	0	0		0	0	0	0	1		0	0	0
CropPAL		GRMZM2G020785_P01		plastid:23198870;plastid:22065420	0	1	1	plastid	plastid	chlo	chloroplast	Y (0.984 | 1-40)	chloroplast: 0.57	non-Chloroplast Targeting	1	1	1	1	1	0		0	1	1	1	1	1		0	1	1	1	1		0	1	1	1	1		0	1	1	1	1		0	1	1
CropPAL		GRMZM2G020928_P01		extracellular:20408568;plastid:22065420	0	0	0		nucleus	nucl	other	-	cytoplasmic: 0.83	non-Chloroplast Targeting	0	0	0	0	0	0		0	0	0	0	0	0		0	0	0	0	0		0	0	0	0	0		0	0	0	0	0		0	0	0
CropPAL		GRMZM2G020940_P01		extracellular:20408568;mitochondrion:22607058;nucleus:24677780;plastid:23543921;plastid:23198870;plastid:22065420	0	0	0		cytosol	cyto	other	-	cytoplasmic: 0.76	non-Chloroplast Targeting	0	0	0	0	0	0		0	0	0	0	0	0		0	0	0	0	0		0	0	0	0	0		0	0	0	0	0		0	0	0
CropPAL		GRMZM2G021015_P01		plastid:23198870	0	1	1		nucleus	nucl	other	-	cytoplasmic: 0.53	non-Chloroplast Targeting	0	0	0	0	0	0		0	0	0	0	0	0		0	0	0	0	0		0	0	0	0	0		0	0	0	0	0		0	0	0
CropPAL		GRMZM2G021170_P01		plastid:23198870;plastid:22065420;plastid:20089766	0	1	1	plastid	plastid	chlo	mitochondrion	Y (0.938 | 1-22)	mitochondrial: 0.88	Chloroplast Targeting	1	1	0	1	0	1		0	0	1	1	1	1		0	0	1	1	1		0	0	1	1	1		0	1	1	1	1		0	0	1
CropPAL		GRMZM2G021219_P01		extracellular:20408568;nucleus:24677780;plastid:22065420	0	0	0	mitochondrion	plastid	chlo	mitochondrion	-	mitochondrial: 0.55	Chloroplast Targeting	0	1	0	0	0	1		0	0	0	0	1	1		0	0	0	1	1		0	0	0	0	1		0	0	0	1	1		0	0	0
CropPAL		GRMZM2G021256_P01		plastid:22065420;plastid:20089766;plastid:18453340	0	1	1	plastid	plastid	chlo	chloroplast	Y (1.0 | 1-26)	chloroplast: 0.43	Chloroplast Targeting	1	1	1	1	1	1		1	1	1	1	1	1		1	1	1	1	1		1	1	1	1	1		1	1	1	1	1		1	1	1
CropPAL		GRMZM2G021605_P01		plastid:23198870;plastid:22065420	0	1	1	plastid	plastid	chlo	chloroplast	Y (0.998 | 1-39)	chloroplast: 0.53	Chloroplast Targeting	1	1	1	1	1	1		1	1	1	1	1	1		1	1	1	1	1		1	1	1	1	1		1	1	1	1	1		1	1	1
CropPAL		GRMZM2G021617_P01		plastid:23543921;plastid:23198870;plastid:22065420;plastid:21196305;plastid:20089766;plastid:18453340;plastid:16243905	0	1	1	mitochondrion	plastid	chlo	chloroplast	Y (0.998 | 1-31)	chloroplast: 0.81	non-Chloroplast Targeting	0	1	1	1	1	0		0	0	1	1	1	1		0	1	1	1	1		0	0	1	1	1		0	0	1	1	1		0	0	1
CropPAL		GRMZM2G021635_P01		extracellular:20408568;plasma membrane:23353019;plastid:23543921;plastid:23198870	0	0	0		plastid	chlo	mitochondrion	-	mitochondrial: 0.93	non-Chloroplast Targeting	0	1	0	0	0	0		0	0	0	0	0	1		0	0	0	0	1		0	0	0	0	0		0	0	0	0	1		0	0	0
CropPAL		GRMZM2G021687_P01		plastid:23198870	0	1	1	plastid	plastid	chlo	chloroplast	Y (0.996 | 1-47)	chloroplast: 0.65	Chloroplast Targeting	1	1	1	1	1	1		1	1	1	1	1	1		1	1	1	1	1		1	1	1	1	1		1	1	1	1	1		1	1	1
CropPAL		GRMZM2G022090_P01		plastid:23198870;plastid:22065420;plastid:20089766	0	1	1	mitochondrion	mitochondrion	chlo	other	-	cytoplasmic: 0.66	non-Chloroplast Targeting	0	1	0	0	0	0		0	0	0	0	0	1		0	0	0	0	1		0	0	0	0	0		0	0	0	0	1		0	0	0
CropPAL		GRMZM2G022130_P04		plastid:23543921;plastid:18453340	0	1	1	plastid	plastid	chlo	mitochondrion	Y (0.983 | 1-28)	cytoplasmic: 0.39	Chloroplast Targeting	1	1	0	1	0	1		0	0	1	1	1	1		0	0	1	1	1		0	0	1	1	1		0	1	1	1	1		0	0	1
CropPAL		GRMZM2G022180_P01		extracellular:20408568;plastid:20089766	0	0	0		cytosol	cyto	other	-	cytoplasmic: 0.82	non-Chloroplast Targeting	0	0	0	0	0	0		0	0	0	0	0	0		0	0	0	0	0		0	0	0	0	0		0	0	0	0	0		0	0	0
CropPAL		GRMZM2G022619_P01		plastid:23198870;plastid:22065420	0	1	1	mitochondrion	nucleus	nucl	mitochondrion	-	nuclear: 0.58	non-Chloroplast Targeting	0	0	0	0	0	0		0	0	0	0	0	0		0	0	0	0	0		0	0	0	0	0		0	0	0	0	0		0	0	0
CropPAL		GRMZM2G022625_P02		plastid:23198870;plastid:22065420	0	1	1	mitochondrion	plastid	chlo	mitochondrion	-	mitochondrial: 0.52	non-Chloroplast Targeting	0	1	0	0	0	0		0	0	0	0	0	1		0	0	0	0	1		0	0	0	0	0		0	0	0	0	1		0	0	0
CropPAL		GRMZM2G022866_P02		plastid:23198870;plastid:22065420	0	1	1	mitochondrion	plastid	chlo	mitochondrion	Y (0.984 | 1-21)	mitochondrial: 0.42	Chloroplast Targeting	0	1	0	1	0	1		0	0	0	1	1	1		0	0	1	1	1		0	0	0	1	1		0	0	1	1	1		0	0	0
CropPAL		GRMZM2G022876_P01		plastid:23198870;plastid:22065420;plastid:20089766;plastid:16243905	0	1	1	plastid	plastid	chlo	mitochondrion	Y (1.0 | 1-41)	mitochondrial: 0.55	Chloroplast Targeting	1	1	0	1	0	1		0	0	1	1	1	1		0	0	1	1	1		0	0	1	1	1		0	1	1	1	1		0	0	1
CropPAL		GRMZM2G023073_P01		plastid:23543921	0	1	1	mitochondrion	plastid	chlo	mitochondrion	-	mitochondrial: 0.91	Chloroplast Targeting	0	1	0	0	0	1		0	0	0	0	1	1		0	0	0	1	1		0	0	0	0	1		0	0	0	1	1		0	0	0
CropPAL		GRMZM2G023194_P01		extracellular:20408568;plastid:23543921;plastid:23198870;plastid:22065420	0	0	0	mitochondrion	plastid	chlo	mitochondrion	-	mitochondrial: 0.93	Chloroplast Targeting	0	1	0	0	0	1		0	0	0	0	1	1		0	0	0	1	1		0	0	0	0	1		0	0	0	1	1		0	0	0
CropPAL		GRMZM2G023591_P01		plastid:23198870;plastid:22065420;plastid:20089766	0	1	1	mitochondrion	plastid	chlo	other	Y (0.966 | 1-31)	mitochondrial: 0.88	Chloroplast Targeting	0	1	0	1	0	1		0	0	0	1	1	1		0	0	1	1	1		0	0	0	1	1		0	0	1	1	1		0	0	0
CropPAL		GRMZM2G023748_P01		plastid:22065420	0	1	1		cytosol	cyto	other	-	cytoplasmic: 0.49	non-Chloroplast Targeting	0	0	0	0	0	0		0	0	0	0	0	0		0	0	0	0	0		0	0	0	0	0		0	0	0	0	0		0	0	0
CropPAL		GRMZM2G024073_P01		extracellular:20408568;plastid:23198870;plastid:22065420	0	0	0	plastid	plastid	chlo	mitochondrion	Y (0.994 | 1-61)	mitochondrial: 0.55	Chloroplast Targeting	1	1	0	1	0	1		0	0	1	1	1	1		0	0	1	1	1		0	0	1	1	1		0	1	1	1	1		0	0	1
CropPAL		GRMZM2G024150_P01		extracellular:22192489;plastid:23198870;plastid:22065420;plastid:18599648;plastid:18453340;plastid:18258693	0	0	0	plastid	plastid	chlo	chloroplast	Y (0.991 | 1-76)	chloroplast: 0.45	Chloroplast Targeting	1	1	1	1	1	1		1	1	1	1	1	1		1	1	1	1	1		1	1	1	1	1		1	1	1	1	1		1	1	1
CropPAL		GRMZM2G024310_P01		extracellular:20408568;plastid:23198870;plastid:22065420	0	0	0	mitochondrion	mitochondrion	mito	mitochondrion	-	mitochondrial: 0.71	non-Chloroplast Targeting	0	0	0	0	0	0		0	0	0	0	0	0		0	0	0	0	0		0	0	0	0	0		0	0	0	0	0		0	0	0
CropPAL		GRMZM2G024354_P01		plastid:22065420	0	1	1	mitochondrion	nucleus	nucl	mitochondrion	-	cytoplasmic: 0.49	non-Chloroplast Targeting	0	0	0	0	0	0		0	0	0	0	0	0		0	0	0	0	0		0	0	0	0	0		0	0	0	0	0		0	0	0
CropPAL		GRMZM2G024389_P02		plastid:22065420;plastid:20089766	0	1	1	mitochondrion	plastid	chlo	chloroplast	Y (0.964 | 1-32)	mitochondrial: 0.71	Chloroplast Targeting	0	1	1	1	0	1		0	0	1	1	1	1		0	1	1	1	1		0	0	1	1	1		0	0	1	1	1		0	0	1
CropPAL		GRMZM2G024391_P01		plastid:22065420;plastid:20089766	0	1	1	plastid	plastid	chlo	chloroplast	Y (0.996 | 1-51)	chloroplast: 0.88	Chloroplast Targeting	1	1	1	1	1	1		1	1	1	1	1	1		1	1	1	1	1		1	1	1	1	1		1	1	1	1	1		1	1	1
CropPAL		GRMZM2G024482_P02		plastid:23198870;plastid:22065420;plastid:20089766;plastid:18453340;plastid:16243905	0	1	1	mitochondrion	plastid	chlo	chloroplast	Y (0.932 | 1-49)	chloroplast: 0.57	Chloroplast Targeting	0	1	1	1	1	1		0	1	1	1	1	1		1	1	1	1	1		0	1	1	1	1		0	1	1	1	1		0	1	1
CropPAL		GRMZM2G024607_P01		plastid:23198870;plastid:22065420;plastid:20089766;plastid:18453340	0	1	1	plastid	plastid	chlo	chloroplast	Y (1.0 | 1-61)	chloroplast: 0.76	Chloroplast Targeting	1	1	1	1	1	1		1	1	1	1	1	1		1	1	1	1	1		1	1	1	1	1		1	1	1	1	1		1	1	1
CropPAL		GRMZM2G024647_P01		plastid:23198870;plastid:22065420	0	1	1	mitochondrion	plastid	chlo	mitochondrion	-	mitochondrial: 0.89	Chloroplast Targeting	0	1	0	0	0	1		0	0	0	0	1	1		0	0	0	1	1		0	0	0	0	1		0	0	0	1	1		0	0	0
CropPAL		GRMZM2G024668_P01		plastid:23543921;plastid:22065420	0	1	1		cytosol	cyto	other	-	cytoplasmic: 0.74	non-Chloroplast Targeting	0	0	0	0	0	0		0	0	0	0	0	0		0	0	0	0	0		0	0	0	0	0		0	0	0	0	0		0	0	0
CropPAL		GRMZM2G024693_P01		extracellular:20408568;plastid:23198870;plastid:22065420	0	0	0		cytosol	cyto	other	-	cytoplasmic: 0.74	non-Chloroplast Targeting	0	0	0	0	0	0		0	0	0	0	0	0		0	0	0	0	0		0	0	0	0	0		0	0	0	0	0		0	0	0
CropPAL		GRMZM2G024738_P01		plastid:23198870;plastid:22065420;plastid:20089766	0	1	1		cytosol	cyto	other	-	cytoplasmic: 0.78	non-Chloroplast Targeting	0	0	0	0	0	0		0	0	0	0	0	0		0	0	0	0	0		0	0	0	0	0		0	0	0	0	0		0	0	0
CropPAL		GRMZM2G024823_P01		extracellular:20408568;nucleus:24677780;plastid:23543921;plastid:22065420	0	0	0		cytosol	cyto	other	-	cytoplasmic: 0.54	non-Chloroplast Targeting	0	0	0	0	0	0		0	0	0	0	0	0		0	0	0	0	0		0	0	0	0	0		0	0	0	0	0		0	0	0
CropPAL		GRMZM2G025014_P01		plastid:22065420	0	1	1		nucleus	nucl	other	-	cytoplasmic: 0.84	non-Chloroplast Targeting	0	0	0	0	0	0		0	0	0	0	0	0		0	0	0	0	0		0	0	0	0	0		0	0	0	0	0		0	0	0
CropPAL		GRMZM2G025031_P01		plastid:23198870;plastid:22065420;plastid:20089766	0	1	1		cytosol	cyto	secreted	-	cytoplasmic: 0.84	non-Chloroplast Targeting	0	0	0	0	0	0		0	0	0	0	0	0		0	0	0	0	0		0	0	0	0	0		0	0	0	0	0		0	0	0
CropPAL		GRMZM2G025078_P01		plastid:23198870;plastid:22065420	0	1	1	plastid	plastid	chlo	secreted	Y (0.967 | 1-33)	chloroplast: 0.21	Chloroplast Targeting	1	1	0	1	1	1		0	1	1	1	1	1		0	1	1	1	1		0	1	1	1	1		1	1	1	1	1		0	1	1
CropPAL		GRMZM2G025123_P01		plastid:23198870	0	1	1	mitochondrion	plastid	chlo	mitochondrion	Y (0.984 | 1-34)	mitochondrial: 0.79	non-Chloroplast Targeting	0	1	0	1	0	0		0	0	0	0	1	1		0	0	0	1	1		0	0	0	0	1		0	0	0	1	1		0	0	0
CropPAL		GRMZM2G025171_P01		plastid:23198870;plastid:22065420;plastid:20089766	0	1	1	plastid	plastid	chlo	chloroplast	Y (0.917 | 1-55)	mitochondrial: 0.45	Chloroplast Targeting	1	1	1	1	0	1		0	1	1	1	1	1		0	1	1	1	1		0	1	1	1	1		0	1	1	1	1		0	1	1
CropPAL		GRMZM2G025171_P02		plastid:18453340	0	1	1	plastid	plastid	chlo	chloroplast	Y (0.917 | 1-55)	mitochondrial: 0.45	Chloroplast Targeting	1	1	1	1	0	1		0	1	1	1	1	1		0	1	1	1	1		0	1	1	1	1		0	1	1	1	1		0	1	1
CropPAL		GRMZM2G025214_P01		plastid:23198870	0	1	1		plastid	chlo	mitochondrion	Y (0.957 | 1-26)	peroxisomal: 0.37	Chloroplast Targeting	0	1	0	1	0	1		0	0	0	1	1	1		0	0	1	1	1		0	0	0	1	1		0	0	1	1	1		0	0	0
CropPAL		GRMZM2G025227_P01		plastid:23198870	0	1	1		plastid	chlo	chloroplast	-	cytoplasmic: 0.78	Chloroplast Targeting	0	1	1	0	0	1		0	0	0	1	1	1		0	0	1	1	1		0	0	0	1	1		0	0	0	1	1		0	0	1
CropPAL		GRMZM2G025322_P01		plastid:23198870;plastid:22065420;plastid:20089766	0	1	1	plastid	plastid	chlo	mitochondrion	Y (0.974 | 1-22)	chloroplast: 0.72	Chloroplast Targeting	1	1	0	1	1	1		0	1	1	1	1	1		0	1	1	1	1		0	1	1	1	1		1	1	1	1	1		0	1	1
CropPAL		GRMZM2G025396_P01		plastid:23198870;plastid:22065420;plastid:20089766	0	1	1	mitochondrion	plastid	chlo	mitochondrion	-	mitochondrial: 0.68	Chloroplast Targeting	0	1	0	0	0	1		0	0	0	0	1	1		0	0	0	1	1		0	0	0	0	1		0	0	0	1	1		0	0	0
CropPAL		GRMZM2G025648_P01		plastid:23198870;plastid:22065420;plastid:20089766	0	1	1	plastid	plastid	chlo	mitochondrion	Y (1.0 | 1-21)	chloroplast: 0.39	Chloroplast Targeting	1	1	0	1	1	1		0	1	1	1	1	1		0	1	1	1	1		0	1	1	1	1		1	1	1	1	1		0	1	1
CropPAL		GRMZM2G025659_P01		plastid:22065420;plastid:20089766	0	1	1		mitochondrion	mito	other	-	cytoplasmic: 0.8	non-Chloroplast Targeting	0	0	0	0	0	0		0	0	0	0	0	0		0	0	0	0	0		0	0	0	0	0		0	0	0	0	0		0	0	0
CropPAL		GRMZM2G025855_P01		plastid:23198870;plastid:22065420;plastid:20089766;plastid:18453340;plastid:16243905	0	1	1	plastid	plastid	chlo	chloroplast	Y (0.994 | 1-49)	cytoplasmic: 0.45	Chloroplast Targeting	1	1	1	1	0	1		0	1	1	1	1	1		0	1	1	1	1		0	1	1	1	1		0	1	1	1	1		0	1	1
CropPAL		GRMZM2G025882_P01		plastid:23543921;plastid:23198870;plastid:22065420;plastid:20089766;plastid:18453340	0	1	1	plastid	plastid	chlo	chloroplast	Y (0.996 | 1-37)	chloroplast: 0.84	Chloroplast Targeting	1	1	1	1	1	1		1	1	1	1	1	1		1	1	1	1	1		1	1	1	1	1		1	1	1	1	1		1	1	1
CropPAL		GRMZM2G025954_P01		plastid:23198870;plastid:22065420;plastid:20089766;plastid:16243905	0	1	1	plastid	plastid	chlo	chloroplast	Y (0.997 | 1-28)	chloroplast: 0.56	Chloroplast Targeting	1	1	1	1	1	1		1	1	1	1	1	1		1	1	1	1	1		1	1	1	1	1		1	1	1	1	1		1	1	1
CropPAL		GRMZM2G026015_P01		plastid:23198870;plastid:22065420;plastid:20089766	0	1	1	mitochondrion	plastid	chlo	chloroplast	Y (1.0 | 1-41)	chloroplast: 0.65	Chloroplast Targeting	0	1	1	1	1	1		0	1	1	1	1	1		1	1	1	1	1		0	1	1	1	1		0	1	1	1	1		0	1	1
CropPAL		GRMZM2G026117_P01		extracellular:20408568;plastid:23198870;plastid:22065420;plastid:16243905	0	0	0	plastid	plastid	chlo	chloroplast	Y (1.0 | 1-31)	mitochondrial: 0.54	Chloroplast Targeting	1	1	1	1	0	1		0	1	1	1	1	1		0	1	1	1	1		0	1	1	1	1		0	1	1	1	1		0	1	1
CropPAL		GRMZM2G026216_P01		extracellular:20408568;plastid:23198870	0	0	0	mitochondrion	cytosol	cyto	mitochondrion	-	mitochondrial: 0.84	non-Chloroplast Targeting	0	0	0	0	0	0		0	0	0	0	0	0		0	0	0	0	0		0	0	0	0	0		0	0	0	0	0		0	0	0
CropPAL		GRMZM2G026614_P01		plastid:23198870;plastid:22065420;plastid:20089766	0	1	1	plastid	plastid	chlo	chloroplast	Y (0.981 | 1-51)	cytoplasmic: 0.52	Chloroplast Targeting	1	1	1	1	0	1		0	1	1	1	1	1		0	1	1	1	1		0	1	1	1	1		0	1	1	1	1		0	1	1
CropPAL		GRMZM2G026614_P02		plastid:16243905	0	1	1	plastid	nucleus	nucl	mitochondrion	Y (0.846 | 1-27)	mitochondrial: 0.73	Chloroplast Targeting	1	0	0	1	0	1		0	0	0	1	1	1		0	0	0	1	1		0	0	1	1	1		0	0	1	1	1		0	0	0
CropPAL		GRMZM2G026614_P03		plastid:16243905	0	1	1	plastid	plastid	chlo	chloroplast	Y (0.981 | 1-51)	chloroplast: 0.41	Chloroplast Targeting	1	1	1	1	1	1		1	1	1	1	1	1		1	1	1	1	1		1	1	1	1	1		1	1	1	1	1		1	1	1
CropPAL		GRMZM2G026656_P01		plastid:22065420;plastid:20089766	0	1	1	plastid	plastid	chlo	chloroplast	Y (1.0 | 1-51)	chloroplast: 0.52	Chloroplast Targeting	1	1	1	1	1	1		1	1	1	1	1	1		1	1	1	1	1		1	1	1	1	1		1	1	1	1	1		1	1	1
CropPAL		GRMZM2G026800_P01		plastid:23198870;plastid:22065420	0	1	1	plastid	plastid	chlo	chloroplast	Y (1.0 | 1-31)	chloroplast: 0.55	Chloroplast Targeting	1	1	1	1	1	1		1	1	1	1	1	1		1	1	1	1	1		1	1	1	1	1		1	1	1	1	1		1	1	1
CropPAL		GRMZM2G026807_P01		extracellular:20408568;plastid:23198870;plastid:22065420;plastid:16243905	0	0	0	plastid	plastid	chlo	chloroplast	Y (1.0 | 1-41)	chloroplast: 0.84	Chloroplast Targeting	1	1	1	1	1	1		1	1	1	1	1	1		1	1	1	1	1		1	1	1	1	1		1	1	1	1	1		1	1	1
CropPAL		GRMZM2G027098_P01		extracellular:20408568;plastid:22065420;plastid:20089766;plastid:18453340	0	0	0	vacuole,plasma membrane,endoplasmic reticulum,golgi,extracellular	plasma membrane	plas	secreted	-	ER: 0.4	non-Chloroplast Targeting	0	0	0	0	0	0		0	0	0	0	0	0		0	0	0	0	0		0	0	0	0	0		0	0	0	0	0		0	0	0
CropPAL		GRMZM2G027209_P02		plastid:16243905	0	1	1	vacuole,plasma membrane,endoplasmic reticulum,golgi,extracellular	cytosol	cyto	secreted	-	ER: 0.4	non-Chloroplast Targeting	0	0	0	0	0	0		0	0	0	0	0	0		0	0	0	0	0		0	0	0	0	0		0	0	0	0	0		0	0	0
CropPAL		GRMZM2G027451_P01		plastid:23198870;plastid:22065420	0	1	1	mitochondrion	plastid	chlo	mitochondrion	-	mitochondrial: 0.74	non-Chloroplast Targeting	0	1	0	0	0	0		0	0	0	0	0	1		0	0	0	0	1		0	0	0	0	0		0	0	0	0	1		0	0	0
CropPAL		GRMZM2G027571_P01		plastid:23198870	0	1	1		cytosol	cyto	other	-	nuclear: 0.66	non-Chloroplast Targeting	0	0	0	0	0	0		0	0	0	0	0	0		0	0	0	0	0		0	0	0	0	0		0	0	0	0	0		0	0	0
CropPAL		GRMZM2G027640_P01		plastid:23198870;plastid:22065420;plastid:20089766;plastid:18453340	0	1	1	plastid	plastid	chlo	chloroplast	Y (1.0 | 1-21)	mitochondrial: 0.4	Chloroplast Targeting	1	1	1	1	0	1		0	1	1	1	1	1		0	1	1	1	1		0	1	1	1	1		0	1	1	1	1		0	1	1
CropPAL		GRMZM2G027728_P01		extracellular:20408568;plastid:23198870	0	0	0		cytosol	cyto	mitochondrion	-	cytoplasmic: 0.65	Chloroplast Targeting	0	0	0	0	0	1		0	0	0	0	0	1		0	0	0	0	1		0	0	0	0	1		0	0	0	0	1		0	0	0
CropPAL		GRMZM2G027835_P01		plastid:23198870;plastid:22065420	0	1	1	plastid	plastid	chlo	chloroplast	Y (0.993 | 1-21)	peroxisomal: 0.57	Chloroplast Targeting	1	1	1	1	0	1		0	1	1	1	1	1		0	1	1	1	1		0	1	1	1	1		0	1	1	1	1		0	1	1
CropPAL		GRMZM2G028216_P01		plastid:23198870;plastid:22065420;plastid:20089766	0	1	1	plastid	plastid	chlo	chloroplast	Y (0.984 | 1-41)	chloroplast: 0.5	Chloroplast Targeting	1	1	1	1	1	1		1	1	1	1	1	1		1	1	1	1	1		1	1	1	1	1		1	1	1	1	1		1	1	1
CropPAL		GRMZM2G028302_P01		plastid:23198870;plastid:22065420;plastid:18453340	0	1	1	plastid	plastid	chlo	mitochondrion	Y (0.971 | 1-31)	chloroplast: 0.49	Chloroplast Targeting	1	1	0	1	1	1		0	1	1	1	1	1		0	1	1	1	1		0	1	1	1	1		1	1	1	1	1		0	1	1
CropPAL		GRMZM2G028369_P01		extracellular:20408568;plastid:23198870;plastid:22065420	0	0	0	plastid	plastid	chlo	chloroplast	Y (0.943 | 1-34)	chloroplast: 0.65	Chloroplast Targeting	1	1	1	1	1	1		1	1	1	1	1	1		1	1	1	1	1		1	1	1	1	1		1	1	1	1	1		1	1	1
CropPAL		GRMZM2G028640_P01		plastid:22065420;plastid:20089766	0	1	1		plastid	chlo	other	-	cytoplasmic: 0.91	non-Chloroplast Targeting	0	1	0	0	0	0		0	0	0	0	0	1		0	0	0	0	1		0	0	0	0	0		0	0	0	0	1		0	0	0
CropPAL		GRMZM2G028883_P01		extracellular:20408568;plastid:22065420	0	0	0		cytosol	cyto	other	-	cytoplasmic: 0.74	non-Chloroplast Targeting	0	0	0	0	0	0		0	0	0	0	0	0		0	0	0	0	0		0	0	0	0	0		0	0	0	0	0		0	0	0
CropPAL		GRMZM2G028929_P01		plastid:23198870	0	1	1	vacuole,plasma membrane,endoplasmic reticulum,golgi,extracellular	cytosol	cyto	other	-	peroxisomal: 0.28	non-Chloroplast Targeting	0	0	0	0	0	0		0	0	0	0	0	0		0	0	0	0	0		0	0	0	0	0		0	0	0	0	0		0	0	0
CropPAL		GRMZM2G028955_P01		extracellular:20408568;plastid:23198870;plastid:22065420	0	0	0	plastid	nucleus	nucl	mitochondrion	-	nuclear: 0.48	Chloroplast Targeting	1	0	0	0	0	1		0	0	0	0	1	1		0	0	0	0	1		0	0	0	1	1		0	0	0	1	1		0	0	0
CropPAL		GRMZM2G028986_P01		extracellular:20408568;plasma membrane:23353019;plastid:23198870;plastid:22065420	0	0	0		cytosol	cyto	other	-	cytoplasmic: 0.86	non-Chloroplast Targeting	0	0	0	0	0	0		0	0	0	0	0	0		0	0	0	0	0		0	0	0	0	0		0	0	0	0	0		0	0	0
CropPAL		GRMZM2G029107_P01		plastid:23198870;plastid:22065420	0	1	1		cytosol	cyto	other	-	cytoplasmic: 0.88	non-Chloroplast Targeting	0	0	0	0	0	0		0	0	0	0	0	0		0	0	0	0	0		0	0	0	0	0		0	0	0	0	0		0	0	0
CropPAL		GRMZM2G029262_P01		extracellular:20408568;plastid:22065420	0	0	0	mitochondrion	plastid	chlo	mitochondrion	Y (0.776 | 1-51)	mitochondrial: 0.89	Chloroplast Targeting	0	1	0	1	0	1		0	0	0	1	1	1		0	0	1	1	1		0	0	0	1	1		0	0	1	1	1		0	0	0
CropPAL		GRMZM2G029262_P03		plastid:23198870	0	1	1	mitochondrion	plastid	chlo	mitochondrion	Y (0.768 | 1-38)	mitochondrial: 0.7	Chloroplast Targeting	0	1	0	1	0	1		0	0	0	1	1	1		0	0	1	1	1		0	0	0	1	1		0	0	1	1	1		0	0	0
CropPAL		GRMZM2G029519_P01		plastid:22065420	0	1	1		plastid	chlo	other	-	cytoplasmic: 0.57	non-Chloroplast Targeting	0	1	0	0	0	0		0	0	0	0	0	1		0	0	0	0	1		0	0	0	0	0		0	0	0	0	1		0	0	0
CropPAL		GRMZM2G029543_P01		extracellular:20408568;plastid:23198870;plastid:22065420;plastid:20089766;plastid:16243905	0	0	0	plastid	plastid	chlo	mitochondrion	Y (0.998 | 1-42)	chloroplast: 0.81	Chloroplast Targeting	1	1	0	1	1	1		0	1	1	1	1	1		0	1	1	1	1		0	1	1	1	1		1	1	1	1	1		0	1	1
CropPAL		GRMZM2G029543_P02		plastid:16243905	0	1	1	plastid	plastid	chlo	mitochondrion	Y (0.998 | 1-42)	chloroplast: 0.83	Chloroplast Targeting	1	1	0	1	1	1		0	1	1	1	1	1		0	1	1	1	1		0	1	1	1	1		1	1	1	1	1		0	1	1
CropPAL		GRMZM2G029731_P01		extracellular:20408568;plastid:23198870;plastid:22065420;plastid:20089766	0	0	0		cytosol	cyto	other	-	cytoplasmic: 0.8	non-Chloroplast Targeting	0	0	0	0	0	0		0	0	0	0	0	0		0	0	0	0	0		0	0	0	0	0		0	0	0	0	0		0	0	0
CropPAL		GRMZM2G029824_P01		plastid:23543921	0	1	1		plasma membrane	plas	other	-	cytoplasmic: 0.66	non-Chloroplast Targeting	0	0	0	0	0	0		0	0	0	0	0	0		0	0	0	0	0		0	0	0	0	0		0	0	0	0	0		0	0	0
CropPAL		GRMZM2G030016_P01		extracellular:20408568;plastid:23198870	0	0	0		cytosol	cyto	other	-	cytoplasmic: 0.64	non-Chloroplast Targeting	0	0	0	0	0	0		0	0	0	0	0	0		0	0	0	0	0		0	0	0	0	0		0	0	0	0	0		0	0	0
CropPAL		GRMZM2G030072_P01		plastid:23198870;plastid:22065420	0	1	1	plastid	plastid	chlo	chloroplast	Y (0.993 | 1-34)	chloroplast: 0.86	Chloroplast Targeting	1	1	1	1	1	1		1	1	1	1	1	1		1	1	1	1	1		1	1	1	1	1		1	1	1	1	1		1	1	1
CropPAL		GRMZM2G030167_P01		extracellular:20408568;plasma membrane:23353019;plastid:23198870;plastid:22065420	0	0	0		cytosol	cyto	other	-	cytoplasmic: 0.78	non-Chloroplast Targeting	0	0	0	0	0	0		0	0	0	0	0	0		0	0	0	0	0		0	0	0	0	0		0	0	0	0	0		0	0	0
CropPAL		GRMZM2G030169_P01		extracellular:20408568;plasma membrane:23353019;plastid:23198870;plastid:22065420	0	0	0		cytoskeleton	cysk	other	-	cytoplasmic: 0.83	non-Chloroplast Targeting	0	0	0	0	0	0		0	0	0	0	0	0		0	0	0	0	0		0	0	0	0	0		0	0	0	0	0		0	0	0
CropPAL		GRMZM2G030203_P01		plastid:23198870;plastid:22065420;plastid:18453340;plastid:16243905	0	1	1	plastid	plastid	chlo	chloroplast	Y (0.997 | 1-41)	chloroplast: 0.71	Chloroplast Targeting	1	1	1	1	1	1		1	1	1	1	1	1		1	1	1	1	1		1	1	1	1	1		1	1	1	1	1		1	1	1
CropPAL		GRMZM2G030228_P01		extracellular:20408568;plasma membrane:23353019;plastid:23198870;plastid:22065420	0	0	0		plastid	chlo	mitochondrion	-	nuclear: 0.79	Chloroplast Targeting	0	1	0	0	0	1		0	0	0	0	1	1		0	0	0	1	1		0	0	0	0	1		0	0	0	1	1		0	0	0
CropPAL		GRMZM2G030240_P01		plastid:23198870;plastid:22065420;plastid:20089766	0	1	1	plastid	plastid	chlo	mitochondrion	-	mitochondrial: 0.6	Chloroplast Targeting	1	1	0	0	0	1		0	0	0	1	1	1		0	0	0	1	1		0	0	0	1	1		0	0	1	1	1		0	0	1
CropPAL		GRMZM2G030275_P02		plastid:18599648	0	1	1		cytosol	cyto	other	-	cytoplasmic: 0.58	non-Chloroplast Targeting	0	0	0	0	0	0		0	0	0	0	0	0		0	0	0	0	0		0	0	0	0	0		0	0	0	0	0		0	0	0
CropPAL		GRMZM2G030293_P01		plastid:23198870;plastid:22065420	0	1	1		cytosol	cyto	other	-	mitochondrial: 0.66	non-Chloroplast Targeting	0	0	0	0	0	0		0	0	0	0	0	0		0	0	0	0	0		0	0	0	0	0		0	0	0	0	0		0	0	0
CropPAL		GRMZM2G030299_P01		plastid:23198870;plastid:22065420;plastid:20089766	0	1	1	plastid	plastid	chlo	chloroplast	Y (1.0 | 1-41)	chloroplast: 0.57	Chloroplast Targeting	1	1	1	1	1	1		1	1	1	1	1	1		1	1	1	1	1		1	1	1	1	1		1	1	1	1	1		1	1	1
CropPAL		GRMZM2G030494_P01		plastid:23198870;plastid:22065420;plastid:20089766;plastid:16243905	0	1	1	plastid	plastid	chlo	chloroplast	Y (0.998 | 1-35)	chloroplast: 0.64	Chloroplast Targeting	1	1	1	1	1	1		1	1	1	1	1	1		1	1	1	1	1		1	1	1	1	1		1	1	1	1	1		1	1	1
CropPAL		GRMZM2G030583_P04	plastid:18218975		1	0	1	mitochondrion	cytosol	cyto	secreted	-	cytoplasmic: 0.67	non-Chloroplast Targeting	0	0	0	0	0	0		0	0	0	0	0	0		0	0	0	0	0		0	0	0	0	0		0	0	0	0	0		0	0	0
CropPAL		GRMZM2G030606_P01		plastid:23543921;plastid:23198870;plastid:22065420;plastid:20089766;plastid:18453340	0	1	1	plastid	cytosol	chlo	mitochondrion	Y (0.899 | 1-23)	mitochondrial: 0.54	Chloroplast Targeting	1	1	0	1	0	1		0	0	1	1	1	1		0	0	1	1	1		0	0	1	1	1		0	1	1	1	1		0	0	1
CropPAL		GRMZM2G030731_P01		plastid:23198870;plastid:22065420	0	1	1		cytosol	cyto	mitochondrion	-	nuclear: 0.57	non-Chloroplast Targeting	0	0	0	0	0	0		0	0	0	0	0	0		0	0	0	0	0		0	0	0	0	0		0	0	0	0	0		0	0	0
CropPAL		GRMZM2G030784_P01		extracellular:20408568;plasma membrane:18521681;plastid:22065420	0	0	0		plastid	chlo	other	-	cytoplasmic: 0.79	non-Chloroplast Targeting	0	1	0	0	0	0		0	0	0	0	0	1		0	0	0	0	1		0	0	0	0	0		0	0	0	0	1		0	0	0
CropPAL		GRMZM2G030915_P01		plastid:23198870;plastid:22065420	0	1	1	plastid	plastid	chlo	chloroplast	Y (0.998 | 1-49)	chloroplast: 0.49	Chloroplast Targeting	1	1	1	1	1	1		1	1	1	1	1	1		1	1	1	1	1		1	1	1	1	1		1	1	1	1	1		1	1	1
CropPAL		GRMZM2G031028_P01		extracellular:20408568;plastid:23198870;plastid:22065420;plastid:20089766	0	0	0	plastid	plastid	chlo	chloroplast	Y (0.999 | 1-27)	cytoplasmic: 0.4	Chloroplast Targeting	1	1	1	1	0	1		0	1	1	1	1	1		0	1	1	1	1		0	1	1	1	1		0	1	1	1	1		0	1	1
CropPAL		GRMZM2G031028_P02		plastid:23543921;plastid:18453340;plastid:16243905	0	1	1	plastid	plastid	chlo	chloroplast	Y (0.999 | 1-27)	chloroplast: 0.55	Chloroplast Targeting	1	1	1	1	1	1		1	1	1	1	1	1		1	1	1	1	1		1	1	1	1	1		1	1	1	1	1		1	1	1
CropPAL		GRMZM2G031057_P01		plastid:22065420;plastid:20089766;plastid:18453340	0	1	1		cytosol	cyto	other	-	cytoplasmic: 0.92	non-Chloroplast Targeting	0	0	0	0	0	0		0	0	0	0	0	0		0	0	0	0	0		0	0	0	0	0		0	0	0	0	0		0	0	0
CropPAL		GRMZM2G031169_P01		plastid:23543921;plastid:23198870;plastid:22065420;plastid:20089766;plastid:18453340	0	1	1	plastid	plastid	chlo	mitochondrion	Y (0.999 | 1-37)	chloroplast: 0.7	Chloroplast Targeting	1	1	0	1	1	1		0	1	1	1	1	1		0	1	1	1	1		0	1	1	1	1		1	1	1	1	1		0	1	1
CropPAL		GRMZM2G031545_P01		extracellular:20408568;plasma membrane:23353019;plastid:23198870;plastid:22065420	0	0	0		cytosol	cyto	other	-	peroxisomal: 0.5	non-Chloroplast Targeting	0	0	0	0	0	0		0	0	0	0	0	0		0	0	0	0	0		0	0	0	0	0		0	0	0	0	0		0	0	0
CropPAL		GRMZM2G031721_P01		plastid:23198870;plastid:22065420;plastid:20089766;plastid:18453340	0	1	1	plastid	plastid	chlo	mitochondrion	Y (0.677 | 1-34)	cytoplasmic: 0.46	non-Chloroplast Targeting	1	1	0	1	0	0		0	0	0	1	1	1		0	0	0	1	1		0	0	0	1	1		0	0	1	1	1		0	0	0
CropPAL		GRMZM2G031761_P02		plastid:23198870;plastid:22065420;plastid:20089766;plastid:18453340	0	1	1	plastid	plastid	chlo	mitochondrion	Y (0.934 | 1-22)	mitochondrial: 0.91	Chloroplast Targeting	1	1	0	1	0	1		0	0	1	1	1	1		0	0	1	1	1		0	0	1	1	1		0	1	1	1	1		0	0	1
CropPAL		GRMZM2G031780_P01		plastid:23198870;plastid:22065420;plastid:20089766	0	1	1		plasma membrane	plas	other	-	cytoplasmic: 0.85	non-Chloroplast Targeting	0	0	0	0	0	0		0	0	0	0	0	0		0	0	0	0	0		0	0	0	0	0		0	0	0	0	0		0	0	0
CropPAL		GRMZM2G031827_P01		plastid:22065420	0	1	1		nucleus	nucl	other	-	nuclear: 0.53	non-Chloroplast Targeting	0	0	0	0	0	0		0	0	0	0	0	0		0	0	0	0	0		0	0	0	0	0		0	0	0	0	0		0	0	0
CropPAL		GRMZM2G032253_P01		plastid:23198870;plastid:22065420;plastid:20089766;plastid:18453340	0	1	1	plastid	plastid	chlo	chloroplast	Y (1.0 | 1-51)	cytoplasmic: 0.35	Chloroplast Targeting	1	1	1	1	0	1		0	1	1	1	1	1		0	1	1	1	1		0	1	1	1	1		0	1	1	1	1		0	1	1
CropPAL		GRMZM2G032266_P01		plastid:23198870;plastid:22065420;plastid:20089766	0	1	1	mitochondrion	plastid	chlo	mitochondrion	Y (0.996 | 1-41)	mitochondrial: 0.84	non-Chloroplast Targeting	0	1	0	1	0	0		0	0	0	0	1	1		0	0	0	1	1		0	0	0	0	1		0	0	0	1	1		0	0	0
CropPAL		GRMZM2G032282_P01		plastid:23198870;plastid:22065420;plastid:20089766;plastid:16243905	0	1	1		nucleus	nucl	other	-	cytoplasmic: 0.77	non-Chloroplast Targeting	0	0	0	0	0	0		0	0	0	0	0	0		0	0	0	0	0		0	0	0	0	0		0	0	0	0	0		0	0	0
CropPAL		GRMZM2G032315_P01		plastid:23198870;plastid:22065420	0	1	1		cytosol	cyto	other	-	cytoplasmic: 0.78	non-Chloroplast Targeting	0	0	0	0	0	0		0	0	0	0	0	0		0	0	0	0	0		0	0	0	0	0		0	0	0	0	0		0	0	0
CropPAL		GRMZM2G032348_P04		plastid:22065420;plastid:20089766	0	1	1		cytosol	cyto	other	-	cytoplasmic: 0.81	non-Chloroplast Targeting	0	0	0	0	0	0		0	0	0	0	0	0		0	0	0	0	0		0	0	0	0	0		0	0	0	0	0		0	0	0
CropPAL		GRMZM2G032367_P01		plastid:23198870;plastid:22065420	0	1	1	mitochondrion	plastid	chlo	mitochondrion	-	mitochondrial: 0.7	non-Chloroplast Targeting	0	1	0	0	0	0		0	0	0	0	0	1		0	0	0	0	1		0	0	0	0	0		0	0	0	0	1		0	0	0
CropPAL		GRMZM2G032367_P02		plastid:23543921	0	1	1	mitochondrion	mitochondrion	mito	mitochondrion	-	mitochondrial: 0.69	non-Chloroplast Targeting	0	0	0	0	0	0		0	0	0	0	0	0		0	0	0	0	0		0	0	0	0	0		0	0	0	0	0		0	0	0
CropPAL		GRMZM2G032564_P01		plastid:22065420	0	1	1	mitochondrion	cytosol	cyto	mitochondrion	-	cytoplasmic: 0.54	Chloroplast Targeting	0	0	0	0	0	1		0	0	0	0	0	1		0	0	0	0	1		0	0	0	0	1		0	0	0	0	1		0	0	0
CropPAL		GRMZM2G033198_P01		plastid:23198870;plastid:22065420;plastid:20089766	0	1	1	plastid	plastid	chlo	mitochondrion	Y (0.999 | 1-36)	mitochondrial: 0.52	Chloroplast Targeting	1	1	0	1	0	1		0	0	1	1	1	1		0	0	1	1	1		0	0	1	1	1		0	1	1	1	1		0	0	1
CropPAL		GRMZM2G033219_P01		extracellular:20408568;plastid:23198870;plastid:22065420	0	0	0	plastid	plastid	chlo	chloroplast	Y (1.0 | 1-55)	chloroplast: 0.77	Chloroplast Targeting	1	1	1	1	1	1		1	1	1	1	1	1		1	1	1	1	1		1	1	1	1	1		1	1	1	1	1		1	1	1
CropPAL		GRMZM2G033230_P01		plastid:23543921;plastid:18599648	0	1	1		nucleus	nucl	other	-	cytoplasmic: 0.52	non-Chloroplast Targeting	0	0	0	0	0	0		0	0	0	0	0	0		0	0	0	0	0		0	0	0	0	0		0	0	0	0	0		0	0	0
CropPAL		GRMZM2G033493_P01		extracellular:20408568;plastid:23543921;plastid:23198870;plastid:22065420;plastid:20089766;plastid:18453340	0	0	0	plastid	plastid	chlo	chloroplast	Y (0.968 | 1-52)	mitochondrial: 0.81	Chloroplast Targeting	1	1	1	1	0	1		0	1	1	1	1	1		0	1	1	1	1		0	1	1	1	1		0	1	1	1	1		0	1	1
CropPAL		GRMZM2G033653_P01		plastid:23198870;plastid:22065420	0	1	1	mitochondrion	plastid	chlo	other	Y (0.975 | 1-29)	nuclear: 0.4	non-Chloroplast Targeting	0	1	0	1	0	0		0	0	0	0	1	1		0	0	0	1	1		0	0	0	0	1		0	0	0	1	1		0	0	0
CropPAL		GRMZM2G033885_P01		plastid:23543921;plastid:23198870;plastid:22065420;plastid:21196305;plastid:20701693;plastid:20089766;plastid:18453340	0	1	1	plastid	plastid	chlo	chloroplast	Y (0.988 | 1-27)	chloroplast: 0.79	Chloroplast Targeting	1	1	1	1	1	1		1	1	1	1	1	1		1	1	1	1	1		1	1	1	1	1		1	1	1	1	1		1	1	1
CropPAL		GRMZM2G034065_P01		plastid:22065420	0	1	1	mitochondrion	plastid	chlo	mitochondrion	-	nuclear: 0.57	Chloroplast Targeting	0	1	0	0	0	1		0	0	0	0	1	1		0	0	0	1	1		0	0	0	0	1		0	0	0	1	1		0	0	0
CropPAL		GRMZM2G034225_P01		plastid:23198870	0	1	1			cyto	mitochondrion	-	cytoplasmic: 0.75	non-Chloroplast Targeting	0	0	0	0	0	0		0	0	0	0	0	0		0	0	0	0	0		0	0	0	0	0		0	0	0	0	0		0	0	0
CropPAL		GRMZM2G034243_P01		plastid:23543921;plastid:23198870;plastid:22065420;plastid:20089766;plastid:18453340	0	1	1	plastid	plastid	chlo	chloroplast	Y (1.0 | 1-24)	chloroplast: 0.28	Chloroplast Targeting	1	1	1	1	1	1		1	1	1	1	1	1		1	1	1	1	1		1	1	1	1	1		1	1	1	1	1		1	1	1
CropPAL		GRMZM2G034794_P01		plastid:22065420	0	1	1	mitochondrion	nucleus	nucl	mitochondrion	-	nuclear: 0.47	non-Chloroplast Targeting	0	0	0	0	0	0		0	0	0	0	0	0		0	0	0	0	0		0	0	0	0	0		0	0	0	0	0		0	0	0
CropPAL		GRMZM2G035017_P01		plastid:23198870;plastid:22065420	0	1	1	mitochondrion	mitochondrion	chlo	mitochondrion	-	peroxisomal: 0.72	Chloroplast Targeting	0	1	0	0	0	1		0	0	0	0	1	1		0	0	0	1	1		0	0	0	0	1		0	0	0	1	1		0	0	0
CropPAL		GRMZM2G035063_P01		plastid:23198870;plastid:22065420;plastid:20089766	0	1	1	mitochondrion	cytosol	cyto	mitochondrion	-	mitochondrial: 0.79	non-Chloroplast Targeting	0	0	0	0	0	0		0	0	0	0	0	0		0	0	0	0	0		0	0	0	0	0		0	0	0	0	0		0	0	0
CropPAL		GRMZM2G035213_P01		plastid:23198870;plastid:22065420;plastid:20089766;plastid:18453340	0	1	1	plastid	plastid	chlo	mitochondrion	Y (0.998 | 1-51)	chloroplast: 0.87	Chloroplast Targeting	1	1	0	1	1	1		0	1	1	1	1	1		0	1	1	1	1		0	1	1	1	1		1	1	1	1	1		0	1	1
CropPAL		GRMZM2G035338_P02		plastid:23198870;plastid:22065420;plastid:20089766	0	1	1	plastid	mitochondrion	mito	chloroplast	Y (0.993 | 1-39)	chloroplast: 0.67	Chloroplast Targeting	1	0	1	1	1	1		0	1	1	1	1	1		0	1	1	1	1		1	1	1	1	1		0	1	1	1	1		0	1	1
CropPAL		GRMZM2G035620_P01		extracellular:20408568;plastid:23198870;plastid:22065420;plastid:20089766	0	0	0	mitochondrion	plastid	chlo	mitochondrion	Y (0.984 | 1-38)	mitochondrial: 0.5	Chloroplast Targeting	0	1	0	1	0	1		0	0	0	1	1	1		0	0	1	1	1		0	0	0	1	1		0	0	1	1	1		0	0	0
CropPAL		GRMZM2G035708_P01		plastid:23198870;plastid:22065420;plastid:20089766	0	1	1	plastid	plastid	chlo	chloroplast	Y (0.995 | 1-35)	chloroplast: 0.78	Chloroplast Targeting	1	1	1	1	1	1		1	1	1	1	1	1		1	1	1	1	1		1	1	1	1	1		1	1	1	1	1		1	1	1
CropPAL		GRMZM2G035708_P04		plastid:18453340	0	1	1	plastid	plastid	chlo	chloroplast	Y (0.995 | 1-35)	chloroplast: 0.78	Chloroplast Targeting	1	1	1	1	1	1		1	1	1	1	1	1		1	1	1	1	1		1	1	1	1	1		1	1	1	1	1		1	1	1
CropPAL		GRMZM2G035948_P01		plastid:23198870;plastid:22065420;plastid:20089766	0	1	1	plastid	plastid	chlo	chloroplast	Y (0.996 | 1-52)	chloroplast: 0.95	Chloroplast Targeting	1	1	1	1	1	1		1	1	1	1	1	1		1	1	1	1	1		1	1	1	1	1		1	1	1	1	1		1	1	1
CropPAL		GRMZM2G036505_P01		plastid:22065420	0	1	1	plastid	plastid	chlo	chloroplast	Y (0.942 | 1-21)	mitochondrial: 0.48	Chloroplast Targeting	1	1	1	1	0	1		0	1	1	1	1	1		0	1	1	1	1		0	1	1	1	1		0	1	1	1	1		0	1	1
CropPAL		GRMZM2G036543_P01		plastid:23198870	0	1	1	mitochondrion	plastid	chlo	mitochondrion	-	mitochondrial: 0.89	Chloroplast Targeting	0	1	0	0	0	1		0	0	0	0	1	1		0	0	0	1	1		0	0	0	0	1		0	0	0	1	1		0	0	0
CropPAL		GRMZM2G036590_P01		extracellular:20408568;plastid:23198870;plastid:22065420;plastid:20089766	0	0	0	plastid	plastid	chlo	mitochondrion	Y (0.999 | 1-42)	chloroplast: 0.46	Chloroplast Targeting	1	1	0	1	1	1		0	1	1	1	1	1		0	1	1	1	1		0	1	1	1	1		1	1	1	1	1		0	1	1
CropPAL		GRMZM2G036708_P01		extracellular:20408568;plastid:23543921	0	0	0	mitochondrion	mitochondrion	mito	mitochondrion	-	mitochondrial: 0.97	Chloroplast Targeting	0	0	0	0	0	1		0	0	0	0	0	1		0	0	0	0	1		0	0	0	0	1		0	0	0	0	1		0	0	0
CropPAL		GRMZM2G036829_P01		plastid:23198870;plastid:22065420;plastid:20089766	0	1	1	plastid	plastid	chlo	chloroplast	Y (0.958 | 1-41)	chloroplast: 0.9	Chloroplast Targeting	1	1	1	1	1	1		1	1	1	1	1	1		1	1	1	1	1		1	1	1	1	1		1	1	1	1	1		1	1	1
CropPAL		GRMZM2G036880_P01		plastid:23198870;plastid:22065420;plastid:20089766;plastid:18453340	0	1	1	plastid	plastid	chlo	chloroplast	Y (0.981 | 1-41)	chloroplast: 0.7	Chloroplast Targeting	1	1	1	1	1	1		1	1	1	1	1	1		1	1	1	1	1		1	1	1	1	1		1	1	1	1	1		1	1	1
CropPAL		GRMZM2G036921_P01		extracellular:20408568;plastid:23198870;plastid:22065420;plastid:20089766;plastid:18453340;plastid:16243905	0	0	0	plastid	plastid	chlo	chloroplast	Y (0.98 | 1-38)	chloroplast: 0.8	Chloroplast Targeting	1	1	1	1	1	1		1	1	1	1	1	1		1	1	1	1	1		1	1	1	1	1		1	1	1	1	1		1	1	1
CropPAL		GRMZM2G037177_P01		plastid:23543921;plastid:23198870	0	1	1		cytosol	cyto	other	-	cytoplasmic: 0.83	non-Chloroplast Targeting	0	0	0	0	0	0		0	0	0	0	0	0		0	0	0	0	0		0	0	0	0	0		0	0	0	0	0		0	0	0
CropPAL		GRMZM2G037204_P01		extracellular:20408568;plastid:23198870;plastid:22065420	0	0	0	vacuole,plasma membrane,endoplasmic reticulum,golgi,extracellular	mitochondrion	mito	secreted	-	Golgi apparatus: 0.38	non-Chloroplast Targeting	0	0	0	0	0	0		0	0	0	0	0	0		0	0	0	0	0		0	0	0	0	0		0	0	0	0	0		0	0	0
CropPAL		GRMZM2G037255_P01		extracellular:20408568;plastid:22065420	0	0	0	vacuole,plasma membrane,endoplasmic reticulum,golgi,extracellular	extracellular	extr	secreted	-	extracellular: 0.65	Chloroplast Targeting	0	0	0	0	0	1		0	0	0	0	0	1		0	0	0	0	1		0	0	0	0	1		0	0	0	0	1		0	0	0
CropPAL		GRMZM2G037644_P01		plastid:22065420	0	1	1	plastid	nucleus	nucl	mitochondrion	Y (0.743 | 1-41)	mitochondrial: 0.65	Chloroplast Targeting	1	0	0	1	0	1		0	0	0	1	1	1		0	0	0	1	1		0	0	1	1	1		0	0	1	1	1		0	0	0
CropPAL		GRMZM2G037778_P02		plastid:18453340;plastid:16243905	0	1	1		cytosol	cyto	secreted	-	cytoplasmic: 0.82	non-Chloroplast Targeting	0	0	0	0	0	0		0	0	0	0	0	0		0	0	0	0	0		0	0	0	0	0		0	0	0	0	0		0	0	0
CropPAL		GRMZM2G038013_P01		plastid:18453340;plastid:16243905	0	1	1	plastid	plastid	chlo	chloroplast	Y (0.996 | 1-39)	cytoplasmic: 0.42	Chloroplast Targeting	1	1	1	1	0	1		0	1	1	1	1	1		0	1	1	1	1		0	1	1	1	1		0	1	1	1	1		0	1	1
CropPAL		GRMZM2G038032_P01		extracellular:20408568;nucleus:24677780;plasma membrane:23353019;plastid:23198870;plastid:22065420	0	0	0		cytosol	cyto	other	-	cytoplasmic: 0.83	non-Chloroplast Targeting	0	0	0	0	0	0		0	0	0	0	0	0		0	0	0	0	0		0	0	0	0	0		0	0	0	0	0		0	0	0
CropPAL		GRMZM2G038162_P01		plastid:22065420	0	1	1	plastid	plastid	chlo	mitochondrion	Y (0.999 | 1-51)	chloroplast: 0.68	Chloroplast Targeting	1	1	0	1	1	1		0	1	1	1	1	1		0	1	1	1	1		0	1	1	1	1		1	1	1	1	1		0	1	1
CropPAL		GRMZM2G038338_P01		plastid:23198870;plastid:22065420	0	1	1		nucleus	nucl	mitochondrion	-	cytoplasmic: 0.58	non-Chloroplast Targeting	0	0	0	0	0	0		0	0	0	0	0	0		0	0	0	0	0		0	0	0	0	0		0	0	0	0	0		0	0	0
CropPAL		GRMZM2G038365_P01		plastid:23198870;plastid:22065420;plastid:18453340	0	1	1	plastid	plastid	chlo	chloroplast	Y (0.996 | 1-28)	chloroplast: 0.93	Chloroplast Targeting	1	1	1	1	1	1		1	1	1	1	1	1		1	1	1	1	1		1	1	1	1	1		1	1	1	1	1		1	1	1
CropPAL		GRMZM2G038375_P01		plastid:23198870	0	1	1		cytosol	cyto	secreted	-	cytoplasmic: 0.76	non-Chloroplast Targeting	0	0	0	0	0	0		0	0	0	0	0	0		0	0	0	0	0		0	0	0	0	0		0	0	0	0	0		0	0	0
CropPAL		GRMZM2G038494_P03		plastid:23198870;plastid:22065420;plastid:20089766	0	1	1	mitochondrion	plastid	chlo	chloroplast	Y (0.803 | 1-32)	chloroplast: 0.83	Chloroplast Targeting	0	1	1	1	1	1		0	1	1	1	1	1		1	1	1	1	1		0	1	1	1	1		0	1	1	1	1		0	1	1
CropPAL		GRMZM2G038494_P04		plastid:16243905	0	1	1		cytosol	cyto	other	-	cytoplasmic: 0.54	non-Chloroplast Targeting	0	0	0	0	0	0		0	0	0	0	0	0		0	0	0	0	0		0	0	0	0	0		0	0	0	0	0		0	0	0
CropPAL		GRMZM2G038519_P01		plastid:23543921;plastid:23198870;plastid:22065420;plastid:18599648;plastid:18453340	0	1	1	plastid	plastid	chlo	chloroplast	Y (1.0 | 1-37)	chloroplast: 0.67	Chloroplast Targeting	1	1	1	1	1	1		1	1	1	1	1	1		1	1	1	1	1		1	1	1	1	1		1	1	1	1	1		1	1	1
CropPAL		GRMZM2G038519_P02		plastid:18453340	0	1	1	plastid	plastid	chlo	chloroplast	Y (1.0 | 1-37)	chloroplast: 0.62	Chloroplast Targeting	1	1	1	1	1	1		1	1	1	1	1	1		1	1	1	1	1		1	1	1	1	1		1	1	1	1	1		1	1	1
CropPAL		GRMZM2G038791_P02		plastid:23198870	0	1	1		plastid	chlo	other	-	cytoplasmic: 0.34	non-Chloroplast Targeting	0	1	0	0	0	0		0	0	0	0	0	1		0	0	0	0	1		0	0	0	0	0		0	0	0	0	1		0	0	0
CropPAL		GRMZM2G038791_P03		plastid:22065420	0	1	1	plastid	plastid	chlo	chloroplast	Y (0.995 | 1-39)	chloroplast: 0.62	Chloroplast Targeting	1	1	1	1	1	1		1	1	1	1	1	1		1	1	1	1	1		1	1	1	1	1		1	1	1	1	1		1	1	1
CropPAL		GRMZM2G038833_P01		plastid:23198870;plastid:22065420	0	1	1	plastid	plastid	chlo	chloroplast	Y (1.0 | 1-81)	chloroplast: 0.93	Chloroplast Targeting	1	1	1	1	1	1		1	1	1	1	1	1		1	1	1	1	1		1	1	1	1	1		1	1	1	1	1		1	1	1
CropPAL		GRMZM2G039016_P01		plastid:22065420	0	1	1		cytosol	cyto	other	-	cytoplasmic: 0.76	non-Chloroplast Targeting	0	0	0	0	0	0		0	0	0	0	0	0		0	0	0	0	0		0	0	0	0	0		0	0	0	0	0		0	0	0
CropPAL		GRMZM2G039089_P01		plastid:23198870;plastid:22065420	0	1	1	plastid	plastid	chlo	mitochondrion	Y (0.994 | 1-33)	cytoplasmic: 0.29	Chloroplast Targeting	1	1	0	1	0	1		0	0	1	1	1	1		0	0	1	1	1		0	0	1	1	1		0	1	1	1	1		0	0	1
CropPAL		GRMZM2G039089_P04		plastid:18453340	0	1	1	plastid	plasma membrane	plas	mitochondrion	Y (0.994 | 1-33)	cytoplasmic: 0.32	Chloroplast Targeting	1	0	0	1	0	1		0	0	0	1	1	1		0	0	0	1	1		0	0	1	1	1		0	0	1	1	1		0	0	0
CropPAL		GRMZM2G039251_P01		extracellular:20408568;plastid:23198870;plastid:22065420	0	0	0	mitochondrion	plastid	chlo	mitochondrion	Y (0.989 | 1-24)	mitochondrial: 0.54	Chloroplast Targeting	0	1	0	1	0	1		0	0	0	1	1	1		0	0	1	1	1		0	0	0	1	1		0	0	1	1	1		0	0	0
CropPAL		GRMZM2G039345_P01		plastid:23198870;plastid:22065420;plastid:20089766	0	1	1		cytosol	cyto	other	-	cytoplasmic: 0.87	non-Chloroplast Targeting	0	0	0	0	0	0		0	0	0	0	0	0		0	0	0	0	0		0	0	0	0	0		0	0	0	0	0		0	0	0
CropPAL		GRMZM2G039711_P01		plastid:23543921;plastid:23198870;plastid:22065420;plastid:20089766;plastid:18599648;plastid:18453340	0	1	1	plastid	plastid	chlo	chloroplast	Y (1.0 | 1-41)	chloroplast: 0.68	Chloroplast Targeting	1	1	1	1	1	1		1	1	1	1	1	1		1	1	1	1	1		1	1	1	1	1		1	1	1	1	1		1	1	1
CropPAL		GRMZM2G039797_P01		plastid:18599648;plastid:18453340	0	1	1		nucleus	nucl	other	-	cytoplasmic: 0.72	non-Chloroplast Targeting	0	0	0	0	0	0		0	0	0	0	0	0		0	0	0	0	0		0	0	0	0	0		0	0	0	0	0		0	0	0
CropPAL		GRMZM2G039841_P01		plastid:23198870;plastid:22065420;plastid:20089766;plastid:18453340	0	1	1	plastid	plastid	chlo	chloroplast	Y (0.999 | 1-29)	chloroplast: 0.61	Chloroplast Targeting	1	1	1	1	1	1		1	1	1	1	1	1		1	1	1	1	1		1	1	1	1	1		1	1	1	1	1		1	1	1
CropPAL		GRMZM2G039930_P02		plastid:18453340	0	1	1	plastid	plastid	chlo	mitochondrion	Y (1.0 | 1-61)	chloroplast: 0.98	Chloroplast Targeting	1	1	0	1	1	1		0	1	1	1	1	1		0	1	1	1	1		0	1	1	1	1		1	1	1	1	1		0	1	1
CropPAL		GRMZM2G039982_P01		plastid:23198870;plastid:22065420	0	1	1	mitochondrion	plastid	chlo	mitochondrion	Y (0.997 | 1-22)	mitochondrial: 0.96	Chloroplast Targeting	0	1	0	1	0	1		0	0	0	1	1	1		0	0	1	1	1		0	0	0	1	1		0	0	1	1	1		0	0	0
CropPAL		GRMZM2G039996_P01		plastid:23543921;plastid:23198870;plastid:22065420;plastid:20089766;plastid:18453340	0	1	1	plastid	plastid	chlo	chloroplast	Y (0.997 | 1-25)	chloroplast: 0.8	Chloroplast Targeting	1	1	1	1	1	1		1	1	1	1	1	1		1	1	1	1	1		1	1	1	1	1		1	1	1	1	1		1	1	1
CropPAL		GRMZM2G040095_P01		plastid:23198870;plastid:22065420;plastid:20089766	0	1	1	mitochondrion	plastid	chlo	mitochondrion	Y (0.967 | 1-36)	chloroplast: 0.62	Chloroplast Targeting	0	1	0	1	1	1		0	0	1	1	1	1		0	1	1	1	1		0	0	1	1	1		0	1	1	1	1		0	0	1
CropPAL		GRMZM2G040300_P01		plastid:23198870	0	1	1	plastid	plastid	chlo	chloroplast	Y (0.999 | 1-51)	chloroplast: 0.69	Chloroplast Targeting	1	1	1	1	1	1		1	1	1	1	1	1		1	1	1	1	1		1	1	1	1	1		1	1	1	1	1		1	1	1
CropPAL		GRMZM2G040300_P02		plastid:22065420;plastid:20089766	0	1	1	plastid	plastid	chlo	chloroplast	Y (0.999 | 1-51)	chloroplast: 0.65	Chloroplast Targeting	1	1	1	1	1	1		1	1	1	1	1	1		1	1	1	1	1		1	1	1	1	1		1	1	1	1	1		1	1	1
CropPAL		GRMZM2G040389_P01		plastid:22065420	0	1	1	plastid	plastid	chlo	mitochondrion	Y (0.964 | 1-26)	cytoplasmic: 0.44	Chloroplast Targeting	1	1	0	1	0	1		0	0	1	1	1	1		0	0	1	1	1		0	0	1	1	1		0	1	1	1	1		0	0	1
CropPAL		GRMZM2G040477_P01		extracellular:20408568;nucleus:24677780;plasma membrane:23353019;plastid:23198870;plastid:22065420	0	0	0		cytosol	cyto	other	-	cytoplasmic: 0.83	non-Chloroplast Targeting	0	0	0	0	0	0		0	0	0	0	0	0		0	0	0	0	0		0	0	0	0	0		0	0	0	0	0		0	0	0
CropPAL		GRMZM2G040513_P01		plastid:23198870;plastid:22065420	0	1	1	plastid	plastid	chlo	mitochondrion	Y (0.996 | 1-49)	chloroplast: 0.58	Chloroplast Targeting	1	1	0	1	1	1		0	1	1	1	1	1		0	1	1	1	1		0	1	1	1	1		1	1	1	1	1		0	1	1
CropPAL		GRMZM2G040559_P01		plastid:22065420;plastid:20089766;plastid:18453340	0	1	1	plastid	plastid	chlo	mitochondrion	Y (0.995 | 1-39)	mitochondrial: 0.72	Chloroplast Targeting	1	1	0	1	0	1		0	0	1	1	1	1		0	0	1	1	1		0	0	1	1	1		0	1	1	1	1		0	0	1
CropPAL		GRMZM2G040618_P01		plastid:23198870;plastid:22065420	0	1	1	mitochondrion	plastid	chlo	mitochondrion	Y (0.944 | 1-47)	vacuolar: 0.13	Chloroplast Targeting	0	1	0	1	0	1		0	0	0	1	1	1		0	0	1	1	1		0	0	0	1	1		0	0	1	1	1		0	0	0
CropPAL		GRMZM2G040672_P01		plastid:22065420	0	1	1	plastid	plastid	chlo	mitochondrion	Y (0.999 | 1-33)	mitochondrial: 0.32	Chloroplast Targeting	1	1	0	1	0	1		0	0	1	1	1	1		0	0	1	1	1		0	0	1	1	1		0	1	1	1	1		0	0	1
CropPAL		GRMZM2G040878_P01		plastid:23198870;plastid:22065420;plastid:20089766;plastid:18453340	0	1	1	plastid	plastid	chlo	chloroplast	Y (1.0 | 1-37)	cytoplasmic: 0.32	Chloroplast Targeting	1	1	1	1	0	1		0	1	1	1	1	1		0	1	1	1	1		0	1	1	1	1		0	1	1	1	1		0	1	1
CropPAL		GRMZM2G040968_P04		plastid:23198870;plastid:22065420;plastid:20089766	0	1	1		cytosol	cyto	secreted	-	cytoplasmic: 0.81	non-Chloroplast Targeting	0	0	0	0	0	0		0	0	0	0	0	0		0	0	0	0	0		0	0	0	0	0		0	0	0	0	0		0	0	0
CropPAL		GRMZM2G040970_P02		plastid:22065420	0	1	1	mitochondrion	plastid	chlo	mitochondrion	Y (0.972 | 1-41)	mitochondrial: 0.76	Chloroplast Targeting	0	1	0	1	0	1		0	0	0	1	1	1		0	0	1	1	1		0	0	0	1	1		0	0	1	1	1		0	0	0
CropPAL		GRMZM2G040991_P01		plastid:23198870;plastid:22065420	0	1	1		plastid	chlo	other	-	cytoplasmic: 0.52	non-Chloroplast Targeting	0	1	0	0	0	0		0	0	0	0	0	1		0	0	0	0	1		0	0	0	0	0		0	0	0	0	1		0	0	0
CropPAL		GRMZM2G041028_P01		plastid:23198870	0	1	1		mitochondrion	mito	other	-	cytoplasmic: 0.7	non-Chloroplast Targeting	0	0	0	0	0	0		0	0	0	0	0	0		0	0	0	0	0		0	0	0	0	0		0	0	0	0	0		0	0	0
CropPAL		GRMZM2G041159_P01		plastid:23198870;plastid:22065420;plastid:20089766;plastid:16243905	0	1	1	plastid	plastid	chlo	chloroplast	Y (1.0 | 1-32)	mitochondrial: 0.52	Chloroplast Targeting	1	1	1	1	0	1		0	1	1	1	1	1		0	1	1	1	1		0	1	1	1	1		0	1	1	1	1		0	1	1
CropPAL		GRMZM2G041238_P01		extracellular:20408568;plastid:23198870	0	0	0	mitochondrion	nucleus	chlo	mitochondrion	-	mitochondrial: 0.83	Chloroplast Targeting	0	1	0	0	0	1		0	0	0	0	1	1		0	0	0	1	1		0	0	0	0	1		0	0	0	1	1		0	0	0
CropPAL		GRMZM2G041258_P01		plastid:23198870	0	1	1		nucleus	nucl	other	-	nuclear: 0.53	non-Chloroplast Targeting	0	0	0	0	0	0		0	0	0	0	0	0		0	0	0	0	0		0	0	0	0	0		0	0	0	0	0		0	0	0
CropPAL		GRMZM2G041381_P01		plastid:23198870;plastid:22065420	0	1	1	mitochondrion	nucleus	nucl	mitochondrion	-	nuclear: 0.49	Chloroplast Targeting	0	0	0	0	0	1		0	0	0	0	0	1		0	0	0	0	1		0	0	0	0	1		0	0	0	0	1		0	0	0
CropPAL		GRMZM2G041818_P01		plastid:18599648	0	1	1	plastid	nucleus	nucl	chloroplast	-	cytoplasmic: 0.62	Chloroplast Targeting	1	0	1	0	0	1		0	0	0	1	1	1		0	0	0	1	1		0	0	1	1	1		0	0	0	1	1		0	0	1
CropPAL		GRMZM2G041881_P01		plastid:23198870	0	1	1		cytosol	cyto	mitochondrion	-	cytoplasmic: 0.83	non-Chloroplast Targeting	0	0	0	0	0	0		0	0	0	0	0	0		0	0	0	0	0		0	0	0	0	0		0	0	0	0	0		0	0	0
CropPAL		GRMZM2G042027_P01		extracellular:20408568;plastid:23543921;plastid:23198870;plastid:22065420;plastid:20089766	0	0	0		cytosol	cyto	secreted	-	cytoplasmic: 0.64	non-Chloroplast Targeting	0	0	0	0	0	0		0	0	0	0	0	0		0	0	0	0	0		0	0	0	0	0		0	0	0	0	0		0	0	0
CropPAL		GRMZM2G042047_P01		plastid:23198870;plastid:22065420	0	1	1	mitochondrion	nucleus	nucl	mitochondrion	-	nuclear: 0.52	Chloroplast Targeting	0	0	0	0	0	1		0	0	0	0	0	1		0	0	0	0	1		0	0	0	0	1		0	0	0	0	1		0	0	0
CropPAL		GRMZM2G042061_P01		plastid:23198870;plastid:22065420;plastid:20089766	0	1	1	plastid	plastid	chlo	chloroplast	Y (1.0 | 1-91)	chloroplast: 0.87	Chloroplast Targeting	1	1	1	1	1	1		1	1	1	1	1	1		1	1	1	1	1		1	1	1	1	1		1	1	1	1	1		1	1	1
CropPAL		GRMZM2G042080_P01		plastid:23198870;plastid:22065420	0	1	1	plastid	plastid	chlo	chloroplast	Y (0.976 | 1-70)	cytoplasmic: 0.43	non-Chloroplast Targeting	1	1	1	1	0	0		0	0	1	1	1	1		0	0	1	1	1		0	0	1	1	1		0	0	1	1	1		0	0	1
CropPAL		GRMZM2G042118_P01		plastid:23198870;plastid:22065420	0	1	1	mitochondrion	plastid	chlo	mitochondrion	-	mitochondrial: 0.81	non-Chloroplast Targeting	0	1	0	0	0	0		0	0	0	0	0	1		0	0	0	0	1		0	0	0	0	0		0	0	0	0	1		0	0	0
CropPAL		GRMZM2G042146_P01		extracellular:20408568;plastid:23543921;plastid:23198870;plastid:22065420	0	0	0	mitochondrion	cytosol	cyto	other	-	cytoplasmic: 0.82	non-Chloroplast Targeting	0	0	0	0	0	0		0	0	0	0	0	0		0	0	0	0	0		0	0	0	0	0		0	0	0	0	0		0	0	0
CropPAL		GRMZM2G042245_P01		plastid:23198870;plastid:22065420	0	1	1	plastid	plastid	chlo	other	Y (0.782 | 1-50)	nuclear: 0.75	Chloroplast Targeting	1	1	0	1	0	1		0	0	1	1	1	1		0	0	1	1	1		0	0	1	1	1		0	1	1	1	1		0	0	1
CropPAL		GRMZM2G042516_P01		plastid:23198870;plastid:22065420;plastid:20089766	0	1	1	plastid	plastid	chlo	mitochondrion	Y (0.972 | 1-27)	chloroplast: 0.76	Chloroplast Targeting	1	1	0	1	1	1		0	1	1	1	1	1		0	1	1	1	1		0	1	1	1	1		1	1	1	1	1		0	1	1
CropPAL		GRMZM2G042592_P01		plastid:23198870;plastid:22065420;plastid:20089766	0	1	1	plastid	plastid	chlo	mitochondrion	Y (0.994 | 1-57)	mitochondrial: 0.59	Chloroplast Targeting	1	1	0	1	0	1		0	0	1	1	1	1		0	0	1	1	1		0	0	1	1	1		0	1	1	1	1		0	0	1
CropPAL		GRMZM2G042683_P01		plastid:23198870;plastid:22065420	0	1	1	vacuole,plasma membrane,endoplasmic reticulum,golgi,extracellular	plastid	chlo	chloroplast	Y (0.882 | 1-22)	chloroplast: 0.48	Chloroplast Targeting	0	1	1	1	1	1		0	1	1	1	1	1		1	1	1	1	1		0	1	1	1	1		0	1	1	1	1		0	1	1
CropPAL		GRMZM2G043109_P01		plastid:23198870;plastid:22065420;plastid:20089766	0	1	1	plastid	plastid	chlo	chloroplast	Y (0.993 | 1-40)	chloroplast: 0.63	Chloroplast Targeting	1	1	1	1	1	1		1	1	1	1	1	1		1	1	1	1	1		1	1	1	1	1		1	1	1	1	1		1	1	1
CropPAL		GRMZM2G043127_P01		plastid:23198870	0	1	1	mitochondrion	mitochondrion	mito	mitochondrion	-	mitochondrial: 0.36	non-Chloroplast Targeting	0	0	0	0	0	0		0	0	0	0	0	0		0	0	0	0	0		0	0	0	0	0		0	0	0	0	0		0	0	0
CropPAL		GRMZM2G043162_P01		plastid:23198870;plastid:22065420;plastid:20089766	0	1	1	plastid	plastid	chlo	mitochondrion	Y (0.972 | 1-60)	chloroplast: 0.46	Chloroplast Targeting	1	1	0	1	1	1		0	1	1	1	1	1		0	1	1	1	1		0	1	1	1	1		1	1	1	1	1		0	1	1
CropPAL		GRMZM2G043212_P01		plastid:23198870;plastid:22065420;plastid:20089766;plastid:18599648	0	1	1	plastid	plastid	chlo	mitochondrion	Y (0.999 | 1-41)	chloroplast: 0.88	Chloroplast Targeting	1	1	0	1	1	1		0	1	1	1	1	1		0	1	1	1	1		0	1	1	1	1		1	1	1	1	1		0	1	1
CropPAL		GRMZM2G043277_P01		plastid:23198870	0	1	1	plastid	plastid	chlo	chloroplast	Y (0.97 | 1-39)	peroxisomal: 0.44	Chloroplast Targeting	1	1	1	1	0	1		0	1	1	1	1	1		0	1	1	1	1		0	1	1	1	1		0	1	1	1	1		0	1	1
CropPAL		GRMZM2G043277_P02		plastid:22065420	0	1	1	plastid	plastid	chlo	chloroplast	Y (0.97 | 1-39)	chloroplast: 0.72	Chloroplast Targeting	1	1	1	1	1	1		1	1	1	1	1	1		1	1	1	1	1		1	1	1	1	1		1	1	1	1	1		1	1	1
CropPAL		GRMZM2G043279_P01		plastid:23198870	0	1	1		cytosol	cyto	mitochondrion	-	cytoplasmic: 0.57	non-Chloroplast Targeting	0	0	0	0	0	0		0	0	0	0	0	0		0	0	0	0	0		0	0	0	0	0		0	0	0	0	0		0	0	0
CropPAL		GRMZM2G043291_P01		extracellular:20408568;plastid:23198870;plastid:22065420	0	0	0	plastid	plastid	chlo	chloroplast	Y (0.999 | 1-35)	chloroplast: 0.62	Chloroplast Targeting	1	1	1	1	1	1		1	1	1	1	1	1		1	1	1	1	1		1	1	1	1	1		1	1	1	1	1		1	1	1
CropPAL		GRMZM2G043500_P01		plastid:23198870;plastid:22065420	0	1	1	plastid	plastid	chlo	chloroplast	Y (1.0 | 1-41)	mitochondrial: 0.39	Chloroplast Targeting	1	1	1	1	0	1		0	1	1	1	1	1		0	1	1	1	1		0	1	1	1	1		0	1	1	1	1		0	1	1
CropPAL		GRMZM2G043602_P02		plastid:23198870;plastid:22065420;plastid:20089766	0	1	1	plastid	plastid	chlo	chloroplast	Y (0.853 | 1-42)	chloroplast: 0.84	Chloroplast Targeting	1	1	1	1	1	1		1	1	1	1	1	1		1	1	1	1	1		1	1	1	1	1		1	1	1	1	1		1	1	1
CropPAL		GRMZM2G043636_P01		plastid:22065420	0	1	1		nucleus	chlo	other	-	cytoplasmic: 0.82	non-Chloroplast Targeting	0	1	0	0	0	0		0	0	0	0	0	1		0	0	0	0	1		0	0	0	0	0		0	0	0	0	1		0	0	0
CropPAL		GRMZM2G043819_P02		plastid:23198870;plastid:22065420	0	1	1	mitochondrion	plastid	chlo	other	-	mitochondrial: 0.89	non-Chloroplast Targeting	0	1	0	0	0	0		0	0	0	0	0	1		0	0	0	0	1		0	0	0	0	0		0	0	0	0	1		0	0	0
CropPAL		GRMZM2G044027_P01		extracellular:20408568;plastid:23198870	0	0	0	plastid	cytosol	cyto	other	-	peroxisomal: 0.62	non-Chloroplast Targeting	1	0	0	0	0	0		0	0	0	0	0	1		0	0	0	0	0		0	0	0	0	1		0	0	0	0	1		0	0	0
CropPAL		GRMZM2G044132_P01		plastid:23543921	0	1	1		nucleus	nucl	secreted	-	cytoplasmic: 0.73	non-Chloroplast Targeting	0	0	0	0	0	0		0	0	0	0	0	0		0	0	0	0	0		0	0	0	0	0		0	0	0	0	0		0	0	0
CropPAL		GRMZM2G044137_P01		extracellular:20408568;plastid:23198870;plastid:22065420	0	0	0		cytosol	chlo	other	-	cytoplasmic: 0.71	Chloroplast Targeting	0	1	0	0	0	1		0	0	0	0	1	1		0	0	0	1	1		0	0	0	0	1		0	0	0	1	1		0	0	0
CropPAL		GRMZM2G044247_P01		plastid:23198870;plastid:22065420;plastid:20089766;plastid:16243905	0	1	1	mitochondrion	plastid	chlo	chloroplast	Y (0.998 | 1-24)	mitochondrial: 0.79	Chloroplast Targeting	0	1	1	1	0	1		0	0	1	1	1	1		0	1	1	1	1		0	0	1	1	1		0	0	1	1	1		0	0	1
CropPAL		GRMZM2G044368_P01		plastid:23198870	0	1	1	mitochondrion	plastid	chlo	mitochondrion	-	mitochondrial: 0.8	non-Chloroplast Targeting	0	1	0	0	0	0		0	0	0	0	0	1		0	0	0	0	1		0	0	0	0	0		0	0	0	0	1		0	0	0
CropPAL		GRMZM2G044684_P01		plastid:23198870;plastid:22065420;plastid:20089766;plastid:16243905	0	1	1	plastid	plastid	chlo	mitochondrion	Y (0.999 | 1-42)	cytoplasmic: 0.58	Chloroplast Targeting	1	1	0	1	0	1		0	0	1	1	1	1		0	0	1	1	1		0	0	1	1	1		0	1	1	1	1		0	0	1
CropPAL		GRMZM2G044800_P01		plastid:23198870	0	1	1		cytosol	cyto	other	-	cytoplasmic: 0.84	non-Chloroplast Targeting	0	0	0	0	0	0		0	0	0	0	0	0		0	0	0	0	0		0	0	0	0	0		0	0	0	0	0		0	0	0
CropPAL		GRMZM2G044963_P01		plastid:23198870;plastid:22065420	0	1	1		cytosol	cyto	other	-	cytoplasmic: 0.88	non-Chloroplast Targeting	0	0	0	0	0	0		0	0	0	0	0	0		0	0	0	0	0		0	0	0	0	0		0	0	0	0	0		0	0	0
CropPAL		GRMZM2G045135_P01		extracellular:20408568;plastid:23198870;plastid:22065420;plastid:20089766	0	0	0		cytosol	cyto	chloroplast	-	cytoplasmic: 0.56	non-Chloroplast Targeting	0	0	1	0	0	0		0	0	0	0	0	1		0	0	0	0	1		0	0	0	0	1		0	0	0	0	0		0	0	0
CropPAL		GRMZM2G045287_P01		plastid:22065420	0	1	1		cytosol	cyto	other	-	cytoplasmic: 0.8	non-Chloroplast Targeting	0	0	0	0	0	0		0	0	0	0	0	0		0	0	0	0	0		0	0	0	0	0		0	0	0	0	0		0	0	0
CropPAL		GRMZM2G045664_P01		extracellular:20408568;plastid:23198870;plastid:22065420	0	0	0		cytosol	cyto	other	-	cytoplasmic: 0.85	non-Chloroplast Targeting	0	0	0	0	0	0		0	0	0	0	0	0		0	0	0	0	0		0	0	0	0	0		0	0	0	0	0		0	0	0
CropPAL		GRMZM2G046055_P01		extracellular:20408568;plastid:23198870;plastid:22065420	0	0	0	plastid	nucleus	nucl	mitochondrion	-	nuclear: 0.57	Chloroplast Targeting	1	0	0	0	0	1		0	0	0	0	1	1		0	0	0	0	1		0	0	0	1	1		0	0	0	1	1		0	0	0
CropPAL		GRMZM2G046070_P01		plastid:22065420;plastid:20089766	0	1	1	mitochondrion	cytosol	cyto	secreted	-	cytoplasmic: 0.71	non-Chloroplast Targeting	0	0	0	0	0	0		0	0	0	0	0	0		0	0	0	0	0		0	0	0	0	0		0	0	0	0	0		0	0	0
CropPAL		GRMZM2G046092_P01		plastid:23198870;plastid:22065420;plastid:20089766	0	1	1	plastid	mitochondrion	mito	mitochondrion	Y (0.989 | 1-29)	mitochondrial: 0.6	Chloroplast Targeting	1	0	0	1	0	1		0	0	0	1	1	1		0	0	0	1	1		0	0	1	1	1		0	0	1	1	1		0	0	0
CropPAL		GRMZM2G046186_P01		plastid:22065420;plastid:20089766	0	1	1	plastid	plastid	chlo	other	Y (0.985 | 1-38)	cytoplasmic: 0.39	Chloroplast Targeting	1	1	0	1	0	1		0	0	1	1	1	1		0	0	1	1	1		0	0	1	1	1		0	1	1	1	1		0	0	1
CropPAL		GRMZM2G046284_P01		plastid:23543921;plastid:23198870;plastid:22065420;plastid:20089766;plastid:18453340;plastid:16243905	0	1	1	plastid	plastid	chlo	mitochondrion	-	chloroplast: 0.65	Chloroplast Targeting	1	1	0	0	1	1		0	0	1	1	1	1		0	0	1	1	1		0	0	1	1	1		0	1	1	1	1		0	1	1
CropPAL		GRMZM2G046436_P01		plastid:22065420	0	1	1	plastid	cytosol	cyto	secreted	-	ER: 0.44	Chloroplast Targeting	1	0	0	0	0	1		0	0	0	0	1	1		0	0	0	0	1		0	0	0	1	1		0	0	0	1	1		0	0	0
CropPAL		GRMZM2G046537_P01		plastid:23198870;plastid:22065420	0	1	1	mitochondrion	plastid	chlo	mitochondrion	Y (0.828 | 1-49)	mitochondrial: 0.59	Chloroplast Targeting	0	1	0	1	0	1		0	0	0	1	1	1		0	0	1	1	1		0	0	0	1	1		0	0	1	1	1		0	0	0
CropPAL		GRMZM2G046748_P01		plastid:23198870;plastid:22065420	0	1	1	plastid	plastid	chlo	chloroplast	Y (1.0 | 1-27)	chloroplast: 0.55	Chloroplast Targeting	1	1	1	1	1	1		1	1	1	1	1	1		1	1	1	1	1		1	1	1	1	1		1	1	1	1	1		1	1	1
CropPAL		GRMZM2G046804_P01		extracellular:20408568;nucleus:24677780;plasma membrane:23353019;plastid:23198870;plastid:22065420	0	0	0		cytosol	cyto	other	-	cytoplasmic: 0.8	non-Chloroplast Targeting	0	0	0	0	0	0		0	0	0	0	0	0		0	0	0	0	0		0	0	0	0	0		0	0	0	0	0		0	0	0
CropPAL		GRMZM2G046841_P01		plastid:23198870;plastid:22065420	0	1	1		nucleus	nucl	other	-	nuclear: 0.83	Chloroplast Targeting	0	0	0	0	0	1		0	0	0	0	0	1		0	0	0	0	1		0	0	0	0	1		0	0	0	0	1		0	0	0
CropPAL		GRMZM2G046900_P01		plastid:22065420;plastid:20089766	0	1	1	mitochondrion	plastid	chlo	mitochondrion	-	cytoplasmic: 0.55	non-Chloroplast Targeting	0	1	0	0	0	0		0	0	0	0	0	1		0	0	0	0	1		0	0	0	0	0		0	0	0	0	1		0	0	0
CropPAL		GRMZM2G046924_P02		extracellular:20408568;plastid:23198870	0	0	0	mitochondrion	cytosol	cyto	mitochondrion	-	mitochondrial: 0.75	non-Chloroplast Targeting	0	0	0	0	0	0		0	0	0	0	0	0		0	0	0	0	0		0	0	0	0	0		0	0	0	0	0		0	0	0
CropPAL		GRMZM2G046966_P02		plastid:23198870;plastid:22065420	0	1	1	mitochondrion	cytosol	cyto	mitochondrion	-	mitochondrial: 0.79	Chloroplast Targeting	0	0	0	0	0	1		0	0	0	0	0	1		0	0	0	0	1		0	0	0	0	1		0	0	0	0	1		0	0	0
CropPAL		GRMZM2G047028_P01		plastid:22065420	0	1	1	plastid	plastid	chlo	mitochondrion	Y (1.0 | 1-25)	chloroplast: 0.95	Chloroplast Targeting	1	1	0	1	1	1		0	1	1	1	1	1		0	1	1	1	1		0	1	1	1	1		1	1	1	1	1		0	1	1
CropPAL		GRMZM2G047042_P02		plastid:23543921;plastid:23198870;plastid:22065420;plastid:18599648	0	1	1	plastid	plastid	chlo	mitochondrion	-	cytoplasmic: 0.59	Chloroplast Targeting	1	1	0	0	0	1		0	0	0	1	1	1		0	0	0	1	1		0	0	0	1	1		0	0	1	1	1		0	0	1
CropPAL		GRMZM2G047097_P01		plastid:23198870;plastid:22065420	0	1	1		nucleus	nucl	other	-	cytoplasmic: 0.72	non-Chloroplast Targeting	0	0	0	0	0	0		0	0	0	0	0	0		0	0	0	0	0		0	0	0	0	0		0	0	0	0	0		0	0	0
CropPAL		GRMZM2G047143_P01		plastid:14966246	0	1	1	vacuole,plasma membrane,endoplasmic reticulum,golgi,extracellular	plastid	chlo	other	-	mitochondrial: 0.52	non-Chloroplast Targeting	0	1	0	0	0	0		0	0	0	0	0	1		0	0	0	0	1		0	0	0	0	0		0	0	0	0	1		0	0	0
CropPAL		GRMZM2G047219_P01		extracellular:20408568;plastid:23198870;plastid:22065420;plastid:20089766;plastid:16243905	0	0	0	plastid	plastid	chlo	chloroplast	Y (0.991 | 1-35)	peroxisomal: 0.37	Chloroplast Targeting	1	1	1	1	0	1		0	1	1	1	1	1		0	1	1	1	1		0	1	1	1	1		0	1	1	1	1		0	1	1
CropPAL		GRMZM2G047219_P02		plastid:16243905	0	1	1	plastid	plastid	chlo	chloroplast	Y (0.991 | 1-35)	peroxisomal: 0.37	Chloroplast Targeting	1	1	1	1	0	1		0	1	1	1	1	1		0	1	1	1	1		0	1	1	1	1		0	1	1	1	1		0	1	1
CropPAL		GRMZM2G047409_P01		plastid:18453340	0	1	1	plastid	plastid	chlo	mitochondrion	Y (0.998 | 1-33)	cytoplasmic: 0.66	Chloroplast Targeting	1	1	0	1	0	1		0	0	1	1	1	1		0	0	1	1	1		0	0	1	1	1		0	1	1	1	1		0	0	1
CropPAL		GRMZM2G047457_P01		plastid:23543921;plastid:23198870;plastid:22065420;plastid:20089766;plastid:18599648;plastid:18453340	0	1	1	mitochondrion	plastid	chlo	secreted	Y (0.985 | 1-21)	cytoplasmic: 0.41	Chloroplast Targeting	0	1	0	1	0	1		0	0	0	1	1	1		0	0	1	1	1		0	0	0	1	1		0	0	1	1	1		0	0	0
CropPAL		GRMZM2G047513_P01		plastid:23198870;plastid:22065420	0	1	1	plastid	plastid	chlo	chloroplast	Y (1.0 | 1-41)	chloroplast: 0.63	Chloroplast Targeting	1	1	1	1	1	1		1	1	1	1	1	1		1	1	1	1	1		1	1	1	1	1		1	1	1	1	1		1	1	1
CropPAL		GRMZM2G047592_P02		plastid:23198870;plastid:22065420;plastid:20089766;plastid:16243905	0	1	1	plastid	plastid	chlo	chloroplast	Y (1.0 | 1-41)	chloroplast: 0.86	Chloroplast Targeting	1	1	1	1	1	1		1	1	1	1	1	1		1	1	1	1	1		1	1	1	1	1		1	1	1	1	1		1	1	1
CropPAL		GRMZM2G047720_P01		plastid:23198870;plastid:22065420;plastid:20089766;plastid:18599648;plastid:18453340	0	1	1	mitochondrion	plastid	chlo	mitochondrion	Y (0.966 | 1-33)	mitochondrial: 0.31	Chloroplast Targeting	0	1	0	1	0	1		0	0	0	1	1	1		0	0	1	1	1		0	0	0	1	1		0	0	1	1	1		0	0	0
CropPAL		GRMZM2G047727_P01		plastid:22065420	0	1	1		cytosol	cyto_nucl	other	-	cytoplasmic: 0.69	non-Chloroplast Targeting	0	0	0	0	0	0		0	0	0	0	0	0		0	0	0	0	0		0	0	0	0	0		0	0	0	0	0		0	0	0
CropPAL		GRMZM2G047732_P01		plastid:23198870;plastid:22065420	0	1	1		cytosol	nucl	other	-	nuclear: 0.5	non-Chloroplast Targeting	0	0	0	0	0	0		0	0	0	0	0	0		0	0	0	0	0		0	0	0	0	0		0	0	0	0	0		0	0	0
CropPAL		GRMZM2G047813_P01		plastid:23198870;plastid:22065420	0	1	1		nucleus	nucl	mitochondrion	-	nuclear: 0.49	Chloroplast Targeting	0	0	0	0	0	1		0	0	0	0	0	1		0	0	0	0	1		0	0	0	0	1		0	0	0	0	1		0	0	0
CropPAL		GRMZM2G047954_P01		plastid:23543921;plastid:23198870;plastid:22065420;plastid:20089766;plastid:18599648;plastid:18453340;plastid:16243905	0	1	1	mitochondrion	plastid	chlo	chloroplast	-	mitochondrial: 0.9	Chloroplast Targeting	0	1	1	0	0	1		0	0	0	1	1	1		0	0	1	1	1		0	0	0	1	1		0	0	0	1	1		0	0	1
CropPAL		GRMZM2G047968_P01		plastid:22065420;plastid:20089766	0	1	1	plastid	plastid	chlo	mitochondrion	Y (0.759 | 1-42)	cytoplasmic: 0.47	Chloroplast Targeting	1	1	0	1	0	1		0	0	1	1	1	1		0	0	1	1	1		0	0	1	1	1		0	1	1	1	1		0	0	1
CropPAL		GRMZM2G048013_P02		plastid:23198870	0	1	1	plastid	plastid	chlo	mitochondrion	-	cytoplasmic: 0.81	Chloroplast Targeting	1	1	0	0	0	1		0	0	0	1	1	1		0	0	0	1	1		0	0	0	1	1		0	0	1	1	1		0	0	1
CropPAL		GRMZM2G048085_P01		plastid:23198870;plastid:22065420;plastid:20089766	0	1	1	plastid	plastid	chlo	chloroplast	Y (0.973 | 1-62)	chloroplast: 0.6	Chloroplast Targeting	1	1	1	1	1	1		1	1	1	1	1	1		1	1	1	1	1		1	1	1	1	1		1	1	1	1	1		1	1	1
CropPAL		GRMZM2G048257_P01		plastid:22065420	0	1	1	mitochondrion	nucleus	nucl	mitochondrion	-	mitochondrial: 0.71	Chloroplast Targeting	0	0	0	0	0	1		0	0	0	0	0	1		0	0	0	0	1		0	0	0	0	1		0	0	0	0	1		0	0	0
CropPAL		GRMZM2G048313_P01		plastid:23198870;plastid:22065420;plastid:20089766;plastid:16243905	0	1	1	plastid	plastid	chlo	chloroplast	Y (1.0 | 1-41)	cytoplasmic: 0.42	Chloroplast Targeting	1	1	1	1	0	1		0	1	1	1	1	1		0	1	1	1	1		0	1	1	1	1		0	1	1	1	1		0	1	1
CropPAL		GRMZM2G048455_P01		plastid:18599648	0	1	1		cytosol	cyto	other	-	cytoplasmic: 0.86	non-Chloroplast Targeting	0	0	0	0	0	0		0	0	0	0	0	0		0	0	0	0	0		0	0	0	0	0		0	0	0	0	0		0	0	0
CropPAL		GRMZM2G048497_P01		extracellular:20408568;plastid:23198870;plastid:22065420;plastid:20089766	0	0	0	plastid	plastid	chlo	chloroplast	Y (0.999 | 1-41)	chloroplast: 0.81	Chloroplast Targeting	1	1	1	1	1	1		1	1	1	1	1	1		1	1	1	1	1		1	1	1	1	1		1	1	1	1	1		1	1	1
CropPAL		GRMZM2G048557_P01		extracellular:20408568;plastid:23198870;plastid:18453340	0	0	0	mitochondrion	mitochondrion	mito	mitochondrion	-	mitochondrial: 0.88	non-Chloroplast Targeting	0	0	0	0	0	0		0	0	0	0	0	0		0	0	0	0	0		0	0	0	0	0		0	0	0	0	0		0	0	0
CropPAL		GRMZM2G048591_P01		plastid:23198870;plastid:22065420;plastid:20089766	0	1	1	plastid	plastid	chlo	chloroplast	Y (0.994 | 1-42)	chloroplast: 0.65	Chloroplast Targeting	1	1	1	1	1	1		1	1	1	1	1	1		1	1	1	1	1		1	1	1	1	1		1	1	1	1	1		1	1	1
CropPAL		GRMZM2G048672_P01		plastid:23198870;plastid:22065420;plastid:20089766;plastid:16243905	0	1	1		cytosol	cyto	other	-	cytoplasmic: 0.8	non-Chloroplast Targeting	0	0	0	0	0	0		0	0	0	0	0	0		0	0	0	0	0		0	0	0	0	0		0	0	0	0	0		0	0	0
CropPAL		GRMZM2G049398_P01		plastid:23198870	0	1	1	mitochondrion	mitochondrion	mito	mitochondrion	-	mitochondrial: 0.94	non-Chloroplast Targeting	0	0	0	0	0	0		0	0	0	0	0	0		0	0	0	0	0		0	0	0	0	0		0	0	0	0	0		0	0	0
CropPAL		GRMZM2G049495_P01		plastid:22065420	0	1	1	vacuole,plasma membrane,endoplasmic reticulum,golgi,extracellular	endoplasmic reticulum	E.R.	secreted	-	ER: 0.83	non-Chloroplast Targeting	0	0	0	0	0	0		0	0	0	0	0	0		0	0	0	0	0		0	0	0	0	0		0	0	0	0	0		0	0	0
CropPAL		GRMZM2G049950_P02		plastid:18453340	0	1	1	plastid		nucl	other	-	cytoplasmic: 0.73	Chloroplast Targeting	1	0	0	0	0	1		0	0	0	0	1	1		0	0	0	0	1		0	0	0	1	1		0	0	0	1	1		0	0	0
CropPAL		GRMZM2G050118_P01		plastid:23198870;plastid:22065420	0	1	1	plastid	plastid	chlo	chloroplast	Y (0.999 | 1-34)	chloroplast: 0.78	Chloroplast Targeting	1	1	1	1	1	1		1	1	1	1	1	1		1	1	1	1	1		1	1	1	1	1		1	1	1	1	1		1	1	1
CropPAL		GRMZM2G050131_P01		plastid:23543921;plastid:22065420	0	1	1		cytosol	cyto	other	-	cytoplasmic: 0.7	non-Chloroplast Targeting	0	0	0	0	0	0		0	0	0	0	0	0		0	0	0	0	0		0	0	0	0	0		0	0	0	0	0		0	0	0
CropPAL		GRMZM2G050371_P01		extracellular:20408568;plastid:23198870;plastid:22065420;plastid:20089766	0	0	0	plastid	plastid	chlo	chloroplast	Y (1.0 | 1-23)	chloroplast: 0.51	Chloroplast Targeting	1	1	1	1	1	1		1	1	1	1	1	1		1	1	1	1	1		1	1	1	1	1		1	1	1	1	1		1	1	1
CropPAL		GRMZM2G050412_P01		mitochondrion:22607058;plastid:22065420	0	0	0	plastid	plastid	chlo	other	-	cytoplasmic: 0.38	Chloroplast Targeting	1	1	0	0	0	1		0	0	0	1	1	1		0	0	0	1	1		0	0	0	1	1		0	0	1	1	1		0	0	1
CropPAL		GRMZM2G050460_P01		plastid:23198870	0	1	1		cytosol	cyto	mitochondrion	-	cytoplasmic: 0.65	Chloroplast Targeting	0	0	0	0	0	1		0	0	0	0	0	1		0	0	0	0	1		0	0	0	0	1		0	0	0	0	1		0	0	0
CropPAL		GRMZM2G050596_P01		plastid:22065420	0	1	1	mitochondrion	plastid	chlo	mitochondrion	Y (0.995 | 1-30)	mitochondrial: 0.86	Chloroplast Targeting	0	1	0	1	0	1		0	0	0	1	1	1		0	0	1	1	1		0	0	0	1	1		0	0	1	1	1		0	0	0
CropPAL		GRMZM2G050730_P01		plastid:23198870	0	1	1		cytosol	cyto	other	-	cytoplasmic: 0.8	non-Chloroplast Targeting	0	0	0	0	0	0		0	0	0	0	0	0		0	0	0	0	0		0	0	0	0	0		0	0	0	0	0		0	0	0
CropPAL		GRMZM2G050825_P01		plastid:22065420	0	1	1	plastid	plasma membrane	plas	chloroplast	-	chloroplast: 0.71	non-Chloroplast Targeting	1	0	1	0	1	0		0	0	0	1	1	1		0	0	0	1	1		0	0	1	1	1		0	0	0	1	1		0	0	1
CropPAL		GRMZM2G050833_P01		plastid:23198870;plastid:22065420	0	1	1		nucleus	nucl	mitochondrion	-	cytoplasmic: 0.46	Chloroplast Targeting	0	0	0	0	0	1		0	0	0	0	0	1		0	0	0	0	1		0	0	0	0	1		0	0	0	0	1		0	0	0
CropPAL		GRMZM2G050842_P01		plastid:22065420;plastid:20089766	0	1	1	plastid	plastid	chlo	mitochondrion	Y (0.979 | 1-21)	cytoplasmic: 0.24	Chloroplast Targeting	1	1	0	1	0	1		0	0	1	1	1	1		0	0	1	1	1		0	0	1	1	1		0	1	1	1	1		0	0	1
CropPAL		GRMZM2G050842_P02		plastid:18453340	0	1	1	plastid	plastid	chlo	mitochondrion	Y (0.979 | 1-21)	cytoplasmic: 0.22	Chloroplast Targeting	1	1	0	1	0	1		0	0	1	1	1	1		0	0	1	1	1		0	0	1	1	1		0	1	1	1	1		0	0	1
CropPAL		GRMZM2G050890_P01		extracellular:20408568;plastid:23543921	0	0	0	plastid	plastid	chlo	mitochondrion	-	cytoplasmic: 0.3	Chloroplast Targeting	1	1	0	0	0	1		0	0	0	1	1	1		0	0	0	1	1		0	0	0	1	1		0	0	1	1	1		0	0	1
CropPAL		GRMZM2G050925_P01		extracellular:20408568;plasma membrane:23353019;plastid:23198870;plastid:22065420	0	0	0		nucleus	nucl	other	-	cytoplasmic: 0.6	non-Chloroplast Targeting	0	0	0	0	0	0		0	0	0	0	0	0		0	0	0	0	0		0	0	0	0	0		0	0	0	0	0		0	0	0
CropPAL		GRMZM2G050961_P01		plastid:23198870;plastid:22065420;plastid:20089766	0	1	1	plastid	plastid	chlo	chloroplast	Y (1.0 | 1-41)	chloroplast: 0.84	Chloroplast Targeting	1	1	1	1	1	1		1	1	1	1	1	1		1	1	1	1	1		1	1	1	1	1		1	1	1	1	1		1	1	1
CropPAL		GRMZM2G050982_P01		plastid:22065420	0	1	1		nucleus	nucl	other	-	cytoplasmic: 0.48	non-Chloroplast Targeting	0	0	0	0	0	0		0	0	0	0	0	0		0	0	0	0	0		0	0	0	0	0		0	0	0	0	0		0	0	0
CropPAL		GRMZM2G051208_P01		extracellular:20408568;plastid:22065420	0	0	0	mitochondrion	mitochondrion	mito	mitochondrion	-	mitochondrial: 0.92	non-Chloroplast Targeting	0	0	0	0	0	0		0	0	0	0	0	0		0	0	0	0	0		0	0	0	0	0		0	0	0	0	0		0	0	0
CropPAL		GRMZM2G051276_P01		plastid:23198870;plastid:22065420;plastid:20089766;plastid:16243905	0	1	1	plastid	plastid	chlo	mitochondrion	Y (0.993 | 1-48)	chloroplast: 0.83	Chloroplast Targeting	1	1	0	1	1	1		0	1	1	1	1	1		0	1	1	1	1		0	1	1	1	1		1	1	1	1	1		0	1	1
CropPAL		GRMZM2G051403_P01		plastid:23198870;plastid:22065420;plastid:20089766;plastid:18453340	0	1	1	plastid	plastid	chlo	other	Y (0.997 | 1-32)	chloroplast: 0.34	Chloroplast Targeting	1	1	0	1	1	1		0	1	1	1	1	1		0	1	1	1	1		0	1	1	1	1		1	1	1	1	1		0	1	1
CropPAL		GRMZM2G051613_P02		extracellular:20408568;plastid:23198870;plastid:22065420	0	0	0	plastid	plastid	chlo	other	-	cytoplasmic: 0.71	non-Chloroplast Targeting	1	1	0	0	0	0		0	0	0	0	1	1		0	0	0	0	1		0	0	0	0	1		0	0	0	1	1		0	0	0
CropPAL		GRMZM2G051630_P01		extracellular:20408568;plastid:23543921;plastid:23198870;plastid:22065420	0	0	0		cytosol	cyto	mitochondrion	-	cytoplasmic: 0.81	non-Chloroplast Targeting	0	0	0	0	0	0		0	0	0	0	0	0		0	0	0	0	0		0	0	0	0	0		0	0	0	0	0		0	0	0
CropPAL		GRMZM2G051677_P01		extracellular:20408568;plasma membrane:23353019;plastid:23198870;plastid:22065420	0	0	0		cytosol	cyto	other	-	cytoplasmic: 0.87	non-Chloroplast Targeting	0	0	0	0	0	0		0	0	0	0	0	0		0	0	0	0	0		0	0	0	0	0		0	0	0	0	0		0	0	0
CropPAL		GRMZM2G051767_P01		plastid:23198870	0	1	1	plastid	plastid	chlo	chloroplast	Y (0.846 | 1-51)	peroxisomal: 0.76	Chloroplast Targeting	1	1	1	1	0	1		0	1	1	1	1	1		0	1	1	1	1		0	1	1	1	1		0	1	1	1	1		0	1	1
CropPAL		GRMZM2G051848_P01		plastid:23198870;plastid:22065420	0	1	1		plastid	chlo	mitochondrion	-	nuclear: 0.79	Chloroplast Targeting	0	1	0	0	0	1		0	0	0	0	1	1		0	0	0	1	1		0	0	0	0	1		0	0	0	1	1		0	0	0
CropPAL		GRMZM2G051879_P01		extracellular:20408568;plastid:22065420	0	0	0	plastid	nucleus	nucl	mitochondrion	-	mitochondrial: 0.64	Chloroplast Targeting	1	0	0	0	0	1		0	0	0	0	1	1		0	0	0	0	1		0	0	0	1	1		0	0	0	1	1		0	0	0
CropPAL		GRMZM2G051943_P01		extracellular:22501030;extracellular:22192489;extracellular:20408568;plastid:22065420	0	0	0	vacuole,plasma membrane,endoplasmic reticulum,golgi,extracellular	extracellular	extr	secreted	-	extracellular: 0.43	non-Chloroplast Targeting	0	0	0	0	0	0		0	0	0	0	0	0		0	0	0	0	0		0	0	0	0	0		0	0	0	0	0		0	0	0
CropPAL		GRMZM2G051952_P01		plastid:22065420;plastid:20089766	0	1	1	mitochondrion	plastid	chlo	mitochondrion	-	mitochondrial: 0.27	Chloroplast Targeting	0	1	0	0	0	1		0	0	0	0	1	1		0	0	0	1	1		0	0	0	0	1		0	0	0	1	1		0	0	0
CropPAL		GRMZM2G051952_P04		plastid:18453340	0	1	1	mitochondrion	plastid	chlo	chloroplast	-	extracellular: 0.41	non-Chloroplast Targeting	0	1	1	0	0	0		0	0	0	0	1	1		0	0	0	1	1		0	0	0	0	1		0	0	0	0	1		0	0	0
CropPAL		GRMZM2G052036_P01		plastid:23198870;plastid:22065420;plastid:20089766;plastid:16243905	0	1	1	plastid	plastid	chlo	mitochondrion	Y (0.99 | 1-29)	cytoplasmic: 0.58	Chloroplast Targeting	1	1	0	1	0	1		0	0	1	1	1	1		0	0	1	1	1		0	0	1	1	1		0	1	1	1	1		0	0	1
CropPAL		GRMZM2G052088_P01		plastid:23543921	0	1	1		cytosol	cyto	other	-	cytoplasmic: 0.87	non-Chloroplast Targeting	0	0	0	0	0	0		0	0	0	0	0	0		0	0	0	0	0		0	0	0	0	0		0	0	0	0	0		0	0	0
CropPAL		GRMZM2G052373_P01		plastid:22065420	0	1	1	mitochondrion	plastid	chlo	mitochondrion	Y (0.972 | 1-36)	mitochondrial: 0.56	non-Chloroplast Targeting	0	1	0	1	0	0		0	0	0	0	1	1		0	0	0	1	1		0	0	0	0	1		0	0	0	1	1		0	0	0
CropPAL		GRMZM2G052479_P01		plastid:23198870;plastid:22065420;plastid:20089766	0	1	1	plastid	plastid	chlo	mitochondrion	Y (0.991 | 1-32)	mitochondrial: 0.8	Chloroplast Targeting	1	1	0	1	0	1		0	0	1	1	1	1		0	0	1	1	1		0	0	1	1	1		0	1	1	1	1		0	0	1
CropPAL		GRMZM2G052546_P03		plastid:23198870;plastid:22065420;plastid:20089766	0	1	1	plastid	plastid	chlo	mitochondrion	Y (0.986 | 1-41)	chloroplast: 0.34	Chloroplast Targeting	1	1	0	1	1	1		0	1	1	1	1	1		0	1	1	1	1		0	1	1	1	1		1	1	1	1	1		0	1	1
CropPAL		GRMZM2G052610_P01		plastid:23198870;plastid:22065420;plastid:20089766;plastid:18453340	0	1	1	plastid	plastid	chlo	chloroplast	Y (0.997 | 1-52)	chloroplast: 0.83	Chloroplast Targeting	1	1	1	1	1	1		1	1	1	1	1	1		1	1	1	1	1		1	1	1	1	1		1	1	1	1	1		1	1	1
CropPAL		GRMZM2G052666_P01		extracellular:20408568;plastid:23198870;plastid:22065420;plastid:20089766;plastid:16243905	0	0	0	plastid	plastid	chlo	mitochondrion	Y (0.998 | 1-57)	cytoplasmic: 0.58	Chloroplast Targeting	1	1	0	1	0	1		0	0	1	1	1	1		0	0	1	1	1		0	0	1	1	1		0	1	1	1	1		0	0	1
CropPAL		GRMZM2G052893_P01		plastid:23198870;plastid:22065420;plastid:20089766;plastid:18453340	0	1	1	mitochondrion	plastid	chlo	mitochondrion	Y (0.998 | 1-41)	mitochondrial: 0.91	non-Chloroplast Targeting	0	1	0	1	0	0		0	0	0	0	1	1		0	0	0	1	1		0	0	0	0	1		0	0	0	1	1		0	0	0
CropPAL		GRMZM2G053023_P01		extracellular:20408568;plastid:22065420;plastid:20089766	0	0	0		plastid	chlo	secreted	-	cytoplasmic: 0.76	non-Chloroplast Targeting	0	1	0	0	0	0		0	0	0	0	0	1		0	0	0	0	1		0	0	0	0	0		0	0	0	0	1		0	0	0
CropPAL		GRMZM2G053066_P01		plastid:22065420	0	1	1	mitochondrion	mitochondrion	mito	mitochondrion	-	mitochondrial: 0.6	Chloroplast Targeting	0	0	0	0	0	1		0	0	0	0	0	1		0	0	0	0	1		0	0	0	0	1		0	0	0	0	1		0	0	0
CropPAL		GRMZM2G053210_P02		plastid:18453340	0	1	1		nucleus	nucl	other	-	cytoplasmic: 0.56	Chloroplast Targeting	0	0	0	0	0	1		0	0	0	0	0	1		0	0	0	0	1		0	0	0	0	1		0	0	0	0	1		0	0	0
CropPAL		GRMZM2G053236_P01		extracellular:20408568;plastid:23198870;plastid:22065420;plastid:20089766;plastid:16243905	0	0	0	plastid	plastid	chlo	chloroplast	Y (1.0 | 1-29)	chloroplast: 0.49	Chloroplast Targeting	1	1	1	1	1	1		1	1	1	1	1	1		1	1	1	1	1		1	1	1	1	1		1	1	1	1	1		1	1	1
CropPAL		GRMZM2G053284_P01		extracellular:20408568;plasma membrane:23353019;plastid:22065420;plastid:18599648	0	0	0		cytoskeleton	cysk	other	-	cytoplasmic: 0.88	non-Chloroplast Targeting	0	0	0	0	0	0		0	0	0	0	0	0		0	0	0	0	0		0	0	0	0	0		0	0	0	0	0		0	0	0
CropPAL		GRMZM2G053299_P01		extracellular:20408568;plasma membrane:23353019;plastid:22065420	0	0	0		cytoskeleton	cysk	other	-	cytoplasmic: 0.87	non-Chloroplast Targeting	0	0	0	0	0	0		0	0	0	0	0	0		0	0	0	0	0		0	0	0	0	0		0	0	0	0	0		0	0	0
CropPAL		GRMZM2G053458_P01	plastid:17710559		1	0	1	plastid	plastid	chlo	chloroplast	Y (0.997 | 1-51)	chloroplast: 0.88	Chloroplast Targeting	1	1	1	1	1	1		1	1	1	1	1	1		1	1	1	1	1		1	1	1	1	1		1	1	1	1	1		1	1	1
CropPAL		GRMZM2G053458_P02	plastid:17710559		1	0	1	plastid	plastid	chlo	chloroplast	Y (0.997 | 1-51)	chloroplast: 0.88	Chloroplast Targeting	1	1	1	1	1	1		1	1	1	1	1	1		1	1	1	1	1		1	1	1	1	1		1	1	1	1	1		1	1	1
CropPAL		GRMZM2G053480_P01		plastid:22065420	0	1	1	mitochondrion	mitochondrion	chlo	mitochondrion	-	mitochondrial: 0.66	non-Chloroplast Targeting	0	1	0	0	0	0		0	0	0	0	0	1		0	0	0	0	1		0	0	0	0	0		0	0	0	0	1		0	0	0
CropPAL		GRMZM2G053485_P01		plastid:18453340	0	1	1	plastid	plastid	chlo	mitochondrion	Y (0.911 | 1-41)	mitochondrial: 0.36	Chloroplast Targeting	1	1	0	1	0	1		0	0	1	1	1	1		0	0	1	1	1		0	0	1	1	1		0	1	1	1	1		0	0	1
CropPAL		GRMZM2G053652_P01		extracellular:20408568;plastid:23198870	0	0	0		cytosol	cyto	other	-	cytoplasmic: 0.7	non-Chloroplast Targeting	0	0	0	0	0	0		0	0	0	0	0	0		0	0	0	0	0		0	0	0	0	0		0	0	0	0	0		0	0	0
CropPAL		GRMZM2G053653_P01		plastid:23198870;plastid:22065420;plastid:20089766	0	1	1		nucleus	nucl	other	-	cytoplasmic: 0.59	non-Chloroplast Targeting	0	0	0	0	0	0		0	0	0	0	0	0		0	0	0	0	0		0	0	0	0	0		0	0	0	0	0		0	0	0
CropPAL		GRMZM2G053726_P01		extracellular:20408568;plastid:23198870;plastid:22065420;plastid:20089766;plastid:16243905	0	0	0	plastid	plastid	chlo	chloroplast	Y (0.998 | 1-46)	chloroplast: 0.53	Chloroplast Targeting	1	1	1	1	1	1		1	1	1	1	1	1		1	1	1	1	1		1	1	1	1	1		1	1	1	1	1		1	1	1
CropPAL		GRMZM2G053749_P01		plastid:22065420	0	1	1	vacuole,plasma membrane,endoplasmic reticulum,golgi,extracellular	plastid	chlo	secreted	-	extracellular: 0.28	non-Chloroplast Targeting	0	1	0	0	0	0		0	0	0	0	0	1		0	0	0	0	1		0	0	0	0	0		0	0	0	0	1		0	0	0
CropPAL		GRMZM2G053999_P01		plastid:23198870	0	1	1		plastid	chlo	other	-	cytoplasmic: 0.85	non-Chloroplast Targeting	0	1	0	0	0	0		0	0	0	0	0	1		0	0	0	0	1		0	0	0	0	0		0	0	0	0	1		0	0	0
CropPAL		GRMZM2G054012_P01		plastid:23198870;plastid:22065420	0	1	1	mitochondrion	cytosol	cyto	mitochondrion	-	cytoplasmic: 0.23	Chloroplast Targeting	0	0	0	0	0	1		0	0	0	0	0	1		0	0	0	0	1		0	0	0	0	1		0	0	0	0	1		0	0	0
CropPAL		GRMZM2G054065_P01		plastid:23198870;plastid:22065420;plastid:20089766;plastid:18453340;plastid:16243905	0	1	1	plastid	plastid	chlo	chloroplast	Y (0.996 | 1-62)	chloroplast: 0.71	Chloroplast Targeting	1	1	1	1	1	1		1	1	1	1	1	1		1	1	1	1	1		1	1	1	1	1		1	1	1	1	1		1	1	1
CropPAL		GRMZM2G054136_P01		plastid:23198870;plastid:22065420	0	1	1		nucleus	nucl	other	-	cytoplasmic: 0.65	non-Chloroplast Targeting	0	0	0	0	0	0		0	0	0	0	0	0		0	0	0	0	0		0	0	0	0	0		0	0	0	0	0		0	0	0
CropPAL		GRMZM2G054149_P01		plastid:23198870;plastid:22065420;plastid:20089766	0	1	1	plastid	plastid	chlo	mitochondrion	Y (0.97 | 1-49)	mitochondrial: 0.5	Chloroplast Targeting	1	1	0	1	0	1		0	0	1	1	1	1		0	0	1	1	1		0	0	1	1	1		0	1	1	1	1		0	0	1
CropPAL		GRMZM2G054201_P01		extracellular:20408568;plasma membrane:23353019;plastid:22065420	0	0	0		cytosol	cyto	other	-	cytoplasmic: 0.76	non-Chloroplast Targeting	0	0	0	0	0	0		0	0	0	0	0	0		0	0	0	0	0		0	0	0	0	0		0	0	0	0	0		0	0	0
CropPAL		GRMZM2G054201_P02		plastid:23198870;plastid:18599648	0	1	1		cytosol	cyto	other	-	cytoplasmic: 0.78	non-Chloroplast Targeting	0	0	0	0	0	0		0	0	0	0	0	0		0	0	0	0	0		0	0	0	0	0		0	0	0	0	0		0	0	0
CropPAL		GRMZM2G054300_P01		extracellular:20408568;plastid:22065420;plastid:18599648	0	0	0		cytosol	cyto	mitochondrion	-	cytoplasmic: 0.75	non-Chloroplast Targeting	0	0	0	0	0	0		0	0	0	0	0	0		0	0	0	0	0		0	0	0	0	0		0	0	0	0	0		0	0	0
CropPAL		GRMZM2G054387_P01		plastid:23198870;plastid:22065420;plastid:20089766	0	1	1	plastid	plastid	chlo	chloroplast	Y (0.964 | 1-42)	cytoplasmic: 0.39	Chloroplast Targeting	1	1	1	1	0	1		0	1	1	1	1	1		0	1	1	1	1		0	1	1	1	1		0	1	1	1	1		0	1	1
CropPAL		GRMZM2G055025_P01		extracellular:20408568;plastid:22065420	0	0	0		mitochondrion	mito	secreted	-	cytoplasmic: 0.44	non-Chloroplast Targeting	0	0	0	0	0	0		0	0	0	0	0	0		0	0	0	0	0		0	0	0	0	0		0	0	0	0	0		0	0	0
CropPAL		GRMZM2G055037_P01		plastid:23198870	0	1	1	mitochondrion	cytosol	cyto	mitochondrion	-	mitochondrial: 0.67	non-Chloroplast Targeting	0	0	0	0	0	0		0	0	0	0	0	0		0	0	0	0	0		0	0	0	0	0		0	0	0	0	0		0	0	0
[truncated: 10,886 more rows]
[truncated: 162 more columns]

## Sheet: Experimental
			Location Experiments																			6 Programs							5 programs, minus TargetP						5 programs, minus WolfPSORT						5 programs, minus PredSL						5 programs, minus Localizer
[truncated: 11,105 more rows]
[truncated: 162 more columns]

[truncated: 3 more sheets: GFP Combined, MS Combined, GFP+MS Combined]
