# Supplementary material for: Genome-Scale Characterization of Predicted Plastid-Targeted Proteomes in Higher Plants
Source: Sci Rep. 2020 May 19;10:8281. doi: 10.1038/s41598-020-64670-5 (PMC7237471; doi:10.1038/s41598-020-64670-5)
Supplement: Supplementary file 1 [file 41598_2020_64670_MOESM1_ESM.zip › Supplementary File 1/Supplemetary file 1.4.xlsx]

## Sheet: Combined
																					5 programs, minus WolfPSORT
	Location TargetP 1.1	Location WoLF PSORT	PredSL	Localizer	Multiloc2	PCLR															5 of 5	4 of 5	3 of 5	2 of 5	1 of 5
True Positive	5832	7150	4700	5757	3960	6772															2770	4487	5628	6498	7633
False Negative	6795	5477	7927	6870	8667	5855															9856	8139	6998	6128	4993
False Positive	4857	9280	4312	4231	2344	7367															1370	2515	3842	5652	9732
True Negative	25277	20854	25822	25903	27790	22767															28764	27619	26292	24482	20402
	1 of (TargetP)		1 of (PredSL)	1 of (Localizer)	1 of (Multiloc2)	1 of (PCLR)															5/5 of (TargetP, PredSL, Localizer, Multiloc2, PCLR)	4/5 of (TargetP, PredSL, Localizer, Multiloc2, PCLR)	3/5 of (TargetP, PredSL, Localizer, Multiloc2, PCLR)	2/5 of (TargetP, PredSL, Localizer, Multiloc2, PCLR)	1/5 of (TargetP, PredSL, Localizer, Multiloc2, PCLR)
	1		3	4	5	6															18	19	20	21	22
Sensitivity	0.461867		0.372218	0.455928	0.313614	0.536311															0.219389	0.355378	0.445747	0.514652	0.604546
Specificity	0.545608		0.521527	0.576392	0.628173	0.478959															0.669082	0.640817	0.594298	0.534815	0.439562
MCC	0.316783		0.256276	0.340181	0.303441	0.282982															0.268298	0.335197	0.349621	0.330833	0.261556
ACC	0.727509		0.713781	0.740394	0.742499	0.690793															0.737465	0.750842	0.746492	0.724509	0.655636
Plastid Proteins	12627
Nonplastid Proteins	30134
	Sensitivity	Specificity	MCC	ACC
Location TargetP 1.1	0.486944	0.586884	0.344122	0.726278
PredSL	0.383275	0.557426	0.270465	0.705422
Localizer	0.490473	0.62159	0.375888	0.741536
Multiloc2	0.329711	0.665906	0.321851	0.73271
PCLR	0.563867	0.520284	0.313028	0.694226
	MCC
1	0.316783
3	0.256276
4	0.340181
5	0.303441
6	0.282982
18	0.268298
19	0.335197
20	0.349621
21	0.330833
22	0.261556
67	0.271676
68	0.340284
69	0.347332
70	0.290564
71	0.303307
72	0.343417
73	0.331532
74	0.261537
75	0.259918
76	0.315284
77	0.32628
78	0.276059
79	0.303896
80	0.363419
81	0.342078
82	0.269064
99	0.270329
100	0.339143
101	0.338875
102	0.269654
115	0.30963
116	0.343853
117	0.290705
118	0.263226
119	0.315744
120	0.305098
121	0.275977
122	0.32184
123	0.275063
124	0.308895
125	0.368101
126	0.306752
127	0.358857
128	0.341555
129	0.269524
130	0.295032
131	0.333916
132	0.284022
151	0.274011
152	0.342622
153	0.305647
154	0.304613
155	0.33681
156	0.270174
157	0.262031
158	0.308109
159	0.282174
160	0.309548
161	0.361265
162	0.278366
165	0.279449
166	0.300169
167	0.367709
168	0.30732
169	0.29864
170	0.323588
171	0.32393
172	0.283055
181	0.309639
182	0.30586
183	0.264544
184	0.29602
185	0.267471
186	0.280063
187	0.315669
188	0.33777
189	0.359193
190	0.279089
191	0.300067
192	0.28842

## Sheet: Experimental
								6 Programs													5 programs, minus WolfPSORT
	Location TargetP 1.1	Location WoLF PSORT	PredSL	Localizer	Multiloc2	PCLR		6 of 6	5 of 6	4 of 6	3 of 6	2 of 6	1 of 6								5 of 5	4 of 5	3 of 5	2 of 5	1 of 5
True Positive	5569	6667	4494	5510	3810	6321		2505	4093	5181	5920	6598	8068								2679	4319	5407	6185	7109
False Negative	5531	4433	6606	5590	7290	4779		8594	7006	5918	5179	4501	3031								8420	6780	5692	4914	3990
False Positive	3716	7991	3475	3215	1603	6134		726	1509	2314	3651	5848	12086								785	1686	2882	4551	8239
True Negative	23825	19550	24066	24326	25938	21407		26815	26032	25227	23890	21693	15455								26756	25855	24659	22990	19302
Description	1 of (TargetP)		1 of (PredSL)	1 of (Localizer)	1 of (Multiloc2)	1 of (PCLR)															5/5 of (TargetP, PredSL, Localizer, Multiloc2, PCLR)	4/5 of (TargetP, PredSL, Localizer, Multiloc2, PCLR)	3/5 of (TargetP, PredSL, Localizer, Multiloc2, PCLR)	2/5 of (TargetP, PredSL, Localizer, Multiloc2, PCLR)	1/5 of (TargetP, PredSL, Localizer, Multiloc2, PCLR)
ID	1		3	4	5	6															18	19	20	21	22
Sensitivity	0.501712		0.404865	0.496396	0.343243	0.569459															0.241373	0.389134	0.487161	0.557257	0.640508
Specificity	0.599785		0.563935	0.631519	0.703861	0.507507															0.773383	0.719234	0.65231	0.576099	0.463187
MCC	0.38844		0.311673	0.410878	0.371608	0.335695															0.337159	0.40954	0.421643	0.395984	0.315651
ACC	0.760695		0.739111	0.772133	0.769856	0.71758															0.761775	0.780901	0.778106	0.755047	0.683514
Plastid Proteins	11100
Nonplastid Proteins	27541
	Sensitivity	Specificity	MCC	ACC
Location TargetP 1.1	0.486922	0.649566	0.382691	0.736752
PredSL	0.383147	0.609331	0.296985	0.707319
Localizer	0.490527	0.683376	0.412321	0.749994
Multiloc2	0.329775	0.744257	0.359756	0.734114
PCLR	0.563764	0.565242	0.341259	0.704824
							MS or GFP
							Description	ID	Sensitivity	Specificity	MCC	ACC
							2/2 of (TargetP, Localizer)	167	0.422741	0.747134	0.447752	0.79309
							2/3 of (TargetP, Localizer, Multiloc2)	125	0.466799	0.702033	0.445419	0.789933
							3/4 of (TargetP, Localizer, Multiloc2, PCLR)	80	0.450671	0.7088	0.440399	0.789027
							3/3 of (TargetP, Localizer, PCLR)	127	0.404181	0.751172	0.438387	0.790399
							2/2 of (Localizer, PCLR)	189	0.452563	0.701145	0.436408	0.787345
							2/3 of (Localizer, Multiloc2, PCLR)	161	0.492657	0.667888	0.436189	0.783903
							3/5 of (TargetP, PredSL, Localizer, Multiloc2, PCLR)	20	0.487161	0.65231	0.421643	0.778106
							2/4 of (TargetP, PredSL, Localizer, Multiloc2)	69	0.503739	0.635124	0.417615	0.774327
							2/3 of (PredSL, Localizer, Multiloc2)	152	0.421299	0.7	0.417048	0.78191
							3/4 of (TargetP, PredSL, Localizer, Multiloc2)	68	0.399405	0.718011	0.415164	0.782428
							3/4 of (TargetP, PredSL, Localizer, PCLR)	72	0.469412	0.656502	0.414899	0.777045
							3/4 of (PredSL, Localizer, Multiloc2, PCLR)	100	0.406793	0.709014	0.414069	0.781651
							2/3 of (TargetP, PredSL, Localizer)	116	0.488242	0.641074	0.413808	0.774482
							1 of (Localizer)	4	0.496396	0.631519	0.410878	0.772133
							2/4 of (TargetP, Localizer, Multiloc2, PCLR)	81	0.54158	0.601341	0.41008	0.765192
							2/3 of (TargetP, Localizer, PCLR)	128	0.534192	0.605309	0.40963	0.766149
							4/5 of (TargetP, PredSL, Localizer, Multiloc2, PCLR)	19	0.389134	0.719234	0.40954	0.780901
							2/4 of (PredSL, Localizer, Multiloc2, PCLR)	101	0.529687	0.60496	0.407026	0.765554
							1/2 of (Localizer, Multiloc2)	188	0.529958	0.604398	0.406697	0.765347
							2/3 of (PredSL, Localizer, PCLR)	155	0.518155	0.609733	0.405018	0.76633
							2/3 of (TargetP, Multiloc2 PCLR)	131	0.490855	0.623056	0.401378	0.768452
							2/4 of (TargetP, PredSL, Localizer, PCLR)	73	0.553293	0.579285	0.396867	0.756263
							1/2 of (TargetP, Multiloc2)	170	0.520587	0.597395	0.396078	0.761517
							2/5 of (TargetP, PredSL, Localizer, Multiloc2, PCLR)	21	0.557257	0.576099	0.395984	0.755047
							2/4 of (TargetP, PredSL, Multiloc2, PCLR)	77	0.517794	0.594435	0.392191	0.760016
							2/2 of (Localizer, Multiloc2)	187	0.309577	0.7802	0.390749	0.77663
							2/2 of (TargetP, PCLR)	171	0.467249	0.625196	0.390507	0.766511
							1 of (TargetP)	1	0.501712	0.599785	0.38844	0.760695
							2/3 of (TargetP, PredSL, PCLR)	122	0.50482	0.596445	0.387295	0.759653
							3/3 of (Localizer, Multiloc2, PCLR)	160	0.299937	0.780722	0.384111	0.774715
							3/3 of (TargetP, PredSL, Localizer)	115	0.320299	0.751586	0.383277	0.774353
							3/3 of (TargetP, Localizer, Multiloc2)	124	0.294891	0.786023	0.383101	0.774405
							3/4 of (TargetP, PredSL, Multiloc2, PCLR)	76	0.415443	0.653301	0.382454	0.768763
							2/2 of (PredSL, Localizer)	181	0.337328	0.728972	0.382232	0.773628
							2/3 of (TargetP, PredSL, Multiloc2)	119	0.429949	0.641312	0.382156	0.767184
							4/4 of (TargetP, Localizer, Multiloc2, PCLR)	79	0.287954	0.785644	0.377845	0.772904
							3/3 of (PredSL, Localizer, PCLR)	154	0.322642	0.738351	0.377715	0.772593
							4/4 of (TargetP, PredSL, Localizer, PCLR)	71	0.310028	0.751802	0.376355	0.772412
							1/2 of (TargetP, Localizer)	168	0.575277	0.544424	0.37522	0.739726
							1/3 of (TargetP, Localizer, Multiloc2)	126	0.579512	0.541596	0.37446	0.738328
							2/3 of (PredSL, Multiloc2, PCLR)	158	0.440851	0.621491	0.373684	0.762267
							1/3 of (TargetP, PredSL, Multiloc2)	120	0.549149	0.5551	0.372981	0.744073
							1 of (Multiloc2)	5	0.343243	0.703861	0.371608	0.769856
							2/2 of (Multiloc2, PCLR)	191	0.33039	0.712454	0.368393	0.769358
							1/2 of (TargetP, PredSL)	166	0.537706	0.554905	0.367379	0.743323
							1/2 of (PredSL, Localizer)	182	0.563835	0.541537	0.367106	0.737604
							1/3 of (PredSL, Localizer, Multiloc2)	153	0.571223	0.537698	0.366817	0.735766
							2/2 of (TargetP, Multiloc2)	169	0.324263	0.716361	0.366637	0.769022
							3/3 of (TargetP, Multiloc2 PCLR)	130	0.315524	0.720428	0.363178	0.768219
							1/2 of (PredSL, Multiloc2)`	184	0.469952	0.581235	0.357361	0.750492
							1/3 of (TargetP, PredSL, Localizer)	117	0.594288	0.515594	0.355053	0.723085
							1/4 of (TargetP, PredSL, Localizer, Multiloc2)	70	0.596811	0.514326	0.354856	0.722308
							3/3 of (PredSL, Localizer, Multiloc2)	151	0.251824	0.769337	0.343237	0.763406
							1/3 of (TargetP, Multiloc2 PCLR)	132	0.607893	0.498117	0.342396	0.711439
							1/2 of (Multiloc2, PCLR)	192	0.582215	0.508059	0.341853	0.718064
							1/2 of (TargetP, PCLR)	172	0.603838	0.498549	0.341111	0.711749
							4/4 of (TargetP, PredSL, Localizer, Multiloc2)	67	0.246058	0.773216	0.340664	0.762707
							2/2 of (TargetP, PredSL)	165	0.368772	0.629983	0.340554	0.75647
							4/4 of (PredSL, Localizer, Multiloc2, PCLR)	99	0.246058	0.770381	0.339362	0.762371
							3/3 of (TargetP, PredSL, PCLR)	121	0.352374	0.639575	0.337636	0.756936
							5/5 of (TargetP, PredSL, Localizer, Multiloc2, PCLR)	18	0.241373	0.773383	0.337159	0.761775
							1 of (PCLR)	6	0.569459	0.507507	0.335695	0.71758
							1/3 of (PredSL, Multiloc2, PCLR)	159	0.606001	0.49077	0.333477	0.706211
							1/4 of (TargetP, PredSL, Multiloc2, PCLR)	78	0.621317	0.483828	0.332149	0.700828
							1/2 of (PredSL, PCLR)	186	0.600685	0.490581	0.331005	0.706134
							1/3 of (TargetP, PredSL, PCLR)	123	0.618704	0.483694	0.33089	0.700776
							1/2 of (Localizer, PCLR)	190	0.613208	0.485657	0.3308	0.702355
							1/3 of (Localizer, Multiloc2, PCLR)	162	0.616362	0.483839	0.330067	0.700932
							2/2 of (PredSL, Multiloc2)	183	0.278043	0.700409	0.327586	0.758463
							2/2 of (PredSL, PCLR)	185	0.373547	0.60685	0.327363	0.750543
							3/3 of (TargetP, PredSL, Multiloc2)	118	0.270565	0.707754	0.326408	0.758385
							1/3 of (TargetP, Localizer, PCLR)	129	0.629066	0.475128	0.325295	0.693841
							3/3 of (PredSL, Multiloc2, PCLR)	157	0.270565	0.705592	0.325288	0.758049
							1/4 of (TargetP, Localizer, Multiloc2, PCLR)	82	0.630417	0.474276	0.324854	0.693116
							4/4 of (TargetP, PredSL, Multiloc2, PCLR)	75	0.264528	0.70935	0.323118	0.757609
							1/3 of (PredSL, Localizer, PCLR)	156	0.629786	0.470264	0.319822	0.689881
							1/4 of (PredSL, Localizer, Multiloc2, PCLR)	102	0.631228	0.469351	0.319324	0.689079
							1/5 of (TargetP, PredSL, Localizer, Multiloc2, PCLR)	22	0.640508	0.463187	0.315651	0.683514
							1/4 of (TargetP, PredSL, Localizer, PCLR)	74	0.639517	0.463437	0.315553	0.683773
							1 of (PredSL)	3	0.404865	0.563935	0.311673	0.739111

## Sheet: GFP
																					5 programs, minus WolfPSORT
	Location TargetP 1.1	Location WoLF PSORT	PredSL	Localizer	Multiloc2	PCLR															5 of 5	4 of 5	3 of 5	2 of 5	1 of 5
True Positive	434	468	368	439	322	478															248	366	429	473	525
False Negative	216	182	282	211	328	172															402	284	221	177	125
False Positive	305	758	320	176	68	560															30	76	195	379	749
True Negative	2767	2314	2752	2896	3004	2512															3042	2996	2877	2693	2323
	1 of (TargetP)		1 of (PredSL)	1 of (Localizer)	1 of (Multiloc2)	1 of (PCLR)															5/5 of (TargetP, PredSL, Localizer, Multiloc2, PCLR)	4/5 of (TargetP, PredSL, Localizer, Multiloc2, PCLR)	3/5 of (TargetP, PredSL, Localizer, Multiloc2, PCLR)	2/5 of (TargetP, PredSL, Localizer, Multiloc2, PCLR)	1/5 of (TargetP, PredSL, Localizer, Multiloc2, PCLR)
	1		3	4	5	6															18	19	20	21	22
Sensitivity	0.667692		0.566154	0.675385	0.495385	0.735385															0.381538	0.563077	0.66	0.727692	0.807692
Specificity	0.58728		0.534884	0.713821	0.825641	0.460501															0.892086	0.828054	0.6875	0.555164	0.412088
MCC	0.540977		0.451851	0.631848	0.586641	0.468248															0.536897	0.631791	0.606264	0.546102	0.451192
ACC	0.860021		0.838259	0.896024	0.893606	0.803332															0.883933	0.903278	0.888232	0.850618	0.76518
Plastid Proteins	650
Nonplastid Proteins	3072
	Sensitivity	Specificity	MCC	ACC
Location TargetP 1.1	0.667692	0.58728	0.540977	0.860021
PredSL	0.566154	0.534884	0.451851	0.838259
Localizer	0.675385	0.713821	0.631848	0.896024
Multiloc2	0.495385	0.825641	0.586641	0.893606
PCLR	0.735385	0.460501	0.468248	0.803332
							GFP
	MCC					Rank	Workflow	Description	Sensitivity	Specificity	MCC	ACC
1	0.540977					1	125	2/3 of (TargetP, Localizer, Multiloc2)	0.646154	0.785047	0.658743	0.907308
3	0.451851					2	167	2/2 of (TargetP, Localizer)	0.610769	0.806911	0.649973	0.906502
4	0.631848					3	80	3/4 of (TargetP, Localizer, Multiloc2, PCLR)	0.621538	0.790607	0.64723	0.905159
5	0.586641					4	127	3/3 of (TargetP, Localizer, PCLR)	0.587692	0.821505	0.643787	0.905696
6	0.468248					5	152	2/3 of (PredSL, Localizer, Multiloc2)	0.596923	0.803313	0.639446	0.904084
18	0.536897					6	68	3/4 of (TargetP, PredSL, Localizer, Multiloc2)	0.575385	0.827434	0.639267	0.90489
19	0.631791					7	161	2/3 of (Localizer, Multiloc2, PCLR)	0.66	0.732082	0.634705	0.898442
20	0.606264					8	189	2/2 of (Localizer, PCLR)	0.633846	0.755963	0.634189	0.900322
21	0.546102					9	188	1/2 of (Localizer, Multiloc2)	0.696923	0.695853	0.632087	0.893874
22	0.451192					10	4	1 of (Localizer)	0.675385	0.713821	0.631848	0.896024
67	0.538198					11	19	4/5 of (TargetP, PredSL, Localizer, Multiloc2, PCLR)	0.563077	0.828054	0.631791	0.903278
68	0.639267					12	100	3/4 of (PredSL, Localizer, Multiloc2, PCLR)	0.578462	0.806867	0.629992	0.902203
69	0.595445					13	20	3/5 of (TargetP, PredSL, Localizer, Multiloc2, PCLR)	0.66	0.6875	0.606264	0.888232
70	0.502314					14	72	3/4 of (TargetP, PredSL, Localizer, PCLR)	0.647692	0.69702	0.605589	0.889307
71	0.580089					15	69	2/4 of (TargetP, PredSL, Localizer, Multiloc2)	0.678462	0.65625	0.595445	0.881784
72	0.605589					16	187	2/2 of (Localizer, Multiloc2)	0.473846	0.870056	0.593843	0.895755
73	0.542757					17	116	2/3 of (TargetP, PredSL, Localizer)	0.663077	0.664099	0.592473	0.88259
74	0.449245					18	181	2/2 of (PredSL, Localizer)	0.510769	0.813725	0.590641	0.894143
75	0.535592					19	160	3/3 of (Localizer, Multiloc2, PCLR)	0.461538	0.879765	0.589837	0.894949
76	0.575288					20	115	3/3 of (TargetP, PredSL, Localizer)	0.490769	0.835079	0.588304	0.894143
77	0.539888					21	155	2/3 of (PredSL, Localizer, PCLR)	0.698462	0.628809	0.586863	0.875336
78	0.454453					22	5	1 of (Multiloc2)	0.495385	0.825641	0.586641	0.893606
79	0.584692					23	101	2/4 of (PredSL, Localizer, Multiloc2, PCLR)	0.706154	0.62111	0.585328	0.873455
80	0.64723					24	124	3/3 of (TargetP, Localizer, Multiloc2)	0.452308	0.882883	0.584762	0.893874
81	0.57221					25	79	4/4 of (TargetP, Localizer, Multiloc2, PCLR)	0.444615	0.894737	0.584692	0.893874
82	0.475136					26	169	2/2 of (TargetP, Multiloc2)	0.466154	0.853521	0.580627	0.8928
99	0.540851					27	71	4/4 of (TargetP, PredSL, Localizer, PCLR)	0.473846	0.84153	0.580089	0.892531
100	0.629992					28	154	3/3 of (PredSL, Localizer, PCLR)	0.487692	0.821244	0.579335	0.891994
101	0.585328					29	191	2/2 of (Multiloc2, PCLR)	0.475385	0.837398	0.579112	0.892262
102	0.452951					30	130	3/3 of (TargetP, Multiloc2 PCLR)	0.453846	0.865103	0.577571	0.892262
115	0.588304					31	76	3/4 of (TargetP, PredSL, Multiloc2, PCLR)	0.586154	0.704251	0.575288	0.884739
116	0.592473					32	81	2/4 of (TargetP, Localizer, Multiloc2, PCLR)	0.710769	0.6	0.57221	0.866738
117	0.500275					33	128	2/3 of (TargetP, Localizer, PCLR)	0.696923	0.601594	0.56635	0.86647
118	0.53843					34	131	2/3 of (TargetP, Multiloc2 PCLR)	0.661538	0.625	0.564882	0.871574
119	0.564533					35	119	2/3 of (TargetP, PredSL, Multiloc2)	0.601538	0.672978	0.564533	0.879366
120	0.505354					36	170	1/2 of (TargetP, Multiloc2)	0.696923	0.585271	0.554205	0.860828
121	0.522655					37	158	2/3 of (PredSL, Multiloc2, PCLR)	0.613846	0.644588	0.552861	0.873455
122	0.534787					38	171	2/2 of (TargetP, PCLR)	0.627692	0.631579	0.55156	0.871037
123	0.450215					39	126	1/3 of (TargetP, Localizer, Multiloc2)	0.74	0.549087	0.547188	0.848469
124	0.584762					40	21	2/5 of (TargetP, PredSL, Localizer, Multiloc2, PCLR)	0.727692	0.555164	0.546102	0.850618
125	0.658743					41	168	1/2 of (TargetP, Localizer)	0.732308	0.552204	0.545976	0.849543
126	0.547188					42	151	3/3 of (PredSL, Localizer, Multiloc2)	0.4	0.875421	0.543552	0.885277
127	0.643787					43	73	2/4 of (TargetP, PredSL, Localizer, PCLR)	0.718462	0.556615	0.542757	0.850887
128	0.56635					44	183	2/2 of (PredSL, Multiloc2)	0.412308	0.850794	0.541534	0.884739
129	0.473589					45	1	1 of (TargetP)	0.667692	0.58728	0.540977	0.860021
130	0.577571					46	99	4/4 of (PredSL, Localizer, Multiloc2, PCLR)	0.390769	0.885017	0.540851	0.884739
131	0.564882					47	77	2/4 of (TargetP, PredSL, Multiloc2, PCLR)	0.689231	0.571429	0.539888	0.855454
132	0.476564					48	157	3/3 of (PredSL, Multiloc2, PCLR)	0.401538	0.861386	0.538491	0.884202
151	0.543552					49	118	3/3 of (TargetP, PredSL, Multiloc2)	0.4	0.863787	0.53843	0.884202
152	0.639446					50	67	4/4 of (TargetP, PredSL, Localizer, Multiloc2)	0.389231	0.881533	0.538198	0.884202
153	0.528877					51	18	5/5 of (TargetP, PredSL, Localizer, Multiloc2, PCLR)	0.381538	0.892086	0.536897	0.883933
154	0.579335					52	75	4/4 of (TargetP, PredSL, Multiloc2, PCLR)	0.390769	0.872852	0.535592	0.883665
155	0.586863					53	122	2/3 of (TargetP, PredSL, PCLR)	0.673846	0.574803	0.534787	0.855991
156	0.449066					54	153	1/3 of (PredSL, Localizer, Multiloc2)	0.74	0.526835	0.528877	0.838528
157	0.538491					55	182	1/2 of (PredSL, Localizer)	0.730769	0.530726	0.527735	0.84014
158	0.552861					56	121	3/3 of (TargetP, PredSL, PCLR)	0.503077	0.697228	0.522655	0.875067
159	0.454036					57	165	2/2 of (TargetP, PredSL)	0.523077	0.662768	0.514066	0.870231
160	0.589837					58	184	1/2 of (PredSL, Multiloc2)`	0.649231	0.55308	0.506173	0.847125
161	0.634705					59	120	1/3 of (TargetP, PredSL, Multiloc2)	0.727692	0.505882	0.505354	0.828318
162	0.486681					60	70	1/4 of (TargetP, PredSL, Localizer, Multiloc2)	0.761538	0.484819	0.502314	0.817034
165	0.514066					61	185	2/2 of (PredSL, PCLR)	0.529231	0.63586	0.500998	0.864858
166	0.497156					62	117	1/3 of (TargetP, PredSL, Localizer)	0.755385	0.485658	0.500275	0.817571
167	0.649973					63	166	1/2 of (TargetP, PredSL)	0.710769	0.50547	0.497156	0.828049
168	0.545976					64	162	1/3 of (Localizer, Multiloc2, PCLR)	0.784615	0.456989	0.486681	0.79957
169	0.580627					65	190	1/2 of (Localizer, PCLR)	0.776923	0.455776	0.482111	0.799033
170	0.554205					66	192	1/2 of (Multiloc2, PCLR)	0.755385	0.463645	0.480044	0.804675
171	0.55156					67	132	1/3 of (TargetP, Multiloc2 PCLR)	0.783077	0.447276	0.476564	0.793122
172	0.471578					68	82	1/4 of (TargetP, Localizer, Multiloc2, PCLR)	0.796923	0.439728	0.475136	0.787211
181	0.590641					69	129	1/3 of (TargetP, Localizer, PCLR)	0.793846	0.439523	0.473589	0.787211
182	0.527735					70	172	1/2 of (TargetP, PCLR)	0.775385	0.445623	0.471578	0.792316
183	0.541534					71	6	1 of (PCLR)	0.735385	0.460501	0.468248	0.803332
184	0.506173					72	78	1/4 of (TargetP, PredSL, Multiloc2, PCLR)	0.798462	0.418886	0.454453	0.771359
185	0.500998					73	159	1/3 of (PredSL, Multiloc2, PCLR)	0.781538	0.425461	0.454036	0.777539
186	0.448221					74	102	1/4 of (PredSL, Localizer, Multiloc2, PCLR)	0.796923	0.418079	0.452951	0.770822
187	0.593843					75	3	1 of (PredSL)	0.566154	0.534884	0.451851	0.838259
188	0.632087					76	22	1/5 of (TargetP, PredSL, Localizer, Multiloc2, PCLR)	0.807692	0.412088	0.451192	0.76518
189	0.634189					77	123	1/3 of (TargetP, PredSL, PCLR)	0.792308	0.417342	0.450215	0.770553
190	0.482111					78	74	1/4 of (TargetP, PredSL, Localizer, PCLR)	0.804615	0.411487	0.449245	0.764911
191	0.579112					79	156	1/3 of (PredSL, Localizer, PCLR)	0.790769	0.416869	0.449066	0.770285
192	0.480044					80	186	1/2 of (PredSL, PCLR)	0.772308	0.423629	0.448221	0.776733

## Sheet: MSMS
								6 Programs							5 programs, minus TargetP						5 programs, minus WolfPSORT						5 programs, minus PredSL						5 programs, minus Localizer						5 programs, minus Multiloc2						5 programs, minus PCLR
	Location TargetP 1.1	Location WoLF PSORT	PredSL	Localizer	Multiloc2	PCLR		6 of 6	5 of 6	4 of 6	3 of 6	2 of 6	1 of 6		5 of 5	4 of 5	3 of 5	2 of 5	1 of 5		5 of 5	4 of 5	3 of 5	2 of 5	1 of 5		5 of 5	4 of 5	3 of 5	2 of 5	1 of 5		5 of 5	4 of 5	3 of 5	2 of 5	1 of 5		5 of 5	4 of 5	3 of 5	2 of 5	1 of 5		5 of 5	4 of 5	3 of 5	2 of 5	1 of 5
True Positive	5455	6519	4413	5400	3742	6182		2458	4017	5078	5799	6458	7895		2505	4177	5446	6293	7830		2632	4241	5300	6057	6957		2894	4650	5589	6337	7823		2692	4230	5339	6237	7808		3082	4807	5751	6431	7893		2502	4119	5206	6075	7622
False Negative	5418	4354	6460	5473	7131	4691		8414	6855	5794	5073	4414	2977		8367	6695	5426	4579	3042		8240	6631	5572	4815	3915		7978	6222	5283	4535	3049		8180	6642	5533	4635	3064		7790	6065	5121	4441	2979		8370	6753	5666	4797	3250
False Positive	3165	6445	2944	2865	1491	4997		683	1392	2073	3149	4886	9724		700	1490	2528	4473	9551		734	1547	2520	3877	6784		752	1617	2623	4534	9437		1048	1723	2704	4391	9176		879	1900	3063	4856	9718		694	1437	2228	3711	8840
True Negative	18412	15132	18633	18712	20086	16580		20894	20185	19504	18428	16691	11853		20877	20087	19049	17104	12026		20843	20030	19057	17700	14793		20825	19960	18954	17043	12140		20529	19854	18873	17186	12401		20698	19677	18514	16721	11859		20883	20140	19349	17866	12737
Description	1 of (TargetP)	1 of (WolfPSORT)	1 of (PredSL)	1 of (Localizer)	1 of (Multiloc2)	1 of (PCLR)		6/6 of (TargetP, WolfPSORT, PredSL, Localizer, Multiloc2, PCLR)	5/6 of (TargetP, WolfPSORT, PredSL, Localizer, Multiloc2, PCLR)	4/6 of (TargetP, WolfPSORT, PredSL, Localizer, Multiloc2, PCLR)	3/6 of (TargetP, WolfPSORT, PredSL, Localizer, Multiloc2, PCLR)	2/6 of (TargetP, WolfPSORT, PredSL, Localizer, Multiloc2, PCLR)	1/6 of (TargetP, WolfPSORT, PredSL, Localizer, Multiloc2, PCLR)		5/5 of (Wolf PSORT, PredSL, Localizer, Multiloc2, PCLR)	4/5 of (Wolf PSORT, PredSL, Localizer, Multiloc2, PCLR)	3/5 of (Wolf PSORT, PredSL, Localizer, Multiloc2, PCLR)	2/5 of (Wolf PSORT, PredSL, Localizer, Multiloc2, PCLR)	1/5 of (Wolf PSORT, PredSL, Localizer, Multiloc2, PCLR)		5/5 of (TargetP, PredSL, Localizer, Multiloc2, PCLR)	4/5 of (TargetP, PredSL, Localizer, Multiloc2, PCLR)	3/5 of (TargetP, PredSL, Localizer, Multiloc2, PCLR)	2/5 of (TargetP, PredSL, Localizer, Multiloc2, PCLR)	1/5 of (TargetP, PredSL, Localizer, Multiloc2, PCLR)		5/5 of (TargetP, WolfPSORT, Localizer, Multiloc2, PCLR)	4/5 of (TargetP, WolfPSORT, Localizer, Multiloc2, PCLR)	3/5 of (TargetP, WolfPSORT, Localizer, Multiloc2, PCLR)	2/5 of (TargetP, WolfPSORT, Localizer, Multiloc2, PCLR)	1/5 of (TargetP, WolfPSORT, Localizer, Multiloc2, PCLR)		5/5 of (TargetP, WolfPSORT, PredSL, Multiloc2, PCLR)	4/5 of (TargetP, WolfPSORT, PredSL, Multiloc2, PCLR)	3/5 of (TargetP, WolfPSORT, PredSL, Multiloc2, PCLR)	2/5 of (TargetP, WolfPSORT, PredSL, Multiloc2, PCLR)	1/5 of (TargetP, WolfPSORT, PredSL, Multiloc2, PCLR)		5/5 of (TargetP, WolfPSORT, PredSL, Localizer, PCLR)	4/5 of (TargetP, WolfPSORT, PredSL, Localizer, PCLR)	3/5 of (TargetP, WolfPSORT, PredSL, Localizer, PCLR)	2/5 of (TargetP, WolfPSORT, PredSL, Localizer, PCLR)	1/5 of (TargetP, WolfPSORT, PredSL, Localizer, PCLR)		5/5 of (TargetP, WolfPSORT, PredSL, Localizer, Multiloc2)	4/5 of (TargetP, WolfPSORT, PredSL, Localizer, Multiloc2)	3/5 of (TargetP, WolfPSORT, PredSL, Localizer, Multiloc2)	2/5 of (TargetP, WolfPSORT, PredSL, Localizer, Multiloc2)	1/5 of (TargetP, WolfPSORT, PredSL, Localizer, Multiloc2)
ID	1	2	3	4	5	6		7	8	9	10	11	12		13	14	15	16	17		18	19	20	21	22		23	24	25	26	27		28	29	30	31	32		33	34	35	36	37		38	39	40	41	42
Sensitivity	0.501701	0.599559	0.405868	0.496643	0.344155	0.568564		0.226085	0.369481	0.467071	0.533389	0.594003	0.726177		0.230408	0.384198	0.50092	0.578826	0.720199		0.24209	0.390085	0.487491	0.557119	0.639901		0.266188	0.427704	0.514073	0.582873	0.719555		0.247609	0.389073	0.491078	0.573675	0.718175		0.283481	0.442145	0.528974	0.591519	0.725993		0.230132	0.378863	0.478845	0.558775	0.701067
Specificity	0.632831	0.502854	0.599837	0.653358	0.715077	0.553001		0.782553	0.742651	0.71011	0.648078	0.569288	0.448096		0.781591	0.737074	0.68297	0.584525	0.450492		0.781937	0.732723	0.677749	0.609724	0.506295		0.793747	0.741982	0.680589	0.582927	0.453244		0.719786	0.710566	0.663807	0.586846	0.459727		0.778086	0.716714	0.652485	0.569771	0.448186		0.782854	0.741361	0.700296	0.620785	0.463006
MCC	0.379406	0.289938	0.303727	0.394197	0.353014	0.334713		0.310377	0.386227	0.422468	0.409219	0.363832	0.261054		0.313191	0.391796	0.420735	0.372433	0.262681		0.322098	0.392558	0.409115	0.386542	0.310933		0.345754	0.421796	0.426123	0.372751	0.266937		0.2942	0.377102	0.399842	0.372298	0.276813		0.349996	0.41274	0.410692	0.363174	0.261132		0.313587	0.391266	0.421841	0.397795	0.275089
ACC	0.735501	0.667211	0.7102	0.743051	0.734299	0.701448		0.719652	0.745847	0.757558	0.746618	0.713396	0.608586		0.720577	0.747758	0.754877	0.721039	0.611914		0.723443	0.747974	0.750624	0.732134	0.670283		0.730962	0.758421	0.756356	0.720515	0.615212		0.715615	0.742211	0.746156	0.72184	0.622793		0.732842	0.754538	0.747789	0.713489	0.608709		0.720669	0.747604	0.756726	0.737804	0.627415
Plastid Proteins	10873
Nonplastid Proteins	21577
	Sensitivity	Specificity	MCC	ACC
Location TargetP 1.1	0.487194	0.682101	0.370185	0.709624
Location WoLF PSORT	0.589354	0.560368	0.288276	0.657366
PredSL	0.383672	0.644959	0.285369	0.675217
Localizer	0.491212	0.705004	0.392663	0.719647
Multiloc2	0.330727	0.755614	0.338693	0.695349
PCLR	0.563383	0.611128	0.337164	0.687943
Sensitivity							Specificity							MCC							ACC
Description	ID	Sensitivity	Specificity	MCC	ACC		Description	ID	Sensitivity	Specificity	MCC	ACC		Description	ID	Sensitivity	Specificity	MCC	ACC		Description	ID	Sensitivity	Specificity	MCC	ACC
1/6 of (TargetP, WolfPSORT, PredSL, Localizer, Multiloc2, PCLR)	12	0.726177	0.448096	0.261054	0.608586		3/3 of (TargetP, Localizer, Multiloc2)	124	0.295438	0.795246	0.367618	0.738451		2/2 of (TargetP, Localizer)	167	0.422737	0.765107	0.43427	0.763105		2/2 of (TargetP, Localizer)	167	0.422737	0.765107	0.43427	0.763105
1/5 of (TargetP, WolfPSORT, PredSL, Localizer, PCLR)	37	0.725993	0.448186	0.261132	0.608709		4/4 of (TargetP, Localizer, Multiloc2, PCLR)	79	0.288447	0.794729	0.36236	0.736633		2/3 of (TargetP, Localizer, Multiloc2)	125	0.467255	0.718834	0.429036	0.76027		2/3 of (TargetP, Localizer, Multiloc2)	125	0.467255	0.718834	0.429036	0.76027
1/5 of (Wolf PSORT, PredSL, Localizer, Multiloc2, PCLR)	17	0.720199	0.450492	0.262681	0.611914		4/4 of (TargetP, WolfPSORT, Localizer, Multiloc2)	55	0.272259	0.794631	0.350635	0.732596		3/4 of (TargetP, WolfPSORT, Localizer, PCLR)	60	0.503495	0.68916	0.427117	0.757558		3/4 of (TargetP, WolfPSORT, Localizer, Multiloc2)	56	0.441041	0.737352	0.426703	0.760085
1/4 of (WolfPSORT, PredSL, Localizer, PCLR)	90	0.719923	0.450708	0.262929	0.612191		5/5 of (TargetP, WolfPSORT, Localizer, Multiloc2, PCLR)	23	0.266188	0.793747	0.345754	0.730962		3/4 of (TargetP, WolfPSORT, Localizer, Multiloc2)	56	0.441041	0.737352	0.426703	0.760085		3/3 of (TargetP, Localizer, PCLR)	127	0.404157	0.768182	0.424501	0.7595
1/5 of (TargetP, WolfPSORT, Localizer, Multiloc2, PCLR)	27	0.719555	0.453244	0.266937	0.615212		4/4 of (WolfPSORT, Localizer, Multiloc2, PCLR)	95	0.276674	0.792413	0.352689	0.733366		3/5 of (TargetP, WolfPSORT, Localizer, Multiloc2, PCLR)	25	0.514073	0.680589	0.426123	0.756356		3/4 of (TargetP, Localizer, Multiloc2, PCLR)	80	0.451251	0.724882	0.423988	0.75876
1/4 of (TargetP, WolfPSORT, Localizer, PCLR)	62	0.719371	0.453391	0.267103	0.615396		3/3 of (WolfPSORT, Localizer, Multiloc2)	142	0.284492	0.792264	0.35823	0.735277		3/4 of (WolfPSORT, Localizer, Multiloc2, PCLR)	96	0.461921	0.717121	0.424648	0.758667		3/4 of (WolfPSORT, Localizer, Multiloc2, PCLR)	96	0.461921	0.717121	0.424648	0.758667
1/5 of (TargetP, WolfPSORT, PredSL, Multiloc2, PCLR)	32	0.718175	0.459727	0.276813	0.622793		3/3 of (Localizer, Multiloc2, PCLR)	160	0.300405	0.791758	0.369254	0.739129		3/3 of (TargetP, Localizer, PCLR)	127	0.404157	0.768182	0.424501	0.7595		4/5 of (TargetP, WolfPSORT, Localizer, Multiloc2, PCLR)	24	0.427704	0.741982	0.421796	0.758421
1/4 of (TargetP, WolfPSORT, PredSL, PCLR)	54	0.716979	0.45953	0.276016	0.622639		2/2 of (Localizer, Multiloc2)	187	0.310155	0.791549	0.375974	0.741502		3/4 of (TargetP, Localizer, Multiloc2, PCLR)	80	0.451251	0.724882	0.423988	0.75876		2/2 of (Localizer, PCLR)	189	0.452355	0.721749	0.422387	0.758082
1/4 of (WolfPSORT, Localizer, Multiloc2, PCLR)	98	0.711001	0.456667	0.26907	0.619742		4/4 of (TargetP, WolfPSORT, Localizer, PCLR)	59	0.363595	0.783238	0.407509	0.753059		4/6 of (TargetP, WolfPSORT, PredSL, Localizer, Multiloc2, PCLR)	9	0.467071	0.71011	0.422468	0.757558		4/6 of (TargetP, WolfPSORT, PredSL, Localizer, Multiloc2, PCLR)	9	0.467071	0.71011	0.422468	0.757558
1/4 of (WolfPSORT, PredSL, Multiloc2, PCLR)	94	0.710909	0.462537	0.278306	0.626368		5/5 of (TargetP, WolfPSORT, PredSL, Localizer, Multiloc2)	38	0.230132	0.782854	0.313587	0.720669		2/2 of (Localizer, PCLR)	189	0.452355	0.721749	0.422387	0.758082		3/4 of (TargetP, WolfPSORT, Localizer, PCLR)	60	0.503495	0.68916	0.427117	0.757558
1/3 of (WolfPSORT, Localizer, PCLR)	147	0.710541	0.456938	0.269321	0.620081		6/6 of (TargetP, WolfPSORT, PredSL, Localizer, Multiloc2, PCLR)	7	0.226085	0.782553	0.310377	0.719652		3/5 of (TargetP, WolfPSORT, PredSL, Localizer, Multiloc2)	40	0.478845	0.700296	0.421841	0.756726		3/5 of (TargetP, WolfPSORT, PredSL, Localizer, Multiloc2)	40	0.478845	0.700296	0.421841	0.756726
1/4 of (TargetP, WolfPSORT, Multiloc2, PCLR)	66	0.710265	0.465967	0.28337	0.630189		3/3 of (TargetP, WolfPSORT, Localizer)	106	0.378955	0.782229	0.417037	0.756572		4/5 of (TargetP, WolfPSORT, Localizer, Multiloc2, PCLR)	24	0.427704	0.741982	0.421796	0.758421		3/3 of (TargetP, WolfPSORT, Localizer)	106	0.378955	0.782229	0.417037	0.756572
1/3 of (WolfPSORT, PredSL, PCLR)	141	0.709345	0.462378	0.277426	0.626275		5/5 of (TargetP, PredSL, Localizer, Multiloc2, PCLR)	18	0.24209	0.781937	0.322098	0.723443		3/5 of (Wolf PSORT, PredSL, Localizer, Multiloc2, PCLR)	15	0.50092	0.68297	0.420735	0.754877		3/5 of (TargetP, WolfPSORT, Localizer, Multiloc2, PCLR)	25	0.514073	0.680589	0.426123	0.756356
1/3 of (TargetP, WolfPSORT, PCLR)	114	0.709069	0.465829	0.28267	0.630096		4/4 of (TargetP, PredSL, Localizer, Multiloc2)	67	0.246781	0.78176	0.325481	0.724552		2/3 of (WolfPSORT, Localizer, Multiloc2)	143	0.489238	0.690779	0.420377	0.755493		3/3 of (WolfPSORT, Localizer, PCLR)	145	0.40287	0.753224	0.413968	0.755709
1/5 of (TargetP, WolfPSORT, PredSL, Localizer, Multiloc2)	42	0.701067	0.463006	0.275089	0.627415		5/5 of (Wolf PSORT, PredSL, Localizer, Multiloc2, PCLR)	13	0.230408	0.781591	0.313191	0.720577		2/3 of (Localizer, Multiloc2, PCLR)	161	0.493102	0.686955	0.419539	0.754877		2/3 of (WolfPSORT, Localizer, Multiloc2)	143	0.489238	0.690779	0.420377	0.755493
1/4 of (TargetP, WolfPSORT, PredSL, Localizer)	46	0.700239	0.463106	0.274914	0.627569		4/4 of (WolfPSORT, PredSL, Localizer, Multiloc2)	83	0.235559	0.781031	0.31679	0.721748		2/3 of (TargetP, WolfPSORT, Localizer)	107	0.52879	0.660729	0.41765	0.751148		2/2 of (WolfPSORT, Localizer)	175	0.433591	0.725566	0.413963	0.755278
1/3 of (WolfPSORT, Multiloc2, PCLR)	150	0.699411	0.469789	0.284785	0.634812		4/4 of (PredSL, Localizer, Multiloc2, PCLR)	99	0.246781	0.779715	0.324466	0.724275		3/3 of (TargetP, WolfPSORT, Localizer)	106	0.378955	0.782229	0.417037	0.756572		3/4 of (TargetP, WolfPSORT, PredSL, Localizer)	44	0.457046	0.708541	0.41549	0.755093
1/2 of (WolfPSORT, PCLR)	180	0.69702	0.469575	0.283493	0.634688		3/3 of (PredSL, Localizer, Multiloc2)	151	0.252575	0.778786	0.328244	0.725539		2/4 of (TargetP, WolfPSORT, Localizer, Multiloc2)	57	0.537712	0.653696	0.416402	0.749669		3/5 of (Wolf PSORT, PredSL, Localizer, Multiloc2, PCLR)	15	0.50092	0.68297	0.420735	0.754877
1/4 of (TargetP, WolfPSORT, Localizer, Multiloc2)	58	0.690857	0.472182	0.284901	0.637678		4/4 of (TargetP, WolfPSORT, PredSL, Localizer)	43	0.292035	0.778568	0.356246	0.734969		3/4 of (WolfPSORT, PredSL, Localizer, PCLR)	88	0.482064	0.690696	0.416269	0.754137		2/3 of (Localizer, Multiloc2, PCLR)	161	0.493102	0.686955	0.419539	0.754877
1/3 of (TargetP, WolfPSORT, Localizer)	108	0.690029	0.472478	0.285005	0.638017		5/5 of (TargetP, WolfPSORT, PredSL, Localizer, PCLR)	33	0.283481	0.778086	0.349996	0.732842		3/4 of (TargetP, WolfPSORT, PredSL, Localizer)	44	0.457046	0.708541	0.41549	0.755093		4/5 of (TargetP, WolfPSORT, PredSL, Localizer, PCLR)	34	0.442145	0.716714	0.41274	0.754538
1/4 of (TargetP, WolfPSORT, PredSL, Multiloc2)	50	0.687914	0.479515	0.294451	0.645259		4/4 of (WolfPSORT, PredSL, Localizer, PCLR)	87	0.293506	0.771145	0.353225	0.734106		3/3 of (WolfPSORT, Localizer, PCLR)	145	0.40287	0.753224	0.413968	0.755709		3/4 of (WolfPSORT, PredSL, Localizer, PCLR)	88	0.482064	0.690696	0.416269	0.754137
1/4 of (WolfPSORT, PredSL, Localizer, Multiloc2)	86	0.686994	0.470192	0.280386	0.635767		3/3 of (TargetP, Localizer, PCLR)	127	0.404157	0.768182	0.424501	0.7595		2/2 of (WolfPSORT, Localizer)	175	0.433591	0.725566	0.413963	0.755278		2/3 of (TargetP, WolfPSORT, Multiloc2)	110	0.472222	0.694817	0.413881	0.753675
1/3 of (WolfPSORT, PredSL, Localizer)	135	0.685338	0.47051	0.280198	0.636168		3/3 of (WolfPSORT, PredSL, Localizer)	133	0.305188	0.767523	0.359211	0.736232		2/3 of (TargetP, WolfPSORT, Multiloc2)	110	0.472222	0.694817	0.413881	0.753675		4/4 of (TargetP, WolfPSORT, Localizer, PCLR)	59	0.363595	0.783238	0.407509	0.753059
1/3 of (TargetP, WolfPSORT, PredSL)	105	0.684971	0.479122	0.292673	0.644951		4/4 of (TargetP, PredSL, Localizer, PCLR)	71	0.310706	0.767378	0.362867	0.737496		4/5 of (TargetP, WolfPSORT, PredSL, Localizer, PCLR)	34	0.442145	0.716714	0.41274	0.754538		3/4 of (TargetP, WolfPSORT, Multiloc2, PCLR)	64	0.45355	0.703624	0.409834	0.752905
1/3 of (TargetP, WolfPSORT, Multiloc2)	111	0.674117	0.507724	0.32748	0.671823		3/3 of (TargetP, PredSL, Localizer)	115	0.320916	0.767319	0.369702	0.739869		2/4 of (WolfPSORT, PredSL, Localizer, Multiloc2)	85	0.527962	0.65428	0.411696	0.748374		2/3 of (TargetP, WolfPSORT, Localizer)	107	0.52879	0.660729	0.41765	0.751148
1/2 of (TargetP, WolfPSORT)	164	0.670806	0.491078	0.303671	0.656784		2/2 of (TargetP, Localizer)	167	0.422737	0.765107	0.43427	0.763105		3/5 of (TargetP, WolfPSORT, PredSL, Localizer, PCLR)	35	0.528974	0.652485	0.410692	0.747789		3/5 of (TargetP, PredSL, Localizer, Multiloc2, PCLR)	20	0.487491	0.677749	0.409115	0.750624
1/3 of (WolfPSORT, Localizer, Multiloc2)	144	0.666483	0.487782	0.29733	0.653764		3/3 of (PredSL, Localizer, PCLR)	154	0.3234	0.754992	0.364196	0.738143		3/4 of (TargetP, WolfPSORT, Multiloc2, PCLR)	64	0.45355	0.703624	0.409834	0.752905		2/3 of (PredSL, Localizer, Multiloc2)	152	0.422277	0.715555	0.400205	0.750193
1/3 of (WolfPSORT, PredSL, Multiloc2)	138	0.665471	0.487961	0.297162	0.653949		3/3 of (WolfPSORT, Localizer, PCLR)	145	0.40287	0.753224	0.413968	0.755709		3/6 of (TargetP, WolfPSORT, PredSL, Localizer, Multiloc2, PCLR)	10	0.533389	0.648078	0.409219	0.746618		3/4 of (TargetP, PredSL, Localizer, Multiloc2)	68	0.400294	0.731675	0.398095	0.749884
1/2 of (WolfPSORT, Localizer)	176	0.662528	0.489002	0.297387	0.654966		2/2 of (PredSL, Localizer)	181	0.338024	0.746496	0.368645	0.739745		3/5 of (TargetP, PredSL, Localizer, Multiloc2, PCLR)	20	0.487491	0.677749	0.409115	0.750624		2/4 of (TargetP, WolfPSORT, Localizer, Multiloc2)	57	0.537712	0.653696	0.416402	0.749669
1/2 of (WolfPSORT, PredSL)	174	0.655169	0.485582	0.289679	0.651915		5/6 of (TargetP, WolfPSORT, PredSL, Localizer, Multiloc2, PCLR)	8	0.369481	0.742651	0.386227	0.745847		2/3 of (WolfPSORT, PredSL, Localizer)	134	0.511405	0.660019	0.407682	0.748035		3/4 of (PredSL, Localizer, Multiloc2, PCLR)	100	0.407837	0.724037	0.397485	0.749515
1/5 of (TargetP, PredSL, Localizer, Multiloc2, PCLR)	22	0.639901	0.506295	0.310933	0.670283		4/5 of (TargetP, WolfPSORT, Localizer, Multiloc2, PCLR)	24	0.427704	0.741982	0.421796	0.758421		4/4 of (TargetP, WolfPSORT, Localizer, PCLR)	59	0.363595	0.783238	0.407509	0.753059		3/4 of (WolfPSORT, PredSL, Localizer, Multiloc2)	84	0.395511	0.731541	0.395091	0.748837
1/4 of (TargetP, PredSL, Localizer, PCLR)	74	0.638981	0.5066	0.310936	0.670529		4/5 of (TargetP, WolfPSORT, PredSL, Localizer, Multiloc2)	39	0.378863	0.741361	0.391266	0.747604		2/4 of (TargetP, PredSL, Localizer, Multiloc2)	69	0.504047	0.661436	0.404899	0.747388		3/4 of (TargetP, PredSL, Localizer, PCLR)	72	0.469647	0.681618	0.402259	0.748806
1/4 of (PredSL, Localizer, Multiloc2, PCLR)	102	0.630795	0.511715	0.313961	0.674628		3/4 of (TargetP, WolfPSORT, Localizer, Multiloc2)	56	0.441041	0.737352	0.426703	0.760085		3/4 of (TargetP, PredSL, Localizer, PCLR)	72	0.469647	0.681618	0.402259	0.748806		2/4 of (WolfPSORT, PredSL, Localizer, Multiloc2)	85	0.527962	0.65428	0.411696	0.748374
1/4 of (TargetP, Localizer, Multiloc2, PCLR)	82	0.629599	0.516409	0.319301	0.678357		4/5 of (Wolf PSORT, PredSL, Localizer, Multiloc2, PCLR)	14	0.384198	0.737074	0.391796	0.747758		2/3 of (TargetP, PredSL, Localizer)	116	0.488503	0.667211	0.401211	0.746988		2/3 of (WolfPSORT, PredSL, Localizer)	134	0.511405	0.660019	0.407682	0.748035
1/3 of (PredSL, Localizer, PCLR)	156	0.629507	0.512813	0.314789	0.675491		4/5 of (TargetP, PredSL, Localizer, Multiloc2, PCLR)	19	0.390085	0.732723	0.392558	0.747974		2/3 of (PredSL, Localizer, Multiloc2)	152	0.422277	0.715555	0.400205	0.750193		4/5 of (TargetP, PredSL, Localizer, Multiloc2, PCLR)	19	0.390085	0.732723	0.392558	0.747974
1/2 of (WolfPSORT, Multiloc2)	178	0.629139	0.508777	0.309565	0.672224		3/4 of (TargetP, PredSL, Localizer, Multiloc2)	68	0.400294	0.731675	0.398095	0.749884		3/5 of (TargetP, WolfPSORT, PredSL, Multiloc2, PCLR)	30	0.491078	0.663807	0.399842	0.746156		3/5 of (TargetP, WolfPSORT, PredSL, Localizer, PCLR)	35	0.528974	0.652485	0.410692	0.747789
1/3 of (TargetP, Localizer, PCLR)	129	0.628311	0.517461	0.320048	0.679158		3/4 of (WolfPSORT, PredSL, Localizer, Multiloc2)	84	0.395511	0.731541	0.395091	0.748837		2/4 of (TargetP, Localizer, Multiloc2, PCLR)	81	0.541575	0.631489	0.398793	0.740516		4/5 of (Wolf PSORT, PredSL, Localizer, Multiloc2, PCLR)	14	0.384198	0.737074	0.391796	0.747758
1/4 of (TargetP, PredSL, Multiloc2, PCLR)	78	0.620309	0.530105	0.331863	0.688557		4/4 of (TargetP, WolfPSORT, Multiloc2, PCLR)	63	0.291483	0.730689	0.329231	0.726617		2/3 of (TargetP, Localizer, PCLR)	128	0.534308	0.635558	0.398676	0.741317		4/5 of (TargetP, WolfPSORT, PredSL, Localizer, Multiloc2)	39	0.378863	0.741361	0.391266	0.747604
1/3 of (TargetP, PredSL, PCLR)	123	0.617734	0.530029	0.330641	0.688403		3/3 of (TargetP, Multiloc2 PCLR)	130	0.316593	0.728928	0.344371	0.731579		3/4 of (TargetP, PredSL, Localizer, Multiloc2)	68	0.400294	0.731675	0.398095	0.749884		2/4 of (TargetP, PredSL, Localizer, Multiloc2)	69	0.504047	0.661436	0.404899	0.747388
1/3 of (Localizer, Multiloc2, PCLR)	162	0.61571	0.525226	0.324042	0.684767		3/3 of (TargetP, WolfPSORT, Multiloc2)	109	0.298933	0.727395	0.332158	0.727572		2/5 of (TargetP, WolfPSORT, PredSL, Localizer, Multiloc2)	41	0.558775	0.620785	0.397795	0.737804		2/3 of (TargetP, PredSL, Localizer)	116	0.488503	0.667211	0.401211	0.746988
1/2 of (Localizer, PCLR)	190	0.612767	0.527558	0.325542	0.6864		3/3 of (WolfPSORT, Multiloc2, PCLR)	148	0.304176	0.727293	0.335469	0.728651		2/4 of (TargetP, WolfPSORT, PredSL, Localizer)	45	0.554268	0.623036	0.397588	0.738297		3/6 of (TargetP, WolfPSORT, PredSL, Localizer, Multiloc2, PCLR)	10	0.533389	0.648078	0.409219	0.746618
1/3 of (TargetP, Multiloc2 PCLR)	132	0.606696	0.543597	0.341468	0.697556		2/2 of (WolfPSORT, Localizer)	175	0.433591	0.725566	0.413963	0.755278		3/4 of (PredSL, Localizer, Multiloc2, PCLR)	100	0.407837	0.724037	0.397485	0.749515		3/5 of (TargetP, WolfPSORT, PredSL, Multiloc2, PCLR)	30	0.491078	0.663807	0.399842	0.746156
1/3 of (PredSL, Multiloc2, PCLR)	159	0.605132	0.536273	0.332389	0.692379		2/2 of (TargetP, Multiloc2)	169	0.325239	0.724887	0.3474	0.732565		2/4 of (TargetP, WolfPSORT, PredSL, Multiloc2)	49	0.510026	0.648311	0.397059	0.743135		2/2 of (TargetP, WolfPSORT)	163	0.430372	0.695142	0.39029	0.745909
1/2 of (TargetP, PCLR)	172	0.602649	0.544276	0.34042	0.697803		3/4 of (TargetP, Localizer, Multiloc2, PCLR)	80	0.451251	0.724882	0.423988	0.75876		2/4 of (PredSL, Localizer, Multiloc2, PCLR)	101	0.529617	0.63533	0.396039	0.740547		5/6 of (TargetP, WolfPSORT, PredSL, Localizer, Multiloc2, PCLR)	8	0.369481	0.742651	0.386227	0.745847
1/2 of (PredSL, PCLR)	186	0.59989	0.53626	0.330064	0.692132		3/4 of (PredSL, Localizer, Multiloc2, PCLR)	100	0.407837	0.724037	0.397485	0.749515		3/4 of (WolfPSORT, PredSL, Localizer, Multiloc2)	84	0.395511	0.731541	0.395091	0.748837		3/3 of (TargetP, WolfPSORT, PCLR)	112	0.408297	0.706622	0.385716	0.744954
1 of (WolfPSORT)	2	0.599559	0.502854	0.289938	0.667211		2/2 of (Multiloc2, PCLR)	191	0.331402	0.723494	0.350408	0.733551		2/3 of (PredSL, Localizer, PCLR)	155	0.518028	0.640364	0.394425	0.74104		3/4 of (TargetP, WolfPSORT, PredSL, PCLR)	52	0.47213	0.665414	0.390867	0.743598
1/4 of (TargetP, PredSL, Localizer, Multiloc2)	70	0.597038	0.549805	0.344082	0.701193		2/2 of (Localizer, PCLR)	189	0.452355	0.721749	0.422387	0.758082		1 of (Localizer)	4	0.496643	0.653358	0.394197	0.743051		2/4 of (TargetP, WolfPSORT, PredSL, Multiloc2)	49	0.510026	0.648311	0.397059	0.743135
1/3 of (TargetP, PredSL, Localizer)	117	0.594647	0.551057	0.344385	0.701871		5/5 of (TargetP, WolfPSORT, PredSL, Multiloc2, PCLR)	28	0.247609	0.719786	0.2942	0.715615		4/5 of (TargetP, PredSL, Localizer, Multiloc2, PCLR)	19	0.390085	0.732723	0.392558	0.747974		1 of (Localizer)	4	0.496643	0.653358	0.394197	0.743051
2/6 of (TargetP, WolfPSORT, PredSL, Localizer, Multiloc2, PCLR)	11	0.594003	0.569288	0.363832	0.713396		2/2 of (WolfPSORT, Multiloc2)	177	0.314478	0.719638	0.337455	0.729267		2/3 of (WolfPSORT, Localizer, PCLR)	146	0.551233	0.618856	0.392164	0.735893		3/4 of (TargetP, WolfPSORT, PredSL, Multiloc2)	48	0.400386	0.702777	0.378405	0.742365
2/5 of (TargetP, WolfPSORT, PredSL, Localizer, PCLR)	36	0.591519	0.569771	0.363174	0.713489		2/3 of (TargetP, Localizer, Multiloc2)	125	0.467255	0.718834	0.429036	0.76027		2/4 of (TargetP, WolfPSORT, Multiloc2, PCLR)	65	0.555648	0.616303	0.392014	0.735215		4/5 of (TargetP, WolfPSORT, PredSL, Multiloc2, PCLR)	29	0.389073	0.710566	0.377102	0.742211
2/5 of (TargetP, WolfPSORT, Localizer, Multiloc2, PCLR)	26	0.582873	0.582927	0.372751	0.720515		4/4 of (WolfPSORT, PredSL, Multiloc2, PCLR)	91	0.253311	0.718497	0.297319	0.716571		4/5 of (Wolf PSORT, PredSL, Localizer, Multiloc2, PCLR)	14	0.384198	0.737074	0.391796	0.747758		2/3 of (TargetP, Multiloc2 PCLR)	131	0.490986	0.653126	0.391008	0.742088
1/2 of (Multiloc2, PCLR)	192	0.581218	0.552843	0.340263	0.702179		4/4 of (TargetP, WolfPSORT, PredSL, Multiloc2)	47	0.252759	0.718244	0.296815	0.716417		4/5 of (TargetP, WolfPSORT, PredSL, Localizer, Multiloc2)	39	0.378863	0.741361	0.391266	0.747604		3/4 of (WolfPSORT, PredSL, Multiloc2, PCLR)	92	0.407101	0.69635	0.37779	0.741872
2/4 of (TargetP, WolfPSORT, Localizer, PCLR)	61	0.579838	0.58457	0.372965	0.721162		3/4 of (WolfPSORT, Localizer, Multiloc2, PCLR)	96	0.461921	0.717121	0.424648	0.758667		2/3 of (TargetP, Multiloc2 PCLR)	131	0.490986	0.653126	0.391008	0.742088		2/2 of (Localizer, Multiloc2)	187	0.310155	0.791549	0.375974	0.741502
1/3 of (TargetP, Localizer, Multiloc2)	126	0.579654	0.572441	0.360395	0.714105		4/5 of (TargetP, WolfPSORT, PredSL, Localizer, PCLR)	34	0.442145	0.716714	0.41274	0.754538		2/4 of (WolfPSORT, Localizer, Multiloc2, PCLR)	97	0.559143	0.613359	0.391004	0.734198		2/3 of (TargetP, Localizer, PCLR)	128	0.534308	0.635558	0.398676	0.741317
2/5 of (Wolf PSORT, PredSL, Localizer, Multiloc2, PCLR)	16	0.578826	0.584525	0.372433	0.721039		4/4 of (TargetP, PredSL, Multiloc2, PCLR)	75	0.265728	0.716696	0.304525	0.718789		3/4 of (TargetP, WolfPSORT, PredSL, PCLR)	52	0.47213	0.665414	0.390867	0.743598		2/3 of (PredSL, Localizer, PCLR)	155	0.518028	0.640364	0.394425	0.74104
1/2 of (TargetP, Localizer)	168	0.575515	0.575303	0.361412	0.71543		2/3 of (PredSL, Localizer, Multiloc2)	152	0.422277	0.715555	0.400205	0.750193		2/2 of (TargetP, WolfPSORT)	163	0.430372	0.695142	0.39029	0.745909		2/3 of (WolfPSORT, PredSL, Multiloc2)	137	0.424025	0.681751	0.376867	0.740701
2/4 of (WolfPSORT, PredSL, Localizer, PCLR)	89	0.574963	0.585903	0.371968	0.72144		1 of (Multiloc2)	5	0.344155	0.715077	0.353014	0.734299		2/3 of (WolfPSORT, Multiloc2, PCLR)	149	0.508554	0.639931	0.389107	0.739468		2/3 of (TargetP, WolfPSORT, PredSL)	104	0.493929	0.648159	0.388428	0.740608
2/5 of (TargetP, WolfPSORT, PredSL, Multiloc2, PCLR)	31	0.573675	0.586846	0.372298	0.72184		3/3 of (TargetP, PredSL, Multiloc2)	118	0.271707	0.714908	0.307419	0.719683		2/3 of (TargetP, WolfPSORT, PredSL)	104	0.493929	0.648159	0.388428	0.740608		2/4 of (PredSL, Localizer, Multiloc2, PCLR)	101	0.529617	0.63533	0.396039	0.740547
1/3 of (PredSL, Localizer, Multiloc2)	153	0.571652	0.569661	0.353754	0.711794		3/3 of (PredSL, Multiloc2, PCLR)	157	0.271799	0.713941	0.306933	0.719529		2/4 of (TargetP, PredSL, Localizer, PCLR)	73	0.553256	0.613087	0.387787	0.733335		2/4 of (TargetP, Localizer, Multiloc2, PCLR)	81	0.541575	0.631489	0.398793	0.740516
2/4 of (TargetP, WolfPSORT, PredSL, PCLR)	53	0.57018	0.587416	0.371184	0.72181		3/3 of (WolfPSORT, PredSL, Multiloc2)	136	0.259934	0.713276	0.298839	0.717033		1/2 of (TargetP, Multiloc2)	170	0.520511	0.63067	0.387207	0.737218		3/3 of (TargetP, PredSL, Localizer)	115	0.320916	0.767319	0.369702	0.739869
1 of (PCLR)	6	0.568564	0.553001	0.334713	0.701448		4/5 of (TargetP, WolfPSORT, PredSL, Multiloc2, PCLR)	29	0.389073	0.710566	0.377102	0.742211		1/2 of (Localizer, Multiloc2)	188	0.530537	0.624513	0.386832	0.735832		2/2 of (PredSL, Localizer)	181	0.338024	0.746496	0.368645	0.739745
1/2 of (PredSL, Localizer)	182	0.564386	0.573619	0.354444	0.713489		4/6 of (TargetP, WolfPSORT, PredSL, Localizer, Multiloc2, PCLR)	9	0.467071	0.71011	0.422468	0.757558		2/5 of (TargetP, PredSL, Localizer, Multiloc2, PCLR)	21	0.557119	0.609724	0.386542	0.732134		2/3 of (WolfPSORT, Multiloc2, PCLR)	149	0.508554	0.639931	0.389107	0.739468
2/4 of (WolfPSORT, Localizer, Multiloc2, PCLR)	97	0.559143	0.613359	0.391004	0.734198		3/4 of (TargetP, WolfPSORT, PredSL, Localizer)	44	0.457046	0.708541	0.41549	0.755093		5/6 of (TargetP, WolfPSORT, PredSL, Localizer, Multiloc2, PCLR)	8	0.369481	0.742651	0.386227	0.745847		3/3 of (Localizer, Multiloc2, PCLR)	160	0.300405	0.791758	0.369254	0.739129
2/5 of (TargetP, WolfPSORT, PredSL, Localizer, Multiloc2)	41	0.558775	0.620785	0.397795	0.737804		2/2 of (PredSL, Multiloc2)	183	0.279249	0.708518	0.308627	0.720022		3/3 of (TargetP, WolfPSORT, PCLR)	112	0.408297	0.706622	0.385716	0.744954		2/2 of (TargetP, PCLR)	171	0.467531	0.65511	0.380125	0.739129
2/5 of (TargetP, PredSL, Localizer, Multiloc2, PCLR)	21	0.557119	0.609724	0.386542	0.732134		3/3 of (TargetP, WolfPSORT, PCLR)	112	0.408297	0.706622	0.385716	0.744954		2/4 of (TargetP, PredSL, Multiloc2, PCLR)	77	0.517844	0.628418	0.383844	0.735862		3/3 of (TargetP, Localizer, Multiloc2)	124	0.295438	0.795246	0.367618	0.738451
2/4 of (TargetP, WolfPSORT, Multiloc2, PCLR)	65	0.555648	0.616303	0.392014	0.735215		4/4 of (TargetP, WolfPSORT, PredSL, PCLR)	51	0.316225	0.703643	0.328786	0.726278		2/2 of (TargetP, PCLR)	171	0.467531	0.65511	0.380125	0.739129		2/4 of (TargetP, WolfPSORT, PredSL, Localizer)	45	0.554268	0.623036	0.397588	0.738297
2/4 of (TargetP, WolfPSORT, PredSL, Localizer)	45	0.554268	0.623036	0.397588	0.738297		3/4 of (TargetP, WolfPSORT, Multiloc2, PCLR)	64	0.45355	0.703624	0.409834	0.752905		2/3 of (TargetP, WolfPSORT, PCLR)	113	0.552336	0.604794	0.379466	0.729083		3/4 of (TargetP, PredSL, Multiloc2, PCLR)	76	0.416207	0.678106	0.369803	0.738205
2/4 of (TargetP, PredSL, Localizer, PCLR)	73	0.553256	0.613087	0.387787	0.733335		3/4 of (TargetP, WolfPSORT, PredSL, Multiloc2)	48	0.400386	0.702777	0.378405	0.742365		1 of (TargetP)	1	0.501701	0.632831	0.379406	0.735501		3/3 of (PredSL, Localizer, PCLR)	154	0.3234	0.754992	0.364196	0.738143
2/3 of (TargetP, WolfPSORT, PCLR)	113	0.552336	0.604794	0.379466	0.729083		3/5 of (TargetP, WolfPSORT, PredSL, Localizer, Multiloc2)	40	0.478845	0.700296	0.421841	0.756726		2/3 of (TargetP, PredSL, PCLR)	122	0.504967	0.630382	0.378972	0.734938		2/5 of (TargetP, WolfPSORT, PredSL, Localizer, Multiloc2)	41	0.558775	0.620785	0.397795	0.737804
2/3 of (WolfPSORT, Localizer, PCLR)	146	0.551233	0.618856	0.392164	0.735893		3/3 of (TargetP, WolfPSORT, PredSL)	103	0.328091	0.698043	0.332483	0.727326		3/4 of (TargetP, WolfPSORT, PredSL, Multiloc2)	48	0.400386	0.702777	0.378405	0.742365		4/4 of (TargetP, PredSL, Localizer, PCLR)	71	0.310706	0.767378	0.362867	0.737496
1/3 of (TargetP, PredSL, Multiloc2)	120	0.549209	0.594011	0.367552	0.723196		3/4 of (WolfPSORT, PredSL, Multiloc2, PCLR)	92	0.407101	0.69635	0.37779	0.741872		3/4 of (WolfPSORT, PredSL, Multiloc2, PCLR)	92	0.407101	0.69635	0.37779	0.741872		1/2 of (TargetP, Multiloc2)	170	0.520511	0.63067	0.387207	0.737218
2/4 of (WolfPSORT, PredSL, Multiloc2, PCLR)	93	0.546634	0.604578	0.376441	0.728312		2/2 of (TargetP, WolfPSORT)	163	0.430372	0.695142	0.39029	0.745909		4/5 of (TargetP, WolfPSORT, PredSL, Multiloc2, PCLR)	29	0.389073	0.710566	0.377102	0.742211		2/3 of (TargetP, PredSL, Multiloc2)	119	0.430648	0.666667	0.369242	0.737095
2/4 of (TargetP, Localizer, Multiloc2, PCLR)	81	0.541575	0.631489	0.398793	0.740516		2/3 of (TargetP, WolfPSORT, Multiloc2)	110	0.472222	0.694817	0.413881	0.753675		2/3 of (WolfPSORT, PredSL, Multiloc2)	137	0.424025	0.681751	0.376867	0.740701		4/4 of (TargetP, Localizer, Multiloc2, PCLR)	79	0.288447	0.794729	0.36236	0.736633
1/2 of (TargetP, PredSL)	166	0.537896	0.593645	0.361725	0.72181		3/3 of (WolfPSORT, PredSL, PCLR)	139	0.331126	0.691377	0.330047	0.726371		2/4 of (WolfPSORT, PredSL, Multiloc2, PCLR)	93	0.546634	0.604578	0.376441	0.728312		3/3 of (WolfPSORT, PredSL, Localizer)	133	0.305188	0.767523	0.359211	0.736232
2/4 of (TargetP, WolfPSORT, Localizer, Multiloc2)	57	0.537712	0.653696	0.416402	0.749669		2/3 of (WolfPSORT, Localizer, Multiloc2)	143	0.489238	0.690779	0.420377	0.755493		2/2 of (Localizer, Multiloc2)	187	0.310155	0.791549	0.375974	0.741502		2/3 of (WolfPSORT, Localizer, PCLR)	146	0.551233	0.618856	0.392164	0.735893
2/3 of (TargetP, Localizer, PCLR)	128	0.534308	0.635558	0.398676	0.741317		3/4 of (WolfPSORT, PredSL, Localizer, PCLR)	88	0.482064	0.690696	0.416269	0.754137		2/4 of (TargetP, WolfPSORT, Localizer, PCLR)	61	0.579838	0.58457	0.372965	0.721162		2/4 of (TargetP, PredSL, Multiloc2, PCLR)	77	0.517844	0.628418	0.383844	0.735862
3/6 of (TargetP, WolfPSORT, PredSL, Localizer, Multiloc2, PCLR)	10	0.533389	0.648078	0.409219	0.746618		3/4 of (TargetP, WolfPSORT, Localizer, PCLR)	60	0.503495	0.68916	0.427117	0.757558		2/5 of (TargetP, WolfPSORT, Localizer, Multiloc2, PCLR)	26	0.582873	0.582927	0.372751	0.720515		1/2 of (Localizer, Multiloc2)	188	0.530537	0.624513	0.386832	0.735832
2/3 of (WolfPSORT, PredSL, PCLR)`	140	0.533389	0.603371	0.368776	0.726186		2/3 of (Localizer, Multiloc2, PCLR)	161	0.493102	0.686955	0.419539	0.754877		2/5 of (Wolf PSORT, PredSL, Localizer, Multiloc2, PCLR)	16	0.578826	0.584525	0.372433	0.721039		1 of (TargetP)	1	0.501701	0.632831	0.379406	0.735501
1/2 of (Localizer, Multiloc2)	188	0.530537	0.624513	0.386832	0.735832		3/5 of (Wolf PSORT, PredSL, Localizer, Multiloc2, PCLR)	15	0.50092	0.68297	0.420735	0.754877		2/5 of (TargetP, WolfPSORT, PredSL, Multiloc2, PCLR)	31	0.573675	0.586846	0.372298	0.72184		3/3 of (WolfPSORT, Localizer, Multiloc2)	142	0.284492	0.792264	0.35823	0.735277
2/4 of (PredSL, Localizer, Multiloc2, PCLR)	101	0.529617	0.63533	0.396039	0.740547		2/3 of (WolfPSORT, PredSL, Multiloc2)	137	0.424025	0.681751	0.376867	0.740701		2/4 of (WolfPSORT, PredSL, Localizer, PCLR)	89	0.574963	0.585903	0.371968	0.72144		2/4 of (TargetP, WolfPSORT, Multiloc2, PCLR)	65	0.555648	0.616303	0.392014	0.735215
3/5 of (TargetP, WolfPSORT, PredSL, Localizer, PCLR)	35	0.528974	0.652485	0.410692	0.747789		3/4 of (TargetP, PredSL, Localizer, PCLR)	72	0.469647	0.681618	0.402259	0.748806		2/4 of (TargetP, WolfPSORT, PredSL, PCLR)	53	0.57018	0.587416	0.371184	0.72181		4/4 of (TargetP, WolfPSORT, PredSL, Localizer)	43	0.292035	0.778568	0.356246	0.734969
2/3 of (TargetP, WolfPSORT, Localizer)	107	0.52879	0.660729	0.41765	0.751148		3/5 of (TargetP, WolfPSORT, Localizer, Multiloc2, PCLR)	25	0.514073	0.680589	0.426123	0.756356		3/4 of (TargetP, PredSL, Multiloc2, PCLR)	76	0.416207	0.678106	0.369803	0.738205		2/3 of (TargetP, PredSL, PCLR)	122	0.504967	0.630382	0.378972	0.734938
2/4 of (WolfPSORT, PredSL, Localizer, Multiloc2)	85	0.527962	0.65428	0.411696	0.748374		3/4 of (TargetP, PredSL, Multiloc2, PCLR)	76	0.416207	0.678106	0.369803	0.738205		3/3 of (TargetP, PredSL, Localizer)	115	0.320916	0.767319	0.369702	0.739869		1 of (Multiloc2)	5	0.344155	0.715077	0.353014	0.734299
1/2 of (TargetP, Multiloc2)	170	0.520511	0.63067	0.387207	0.737218		3/5 of (TargetP, PredSL, Localizer, Multiloc2, PCLR)	20	0.487491	0.677749	0.409115	0.750624		2/2 of (WolfPSORT, PCLR)	179	0.471026	0.639885	0.369522	0.733952		2/4 of (WolfPSORT, Localizer, Multiloc2, PCLR)	97	0.559143	0.613359	0.391004	0.734198
2/3 of (PredSL, Localizer, PCLR)	155	0.518028	0.640364	0.394425	0.74104		2/2 of (WolfPSORT, PredSL)	173	0.350166	0.673805	0.329537	0.725477		3/3 of (Localizer, Multiloc2, PCLR)	160	0.300405	0.791758	0.369254	0.739129		4/4 of (WolfPSORT, PredSL, Localizer, PCLR)	87	0.293506	0.771145	0.353225	0.734106
2/4 of (TargetP, PredSL, Multiloc2, PCLR)	77	0.517844	0.628418	0.383844	0.735862		2/3 of (TargetP, PredSL, Localizer)	116	0.488503	0.667211	0.401211	0.746988		2/3 of (TargetP, PredSL, Multiloc2)	119	0.430648	0.666667	0.369242	0.737095		2/3 of (PredSL, Multiloc2, PCLR)	158	0.441501	0.652263	0.363967	0.734013
3/5 of (TargetP, WolfPSORT, Localizer, Multiloc2, PCLR)	25	0.514073	0.680589	0.426123	0.756356		2/3 of (TargetP, PredSL, Multiloc2)	119	0.430648	0.666667	0.369242	0.737095		2/3 of (WolfPSORT, PredSL, PCLR)`	140	0.533389	0.603371	0.368776	0.726186		2/2 of (WolfPSORT, PCLR)	179	0.471026	0.639885	0.369522	0.733952
2/3 of (WolfPSORT, PredSL, Localizer)	134	0.511405	0.660019	0.407682	0.748035		3/4 of (TargetP, WolfPSORT, PredSL, PCLR)	52	0.47213	0.665414	0.390867	0.743598		2/2 of (PredSL, Localizer)	181	0.338024	0.746496	0.368645	0.739745		2/2 of (Multiloc2, PCLR)	191	0.331402	0.723494	0.350408	0.733551
2/4 of (TargetP, WolfPSORT, PredSL, Multiloc2)	49	0.510026	0.648311	0.397059	0.743135		3/3 of (TargetP, PredSL, PCLR)	121	0.353293	0.665339	0.325527	0.723782		3/3 of (TargetP, Localizer, Multiloc2)	124	0.295438	0.795246	0.367618	0.738451		4/4 of (WolfPSORT, Localizer, Multiloc2, PCLR)	95	0.276674	0.792413	0.352689	0.733366
2/3 of (WolfPSORT, Multiloc2, PCLR)	149	0.508554	0.639931	0.389107	0.739468		3/5 of (TargetP, WolfPSORT, PredSL, Multiloc2, PCLR)	30	0.491078	0.663807	0.399842	0.746156		1/3 of (TargetP, PredSL, Multiloc2)	120	0.549209	0.594011	0.367552	0.723196		2/4 of (TargetP, PredSL, Localizer, PCLR)	73	0.553256	0.613087	0.387787	0.733335
2/3 of (TargetP, PredSL, PCLR)	122	0.504967	0.630382	0.378972	0.734938		2/4 of (TargetP, PredSL, Localizer, Multiloc2)	69	0.504047	0.661436	0.404899	0.747388		3/3 of (PredSL, Localizer, PCLR)	154	0.3234	0.754992	0.364196	0.738143		5/5 of (TargetP, WolfPSORT, PredSL, Localizer, PCLR)	33	0.283481	0.778086	0.349996	0.732842
2/4 of (TargetP, PredSL, Localizer, Multiloc2)	69	0.504047	0.661436	0.404899	0.747388		2/3 of (TargetP, WolfPSORT, Localizer)	107	0.52879	0.660729	0.41765	0.751148		2/3 of (PredSL, Multiloc2, PCLR)	158	0.441501	0.652263	0.363967	0.734013		4/4 of (TargetP, WolfPSORT, Localizer, Multiloc2)	55	0.272259	0.794631	0.350635	0.732596
3/4 of (TargetP, WolfPSORT, Localizer, PCLR)	60	0.503495	0.68916	0.427117	0.757558		2/3 of (WolfPSORT, PredSL, Localizer)	134	0.511405	0.660019	0.407682	0.748035		2/6 of (TargetP, WolfPSORT, PredSL, Localizer, Multiloc2, PCLR)	11	0.594003	0.569288	0.363832	0.713396		2/2 of (TargetP, Multiloc2)	169	0.325239	0.724887	0.3474	0.732565
1 of (TargetP)	1	0.501701	0.632831	0.379406	0.735501		2/2 of (TargetP, PredSL)	165	0.369573	0.656107	0.328071	0.723874		2/5 of (TargetP, WolfPSORT, PredSL, Localizer, PCLR)	36	0.591519	0.569771	0.363174	0.713489		2/5 of (TargetP, PredSL, Localizer, Multiloc2, PCLR)	21	0.557119	0.609724	0.386542	0.732134
3/5 of (Wolf PSORT, PredSL, Localizer, Multiloc2, PCLR)	15	0.50092	0.68297	0.420735	0.754877		2/2 of (TargetP, PCLR)	171	0.467531	0.65511	0.380125	0.739129		4/4 of (TargetP, PredSL, Localizer, PCLR)	71	0.310706	0.767378	0.362867	0.737496		3/3 of (TargetP, Multiloc2 PCLR)	130	0.316593	0.728928	0.344371	0.731579
1 of (Localizer)	4	0.496643	0.653358	0.394197	0.743051		2/4 of (WolfPSORT, PredSL, Localizer, Multiloc2)	85	0.527962	0.65428	0.411696	0.748374		4/4 of (TargetP, Localizer, Multiloc2, PCLR)	79	0.288447	0.794729	0.36236	0.736633		5/5 of (TargetP, WolfPSORT, Localizer, Multiloc2, PCLR)	23	0.266188	0.793747	0.345754	0.730962
2/3 of (TargetP, WolfPSORT, PredSL)	104	0.493929	0.648159	0.388428	0.740608		2/4 of (TargetP, WolfPSORT, Localizer, Multiloc2)	57	0.537712	0.653696	0.416402	0.749669		1/2 of (TargetP, PredSL)	166	0.537896	0.593645	0.361725	0.72181		2/2 of (WolfPSORT, Multiloc2)	177	0.314478	0.719638	0.337455	0.729267
2/3 of (Localizer, Multiloc2, PCLR)	161	0.493102	0.686955	0.419539	0.754877		1 of (Localizer)	4	0.496643	0.653358	0.394197	0.743051		1/2 of (TargetP, Localizer)	168	0.575515	0.575303	0.361412	0.71543		2/3 of (TargetP, WolfPSORT, PCLR)	113	0.552336	0.604794	0.379466	0.729083
3/5 of (TargetP, WolfPSORT, PredSL, Multiloc2, PCLR)	30	0.491078	0.663807	0.399842	0.746156		2/3 of (TargetP, Multiloc2 PCLR)	131	0.490986	0.653126	0.391008	0.742088		1/3 of (TargetP, Localizer, Multiloc2)	126	0.579654	0.572441	0.360395	0.714105		3/3 of (WolfPSORT, Multiloc2, PCLR)	148	0.304176	0.727293	0.335469	0.728651
2/3 of (TargetP, Multiloc2 PCLR)	131	0.490986	0.653126	0.391008	0.742088		3/5 of (TargetP, WolfPSORT, PredSL, Localizer, PCLR)	35	0.528974	0.652485	0.410692	0.747789		3/3 of (WolfPSORT, PredSL, Localizer)	133	0.305188	0.767523	0.359211	0.736232		2/4 of (WolfPSORT, PredSL, Multiloc2, PCLR)	93	0.546634	0.604578	0.376441	0.728312
2/3 of (WolfPSORT, Localizer, Multiloc2)	143	0.489238	0.690779	0.420377	0.755493		2/3 of (PredSL, Multiloc2, PCLR)	158	0.441501	0.652263	0.363967	0.734013		3/3 of (WolfPSORT, Localizer, Multiloc2)	142	0.284492	0.792264	0.35823	0.735277		3/3 of (TargetP, WolfPSORT, Multiloc2)	109	0.298933	0.727395	0.332158	0.727572
2/3 of (TargetP, PredSL, Localizer)	116	0.488503	0.667211	0.401211	0.746988		2/4 of (TargetP, WolfPSORT, PredSL, Multiloc2)	49	0.510026	0.648311	0.397059	0.743135		4/4 of (TargetP, WolfPSORT, PredSL, Localizer)	43	0.292035	0.778568	0.356246	0.734969		3/3 of (TargetP, WolfPSORT, PredSL)	103	0.328091	0.698043	0.332483	0.727326
3/5 of (TargetP, PredSL, Localizer, Multiloc2, PCLR)	20	0.487491	0.677749	0.409115	0.750624		2/3 of (TargetP, WolfPSORT, PredSL)	104	0.493929	0.648159	0.388428	0.740608		1/2 of (PredSL, Localizer)	182	0.564386	0.573619	0.354444	0.713489		4/4 of (TargetP, WolfPSORT, Multiloc2, PCLR)	63	0.291483	0.730689	0.329231	0.726617
3/4 of (WolfPSORT, PredSL, Localizer, PCLR)	88	0.482064	0.690696	0.416269	0.754137		3/6 of (TargetP, WolfPSORT, PredSL, Localizer, Multiloc2, PCLR)	10	0.533389	0.648078	0.409219	0.746618		1/3 of (PredSL, Localizer, Multiloc2)	153	0.571652	0.569661	0.353754	0.711794		3/3 of (WolfPSORT, PredSL, PCLR)	139	0.331126	0.691377	0.330047	0.726371
3/5 of (TargetP, WolfPSORT, PredSL, Localizer, Multiloc2)	40	0.478845	0.700296	0.421841	0.756726		2/3 of (PredSL, Localizer, PCLR)	155	0.518028	0.640364	0.394425	0.74104		4/4 of (WolfPSORT, PredSL, Localizer, PCLR)	87	0.293506	0.771145	0.353225	0.734106		4/4 of (TargetP, WolfPSORT, PredSL, PCLR)	51	0.316225	0.703643	0.328786	0.726278
2/3 of (TargetP, WolfPSORT, Multiloc2)	110	0.472222	0.694817	0.413881	0.753675		2/3 of (WolfPSORT, Multiloc2, PCLR)	149	0.508554	0.639931	0.389107	0.739468		1 of (Multiloc2)	5	0.344155	0.715077	0.353014	0.734299		2/3 of (WolfPSORT, PredSL, PCLR)`	140	0.533389	0.603371	0.368776	0.726186
3/4 of (TargetP, WolfPSORT, PredSL, PCLR)	52	0.47213	0.665414	0.390867	0.743598		2/2 of (WolfPSORT, PCLR)	179	0.471026	0.639885	0.369522	0.733952		4/4 of (WolfPSORT, Localizer, Multiloc2, PCLR)	95	0.276674	0.792413	0.352689	0.733366		3/3 of (PredSL, Localizer, Multiloc2)	151	0.252575	0.778786	0.328244	0.725539
2/2 of (WolfPSORT, PCLR)	179	0.471026	0.639885	0.369522	0.733952		2/2 of (PredSL, PCLR)	185	0.374448	0.638889	0.318204	0.719498		4/4 of (TargetP, WolfPSORT, Localizer, Multiloc2)	55	0.272259	0.794631	0.350635	0.732596		2/2 of (WolfPSORT, PredSL)	173	0.350166	0.673805	0.329537	0.725477
1/2 of (PredSL, Multiloc2)`	184	0.470659	0.616283	0.349393	0.72446		2/3 of (TargetP, Localizer, PCLR)	128	0.534308	0.635558	0.398676	0.741317		2/2 of (Multiloc2, PCLR)	191	0.331402	0.723494	0.350408	0.733551		4/4 of (TargetP, PredSL, Localizer, Multiloc2)	67	0.246781	0.78176	0.325481	0.724552
3/4 of (TargetP, PredSL, Localizer, PCLR)	72	0.469647	0.681618	0.402259	0.748806		2/4 of (PredSL, Localizer, Multiloc2, PCLR)	101	0.529617	0.63533	0.396039	0.740547		5/5 of (TargetP, WolfPSORT, PredSL, Localizer, PCLR)	33	0.283481	0.778086	0.349996	0.732842		1/2 of (PredSL, Multiloc2)`	184	0.470659	0.616283	0.349393	0.72446
2/2 of (TargetP, PCLR)	171	0.467531	0.65511	0.380125	0.739129		1 of (TargetP)	1	0.501701	0.632831	0.379406	0.735501		1/2 of (PredSL, Multiloc2)`	184	0.470659	0.616283	0.349393	0.72446		4/4 of (PredSL, Localizer, Multiloc2, PCLR)	99	0.246781	0.779715	0.324466	0.724275
2/3 of (TargetP, Localizer, Multiloc2)	125	0.467255	0.718834	0.429036	0.76027		2/4 of (TargetP, Localizer, Multiloc2, PCLR)	81	0.541575	0.631489	0.398793	0.740516		2/2 of (TargetP, Multiloc2)	169	0.325239	0.724887	0.3474	0.732565		2/2 of (TargetP, PredSL)	165	0.369573	0.656107	0.328071	0.723874
4/6 of (TargetP, WolfPSORT, PredSL, Localizer, Multiloc2, PCLR)	9	0.467071	0.71011	0.422468	0.757558		1/2 of (TargetP, Multiloc2)	170	0.520511	0.63067	0.387207	0.737218		5/5 of (TargetP, WolfPSORT, Localizer, Multiloc2, PCLR)	23	0.266188	0.793747	0.345754	0.730962		3/3 of (TargetP, PredSL, PCLR)	121	0.353293	0.665339	0.325527	0.723782
3/4 of (WolfPSORT, Localizer, Multiloc2, PCLR)	96	0.461921	0.717121	0.424648	0.758667		2/3 of (TargetP, PredSL, PCLR)	122	0.504967	0.630382	0.378972	0.734938		1/3 of (TargetP, PredSL, Localizer)	117	0.594647	0.551057	0.344385	0.701871		5/5 of (TargetP, PredSL, Localizer, Multiloc2, PCLR)	18	0.24209	0.781937	0.322098	0.723443
3/4 of (TargetP, WolfPSORT, PredSL, Localizer)	44	0.457046	0.708541	0.41549	0.755093		2/4 of (TargetP, PredSL, Multiloc2, PCLR)	77	0.517844	0.628418	0.383844	0.735862		3/3 of (TargetP, Multiloc2 PCLR)	130	0.316593	0.728928	0.344371	0.731579		1/3 of (TargetP, PredSL, Multiloc2)	120	0.549209	0.594011	0.367552	0.723196
3/4 of (TargetP, WolfPSORT, Multiloc2, PCLR)	64	0.45355	0.703624	0.409834	0.752905		1/2 of (Localizer, Multiloc2)	188	0.530537	0.624513	0.386832	0.735832		1/4 of (TargetP, PredSL, Localizer, Multiloc2)	70	0.597038	0.549805	0.344082	0.701193		2/5 of (TargetP, WolfPSORT, PredSL, Multiloc2, PCLR)	31	0.573675	0.586846	0.372298	0.72184
2/2 of (Localizer, PCLR)	189	0.452355	0.721749	0.422387	0.758082		2/4 of (TargetP, WolfPSORT, PredSL, Localizer)	45	0.554268	0.623036	0.397588	0.738297		1/3 of (TargetP, Multiloc2 PCLR)	132	0.606696	0.543597	0.341468	0.697556		2/4 of (TargetP, WolfPSORT, PredSL, PCLR)	53	0.57018	0.587416	0.371184	0.72181
3/4 of (TargetP, Localizer, Multiloc2, PCLR)	80	0.451251	0.724882	0.423988	0.75876		2/5 of (TargetP, WolfPSORT, PredSL, Localizer, Multiloc2)	41	0.558775	0.620785	0.397795	0.737804		1/2 of (TargetP, PCLR)	172	0.602649	0.544276	0.34042	0.697803		1/2 of (TargetP, PredSL)	166	0.537896	0.593645	0.361725	0.72181
4/5 of (TargetP, WolfPSORT, PredSL, Localizer, PCLR)	34	0.442145	0.716714	0.41274	0.754538		2/3 of (WolfPSORT, Localizer, PCLR)	146	0.551233	0.618856	0.392164	0.735893		1/2 of (Multiloc2, PCLR)	192	0.581218	0.552843	0.340263	0.702179		4/4 of (WolfPSORT, PredSL, Localizer, Multiloc2)	83	0.235559	0.781031	0.31679	0.721748
2/3 of (PredSL, Multiloc2, PCLR)	158	0.441501	0.652263	0.363967	0.734013		2/4 of (TargetP, WolfPSORT, Multiloc2, PCLR)	65	0.555648	0.616303	0.392014	0.735215		2/2 of (WolfPSORT, Multiloc2)	177	0.314478	0.719638	0.337455	0.729267		2/4 of (WolfPSORT, PredSL, Localizer, PCLR)	89	0.574963	0.585903	0.371968	0.72144
3/4 of (TargetP, WolfPSORT, Localizer, Multiloc2)	56	0.441041	0.737352	0.426703	0.760085		1/2 of (PredSL, Multiloc2)`	184	0.470659	0.616283	0.349393	0.72446		3/3 of (WolfPSORT, Multiloc2, PCLR)	148	0.304176	0.727293	0.335469	0.728651		2/4 of (TargetP, WolfPSORT, Localizer, PCLR)	61	0.579838	0.58457	0.372965	0.721162
2/2 of (WolfPSORT, Localizer)	175	0.433591	0.725566	0.413963	0.755278		2/4 of (WolfPSORT, Localizer, Multiloc2, PCLR)	97	0.559143	0.613359	0.391004	0.734198		1 of (PCLR)	6	0.568564	0.553001	0.334713	0.701448		2/5 of (Wolf PSORT, PredSL, Localizer, Multiloc2, PCLR)	16	0.578826	0.584525	0.372433	0.721039
2/3 of (TargetP, PredSL, Multiloc2)	119	0.430648	0.666667	0.369242	0.737095		2/4 of (TargetP, PredSL, Localizer, PCLR)	73	0.553256	0.613087	0.387787	0.733335		3/3 of (TargetP, WolfPSORT, PredSL)	103	0.328091	0.698043	0.332483	0.727326		5/5 of (TargetP, WolfPSORT, PredSL, Localizer, Multiloc2)	38	0.230132	0.782854	0.313587	0.720669
2/2 of (TargetP, WolfPSORT)	163	0.430372	0.695142	0.39029	0.745909		2/5 of (TargetP, PredSL, Localizer, Multiloc2, PCLR)	21	0.557119	0.609724	0.386542	0.732134		1/3 of (PredSL, Multiloc2, PCLR)	159	0.605132	0.536273	0.332389	0.692379		5/5 of (Wolf PSORT, PredSL, Localizer, Multiloc2, PCLR)	13	0.230408	0.781591	0.313191	0.720577
4/5 of (TargetP, WolfPSORT, Localizer, Multiloc2, PCLR)	24	0.427704	0.741982	0.421796	0.758421		2/3 of (TargetP, WolfPSORT, PCLR)	113	0.552336	0.604794	0.379466	0.729083		3/3 of (TargetP, WolfPSORT, Multiloc2)	109	0.298933	0.727395	0.332158	0.727572		2/5 of (TargetP, WolfPSORT, Localizer, Multiloc2, PCLR)	26	0.582873	0.582927	0.372751	0.720515
2/3 of (WolfPSORT, PredSL, Multiloc2)	137	0.424025	0.681751	0.376867	0.740701		2/4 of (WolfPSORT, PredSL, Multiloc2, PCLR)	93	0.546634	0.604578	0.376441	0.728312		1/4 of (TargetP, PredSL, Multiloc2, PCLR)	78	0.620309	0.530105	0.331863	0.688557		2/2 of (PredSL, Multiloc2)	183	0.279249	0.708518	0.308627	0.720022
2/2 of (TargetP, Localizer)	167	0.422737	0.765107	0.43427	0.763105		2/3 of (WolfPSORT, PredSL, PCLR)`	140	0.533389	0.603371	0.368776	0.726186		1/3 of (TargetP, PredSL, PCLR)	123	0.617734	0.530029	0.330641	0.688403		3/3 of (TargetP, PredSL, Multiloc2)	118	0.271707	0.714908	0.307419	0.719683
2/3 of (PredSL, Localizer, Multiloc2)	152	0.422277	0.715555	0.400205	0.750193		1 of (PredSL)	3	0.405868	0.599837	0.303727	0.7102		1/2 of (PredSL, PCLR)	186	0.59989	0.53626	0.330064	0.692132		6/6 of (TargetP, WolfPSORT, PredSL, Localizer, Multiloc2, PCLR)	7	0.226085	0.782553	0.310377	0.719652
3/4 of (TargetP, PredSL, Multiloc2, PCLR)	76	0.416207	0.678106	0.369803	0.738205		1/3 of (TargetP, PredSL, Multiloc2)	120	0.549209	0.594011	0.367552	0.723196		3/3 of (WolfPSORT, PredSL, PCLR)	139	0.331126	0.691377	0.330047	0.726371		3/3 of (PredSL, Multiloc2, PCLR)	157	0.271799	0.713941	0.306933	0.719529
3/3 of (TargetP, WolfPSORT, PCLR)	112	0.408297	0.706622	0.385716	0.744954		1/2 of (TargetP, PredSL)	166	0.537896	0.593645	0.361725	0.72181		2/2 of (WolfPSORT, PredSL)	173	0.350166	0.673805	0.329537	0.725477		2/2 of (PredSL, PCLR)	185	0.374448	0.638889	0.318204	0.719498
3/4 of (PredSL, Localizer, Multiloc2, PCLR)	100	0.407837	0.724037	0.397485	0.749515		2/4 of (TargetP, WolfPSORT, PredSL, PCLR)	53	0.57018	0.587416	0.371184	0.72181		4/4 of (TargetP, WolfPSORT, Multiloc2, PCLR)	63	0.291483	0.730689	0.329231	0.726617		4/4 of (TargetP, PredSL, Multiloc2, PCLR)	75	0.265728	0.716696	0.304525	0.718789
3/4 of (WolfPSORT, PredSL, Multiloc2, PCLR)	92	0.407101	0.69635	0.37779	0.741872		2/5 of (TargetP, WolfPSORT, PredSL, Multiloc2, PCLR)	31	0.573675	0.586846	0.372298	0.72184		4/4 of (TargetP, WolfPSORT, PredSL, PCLR)	51	0.316225	0.703643	0.328786	0.726278		3/3 of (WolfPSORT, PredSL, Multiloc2)	136	0.259934	0.713276	0.298839	0.717033
1 of (PredSL)	3	0.405868	0.599837	0.303727	0.7102		2/4 of (WolfPSORT, PredSL, Localizer, PCLR)	89	0.574963	0.585903	0.371968	0.72144		3/3 of (PredSL, Localizer, Multiloc2)	151	0.252575	0.778786	0.328244	0.725539		4/4 of (WolfPSORT, PredSL, Multiloc2, PCLR)	91	0.253311	0.718497	0.297319	0.716571
3/3 of (TargetP, Localizer, PCLR)	127	0.404157	0.768182	0.424501	0.7595		2/4 of (TargetP, WolfPSORT, Localizer, PCLR)	61	0.579838	0.58457	0.372965	0.721162		2/2 of (TargetP, PredSL)	165	0.369573	0.656107	0.328071	0.723874		4/4 of (TargetP, WolfPSORT, PredSL, Multiloc2)	47	0.252759	0.718244	0.296815	0.716417
3/3 of (WolfPSORT, Localizer, PCLR)	145	0.40287	0.753224	0.413968	0.755709		2/5 of (Wolf PSORT, PredSL, Localizer, Multiloc2, PCLR)	16	0.578826	0.584525	0.372433	0.721039		1/3 of (TargetP, WolfPSORT, Multiloc2)	111	0.674117	0.507724	0.32748	0.671823		5/5 of (TargetP, WolfPSORT, PredSL, Multiloc2, PCLR)	28	0.247609	0.719786	0.2942	0.715615
3/4 of (TargetP, WolfPSORT, PredSL, Multiloc2)	48	0.400386	0.702777	0.378405	0.742365		2/5 of (TargetP, WolfPSORT, Localizer, Multiloc2, PCLR)	26	0.582873	0.582927	0.372751	0.720515		1/2 of (Localizer, PCLR)	190	0.612767	0.527558	0.325542	0.6864		1/2 of (TargetP, Localizer)	168	0.575515	0.575303	0.361412	0.71543
3/4 of (TargetP, PredSL, Localizer, Multiloc2)	68	0.400294	0.731675	0.398095	0.749884		1/2 of (TargetP, Localizer)	168	0.575515	0.575303	0.361412	0.71543		3/3 of (TargetP, PredSL, PCLR)	121	0.353293	0.665339	0.325527	0.723782		1/3 of (TargetP, Localizer, Multiloc2)	126	0.579654	0.572441	0.360395	0.714105
3/4 of (WolfPSORT, PredSL, Localizer, Multiloc2)	84	0.395511	0.731541	0.395091	0.748837		1/2 of (PredSL, Localizer)	182	0.564386	0.573619	0.354444	0.713489		4/4 of (TargetP, PredSL, Localizer, Multiloc2)	67	0.246781	0.78176	0.325481	0.724552		2/5 of (TargetP, WolfPSORT, PredSL, Localizer, PCLR)	36	0.591519	0.569771	0.363174	0.713489
4/5 of (TargetP, PredSL, Localizer, Multiloc2, PCLR)	19	0.390085	0.732723	0.392558	0.747974		1/3 of (TargetP, Localizer, Multiloc2)	126	0.579654	0.572441	0.360395	0.714105		4/4 of (PredSL, Localizer, Multiloc2, PCLR)	99	0.246781	0.779715	0.324466	0.724275		1/2 of (PredSL, Localizer)	182	0.564386	0.573619	0.354444	0.713489
4/5 of (TargetP, WolfPSORT, PredSL, Multiloc2, PCLR)	29	0.389073	0.710566	0.377102	0.742211		2/5 of (TargetP, WolfPSORT, PredSL, Localizer, PCLR)	36	0.591519	0.569771	0.363174	0.713489		1/3 of (Localizer, Multiloc2, PCLR)	162	0.61571	0.525226	0.324042	0.684767		2/6 of (TargetP, WolfPSORT, PredSL, Localizer, Multiloc2, PCLR)	11	0.594003	0.569288	0.363832	0.713396
4/5 of (Wolf PSORT, PredSL, Localizer, Multiloc2, PCLR)	14	0.384198	0.737074	0.391796	0.747758		1/3 of (PredSL, Localizer, Multiloc2)	153	0.571652	0.569661	0.353754	0.711794		5/5 of (TargetP, PredSL, Localizer, Multiloc2, PCLR)	18	0.24209	0.781937	0.322098	0.723443		1/3 of (PredSL, Localizer, Multiloc2)	153	0.571652	0.569661	0.353754	0.711794
3/3 of (TargetP, WolfPSORT, Localizer)	106	0.378955	0.782229	0.417037	0.756572		2/6 of (TargetP, WolfPSORT, PredSL, Localizer, Multiloc2, PCLR)	11	0.594003	0.569288	0.363832	0.713396		1/3 of (TargetP, Localizer, PCLR)	129	0.628311	0.517461	0.320048	0.679158		1 of (PredSL)	3	0.405868	0.599837	0.303727	0.7102
4/5 of (TargetP, WolfPSORT, PredSL, Localizer, Multiloc2)	39	0.378863	0.741361	0.391266	0.747604		1 of (PCLR)	6	0.568564	0.553001	0.334713	0.701448		1/4 of (TargetP, Localizer, Multiloc2, PCLR)	82	0.629599	0.516409	0.319301	0.678357		1/2 of (Multiloc2, PCLR)	192	0.581218	0.552843	0.340263	0.702179
2/2 of (PredSL, PCLR)	185	0.374448	0.638889	0.318204	0.719498		1/2 of (Multiloc2, PCLR)	192	0.581218	0.552843	0.340263	0.702179		2/2 of (PredSL, PCLR)	185	0.374448	0.638889	0.318204	0.719498		1/3 of (TargetP, PredSL, Localizer)	117	0.594647	0.551057	0.344385	0.701871
2/2 of (TargetP, PredSL)	165	0.369573	0.656107	0.328071	0.723874		1/3 of (TargetP, PredSL, Localizer)	117	0.594647	0.551057	0.344385	0.701871		4/4 of (WolfPSORT, PredSL, Localizer, Multiloc2)	83	0.235559	0.781031	0.31679	0.721748		1 of (PCLR)	6	0.568564	0.553001	0.334713	0.701448
5/6 of (TargetP, WolfPSORT, PredSL, Localizer, Multiloc2, PCLR)	8	0.369481	0.742651	0.386227	0.745847		1/4 of (TargetP, PredSL, Localizer, Multiloc2)	70	0.597038	0.549805	0.344082	0.701193		1/3 of (PredSL, Localizer, PCLR)	156	0.629507	0.512813	0.314789	0.675491		1/4 of (TargetP, PredSL, Localizer, Multiloc2)	70	0.597038	0.549805	0.344082	0.701193
4/4 of (TargetP, WolfPSORT, Localizer, PCLR)	59	0.363595	0.783238	0.407509	0.753059		1/2 of (TargetP, PCLR)	172	0.602649	0.544276	0.34042	0.697803		1/4 of (PredSL, Localizer, Multiloc2, PCLR)	102	0.630795	0.511715	0.313961	0.674628		1/2 of (TargetP, PCLR)	172	0.602649	0.544276	0.34042	0.697803
3/3 of (TargetP, PredSL, PCLR)	121	0.353293	0.665339	0.325527	0.723782		1/3 of (TargetP, Multiloc2 PCLR)	132	0.606696	0.543597	0.341468	0.697556		5/5 of (TargetP, WolfPSORT, PredSL, Localizer, Multiloc2)	38	0.230132	0.782854	0.313587	0.720669		1/3 of (TargetP, Multiloc2 PCLR)	132	0.606696	0.543597	0.341468	0.697556
2/2 of (WolfPSORT, PredSL)	173	0.350166	0.673805	0.329537	0.725477		1/3 of (PredSL, Multiloc2, PCLR)	159	0.605132	0.536273	0.332389	0.692379		5/5 of (Wolf PSORT, PredSL, Localizer, Multiloc2, PCLR)	13	0.230408	0.781591	0.313191	0.720577		1/3 of (PredSL, Multiloc2, PCLR)	159	0.605132	0.536273	0.332389	0.692379
1 of (Multiloc2)	5	0.344155	0.715077	0.353014	0.734299		1/2 of (PredSL, PCLR)	186	0.59989	0.53626	0.330064	0.692132		1/4 of (TargetP, PredSL, Localizer, PCLR)	74	0.638981	0.5066	0.310936	0.670529		1/2 of (PredSL, PCLR)	186	0.59989	0.53626	0.330064	0.692132
2/2 of (PredSL, Localizer)	181	0.338024	0.746496	0.368645	0.739745		1/4 of (TargetP, PredSL, Multiloc2, PCLR)	78	0.620309	0.530105	0.331863	0.688557		1/5 of (TargetP, PredSL, Localizer, Multiloc2, PCLR)	22	0.639901	0.506295	0.310933	0.670283		1/4 of (TargetP, PredSL, Multiloc2, PCLR)	78	0.620309	0.530105	0.331863	0.688557
2/2 of (Multiloc2, PCLR)	191	0.331402	0.723494	0.350408	0.733551		1/3 of (TargetP, PredSL, PCLR)	123	0.617734	0.530029	0.330641	0.688403		6/6 of (TargetP, WolfPSORT, PredSL, Localizer, Multiloc2, PCLR)	7	0.226085	0.782553	0.310377	0.719652		1/3 of (TargetP, PredSL, PCLR)	123	0.617734	0.530029	0.330641	0.688403
3/3 of (WolfPSORT, PredSL, PCLR)	139	0.331126	0.691377	0.330047	0.726371		1/2 of (Localizer, PCLR)	190	0.612767	0.527558	0.325542	0.6864		1/2 of (WolfPSORT, Multiloc2)	178	0.629139	0.508777	0.309565	0.672224		1/2 of (Localizer, PCLR)	190	0.612767	0.527558	0.325542	0.6864
3/3 of (TargetP, WolfPSORT, PredSL)	103	0.328091	0.698043	0.332483	0.727326		1/3 of (Localizer, Multiloc2, PCLR)	162	0.61571	0.525226	0.324042	0.684767		2/2 of (PredSL, Multiloc2)	183	0.279249	0.708518	0.308627	0.720022		1/3 of (Localizer, Multiloc2, PCLR)	162	0.61571	0.525226	0.324042	0.684767
2/2 of (TargetP, Multiloc2)	169	0.325239	0.724887	0.3474	0.732565		1/3 of (TargetP, Localizer, PCLR)	129	0.628311	0.517461	0.320048	0.679158		3/3 of (TargetP, PredSL, Multiloc2)	118	0.271707	0.714908	0.307419	0.719683		1/3 of (TargetP, Localizer, PCLR)	129	0.628311	0.517461	0.320048	0.679158
3/3 of (PredSL, Localizer, PCLR)	154	0.3234	0.754992	0.364196	0.738143		1/4 of (TargetP, Localizer, Multiloc2, PCLR)	82	0.629599	0.516409	0.319301	0.678357		3/3 of (PredSL, Multiloc2, PCLR)	157	0.271799	0.713941	0.306933	0.719529		1/4 of (TargetP, Localizer, Multiloc2, PCLR)	82	0.629599	0.516409	0.319301	0.678357
3/3 of (TargetP, PredSL, Localizer)	115	0.320916	0.767319	0.369702	0.739869		1/3 of (PredSL, Localizer, PCLR)	156	0.629507	0.512813	0.314789	0.675491		4/4 of (TargetP, PredSL, Multiloc2, PCLR)	75	0.265728	0.716696	0.304525	0.718789		1/3 of (PredSL, Localizer, PCLR)	156	0.629507	0.512813	0.314789	0.675491
3/3 of (TargetP, Multiloc2 PCLR)	130	0.316593	0.728928	0.344371	0.731579		1/4 of (PredSL, Localizer, Multiloc2, PCLR)	102	0.630795	0.511715	0.313961	0.674628		1 of (PredSL)	3	0.405868	0.599837	0.303727	0.7102		1/4 of (PredSL, Localizer, Multiloc2, PCLR)	102	0.630795	0.511715	0.313961	0.674628
4/4 of (TargetP, WolfPSORT, PredSL, PCLR)	51	0.316225	0.703643	0.328786	0.726278		1/2 of (WolfPSORT, Multiloc2)	178	0.629139	0.508777	0.309565	0.672224		1/2 of (TargetP, WolfPSORT)	164	0.670806	0.491078	0.303671	0.656784		1/2 of (WolfPSORT, Multiloc2)	178	0.629139	0.508777	0.309565	0.672224
2/2 of (WolfPSORT, Multiloc2)	177	0.314478	0.719638	0.337455	0.729267		1/3 of (TargetP, WolfPSORT, Multiloc2)	111	0.674117	0.507724	0.32748	0.671823		3/3 of (WolfPSORT, PredSL, Multiloc2)	136	0.259934	0.713276	0.298839	0.717033		1/3 of (TargetP, WolfPSORT, Multiloc2)	111	0.674117	0.507724	0.32748	0.671823
4/4 of (TargetP, PredSL, Localizer, PCLR)	71	0.310706	0.767378	0.362867	0.737496		1/4 of (TargetP, PredSL, Localizer, PCLR)	74	0.638981	0.5066	0.310936	0.670529		1/2 of (WolfPSORT, Localizer)	176	0.662528	0.489002	0.297387	0.654966		1/4 of (TargetP, PredSL, Localizer, PCLR)	74	0.638981	0.5066	0.310936	0.670529
2/2 of (Localizer, Multiloc2)	187	0.310155	0.791549	0.375974	0.741502		1/5 of (TargetP, PredSL, Localizer, Multiloc2, PCLR)	22	0.639901	0.506295	0.310933	0.670283		1/3 of (WolfPSORT, Localizer, Multiloc2)	144	0.666483	0.487782	0.29733	0.653764		1/5 of (TargetP, PredSL, Localizer, Multiloc2, PCLR)	22	0.639901	0.506295	0.310933	0.670283
3/3 of (WolfPSORT, PredSL, Localizer)	133	0.305188	0.767523	0.359211	0.736232		1 of (WolfPSORT)	2	0.599559	0.502854	0.289938	0.667211		4/4 of (WolfPSORT, PredSL, Multiloc2, PCLR)	91	0.253311	0.718497	0.297319	0.716571		1 of (WolfPSORT)	2	0.599559	0.502854	0.289938	0.667211
3/3 of (WolfPSORT, Multiloc2, PCLR)	148	0.304176	0.727293	0.335469	0.728651		1/2 of (TargetP, WolfPSORT)	164	0.670806	0.491078	0.303671	0.656784		1/3 of (WolfPSORT, PredSL, Multiloc2)	138	0.665471	0.487961	0.297162	0.653949		1/2 of (TargetP, WolfPSORT)	164	0.670806	0.491078	0.303671	0.656784
3/3 of (Localizer, Multiloc2, PCLR)	160	0.300405	0.791758	0.369254	0.739129		1/2 of (WolfPSORT, Localizer)	176	0.662528	0.489002	0.297387	0.654966		4/4 of (TargetP, WolfPSORT, PredSL, Multiloc2)	47	0.252759	0.718244	0.296815	0.716417		1/2 of (WolfPSORT, Localizer)	176	0.662528	0.489002	0.297387	0.654966
3/3 of (TargetP, WolfPSORT, Multiloc2)	109	0.298933	0.727395	0.332158	0.727572		1/3 of (WolfPSORT, PredSL, Multiloc2)	138	0.665471	0.487961	0.297162	0.653949		1/4 of (TargetP, WolfPSORT, PredSL, Multiloc2)	50	0.687914	0.479515	0.294451	0.645259		1/3 of (WolfPSORT, PredSL, Multiloc2)	138	0.665471	0.487961	0.297162	0.653949
3/3 of (TargetP, Localizer, Multiloc2)	124	0.295438	0.795246	0.367618	0.738451		1/3 of (WolfPSORT, Localizer, Multiloc2)	144	0.666483	0.487782	0.29733	0.653764		5/5 of (TargetP, WolfPSORT, PredSL, Multiloc2, PCLR)	28	0.247609	0.719786	0.2942	0.715615		1/3 of (WolfPSORT, Localizer, Multiloc2)	144	0.666483	0.487782	0.29733	0.653764
4/4 of (WolfPSORT, PredSL, Localizer, PCLR)	87	0.293506	0.771145	0.353225	0.734106		1/2 of (WolfPSORT, PredSL)	174	0.655169	0.485582	0.289679	0.651915		1/3 of (TargetP, WolfPSORT, PredSL)	105	0.684971	0.479122	0.292673	0.644951		1/2 of (WolfPSORT, PredSL)	174	0.655169	0.485582	0.289679	0.651915
4/4 of (TargetP, WolfPSORT, PredSL, Localizer)	43	0.292035	0.778568	0.356246	0.734969		1/4 of (TargetP, WolfPSORT, PredSL, Multiloc2)	50	0.687914	0.479515	0.294451	0.645259		1 of (WolfPSORT)	2	0.599559	0.502854	0.289938	0.667211		1/4 of (TargetP, WolfPSORT, PredSL, Multiloc2)	50	0.687914	0.479515	0.294451	0.645259
4/4 of (TargetP, WolfPSORT, Multiloc2, PCLR)	63	0.291483	0.730689	0.329231	0.726617		1/3 of (TargetP, WolfPSORT, PredSL)	105	0.684971	0.479122	0.292673	0.644951		1/2 of (WolfPSORT, PredSL)	174	0.655169	0.485582	0.289679	0.651915		1/3 of (TargetP, WolfPSORT, PredSL)	105	0.684971	0.479122	0.292673	0.644951
4/4 of (TargetP, Localizer, Multiloc2, PCLR)	79	0.288447	0.794729	0.36236	0.736633		1/3 of (TargetP, WolfPSORT, Localizer)	108	0.690029	0.472478	0.285005	0.638017		1/3 of (TargetP, WolfPSORT, Localizer)	108	0.690029	0.472478	0.285005	0.638017		1/3 of (TargetP, WolfPSORT, Localizer)	108	0.690029	0.472478	0.285005	0.638017
3/3 of (WolfPSORT, Localizer, Multiloc2)	142	0.284492	0.792264	0.35823	0.735277		1/4 of (TargetP, WolfPSORT, Localizer, Multiloc2)	58	0.690857	0.472182	0.284901	0.637678		1/4 of (TargetP, WolfPSORT, Localizer, Multiloc2)	58	0.690857	0.472182	0.284901	0.637678		1/4 of (TargetP, WolfPSORT, Localizer, Multiloc2)	58	0.690857	0.472182	0.284901	0.637678
5/5 of (TargetP, WolfPSORT, PredSL, Localizer, PCLR)	33	0.283481	0.778086	0.349996	0.732842		1/3 of (WolfPSORT, PredSL, Localizer)	135	0.685338	0.47051	0.280198	0.636168		1/3 of (WolfPSORT, Multiloc2, PCLR)	150	0.699411	0.469789	0.284785	0.634812		1/3 of (WolfPSORT, PredSL, Localizer)	135	0.685338	0.47051	0.280198	0.636168
2/2 of (PredSL, Multiloc2)	183	0.279249	0.708518	0.308627	0.720022		1/4 of (WolfPSORT, PredSL, Localizer, Multiloc2)	86	0.686994	0.470192	0.280386	0.635767		1/2 of (WolfPSORT, PCLR)	180	0.69702	0.469575	0.283493	0.634688		1/4 of (WolfPSORT, PredSL, Localizer, Multiloc2)	86	0.686994	0.470192	0.280386	0.635767
4/4 of (WolfPSORT, Localizer, Multiloc2, PCLR)	95	0.276674	0.792413	0.352689	0.733366		1/3 of (WolfPSORT, Multiloc2, PCLR)	150	0.699411	0.469789	0.284785	0.634812		1/4 of (TargetP, WolfPSORT, Multiloc2, PCLR)	66	0.710265	0.465967	0.28337	0.630189		1/3 of (WolfPSORT, Multiloc2, PCLR)	150	0.699411	0.469789	0.284785	0.634812
4/4 of (TargetP, WolfPSORT, Localizer, Multiloc2)	55	0.272259	0.794631	0.350635	0.732596		1/2 of (WolfPSORT, PCLR)	180	0.69702	0.469575	0.283493	0.634688		1/3 of (TargetP, WolfPSORT, PCLR)	114	0.709069	0.465829	0.28267	0.630096		1/2 of (WolfPSORT, PCLR)	180	0.69702	0.469575	0.283493	0.634688
3/3 of (PredSL, Multiloc2, PCLR)	157	0.271799	0.713941	0.306933	0.719529		1/4 of (TargetP, WolfPSORT, Multiloc2, PCLR)	66	0.710265	0.465967	0.28337	0.630189		1/4 of (WolfPSORT, PredSL, Localizer, Multiloc2)	86	0.686994	0.470192	0.280386	0.635767		1/4 of (TargetP, WolfPSORT, Multiloc2, PCLR)	66	0.710265	0.465967	0.28337	0.630189
3/3 of (TargetP, PredSL, Multiloc2)	118	0.271707	0.714908	0.307419	0.719683		1/3 of (TargetP, WolfPSORT, PCLR)	114	0.709069	0.465829	0.28267	0.630096		1/3 of (WolfPSORT, PredSL, Localizer)	135	0.685338	0.47051	0.280198	0.636168		1/3 of (TargetP, WolfPSORT, PCLR)	114	0.709069	0.465829	0.28267	0.630096
5/5 of (TargetP, WolfPSORT, Localizer, Multiloc2, PCLR)	23	0.266188	0.793747	0.345754	0.730962		1/4 of (TargetP, WolfPSORT, PredSL, Localizer)	46	0.700239	0.463106	0.274914	0.627569		1/4 of (WolfPSORT, PredSL, Multiloc2, PCLR)	94	0.710909	0.462537	0.278306	0.626368		1/4 of (TargetP, WolfPSORT, PredSL, Localizer)	46	0.700239	0.463106	0.274914	0.627569
4/4 of (TargetP, PredSL, Multiloc2, PCLR)	75	0.265728	0.716696	0.304525	0.718789		1/5 of (TargetP, WolfPSORT, PredSL, Localizer, Multiloc2)	42	0.701067	0.463006	0.275089	0.627415		1/3 of (WolfPSORT, PredSL, PCLR)	141	0.709345	0.462378	0.277426	0.626275		1/5 of (TargetP, WolfPSORT, PredSL, Localizer, Multiloc2)	42	0.701067	0.463006	0.275089	0.627415
3/3 of (WolfPSORT, PredSL, Multiloc2)	136	0.259934	0.713276	0.298839	0.717033		1/4 of (WolfPSORT, PredSL, Multiloc2, PCLR)	94	0.710909	0.462537	0.278306	0.626368		1/5 of (TargetP, WolfPSORT, PredSL, Multiloc2, PCLR)	32	0.718175	0.459727	0.276813	0.622793		1/4 of (WolfPSORT, PredSL, Multiloc2, PCLR)	94	0.710909	0.462537	0.278306	0.626368
4/4 of (WolfPSORT, PredSL, Multiloc2, PCLR)	91	0.253311	0.718497	0.297319	0.716571		1/3 of (WolfPSORT, PredSL, PCLR)	141	0.709345	0.462378	0.277426	0.626275		1/4 of (TargetP, WolfPSORT, PredSL, PCLR)	54	0.716979	0.45953	0.276016	0.622639		1/3 of (WolfPSORT, PredSL, PCLR)	141	0.709345	0.462378	0.277426	0.626275
4/4 of (TargetP, WolfPSORT, PredSL, Multiloc2)	47	0.252759	0.718244	0.296815	0.716417		1/5 of (TargetP, WolfPSORT, PredSL, Multiloc2, PCLR)	32	0.718175	0.459727	0.276813	0.622793		1/5 of (TargetP, WolfPSORT, PredSL, Localizer, Multiloc2)	42	0.701067	0.463006	0.275089	0.627415		1/5 of (TargetP, WolfPSORT, PredSL, Multiloc2, PCLR)	32	0.718175	0.459727	0.276813	0.622793
3/3 of (PredSL, Localizer, Multiloc2)	151	0.252575	0.778786	0.328244	0.725539		1/4 of (TargetP, WolfPSORT, PredSL, PCLR)	54	0.716979	0.45953	0.276016	0.622639		1/4 of (TargetP, WolfPSORT, PredSL, Localizer)	46	0.700239	0.463106	0.274914	0.627569		1/4 of (TargetP, WolfPSORT, PredSL, PCLR)	54	0.716979	0.45953	0.276016	0.622639
5/5 of (TargetP, WolfPSORT, PredSL, Multiloc2, PCLR)	28	0.247609	0.719786	0.2942	0.715615		1/3 of (WolfPSORT, Localizer, PCLR)	147	0.710541	0.456938	0.269321	0.620081		1/3 of (WolfPSORT, Localizer, PCLR)	147	0.710541	0.456938	0.269321	0.620081		1/3 of (WolfPSORT, Localizer, PCLR)	147	0.710541	0.456938	0.269321	0.620081
4/4 of (TargetP, PredSL, Localizer, Multiloc2)	67	0.246781	0.78176	0.325481	0.724552		1/4 of (WolfPSORT, Localizer, Multiloc2, PCLR)	98	0.711001	0.456667	0.26907	0.619742		1/4 of (WolfPSORT, Localizer, Multiloc2, PCLR)	98	0.711001	0.456667	0.26907	0.619742		1/4 of (WolfPSORT, Localizer, Multiloc2, PCLR)	98	0.711001	0.456667	0.26907	0.619742
4/4 of (PredSL, Localizer, Multiloc2, PCLR)	99	0.246781	0.779715	0.324466	0.724275		1/4 of (TargetP, WolfPSORT, Localizer, PCLR)	62	0.719371	0.453391	0.267103	0.615396		1/4 of (TargetP, WolfPSORT, Localizer, PCLR)	62	0.719371	0.453391	0.267103	0.615396		1/4 of (TargetP, WolfPSORT, Localizer, PCLR)	62	0.719371	0.453391	0.267103	0.615396
5/5 of (TargetP, PredSL, Localizer, Multiloc2, PCLR)	18	0.24209	0.781937	0.322098	0.723443		1/5 of (TargetP, WolfPSORT, Localizer, Multiloc2, PCLR)	27	0.719555	0.453244	0.266937	0.615212		1/5 of (TargetP, WolfPSORT, Localizer, Multiloc2, PCLR)	27	0.719555	0.453244	0.266937	0.615212		1/5 of (TargetP, WolfPSORT, Localizer, Multiloc2, PCLR)	27	0.719555	0.453244	0.266937	0.615212
4/4 of (WolfPSORT, PredSL, Localizer, Multiloc2)	83	0.235559	0.781031	0.31679	0.721748		1/4 of (WolfPSORT, PredSL, Localizer, PCLR)	90	0.719923	0.450708	0.262929	0.612191		1/4 of (WolfPSORT, PredSL, Localizer, PCLR)	90	0.719923	0.450708	0.262929	0.612191		1/4 of (WolfPSORT, PredSL, Localizer, PCLR)	90	0.719923	0.450708	0.262929	0.612191
5/5 of (Wolf PSORT, PredSL, Localizer, Multiloc2, PCLR)	13	0.230408	0.781591	0.313191	0.720577		1/5 of (Wolf PSORT, PredSL, Localizer, Multiloc2, PCLR)	17	0.720199	0.450492	0.262681	0.611914		1/5 of (Wolf PSORT, PredSL, Localizer, Multiloc2, PCLR)	17	0.720199	0.450492	0.262681	0.611914		1/5 of (Wolf PSORT, PredSL, Localizer, Multiloc2, PCLR)	17	0.720199	0.450492	0.262681	0.611914
5/5 of (TargetP, WolfPSORT, PredSL, Localizer, Multiloc2)	38	0.230132	0.782854	0.313587	0.720669		1/5 of (TargetP, WolfPSORT, PredSL, Localizer, PCLR)	37	0.725993	0.448186	0.261132	0.608709		1/5 of (TargetP, WolfPSORT, PredSL, Localizer, PCLR)	37	0.725993	0.448186	0.261132	0.608709		1/5 of (TargetP, WolfPSORT, PredSL, Localizer, PCLR)	37	0.725993	0.448186	0.261132	0.608709
6/6 of (TargetP, WolfPSORT, PredSL, Localizer, Multiloc2, PCLR)	7	0.226085	0.782553	0.310377	0.719652		1/6 of (TargetP, WolfPSORT, PredSL, Localizer, Multiloc2, PCLR)	12	0.726177	0.448096	0.261054	0.608586		1/6 of (TargetP, WolfPSORT, PredSL, Localizer, Multiloc2, PCLR)	12	0.726177	0.448096	0.261054	0.608586		1/6 of (TargetP, WolfPSORT, PredSL, Localizer, Multiloc2, PCLR)	12	0.726177	0.448096	0.261054	0.608586

## Sheet: MSMS+GFP
																					5 programs, minus WolfPSORT
	Location TargetP 1.1	Location WoLF PSORT	PredSL	Localizer	Multiloc2	PCLR															5 of 5	4 of 5	3 of 5	2 of 5	1 of 5
True Positive	153	151	136	155	115	158															90	134	151	165	177
False Negative	48	50	65	46	86	43															111	67	50	36	24
False Positive	98	263	96	44	18	194															5	20	53	123	249
True Negative	1008	843	1010	1062	1088	912															1101	1086	1053	983	857
Description	1 of (TargetP)		1 of (PredSL)	1 of (Localizer)	1 of (Multiloc2)	1 of (PCLR)															5/5 of (TargetP, PredSL, Localizer, Multiloc2, PCLR)	4/5 of (TargetP, PredSL, Localizer, Multiloc2, PCLR)	3/5 of (TargetP, PredSL, Localizer, Multiloc2, PCLR)	2/5 of (TargetP, PredSL, Localizer, Multiloc2, PCLR)	1/5 of (TargetP, PredSL, Localizer, Multiloc2, PCLR)
ID	1		3	4	5	6															18	19	20	21	22
Sensitivity	0.761194		0.676617	0.771144	0.572139	0.78607															0.447761	0.666667	0.751244	0.820896	0.880597
Specificity	0.609562		0.586207	0.778894	0.864662	0.448864															0.947368	0.87013	0.740196	0.572917	0.415493
MCC	0.615963		0.556859	0.734364	0.663261	0.496597															0.615888	0.725716	0.699081	0.617671	0.504464
ACC	0.888294		0.876817	0.93114	0.920428	0.818669															0.911247	0.933435	0.921194	0.878347	0.791125
Plastid Proteins	201
Nonplastid Proteins	1106
	Sensitivity	Specificity	MCC	ACC
Location TargetP 1.1	0.775132	0.749361	0.679018	0.876685
PredSL	0.679894	0.728045	0.606917	0.853774
Localizer	0.78836	0.871345	0.774486	0.916442
Multiloc2	0.60582	0.927126	0.689616	0.887466
PCLR	0.801587	0.609658	0.578078	0.818733
ID	1		3	4	5	6															18	19	20	21	22
MCC	0.615963		0.556859	0.734364	0.663261	0.496597															0.615888	0.725716	0.699081	0.617671	0.504464
							Experimental Consensus (MS + GFP)
ID	MCC						Description	ID	Sensitivity	Specificity	MCC	ACC
1	0.615963						2/3 of (TargetP, Localizer, Multiloc2)	125	0.746269	0.824176	0.747457	0.936496
3	0.556859						2/2 of (TargetP, Localizer)	167	0.701493	0.865031	0.744216	0.937261
4	0.734364						2/3 of (PredSL, Localizer, Multiloc2)	152	0.696517	0.864198	0.740737	0.936496
5	0.663261						3/4 of (TargetP, Localizer, Multiloc2, PCLR)	80	0.716418	0.837209	0.737488	0.934966
6	0.496597						1 of (Localizer)	4	0.771144	0.778894	0.734364	0.93114
18	0.615888						3/4 of (PredSL, Localizer, Multiloc2, PCLR)	100	0.681592	0.867089	0.733232	0.934966
19	0.725716						3/4 of (TargetP, PredSL, Localizer, Multiloc2)	68	0.676617	0.871795	0.732746	0.934966
20	0.699081						3/3 of (TargetP, Localizer, PCLR)	127	0.671642	0.876623	0.732294	0.934966
21	0.617671						1/2 of (Localizer, Multiloc2)	188	0.800995	0.748837	0.731916	0.92808
22	0.504464						4/5 of (TargetP, PredSL, Localizer, Multiloc2, PCLR)	19	0.666667	0.87013	0.725716	0.933435
67	0.623703						2/3 of (Localizer, Multiloc2, PCLR)	161	0.746269	0.777202	0.719305	0.92808
68	0.732746						2/2 of (Localizer, PCLR)	189	0.711443	0.80791	0.71764	0.92961
69	0.687652						3/4 of (TargetP, PredSL, Localizer, PCLR)	72	0.741294	0.752525	0.7013	0.922724
70	0.592348						3/5 of (TargetP, PredSL, Localizer, Multiloc2, PCLR)	20	0.751244	0.740196	0.699081	0.921194
71	0.673008						2/2 of (PredSL, Localizer)	181	0.616915	0.873239	0.696279	0.927314
72	0.7013						2/3 of (TargetP, PredSL, Localizer)	116	0.771144	0.711009	0.691102	0.916603
73	0.615241						2/4 of (TargetP, PredSL, Localizer, Multiloc2)	69	0.781095	0.697778	0.687652	0.914308
74	0.500939						3/3 of (TargetP, PredSL, Localizer)	115	0.58209	0.89313	0.684034	0.925019
75	0.615297						3/3 of (PredSL, Localizer, PCLR)	154	0.587065	0.874074	0.677655	0.923489
76	0.664111						2/2 of (Localizer, Multiloc2)	187	0.542289	0.931624	0.676095	0.923489
77	0.614907						2/3 of (PredSL, Localizer, PCLR)	155	0.78607	0.675214	0.674996	0.908952
78	0.499941						4/4 of (TargetP, PredSL, Localizer, PCLR)	71	0.567164	0.890625	0.673008	0.922724
79	0.657795						2/4 of (PredSL, Localizer, Multiloc2, PCLR)	101	0.791045	0.659751	0.666882	0.905126
80	0.737488						3/3 of (TargetP, Localizer, Multiloc2)	124	0.517413	0.945455	0.665261	0.921194
81	0.644705						3/3 of (Localizer, Multiloc2, PCLR)	160	0.527363	0.929825	0.664989	0.921194
82	0.521983						3/4 of (TargetP, PredSL, Multiloc2, PCLR)	76	0.686567	0.741935	0.664111	0.915073
99	0.619337						1 of (Multiloc2)	5	0.572139	0.864662	0.663261	0.920428
100	0.733232						4/4 of (TargetP, Localizer, Multiloc2, PCLR)	79	0.507463	0.944444	0.657795	0.919663
101	0.666882						2/2 of (TargetP, Multiloc2)	169	0.537313	0.885246	0.650595	0.918133
102	0.504491						2/3 of (TargetP, PredSL, Multiloc2)	119	0.701493	0.705	0.649472	0.908952
115	0.684034						2/2 of (Multiloc2, PCLR)	191	0.547264	0.866142	0.647824	0.917368
116	0.691102						2/3 of (PredSL, Multiloc2, PCLR)	158	0.716418	0.688995	0.647283	0.906656
117	0.587929						2/4 of (TargetP, Localizer, Multiloc2, PCLR)	81	0.800995	0.621622	0.644705	0.894415
118	0.623122						3/3 of (TargetP, Multiloc2 PCLR)	130	0.522388	0.889831	0.642767	0.916603
119	0.649472						2/3 of (TargetP, Multiloc2 PCLR)	131	0.756219	0.649573	0.641803	0.89977
120	0.595697						2/3 of (TargetP, Localizer, PCLR)	128	0.78607	0.624506	0.639295	0.894415
121	0.618446						1/2 of (TargetP, Multiloc2)	170	0.79602	0.610687	0.634181	0.890589
122	0.605543						1/3 of (TargetP, Localizer, Multiloc2)	126	0.840796	0.580756	0.633426	0.882173
123	0.496408						3/3 of (PredSL, Localizer, Multiloc2)	151	0.477612	0.932039	0.630994	0.914308
124	0.665261						2/2 of (PredSL, Multiloc2)	183	0.492537	0.908257	0.630851	0.914308
125	0.747457						1/2 of (TargetP, Localizer)	168	0.830846	0.581882	0.629478	0.882173
126	0.633426						1/2 of (PredSL, Localizer)	182	0.830846	0.577855	0.62634	0.880643
127	0.732294						1/3 of (PredSL, Localizer, Multiloc2)	153	0.845771	0.568562	0.626206	0.877582
128	0.639295						4/4 of (TargetP, PredSL, Localizer, Multiloc2)	67	0.457711	0.948454	0.623703	0.912777
129	0.518449						3/3 of (TargetP, PredSL, Multiloc2)	118	0.472637	0.92233	0.623122	0.912777
130	0.642767						2/2 of (TargetP, PCLR)	171	0.716418	0.651584	0.622491	0.897475
131	0.641803						4/4 of (PredSL, Localizer, Multiloc2, PCLR)	99	0.462687	0.93	0.619337	0.912012
132	0.511931						3/3 of (PredSL, Multiloc2, PCLR)	157	0.477612	0.90566	0.619193	0.912012
151	0.630994						3/3 of (TargetP, PredSL, PCLR)	121	0.60199	0.746914	0.618446	0.907422
152	0.740737						2/5 of (TargetP, PredSL, Localizer, Multiloc2, PCLR)	21	0.820896	0.572917	0.617671	0.878347
153	0.626206						1 of (TargetP)	1	0.761194	0.609562	0.615963	0.888294
154	0.677655						5/5 of (TargetP, PredSL, Localizer, Multiloc2, PCLR)	18	0.447761	0.947368	0.615888	0.911247
155	0.674996						4/4 of (TargetP, PredSL, Multiloc2, PCLR)	75	0.462687	0.920792	0.615297	0.911247
156	0.49845						2/4 of (TargetP, PredSL, Localizer, PCLR)	73	0.810945	0.575972	0.615241	0.879112
157	0.619193						2/4 of (TargetP, PredSL, Multiloc2, PCLR)	77	0.781095	0.594697	0.614907	0.884468
158	0.647283						2/3 of (TargetP, PredSL, PCLR)	122	0.761194	0.595331	0.605543	0.883703
159	0.492568						2/2 of (TargetP, PredSL)	165	0.616915	0.708571	0.604672	0.902066
160	0.664989						1/2 of (PredSL, Multiloc2)`	184	0.756219	0.59375	0.601914	0.882938
161	0.719305						2/2 of (PredSL, PCLR)	185	0.631841	0.686486	0.599614	0.899005
162	0.533798						1/3 of (TargetP, PredSL, Multiloc2)	120	0.835821	0.536741	0.595697	0.86381
165	0.604672						1/4 of (TargetP, PredSL, Localizer, Multiloc2)	70	0.865672	0.51632	0.592348	0.854629
166	0.587859						1/3 of (TargetP, PredSL, Localizer)	117	0.855721	0.516517	0.587929	0.854629
167	0.744216						1/2 of (TargetP, PredSL)	166	0.820896	0.535714	0.587859	0.863045
168	0.629478						1 of (PredSL)	3	0.676617	0.586207	0.556859	0.876817
169	0.650595						1/3 of (Localizer, Multiloc2, PCLR)	162	0.855721	0.456233	0.533798	0.820964
170	0.634181						1/2 of (Localizer, PCLR)	190	0.845771	0.454545	0.527852	0.820199
171	0.622491						1/4 of (TargetP, Localizer, Multiloc2, PCLR)	82	0.865672	0.439394	0.521983	0.809487
172	0.504822						1/3 of (TargetP, Localizer, PCLR)	129	0.860697	0.437975	0.518449	0.808722
181	0.696279						1/2 of (Multiloc2, PCLR)	192	0.810945	0.455307	0.513363	0.821729
182	0.62634						1/3 of (TargetP, Multiloc2 PCLR)	132	0.840796	0.440104	0.511931	0.811018
183	0.630851						1/2 of (TargetP, PCLR)	172	0.830846	0.437173	0.504822	0.809487
184	0.601914						1/4 of (PredSL, Localizer, Multiloc2, PCLR)	102	0.870647	0.419664	0.504491	0.79495
185	0.599614						1/5 of (TargetP, PredSL, Localizer, Multiloc2, PCLR)	22	0.880597	0.415493	0.504464	0.791125
186	0.486513						1/4 of (TargetP, PredSL, Localizer, PCLR)	74	0.875622	0.414118	0.500939	0.79036
187	0.676095						1/4 of (TargetP, PredSL, Multiloc2, PCLR)	78	0.865672	0.417266	0.499941	0.79342
188	0.731916						1/3 of (PredSL, Localizer, PCLR)	156	0.860697	0.417874	0.49845	0.794185
189	0.71764						1 of (PCLR)	6	0.78607	0.448864	0.496597	0.818669
190	0.527852						1/3 of (TargetP, PredSL, PCLR)	123	0.860697	0.415865	0.496408	0.792655
191	0.647824						1/3 of (PredSL, Multiloc2, PCLR)	159	0.840796	0.420398	0.492568	0.797246
192	0.513363						1/2 of (PredSL, PCLR)	186	0.830846	0.418546	0.486513	0.79648

## Sheet: Sheet2
	MS or GFP						GFP						Experimental Consensus (MS + GFP)
	Description	Workflow	Sensitivity	Specificity	MCC	ACC	Description	Workflow	Sensitivity	Specificity	MCC	ACC	Description	Workflow	Sensitivity	Specificity	MCC	ACC
1	2/2 of (TargetP, Localizer)	167	0.422741	0.747134	0.447752	0.79309	2/3 of (TargetP, Localizer, Multiloc2)	125	0.646154	0.785047	0.658743	0.907308	2/3 of (TargetP, Localizer, Multiloc2)	125	0.746269	0.824176	0.747457	0.936496
2	2/3 of (TargetP, Localizer, Multiloc2)	125	0.466799	0.702033	0.445419	0.789933	2/2 of (TargetP, Localizer)	167	0.610769	0.806911	0.649973	0.906502	2/2 of (TargetP, Localizer)	167	0.701493	0.865031	0.744216	0.937261
3	3/4 of (TargetP, Localizer, Multiloc2, PCLR)	80	0.450671	0.7088	0.440399	0.789027	3/4 of (TargetP, Localizer, Multiloc2, PCLR)	80	0.621538	0.790607	0.64723	0.905159	2/3 of (PredSL, Localizer, Multiloc2)	152	0.696517	0.864198	0.740737	0.936496
4	3/3 of (TargetP, Localizer, PCLR)	127	0.404181	0.751172	0.438387	0.790399	3/3 of (TargetP, Localizer, PCLR)	127	0.587692	0.821505	0.643787	0.905696	3/4 of (TargetP, Localizer, Multiloc2, PCLR)	80	0.716418	0.837209	0.737488	0.934966
5	2/2 of (Localizer, PCLR)	189	0.452563	0.701145	0.436408	0.787345	2/3 of (PredSL, Localizer, Multiloc2)	152	0.596923	0.803313	0.639446	0.904084	1 of (Localizer)	4	0.771144	0.778894	0.734364	0.93114
6	2/3 of (Localizer, Multiloc2, PCLR)	161	0.492657	0.667888	0.436189	0.783903	3/4 of (TargetP, PredSL, Localizer, Multiloc2)	68	0.575385	0.827434	0.639267	0.90489	3/4 of (PredSL, Localizer, Multiloc2, PCLR)	100	0.681592	0.867089	0.733232	0.934966
7	3/5 of (TargetP, PredSL, Localizer, Multiloc2, PCLR)	20	0.487161	0.65231	0.421643	0.778106	2/3 of (Localizer, Multiloc2, PCLR)	161	0.66	0.732082	0.634705	0.898442	3/4 of (TargetP, PredSL, Localizer, Multiloc2)	68	0.676617	0.871795	0.732746	0.934966
8	2/4 of (TargetP, PredSL, Localizer, Multiloc2)	69	0.503739	0.635124	0.417615	0.774327	2/2 of (Localizer, PCLR)	189	0.633846	0.755963	0.634189	0.900322	3/3 of (TargetP, Localizer, PCLR)	127	0.671642	0.876623	0.732294	0.934966
9	2/3 of (PredSL, Localizer, Multiloc2)	152	0.421299	0.7	0.417048	0.78191	1/2 of (Localizer, Multiloc2)	188	0.696923	0.695853	0.632087	0.893874	1/2 of (Localizer, Multiloc2)	188	0.800995	0.748837	0.731916	0.92808
10	3/4 of (TargetP, PredSL, Localizer, Multiloc2)	68	0.399405	0.718011	0.415164	0.782428	1 of (Localizer)	4	0.675385	0.713821	0.631848	0.896024	4/5 of (TargetP, PredSL, Localizer, Multiloc2, PCLR)	19	0.666667	0.87013	0.725716	0.933435
11	3/4 of (TargetP, PredSL, Localizer, PCLR)	72	0.469412	0.656502	0.414899	0.777045	4/5 of (TargetP, PredSL, Localizer, Multiloc2, PCLR)	19	0.563077	0.828054	0.631791	0.903278	2/3 of (Localizer, Multiloc2, PCLR)	161	0.746269	0.777202	0.719305	0.92808
12	3/4 of (PredSL, Localizer, Multiloc2, PCLR)	100	0.406793	0.709014	0.414069	0.781651	3/4 of (PredSL, Localizer, Multiloc2, PCLR)	100	0.578462	0.806867	0.629992	0.902203	2/2 of (Localizer, PCLR)	189	0.711443	0.80791	0.71764	0.92961
13	2/3 of (TargetP, PredSL, Localizer)	116	0.488242	0.641074	0.413808	0.774482	3/5 of (TargetP, PredSL, Localizer, Multiloc2, PCLR)	20	0.66	0.6875	0.606264	0.888232	3/4 of (TargetP, PredSL, Localizer, PCLR)	72	0.741294	0.752525	0.7013	0.922724
14	1 of (Localizer)	4	0.496396	0.631519	0.410878	0.772133	3/4 of (TargetP, PredSL, Localizer, PCLR)	72	0.647692	0.69702	0.605589	0.889307	3/5 of (TargetP, PredSL, Localizer, Multiloc2, PCLR)	20	0.751244	0.740196	0.699081	0.921194
15	2/4 of (TargetP, Localizer, Multiloc2, PCLR)	81	0.54158	0.601341	0.41008	0.765192	2/4 of (TargetP, PredSL, Localizer, Multiloc2)	69	0.678462	0.65625	0.595445	0.881784	2/2 of (PredSL, Localizer)	181	0.616915	0.873239	0.696279	0.927314
16	2/3 of (TargetP, Localizer, PCLR)	128	0.534192	0.605309	0.40963	0.766149	2/2 of (Localizer, Multiloc2)	187	0.473846	0.870056	0.593843	0.895755	2/3 of (TargetP, PredSL, Localizer)	116	0.771144	0.711009	0.691102	0.916603
17	4/5 of (TargetP, PredSL, Localizer, Multiloc2, PCLR)	19	0.389134	0.719234	0.40954	0.780901	2/3 of (TargetP, PredSL, Localizer)	116	0.663077	0.664099	0.592473	0.88259	2/4 of (TargetP, PredSL, Localizer, Multiloc2)	69	0.781095	0.697778	0.687652	0.914308
18	2/4 of (PredSL, Localizer, Multiloc2, PCLR)	101	0.529687	0.60496	0.407026	0.765554	2/2 of (PredSL, Localizer)	181	0.510769	0.813725	0.590641	0.894143	3/3 of (TargetP, PredSL, Localizer)	115	0.58209	0.89313	0.684034	0.925019
19	1/2 of (Localizer, Multiloc2)	188	0.529958	0.604398	0.406697	0.765347	3/3 of (Localizer, Multiloc2, PCLR)	160	0.461538	0.879765	0.589837	0.894949	3/3 of (PredSL, Localizer, PCLR)	154	0.587065	0.874074	0.677655	0.923489
20	2/3 of (PredSL, Localizer, PCLR)	155	0.518155	0.609733	0.405018	0.76633	3/3 of (TargetP, PredSL, Localizer)	115	0.490769	0.835079	0.588304	0.894143	2/2 of (Localizer, Multiloc2)	187	0.542289	0.931624	0.676095	0.923489
21	2/3 of (TargetP, Multiloc2 PCLR)	131	0.490855	0.623056	0.401378	0.768452	2/3 of (PredSL, Localizer, PCLR)	155	0.698462	0.628809	0.586863	0.875336	2/3 of (PredSL, Localizer, PCLR)	155	0.78607	0.675214	0.674996	0.908952
22	2/4 of (TargetP, PredSL, Localizer, PCLR)	73	0.553293	0.579285	0.396867	0.756263	1 of (Multiloc2)	5	0.495385	0.825641	0.586641	0.893606	4/4 of (TargetP, PredSL, Localizer, PCLR)	71	0.567164	0.890625	0.673008	0.922724
23	1/2 of (TargetP, Multiloc2)	170	0.520587	0.597395	0.396078	0.761517	2/4 of (PredSL, Localizer, Multiloc2, PCLR)	101	0.706154	0.62111	0.585328	0.873455	2/4 of (PredSL, Localizer, Multiloc2, PCLR)	101	0.791045	0.659751	0.666882	0.905126
24	2/5 of (TargetP, PredSL, Localizer, Multiloc2, PCLR)	21	0.557257	0.576099	0.395984	0.755047	3/3 of (TargetP, Localizer, Multiloc2)	124	0.452308	0.882883	0.584762	0.893874	3/3 of (TargetP, Localizer, Multiloc2)	124	0.517413	0.945455	0.665261	0.921194
25	2/4 of (TargetP, PredSL, Multiloc2, PCLR)	77	0.517794	0.594435	0.392191	0.760016	4/4 of (TargetP, Localizer, Multiloc2, PCLR)	79	0.444615	0.894737	0.584692	0.893874	3/3 of (Localizer, Multiloc2, PCLR)	160	0.527363	0.929825	0.664989	0.921194
26	2/2 of (Localizer, Multiloc2)	187	0.309577	0.7802	0.390749	0.77663	2/2 of (TargetP, Multiloc2)	169	0.466154	0.853521	0.580627	0.8928	3/4 of (TargetP, PredSL, Multiloc2, PCLR)	76	0.686567	0.741935	0.664111	0.915073
27	2/2 of (TargetP, PCLR)	171	0.467249	0.625196	0.390507	0.766511	4/4 of (TargetP, PredSL, Localizer, PCLR)	71	0.473846	0.84153	0.580089	0.892531	1 of (Multiloc2)	5	0.572139	0.864662	0.663261	0.920428
28	1 of (TargetP)	1	0.501712	0.599785	0.38844	0.760695	3/3 of (PredSL, Localizer, PCLR)	154	0.487692	0.821244	0.579335	0.891994	4/4 of (TargetP, Localizer, Multiloc2, PCLR)	79	0.507463	0.944444	0.657795	0.919663
29	2/3 of (TargetP, PredSL, PCLR)	122	0.50482	0.596445	0.387295	0.759653	2/2 of (Multiloc2, PCLR)	191	0.475385	0.837398	0.579112	0.892262	2/2 of (TargetP, Multiloc2)	169	0.537313	0.885246	0.650595	0.918133
30	3/3 of (Localizer, Multiloc2, PCLR)	160	0.299937	0.780722	0.384111	0.774715	3/3 of (TargetP, Multiloc2 PCLR)	130	0.453846	0.865103	0.577571	0.892262	2/3 of (TargetP, PredSL, Multiloc2)	119	0.701493	0.705	0.649472	0.908952
31	3/3 of (TargetP, PredSL, Localizer)	115	0.320299	0.751586	0.383277	0.774353	3/4 of (TargetP, PredSL, Multiloc2, PCLR)	76	0.586154	0.704251	0.575288	0.884739	2/2 of (Multiloc2, PCLR)	191	0.547264	0.866142	0.647824	0.917368
32	3/3 of (TargetP, Localizer, Multiloc2)	124	0.294891	0.786023	0.383101	0.774405	2/4 of (TargetP, Localizer, Multiloc2, PCLR)	81	0.710769	0.6	0.57221	0.866738	2/3 of (PredSL, Multiloc2, PCLR)	158	0.716418	0.688995	0.647283	0.906656
33	3/4 of (TargetP, PredSL, Multiloc2, PCLR)	76	0.415443	0.653301	0.382454	0.768763	2/3 of (TargetP, Localizer, PCLR)	128	0.696923	0.601594	0.56635	0.86647	2/4 of (TargetP, Localizer, Multiloc2, PCLR)	81	0.800995	0.621622	0.644705	0.894415
34	2/2 of (PredSL, Localizer)	181	0.337328	0.728972	0.382232	0.773628	2/3 of (TargetP, Multiloc2 PCLR)	131	0.661538	0.625	0.564882	0.871574	3/3 of (TargetP, Multiloc2 PCLR)	130	0.522388	0.889831	0.642767	0.916603
35	2/3 of (TargetP, PredSL, Multiloc2)	119	0.429949	0.641312	0.382156	0.767184	2/3 of (TargetP, PredSL, Multiloc2)	119	0.601538	0.672978	0.564533	0.879366	2/3 of (TargetP, Multiloc2 PCLR)	131	0.756219	0.649573	0.641803	0.89977
36	4/4 of (TargetP, Localizer, Multiloc2, PCLR)	79	0.287954	0.785644	0.377845	0.772904	1/2 of (TargetP, Multiloc2)	170	0.696923	0.585271	0.554205	0.860828	2/3 of (TargetP, Localizer, PCLR)	128	0.78607	0.624506	0.639295	0.894415
37	3/3 of (PredSL, Localizer, PCLR)	154	0.322642	0.738351	0.377715	0.772593	2/3 of (PredSL, Multiloc2, PCLR)	158	0.613846	0.644588	0.552861	0.873455	1/2 of (TargetP, Multiloc2)	170	0.79602	0.610687	0.634181	0.890589
38	4/4 of (TargetP, PredSL, Localizer, PCLR)	71	0.310028	0.751802	0.376355	0.772412	2/2 of (TargetP, PCLR)	171	0.627692	0.631579	0.55156	0.871037	1/3 of (TargetP, Localizer, Multiloc2)	126	0.840796	0.580756	0.633426	0.882173
39	1/2 of (TargetP, Localizer)	168	0.575277	0.544424	0.37522	0.739726	1/3 of (TargetP, Localizer, Multiloc2)	126	0.74	0.549087	0.547188	0.848469	3/3 of (PredSL, Localizer, Multiloc2)	151	0.477612	0.932039	0.630994	0.914308
40	1/3 of (TargetP, Localizer, Multiloc2)	126	0.579512	0.541596	0.37446	0.738328	2/5 of (TargetP, PredSL, Localizer, Multiloc2, PCLR)	21	0.727692	0.555164	0.546102	0.850618	2/2 of (PredSL, Multiloc2)	183	0.492537	0.908257	0.630851	0.914308
41	2/3 of (PredSL, Multiloc2, PCLR)	158	0.440851	0.621491	0.373684	0.762267	1/2 of (TargetP, Localizer)	168	0.732308	0.552204	0.545976	0.849543	1/2 of (TargetP, Localizer)	168	0.830846	0.581882	0.629478	0.882173
42	1/3 of (TargetP, PredSL, Multiloc2)	120	0.549149	0.5551	0.372981	0.744073	3/3 of (PredSL, Localizer, Multiloc2)	151	0.4	0.875421	0.543552	0.885277	1/2 of (PredSL, Localizer)	182	0.830846	0.577855	0.62634	0.880643
43	1 of (Multiloc2)	5	0.343243	0.703861	0.371608	0.769856	2/4 of (TargetP, PredSL, Localizer, PCLR)	73	0.718462	0.556615	0.542757	0.850887	1/3 of (PredSL, Localizer, Multiloc2)	153	0.845771	0.568562	0.626206	0.877582
44	2/2 of (Multiloc2, PCLR)	191	0.33039	0.712454	0.368393	0.769358	2/2 of (PredSL, Multiloc2)	183	0.412308	0.850794	0.541534	0.884739	4/4 of (TargetP, PredSL, Localizer, Multiloc2)	67	0.457711	0.948454	0.623703	0.912777
45	1/2 of (TargetP, PredSL)	166	0.537706	0.554905	0.367379	0.743323	1 of (TargetP)	1	0.667692	0.58728	0.540977	0.860021	3/3 of (TargetP, PredSL, Multiloc2)	118	0.472637	0.92233	0.623122	0.912777
46	1/2 of (PredSL, Localizer)	182	0.563835	0.541537	0.367106	0.737604	4/4 of (PredSL, Localizer, Multiloc2, PCLR)	99	0.390769	0.885017	0.540851	0.884739	2/2 of (TargetP, PCLR)	171	0.716418	0.651584	0.622491	0.897475
47	1/3 of (PredSL, Localizer, Multiloc2)	153	0.571223	0.537698	0.366817	0.735766	2/4 of (TargetP, PredSL, Multiloc2, PCLR)	77	0.689231	0.571429	0.539888	0.855454	4/4 of (PredSL, Localizer, Multiloc2, PCLR)	99	0.462687	0.93	0.619337	0.912012
48	2/2 of (TargetP, Multiloc2)	169	0.324263	0.716361	0.366637	0.769022	3/3 of (PredSL, Multiloc2, PCLR)	157	0.401538	0.861386	0.538491	0.884202	3/3 of (PredSL, Multiloc2, PCLR)	157	0.477612	0.90566	0.619193	0.912012
49	3/3 of (TargetP, Multiloc2 PCLR)	130	0.315524	0.720428	0.363178	0.768219	3/3 of (TargetP, PredSL, Multiloc2)	118	0.4	0.863787	0.53843	0.884202	3/3 of (TargetP, PredSL, PCLR)	121	0.60199	0.746914	0.618446	0.907422
50	1/2 of (PredSL, Multiloc2)`	184	0.469952	0.581235	0.357361	0.750492	4/4 of (TargetP, PredSL, Localizer, Multiloc2)	67	0.389231	0.881533	0.538198	0.884202	2/5 of (TargetP, PredSL, Localizer, Multiloc2, PCLR)	21	0.820896	0.572917	0.617671	0.878347
51	1/3 of (TargetP, PredSL, Localizer)	117	0.594288	0.515594	0.355053	0.723085	5/5 of (TargetP, PredSL, Localizer, Multiloc2, PCLR)	18	0.381538	0.892086	0.536897	0.883933	1 of (TargetP)	1	0.761194	0.609562	0.615963	0.888294
52	1/4 of (TargetP, PredSL, Localizer, Multiloc2)	70	0.596811	0.514326	0.354856	0.722308	4/4 of (TargetP, PredSL, Multiloc2, PCLR)	75	0.390769	0.872852	0.535592	0.883665	5/5 of (TargetP, PredSL, Localizer, Multiloc2, PCLR)	18	0.447761	0.947368	0.615888	0.911247
53	3/3 of (PredSL, Localizer, Multiloc2)	151	0.251824	0.769337	0.343237	0.763406	2/3 of (TargetP, PredSL, PCLR)	122	0.673846	0.574803	0.534787	0.855991	4/4 of (TargetP, PredSL, Multiloc2, PCLR)	75	0.462687	0.920792	0.615297	0.911247
54	1/3 of (TargetP, Multiloc2 PCLR)	132	0.607893	0.498117	0.342396	0.711439	1/3 of (PredSL, Localizer, Multiloc2)	153	0.74	0.526835	0.528877	0.838528	2/4 of (TargetP, PredSL, Localizer, PCLR)	73	0.810945	0.575972	0.615241	0.879112
55	1/2 of (Multiloc2, PCLR)	192	0.582215	0.508059	0.341853	0.718064	1/2 of (PredSL, Localizer)	182	0.730769	0.530726	0.527735	0.84014	2/4 of (TargetP, PredSL, Multiloc2, PCLR)	77	0.781095	0.594697	0.614907	0.884468
56	1/2 of (TargetP, PCLR)	172	0.603838	0.498549	0.341111	0.711749	3/3 of (TargetP, PredSL, PCLR)	121	0.503077	0.697228	0.522655	0.875067	2/3 of (TargetP, PredSL, PCLR)	122	0.761194	0.595331	0.605543	0.883703
57	4/4 of (TargetP, PredSL, Localizer, Multiloc2)	67	0.246058	0.773216	0.340664	0.762707	2/2 of (TargetP, PredSL)	165	0.523077	0.662768	0.514066	0.870231	2/2 of (TargetP, PredSL)	165	0.616915	0.708571	0.604672	0.902066
58	2/2 of (TargetP, PredSL)	165	0.368772	0.629983	0.340554	0.75647	1/2 of (PredSL, Multiloc2)`	184	0.649231	0.55308	0.506173	0.847125	1/2 of (PredSL, Multiloc2)`	184	0.756219	0.59375	0.601914	0.882938
59	4/4 of (PredSL, Localizer, Multiloc2, PCLR)	99	0.246058	0.770381	0.339362	0.762371	1/3 of (TargetP, PredSL, Multiloc2)	120	0.727692	0.505882	0.505354	0.828318	2/2 of (PredSL, PCLR)	185	0.631841	0.686486	0.599614	0.899005
60	3/3 of (TargetP, PredSL, PCLR)	121	0.352374	0.639575	0.337636	0.756936	1/4 of (TargetP, PredSL, Localizer, Multiloc2)	70	0.761538	0.484819	0.502314	0.817034	1/3 of (TargetP, PredSL, Multiloc2)	120	0.835821	0.536741	0.595697	0.86381
61	5/5 of (TargetP, PredSL, Localizer, Multiloc2, PCLR)	18	0.241373	0.773383	0.337159	0.761775	2/2 of (PredSL, PCLR)	185	0.529231	0.63586	0.500998	0.864858	1/4 of (TargetP, PredSL, Localizer, Multiloc2)	70	0.865672	0.51632	0.592348	0.854629
62	1 of (PCLR)	6	0.569459	0.507507	0.335695	0.71758	1/3 of (TargetP, PredSL, Localizer)	117	0.755385	0.485658	0.500275	0.817571	1/3 of (TargetP, PredSL, Localizer)	117	0.855721	0.516517	0.587929	0.854629
63	1/3 of (PredSL, Multiloc2, PCLR)	159	0.606001	0.49077	0.333477	0.706211	1/2 of (TargetP, PredSL)	166	0.710769	0.50547	0.497156	0.828049	1/2 of (TargetP, PredSL)	166	0.820896	0.535714	0.587859	0.863045
64	1/4 of (TargetP, PredSL, Multiloc2, PCLR)	78	0.621317	0.483828	0.332149	0.700828	1/3 of (Localizer, Multiloc2, PCLR)	162	0.784615	0.456989	0.486681	0.79957	1 of (PredSL)	3	0.676617	0.586207	0.556859	0.876817
65	1/2 of (PredSL, PCLR)	186	0.600685	0.490581	0.331005	0.706134	1/2 of (Localizer, PCLR)	190	0.776923	0.455776	0.482111	0.799033	1/3 of (Localizer, Multiloc2, PCLR)	162	0.855721	0.456233	0.533798	0.820964
66	1/3 of (TargetP, PredSL, PCLR)	123	0.618704	0.483694	0.33089	0.700776	1/2 of (Multiloc2, PCLR)	192	0.755385	0.463645	0.480044	0.804675	1/2 of (Localizer, PCLR)	190	0.845771	0.454545	0.527852	0.820199
67	1/2 of (Localizer, PCLR)	190	0.613208	0.485657	0.3308	0.702355	1/3 of (TargetP, Multiloc2 PCLR)	132	0.783077	0.447276	0.476564	0.793122	1/4 of (TargetP, Localizer, Multiloc2, PCLR)	82	0.865672	0.439394	0.521983	0.809487
68	1/3 of (Localizer, Multiloc2, PCLR)	162	0.616362	0.483839	0.330067	0.700932	1/4 of (TargetP, Localizer, Multiloc2, PCLR)	82	0.796923	0.439728	0.475136	0.787211	1/3 of (TargetP, Localizer, PCLR)	129	0.860697	0.437975	0.518449	0.808722
69	2/2 of (PredSL, Multiloc2)	183	0.278043	0.700409	0.327586	0.758463	1/3 of (TargetP, Localizer, PCLR)	129	0.793846	0.439523	0.473589	0.787211	1/2 of (Multiloc2, PCLR)	192	0.810945	0.455307	0.513363	0.821729
70	2/2 of (PredSL, PCLR)	185	0.373547	0.60685	0.327363	0.750543	1/2 of (TargetP, PCLR)	172	0.775385	0.445623	0.471578	0.792316	1/3 of (TargetP, Multiloc2 PCLR)	132	0.840796	0.440104	0.511931	0.811018
71	3/3 of (TargetP, PredSL, Multiloc2)	118	0.270565	0.707754	0.326408	0.758385	1 of (PCLR)	6	0.735385	0.460501	0.468248	0.803332	1/2 of (TargetP, PCLR)	172	0.830846	0.437173	0.504822	0.809487
72	1/3 of (TargetP, Localizer, PCLR)	129	0.629066	0.475128	0.325295	0.693841	1/4 of (TargetP, PredSL, Multiloc2, PCLR)	78	0.798462	0.418886	0.454453	0.771359	1/4 of (PredSL, Localizer, Multiloc2, PCLR)	102	0.870647	0.419664	0.504491	0.79495
73	3/3 of (PredSL, Multiloc2, PCLR)	157	0.270565	0.705592	0.325288	0.758049	1/3 of (PredSL, Multiloc2, PCLR)	159	0.781538	0.425461	0.454036	0.777539	1/5 of (TargetP, PredSL, Localizer, Multiloc2, PCLR)	22	0.880597	0.415493	0.504464	0.791125
74	1/4 of (TargetP, Localizer, Multiloc2, PCLR)	82	0.630417	0.474276	0.324854	0.693116	1/4 of (PredSL, Localizer, Multiloc2, PCLR)	102	0.796923	0.418079	0.452951	0.770822	1/4 of (TargetP, PredSL, Localizer, PCLR)	74	0.875622	0.414118	0.500939	0.79036
75	4/4 of (TargetP, PredSL, Multiloc2, PCLR)	75	0.264528	0.70935	0.323118	0.757609	1 of (PredSL)	3	0.566154	0.534884	0.451851	0.838259	1/4 of (TargetP, PredSL, Multiloc2, PCLR)	78	0.865672	0.417266	0.499941	0.79342
76	1/3 of (PredSL, Localizer, PCLR)	156	0.629786	0.470264	0.319822	0.689881	1/5 of (TargetP, PredSL, Localizer, Multiloc2, PCLR)	22	0.807692	0.412088	0.451192	0.76518	1/3 of (PredSL, Localizer, PCLR)	156	0.860697	0.417874	0.49845	0.794185
77	1/4 of (PredSL, Localizer, Multiloc2, PCLR)	102	0.631228	0.469351	0.319324	0.689079	1/3 of (TargetP, PredSL, PCLR)	123	0.792308	0.417342	0.450215	0.770553	1 of (PCLR)	6	0.78607	0.448864	0.496597	0.818669
78	1/5 of (TargetP, PredSL, Localizer, Multiloc2, PCLR)	22	0.640508	0.463187	0.315651	0.683514	1/4 of (TargetP, PredSL, Localizer, PCLR)	74	0.804615	0.411487	0.449245	0.764911	1/3 of (TargetP, PredSL, PCLR)	123	0.860697	0.415865	0.496408	0.792655
79	1/4 of (TargetP, PredSL, Localizer, PCLR)	74	0.639517	0.463437	0.315553	0.683773	1/3 of (PredSL, Localizer, PCLR)	156	0.790769	0.416869	0.449066	0.770285	1/3 of (PredSL, Multiloc2, PCLR)	159	0.840796	0.420398	0.492568	0.797246
80	1 of (PredSL)	3	0.404865	0.563935	0.311673	0.739111	1/2 of (PredSL, PCLR)	186	0.772308	0.423629	0.448221	0.776733	1/2 of (PredSL, PCLR)	186	0.830846	0.418546	0.486513	0.79648

## Sheet: Sheet1
							MCC
							Rank	Description	Sensitivity	Specificity	MCC	ACC
							1	2/3 of (TargetP, Localizer, Multiloc2)	0.646154	0.785047	0.658743	0.907308
							2	3/4 of (TargetP, WolfPSORT, Localizer, Multiloc2)	0.618462	0.810484	0.656705	0.908114
							3	2/2 of (TargetP, Localizer)	0.610769	0.806911	0.649973	0.906502
							4	4/5 of (TargetP, WolfPSORT, Localizer, Multiloc2, PCLR)	0.601538	0.816284	0.64953	0.906771
							5	3/4 of (TargetP, Localizer, Multiloc2, PCLR)	0.621538	0.790607	0.64723	0.905159
							6	2/4 of (TargetP, WolfPSORT, Multiloc2, PCLR)	0.695385	0.719745	0.646861	0.899516
							7	3/3 of (TargetP, Localizer, PCLR)	0.587692	0.821505	0.643787	0.905696
							8	3/4 of (WolfPSORT, Localizer, Multiloc2, PCLR)	0.633846	0.771536	0.643459	0.903278
							9	2/3 of (WolfPSORT, Localizer, Multiloc2)	0.66	0.744792	0.642589	0.901128
							10	2/3 of (PredSL, Localizer, Multiloc2)	0.596923	0.803313	0.639446	0.904084
							11	3/4 of (TargetP, PredSL, Localizer, Multiloc2)	0.575385	0.827434	0.639267	0.90489
							12	2/3 of (Localizer, Multiloc2, PCLR)	0.66	0.732082	0.634705	0.898442
							13	2/2 of (Localizer, PCLR)	0.633846	0.755963	0.634189	0.900322
							14	3/5 of (TargetP, WolfPSORT, PredSL, Localizer, Multiloc2)	0.652308	0.737391	0.633597	0.89871
							15	4/6 of (TargetP, WolfPSORT, PredSL, Localizer, Multiloc2, PCLR)	0.638462	0.750452	0.633568	0.899785
							16	1/2 of (Localizer, Multiloc2)	0.696923	0.695853	0.632087	0.893874
							17	1 of (Localizer)	0.675385	0.713821	0.631848	0.896024
							18	4/5 of (TargetP, PredSL, Localizer, Multiloc2, PCLR)	0.563077	0.828054	0.631791	0.903278
							19	4/5 of (TargetP, WolfPSORT, PredSL, Localizer, Multiloc2)	0.547692	0.845606	0.631145	0.903546
							20	3/4 of (PredSL, Localizer, Multiloc2, PCLR)	0.578462	0.806867	0.629992	0.902203
							21	5/6 of (TargetP, WolfPSORT, PredSL, Localizer, Multiloc2, PCLR)	0.536923	0.85122	0.627013	0.90274
							22	3/4 of (WolfPSORT, PredSL, Localizer, Multiloc2)	0.563077	0.818792	0.626826	0.901934
							23	4/5 of (TargetP, WolfPSORT, PredSL, Localizer, PCLR)	0.612308	0.763916	0.626189	0.899248
							24	2/3 of (TargetP, WolfPSORT, Multiloc2)	0.643077	0.733333	0.625791	0.89683
							25	3/4 of (TargetP, WolfPSORT, PredSL, Localizer)	0.626154	0.748162	0.625005	0.897904
