# Supplementary material for: Genome-Scale Characterization of Predicted Plastid-Targeted Proteomes in Higher Plants
Source: Sci Rep. 2020 May 19;10:8281. doi: 10.1038/s41598-020-64670-5 (PMC7237471; doi:10.1038/s41598-020-64670-5)
Supplement: Supplementary file 3 [file 41598_2020_64670_MOESM3_ESM.zip › Supplementary File 3/Supplementary File 3.xlsx]

## Sheet: Plastidial
	Total Proteome																		Plastome
Cluster Number	Ambtr	Antam	Artha	Bradi	Frave	Glyma	Maldo	Orysa	Panvi	Poptr	Prupe	Setit	Solly	Sorbi	Vitvi	Total species	Total Sequences		Ambtr Plastidial	Antam Plastidial	Artha Plastidial	Bradi Plastidial	Frave Plastidial	Glyma Plastidial	Maldo Plastidial	Orysa Plastidial	Panvi Plastidial	Poptr Plastidial	Prupe Plastidial	Setit Plastidial	Solly Plastidial	Sorbi Plastidial	Vitvi Plastidial	Unique Cluster	Plastidial Sequences	Plastid Species
V5_BLAST_0.9SELF0.4OUT-REDO4-Cluster_20	1	0	0	0	0	0	0	0	0	0	0	0	0	0	0	1	1		1	0	0	0	0	0	0	0	0	0	0	0	0	0	0	1	1	1	Ambtr_seq10041c
V5_BLAST_0.9SELF0.4OUT-REDO4-Cluster_72	1	0	0	0	0	0	0	0	0	0	0	0	0	0	0	1	1		1	0	0	0	0	0	0	0	0	0	0	0	0	0	0	1	1	1	Ambtr_seq10156c
V5_BLAST_0.9SELF0.4OUT-REDO4-Cluster_86	1	0	0	0	0	0	0	0	0	0	0	0	0	0	0	1	1		1	0	0	0	0	0	0	0	0	0	0	0	0	0	0	1	1	1	Ambtr_seq10192c
V5_BLAST_0.9SELF0.4OUT-REDO4-Cluster_87	1	0	0	0	0	0	0	0	0	0	0	0	0	0	0	1	1		1	0	0	0	0	0	0	0	0	0	0	0	0	0	0	1	1	1	Ambtr_seq10193c
V5_BLAST_0.9SELF0.4OUT-REDO4-Cluster_90	1	0	0	0	0	0	0	0	0	0	0	0	0	0	0	1	1		1	0	0	0	0	0	0	0	0	0	0	0	0	0	0	1	1	1	Ambtr_seq10199c
V5_BLAST_0.9SELF0.4OUT-REDO4-Cluster_94	1	0	0	0	0	0	0	0	0	0	0	0	0	0	0	1	1		1	0	0	0	0	0	0	0	0	0	0	0	0	0	0	1	1	1	Ambtr_seq10217c
V5_BLAST_0.9SELF0.4OUT-REDO4-Cluster_95	1	0	0	0	0	0	0	0	0	0	0	0	0	0	0	1	1		1	0	0	0	0	0	0	0	0	0	0	0	0	0	0	1	1	1	Ambtr_seq10218c
V5_BLAST_0.9SELF0.4OUT-REDO4-Cluster_97	1	0	0	0	0	0	0	0	0	0	0	0	0	0	0	1	1		1	0	0	0	0	0	0	0	0	0	0	0	0	0	0	1	1	1	Ambtr_seq10225c
V5_BLAST_0.9SELF0.4OUT-REDO4-Cluster_135	1	0	0	0	0	0	0	0	0	0	0	0	0	0	0	1	1		1	0	0	0	0	0	0	0	0	0	0	0	0	0	0	1	1	1	Ambtr_seq10297c
V5_BLAST_0.9SELF0.4OUT-REDO4-Cluster_157	1	0	0	0	0	0	0	0	0	0	0	0	0	0	0	1	1		1	0	0	0	0	0	0	0	0	0	0	0	0	0	0	1	1	1	Ambtr_seq10337c
V5_BLAST_0.9SELF0.4OUT-REDO4-Cluster_160	1	0	0	0	0	0	0	0	0	0	0	0	0	0	0	1	1		1	0	0	0	0	0	0	0	0	0	0	0	0	0	0	1	1	1	Ambtr_seq10341c
V5_BLAST_0.9SELF0.4OUT-REDO4-Cluster_177	1	0	0	0	0	0	0	0	0	0	0	0	0	0	0	1	1		1	0	0	0	0	0	0	0	0	0	0	0	0	0	0	1	1	1	Ambtr_seq10368c
V5_BLAST_0.9SELF0.4OUT-REDO4-Cluster_185	1	0	0	0	0	0	0	0	0	0	0	0	0	0	0	1	1		1	0	0	0	0	0	0	0	0	0	0	0	0	0	0	1	1	1	Ambtr_seq10383c
V5_BLAST_0.9SELF0.4OUT-REDO4-Cluster_214	1	0	0	0	0	0	0	0	0	0	0	0	0	0	0	1	1		1	0	0	0	0	0	0	0	0	0	0	0	0	0	0	1	1	1	Ambtr_seq10428c
V5_BLAST_0.9SELF0.4OUT-REDO4-Cluster_215	1	0	0	0	0	0	0	0	0	0	0	0	0	0	0	1	1		1	0	0	0	0	0	0	0	0	0	0	0	0	0	0	1	1	1	Ambtr_seq10430c
V5_BLAST_0.9SELF0.4OUT-REDO4-Cluster_233	1	0	0	0	0	0	0	0	0	0	0	0	0	0	0	1	1		1	0	0	0	0	0	0	0	0	0	0	0	0	0	0	1	1	1	Ambtr_seq10472c
V5_BLAST_0.9SELF0.4OUT-REDO4-Cluster_274	1	0	0	0	0	0	0	0	0	0	0	0	0	0	0	1	1		1	0	0	0	0	0	0	0	0	0	0	0	0	0	0	1	1	1	Ambtr_seq10540c
V5_BLAST_0.9SELF0.4OUT-REDO4-Cluster_288	1	0	0	0	0	0	0	0	0	0	0	0	0	0	0	1	1		1	0	0	0	0	0	0	0	0	0	0	0	0	0	0	1	1	1	Ambtr_seq10562c
V5_BLAST_0.9SELF0.4OUT-REDO4-Cluster_296	1	0	0	0	0	0	0	0	0	0	0	0	0	0	0	1	1		1	0	0	0	0	0	0	0	0	0	0	0	0	0	0	1	1	1	Ambtr_seq10577c
V5_BLAST_0.9SELF0.4OUT-REDO4-Cluster_335	1	0	0	0	0	0	0	0	0	0	0	0	0	0	0	1	1		1	0	0	0	0	0	0	0	0	0	0	0	0	0	0	1	1	1	Ambtr_seq10626c
V5_BLAST_0.9SELF0.4OUT-REDO4-Cluster_386	1	0	0	0	0	0	0	0	0	0	0	0	0	0	0	1	1		1	0	0	0	0	0	0	0	0	0	0	0	0	0	0	1	1	1	Ambtr_seq10756c
V5_BLAST_0.9SELF0.4OUT-REDO4-Cluster_387	1	0	0	0	0	0	0	0	0	0	0	0	0	0	0	1	1		1	0	0	0	0	0	0	0	0	0	0	0	0	0	0	1	1	1	Ambtr_seq10762c
V5_BLAST_0.9SELF0.4OUT-REDO4-Cluster_400	1	0	0	0	0	0	0	0	0	0	0	0	0	0	0	1	1		1	0	0	0	0	0	0	0	0	0	0	0	0	0	0	1	1	1	Ambtr_seq10786c
V5_BLAST_0.9SELF0.4OUT-REDO4-Cluster_406	1	0	0	0	0	0	0	0	0	0	0	0	0	0	0	1	1		1	0	0	0	0	0	0	0	0	0	0	0	0	0	0	1	1	1	Ambtr_seq10804c
V5_BLAST_0.9SELF0.4OUT-REDO4-Cluster_410	1	0	0	0	0	0	0	0	0	0	0	0	0	0	0	1	1		1	0	0	0	0	0	0	0	0	0	0	0	0	0	0	1	1	1	Ambtr_seq1081c
V5_BLAST_0.9SELF0.4OUT-REDO4-Cluster_457	1	0	0	0	0	0	0	0	0	0	0	0	0	0	0	1	1		1	0	0	0	0	0	0	0	0	0	0	0	0	0	0	1	1	1	Ambtr_seq10921c
V5_BLAST_0.9SELF0.4OUT-REDO4-Cluster_463	1	0	0	0	0	0	0	0	0	0	0	0	0	0	0	1	1		1	0	0	0	0	0	0	0	0	0	0	0	0	0	0	1	1	1	Ambtr_seq10927c
V5_BLAST_0.9SELF0.4OUT-REDO4-Cluster_465	1	0	0	0	0	0	0	0	0	0	0	0	0	0	0	1	1		1	0	0	0	0	0	0	0	0	0	0	0	0	0	0	1	1	1	Ambtr_seq1093c
V5_BLAST_0.9SELF0.4OUT-REDO4-Cluster_483	1	0	0	0	0	0	0	0	0	0	0	0	0	0	0	1	1		1	0	0	0	0	0	0	0	0	0	0	0	0	0	0	1	1	1	Ambtr_seq10961c
V5_BLAST_0.9SELF0.4OUT-REDO4-Cluster_492	1	0	0	0	0	0	0	0	0	0	0	0	0	0	0	1	1		1	0	0	0	0	0	0	0	0	0	0	0	0	0	0	1	1	1	Ambtr_seq10974c
V5_BLAST_0.9SELF0.4OUT-REDO4-Cluster_562	1	0	0	0	0	0	0	0	0	0	0	0	0	0	0	1	1		1	0	0	0	0	0	0	0	0	0	0	0	0	0	0	1	1	1	Ambtr_seq11098c
V5_BLAST_0.9SELF0.4OUT-REDO4-Cluster_565	1	0	0	0	0	0	0	0	0	0	0	0	0	0	0	1	1		1	0	0	0	0	0	0	0	0	0	0	0	0	0	0	1	1	1	Ambtr_seq1110c
V5_BLAST_0.9SELF0.4OUT-REDO4-Cluster_608	1	0	0	0	0	0	0	0	0	0	0	0	0	0	0	1	1		1	0	0	0	0	0	0	0	0	0	0	0	0	0	0	1	1	1	Ambtr_seq11195c
V5_BLAST_0.9SELF0.4OUT-REDO4-Cluster_640	1	0	0	0	0	0	0	0	0	0	0	0	0	0	0	1	1		1	0	0	0	0	0	0	0	0	0	0	0	0	0	0	1	1	1	Ambtr_seq11242c
V5_BLAST_0.9SELF0.4OUT-REDO4-Cluster_658	1	0	0	0	0	0	0	0	0	0	0	0	0	0	0	1	1		1	0	0	0	0	0	0	0	0	0	0	0	0	0	0	1	1	1	Ambtr_seq11271c
V5_BLAST_0.9SELF0.4OUT-REDO4-Cluster_695	1	0	0	0	0	0	0	0	0	0	0	0	0	0	0	1	1		1	0	0	0	0	0	0	0	0	0	0	0	0	0	0	1	1	1	Ambtr_seq1133c
V5_BLAST_0.9SELF0.4OUT-REDO4-Cluster_723	1	0	0	0	0	0	0	0	0	0	0	0	0	0	0	1	1		1	0	0	0	0	0	0	0	0	0	0	0	0	0	0	1	1	1	Ambtr_seq11376c
V5_BLAST_0.9SELF0.4OUT-REDO4-Cluster_731	1	0	0	0	0	0	0	0	0	0	0	0	0	0	0	1	1		1	0	0	0	0	0	0	0	0	0	0	0	0	0	0	1	1	1	Ambtr_seq11384c
V5_BLAST_0.9SELF0.4OUT-REDO4-Cluster_732	1	0	0	0	0	0	0	0	0	0	0	0	0	0	0	1	1		1	0	0	0	0	0	0	0	0	0	0	0	0	0	0	1	1	1	Ambtr_seq11385c
V5_BLAST_0.9SELF0.4OUT-REDO4-Cluster_737	1	0	0	0	0	0	0	0	0	0	0	0	0	0	0	1	1		1	0	0	0	0	0	0	0	0	0	0	0	0	0	0	1	1	1	Ambtr_seq11392c
V5_BLAST_0.9SELF0.4OUT-REDO4-Cluster_747	1	0	0	0	0	0	0	0	0	0	0	0	0	0	0	1	1		1	0	0	0	0	0	0	0	0	0	0	0	0	0	0	1	1	1	Ambtr_seq11403c
V5_BLAST_0.9SELF0.4OUT-REDO4-Cluster_753	1	0	0	0	0	0	0	0	0	0	0	0	0	0	0	1	1		1	0	0	0	0	0	0	0	0	0	0	0	0	0	0	1	1	1	Ambtr_seq11413c
V5_BLAST_0.9SELF0.4OUT-REDO4-Cluster_801	1	0	0	0	0	0	0	0	0	0	0	0	0	0	0	1	1		1	0	0	0	0	0	0	0	0	0	0	0	0	0	0	1	1	1	Ambtr_seq11510c
V5_BLAST_0.9SELF0.4OUT-REDO4-Cluster_804	1	0	0	0	0	0	0	0	0	0	0	0	0	0	0	1	1		1	0	0	0	0	0	0	0	0	0	0	0	0	0	0	1	1	1	Ambtr_seq11517c
V5_BLAST_0.9SELF0.4OUT-REDO4-Cluster_850	1	0	0	0	0	0	0	0	0	0	0	0	0	0	0	1	1		1	0	0	0	0	0	0	0	0	0	0	0	0	0	0	1	1	1	Ambtr_seq11601c
V5_BLAST_0.9SELF0.4OUT-REDO4-Cluster_858	1	0	0	0	0	0	0	0	0	0	0	0	0	0	0	1	1		1	0	0	0	0	0	0	0	0	0	0	0	0	0	0	1	1	1	Ambtr_seq11615c
V5_BLAST_0.9SELF0.4OUT-REDO4-Cluster_908	1	0	0	0	0	0	0	0	0	0	0	0	0	0	0	1	1		1	0	0	0	0	0	0	0	0	0	0	0	0	0	0	1	1	1	Ambtr_seq1173c
V5_BLAST_0.9SELF0.4OUT-REDO4-Cluster_982	1	0	0	0	0	0	0	0	0	0	0	0	0	0	0	1	1		1	0	0	0	0	0	0	0	0	0	0	0	0	0	0	1	1	1	Ambtr_seq11834c
V5_BLAST_0.9SELF0.4OUT-REDO4-Cluster_988	1	0	0	0	0	0	0	0	0	0	0	0	0	0	0	1	1		1	0	0	0	0	0	0	0	0	0	0	0	0	0	0	1	1	1	Ambtr_seq11850c
V5_BLAST_0.9SELF0.4OUT-REDO4-Cluster_1015	1	0	0	0	0	0	0	0	0	0	0	0	0	0	0	1	1		1	0	0	0	0	0	0	0	0	0	0	0	0	0	0	1	1	1	Ambtr_seq11913c
V5_BLAST_0.9SELF0.4OUT-REDO4-Cluster_1030	1	0	0	0	0	0	0	0	0	0	0	0	0	0	0	1	1		1	0	0	0	0	0	0	0	0	0	0	0	0	0	0	1	1	1	Ambtr_seq11960c
V5_BLAST_0.9SELF0.4OUT-REDO4-Cluster_1090	1	0	0	0	0	0	0	0	0	0	0	0	0	0	0	1	1		1	0	0	0	0	0	0	0	0	0	0	0	0	0	0	1	1	1	Ambtr_seq12070c
V5_BLAST_0.9SELF0.4OUT-REDO4-Cluster_1100	1	0	0	0	0	0	0	0	0	0	0	0	0	0	0	1	1		1	0	0	0	0	0	0	0	0	0	0	0	0	0	0	1	1	1	Ambtr_seq12083c
V5_BLAST_0.9SELF0.4OUT-REDO4-Cluster_1206	1	0	0	0	0	0	0	0	0	0	0	0	0	0	0	1	1		1	0	0	0	0	0	0	0	0	0	0	0	0	0	0	1	1	1	Ambtr_seq12284c
V5_BLAST_0.9SELF0.4OUT-REDO4-Cluster_1211	1	0	0	0	0	0	0	0	0	0	0	0	0	0	0	1	1		1	0	0	0	0	0	0	0	0	0	0	0	0	0	0	1	1	1	Ambtr_seq12292c
V5_BLAST_0.9SELF0.4OUT-REDO4-Cluster_1221	1	0	0	0	0	0	0	0	0	0	0	0	0	0	0	1	1		1	0	0	0	0	0	0	0	0	0	0	0	0	0	0	1	1	1	Ambtr_seq1231c
V5_BLAST_0.9SELF0.4OUT-REDO4-Cluster_1229	1	0	0	0	0	0	0	0	0	0	0	0	0	0	0	1	1		1	0	0	0	0	0	0	0	0	0	0	0	0	0	0	1	1	1	Ambtr_seq12322c
V5_BLAST_0.9SELF0.4OUT-REDO4-Cluster_1235	1	0	0	0	0	0	0	0	0	0	0	0	0	0	0	1	1		1	0	0	0	0	0	0	0	0	0	0	0	0	0	0	1	1	1	Ambtr_seq12336c
V5_BLAST_0.9SELF0.4OUT-REDO4-Cluster_1242	1	0	0	0	0	0	0	0	0	0	0	0	0	0	0	1	1		1	0	0	0	0	0	0	0	0	0	0	0	0	0	0	1	1	1	Ambtr_seq12350c
V5_BLAST_0.9SELF0.4OUT-REDO4-Cluster_1246	1	0	0	0	0	0	0	0	0	0	0	0	0	0	0	1	1		1	0	0	0	0	0	0	0	0	0	0	0	0	0	0	1	1	1	Ambtr_seq1236c
V5_BLAST_0.9SELF0.4OUT-REDO4-Cluster_1266	1	0	0	0	0	0	0	0	0	0	0	0	0	0	0	1	1		1	0	0	0	0	0	0	0	0	0	0	0	0	0	0	1	1	1	Ambtr_seq12393c
V5_BLAST_0.9SELF0.4OUT-REDO4-Cluster_1281	1	0	0	0	0	0	0	0	0	0	0	0	0	0	0	1	1		1	0	0	0	0	0	0	0	0	0	0	0	0	0	0	1	1	1	Ambtr_seq12413c
V5_BLAST_0.9SELF0.4OUT-REDO4-Cluster_1295	1	0	0	0	0	0	0	0	0	0	0	0	0	0	0	1	1		1	0	0	0	0	0	0	0	0	0	0	0	0	0	0	1	1	1	Ambtr_seq12445c
V5_BLAST_0.9SELF0.4OUT-REDO4-Cluster_1303	1	0	0	0	0	0	0	0	0	0	0	0	0	0	0	1	1		1	0	0	0	0	0	0	0	0	0	0	0	0	0	0	1	1	1	Ambtr_seq12458c
V5_BLAST_0.9SELF0.4OUT-REDO4-Cluster_1319	1	0	0	0	0	0	0	0	0	0	0	0	0	0	0	1	1		1	0	0	0	0	0	0	0	0	0	0	0	0	0	0	1	1	1	Ambtr_seq12501c
V5_BLAST_0.9SELF0.4OUT-REDO4-Cluster_1335	1	0	0	0	0	0	0	0	0	0	0	0	0	0	0	1	1		1	0	0	0	0	0	0	0	0	0	0	0	0	0	0	1	1	1	Ambtr_seq12543c
V5_BLAST_0.9SELF0.4OUT-REDO4-Cluster_1348	1	0	0	0	0	0	0	0	0	0	0	0	0	0	0	1	1		1	0	0	0	0	0	0	0	0	0	0	0	0	0	0	1	1	1	Ambtr_seq12578c
V5_BLAST_0.9SELF0.4OUT-REDO4-Cluster_1359	1	0	0	0	0	0	0	0	0	0	0	0	0	0	0	1	1		1	0	0	0	0	0	0	0	0	0	0	0	0	0	0	1	1	1	Ambtr_seq12604c
V5_BLAST_0.9SELF0.4OUT-REDO4-Cluster_1369	1	0	0	0	0	0	0	0	0	0	0	0	0	0	0	1	1		1	0	0	0	0	0	0	0	0	0	0	0	0	0	0	1	1	1	Ambtr_seq12632c
V5_BLAST_0.9SELF0.4OUT-REDO4-Cluster_1410	1	0	0	0	0	0	0	0	0	0	0	0	0	0	0	1	1		1	0	0	0	0	0	0	0	0	0	0	0	0	0	0	1	1	1	Ambtr_seq12694c
V5_BLAST_0.9SELF0.4OUT-REDO4-Cluster_1461	1	0	0	0	0	0	0	0	0	0	0	0	0	0	0	1	1		1	0	0	0	0	0	0	0	0	0	0	0	0	0	0	1	1	1	Ambtr_seq12762c
V5_BLAST_0.9SELF0.4OUT-REDO4-Cluster_1465	1	0	0	0	0	0	0	0	0	0	0	0	0	0	0	1	1		1	0	0	0	0	0	0	0	0	0	0	0	0	0	0	1	1	1	Ambtr_seq1277c
V5_BLAST_0.9SELF0.4OUT-REDO4-Cluster_1479	1	0	0	0	0	0	0	0	0	0	0	0	0	0	0	1	1		1	0	0	0	0	0	0	0	0	0	0	0	0	0	0	1	1	1	Ambtr_seq12786c
V5_BLAST_0.9SELF0.4OUT-REDO4-Cluster_1488	1	0	0	0	0	0	0	0	0	0	0	0	0	0	0	1	1		1	0	0	0	0	0	0	0	0	0	0	0	0	0	0	1	1	1	Ambtr_seq12797c
V5_BLAST_0.9SELF0.4OUT-REDO4-Cluster_1499	1	0	0	0	0	0	0	0	0	0	0	0	0	0	0	1	1		1	0	0	0	0	0	0	0	0	0	0	0	0	0	0	1	1	1	Ambtr_seq12813c
V5_BLAST_0.9SELF0.4OUT-REDO4-Cluster_1507	1	0	0	0	0	0	0	0	0	0	0	0	0	0	0	1	1		1	0	0	0	0	0	0	0	0	0	0	0	0	0	0	1	1	1	Ambtr_seq12833c
V5_BLAST_0.9SELF0.4OUT-REDO4-Cluster_1523	1	0	0	0	0	0	0	0	0	0	0	0	0	0	0	1	1		1	0	0	0	0	0	0	0	0	0	0	0	0	0	0	1	1	1	Ambtr_seq12858c
V5_BLAST_0.9SELF0.4OUT-REDO4-Cluster_1565	1	0	0	0	0	0	0	0	0	0	0	0	0	0	0	1	1		1	0	0	0	0	0	0	0	0	0	0	0	0	0	0	1	1	1	Ambtr_seq12919c
V5_BLAST_0.9SELF0.4OUT-REDO4-Cluster_1603	1	0	0	0	0	0	0	0	0	0	0	0	0	0	0	1	1		1	0	0	0	0	0	0	0	0	0	0	0	0	0	0	1	1	1	Ambtr_seq12975c
V5_BLAST_0.9SELF0.4OUT-REDO4-Cluster_1646	1	0	0	0	0	0	0	0	0	0	0	0	0	0	0	1	1		1	0	0	0	0	0	0	0	0	0	0	0	0	0	0	1	1	1	Ambtr_seq13104c
V5_BLAST_0.9SELF0.4OUT-REDO4-Cluster_1674	1	0	0	0	0	0	0	0	0	1	0	0	0	0	0	2	2		1	0	0	0	0	0	0	0	0	0	0	0	0	0	0	1	1	1	Poptr_seq38105	Ambtr_seq13175c
V5_BLAST_0.9SELF0.4OUT-REDO4-Cluster_1677	1	0	0	0	0	0	0	0	0	0	0	0	0	0	0	1	1		1	0	0	0	0	0	0	0	0	0	0	0	0	0	0	1	1	1	Ambtr_seq13179c
V5_BLAST_0.9SELF0.4OUT-REDO4-Cluster_1687	1	0	0	0	0	0	0	0	0	0	0	0	0	0	0	1	1		1	0	0	0	0	0	0	0	0	0	0	0	0	0	0	1	1	1	Ambtr_seq13200c
V5_BLAST_0.9SELF0.4OUT-REDO4-Cluster_1689	1	0	0	0	0	0	0	0	0	0	0	0	0	0	0	1	1		1	0	0	0	0	0	0	0	0	0	0	0	0	0	0	1	1	1	Ambtr_seq13202c
V5_BLAST_0.9SELF0.4OUT-REDO4-Cluster_1706	1	0	0	0	0	0	0	0	0	0	0	0	0	0	0	1	1		1	0	0	0	0	0	0	0	0	0	0	0	0	0	0	1	1	1	Ambtr_seq13245c
V5_BLAST_0.9SELF0.4OUT-REDO4-Cluster_1716	1	0	0	0	0	0	0	0	0	0	0	0	0	0	0	1	1		1	0	0	0	0	0	0	0	0	0	0	0	0	0	0	1	1	1	Ambtr_seq13265c
V5_BLAST_0.9SELF0.4OUT-REDO4-Cluster_1721	1	0	0	0	0	0	0	0	0	0	0	0	0	0	0	1	1		1	0	0	0	0	0	0	0	0	0	0	0	0	0	0	1	1	1	Ambtr_seq13285c
V5_BLAST_0.9SELF0.4OUT-REDO4-Cluster_1723	1	0	0	0	0	0	0	0	0	0	0	0	0	0	0	1	1		1	0	0	0	0	0	0	0	0	0	0	0	0	0	0	1	1	1	Ambtr_seq13291c
V5_BLAST_0.9SELF0.4OUT-REDO4-Cluster_1744	1	0	0	0	0	0	0	0	0	0	0	0	0	0	0	1	1		1	0	0	0	0	0	0	0	0	0	0	0	0	0	0	1	1	1	Ambtr_seq13332c
V5_BLAST_0.9SELF0.4OUT-REDO4-Cluster_1782	1	0	0	0	0	0	0	0	0	0	0	0	0	0	0	1	1		1	0	0	0	0	0	0	0	0	0	0	0	0	0	0	1	1	1	Ambtr_seq1343c
V5_BLAST_0.9SELF0.4OUT-REDO4-Cluster_1783	1	0	0	0	0	0	0	0	0	0	0	0	0	0	0	1	1		1	0	0	0	0	0	0	0	0	0	0	0	0	0	0	1	1	1	Ambtr_seq13430c
V5_BLAST_0.9SELF0.4OUT-REDO4-Cluster_1826	1	0	0	0	0	0	0	0	0	0	0	0	0	0	0	1	1		1	0	0	0	0	0	0	0	0	0	0	0	0	0	0	1	1	1	Ambtr_seq1353c
V5_BLAST_0.9SELF0.4OUT-REDO4-Cluster_1876	1	0	0	0	0	0	0	0	0	0	0	0	0	0	0	1	1		1	0	0	0	0	0	0	0	0	0	0	0	0	0	0	1	1	1	Ambtr_seq13652c
V5_BLAST_0.9SELF0.4OUT-REDO4-Cluster_1888	1	0	0	0	0	0	0	0	0	0	0	0	0	0	0	1	1		1	0	0	0	0	0	0	0	0	0	0	0	0	0	0	1	1	1	Ambtr_seq13673c
V5_BLAST_0.9SELF0.4OUT-REDO4-Cluster_1915	1	0	0	0	0	0	0	0	0	0	0	0	0	0	0	1	1		1	0	0	0	0	0	0	0	0	0	0	0	0	0	0	1	1	1	Ambtr_seq13710c
V5_BLAST_0.9SELF0.4OUT-REDO4-Cluster_1943	1	0	0	0	0	0	0	0	0	0	0	0	0	0	0	1	1		1	0	0	0	0	0	0	0	0	0	0	0	0	0	0	1	1	1	Ambtr_seq13746c
V5_BLAST_0.9SELF0.4OUT-REDO4-Cluster_1972	1	0	0	0	0	0	0	0	0	0	0	0	0	0	0	1	1		1	0	0	0	0	0	0	0	0	0	0	0	0	0	0	1	1	1	Ambtr_seq13783c
V5_BLAST_0.9SELF0.4OUT-REDO4-Cluster_1975	1	0	0	0	0	0	0	0	0	0	0	0	0	0	0	1	1		1	0	0	0	0	0	0	0	0	0	0	0	0	0	0	1	1	1	Ambtr_seq13789c
V5_BLAST_0.9SELF0.4OUT-REDO4-Cluster_1993	1	0	0	0	0	0	0	0	0	0	0	0	0	0	0	1	1		1	0	0	0	0	0	0	0	0	0	0	0	0	0	0	1	1	1	Ambtr_seq13811c
V5_BLAST_0.9SELF0.4OUT-REDO4-Cluster_2001	1	0	0	0	0	0	0	0	0	0	0	0	0	0	0	1	1		1	0	0	0	0	0	0	0	0	0	0	0	0	0	0	1	1	1	Ambtr_seq13822c
V5_BLAST_0.9SELF0.4OUT-REDO4-Cluster_2029	1	0	0	0	0	0	0	0	0	0	0	0	0	0	0	1	1		1	0	0	0	0	0	0	0	0	0	0	0	0	0	0	1	1	1	Ambtr_seq13860c
V5_BLAST_0.9SELF0.4OUT-REDO4-Cluster_2034	1	0	0	0	0	0	0	0	0	0	0	0	0	0	0	1	1		1	0	0	0	0	0	0	0	0	0	0	0	0	0	0	1	1	1	Ambtr_seq13873c
V5_BLAST_0.9SELF0.4OUT-REDO4-Cluster_2046	1	0	0	0	0	0	0	0	0	0	0	0	0	0	0	1	1		1	0	0	0	0	0	0	0	0	0	0	0	0	0	0	1	1	1	Ambtr_seq13890c
V5_BLAST_0.9SELF0.4OUT-REDO4-Cluster_2049	1	0	0	0	0	0	0	0	0	0	0	0	0	0	0	1	1		1	0	0	0	0	0	0	0	0	0	0	0	0	0	0	1	1	1	Ambtr_seq13896c
V5_BLAST_0.9SELF0.4OUT-REDO4-Cluster_2084	1	0	0	0	0	0	0	0	0	0	0	0	0	0	0	1	1		1	0	0	0	0	0	0	0	0	0	0	0	0	0	0	1	1	1	Ambtr_seq13969c
V5_BLAST_0.9SELF0.4OUT-REDO4-Cluster_2121	1	0	0	0	0	0	0	0	0	0	0	0	0	0	0	1	1		1	0	0	0	0	0	0	0	0	0	0	0	0	0	0	1	1	1	Ambtr_seq1406c
V5_BLAST_0.9SELF0.4OUT-REDO4-Cluster_2154	1	0	0	0	0	0	0	0	0	0	0	0	0	0	0	1	1		1	0	0	0	0	0	0	0	0	0	0	0	0	0	0	1	1	1	Ambtr_seq1414c
V5_BLAST_0.9SELF0.4OUT-REDO4-Cluster_2168	1	0	0	0	0	0	0	0	0	0	0	0	0	0	0	1	1		1	0	0	0	0	0	0	0	0	0	0	0	0	0	0	1	1	1	Ambtr_seq1417c
V5_BLAST_0.9SELF0.4OUT-REDO4-Cluster_2191	1	0	0	0	0	0	0	0	0	0	0	0	0	0	0	1	1		1	0	0	0	0	0	0	0	0	0	0	0	0	0	0	1	1	1	Ambtr_seq1423c
V5_BLAST_0.9SELF0.4OUT-REDO4-Cluster_2204	1	0	0	0	0	0	0	0	0	0	0	0	0	0	0	1	1		1	0	0	0	0	0	0	0	0	0	0	0	0	0	0	1	1	1	Ambtr_seq14244c
V5_BLAST_0.9SELF0.4OUT-REDO4-Cluster_2264	1	0	0	0	0	0	0	0	0	0	0	0	0	0	0	1	1		1	0	0	0	0	0	0	0	0	0	0	0	0	0	0	1	1	1	Ambtr_seq14331c
V5_BLAST_0.9SELF0.4OUT-REDO4-Cluster_2330	1	0	0	0	0	0	0	0	0	0	0	0	0	0	0	1	1		1	0	0	0	0	0	0	0	0	0	0	0	0	0	0	1	1	1	Ambtr_seq14446c
V5_BLAST_0.9SELF0.4OUT-REDO4-Cluster_2375	1	0	0	0	0	0	0	0	0	0	0	0	0	0	0	1	1		1	0	0	0	0	0	0	0	0	0	0	0	0	0	0	1	1	1	Ambtr_seq14518c
V5_BLAST_0.9SELF0.4OUT-REDO4-Cluster_2428	1	0	0	0	0	0	0	0	0	0	0	0	0	0	0	1	1		1	0	0	0	0	0	0	0	0	0	0	0	0	0	0	1	1	1	Ambtr_seq14596c
V5_BLAST_0.9SELF0.4OUT-REDO4-Cluster_2432	1	0	0	0	0	0	0	0	0	0	0	0	0	0	0	1	1		1	0	0	0	0	0	0	0	0	0	0	0	0	0	0	1	1	1	Ambtr_seq14601c
V5_BLAST_0.9SELF0.4OUT-REDO4-Cluster_2440	1	0	0	0	0	0	0	0	0	0	0	0	0	0	0	1	1		1	0	0	0	0	0	0	0	0	0	0	0	0	0	0	1	1	1	Ambtr_seq14614c
V5_BLAST_0.9SELF0.4OUT-REDO4-Cluster_2465	1	0	0	0	0	0	0	0	0	0	0	0	0	0	0	1	1		1	0	0	0	0	0	0	0	0	0	0	0	0	0	0	1	1	1	Ambtr_seq14647c
V5_BLAST_0.9SELF0.4OUT-REDO4-Cluster_2474	1	0	0	0	0	0	0	0	0	0	0	0	0	0	0	1	1		1	0	0	0	0	0	0	0	0	0	0	0	0	0	0	1	1	1	Ambtr_seq14674c
V5_BLAST_0.9SELF0.4OUT-REDO4-Cluster_2483	1	0	0	0	0	0	0	0	0	1	0	0	0	0	0	2	2		1	0	0	0	0	0	0	0	0	0	0	0	0	0	0	1	1	1	Ambtr_seq14709c	Poptr_seq72969
V5_BLAST_0.9SELF0.4OUT-REDO4-Cluster_2504	1	0	0	0	0	0	0	0	0	0	0	0	0	0	0	1	1		1	0	0	0	0	0	0	0	0	0	0	0	0	0	0	1	1	1	Ambtr_seq14783c
V5_BLAST_0.9SELF0.4OUT-REDO4-Cluster_2509	1	0	0	0	0	0	0	0	0	0	0	0	0	0	0	1	1		1	0	0	0	0	0	0	0	0	0	0	0	0	0	0	1	1	1	Ambtr_seq14796c
V5_BLAST_0.9SELF0.4OUT-REDO4-Cluster_2552	1	0	0	0	0	0	0	0	0	0	0	0	0	0	0	1	1		1	0	0	0	0	0	0	0	0	0	0	0	0	0	0	1	1	1	Ambtr_seq14890c
V5_BLAST_0.9SELF0.4OUT-REDO4-Cluster_2574	1	0	0	0	0	0	0	0	0	0	0	0	0	0	0	1	1		1	0	0	0	0	0	0	0	0	0	0	0	0	0	0	1	1	1	Ambtr_seq14946c
V5_BLAST_0.9SELF0.4OUT-REDO4-Cluster_2612	1	0	0	0	0	0	0	0	0	0	0	0	0	0	0	1	1		1	0	0	0	0	0	0	0	0	0	0	0	0	0	0	1	1	1	Ambtr_seq15020c
V5_BLAST_0.9SELF0.4OUT-REDO4-Cluster_2639	1	0	0	0	0	0	0	0	0	0	0	0	0	0	0	1	1		1	0	0	0	0	0	0	0	0	0	0	0	0	0	0	1	1	1	Ambtr_seq15070c
V5_BLAST_0.9SELF0.4OUT-REDO4-Cluster_2643	1	0	0	0	0	0	0	0	0	0	0	0	0	0	0	1	1		1	0	0	0	0	0	0	0	0	0	0	0	0	0	0	1	1	1	Ambtr_seq15081c
V5_BLAST_0.9SELF0.4OUT-REDO4-Cluster_2656	1	0	0	0	0	0	0	0	0	0	0	0	0	0	0	1	1		1	0	0	0	0	0	0	0	0	0	0	0	0	0	0	1	1	1	Ambtr_seq15101c
V5_BLAST_0.9SELF0.4OUT-REDO4-Cluster_2701	1	0	0	0	0	0	0	0	0	0	0	0	0	0	0	1	1		1	0	0	0	0	0	0	0	0	0	0	0	0	0	0	1	1	1	Ambtr_seq15193c
V5_BLAST_0.9SELF0.4OUT-REDO4-Cluster_2721	1	0	0	0	0	0	0	0	0	0	0	0	0	0	0	1	1		1	0	0	0	0	0	0	0	0	0	0	0	0	0	0	1	1	1	Ambtr_seq15236c
V5_BLAST_0.9SELF0.4OUT-REDO4-Cluster_2769	1	0	0	0	0	0	0	0	0	0	0	0	0	0	0	1	1		1	0	0	0	0	0	0	0	0	0	0	0	0	0	0	1	1	1	Ambtr_seq15308c
V5_BLAST_0.9SELF0.4OUT-REDO4-Cluster_2822	1	0	0	0	0	0	0	0	0	0	0	0	0	0	0	1	1		1	0	0	0	0	0	0	0	0	0	0	0	0	0	0	1	1	1	Ambtr_seq15386c
V5_BLAST_0.9SELF0.4OUT-REDO4-Cluster_2836	1	0	0	0	0	0	0	0	0	0	0	0	0	0	0	1	1		1	0	0	0	0	0	0	0	0	0	0	0	0	0	0	1	1	1	Ambtr_seq15405c
V5_BLAST_0.9SELF0.4OUT-REDO4-Cluster_2940	1	0	0	0	0	0	0	0	0	0	0	0	0	0	0	1	1		1	0	0	0	0	0	0	0	0	0	0	0	0	0	0	1	1	1	Ambtr_seq15625c
V5_BLAST_0.9SELF0.4OUT-REDO4-Cluster_2942	1	0	0	0	0	0	0	0	0	0	0	0	0	0	0	1	1		1	0	0	0	0	0	0	0	0	0	0	0	0	0	0	1	1	1	Ambtr_seq15627c
V5_BLAST_0.9SELF0.4OUT-REDO4-Cluster_3002	1	0	0	0	0	0	0	0	0	0	0	0	0	0	0	1	1		1	0	0	0	0	0	0	0	0	0	0	0	0	0	0	1	1	1	Ambtr_seq15761c
V5_BLAST_0.9SELF0.4OUT-REDO4-Cluster_3012	1	0	0	0	0	0	0	0	0	0	0	0	0	0	0	1	1		1	0	0	0	0	0	0	0	0	0	0	0	0	0	0	1	1	1	Ambtr_seq15780c
V5_BLAST_0.9SELF0.4OUT-REDO4-Cluster_3015	1	0	0	0	0	0	0	0	0	0	0	0	0	0	0	1	1		1	0	0	0	0	0	0	0	0	0	0	0	0	0	0	1	1	1	Ambtr_seq15785c
V5_BLAST_0.9SELF0.4OUT-REDO4-Cluster_3028	1	0	0	0	0	0	0	0	0	0	0	0	0	0	0	1	1		1	0	0	0	0	0	0	0	0	0	0	0	0	0	0	1	1	1	Ambtr_seq15802c
V5_BLAST_0.9SELF0.4OUT-REDO4-Cluster_3052	1	0	0	0	0	0	0	0	0	0	0	0	0	0	0	1	1		1	0	0	0	0	0	0	0	0	0	0	0	0	0	0	1	1	1	Ambtr_seq15848c
V5_BLAST_0.9SELF0.4OUT-REDO4-Cluster_3053	1	0	0	0	0	0	0	0	0	0	0	0	0	0	0	1	1		1	0	0	0	0	0	0	0	0	0	0	0	0	0	0	1	1	1	Ambtr_seq15850c
V5_BLAST_0.9SELF0.4OUT-REDO4-Cluster_3078	1	0	0	0	0	0	0	0	0	0	0	0	0	0	0	1	1		1	0	0	0	0	0	0	0	0	0	0	0	0	0	0	1	1	1	Ambtr_seq15898c
V5_BLAST_0.9SELF0.4OUT-REDO4-Cluster_3091	1	0	0	0	0	0	0	0	0	0	0	0	0	0	0	1	1		1	0	0	0	0	0	0	0	0	0	0	0	0	0	0	1	1	1	Ambtr_seq15929c
V5_BLAST_0.9SELF0.4OUT-REDO4-Cluster_3094	1	0	0	0	0	0	0	0	0	0	0	0	0	0	0	1	2		1	0	0	0	0	0	0	0	0	0	0	0	0	0	0	1	1	1	Ambtr_seq15854c	Ambtr_seq15933
V5_BLAST_0.9SELF0.4OUT-REDO4-Cluster_3126	1	0	0	0	0	0	0	0	0	0	0	0	0	0	0	1	1		1	0	0	0	0	0	0	0	0	0	0	0	0	0	0	1	1	1	Ambtr_seq15999c
V5_BLAST_0.9SELF0.4OUT-REDO4-Cluster_3154	1	0	0	0	0	0	0	0	0	0	0	0	0	0	0	1	1		1	0	0	0	0	0	0	0	0	0	0	0	0	0	0	1	1	1	Ambtr_seq16048c
V5_BLAST_0.9SELF0.4OUT-REDO4-Cluster_3176	1	0	0	0	0	0	0	0	0	0	0	0	0	0	0	1	1		1	0	0	0	0	0	0	0	0	0	0	0	0	0	0	1	1	1	Ambtr_seq16101c
V5_BLAST_0.9SELF0.4OUT-REDO4-Cluster_3181	1	0	0	0	0	0	0	0	0	0	0	0	0	0	0	1	1		1	0	0	0	0	0	0	0	0	0	0	0	0	0	0	1	1	1	Ambtr_seq16112c
V5_BLAST_0.9SELF0.4OUT-REDO4-Cluster_3209	1	0	0	0	0	0	0	0	0	0	0	0	0	0	0	1	1		1	0	0	0	0	0	0	0	0	0	0	0	0	0	0	1	1	1	Ambtr_seq16162c
V5_BLAST_0.9SELF0.4OUT-REDO4-Cluster_3221	1	0	0	0	0	0	0	0	0	0	0	0	0	0	0	1	1		1	0	0	0	0	0	0	0	0	0	0	0	0	0	0	1	1	1	Ambtr_seq16181c
V5_BLAST_0.9SELF0.4OUT-REDO4-Cluster_3228	1	0	0	0	0	0	0	0	0	0	0	0	0	0	0	1	1		1	0	0	0	0	0	0	0	0	0	0	0	0	0	0	1	1	1	Ambtr_seq16192c
V5_BLAST_0.9SELF0.4OUT-REDO4-Cluster_3243	1	0	0	0	0	0	0	0	0	0	0	0	0	0	0	1	1		1	0	0	0	0	0	0	0	0	0	0	0	0	0	0	1	1	1	Ambtr_seq1623c
V5_BLAST_0.9SELF0.4OUT-REDO4-Cluster_3245	1	0	0	0	0	0	0	0	0	0	0	0	0	0	0	1	1		1	0	0	0	0	0	0	0	0	0	0	0	0	0	0	1	1	1	Ambtr_seq16237c
V5_BLAST_0.9SELF0.4OUT-REDO4-Cluster_3252	1	0	0	0	0	0	0	0	0	0	0	0	0	0	0	1	1		1	0	0	0	0	0	0	0	0	0	0	0	0	0	0	1	1	1	Ambtr_seq16252c
V5_BLAST_0.9SELF0.4OUT-REDO4-Cluster_3253	1	0	0	0	0	0	0	0	0	1	0	0	0	0	0	2	2		0	0	0	0	0	0	0	0	0	1	0	0	0	0	0	1	1	1	Ambtr_seq16255	Poptr_seq56227c
V5_BLAST_0.9SELF0.4OUT-REDO4-Cluster_3258	1	0	0	0	0	0	0	0	0	0	0	0	0	0	0	1	1		1	0	0	0	0	0	0	0	0	0	0	0	0	0	0	1	1	1	Ambtr_seq16267c
V5_BLAST_0.9SELF0.4OUT-REDO4-Cluster_3277	1	0	0	0	0	0	0	0	0	0	0	0	0	0	0	1	1		1	0	0	0	0	0	0	0	0	0	0	0	0	0	0	1	1	1	Ambtr_seq16302c
V5_BLAST_0.9SELF0.4OUT-REDO4-Cluster_3283	1	0	0	0	0	0	0	0	0	0	0	0	0	0	0	1	1		1	0	0	0	0	0	0	0	0	0	0	0	0	0	0	1	1	1	Ambtr_seq16313c
V5_BLAST_0.9SELF0.4OUT-REDO4-Cluster_3296	1	0	0	0	0	0	0	0	0	0	0	0	0	0	0	1	1		1	0	0	0	0	0	0	0	0	0	0	0	0	0	0	1	1	1	Ambtr_seq16346c
V5_BLAST_0.9SELF0.4OUT-REDO4-Cluster_3304	1	0	0	0	0	0	0	0	0	0	0	0	0	0	0	1	1		1	0	0	0	0	0	0	0	0	0	0	0	0	0	0	1	1	1	Ambtr_seq16369c
V5_BLAST_0.9SELF0.4OUT-REDO4-Cluster_3334	1	0	0	0	0	0	0	0	0	0	0	0	0	0	0	1	1		1	0	0	0	0	0	0	0	0	0	0	0	0	0	0	1	1	1	Ambtr_seq16433c
V5_BLAST_0.9SELF0.4OUT-REDO4-Cluster_3395	1	0	0	0	0	0	0	0	0	0	0	0	0	0	0	1	1		1	0	0	0	0	0	0	0	0	0	0	0	0	0	0	1	1	1	Ambtr_seq16548c
V5_BLAST_0.9SELF0.4OUT-REDO4-Cluster_3408	1	0	0	0	0	0	0	0	0	0	0	0	0	0	0	1	1		1	0	0	0	0	0	0	0	0	0	0	0	0	0	0	1	1	1	Ambtr_seq16597c
V5_BLAST_0.9SELF0.4OUT-REDO4-Cluster_3426	1	0	0	0	0	0	0	0	0	0	0	0	0	0	0	1	1		1	0	0	0	0	0	0	0	0	0	0	0	0	0	0	1	1	1	Ambtr_seq16653c
V5_BLAST_0.9SELF0.4OUT-REDO4-Cluster_3434	1	0	0	0	0	0	0	0	0	0	0	0	0	0	0	1	1		1	0	0	0	0	0	0	0	0	0	0	0	0	0	0	1	1	1	Ambtr_seq16676c
V5_BLAST_0.9SELF0.4OUT-REDO4-Cluster_3444	1	0	0	0	0	0	0	0	0	0	0	0	0	0	0	1	1		1	0	0	0	0	0	0	0	0	0	0	0	0	0	0	1	1	1	Ambtr_seq16703c
V5_BLAST_0.9SELF0.4OUT-REDO4-Cluster_3449	1	0	0	0	0	0	0	0	0	0	0	0	0	0	0	1	1		1	0	0	0	0	0	0	0	0	0	0	0	0	0	0	1	1	1	Ambtr_seq16717c
V5_BLAST_0.9SELF0.4OUT-REDO4-Cluster_3460	1	0	0	0	0	0	0	0	0	0	0	0	0	0	0	1	1		1	0	0	0	0	0	0	0	0	0	0	0	0	0	0	1	1	1	Ambtr_seq16741c
V5_BLAST_0.9SELF0.4OUT-REDO4-Cluster_3477	1	0	0	0	0	0	0	0	0	0	0	0	0	0	0	1	1		1	0	0	0	0	0	0	0	0	0	0	0	0	0	0	1	1	1	Ambtr_seq168c
V5_BLAST_0.9SELF0.4OUT-REDO4-Cluster_3528	1	0	0	0	0	0	0	0	0	0	0	0	0	0	0	1	1		1	0	0	0	0	0	0	0	0	0	0	0	0	0	0	1	1	1	Ambtr_seq16889c
V5_BLAST_0.9SELF0.4OUT-REDO4-Cluster_3533	1	0	0	0	0	0	0	0	0	0	0	0	0	0	0	1	1		1	0	0	0	0	0	0	0	0	0	0	0	0	0	0	1	1	1	Ambtr_seq16894c
V5_BLAST_0.9SELF0.4OUT-REDO4-Cluster_3563	1	0	0	0	0	0	0	0	0	0	0	0	0	0	0	1	1		1	0	0	0	0	0	0	0	0	0	0	0	0	0	0	1	1	1	Ambtr_seq16938c
V5_BLAST_0.9SELF0.4OUT-REDO4-Cluster_3564	1	0	0	0	0	0	0	0	0	0	0	0	0	0	0	1	1		1	0	0	0	0	0	0	0	0	0	0	0	0	0	0	1	1	1	Ambtr_seq16939c
V5_BLAST_0.9SELF0.4OUT-REDO4-Cluster_3599	1	0	0	0	0	0	0	0	0	0	0	0	0	0	0	1	1		1	0	0	0	0	0	0	0	0	0	0	0	0	0	0	1	1	1	Ambtr_seq16995c
V5_BLAST_0.9SELF0.4OUT-REDO4-Cluster_3618	1	0	0	0	0	0	0	0	0	0	0	0	0	0	0	1	1		1	0	0	0	0	0	0	0	0	0	0	0	0	0	0	1	1	1	Ambtr_seq17028c
V5_BLAST_0.9SELF0.4OUT-REDO4-Cluster_3634	1	0	0	0	0	0	0	0	0	0	0	0	0	0	0	1	1		1	0	0	0	0	0	0	0	0	0	0	0	0	0	0	1	1	1	Ambtr_seq17081c
V5_BLAST_0.9SELF0.4OUT-REDO4-Cluster_3714	1	0	0	0	0	0	0	0	0	0	0	0	0	0	0	1	1		1	0	0	0	0	0	0	0	0	0	0	0	0	0	0	1	1	1	Ambtr_seq17322c
V5_BLAST_0.9SELF0.4OUT-REDO4-Cluster_3749	1	0	0	0	0	0	0	0	0	0	0	0	0	0	0	1	1		1	0	0	0	0	0	0	0	0	0	0	0	0	0	0	1	1	1	Ambtr_seq1743c
V5_BLAST_0.9SELF0.4OUT-REDO4-Cluster_3762	1	0	0	0	0	0	0	0	0	0	0	0	0	0	0	1	1		1	0	0	0	0	0	0	0	0	0	0	0	0	0	0	1	1	1	Ambtr_seq17461c
V5_BLAST_0.9SELF0.4OUT-REDO4-Cluster_3787	1	0	0	0	0	0	0	0	0	0	0	0	0	0	0	1	1		1	0	0	0	0	0	0	0	0	0	0	0	0	0	0	1	1	1	Ambtr_seq1750c
V5_BLAST_0.9SELF0.4OUT-REDO4-Cluster_3832	1	0	0	0	0	0	0	0	0	0	0	0	0	0	0	1	1		1	0	0	0	0	0	0	0	0	0	0	0	0	0	0	1	1	1	Ambtr_seq1760c
V5_BLAST_0.9SELF0.4OUT-REDO4-Cluster_3837	1	0	0	0	0	0	0	0	0	0	0	0	0	0	0	1	1		1	0	0	0	0	0	0	0	0	0	0	0	0	0	0	1	1	1	Ambtr_seq1762c
V5_BLAST_0.9SELF0.4OUT-REDO4-Cluster_3841	1	0	0	0	0	0	0	0	0	0	0	0	0	0	0	1	1		1	0	0	0	0	0	0	0	0	0	0	0	0	0	0	1	1	1	Ambtr_seq17627c
V5_BLAST_0.9SELF0.4OUT-REDO4-Cluster_3843	1	0	0	0	0	0	0	0	0	0	0	0	0	0	0	1	1		1	0	0	0	0	0	0	0	0	0	0	0	0	0	0	1	1	1	Ambtr_seq17632c
V5_BLAST_0.9SELF0.4OUT-REDO4-Cluster_3851	1	0	0	0	0	0	0	0	0	0	0	0	0	0	0	1	1		1	0	0	0	0	0	0	0	0	0	0	0	0	0	0	1	1	1	Ambtr_seq17646c
V5_BLAST_0.9SELF0.4OUT-REDO4-Cluster_3870	1	0	0	0	0	0	0	0	0	0	0	0	0	0	0	1	1		1	0	0	0	0	0	0	0	0	0	0	0	0	0	0	1	1	1	Ambtr_seq17681c
V5_BLAST_0.9SELF0.4OUT-REDO4-Cluster_3889	1	0	0	0	0	0	0	0	0	0	0	0	0	0	0	1	1		1	0	0	0	0	0	0	0	0	0	0	0	0	0	0	1	1	1	Ambtr_seq17738c
V5_BLAST_0.9SELF0.4OUT-REDO4-Cluster_3890	1	0	0	0	0	0	0	0	0	0	0	0	0	0	0	1	1		1	0	0	0	0	0	0	0	0	0	0	0	0	0	0	1	1	1	Ambtr_seq17739c
V5_BLAST_0.9SELF0.4OUT-REDO4-Cluster_3908	1	0	0	0	0	0	0	0	0	0	0	0	0	0	0	1	1		1	0	0	0	0	0	0	0	0	0	0	0	0	0	0	1	1	1	Ambtr_seq1777c
V5_BLAST_0.9SELF0.4OUT-REDO4-Cluster_3919	1	0	0	0	0	0	0	0	0	0	0	0	0	0	0	1	1		1	0	0	0	0	0	0	0	0	0	0	0	0	0	0	1	1	1	Ambtr_seq1779c
V5_BLAST_0.9SELF0.4OUT-REDO4-Cluster_3937	1	0	0	0	0	0	0	0	0	0	0	0	0	0	0	1	1		1	0	0	0	0	0	0	0	0	0	0	0	0	0	0	1	1	1	Ambtr_seq17837c
V5_BLAST_0.9SELF0.4OUT-REDO4-Cluster_3956	1	0	0	0	0	0	0	0	0	0	0	0	0	0	0	1	1		1	0	0	0	0	0	0	0	0	0	0	0	0	0	0	1	1	1	Ambtr_seq17877c
V5_BLAST_0.9SELF0.4OUT-REDO4-Cluster_3981	1	0	0	0	0	0	0	0	0	0	0	0	0	0	0	1	1		1	0	0	0	0	0	0	0	0	0	0	0	0	0	0	1	1	1	Ambtr_seq17914c
V5_BLAST_0.9SELF0.4OUT-REDO4-Cluster_4013	1	0	0	0	0	0	0	0	0	0	0	0	0	0	0	1	1		1	0	0	0	0	0	0	0	0	0	0	0	0	0	0	1	1	1	Ambtr_seq17962c
V5_BLAST_0.9SELF0.4OUT-REDO4-Cluster_4037	1	0	0	0	0	0	0	0	0	0	0	0	0	0	0	1	1		1	0	0	0	0	0	0	0	0	0	0	0	0	0	0	1	1	1	Ambtr_seq1800c
V5_BLAST_0.9SELF0.4OUT-REDO4-Cluster_4042	1	0	0	0	0	0	0	0	0	0	0	0	0	0	0	1	1		1	0	0	0	0	0	0	0	0	0	0	0	0	0	0	1	1	1	Ambtr_seq18008c
V5_BLAST_0.9SELF0.4OUT-REDO4-Cluster_4065	1	0	0	0	0	0	0	0	0	0	0	0	0	0	0	1	1		1	0	0	0	0	0	0	0	0	0	0	0	0	0	0	1	1	1	Ambtr_seq18045c
V5_BLAST_0.9SELF0.4OUT-REDO4-Cluster_4081	1	0	0	0	0	0	0	0	0	0	0	0	0	0	0	1	1		1	0	0	0	0	0	0	0	0	0	0	0	0	0	0	1	1	1	Ambtr_seq18069c
V5_BLAST_0.9SELF0.4OUT-REDO4-Cluster_4123	1	0	0	0	0	0	0	0	0	0	0	0	0	0	0	1	1		1	0	0	0	0	0	0	0	0	0	0	0	0	0	0	1	1	1	Ambtr_seq18138c
V5_BLAST_0.9SELF0.4OUT-REDO4-Cluster_4162	1	0	0	0	0	0	0	0	0	0	0	0	0	0	0	1	1		1	0	0	0	0	0	0	0	0	0	0	0	0	0	0	1	1	1	Ambtr_seq18224c
V5_BLAST_0.9SELF0.4OUT-REDO4-Cluster_4169	1	0	0	0	0	0	0	0	0	1	0	0	0	0	0	2	2		1	0	0	0	0	0	0	0	0	1	0	0	0	0	0	0	2	2	Ambtr_seq18238c	Poptr_seq60635c
V5_BLAST_0.9SELF0.4OUT-REDO4-Cluster_4236	1	0	0	0	0	0	0	0	0	0	0	0	0	0	0	1	1		1	0	0	0	0	0	0	0	0	0	0	0	0	0	0	1	1	1	Ambtr_seq1840c
V5_BLAST_0.9SELF0.4OUT-REDO4-Cluster_4316	1	0	0	0	0	0	0	0	0	0	0	0	0	0	0	1	1		1	0	0	0	0	0	0	0	0	0	0	0	0	0	0	1	1	1	Ambtr_seq18572c
V5_BLAST_0.9SELF0.4OUT-REDO4-Cluster_4334	1	0	0	0	0	0	0	0	0	0	0	0	0	0	0	1	1		1	0	0	0	0	0	0	0	0	0	0	0	0	0	0	1	1	1	Ambtr_seq18614c
V5_BLAST_0.9SELF0.4OUT-REDO4-Cluster_4353	1	0	0	0	0	0	0	0	0	0	0	0	0	0	0	1	1		1	0	0	0	0	0	0	0	0	0	0	0	0	0	0	1	1	1	Ambtr_seq18643c
V5_BLAST_0.9SELF0.4OUT-REDO4-Cluster_4393	1	0	0	0	0	0	0	0	0	0	0	0	0	0	0	1	1		1	0	0	0	0	0	0	0	0	0	0	0	0	0	0	1	1	1	Ambtr_seq18719c
V5_BLAST_0.9SELF0.4OUT-REDO4-Cluster_4397	1	0	0	0	0	0	0	0	0	0	0	0	0	0	0	1	1		1	0	0	0	0	0	0	0	0	0	0	0	0	0	0	1	1	1	Ambtr_seq1873c
V5_BLAST_0.9SELF0.4OUT-REDO4-Cluster_4416	1	0	0	0	0	0	0	0	0	0	0	0	0	0	0	1	1		1	0	0	0	0	0	0	0	0	0	0	0	0	0	0	1	1	1	Ambtr_seq18772c
V5_BLAST_0.9SELF0.4OUT-REDO4-Cluster_4429	1	0	0	0	0	0	0	0	0	0	0	0	0	0	0	1	1		1	0	0	0	0	0	0	0	0	0	0	0	0	0	0	1	1	1	Ambtr_seq18792c
V5_BLAST_0.9SELF0.4OUT-REDO4-Cluster_4438	1	0	0	0	0	0	0	0	0	0	0	0	0	0	0	1	1		1	0	0	0	0	0	0	0	0	0	0	0	0	0	0	1	1	1	Ambtr_seq18806c
V5_BLAST_0.9SELF0.4OUT-REDO4-Cluster_4459	1	0	0	0	0	0	0	0	0	0	0	0	0	0	0	1	1		1	0	0	0	0	0	0	0	0	0	0	0	0	0	0	1	1	1	Ambtr_seq18851c
V5_BLAST_0.9SELF0.4OUT-REDO4-Cluster_4502	1	0	0	0	0	0	0	0	0	0	0	0	0	0	0	1	1		1	0	0	0	0	0	0	0	0	0	0	0	0	0	0	1	1	1	Ambtr_seq18941c
V5_BLAST_0.9SELF0.4OUT-REDO4-Cluster_4541	1	0	0	0	0	0	0	0	0	0	0	0	0	0	0	1	1		1	0	0	0	0	0	0	0	0	0	0	0	0	0	0	1	1	1	Ambtr_seq19039c
V5_BLAST_0.9SELF0.4OUT-REDO4-Cluster_4564	1	0	0	0	0	0	0	0	0	0	0	0	0	0	0	1	1		1	0	0	0	0	0	0	0	0	0	0	0	0	0	0	1	1	1	Ambtr_seq1909c
V5_BLAST_0.9SELF0.4OUT-REDO4-Cluster_4586	1	0	0	0	0	0	0	0	0	0	0	0	0	0	0	1	1		1	0	0	0	0	0	0	0	0	0	0	0	0	0	0	1	1	1	Ambtr_seq19128c
V5_BLAST_0.9SELF0.4OUT-REDO4-Cluster_4591	1	0	0	0	0	0	0	0	0	0	0	0	0	0	0	1	1		1	0	0	0	0	0	0	0	0	0	0	0	0	0	0	1	1	1	Ambtr_seq1914c
V5_BLAST_0.9SELF0.4OUT-REDO4-Cluster_4621	1	0	0	0	0	0	0	0	0	0	0	0	0	0	0	1	1		1	0	0	0	0	0	0	0	0	0	0	0	0	0	0	1	1	1	Ambtr_seq19237c
V5_BLAST_0.9SELF0.4OUT-REDO4-Cluster_4637	1	0	0	0	0	0	0	0	0	0	0	0	0	0	0	1	1		1	0	0	0	0	0	0	0	0	0	0	0	0	0	0	1	1	1	Ambtr_seq19260c
V5_BLAST_0.9SELF0.4OUT-REDO4-Cluster_4672	1	0	0	0	0	0	0	0	0	0	0	0	0	0	0	1	1		1	0	0	0	0	0	0	0	0	0	0	0	0	0	0	1	1	1	Ambtr_seq19329c
V5_BLAST_0.9SELF0.4OUT-REDO4-Cluster_4674	1	0	0	0	0	0	0	0	0	0	0	0	0	0	0	1	1		1	0	0	0	0	0	0	0	0	0	0	0	0	0	0	1	1	1	Ambtr_seq19332c
V5_BLAST_0.9SELF0.4OUT-REDO4-Cluster_4690	1	0	0	0	0	0	0	0	0	0	0	0	0	0	0	1	1		1	0	0	0	0	0	0	0	0	0	0	0	0	0	0	1	1	1	Ambtr_seq19371c
V5_BLAST_0.9SELF0.4OUT-REDO4-Cluster_4719	1	0	0	0	0	0	0	0	0	0	0	0	0	0	0	1	1		1	0	0	0	0	0	0	0	0	0	0	0	0	0	0	1	1	1	Ambtr_seq19459c
V5_BLAST_0.9SELF0.4OUT-REDO4-Cluster_4725	1	0	0	0	0	0	0	0	0	0	0	0	0	0	0	1	1		1	0	0	0	0	0	0	0	0	0	0	0	0	0	0	1	1	1	Ambtr_seq19469c
V5_BLAST_0.9SELF0.4OUT-REDO4-Cluster_4740	1	0	0	0	0	0	0	0	0	0	0	0	0	0	0	1	1		1	0	0	0	0	0	0	0	0	0	0	0	0	0	0	1	1	1	Ambtr_seq195c
V5_BLAST_0.9SELF0.4OUT-REDO4-Cluster_4745	1	0	0	0	0	0	0	0	0	0	0	0	0	0	0	1	1		1	0	0	0	0	0	0	0	0	0	0	0	0	0	0	1	1	1	Ambtr_seq19504c
V5_BLAST_0.9SELF0.4OUT-REDO4-Cluster_4842	1	0	0	0	0	0	0	0	0	0	0	0	0	0	0	1	1		1	0	0	0	0	0	0	0	0	0	0	0	0	0	0	1	1	1	Ambtr_seq19713c
V5_BLAST_0.9SELF0.4OUT-REDO4-Cluster_4866	1	0	0	0	0	0	0	0	0	0	0	0	0	0	0	1	1		1	0	0	0	0	0	0	0	0	0	0	0	0	0	0	1	1	1	Ambtr_seq19748c
V5_BLAST_0.9SELF0.4OUT-REDO4-Cluster_4910	1	0	0	0	0	0	0	0	0	0	0	0	0	0	0	1	1		1	0	0	0	0	0	0	0	0	0	0	0	0	0	0	1	1	1	Ambtr_seq19817c
V5_BLAST_0.9SELF0.4OUT-REDO4-Cluster_4917	1	0	0	0	0	0	0	0	0	0	0	0	0	0	0	1	1		1	0	0	0	0	0	0	0	0	0	0	0	0	0	0	1	1	1	Ambtr_seq19834c
V5_BLAST_0.9SELF0.4OUT-REDO4-Cluster_4930	1	0	0	0	0	0	0	0	0	0	0	0	0	0	0	1	1		1	0	0	0	0	0	0	0	0	0	0	0	0	0	0	1	1	1	Ambtr_seq19856c
V5_BLAST_0.9SELF0.4OUT-REDO4-Cluster_4933	1	0	0	0	0	0	0	0	0	0	0	0	0	0	0	1	1		1	0	0	0	0	0	0	0	0	0	0	0	0	0	0	1	1	1	Ambtr_seq19859c
V5_BLAST_0.9SELF0.4OUT-REDO4-Cluster_4958	1	0	0	0	0	0	0	0	0	0	0	0	0	0	0	1	1		1	0	0	0	0	0	0	0	0	0	0	0	0	0	0	1	1	1	Ambtr_seq19897c
V5_BLAST_0.9SELF0.4OUT-REDO4-Cluster_4963	1	0	0	0	0	0	0	0	0	0	0	0	0	0	0	1	1		1	0	0	0	0	0	0	0	0	0	0	0	0	0	0	1	1	1	Ambtr_seq19902c
V5_BLAST_0.9SELF0.4OUT-REDO4-Cluster_4972	1	0	0	0	0	0	0	0	0	0	0	0	0	0	0	1	1		1	0	0	0	0	0	0	0	0	0	0	0	0	0	0	1	1	1	Ambtr_seq19914c
V5_BLAST_0.9SELF0.4OUT-REDO4-Cluster_4981	1	0	0	0	0	0	0	0	0	0	0	0	0	0	0	1	1		1	0	0	0	0	0	0	0	0	0	0	0	0	0	0	1	1	1	Ambtr_seq19927c
V5_BLAST_0.9SELF0.4OUT-REDO4-Cluster_5029	1	0	0	0	0	0	0	0	0	0	0	0	0	0	0	1	1		1	0	0	0	0	0	0	0	0	0	0	0	0	0	0	1	1	1	Ambtr_seq20000c
V5_BLAST_0.9SELF0.4OUT-REDO4-Cluster_5060	1	0	0	0	0	0	0	0	0	0	0	0	0	0	0	1	1		1	0	0	0	0	0	0	0	0	0	0	0	0	0	0	1	1	1	Ambtr_seq20052c
V5_BLAST_0.9SELF0.4OUT-REDO4-Cluster_5079	1	0	0	0	0	0	0	0	0	0	0	0	0	0	0	1	1		1	0	0	0	0	0	0	0	0	0	0	0	0	0	0	1	1	1	Ambtr_seq20080c
V5_BLAST_0.9SELF0.4OUT-REDO4-Cluster_5099	1	0	0	0	0	0	0	0	0	0	0	0	0	0	0	1	1		1	0	0	0	0	0	0	0	0	0	0	0	0	0	0	1	1	1	Ambtr_seq20106c
V5_BLAST_0.9SELF0.4OUT-REDO4-Cluster_5112	1	0	0	0	0	0	0	0	0	1	0	0	0	0	0	2	2		1	0	0	0	0	0	0	0	0	0	0	0	0	0	0	1	1	1	Ambtr_seq20129c	Poptr_seq44829
V5_BLAST_0.9SELF0.4OUT-REDO4-Cluster_5157	1	0	0	0	0	0	0	0	0	0	0	0	0	0	0	1	1		1	0	0	0	0	0	0	0	0	0	0	0	0	0	0	1	1	1	Ambtr_seq20188c
V5_BLAST_0.9SELF0.4OUT-REDO4-Cluster_5176	1	0	0	0	0	0	0	0	0	0	0	0	0	0	0	1	1		1	0	0	0	0	0	0	0	0	0	0	0	0	0	0	1	1	1	Ambtr_seq20208c
V5_BLAST_0.9SELF0.4OUT-REDO4-Cluster_5182	1	0	0	0	0	0	0	0	0	0	0	0	0	0	0	1	1		1	0	0	0	0	0	0	0	0	0	0	0	0	0	0	1	1	1	Ambtr_seq20214c
V5_BLAST_0.9SELF0.4OUT-REDO4-Cluster_5240	1	0	0	0	0	0	0	0	0	0	0	0	0	0	0	1	1		1	0	0	0	0	0	0	0	0	0	0	0	0	0	0	1	1	1	Ambtr_seq20335c
V5_BLAST_0.9SELF0.4OUT-REDO4-Cluster_5269	1	0	0	0	0	0	0	0	0	0	0	0	0	0	0	1	1		1	0	0	0	0	0	0	0	0	0	0	0	0	0	0	1	1	1	Ambtr_seq20406c
V5_BLAST_0.9SELF0.4OUT-REDO4-Cluster_5287	1	0	0	0	0	0	0	0	0	0	0	0	0	0	0	1	1		1	0	0	0	0	0	0	0	0	0	0	0	0	0	0	1	1	1	Ambtr_seq20451c
V5_BLAST_0.9SELF0.4OUT-REDO4-Cluster_5306	1	0	0	0	0	0	0	0	0	0	0	0	0	0	0	1	1		1	0	0	0	0	0	0	0	0	0	0	0	0	0	0	1	1	1	Ambtr_seq20494c
V5_BLAST_0.9SELF0.4OUT-REDO4-Cluster_5310	1	0	0	0	0	0	0	0	0	0	0	0	0	0	0	1	1		1	0	0	0	0	0	0	0	0	0	0	0	0	0	0	1	1	1	Ambtr_seq205c
V5_BLAST_0.9SELF0.4OUT-REDO4-Cluster_5342	1	0	0	0	0	0	0	0	0	0	0	0	0	0	0	1	1		1	0	0	0	0	0	0	0	0	0	0	0	0	0	0	1	1	1	Ambtr_seq20565c
V5_BLAST_0.9SELF0.4OUT-REDO4-Cluster_5343	1	0	0	0	0	0	0	0	0	0	0	0	0	0	0	1	1		1	0	0	0	0	0	0	0	0	0	0	0	0	0	0	1	1	1	Ambtr_seq20567c
V5_BLAST_0.9SELF0.4OUT-REDO4-Cluster_5379	1	0	0	0	0	0	0	0	0	0	0	0	0	0	0	1	1		1	0	0	0	0	0	0	0	0	0	0	0	0	0	0	1	1	1	Ambtr_seq20638c
V5_BLAST_0.9SELF0.4OUT-REDO4-Cluster_5401	1	0	0	0	0	0	0	0	0	0	0	0	0	0	0	1	1		1	0	0	0	0	0	0	0	0	0	0	0	0	0	0	1	1	1	Ambtr_seq2067c
V5_BLAST_0.9SELF0.4OUT-REDO4-Cluster_5413	1	0	0	0	0	0	0	0	0	0	0	0	0	0	0	1	1		1	0	0	0	0	0	0	0	0	0	0	0	0	0	0	1	1	1	Ambtr_seq20692c
V5_BLAST_0.9SELF0.4OUT-REDO4-Cluster_5490	1	0	0	0	0	0	0	0	0	0	0	0	0	0	0	1	1		1	0	0	0	0	0	0	0	0	0	0	0	0	0	0	1	1	1	Ambtr_seq20847c
V5_BLAST_0.9SELF0.4OUT-REDO4-Cluster_5501	1	0	0	0	0	0	0	0	0	0	0	0	0	0	0	1	1		1	0	0	0	0	0	0	0	0	0	0	0	0	0	0	1	1	1	Ambtr_seq20879c
V5_BLAST_0.9SELF0.4OUT-REDO4-Cluster_5588	1	0	0	0	0	0	0	0	0	0	0	0	0	0	0	1	1		1	0	0	0	0	0	0	0	0	0	0	0	0	0	0	1	1	1	Ambtr_seq21033c
V5_BLAST_0.9SELF0.4OUT-REDO4-Cluster_5590	1	0	0	0	0	0	0	0	0	0	0	0	0	0	0	1	1		1	0	0	0	0	0	0	0	0	0	0	0	0	0	0	1	1	1	Ambtr_seq21035c
V5_BLAST_0.9SELF0.4OUT-REDO4-Cluster_5630	1	0	0	0	0	0	0	0	0	0	0	0	0	0	0	1	1		1	0	0	0	0	0	0	0	0	0	0	0	0	0	0	1	1	1	Ambtr_seq21113c
V5_BLAST_0.9SELF0.4OUT-REDO4-Cluster_5652	1	0	0	0	0	0	0	0	0	0	0	0	0	0	0	1	1		1	0	0	0	0	0	0	0	0	0	0	0	0	0	0	1	1	1	Ambtr_seq21188c
V5_BLAST_0.9SELF0.4OUT-REDO4-Cluster_5655	1	0	0	0	0	0	0	0	0	0	0	0	0	0	0	1	1		1	0	0	0	0	0	0	0	0	0	0	0	0	0	0	1	1	1	Ambtr_seq21196c
V5_BLAST_0.9SELF0.4OUT-REDO4-Cluster_5677	1	0	0	0	0	0	0	0	0	0	0	0	0	0	0	1	1		1	0	0	0	0	0	0	0	0	0	0	0	0	0	0	1	1	1	Ambtr_seq21232c
V5_BLAST_0.9SELF0.4OUT-REDO4-Cluster_5688	1	0	0	0	0	0	0	0	0	0	0	0	0	0	0	1	1		1	0	0	0	0	0	0	0	0	0	0	0	0	0	0	1	1	1	Ambtr_seq21245c
V5_BLAST_0.9SELF0.4OUT-REDO4-Cluster_5708	1	0	0	0	0	0	0	0	0	0	0	0	0	0	0	1	1		1	0	0	0	0	0	0	0	0	0	0	0	0	0	0	1	1	1	Ambtr_seq21297c
V5_BLAST_0.9SELF0.4OUT-REDO4-Cluster_5709	1	0	0	0	0	0	0	0	0	0	0	0	0	0	0	1	1		1	0	0	0	0	0	0	0	0	0	0	0	0	0	0	1	1	1	Ambtr_seq21298c
V5_BLAST_0.9SELF0.4OUT-REDO4-Cluster_5763	1	0	0	0	0	0	0	0	0	0	0	0	0	0	0	1	1		1	0	0	0	0	0	0	0	0	0	0	0	0	0	0	1	1	1	Ambtr_seq21416c
V5_BLAST_0.9SELF0.4OUT-REDO4-Cluster_5777	1	0	0	0	0	0	0	0	0	0	0	0	0	0	0	1	1		1	0	0	0	0	0	0	0	0	0	0	0	0	0	0	1	1	1	Ambtr_seq21446c
V5_BLAST_0.9SELF0.4OUT-REDO4-Cluster_5779	1	0	0	0	0	0	0	0	0	0	0	0	0	0	0	1	1		1	0	0	0	0	0	0	0	0	0	0	0	0	0	0	1	1	1	Ambtr_seq21449c
V5_BLAST_0.9SELF0.4OUT-REDO4-Cluster_5807	1	0	0	0	0	0	0	0	0	0	0	0	0	0	0	1	1		1	0	0	0	0	0	0	0	0	0	0	0	0	0	0	1	1	1	Ambtr_seq21507c
V5_BLAST_0.9SELF0.4OUT-REDO4-Cluster_5812	1	0	0	0	0	0	0	0	0	0	0	0	0	0	0	1	1		1	0	0	0	0	0	0	0	0	0	0	0	0	0	0	1	1	1	Ambtr_seq21515c
V5_BLAST_0.9SELF0.4OUT-REDO4-Cluster_5866	1	0	0	0	0	0	0	0	0	0	0	0	0	0	0	1	1		1	0	0	0	0	0	0	0	0	0	0	0	0	0	0	1	1	1	Ambtr_seq21602c
V5_BLAST_0.9SELF0.4OUT-REDO4-Cluster_5867	1	0	0	0	0	0	0	0	0	0	0	0	0	0	0	1	1		1	0	0	0	0	0	0	0	0	0	0	0	0	0	0	1	1	1	Ambtr_seq21604c
V5_BLAST_0.9SELF0.4OUT-REDO4-Cluster_5893	1	0	0	0	0	0	0	0	0	0	0	0	0	0	0	1	1		1	0	0	0	0	0	0	0	0	0	0	0	0	0	0	1	1	1	Ambtr_seq21643c
V5_BLAST_0.9SELF0.4OUT-REDO4-Cluster_5910	1	0	0	0	0	0	0	0	0	0	0	0	0	0	0	1	1		1	0	0	0	0	0	0	0	0	0	0	0	0	0	0	1	1	1	Ambtr_seq21674c
V5_BLAST_0.9SELF0.4OUT-REDO4-Cluster_5973	1	0	0	0	0	0	0	0	0	0	0	0	0	0	0	1	1		1	0	0	0	0	0	0	0	0	0	0	0	0	0	0	1	1	1	Ambtr_seq21781c
V5_BLAST_0.9SELF0.4OUT-REDO4-Cluster_5996	1	0	0	0	0	0	0	0	0	0	0	0	0	0	0	1	1		1	0	0	0	0	0	0	0	0	0	0	0	0	0	0	1	1	1	Ambtr_seq21825c
V5_BLAST_0.9SELF0.4OUT-REDO4-Cluster_6014	1	0	0	0	0	0	0	0	0	0	0	0	0	0	0	1	1		1	0	0	0	0	0	0	0	0	0	0	0	0	0	0	1	1	1	Ambtr_seq21854c
V5_BLAST_0.9SELF0.4OUT-REDO4-Cluster_6036	1	0	0	0	0	0	0	0	0	0	0	0	0	0	0	1	1		1	0	0	0	0	0	0	0	0	0	0	0	0	0	0	1	1	1	Ambtr_seq21887c
V5_BLAST_0.9SELF0.4OUT-REDO4-Cluster_6045	1	0	0	0	0	0	0	0	0	0	0	0	0	0	0	1	1		1	0	0	0	0	0	0	0	0	0	0	0	0	0	0	1	1	1	Ambtr_seq21899c
V5_BLAST_0.9SELF0.4OUT-REDO4-Cluster_6056	1	0	0	0	0	0	0	0	0	0	0	0	0	0	0	1	1		1	0	0	0	0	0	0	0	0	0	0	0	0	0	0	1	1	1	Ambtr_seq21911c
V5_BLAST_0.9SELF0.4OUT-REDO4-Cluster_6059	1	0	0	0	0	0	0	0	0	0	0	0	0	0	0	1	1		1	0	0	0	0	0	0	0	0	0	0	0	0	0	0	1	1	1	Ambtr_seq21914c
V5_BLAST_0.9SELF0.4OUT-REDO4-Cluster_6072	1	0	0	0	0	0	0	0	0	0	0	0	0	0	0	1	1		1	0	0	0	0	0	0	0	0	0	0	0	0	0	0	1	1	1	Ambtr_seq21927c
V5_BLAST_0.9SELF0.4OUT-REDO4-Cluster_6109	1	0	0	0	0	0	0	0	0	0	0	0	0	0	0	1	2		1	0	0	0	0	0	0	0	0	0	0	0	0	0	0	1	2	1	Ambtr_seq19845c	Ambtr_seq21983c
V5_BLAST_0.9SELF0.4OUT-REDO4-Cluster_6115	1	0	0	0	0	0	0	0	0	0	0	0	0	0	0	1	1		1	0	0	0	0	0	0	0	0	0	0	0	0	0	0	1	1	1	Ambtr_seq21996c
V5_BLAST_0.9SELF0.4OUT-REDO4-Cluster_6120	1	0	0	0	0	0	0	0	0	0	0	0	0	0	0	1	1		1	0	0	0	0	0	0	0	0	0	0	0	0	0	0	1	1	1	Ambtr_seq22003c
V5_BLAST_0.9SELF0.4OUT-REDO4-Cluster_6141	1	0	0	0	0	0	0	0	0	0	0	0	0	0	0	1	1		1	0	0	0	0	0	0	0	0	0	0	0	0	0	0	1	1	1	Ambtr_seq22043c
V5_BLAST_0.9SELF0.4OUT-REDO4-Cluster_6146	1	0	0	0	0	0	0	0	0	0	0	0	0	0	0	1	1		1	0	0	0	0	0	0	0	0	0	0	0	0	0	0	1	1	1	Ambtr_seq22050c
V5_BLAST_0.9SELF0.4OUT-REDO4-Cluster_6188	1	0	0	0	0	0	0	0	0	0	0	0	0	0	0	1	1		1	0	0	0	0	0	0	0	0	0	0	0	0	0	0	1	1	1	Ambtr_seq22118c
V5_BLAST_0.9SELF0.4OUT-REDO4-Cluster_6230	1	0	0	0	0	0	0	0	0	0	0	0	0	0	0	1	1		1	0	0	0	0	0	0	0	0	0	0	0	0	0	0	1	1	1	Ambtr_seq22171c
V5_BLAST_0.9SELF0.4OUT-REDO4-Cluster_6235	1	0	0	0	0	0	0	0	0	0	0	0	0	0	0	1	1		1	0	0	0	0	0	0	0	0	0	0	0	0	0	0	1	1	1	Ambtr_seq22176c
V5_BLAST_0.9SELF0.4OUT-REDO4-Cluster_6237	1	0	0	0	0	0	0	0	0	0	0	0	0	0	0	1	1		1	0	0	0	0	0	0	0	0	0	0	0	0	0	0	1	1	1	Ambtr_seq2218c
V5_BLAST_0.9SELF0.4OUT-REDO4-Cluster_6244	1	0	0	0	0	0	0	0	0	0	0	0	0	0	0	1	1		1	0	0	0	0	0	0	0	0	0	0	0	0	0	0	1	1	1	Ambtr_seq22190c
V5_BLAST_0.9SELF0.4OUT-REDO4-Cluster_6260	1	0	0	0	0	0	0	0	0	0	0	0	0	0	0	1	1		1	0	0	0	0	0	0	0	0	0	0	0	0	0	0	1	1	1	Ambtr_seq22223c
V5_BLAST_0.9SELF0.4OUT-REDO4-Cluster_6304	1	0	0	0	0	0	0	0	0	0	0	0	0	0	0	1	1		1	0	0	0	0	0	0	0	0	0	0	0	0	0	0	1	1	1	Ambtr_seq22304c
V5_BLAST_0.9SELF0.4OUT-REDO4-Cluster_6337	1	0	0	0	0	0	0	0	0	0	0	0	0	0	0	1	1		1	0	0	0	0	0	0	0	0	0	0	0	0	0	0	1	1	1	Ambtr_seq22358c
V5_BLAST_0.9SELF0.4OUT-REDO4-Cluster_6340	1	0	0	0	0	0	0	0	0	0	0	0	0	0	0	1	1		1	0	0	0	0	0	0	0	0	0	0	0	0	0	0	1	1	1	Ambtr_seq22364c
V5_BLAST_0.9SELF0.4OUT-REDO4-Cluster_6359	1	0	0	0	0	0	0	0	0	0	0	0	0	0	0	1	1		1	0	0	0	0	0	0	0	0	0	0	0	0	0	0	1	1	1	Ambtr_seq22396c
V5_BLAST_0.9SELF0.4OUT-REDO4-Cluster_6374	1	0	0	0	0	0	0	0	0	0	0	0	0	0	0	1	1		1	0	0	0	0	0	0	0	0	0	0	0	0	0	0	1	1	1	Ambtr_seq2242c
V5_BLAST_0.9SELF0.4OUT-REDO4-Cluster_6383	1	0	0	0	0	0	0	0	0	0	0	0	0	0	0	1	1		1	0	0	0	0	0	0	0	0	0	0	0	0	0	0	1	1	1	Ambtr_seq22433c
V5_BLAST_0.9SELF0.4OUT-REDO4-Cluster_6404	1	0	0	0	0	0	0	0	0	0	0	0	0	0	0	1	1		1	0	0	0	0	0	0	0	0	0	0	0	0	0	0	1	1	1	Ambtr_seq22470c
V5_BLAST_0.9SELF0.4OUT-REDO4-Cluster_6464	1	0	0	0	0	0	0	0	0	0	0	0	0	0	0	1	1		1	0	0	0	0	0	0	0	0	0	0	0	0	0	0	1	1	1	Ambtr_seq22569c
V5_BLAST_0.9SELF0.4OUT-REDO4-Cluster_6472	1	0	0	0	0	0	0	0	0	0	0	0	0	0	0	1	1		1	0	0	0	0	0	0	0	0	0	0	0	0	0	0	1	1	1	Ambtr_seq2258c
V5_BLAST_0.9SELF0.4OUT-REDO4-Cluster_6491	1	0	0	0	0	0	0	0	0	0	0	0	0	0	0	1	1		1	0	0	0	0	0	0	0	0	0	0	0	0	0	0	1	1	1	Ambtr_seq2262c
V5_BLAST_0.9SELF0.4OUT-REDO4-Cluster_6553	1	0	0	0	0	0	0	0	0	0	0	0	0	0	0	1	1		1	0	0	0	0	0	0	0	0	0	0	0	0	0	0	1	1	1	Ambtr_seq22751c
V5_BLAST_0.9SELF0.4OUT-REDO4-Cluster_6570	1	0	0	0	0	0	0	0	0	0	0	0	0	0	0	1	1		1	0	0	0	0	0	0	0	0	0	0	0	0	0	0	1	1	1	Ambtr_seq22801c
V5_BLAST_0.9SELF0.4OUT-REDO4-Cluster_6601	1	0	0	0	0	0	0	0	0	0	0	0	0	0	0	1	1		1	0	0	0	0	0	0	0	0	0	0	0	0	0	0	1	1	1	Ambtr_seq2288c
V5_BLAST_0.9SELF0.4OUT-REDO4-Cluster_6609	1	0	0	0	0	0	0	0	0	0	0	0	0	0	0	1	1		1	0	0	0	0	0	0	0	0	0	0	0	0	0	0	1	1	1	Ambtr_seq22898c
V5_BLAST_0.9SELF0.4OUT-REDO4-Cluster_6619	1	0	0	0	0	0	0	0	0	1	0	0	0	0	0	2	2		1	0	0	0	0	0	0	0	0	0	0	0	0	0	0	1	1	1	Poptr_seq32985	Ambtr_seq22911c
V5_BLAST_0.9SELF0.4OUT-REDO4-Cluster_6636	1	0	0	0	0	0	0	0	0	0	0	0	0	0	0	1	1		1	0	0	0	0	0	0	0	0	0	0	0	0	0	0	1	1	1	Ambtr_seq2295c
V5_BLAST_0.9SELF0.4OUT-REDO4-Cluster_6638	1	0	0	0	0	0	0	0	0	0	0	0	0	0	0	1	1		1	0	0	0	0	0	0	0	0	0	0	0	0	0	0	1	1	1	Ambtr_seq22955c
V5_BLAST_0.9SELF0.4OUT-REDO4-Cluster_6682	1	0	0	0	0	0	0	0	0	0	0	0	0	0	0	1	1		1	0	0	0	0	0	0	0	0	0	0	0	0	0	0	1	1	1	Ambtr_seq23038c
V5_BLAST_0.9SELF0.4OUT-REDO4-Cluster_6710	1	0	0	0	0	0	0	0	0	0	0	0	0	0	0	1	1		1	0	0	0	0	0	0	0	0	0	0	0	0	0	0	1	1	1	Ambtr_seq23106c
V5_BLAST_0.9SELF0.4OUT-REDO4-Cluster_6715	1	0	0	0	0	0	0	0	0	0	0	0	0	0	0	1	1		1	0	0	0	0	0	0	0	0	0	0	0	0	0	0	1	1	1	Ambtr_seq23115c
V5_BLAST_0.9SELF0.4OUT-REDO4-Cluster_6729	1	0	0	0	0	0	0	0	0	0	0	0	0	0	0	1	1		1	0	0	0	0	0	0	0	0	0	0	0	0	0	0	1	1	1	Ambtr_seq2314c
V5_BLAST_0.9SELF0.4OUT-REDO4-Cluster_6753	1	0	0	0	0	0	0	0	0	0	0	0	0	0	0	1	1		1	0	0	0	0	0	0	0	0	0	0	0	0	0	0	1	1	1	Ambtr_seq23178c
V5_BLAST_0.9SELF0.4OUT-REDO4-Cluster_6758	1	0	0	0	0	0	0	0	0	0	0	0	0	0	0	1	2		1	0	0	0	0	0	0	0	0	0	0	0	0	0	0	1	2	1	Ambtr_seq17358c	Ambtr_seq23192c
V5_BLAST_0.9SELF0.4OUT-REDO4-Cluster_6769	1	0	0	0	0	0	0	0	0	0	0	0	0	0	0	1	1		1	0	0	0	0	0	0	0	0	0	0	0	0	0	0	1	1	1	Ambtr_seq23234c
V5_BLAST_0.9SELF0.4OUT-REDO4-Cluster_6775	1	0	0	0	0	0	0	0	0	0	0	0	0	0	0	1	1		1	0	0	0	0	0	0	0	0	0	0	0	0	0	0	1	1	1	Ambtr_seq23241c
V5_BLAST_0.9SELF0.4OUT-REDO4-Cluster_6786	1	0	0	0	0	0	0	0	0	0	0	0	0	0	0	1	1		1	0	0	0	0	0	0	0	0	0	0	0	0	0	0	1	1	1	Ambtr_seq23260c
V5_BLAST_0.9SELF0.4OUT-REDO4-Cluster_6795	1	0	0	0	0	0	0	0	0	0	0	0	0	0	0	1	1		1	0	0	0	0	0	0	0	0	0	0	0	0	0	0	1	1	1	Ambtr_seq23271c
V5_BLAST_0.9SELF0.4OUT-REDO4-Cluster_6812	1	0	0	0	0	0	0	0	0	0	0	0	0	0	0	1	1		1	0	0	0	0	0	0	0	0	0	0	0	0	0	0	1	1	1	Ambtr_seq23299c
V5_BLAST_0.9SELF0.4OUT-REDO4-Cluster_6850	1	0	0	0	0	0	0	0	0	0	0	0	0	0	0	1	1		1	0	0	0	0	0	0	0	0	0	0	0	0	0	0	1	1	1	Ambtr_seq2335c
V5_BLAST_0.9SELF0.4OUT-REDO4-Cluster_6854	1	0	0	0	0	0	0	0	0	0	0	0	0	0	0	1	1		1	0	0	0	0	0	0	0	0	0	0	0	0	0	0	1	1	1	Ambtr_seq23354c
V5_BLAST_0.9SELF0.4OUT-REDO4-Cluster_6876	1	0	0	0	0	0	0	0	0	0	0	0	0	0	0	1	1		1	0	0	0	0	0	0	0	0	0	0	0	0	0	0	1	1	1	Ambtr_seq23387c
V5_BLAST_0.9SELF0.4OUT-REDO4-Cluster_6880	1	0	0	0	0	0	0	0	0	0	0	0	0	0	0	1	1		1	0	0	0	0	0	0	0	0	0	0	0	0	0	0	1	1	1	Ambtr_seq23391c
V5_BLAST_0.9SELF0.4OUT-REDO4-Cluster_6923	1	0	0	0	0	0	0	0	0	0	0	0	0	0	0	1	1		1	0	0	0	0	0	0	0	0	0	0	0	0	0	0	1	1	1	Ambtr_seq23501c
V5_BLAST_0.9SELF0.4OUT-REDO4-Cluster_6952	1	0	0	0	0	0	0	0	0	0	0	0	0	0	0	1	1		1	0	0	0	0	0	0	0	0	0	0	0	0	0	0	1	1	1	Ambtr_seq2357c
V5_BLAST_0.9SELF0.4OUT-REDO4-Cluster_6961	1	0	0	0	0	0	0	0	0	0	0	0	0	0	0	1	1		1	0	0	0	0	0	0	0	0	0	0	0	0	0	0	1	1	1	Ambtr_seq2359c
V5_BLAST_0.9SELF0.4OUT-REDO4-Cluster_7011	1	0	0	0	0	0	0	0	0	0	0	0	0	0	0	1	2		1	0	0	0	0	0	0	0	0	0	0	0	0	0	0	1	2	1	Ambtr_seq23688c	Ambtr_seq23510c
V5_BLAST_0.9SELF0.4OUT-REDO4-Cluster_7022	1	0	0	0	0	0	0	0	0	0	0	0	0	0	0	1	1		1	0	0	0	0	0	0	0	0	0	0	0	0	0	0	1	1	1	Ambtr_seq23726c
V5_BLAST_0.9SELF0.4OUT-REDO4-Cluster_7121	1	0	0	0	0	0	0	0	0	0	0	0	0	0	0	1	1		1	0	0	0	0	0	0	0	0	0	0	0	0	0	0	1	1	1	Ambtr_seq23935c
V5_BLAST_0.9SELF0.4OUT-REDO4-Cluster_7134	1	0	0	0	0	0	0	0	0	0	0	0	0	0	0	1	1		1	0	0	0	0	0	0	0	0	0	0	0	0	0	0	1	1	1	Ambtr_seq23959c
V5_BLAST_0.9SELF0.4OUT-REDO4-Cluster_7144	1	0	0	0	0	0	0	0	0	0	0	0	0	0	0	1	1		1	0	0	0	0	0	0	0	0	0	0	0	0	0	0	1	1	1	Ambtr_seq23973c
V5_BLAST_0.9SELF0.4OUT-REDO4-Cluster_7174	1	0	0	0	0	0	0	0	0	0	0	0	0	0	0	1	1		1	0	0	0	0	0	0	0	0	0	0	0	0	0	0	1	1	1	Ambtr_seq24014c
V5_BLAST_0.9SELF0.4OUT-REDO4-Cluster_7202	1	0	0	0	0	0	0	0	0	0	0	0	0	0	0	1	2		1	0	0	0	0	0	0	0	0	0	0	0	0	0	0	1	1	1	Ambtr_seq18684	Ambtr_seq24046c
V5_BLAST_0.9SELF0.4OUT-REDO4-Cluster_7204	1	0	0	0	0	0	0	0	0	0	0	0	0	0	0	1	1		1	0	0	0	0	0	0	0	0	0	0	0	0	0	0	1	1	1	Ambtr_seq24049c
V5_BLAST_0.9SELF0.4OUT-REDO4-Cluster_7242	1	0	0	0	0	0	0	0	0	0	0	0	0	0	0	1	1		1	0	0	0	0	0	0	0	0	0	0	0	0	0	0	1	1	1	Ambtr_seq24110c
V5_BLAST_0.9SELF0.4OUT-REDO4-Cluster_7259	1	0	0	0	0	0	0	0	0	0	0	0	0	0	0	1	2		1	0	0	0	0	0	0	0	0	0	0	0	0	0	0	1	1	1	Ambtr_seq24148c	Ambtr_seq22010
V5_BLAST_0.9SELF0.4OUT-REDO4-Cluster_7272	1	0	0	0	0	0	0	0	0	0	0	0	0	0	0	1	1		1	0	0	0	0	0	0	0	0	0	0	0	0	0	0	1	1	1	Ambtr_seq24174c
V5_BLAST_0.9SELF0.4OUT-REDO4-Cluster_7288	1	0	0	0	0	0	0	0	0	0	0	0	0	0	0	1	1		1	0	0	0	0	0	0	0	0	0	0	0	0	0	0	1	1	1	Ambtr_seq24211c
V5_BLAST_0.9SELF0.4OUT-REDO4-Cluster_7290	1	0	0	0	0	0	0	0	0	0	0	0	0	0	0	1	1		1	0	0	0	0	0	0	0	0	0	0	0	0	0	0	1	1	1	Ambtr_seq24214c
V5_BLAST_0.9SELF0.4OUT-REDO4-Cluster_7304	1	0	0	0	0	0	0	0	0	0	0	0	0	0	0	1	1		1	0	0	0	0	0	0	0	0	0	0	0	0	0	0	1	1	1	Ambtr_seq24243c
V5_BLAST_0.9SELF0.4OUT-REDO4-Cluster_7320	1	0	0	0	0	0	0	0	0	0	0	0	0	0	0	1	1		1	0	0	0	0	0	0	0	0	0	0	0	0	0	0	1	1	1	Ambtr_seq24273c
V5_BLAST_0.9SELF0.4OUT-REDO4-Cluster_7332	1	0	0	0	0	0	0	0	0	0	0	0	0	0	0	1	1		1	0	0	0	0	0	0	0	0	0	0	0	0	0	0	1	1	1	Ambtr_seq24305c
V5_BLAST_0.9SELF0.4OUT-REDO4-Cluster_7333	1	0	0	0	0	0	0	0	0	0	0	0	0	0	0	1	1		1	0	0	0	0	0	0	0	0	0	0	0	0	0	0	1	1	1	Ambtr_seq2431c
V5_BLAST_0.9SELF0.4OUT-REDO4-Cluster_7340	1	0	0	0	0	0	0	0	0	0	0	0	0	0	0	1	1		1	0	0	0	0	0	0	0	0	0	0	0	0	0	0	1	1	1	Ambtr_seq24331c
V5_BLAST_0.9SELF0.4OUT-REDO4-Cluster_7356	1	0	0	0	0	0	0	0	0	0	0	0	0	0	0	1	1		1	0	0	0	0	0	0	0	0	0	0	0	0	0	0	1	1	1	Ambtr_seq24375c
V5_BLAST_0.9SELF0.4OUT-REDO4-Cluster_7396	1	0	0	0	0	0	0	0	0	0	0	0	0	0	0	1	1		1	0	0	0	0	0	0	0	0	0	0	0	0	0	0	1	1	1	Ambtr_seq2446c
V5_BLAST_0.9SELF0.4OUT-REDO4-Cluster_7441	1	0	0	0	0	0	0	0	0	0	0	0	0	0	0	1	1		1	0	0	0	0	0	0	0	0	0	0	0	0	0	0	1	1	1	Ambtr_seq2453c
V5_BLAST_0.9SELF0.4OUT-REDO4-Cluster_7474	1	0	0	0	0	0	0	0	0	0	0	0	0	0	0	1	1		1	0	0	0	0	0	0	0	0	0	0	0	0	0	0	1	1	1	Ambtr_seq24581c
V5_BLAST_0.9SELF0.4OUT-REDO4-Cluster_7504	1	0	0	0	0	0	0	0	0	0	0	0	0	0	0	1	2		1	0	0	0	0	0	0	0	0	0	0	0	0	0	0	1	1	1	Ambtr_seq24517	Ambtr_seq24638c
V5_BLAST_0.9SELF0.4OUT-REDO4-Cluster_7525	1	0	0	0	0	0	0	0	0	0	0	0	0	0	0	1	1		1	0	0	0	0	0	0	0	0	0	0	0	0	0	0	1	1	1	Ambtr_seq2467c
V5_BLAST_0.9SELF0.4OUT-REDO4-Cluster_7532	1	0	0	0	0	0	0	0	0	0	0	0	0	0	0	1	1		1	0	0	0	0	0	0	0	0	0	0	0	0	0	0	1	1	1	Ambtr_seq24677c
V5_BLAST_0.9SELF0.4OUT-REDO4-Cluster_7550	1	0	0	0	0	0	0	0	0	0	0	0	0	0	0	1	1		1	0	0	0	0	0	0	0	0	0	0	0	0	0	0	1	1	1	Ambtr_seq24699c
V5_BLAST_0.9SELF0.4OUT-REDO4-Cluster_7578	1	0	0	0	0	0	0	0	0	1	0	0	0	0	0	2	2		0	0	0	0	0	0	0	0	0	1	0	0	0	0	0	1	1	1	Poptr_seq45294c	Ambtr_seq24738
V5_BLAST_0.9SELF0.4OUT-REDO4-Cluster_7609	1	0	0	0	0	0	0	0	0	0	0	0	0	0	0	1	1		1	0	0	0	0	0	0	0	0	0	0	0	0	0	0	1	1	1	Ambtr_seq24777c
V5_BLAST_0.9SELF0.4OUT-REDO4-Cluster_7617	1	0	0	0	0	0	0	0	0	0	0	0	0	0	0	1	1		1	0	0	0	0	0	0	0	0	0	0	0	0	0	0	1	1	1	Ambtr_seq24785c
V5_BLAST_0.9SELF0.4OUT-REDO4-Cluster_7649	1	0	0	0	0	0	0	0	0	0	0	0	0	0	0	1	1		1	0	0	0	0	0	0	0	0	0	0	0	0	0	0	1	1	1	Ambtr_seq24833c
V5_BLAST_0.9SELF0.4OUT-REDO4-Cluster_7659	1	0	0	0	0	0	0	0	0	0	0	0	0	0	0	1	1		1	0	0	0	0	0	0	0	0	0	0	0	0	0	0	1	1	1	Ambtr_seq24843c
V5_BLAST_0.9SELF0.4OUT-REDO4-Cluster_7673	1	0	0	0	0	0	0	0	0	0	0	0	0	0	0	1	1		1	0	0	0	0	0	0	0	0	0	0	0	0	0	0	1	1	1	Ambtr_seq24859c
V5_BLAST_0.9SELF0.4OUT-REDO4-Cluster_7679	1	0	0	0	0	0	0	0	0	0	0	0	0	0	0	1	1		1	0	0	0	0	0	0	0	0	0	0	0	0	0	0	1	1	1	Ambtr_seq24864c
V5_BLAST_0.9SELF0.4OUT-REDO4-Cluster_7687	1	0	0	0	0	0	0	0	0	0	0	0	0	0	0	1	1		1	0	0	0	0	0	0	0	0	0	0	0	0	0	0	1	1	1	Ambtr_seq24877c
V5_BLAST_0.9SELF0.4OUT-REDO4-Cluster_7700	1	0	0	0	0	0	0	0	0	0	0	0	0	0	0	1	1		1	0	0	0	0	0	0	0	0	0	0	0	0	0	0	1	1	1	Ambtr_seq24899c
V5_BLAST_0.9SELF0.4OUT-REDO4-Cluster_7727	1	0	0	0	0	0	0	0	0	0	0	0	0	0	0	1	1		1	0	0	0	0	0	0	0	0	0	0	0	0	0	0	1	1	1	Ambtr_seq24941c
V5_BLAST_0.9SELF0.4OUT-REDO4-Cluster_7748	1	0	0	0	0	0	0	0	0	0	0	0	0	0	0	1	1		1	0	0	0	0	0	0	0	0	0	0	0	0	0	0	1	1	1	Ambtr_seq250c
V5_BLAST_0.9SELF0.4OUT-REDO4-Cluster_7755	1	0	0	0	0	0	0	0	0	0	0	0	0	0	0	1	1		1	0	0	0	0	0	0	0	0	0	0	0	0	0	0	1	1	1	Ambtr_seq25015c
V5_BLAST_0.9SELF0.4OUT-REDO4-Cluster_7758	1	0	0	0	0	0	0	0	0	0	0	0	0	0	0	1	1		1	0	0	0	0	0	0	0	0	0	0	0	0	0	0	1	1	1	Ambtr_seq25018c
V5_BLAST_0.9SELF0.4OUT-REDO4-Cluster_7802	1	0	0	0	0	0	0	0	0	0	0	0	0	0	0	1	1		1	0	0	0	0	0	0	0	0	0	0	0	0	0	0	1	1	1	Ambtr_seq25116c
V5_BLAST_0.9SELF0.4OUT-REDO4-Cluster_7840	1	0	0	0	0	0	0	0	0	0	0	0	0	0	0	1	1		1	0	0	0	0	0	0	0	0	0	0	0	0	0	0	1	1	1	Ambtr_seq25200c
V5_BLAST_0.9SELF0.4OUT-REDO4-Cluster_7891	1	0	0	0	0	0	0	0	0	0	0	0	0	0	0	1	1		1	0	0	0	0	0	0	0	0	0	0	0	0	0	0	1	1	1	Ambtr_seq25284c
V5_BLAST_0.9SELF0.4OUT-REDO4-Cluster_7894	1	0	0	0	0	0	0	0	0	0	0	0	0	0	0	1	1		1	0	0	0	0	0	0	0	0	0	0	0	0	0	0	1	1	1	Ambtr_seq25287c
V5_BLAST_0.9SELF0.4OUT-REDO4-Cluster_7896	1	0	0	0	0	0	0	0	0	0	0	0	0	0	0	1	1		1	0	0	0	0	0	0	0	0	0	0	0	0	0	0	1	1	1	Ambtr_seq25289c
V5_BLAST_0.9SELF0.4OUT-REDO4-Cluster_7939	1	0	0	0	0	0	0	0	0	0	0	0	0	0	0	1	1		1	0	0	0	0	0	0	0	0	0	0	0	0	0	0	1	1	1	Ambtr_seq2538c
V5_BLAST_0.9SELF0.4OUT-REDO4-Cluster_8028	1	0	0	0	0	0	0	0	0	0	0	0	0	0	0	1	1		1	0	0	0	0	0	0	0	0	0	0	0	0	0	0	1	1	1	Ambtr_seq25578c
V5_BLAST_0.9SELF0.4OUT-REDO4-Cluster_8064	1	0	0	0	0	0	0	0	0	0	0	0	0	0	0	1	1		1	0	0	0	0	0	0	0	0	0	0	0	0	0	0	1	1	1	Ambtr_seq2564c
V5_BLAST_0.9SELF0.4OUT-REDO4-Cluster_8110	1	0	0	0	0	0	0	0	0	0	0	0	0	0	0	1	1		1	0	0	0	0	0	0	0	0	0	0	0	0	0	0	1	1	1	Ambtr_seq25725c
V5_BLAST_0.9SELF0.4OUT-REDO4-Cluster_8112	1	0	0	0	0	0	0	0	0	0	0	0	0	0	0	1	1		1	0	0	0	0	0	0	0	0	0	0	0	0	0	0	1	1	1	Ambtr_seq25727c
V5_BLAST_0.9SELF0.4OUT-REDO4-Cluster_8118	1	0	0	0	0	0	0	0	0	0	0	0	0	0	0	1	1		1	0	0	0	0	0	0	0	0	0	0	0	0	0	0	1	1	1	Ambtr_seq25737c
V5_BLAST_0.9SELF0.4OUT-REDO4-Cluster_8126	1	0	0	0	0	0	0	0	0	0	0	0	0	0	0	1	1		1	0	0	0	0	0	0	0	0	0	0	0	0	0	0	1	1	1	Ambtr_seq25749c
V5_BLAST_0.9SELF0.4OUT-REDO4-Cluster_8166	1	0	0	0	0	0	0	0	0	0	0	0	0	0	0	1	1		1	0	0	0	0	0	0	0	0	0	0	0	0	0	0	1	1	1	Ambtr_seq25800c
V5_BLAST_0.9SELF0.4OUT-REDO4-Cluster_8199	1	0	0	0	0	0	0	0	0	0	0	0	0	0	0	1	1		1	0	0	0	0	0	0	0	0	0	0	0	0	0	0	1	1	1	Ambtr_seq25847c
V5_BLAST_0.9SELF0.4OUT-REDO4-Cluster_8207	1	0	0	0	0	0	0	0	0	0	0	0	0	0	0	1	1		1	0	0	0	0	0	0	0	0	0	0	0	0	0	0	1	1	1	Ambtr_seq25857c
V5_BLAST_0.9SELF0.4OUT-REDO4-Cluster_8213	1	0	0	0	0	0	0	0	0	0	0	0	0	0	0	1	1		1	0	0	0	0	0	0	0	0	0	0	0	0	0	0	1	1	1	Ambtr_seq25868c
V5_BLAST_0.9SELF0.4OUT-REDO4-Cluster_8230	1	0	0	0	0	0	0	0	0	0	0	0	0	0	0	1	1		1	0	0	0	0	0	0	0	0	0	0	0	0	0	0	1	1	1	Ambtr_seq25894c
V5_BLAST_0.9SELF0.4OUT-REDO4-Cluster_8234	1	0	0	0	0	0	0	0	0	0	0	0	0	0	0	1	1		1	0	0	0	0	0	0	0	0	0	0	0	0	0	0	1	1	1	Ambtr_seq25902c
V5_BLAST_0.9SELF0.4OUT-REDO4-Cluster_8238	1	0	0	0	0	0	0	0	0	0	0	0	0	0	0	1	1		1	0	0	0	0	0	0	0	0	0	0	0	0	0	0	1	1	1	Ambtr_seq25916c
V5_BLAST_0.9SELF0.4OUT-REDO4-Cluster_8275	1	0	0	0	0	0	0	0	0	0	0	0	0	0	0	1	1		1	0	0	0	0	0	0	0	0	0	0	0	0	0	0	1	1	1	Ambtr_seq25979c
V5_BLAST_0.9SELF0.4OUT-REDO4-Cluster_8305	1	0	0	0	0	0	0	0	0	0	0	0	0	0	0	1	1		1	0	0	0	0	0	0	0	0	0	0	0	0	0	0	1	1	1	Ambtr_seq26031c
V5_BLAST_0.9SELF0.4OUT-REDO4-Cluster_8317	1	0	0	0	0	0	0	0	0	0	0	0	0	0	0	1	1		1	0	0	0	0	0	0	0	0	0	0	0	0	0	0	1	1	1	Ambtr_seq2605c
V5_BLAST_0.9SELF0.4OUT-REDO4-Cluster_8373	1	0	0	0	0	0	0	0	0	0	0	0	0	0	0	1	1		1	0	0	0	0	0	0	0	0	0	0	0	0	0	0	1	1	1	Ambtr_seq26159c
V5_BLAST_0.9SELF0.4OUT-REDO4-Cluster_8409	1	0	0	0	0	0	0	0	0	0	0	0	0	0	0	1	1		1	0	0	0	0	0	0	0	0	0	0	0	0	0	0	1	1	1	Ambtr_seq26249c
V5_BLAST_0.9SELF0.4OUT-REDO4-Cluster_8413	1	0	0	0	0	0	0	0	0	0	0	0	0	0	0	1	1		1	0	0	0	0	0	0	0	0	0	0	0	0	0	0	1	1	1	Ambtr_seq26255c
V5_BLAST_0.9SELF0.4OUT-REDO4-Cluster_8418	1	0	0	0	0	0	0	0	0	0	0	0	0	0	0	1	1		1	0	0	0	0	0	0	0	0	0	0	0	0	0	0	1	1	1	Ambtr_seq26269c
V5_BLAST_0.9SELF0.4OUT-REDO4-Cluster_8461	1	0	0	0	0	0	0	0	0	0	0	0	0	0	0	1	1		1	0	0	0	0	0	0	0	0	0	0	0	0	0	0	1	1	1	Ambtr_seq26357c
V5_BLAST_0.9SELF0.4OUT-REDO4-Cluster_8470	1	0	0	0	0	0	0	0	0	0	0	0	0	0	0	1	1		1	0	0	0	0	0	0	0	0	0	0	0	0	0	0	1	1	1	Ambtr_seq26371c
V5_BLAST_0.9SELF0.4OUT-REDO4-Cluster_8485	1	0	0	0	0	0	0	0	0	0	0	0	0	0	0	1	1		1	0	0	0	0	0	0	0	0	0	0	0	0	0	0	1	1	1	Ambtr_seq26390c
V5_BLAST_0.9SELF0.4OUT-REDO4-Cluster_8498	1	0	0	0	0	0	0	0	0	0	0	0	0	0	0	1	1		1	0	0	0	0	0	0	0	0	0	0	0	0	0	0	1	1	1	Ambtr_seq26406c
V5_BLAST_0.9SELF0.4OUT-REDO4-Cluster_8499	1	0	0	0	0	0	0	0	0	0	0	0	0	0	0	1	1		1	0	0	0	0	0	0	0	0	0	0	0	0	0	0	1	1	1	Ambtr_seq26408c
V5_BLAST_0.9SELF0.4OUT-REDO4-Cluster_8514	1	0	0	0	0	0	0	0	0	0	0	0	0	0	0	1	1		1	0	0	0	0	0	0	0	0	0	0	0	0	0	0	1	1	1	Ambtr_seq26428c
V5_BLAST_0.9SELF0.4OUT-REDO4-Cluster_8523	1	0	0	0	0	0	0	0	0	0	0	0	0	0	0	1	1		1	0	0	0	0	0	0	0	0	0	0	0	0	0	0	1	1	1	Ambtr_seq26439c
V5_BLAST_0.9SELF0.4OUT-REDO4-Cluster_8553	1	0	0	0	0	0	0	0	0	0	0	0	0	0	0	1	1		1	0	0	0	0	0	0	0	0	0	0	0	0	0	0	1	1	1	Ambtr_seq26483c
V5_BLAST_0.9SELF0.4OUT-REDO4-Cluster_8582	1	0	0	0	0	0	0	0	0	0	0	0	0	0	0	1	1		1	0	0	0	0	0	0	0	0	0	0	0	0	0	0	1	1	1	Ambtr_seq26519c
V5_BLAST_0.9SELF0.4OUT-REDO4-Cluster_8587	1	0	0	0	0	0	0	0	0	0	0	0	0	0	0	1	1		1	0	0	0	0	0	0	0	0	0	0	0	0	0	0	1	1	1	Ambtr_seq26523c
V5_BLAST_0.9SELF0.4OUT-REDO4-Cluster_8619	1	0	0	0	0	0	0	0	0	0	0	0	0	0	0	1	1		1	0	0	0	0	0	0	0	0	0	0	0	0	0	0	1	1	1	Ambtr_seq26571c
V5_BLAST_0.9SELF0.4OUT-REDO4-Cluster_8648	1	0	0	0	0	0	0	0	0	0	0	0	0	0	0	1	1		1	0	0	0	0	0	0	0	0	0	0	0	0	0	0	1	1	1	Ambtr_seq26614c
V5_BLAST_0.9SELF0.4OUT-REDO4-Cluster_8665	1	0	0	0	0	0	0	0	0	0	0	0	0	0	0	1	1		1	0	0	0	0	0	0	0	0	0	0	0	0	0	0	1	1	1	Ambtr_seq26639c
V5_BLAST_0.9SELF0.4OUT-REDO4-Cluster_8740	1	0	0	0	0	0	0	0	0	0	0	0	0	0	0	1	1		1	0	0	0	0	0	0	0	0	0	0	0	0	0	0	1	1	1	Ambtr_seq26755c
V5_BLAST_0.9SELF0.4OUT-REDO4-Cluster_8777	1	0	0	0	0	0	0	0	0	0	0	0	0	0	0	1	1		1	0	0	0	0	0	0	0	0	0	0	0	0	0	0	1	1	1	Ambtr_seq26819c
V5_BLAST_0.9SELF0.4OUT-REDO4-Cluster_8779	1	0	0	0	0	0	0	0	0	0	0	0	0	0	0	1	1		1	0	0	0	0	0	0	0	0	0	0	0	0	0	0	1	1	1	Ambtr_seq26821c
V5_BLAST_0.9SELF0.4OUT-REDO4-Cluster_8812	1	0	0	0	0	0	0	0	0	0	0	0	0	0	0	1	2		1	0	0	0	0	0	0	0	0	0	0	0	0	0	0	1	2	1	Ambtr_seq24080c	Ambtr_seq2711c
V5_BLAST_0.9SELF0.4OUT-REDO4-Cluster_8824	1	0	0	0	0	0	0	0	0	0	0	0	0	0	0	1	1		1	0	0	0	0	0	0	0	0	0	0	0	0	0	0	1	1	1	Ambtr_seq2735c
V5_BLAST_0.9SELF0.4OUT-REDO4-Cluster_8828	1	0	0	0	0	0	0	0	0	0	0	0	0	0	0	1	1		1	0	0	0	0	0	0	0	0	0	0	0	0	0	0	1	1	1	Ambtr_seq2747c
V5_BLAST_0.9SELF0.4OUT-REDO4-Cluster_8832	1	0	0	0	0	0	0	0	0	0	0	0	0	0	0	1	1		1	0	0	0	0	0	0	0	0	0	0	0	0	0	0	1	1	1	Ambtr_seq2758c
V5_BLAST_0.9SELF0.4OUT-REDO4-Cluster_8865	1	0	0	0	0	0	0	0	0	0	0	0	0	0	0	1	1		1	0	0	0	0	0	0	0	0	0	0	0	0	0	0	1	1	1	Ambtr_seq2853c
V5_BLAST_0.9SELF0.4OUT-REDO4-Cluster_8930	1	0	0	0	0	0	0	0	0	0	0	0	0	0	0	1	1		1	0	0	0	0	0	0	0	0	0	0	0	0	0	0	1	1	1	Ambtr_seq2992c
V5_BLAST_0.9SELF0.4OUT-REDO4-Cluster_8944	1	0	0	0	0	0	0	0	0	0	0	0	0	0	0	1	1		1	0	0	0	0	0	0	0	0	0	0	0	0	0	0	1	1	1	Ambtr_seq3033c
V5_BLAST_0.9SELF0.4OUT-REDO4-Cluster_8963	1	0	0	0	0	0	0	0	0	0	0	0	0	0	0	1	1		1	0	0	0	0	0	0	0	0	0	0	0	0	0	0	1	1	1	Ambtr_seq3072c
V5_BLAST_0.9SELF0.4OUT-REDO4-Cluster_9004	1	0	0	0	0	0	0	0	0	0	0	0	0	0	0	1	1		1	0	0	0	0	0	0	0	0	0	0	0	0	0	0	1	1	1	Ambtr_seq3174c
V5_BLAST_0.9SELF0.4OUT-REDO4-Cluster_9043	1	0	0	0	0	0	0	0	0	0	0	0	0	0	0	1	1		1	0	0	0	0	0	0	0	0	0	0	0	0	0	0	1	1	1	Ambtr_seq3250c
V5_BLAST_0.9SELF0.4OUT-REDO4-Cluster_9061	1	0	0	0	0	0	0	0	0	0	0	0	0	0	0	1	1		1	0	0	0	0	0	0	0	0	0	0	0	0	0	0	1	1	1	Ambtr_seq3284c
V5_BLAST_0.9SELF0.4OUT-REDO4-Cluster_9092	1	0	0	0	0	0	0	0	0	0	0	0	0	0	0	1	1		1	0	0	0	0	0	0	0	0	0	0	0	0	0	0	1	1	1	Ambtr_seq3354c
V5_BLAST_0.9SELF0.4OUT-REDO4-Cluster_9095	1	0	0	0	0	0	0	0	0	0	0	0	0	0	0	1	1		1	0	0	0	0	0	0	0	0	0	0	0	0	0	0	1	1	1	Ambtr_seq3358c
V5_BLAST_0.9SELF0.4OUT-REDO4-Cluster_9097	1	0	0	0	0	0	0	0	0	0	0	0	0	0	0	1	1		1	0	0	0	0	0	0	0	0	0	0	0	0	0	0	1	1	1	Ambtr_seq3363c
V5_BLAST_0.9SELF0.4OUT-REDO4-Cluster_9111	1	0	0	0	0	0	0	0	0	0	0	0	0	0	0	1	1		1	0	0	0	0	0	0	0	0	0	0	0	0	0	0	1	1	1	Ambtr_seq3386c
V5_BLAST_0.9SELF0.4OUT-REDO4-Cluster_9118	1	0	0	0	0	0	0	0	0	0	0	0	0	0	0	1	1		1	0	0	0	0	0	0	0	0	0	0	0	0	0	0	1	1	1	Ambtr_seq3397c
V5_BLAST_0.9SELF0.4OUT-REDO4-Cluster_9147	1	0	0	0	0	0	0	0	0	0	0	0	0	0	0	1	1		1	0	0	0	0	0	0	0	0	0	0	0	0	0	0	1	1	1	Ambtr_seq3437c
V5_BLAST_0.9SELF0.4OUT-REDO4-Cluster_9192	1	0	0	0	0	0	0	0	0	0	0	0	0	0	0	1	1		1	0	0	0	0	0	0	0	0	0	0	0	0	0	0	1	1	1	Ambtr_seq3516c
V5_BLAST_0.9SELF0.4OUT-REDO4-Cluster_9213	1	0	0	0	0	0	0	0	0	0	0	0	0	0	0	1	1		1	0	0	0	0	0	0	0	0	0	0	0	0	0	0	1	1	1	Ambtr_seq3554c
V5_BLAST_0.9SELF0.4OUT-REDO4-Cluster_9223	1	0	0	0	0	0	0	0	0	0	0	0	0	0	0	1	1		1	0	0	0	0	0	0	0	0	0	0	0	0	0	0	1	1	1	Ambtr_seq3576c
V5_BLAST_0.9SELF0.4OUT-REDO4-Cluster_9244	1	0	0	0	0	0	0	0	0	0	0	0	0	0	0	1	1		1	0	0	0	0	0	0	0	0	0	0	0	0	0	0	1	1	1	Ambtr_seq3622c
V5_BLAST_0.9SELF0.4OUT-REDO4-Cluster_9262	1	0	0	0	0	0	0	0	0	0	0	0	0	0	0	1	1		1	0	0	0	0	0	0	0	0	0	0	0	0	0	0	1	1	1	Ambtr_seq3650c
V5_BLAST_0.9SELF0.4OUT-REDO4-Cluster_9309	1	0	0	0	0	0	0	0	0	1	0	0	0	0	0	2	2		0	0	0	0	0	0	0	0	0	1	0	0	0	0	0	1	1	1	Poptr_seq18315c	Ambtr_seq374
V5_BLAST_0.9SELF0.4OUT-REDO4-Cluster_9315	1	0	0	0	0	0	0	0	0	0	0	0	0	0	0	1	1		1	0	0	0	0	0	0	0	0	0	0	0	0	0	0	1	1	1	Ambtr_seq3754c
V5_BLAST_0.9SELF0.4OUT-REDO4-Cluster_9331	1	0	0	0	0	0	0	0	0	0	0	0	0	0	0	1	1		1	0	0	0	0	0	0	0	0	0	0	0	0	0	0	1	1	1	Ambtr_seq3784c
V5_BLAST_0.9SELF0.4OUT-REDO4-Cluster_9345	1	0	0	0	0	0	0	0	0	0	0	0	0	0	0	1	1		1	0	0	0	0	0	0	0	0	0	0	0	0	0	0	1	1	1	Ambtr_seq3811c
V5_BLAST_0.9SELF0.4OUT-REDO4-Cluster_9362	1	0	0	0	0	0	0	0	0	0	0	0	0	0	0	1	1		1	0	0	0	0	0	0	0	0	0	0	0	0	0	0	1	1	1	Ambtr_seq3851c
V5_BLAST_0.9SELF0.4OUT-REDO4-Cluster_9395	1	0	0	0	0	0	0	0	0	0	0	0	0	0	0	1	1		1	0	0	0	0	0	0	0	0	0	0	0	0	0	0	1	1	1	Ambtr_seq3903c
V5_BLAST_0.9SELF0.4OUT-REDO4-Cluster_9409	1	0	0	0	0	0	0	0	0	0	0	0	0	0	0	1	1		1	0	0	0	0	0	0	0	0	0	0	0	0	0	0	1	1	1	Ambtr_seq3931c
V5_BLAST_0.9SELF0.4OUT-REDO4-Cluster_9490	1	0	0	0	0	0	0	0	0	0	0	0	0	0	0	1	1		1	0	0	0	0	0	0	0	0	0	0	0	0	0	0	1	1	1	Ambtr_seq4071c
V5_BLAST_0.9SELF0.4OUT-REDO4-Cluster_9501	1	0	0	0	0	0	0	0	0	0	0	0	0	0	0	1	1		1	0	0	0	0	0	0	0	0	0	0	0	0	0	0	1	1	1	Ambtr_seq4094c
V5_BLAST_0.9SELF0.4OUT-REDO4-Cluster_9506	1	0	0	0	0	0	0	0	0	0	0	0	0	0	0	1	1		1	0	0	0	0	0	0	0	0	0	0	0	0	0	0	1	1	1	Ambtr_seq41c
V5_BLAST_0.9SELF0.4OUT-REDO4-Cluster_9552	1	0	0	0	0	0	0	0	0	0	0	0	0	0	0	1	1		1	0	0	0	0	0	0	0	0	0	0	0	0	0	0	1	1	1	Ambtr_seq4184c
V5_BLAST_0.9SELF0.4OUT-REDO4-Cluster_9565	1	0	0	0	0	0	0	0	0	1	0	0	0	0	0	2	2		0	0	0	0	0	0	0	0	0	1	0	0	0	0	0	1	1	1	Poptr_seq31246c	Ambtr_seq4201
V5_BLAST_0.9SELF0.4OUT-REDO4-Cluster_9583	1	0	0	0	0	0	0	0	0	0	0	0	0	0	0	1	1		1	0	0	0	0	0	0	0	0	0	0	0	0	0	0	1	1	1	Ambtr_seq4228c
V5_BLAST_0.9SELF0.4OUT-REDO4-Cluster_9603	1	0	0	0	0	0	0	0	0	0	0	0	0	0	0	1	1		1	0	0	0	0	0	0	0	0	0	0	0	0	0	0	1	1	1	Ambtr_seq4257c
V5_BLAST_0.9SELF0.4OUT-REDO4-Cluster_9606	1	0	0	0	0	0	0	0	0	0	0	0	0	0	0	1	1		1	0	0	0	0	0	0	0	0	0	0	0	0	0	0	1	1	1	Ambtr_seq4261c
V5_BLAST_0.9SELF0.4OUT-REDO4-Cluster_9627	1	0	0	0	0	0	0	0	0	0	0	0	0	0	0	1	1		1	0	0	0	0	0	0	0	0	0	0	0	0	0	0	1	1	1	Ambtr_seq4288c
V5_BLAST_0.9SELF0.4OUT-REDO4-Cluster_9636	1	0	0	0	0	0	0	0	0	0	0	0	0	0	0	1	1		1	0	0	0	0	0	0	0	0	0	0	0	0	0	0	1	1	1	Ambtr_seq4305c
V5_BLAST_0.9SELF0.4OUT-REDO4-Cluster_9646	1	0	0	0	0	0	0	0	0	0	0	0	0	0	0	1	1		1	0	0	0	0	0	0	0	0	0	0	0	0	0	0	1	1	1	Ambtr_seq4320c
V5_BLAST_0.9SELF0.4OUT-REDO4-Cluster_9647	1	0	0	0	0	0	0	0	0	0	0	0	0	0	0	1	1		1	0	0	0	0	0	0	0	0	0	0	0	0	0	0	1	1	1	Ambtr_seq4325c
V5_BLAST_0.9SELF0.4OUT-REDO4-Cluster_9648	1	0	0	0	0	0	0	0	0	0	0	0	0	0	0	1	1		1	0	0	0	0	0	0	0	0	0	0	0	0	0	0	1	1	1	Ambtr_seq4326c
V5_BLAST_0.9SELF0.4OUT-REDO4-Cluster_9654	1	0	0	0	0	0	0	0	0	0	0	0	0	0	0	1	1		1	0	0	0	0	0	0	0	0	0	0	0	0	0	0	1	1	1	Ambtr_seq4338c
V5_BLAST_0.9SELF0.4OUT-REDO4-Cluster_9661	1	0	0	0	0	0	0	0	0	0	0	0	0	0	0	1	1		1	0	0	0	0	0	0	0	0	0	0	0	0	0	0	1	1	1	Ambtr_seq4346c
V5_BLAST_0.9SELF0.4OUT-REDO4-Cluster_9676	1	0	0	0	0	0	0	0	0	0	0	0	0	0	0	1	1		1	0	0	0	0	0	0	0	0	0	0	0	0	0	0	1	1	1	Ambtr_seq4381c
V5_BLAST_0.9SELF0.4OUT-REDO4-Cluster_9708	1	0	0	0	0	0	0	0	0	0	0	0	0	0	0	1	1		1	0	0	0	0	0	0	0	0	0	0	0	0	0	0	1	1	1	Ambtr_seq4448c
V5_BLAST_0.9SELF0.4OUT-REDO4-Cluster_9709	1	0	0	0	0	0	0	0	0	0	0	0	0	0	0	1	1		1	0	0	0	0	0	0	0	0	0	0	0	0	0	0	1	1	1	Ambtr_seq4449c
V5_BLAST_0.9SELF0.4OUT-REDO4-Cluster_9721	1	0	0	0	0	0	0	0	0	0	0	0	0	0	0	1	1		1	0	0	0	0	0	0	0	0	0	0	0	0	0	0	1	1	1	Ambtr_seq4486c
V5_BLAST_0.9SELF0.4OUT-REDO4-Cluster_9722	1	0	0	0	0	0	0	0	0	0	0	0	0	0	0	1	1		1	0	0	0	0	0	0	0	0	0	0	0	0	0	0	1	1	1	Ambtr_seq4487c
V5_BLAST_0.9SELF0.4OUT-REDO4-Cluster_9733	1	0	0	0	0	0	0	0	0	0	0	0	0	0	0	1	1		1	0	0	0	0	0	0	0	0	0	0	0	0	0	0	1	1	1	Ambtr_seq451c
V5_BLAST_0.9SELF0.4OUT-REDO4-Cluster_9787	1	0	0	0	0	0	0	0	0	0	0	0	0	0	0	1	1		1	0	0	0	0	0	0	0	0	0	0	0	0	0	0	1	1	1	Ambtr_seq4610c
V5_BLAST_0.9SELF0.4OUT-REDO4-Cluster_9790	1	0	0	0	0	0	0	0	0	0	0	0	0	0	0	1	1		1	0	0	0	0	0	0	0	0	0	0	0	0	0	0	1	1	1	Ambtr_seq4615c
V5_BLAST_0.9SELF0.4OUT-REDO4-Cluster_9834	1	0	0	0	0	0	0	0	0	0	0	0	0	0	0	1	1		1	0	0	0	0	0	0	0	0	0	0	0	0	0	0	1	1	1	Ambtr_seq4684c
V5_BLAST_0.9SELF0.4OUT-REDO4-Cluster_9855	1	0	0	0	0	0	0	0	0	0	0	0	0	0	0	1	1		1	0	0	0	0	0	0	0	0	0	0	0	0	0	0	1	1	1	Ambtr_seq471c
V5_BLAST_0.9SELF0.4OUT-REDO4-Cluster_9856	1	0	0	0	0	0	0	0	0	0	0	0	0	0	0	1	1		1	0	0	0	0	0	0	0	0	0	0	0	0	0	0	1	1	1	Ambtr_seq4710c
V5_BLAST_0.9SELF0.4OUT-REDO4-Cluster_9858	1	0	0	0	0	0	0	0	0	0	0	0	0	0	0	1	1		1	0	0	0	0	0	0	0	0	0	0	0	0	0	0	1	1	1	Ambtr_seq4714c
V5_BLAST_0.9SELF0.4OUT-REDO4-Cluster_9877	1	0	0	0	0	0	0	0	0	0	0	0	0	0	0	1	1		1	0	0	0	0	0	0	0	0	0	0	0	0	0	0	1	1	1	Ambtr_seq4748c
V5_BLAST_0.9SELF0.4OUT-REDO4-Cluster_9883	1	0	0	0	0	0	0	0	0	0	0	0	0	0	0	1	1		1	0	0	0	0	0	0	0	0	0	0	0	0	0	0	1	1	1	Ambtr_seq4756c
V5_BLAST_0.9SELF0.4OUT-REDO4-Cluster_9884	1	0	0	0	0	0	0	0	0	0	0	0	0	0	0	1	2		1	0	0	0	0	0	0	0	0	0	0	0	0	0	0	1	1	1	Ambtr_seq1094c	Ambtr_seq4757
V5_BLAST_0.9SELF0.4OUT-REDO4-Cluster_9890	1	0	0	0	0	0	0	0	0	0	0	0	0	0	0	1	1		1	0	0	0	0	0	0	0	0	0	0	0	0	0	0	1	1	1	Ambtr_seq4768c
V5_BLAST_0.9SELF0.4OUT-REDO4-Cluster_9898	1	0	0	0	0	0	0	0	0	0	0	0	0	0	0	1	1		1	0	0	0	0	0	0	0	0	0	0	0	0	0	0	1	1	1	Ambtr_seq4780c
V5_BLAST_0.9SELF0.4OUT-REDO4-Cluster_9926	1	0	0	0	0	0	0	0	0	0	0	0	0	0	0	1	1		1	0	0	0	0	0	0	0	0	0	0	0	0	0	0	1	1	1	Ambtr_seq4824c
V5_BLAST_0.9SELF0.4OUT-REDO4-Cluster_9947	1	0	0	0	0	0	0	0	0	0	0	0	0	0	0	1	1		1	0	0	0	0	0	0	0	0	0	0	0	0	0	0	1	1	1	Ambtr_seq4854c
V5_BLAST_0.9SELF0.4OUT-REDO4-Cluster_9966	1	0	0	0	0	0	0	0	0	0	0	0	0	0	0	1	1		1	0	0	0	0	0	0	0	0	0	0	0	0	0	0	1	1	1	Ambtr_seq4890c
V5_BLAST_0.9SELF0.4OUT-REDO4-Cluster_10002	1	0	0	0	0	0	0	0	0	0	0	0	0	0	0	1	1		1	0	0	0	0	0	0	0	0	0	0	0	0	0	0	1	1	1	Ambtr_seq4964c
V5_BLAST_0.9SELF0.4OUT-REDO4-Cluster_10008	1	0	0	0	0	0	0	0	0	0	0	0	0	0	0	1	1		1	0	0	0	0	0	0	0	0	0	0	0	0	0	0	1	1	1	Ambtr_seq498c
V5_BLAST_0.9SELF0.4OUT-REDO4-Cluster_10045	1	0	0	0	0	0	0	0	0	0	0	0	0	0	0	1	1		1	0	0	0	0	0	0	0	0	0	0	0	0	0	0	1	1	1	Ambtr_seq506c
V5_BLAST_0.9SELF0.4OUT-REDO4-Cluster_10076	1	0	0	0	0	0	0	0	0	0	0	0	0	0	0	1	1		1	0	0	0	0	0	0	0	0	0	0	0	0	0	0	1	1	1	Ambtr_seq5122c
V5_BLAST_0.9SELF0.4OUT-REDO4-Cluster_10084	1	0	0	0	0	0	0	0	0	0	0	0	0	0	0	1	1		1	0	0	0	0	0	0	0	0	0	0	0	0	0	0	1	1	1	Ambtr_seq5138c
V5_BLAST_0.9SELF0.4OUT-REDO4-Cluster_10102	1	0	0	0	0	0	0	0	0	0	0	0	0	0	0	1	1		1	0	0	0	0	0	0	0	0	0	0	0	0	0	0	1	1	1	Ambtr_seq5167c
V5_BLAST_0.9SELF0.4OUT-REDO4-Cluster_10163	1	0	0	0	0	0	0	0	0	0	0	0	0	0	0	1	1		1	0	0	0	0	0	0	0	0	0	0	0	0	0	0	1	1	1	Ambtr_seq5264c
V5_BLAST_0.9SELF0.4OUT-REDO4-Cluster_10174	1	0	0	0	0	0	0	0	0	0	0	0	0	0	0	1	1		1	0	0	0	0	0	0	0	0	0	0	0	0	0	0	1	1	1	Ambtr_seq5280c
V5_BLAST_0.9SELF0.4OUT-REDO4-Cluster_10244	1	0	0	0	0	0	0	0	0	0	0	0	0	0	0	1	2		1	0	0	0	0	0	0	0	0	0	0	0	0	0	0	1	1	1	Ambtr_seq5380	Ambtr_seq25453c
V5_BLAST_0.9SELF0.4OUT-REDO4-Cluster_10260	1	0	0	0	0	0	0	0	0	0	0	0	0	0	0	1	1		1	0	0	0	0	0	0	0	0	0	0	0	0	0	0	1	1	1	Ambtr_seq5401c
V5_BLAST_0.9SELF0.4OUT-REDO4-Cluster_10273	1	0	0	0	0	0	0	0	0	0	0	0	0	0	0	1	1		1	0	0	0	0	0	0	0	0	0	0	0	0	0	0	1	1	1	Ambtr_seq5423c
V5_BLAST_0.9SELF0.4OUT-REDO4-Cluster_10291	1	0	0	0	0	0	0	0	0	0	0	0	0	0	0	1	1		1	0	0	0	0	0	0	0	0	0	0	0	0	0	0	1	1	1	Ambtr_seq5446c
V5_BLAST_0.9SELF0.4OUT-REDO4-Cluster_10293	1	0	0	0	0	0	0	0	0	0	0	0	0	0	0	1	1		1	0	0	0	0	0	0	0	0	0	0	0	0	0	0	1	1	1	Ambtr_seq5448c
V5_BLAST_0.9SELF0.4OUT-REDO4-Cluster_10296	1	0	0	0	0	0	0	0	0	0	0	0	0	0	0	1	1		1	0	0	0	0	0	0	0	0	0	0	0	0	0	0	1	1	1	Ambtr_seq5457c
V5_BLAST_0.9SELF0.4OUT-REDO4-Cluster_10313	1	0	0	0	0	0	0	0	0	0	0	0	0	0	0	1	1		1	0	0	0	0	0	0	0	0	0	0	0	0	0	0	1	1	1	Ambtr_seq5486c
V5_BLAST_0.9SELF0.4OUT-REDO4-Cluster_10315	1	0	0	0	0	0	0	0	0	0	0	0	0	0	0	1	1		1	0	0	0	0	0	0	0	0	0	0	0	0	0	0	1	1	1	Ambtr_seq5488c
V5_BLAST_0.9SELF0.4OUT-REDO4-Cluster_10316	1	0	0	0	0	0	0	0	0	0	0	0	0	0	0	1	1		1	0	0	0	0	0	0	0	0	0	0	0	0	0	0	1	1	1	Ambtr_seq5489c
V5_BLAST_0.9SELF0.4OUT-REDO4-Cluster_10319	1	0	0	0	0	0	0	0	0	0	0	0	0	0	0	1	1		1	0	0	0	0	0	0	0	0	0	0	0	0	0	0	1	1	1	Ambtr_seq5493c
V5_BLAST_0.9SELF0.4OUT-REDO4-Cluster_10320	1	0	0	0	0	0	0	0	0	0	0	0	0	0	0	1	1		1	0	0	0	0	0	0	0	0	0	0	0	0	0	0	1	1	1	Ambtr_seq5495c
V5_BLAST_0.9SELF0.4OUT-REDO4-Cluster_10349	1	0	0	0	0	0	0	0	0	0	0	0	0	0	0	1	1		1	0	0	0	0	0	0	0	0	0	0	0	0	0	0	1	1	1	Ambtr_seq5531c
V5_BLAST_0.9SELF0.4OUT-REDO4-Cluster_10384	1	0	0	0	0	0	0	0	0	1	0	0	0	0	0	2	2		1	0	0	0	0	0	0	0	0	0	0	0	0	0	0	1	1	1	Poptr_seq57617	Ambtr_seq5590c
V5_BLAST_0.9SELF0.4OUT-REDO4-Cluster_10459	1	0	0	0	0	0	0	0	0	0	0	0	0	0	0	1	1		1	0	0	0	0	0	0	0	0	0	0	0	0	0	0	1	1	1	Ambtr_seq5718c
V5_BLAST_0.9SELF0.4OUT-REDO4-Cluster_10460	1	0	0	0	0	0	0	0	0	0	0	0	0	0	0	1	1		1	0	0	0	0	0	0	0	0	0	0	0	0	0	0	1	1	1	Ambtr_seq5721c
V5_BLAST_0.9SELF0.4OUT-REDO4-Cluster_10474	1	0	0	0	0	0	0	0	0	0	0	0	0	0	0	1	1		1	0	0	0	0	0	0	0	0	0	0	0	0	0	0	1	1	1	Ambtr_seq5747c
V5_BLAST_0.9SELF0.4OUT-REDO4-Cluster_10485	1	0	0	0	0	0	0	0	0	1	0	0	0	0	0	2	2		1	0	0	0	0	0	0	0	0	0	0	0	0	0	0	1	1	1	Ambtr_seq576c	Poptr_seq64915
V5_BLAST_0.9SELF0.4OUT-REDO4-Cluster_10518	1	0	0	0	0	0	0	0	0	0	0	0	0	0	0	1	1		1	0	0	0	0	0	0	0	0	0	0	0	0	0	0	1	1	1	Ambtr_seq5827c
V5_BLAST_0.9SELF0.4OUT-REDO4-Cluster_10533	1	0	0	0	0	0	0	0	0	0	0	0	0	0	0	1	1		1	0	0	0	0	0	0	0	0	0	0	0	0	0	0	1	1	1	Ambtr_seq5856c
V5_BLAST_0.9SELF0.4OUT-REDO4-Cluster_10542	1	0	0	0	0	0	0	0	0	0	0	0	0	0	0	1	1		1	0	0	0	0	0	0	0	0	0	0	0	0	0	0	1	1	1	Ambtr_seq5872c
V5_BLAST_0.9SELF0.4OUT-REDO4-Cluster_10590	1	0	0	0	0	0	0	0	0	0	0	0	0	0	0	1	1		1	0	0	0	0	0	0	0	0	0	0	0	0	0	0	1	1	1	Ambtr_seq5940c
V5_BLAST_0.9SELF0.4OUT-REDO4-Cluster_10607	1	0	0	0	0	0	0	0	0	0	0	0	0	0	0	1	1		1	0	0	0	0	0	0	0	0	0	0	0	0	0	0	1	1	1	Ambtr_seq597c
V5_BLAST_0.9SELF0.4OUT-REDO4-Cluster_10610	1	0	0	0	0	0	0	0	0	0	0	0	0	0	0	1	1		1	0	0	0	0	0	0	0	0	0	0	0	0	0	0	1	1	1	Ambtr_seq5980c
V5_BLAST_0.9SELF0.4OUT-REDO4-Cluster_10620	1	0	0	0	0	0	0	0	0	0	0	0	0	0	0	1	1		1	0	0	0	0	0	0	0	0	0	0	0	0	0	0	1	1	1	Ambtr_seq6007c
V5_BLAST_0.9SELF0.4OUT-REDO4-Cluster_10635	1	0	0	0	0	0	0	0	0	0	0	0	0	0	0	1	1		1	0	0	0	0	0	0	0	0	0	0	0	0	0	0	1	1	1	Ambtr_seq604c
V5_BLAST_0.9SELF0.4OUT-REDO4-Cluster_10637	1	0	0	0	0	0	0	0	0	0	0	0	0	0	0	1	1		1	0	0	0	0	0	0	0	0	0	0	0	0	0	0	1	1	1	Ambtr_seq6049c
V5_BLAST_0.9SELF0.4OUT-REDO4-Cluster_10658	1	0	0	0	0	0	0	0	0	0	0	0	0	0	0	1	1		1	0	0	0	0	0	0	0	0	0	0	0	0	0	0	1	1	1	Ambtr_seq6104c
V5_BLAST_0.9SELF0.4OUT-REDO4-Cluster_10689	1	0	0	0	0	0	0	0	0	0	0	0	0	0	0	1	1		1	0	0	0	0	0	0	0	0	0	0	0	0	0	0	1	1	1	Ambtr_seq6178c
V5_BLAST_0.9SELF0.4OUT-REDO4-Cluster_10693	1	0	0	0	0	0	0	0	0	0	0	0	0	0	0	1	1		1	0	0	0	0	0	0	0	0	0	0	0	0	0	0	1	1	1	Ambtr_seq6187c
V5_BLAST_0.9SELF0.4OUT-REDO4-Cluster_10731	1	0	0	0	0	0	0	0	0	0	0	0	0	0	0	1	1		1	0	0	0	0	0	0	0	0	0	0	0	0	0	0	1	1	1	Ambtr_seq6303c
V5_BLAST_0.9SELF0.4OUT-REDO4-Cluster_10734	1	0	0	0	0	0	0	0	0	0	0	0	0	0	0	1	1		1	0	0	0	0	0	0	0	0	0	0	0	0	0	0	1	1	1	Ambtr_seq6308c
V5_BLAST_0.9SELF0.4OUT-REDO4-Cluster_10749	1	0	0	0	0	0	0	0	0	0	0	0	0	0	0	1	1		1	0	0	0	0	0	0	0	0	0	0	0	0	0	0	1	1	1	Ambtr_seq6339c
V5_BLAST_0.9SELF0.4OUT-REDO4-Cluster_10764	1	0	0	0	0	0	0	0	0	0	0	0	0	0	0	1	1		1	0	0	0	0	0	0	0	0	0	0	0	0	0	0	1	1	1	Ambtr_seq6406c
V5_BLAST_0.9SELF0.4OUT-REDO4-Cluster_10781	1	0	0	0	0	0	0	0	0	0	0	0	0	0	0	1	1		1	0	0	0	0	0	0	0	0	0	0	0	0	0	0	1	1	1	Ambtr_seq6433c
V5_BLAST_0.9SELF0.4OUT-REDO4-Cluster_10794	1	0	0	0	0	0	0	0	0	0	0	0	0	0	0	1	1		1	0	0	0	0	0	0	0	0	0	0	0	0	0	0	1	1	1	Ambtr_seq6453c
V5_BLAST_0.9SELF0.4OUT-REDO4-Cluster_10844	1	0	0	0	0	0	0	0	0	0	0	0	0	0	0	1	1		1	0	0	0	0	0	0	0	0	0	0	0	0	0	0	1	1	1	Ambtr_seq653c
V5_BLAST_0.9SELF0.4OUT-REDO4-Cluster_10855	1	0	0	0	0	0	0	0	0	0	0	0	0	0	0	1	1		1	0	0	0	0	0	0	0	0	0	0	0	0	0	0	1	1	1	Ambtr_seq6545c
V5_BLAST_0.9SELF0.4OUT-REDO4-Cluster_10886	1	0	0	0	0	0	0	0	0	0	0	0	0	0	0	1	1		1	0	0	0	0	0	0	0	0	0	0	0	0	0	0	1	1	1	Ambtr_seq6584c
V5_BLAST_0.9SELF0.4OUT-REDO4-Cluster_10887	1	0	0	0	0	0	0	0	0	0	0	0	0	0	0	1	1		1	0	0	0	0	0	0	0	0	0	0	0	0	0	0	1	1	1	Ambtr_seq6586c
V5_BLAST_0.9SELF0.4OUT-REDO4-Cluster_10964	1	0	0	0	0	0	0	0	0	0	0	0	0	0	0	1	1		1	0	0	0	0	0	0	0	0	0	0	0	0	0	0	1	1	1	Ambtr_seq6697c
V5_BLAST_0.9SELF0.4OUT-REDO4-Cluster_10999	1	0	0	0	0	0	0	0	0	0	0	0	0	0	0	1	1		1	0	0	0	0	0	0	0	0	0	0	0	0	0	0	1	1	1	Ambtr_seq6741c
V5_BLAST_0.9SELF0.4OUT-REDO4-Cluster_11006	1	0	0	0	0	0	0	0	0	0	0	0	0	0	0	1	1		1	0	0	0	0	0	0	0	0	0	0	0	0	0	0	1	1	1	Ambtr_seq6752c
V5_BLAST_0.9SELF0.4OUT-REDO4-Cluster_11016	1	0	0	0	0	0	0	0	0	0	0	0	0	0	0	1	1		1	0	0	0	0	0	0	0	0	0	0	0	0	0	0	1	1	1	Ambtr_seq6767c
V5_BLAST_0.9SELF0.4OUT-REDO4-Cluster_11021	1	0	0	0	0	0	0	0	0	0	0	0	0	0	0	1	1		1	0	0	0	0	0	0	0	0	0	0	0	0	0	0	1	1	1	Ambtr_seq6774c
V5_BLAST_0.9SELF0.4OUT-REDO4-Cluster_11041	1	0	0	0	0	0	0	0	0	0	0	0	0	0	0	1	1		1	0	0	0	0	0	0	0	0	0	0	0	0	0	0	1	1	1	Ambtr_seq6796c
V5_BLAST_0.9SELF0.4OUT-REDO4-Cluster_11042	1	0	0	0	0	0	0	0	0	0	0	0	0	0	0	1	1		1	0	0	0	0	0	0	0	0	0	0	0	0	0	0	1	1	1	Ambtr_seq6797c
V5_BLAST_0.9SELF0.4OUT-REDO4-Cluster_11067	1	0	0	0	0	0	0	0	0	0	0	0	0	0	0	1	1		1	0	0	0	0	0	0	0	0	0	0	0	0	0	0	1	1	1	Ambtr_seq6849c
V5_BLAST_0.9SELF0.4OUT-REDO4-Cluster_11073	1	0	0	0	0	0	0	0	0	0	0	0	0	0	0	1	1		1	0	0	0	0	0	0	0	0	0	0	0	0	0	0	1	1	1	Ambtr_seq6861c
V5_BLAST_0.9SELF0.4OUT-REDO4-Cluster_11118	1	0	0	0	0	0	0	0	0	0	0	0	0	0	0	1	1		1	0	0	0	0	0	0	0	0	0	0	0	0	0	0	1	1	1	Ambtr_seq6938c
V5_BLAST_0.9SELF0.4OUT-REDO4-Cluster_11119	1	0	0	0	0	0	0	0	0	0	0	0	0	0	0	1	1		1	0	0	0	0	0	0	0	0	0	0	0	0	0	0	1	1	1	Ambtr_seq6939c
V5_BLAST_0.9SELF0.4OUT-REDO4-Cluster_11123	1	0	0	0	0	0	0	0	0	0	0	0	0	0	0	1	1		1	0	0	0	0	0	0	0	0	0	0	0	0	0	0	1	1	1	Ambtr_seq6945c
V5_BLAST_0.9SELF0.4OUT-REDO4-Cluster_11146	1	0	0	0	0	0	0	0	0	0	0	0	0	0	0	1	1		1	0	0	0	0	0	0	0	0	0	0	0	0	0	0	1	1	1	Ambtr_seq6976c
V5_BLAST_0.9SELF0.4OUT-REDO4-Cluster_11149	1	0	0	0	0	0	0	0	0	0	0	0	0	0	0	1	1		1	0	0	0	0	0	0	0	0	0	0	0	0	0	0	1	1	1	Ambtr_seq6982c
V5_BLAST_0.9SELF0.4OUT-REDO4-Cluster_11175	1	0	0	0	0	0	0	0	0	0	0	0	0	0	0	1	1		1	0	0	0	0	0	0	0	0	0	0	0	0	0	0	1	1	1	Ambtr_seq7020c
V5_BLAST_0.9SELF0.4OUT-REDO4-Cluster_11176	1	0	0	0	0	0	0	0	0	0	0	0	0	0	0	1	1		1	0	0	0	0	0	0	0	0	0	0	0	0	0	0	1	1	1	Ambtr_seq7021c
V5_BLAST_0.9SELF0.4OUT-REDO4-Cluster_11185	1	0	0	0	0	0	0	0	0	0	0	0	0	0	0	1	1		1	0	0	0	0	0	0	0	0	0	0	0	0	0	0	1	1	1	Ambtr_seq7038c
V5_BLAST_0.9SELF0.4OUT-REDO4-Cluster_11193	1	0	0	0	0	0	0	0	0	0	0	0	0	0	0	1	1		1	0	0	0	0	0	0	0	0	0	0	0	0	0	0	1	1	1	Ambtr_seq7054c
V5_BLAST_0.9SELF0.4OUT-REDO4-Cluster_11247	1	0	0	0	0	0	0	0	0	0	0	0	0	0	0	1	1		1	0	0	0	0	0	0	0	0	0	0	0	0	0	0	1	1	1	Ambtr_seq7141c
V5_BLAST_0.9SELF0.4OUT-REDO4-Cluster_11273	1	0	0	0	0	0	0	0	0	0	0	0	0	0	0	1	1		1	0	0	0	0	0	0	0	0	0	0	0	0	0	0	1	1	1	Ambtr_seq717c
V5_BLAST_0.9SELF0.4OUT-REDO4-Cluster_11310	1	0	0	0	0	0	0	0	0	1	0	0	0	0	0	2	2		1	0	0	0	0	0	0	0	0	1	0	0	0	0	0	0	2	2	Ambtr_seq7238c	Poptr_seq13803c
V5_BLAST_0.9SELF0.4OUT-REDO4-Cluster_11327	1	0	0	0	0	0	0	0	0	0	0	0	0	0	0	1	1		1	0	0	0	0	0	0	0	0	0	0	0	0	0	0	1	1	1	Ambtr_seq7276c
V5_BLAST_0.9SELF0.4OUT-REDO4-Cluster_11341	1	0	0	0	0	0	0	0	0	0	0	0	0	0	0	1	1		1	0	0	0	0	0	0	0	0	0	0	0	0	0	0	1	1	1	Ambtr_seq7300c
V5_BLAST_0.9SELF0.4OUT-REDO4-Cluster_11363	1	0	0	0	0	0	0	0	0	0	0	0	0	0	0	1	1		1	0	0	0	0	0	0	0	0	0	0	0	0	0	0	1	1	1	Ambtr_seq7341c
V5_BLAST_0.9SELF0.4OUT-REDO4-Cluster_11367	1	0	0	0	0	0	0	0	0	0	0	0	0	0	0	1	1		1	0	0	0	0	0	0	0	0	0	0	0	0	0	0	1	1	1	Ambtr_seq7349c
V5_BLAST_0.9SELF0.4OUT-REDO4-Cluster_11388	1	0	0	0	0	0	0	0	0	0	0	0	0	0	0	1	1		1	0	0	0	0	0	0	0	0	0	0	0	0	0	0	1	1	1	Ambtr_seq7393c
V5_BLAST_0.9SELF0.4OUT-REDO4-Cluster_11421	1	0	0	0	0	0	0	0	0	0	0	0	0	0	0	1	1		1	0	0	0	0	0	0	0	0	0	0	0	0	0	0	1	1	1	Ambtr_seq7466c
V5_BLAST_0.9SELF0.4OUT-REDO4-Cluster_11460	1	0	0	0	0	0	0	0	0	0	0	0	0	0	0	1	1		1	0	0	0	0	0	0	0	0	0	0	0	0	0	0	1	1	1	Ambtr_seq7563c
V5_BLAST_0.9SELF0.4OUT-REDO4-Cluster_11466	1	0	0	0	0	0	0	0	0	0	0	0	0	0	0	1	1		1	0	0	0	0	0	0	0	0	0	0	0	0	0	0	1	1	1	Ambtr_seq7572c
V5_BLAST_0.9SELF0.4OUT-REDO4-Cluster_11481	1	0	0	0	0	0	0	0	0	0	0	0	0	0	0	1	1		1	0	0	0	0	0	0	0	0	0	0	0	0	0	0	1	1	1	Ambtr_seq7593c
V5_BLAST_0.9SELF0.4OUT-REDO4-Cluster_11517	1	0	0	0	0	0	0	0	0	0	0	0	0	0	0	1	1		1	0	0	0	0	0	0	0	0	0	0	0	0	0	0	1	1	1	Ambtr_seq7649c
V5_BLAST_0.9SELF0.4OUT-REDO4-Cluster_11522	1	0	0	0	0	0	0	0	0	0	0	0	0	0	0	1	1		1	0	0	0	0	0	0	0	0	0	0	0	0	0	0	1	1	1	Ambtr_seq7656c
V5_BLAST_0.9SELF0.4OUT-REDO4-Cluster_11536	1	0	0	0	0	0	0	0	0	0	0	0	0	0	0	1	1		1	0	0	0	0	0	0	0	0	0	0	0	0	0	0	1	1	1	Ambtr_seq7680c
V5_BLAST_0.9SELF0.4OUT-REDO4-Cluster_11569	1	0	0	0	0	0	0	0	0	0	0	0	0	0	0	1	1		1	0	0	0	0	0	0	0	0	0	0	0	0	0	0	1	1	1	Ambtr_seq7720c
V5_BLAST_0.9SELF0.4OUT-REDO4-Cluster_11619	1	0	0	0	0	0	0	0	0	0	0	0	0	0	0	1	1		1	0	0	0	0	0	0	0	0	0	0	0	0	0	0	1	1	1	Ambtr_seq7788c
V5_BLAST_0.9SELF0.4OUT-REDO4-Cluster_11624	1	0	0	0	0	0	0	0	0	0	0	0	0	0	0	1	1		1	0	0	0	0	0	0	0	0	0	0	0	0	0	0	1	1	1	Ambtr_seq7796c
V5_BLAST_0.9SELF0.4OUT-REDO4-Cluster_11631	1	0	0	0	0	0	0	0	0	0	0	0	0	0	0	1	1		1	0	0	0	0	0	0	0	0	0	0	0	0	0	0	1	1	1	Ambtr_seq7801c
V5_BLAST_0.9SELF0.4OUT-REDO4-Cluster_11632	1	0	0	0	0	0	0	0	0	0	0	0	0	0	0	1	1		1	0	0	0	0	0	0	0	0	0	0	0	0	0	0	1	1	1	Ambtr_seq7802c
V5_BLAST_0.9SELF0.4OUT-REDO4-Cluster_11653	1	0	0	0	0	0	0	0	0	0	0	0	0	0	0	1	1		1	0	0	0	0	0	0	0	0	0	0	0	0	0	0	1	1	1	Ambtr_seq7841c
V5_BLAST_0.9SELF0.4OUT-REDO4-Cluster_11666	1	0	0	0	0	0	0	0	0	0	0	0	0	0	0	1	1		1	0	0	0	0	0	0	0	0	0	0	0	0	0	0	1	1	1	Ambtr_seq7863c
V5_BLAST_0.9SELF0.4OUT-REDO4-Cluster_11675	1	0	0	0	0	0	0	0	0	0	0	0	0	0	0	1	1		1	0	0	0	0	0	0	0	0	0	0	0	0	0	0	1	1	1	Ambtr_seq7878c
V5_BLAST_0.9SELF0.4OUT-REDO4-Cluster_11700	1	0	0	0	0	0	0	0	0	0	0	0	0	0	0	1	1		1	0	0	0	0	0	0	0	0	0	0	0	0	0	0	1	1	1	Ambtr_seq7931c
V5_BLAST_0.9SELF0.4OUT-REDO4-Cluster_11741	1	0	0	0	0	0	0	0	0	0	0	0	0	0	0	1	1		1	0	0	0	0	0	0	0	0	0	0	0	0	0	0	1	1	1	Ambtr_seq8011c
V5_BLAST_0.9SELF0.4OUT-REDO4-Cluster_11746	1	0	0	0	0	0	0	0	0	0	0	0	0	0	0	1	1		1	0	0	0	0	0	0	0	0	0	0	0	0	0	0	1	1	1	Ambtr_seq8017c
V5_BLAST_0.9SELF0.4OUT-REDO4-Cluster_11827	1	0	0	0	0	0	0	0	0	0	0	0	0	0	0	1	1		1	0	0	0	0	0	0	0	0	0	0	0	0	0	0	1	1	1	Ambtr_seq8165c
V5_BLAST_0.9SELF0.4OUT-REDO4-Cluster_11864	1	0	0	0	0	0	0	0	0	0	0	0	0	0	0	1	1		1	0	0	0	0	0	0	0	0	0	0	0	0	0	0	1	1	1	Ambtr_seq8236c
V5_BLAST_0.9SELF0.4OUT-REDO4-Cluster_11874	1	0	0	0	0	0	0	0	0	0	0	0	0	0	0	1	1		1	0	0	0	0	0	0	0	0	0	0	0	0	0	0	1	1	1	Ambtr_seq8262c
V5_BLAST_0.9SELF0.4OUT-REDO4-Cluster_11875	1	0	0	0	0	0	0	0	0	0	0	0	0	0	0	1	1		1	0	0	0	0	0	0	0	0	0	0	0	0	0	0	1	1	1	Ambtr_seq8265c
V5_BLAST_0.9SELF0.4OUT-REDO4-Cluster_11883	1	0	0	0	0	0	0	0	0	0	0	0	0	0	0	1	1		1	0	0	0	0	0	0	0	0	0	0	0	0	0	0	1	1	1	Ambtr_seq8285c
V5_BLAST_0.9SELF0.4OUT-REDO4-Cluster_11925	1	0	0	0	0	0	0	0	0	0	0	0	0	0	0	1	1		1	0	0	0	0	0	0	0	0	0	0	0	0	0	0	1	1	1	Ambtr_seq8382c
V5_BLAST_0.9SELF0.4OUT-REDO4-Cluster_11932	1	0	0	0	0	0	0	0	0	0	0	0	0	0	0	1	2		1	0	0	0	0	0	0	0	0	0	0	0	0	0	0	1	1	1	Ambtr_seq8394	Ambtr_seq23355c
V5_BLAST_0.9SELF0.4OUT-REDO4-Cluster_11933	1	0	0	0	0	0	0	0	0	0	0	0	0	0	0	1	1		1	0	0	0	0	0	0	0	0	0	0	0	0	0	0	1	1	1	Ambtr_seq8395c
V5_BLAST_0.9SELF0.4OUT-REDO4-Cluster_11962	1	0	0	0	0	0	0	0	0	0	0	0	0	0	0	1	1		1	0	0	0	0	0	0	0	0	0	0	0	0	0	0	1	1	1	Ambtr_seq8463c
V5_BLAST_0.9SELF0.4OUT-REDO4-Cluster_11969	1	0	0	0	0	0	0	0	0	0	0	0	0	0	0	1	1		1	0	0	0	0	0	0	0	0	0	0	0	0	0	0	1	1	1	Ambtr_seq8473c
V5_BLAST_0.9SELF0.4OUT-REDO4-Cluster_11976	1	0	0	0	0	0	0	0	0	0	0	0	0	0	0	1	1		1	0	0	0	0	0	0	0	0	0	0	0	0	0	0	1	1	1	Ambtr_seq849c
V5_BLAST_0.9SELF0.4OUT-REDO4-Cluster_11982	1	0	0	0	0	0	0	0	0	0	0	0	0	0	0	1	1		1	0	0	0	0	0	0	0	0	0	0	0	0	0	0	1	1	1	Ambtr_seq85c
V5_BLAST_0.9SELF0.4OUT-REDO4-Cluster_12006	1	0	0	0	0	0	0	0	0	0	0	0	0	0	0	1	1		1	0	0	0	0	0	0	0	0	0	0	0	0	0	0	1	1	1	Ambtr_seq8577c
V5_BLAST_0.9SELF0.4OUT-REDO4-Cluster_12048	1	0	0	0	0	0	0	0	0	0	0	0	0	0	0	1	1		1	0	0	0	0	0	0	0	0	0	0	0	0	0	0	1	1	1	Ambtr_seq8669c
V5_BLAST_0.9SELF0.4OUT-REDO4-Cluster_12064	1	0	0	0	0	0	0	0	0	0	0	0	0	0	0	1	1		1	0	0	0	0	0	0	0	0	0	0	0	0	0	0	1	1	1	Ambtr_seq8707c
V5_BLAST_0.9SELF0.4OUT-REDO4-Cluster_12067	1	0	0	0	0	0	0	0	0	0	0	0	0	0	0	1	1		1	0	0	0	0	0	0	0	0	0	0	0	0	0	0	1	1	1	Ambtr_seq8710c
V5_BLAST_0.9SELF0.4OUT-REDO4-Cluster_12119	1	0	0	0	0	0	0	0	0	0	0	0	0	0	0	1	1		1	0	0	0	0	0	0	0	0	0	0	0	0	0	0	1	1	1	Ambtr_seq885c
V5_BLAST_0.9SELF0.4OUT-REDO4-Cluster_12124	1	0	0	0	0	0	0	0	0	0	0	0	0	0	0	1	2		1	0	0	0	0	0	0	0	0	0	0	0	0	0	0	1	2	1	Ambtr_seq7479c	Ambtr_seq8865c
V5_BLAST_0.9SELF0.4OUT-REDO4-Cluster_12137	1	0	0	0	0	0	0	0	0	0	0	0	0	0	0	1	1		1	0	0	0	0	0	0	0	0	0	0	0	0	0	0	1	1	1	Ambtr_seq8906c
V5_BLAST_0.9SELF0.4OUT-REDO4-Cluster_12139	1	0	0	0	0	0	0	0	0	0	0	0	0	0	0	1	1		1	0	0	0	0	0	0	0	0	0	0	0	0	0	0	1	1	1	Ambtr_seq8911c
V5_BLAST_0.9SELF0.4OUT-REDO4-Cluster_12156	1	0	0	0	0	0	0	0	0	0	0	0	0	0	0	1	1		1	0	0	0	0	0	0	0	0	0	0	0	0	0	0	1	1	1	Ambtr_seq8968c
V5_BLAST_0.9SELF0.4OUT-REDO4-Cluster_12211	1	0	0	0	0	0	0	0	0	0	0	0	0	0	0	1	1		1	0	0	0	0	0	0	0	0	0	0	0	0	0	0	1	1	1	Ambtr_seq912c
V5_BLAST_0.9SELF0.4OUT-REDO4-Cluster_12213	1	0	0	0	0	0	0	0	0	0	0	0	0	0	0	1	1		1	0	0	0	0	0	0	0	0	0	0	0	0	0	0	1	1	1	Ambtr_seq9124c
V5_BLAST_0.9SELF0.4OUT-REDO4-Cluster_12217	1	0	0	0	0	0	0	0	0	0	0	0	0	0	0	1	1		1	0	0	0	0	0	0	0	0	0	0	0	0	0	0	1	1	1	Ambtr_seq9142c
V5_BLAST_0.9SELF0.4OUT-REDO4-Cluster_12266	1	0	0	0	0	0	0	0	0	0	0	0	0	0	0	1	1		1	0	0	0	0	0	0	0	0	0	0	0	0	0	0	1	1	1	Ambtr_seq9272c
V5_BLAST_0.9SELF0.4OUT-REDO4-Cluster_12273	1	0	0	0	0	0	0	0	0	0	0	0	0	0	0	1	1		1	0	0	0	0	0	0	0	0	0	0	0	0	0	0	1	1	1	Ambtr_seq9288c
V5_BLAST_0.9SELF0.4OUT-REDO4-Cluster_12274	1	0	0	0	0	0	0	0	0	0	0	0	0	0	0	1	1		1	0	0	0	0	0	0	0	0	0	0	0	0	0	0	1	1	1	Ambtr_seq9290c
V5_BLAST_0.9SELF0.4OUT-REDO4-Cluster_12350	1	0	0	0	0	0	0	0	0	0	0	0	0	0	0	1	2		1	0	0	0	0	0	0	0	0	0	0	0	0	0	0	1	1	1	Ambtr_seq9486	Ambtr_seq9369c
V5_BLAST_0.9SELF0.4OUT-REDO4-Cluster_12367	1	0	0	0	0	0	0	0	0	0	0	0	0	0	0	1	1		1	0	0	0	0	0	0	0	0	0	0	0	0	0	0	1	1	1	Ambtr_seq9521c
V5_BLAST_0.9SELF0.4OUT-REDO4-Cluster_12384	1	0	0	0	0	0	0	0	0	1	0	0	0	0	0	2	2		1	0	0	0	0	0	0	0	0	1	0	0	0	0	0	0	2	2	Poptr_seq5764c	Ambtr_seq9555c
V5_BLAST_0.9SELF0.4OUT-REDO4-Cluster_12406	1	0	0	0	0	0	0	0	0	0	0	0	0	0	0	1	1		1	0	0	0	0	0	0	0	0	0	0	0	0	0	0	1	1	1	Ambtr_seq9580c
V5_BLAST_0.9SELF0.4OUT-REDO4-Cluster_12430	1	0	0	0	0	0	0	0	0	0	0	0	0	0	0	1	1		1	0	0	0	0	0	0	0	0	0	0	0	0	0	0	1	1	1	Ambtr_seq9620c
V5_BLAST_0.9SELF0.4OUT-REDO4-Cluster_12431	1	0	0	0	0	0	0	0	0	0	0	0	0	0	0	1	1		1	0	0	0	0	0	0	0	0	0	0	0	0	0	0	1	1	1	Ambtr_seq9628c
V5_BLAST_0.9SELF0.4OUT-REDO4-Cluster_12439	1	0	0	0	0	0	0	0	0	0	0	0	0	0	0	1	1		1	0	0	0	0	0	0	0	0	0	0	0	0	0	0	1	1	1	Ambtr_seq9643c
V5_BLAST_0.9SELF0.4OUT-REDO4-Cluster_12452	1	0	0	0	0	0	0	0	0	0	0	0	0	0	0	1	1		1	0	0	0	0	0	0	0	0	0	0	0	0	0	0	1	1	1	Ambtr_seq9661c
V5_BLAST_0.9SELF0.4OUT-REDO4-Cluster_12462	1	0	0	0	0	0	0	0	0	0	0	0	0	0	0	1	1		1	0	0	0	0	0	0	0	0	0	0	0	0	0	0	1	1	1	Ambtr_seq9683c
V5_BLAST_0.9SELF0.4OUT-REDO4-Cluster_12475	1	0	0	0	0	0	0	0	0	0	0	0	0	0	0	1	1		1	0	0	0	0	0	0	0	0	0	0	0	0	0	0	1	1	1	Ambtr_seq9704c
V5_BLAST_0.9SELF0.4OUT-REDO4-Cluster_12477	1	0	0	0	0	0	0	0	0	0	0	0	0	0	0	1	1		1	0	0	0	0	0	0	0	0	0	0	0	0	0	0	1	1	1	Ambtr_seq9710c
V5_BLAST_0.9SELF0.4OUT-REDO4-Cluster_12499	1	0	0	0	0	0	0	0	0	0	0	0	0	0	0	1	1		1	0	0	0	0	0	0	0	0	0	0	0	0	0	0	1	1	1	Ambtr_seq9741c
V5_BLAST_0.9SELF0.4OUT-REDO4-Cluster_12505	1	0	0	0	0	0	0	0	0	1	0	0	0	0	0	2	2		1	0	0	0	0	0	0	0	0	0	0	0	0	0	0	1	1	1	Poptr_seq29863	Ambtr_seq9753c
V5_BLAST_0.9SELF0.4OUT-REDO4-Cluster_12516	1	0	0	0	0	0	0	0	0	0	0	0	0	0	0	1	1		1	0	0	0	0	0	0	0	0	0	0	0	0	0	0	1	1	1	Ambtr_seq9769c
V5_BLAST_0.9SELF0.4OUT-REDO4-Cluster_12558	1	0	0	0	0	0	0	0	0	0	0	0	0	0	0	1	1		1	0	0	0	0	0	0	0	0	0	0	0	0	0	0	1	1	1	Ambtr_seq9837c
V5_BLAST_0.9SELF0.4OUT-REDO4-Cluster_12582	1	0	0	0	0	0	0	0	0	0	0	0	0	0	0	1	1		1	0	0	0	0	0	0	0	0	0	0	0	0	0	0	1	1	1	Ambtr_seq9868c
V5_BLAST_0.9SELF0.4OUT-REDO4-Cluster_12593	1	0	0	0	0	0	0	0	0	0	0	0	0	0	0	1	1		1	0	0	0	0	0	0	0	0	0	0	0	0	0	0	1	1	1	Ambtr_seq9886c
V5_BLAST_0.9SELF0.4OUT-REDO4-Cluster_12630	1	0	0	0	0	0	0	0	0	0	0	0	0	0	0	1	1		1	0	0	0	0	0	0	0	0	0	0	0	0	0	0	1	1	1	Ambtr_seq9988c
V5_BLAST_0.9SELF0.4OUT-REDO4-Cluster_13833	0	1	0	0	0	0	0	0	0	0	0	0	0	0	0	1	1		0	1	0	0	0	0	0	0	0	0	0	0	0	0	0	1	1	1	Antam_seq2008c
V5_BLAST_0.9SELF0.4OUT-REDO4-Cluster_13834	0	1	0	0	0	0	0	0	0	0	0	0	0	0	0	1	1		0	1	0	0	0	0	0	0	0	0	0	0	0	0	0	1	1	1	Antam_seq1631c
V5_BLAST_0.9SELF0.4OUT-REDO4-Cluster_13836	0	1	0	0	0	0	0	0	0	1	0	0	0	0	0	2	2		0	1	0	0	0	0	0	0	0	0	0	0	0	0	0	1	1	1	Antam_seq8102c	Poptr_seq44064
V5_BLAST_0.9SELF0.4OUT-REDO4-Cluster_13838	0	1	0	0	0	0	0	0	0	0	0	0	0	0	0	1	1		0	1	0	0	0	0	0	0	0	0	0	0	0	0	0	1	1	1	Antam_seq26874c
V5_BLAST_0.9SELF0.4OUT-REDO4-Cluster_13839	0	1	0	0	0	0	0	0	0	0	0	0	0	0	0	1	1		0	1	0	0	0	0	0	0	0	0	0	0	0	0	0	1	1	1	Antam_seq9527c
V5_BLAST_0.9SELF0.4OUT-REDO4-Cluster_13841	0	1	0	0	0	0	0	0	0	0	0	0	0	0	0	1	2		0	1	0	0	0	0	0	0	0	0	0	0	0	0	0	1	2	1	Antam_seq19527c	Antam_seq22005c
V5_BLAST_0.9SELF0.4OUT-REDO4-Cluster_13844	0	1	0	0	0	0	0	0	0	0	0	0	0	0	0	1	1		0	1	0	0	0	0	0	0	0	0	0	0	0	0	0	1	1	1	Antam_seq20706c
V5_BLAST_0.9SELF0.4OUT-REDO4-Cluster_13845	0	1	0	0	0	0	0	0	0	0	0	0	0	0	0	1	1		0	1	0	0	0	0	0	0	0	0	0	0	0	0	0	1	1	1	Antam_seq16651c
V5_BLAST_0.9SELF0.4OUT-REDO4-Cluster_13846	0	1	0	0	0	0	0	0	0	0	0	0	0	0	0	1	2		0	1	0	0	0	0	0	0	0	0	0	0	0	0	0	1	2	1	Antam_seq21847c	Antam_seq7657c
V5_BLAST_0.9SELF0.4OUT-REDO4-Cluster_13847	0	1	0	0	0	0	0	0	0	0	0	0	0	0	0	1	1		0	1	0	0	0	0	0	0	0	0	0	0	0	0	0	1	1	1	Antam_seq6482c
V5_BLAST_0.9SELF0.4OUT-REDO4-Cluster_13848	0	1	0	0	0	0	0	0	0	0	0	0	0	0	0	1	1		0	1	0	0	0	0	0	0	0	0	0	0	0	0	0	1	1	1	Antam_seq2866c
V5_BLAST_0.9SELF0.4OUT-REDO4-Cluster_13850	0	1	0	0	0	0	0	0	0	0	0	0	0	0	0	1	1		0	1	0	0	0	0	0	0	0	0	0	0	0	0	0	1	1	1	Antam_seq889c
V5_BLAST_0.9SELF0.4OUT-REDO4-Cluster_13852	0	1	0	0	0	0	0	0	0	0	0	0	0	0	0	1	1		0	1	0	0	0	0	0	0	0	0	0	0	0	0	0	1	1	1	Antam_seq6778c
V5_BLAST_0.9SELF0.4OUT-REDO4-Cluster_13853	0	1	0	0	0	0	0	0	0	0	0	0	0	0	0	1	1		0	1	0	0	0	0	0	0	0	0	0	0	0	0	0	1	1	1	Antam_seq12327c
V5_BLAST_0.9SELF0.4OUT-REDO4-Cluster_13854	0	1	0	0	0	0	0	0	0	0	0	0	0	0	0	1	1		0	1	0	0	0	0	0	0	0	0	0	0	0	0	0	1	1	1	Antam_seq15326c
V5_BLAST_0.9SELF0.4OUT-REDO4-Cluster_13856	0	1	0	0	0	0	0	0	0	0	0	0	0	0	0	1	1		0	1	0	0	0	0	0	0	0	0	0	0	0	0	0	1	1	1	Antam_seq10793c
V5_BLAST_0.9SELF0.4OUT-REDO4-Cluster_13858	0	1	0	0	0	0	0	0	0	0	0	0	0	0	0	1	1		0	1	0	0	0	0	0	0	0	0	0	0	0	0	0	1	1	1	Antam_seq13499c
V5_BLAST_0.9SELF0.4OUT-REDO4-Cluster_13859	0	1	0	0	0	0	0	0	0	0	0	0	0	0	0	1	1		0	1	0	0	0	0	0	0	0	0	0	0	0	0	0	1	1	1	Antam_seq1586c
V5_BLAST_0.9SELF0.4OUT-REDO4-Cluster_13860	0	1	0	0	0	0	0	0	0	0	0	0	0	0	0	1	1		0	1	0	0	0	0	0	0	0	0	0	0	0	0	0	1	1	1	Antam_seq9766c
V5_BLAST_0.9SELF0.4OUT-REDO4-Cluster_13861	0	1	0	0	0	0	0	0	0	0	0	0	0	0	0	1	1		0	1	0	0	0	0	0	0	0	0	0	0	0	0	0	1	1	1	Antam_seq12504c
V5_BLAST_0.9SELF0.4OUT-REDO4-Cluster_13863	0	1	0	0	0	0	0	0	0	0	0	0	0	0	0	1	2		0	1	0	0	0	0	0	0	0	0	0	0	0	0	0	1	2	1	Antam_seq878c	Antam_seq18487c
V5_BLAST_0.9SELF0.4OUT-REDO4-Cluster_13866	0	1	0	0	0	0	0	0	0	0	0	0	0	0	0	1	1		0	1	0	0	0	0	0	0	0	0	0	0	0	0	0	1	1	1	Antam_seq25217c
V5_BLAST_0.9SELF0.4OUT-REDO4-Cluster_13867	0	1	0	0	0	0	0	0	0	0	0	0	0	0	0	1	1		0	1	0	0	0	0	0	0	0	0	0	0	0	0	0	1	1	1	Antam_seq24575c
V5_BLAST_0.9SELF0.4OUT-REDO4-Cluster_13868	0	1	0	0	0	0	0	0	0	0	0	0	0	0	0	1	1		0	1	0	0	0	0	0	0	0	0	0	0	0	0	0	1	1	1	Antam_seq12997c
V5_BLAST_0.9SELF0.4OUT-REDO4-Cluster_13869	0	1	0	0	0	0	0	0	0	0	0	0	0	0	0	1	1		0	1	0	0	0	0	0	0	0	0	0	0	0	0	0	1	1	1	Antam_seq25907c
V5_BLAST_0.9SELF0.4OUT-REDO4-Cluster_13870	0	1	0	0	0	0	0	0	0	0	0	0	0	0	0	1	1		0	1	0	0	0	0	0	0	0	0	0	0	0	0	0	1	1	1	Antam_seq15974c
V5_BLAST_0.9SELF0.4OUT-REDO4-Cluster_13871	0	1	0	0	0	0	0	0	0	0	0	0	0	0	0	1	1		0	1	0	0	0	0	0	0	0	0	0	0	0	0	0	1	1	1	Antam_seq21162c
V5_BLAST_0.9SELF0.4OUT-REDO4-Cluster_13872	0	1	0	0	0	0	0	0	0	1	0	0	0	0	0	2	2		0	1	0	0	0	0	0	0	0	0	0	0	0	0	0	1	1	1	Antam_seq19170c	Poptr_seq47263
V5_BLAST_0.9SELF0.4OUT-REDO4-Cluster_13873	0	1	0	0	0	0	0	0	0	0	0	0	0	0	0	1	1		0	1	0	0	0	0	0	0	0	0	0	0	0	0	0	1	1	1	Antam_seq8254c
V5_BLAST_0.9SELF0.4OUT-REDO4-Cluster_13874	0	1	0	0	0	0	0	0	0	0	0	0	0	0	0	1	1		0	1	0	0	0	0	0	0	0	0	0	0	0	0	0	1	1	1	Antam_seq12700c
V5_BLAST_0.9SELF0.4OUT-REDO4-Cluster_13875	0	1	0	0	0	0	0	0	0	0	0	0	0	0	0	1	1		0	1	0	0	0	0	0	0	0	0	0	0	0	0	0	1	1	1	Antam_seq12351c
V5_BLAST_0.9SELF0.4OUT-REDO4-Cluster_13876	0	1	0	0	0	0	0	0	0	0	0	0	0	0	0	1	2		0	1	0	0	0	0	0	0	0	0	0	0	0	0	0	1	2	1	Antam_seq17819c	Antam_seq11777c
V5_BLAST_0.9SELF0.4OUT-REDO4-Cluster_13877	0	1	0	0	0	0	0	0	0	0	0	0	0	0	0	1	1		0	1	0	0	0	0	0	0	0	0	0	0	0	0	0	1	1	1	Antam_seq6173c
V5_BLAST_0.9SELF0.4OUT-REDO4-Cluster_13880	0	1	0	0	0	0	0	0	0	0	0	0	0	0	0	1	1		0	1	0	0	0	0	0	0	0	0	0	0	0	0	0	1	1	1	Antam_seq21198c
V5_BLAST_0.9SELF0.4OUT-REDO4-Cluster_13881	0	1	0	0	0	0	0	0	0	0	0	0	0	0	0	1	1		0	1	0	0	0	0	0	0	0	0	0	0	0	0	0	1	1	1	Antam_seq7225c
V5_BLAST_0.9SELF0.4OUT-REDO4-Cluster_13885	0	1	0	0	0	0	0	0	0	0	0	0	0	0	0	1	1		0	1	0	0	0	0	0	0	0	0	0	0	0	0	0	1	1	1	Antam_seq23070c
V5_BLAST_0.9SELF0.4OUT-REDO4-Cluster_13887	0	1	0	0	0	0	0	0	0	0	0	0	0	0	0	1	1		0	1	0	0	0	0	0	0	0	0	0	0	0	0	0	1	1	1	Antam_seq16656c
V5_BLAST_0.9SELF0.4OUT-REDO4-Cluster_13891	0	1	0	0	0	0	0	0	0	0	0	0	0	0	0	1	1		0	1	0	0	0	0	0	0	0	0	0	0	0	0	0	1	1	1	Antam_seq4454c
V5_BLAST_0.9SELF0.4OUT-REDO4-Cluster_13896	0	1	0	0	0	0	0	0	0	0	0	0	0	0	0	1	1		0	1	0	0	0	0	0	0	0	0	0	0	0	0	0	1	1	1	Antam_seq14971c
V5_BLAST_0.9SELF0.4OUT-REDO4-Cluster_13899	0	1	0	0	0	0	0	0	0	0	0	0	0	0	0	1	1		0	1	0	0	0	0	0	0	0	0	0	0	0	0	0	1	1	1	Antam_seq18459c
V5_BLAST_0.9SELF0.4OUT-REDO4-Cluster_13901	0	1	0	0	0	0	0	0	0	0	0	0	0	0	0	1	2		0	1	0	0	0	0	0	0	0	0	0	0	0	0	0	1	2	1	Antam_seq701c	Antam_seq19306c
V5_BLAST_0.9SELF0.4OUT-REDO4-Cluster_13902	0	1	0	0	0	0	0	0	0	0	0	0	0	0	0	1	1		0	1	0	0	0	0	0	0	0	0	0	0	0	0	0	1	1	1	Antam_seq674c
V5_BLAST_0.9SELF0.4OUT-REDO4-Cluster_13905	0	1	0	0	0	0	0	0	0	0	0	0	0	0	0	1	1		0	1	0	0	0	0	0	0	0	0	0	0	0	0	0	1	1	1	Antam_seq2156c
V5_BLAST_0.9SELF0.4OUT-REDO4-Cluster_13906	0	1	0	0	0	0	0	0	0	0	0	0	0	0	0	1	1		0	1	0	0	0	0	0	0	0	0	0	0	0	0	0	1	1	1	Antam_seq10922c
V5_BLAST_0.9SELF0.4OUT-REDO4-Cluster_13907	0	1	0	0	0	0	0	0	0	0	0	0	0	0	0	1	1		0	1	0	0	0	0	0	0	0	0	0	0	0	0	0	1	1	1	Antam_seq7677c
V5_BLAST_0.9SELF0.4OUT-REDO4-Cluster_13908	0	1	0	0	0	0	0	0	0	0	0	0	0	0	0	1	1		0	1	0	0	0	0	0	0	0	0	0	0	0	0	0	1	1	1	Antam_seq25181c
V5_BLAST_0.9SELF0.4OUT-REDO4-Cluster_13910	0	1	0	0	0	0	0	0	0	0	0	0	0	0	0	1	1		0	1	0	0	0	0	0	0	0	0	0	0	0	0	0	1	1	1	Antam_seq11189c
V5_BLAST_0.9SELF0.4OUT-REDO4-Cluster_13911	0	1	0	0	0	0	0	0	0	0	0	0	0	0	0	1	2		0	1	0	0	0	0	0	0	0	0	0	0	0	0	0	1	2	1	Antam_seq3882c	Antam_seq3812c
V5_BLAST_0.9SELF0.4OUT-REDO4-Cluster_13913	0	1	0	0	0	0	0	0	0	0	0	0	0	0	0	1	1		0	1	0	0	0	0	0	0	0	0	0	0	0	0	0	1	1	1	Antam_seq21698c
V5_BLAST_0.9SELF0.4OUT-REDO4-Cluster_13915	0	1	0	0	0	0	0	0	0	0	0	0	0	0	0	1	1		0	1	0	0	0	0	0	0	0	0	0	0	0	0	0	1	1	1	Antam_seq20609c
V5_BLAST_0.9SELF0.4OUT-REDO4-Cluster_13916	0	1	0	0	0	0	0	0	0	0	0	0	0	0	0	1	1		0	1	0	0	0	0	0	0	0	0	0	0	0	0	0	1	1	1	Antam_seq19042c
V5_BLAST_0.9SELF0.4OUT-REDO4-Cluster_13917	0	1	0	0	0	0	0	0	0	0	0	0	0	0	0	1	1		0	1	0	0	0	0	0	0	0	0	0	0	0	0	0	1	1	1	Antam_seq13776c
V5_BLAST_0.9SELF0.4OUT-REDO4-Cluster_13918	0	1	0	0	0	0	0	0	0	0	0	0	0	0	0	1	1		0	1	0	0	0	0	0	0	0	0	0	0	0	0	0	1	1	1	Antam_seq22236c
V5_BLAST_0.9SELF0.4OUT-REDO4-Cluster_13920	0	1	0	0	0	0	0	0	0	0	0	0	0	0	0	1	1		0	1	0	0	0	0	0	0	0	0	0	0	0	0	0	1	1	1	Antam_seq10747c
V5_BLAST_0.9SELF0.4OUT-REDO4-Cluster_13922	0	1	0	0	0	0	0	0	0	1	0	0	0	0	0	2	2		0	1	0	0	0	0	0	0	0	0	0	0	0	0	0	1	1	1	Antam_seq24913c	Poptr_seq18348
V5_BLAST_0.9SELF0.4OUT-REDO4-Cluster_13923	0	1	0	0	0	0	0	0	0	0	0	0	0	0	0	1	1		0	1	0	0	0	0	0	0	0	0	0	0	0	0	0	1	1	1	Antam_seq2316c
V5_BLAST_0.9SELF0.4OUT-REDO4-Cluster_13928	0	1	0	0	0	0	0	0	0	0	0	0	0	0	0	1	2		0	1	0	0	0	0	0	0	0	0	0	0	0	0	0	1	2	1	Antam_seq642c	Antam_seq17132c
V5_BLAST_0.9SELF0.4OUT-REDO4-Cluster_13929	0	1	0	0	0	0	0	0	0	0	0	0	0	0	0	1	2		0	1	0	0	0	0	0	0	0	0	0	0	0	0	0	1	2	1	Antam_seq11175c	Antam_seq25182c
V5_BLAST_0.9SELF0.4OUT-REDO4-Cluster_13932	0	1	0	0	0	0	0	0	0	0	0	0	0	0	0	1	1		0	1	0	0	0	0	0	0	0	0	0	0	0	0	0	1	1	1	Antam_seq26283c
V5_BLAST_0.9SELF0.4OUT-REDO4-Cluster_13933	0	1	0	0	0	0	0	0	0	0	0	0	0	0	0	1	1		0	1	0	0	0	0	0	0	0	0	0	0	0	0	0	1	1	1	Antam_seq20993c
V5_BLAST_0.9SELF0.4OUT-REDO4-Cluster_13934	0	1	0	0	0	0	0	0	0	0	0	0	0	0	0	1	1		0	1	0	0	0	0	0	0	0	0	0	0	0	0	0	1	1	1	Antam_seq11008c
V5_BLAST_0.9SELF0.4OUT-REDO4-Cluster_13935	0	1	0	0	0	0	0	0	0	0	0	0	0	0	0	1	3		0	1	0	0	0	0	0	0	0	0	0	0	0	0	0	1	3	1	Antam_seq368c	Antam_seq8334c	Antam_seq17731c
V5_BLAST_0.9SELF0.4OUT-REDO4-Cluster_13936	0	1	0	0	0	0	0	0	0	0	0	0	0	0	0	1	2		0	1	0	0	0	0	0	0	0	0	0	0	0	0	0	1	2	1	Antam_seq19593c	Antam_seq25152c
V5_BLAST_0.9SELF0.4OUT-REDO4-Cluster_13939	0	1	0	0	0	0	0	0	0	0	0	0	0	0	0	1	1		0	1	0	0	0	0	0	0	0	0	0	0	0	0	0	1	1	1	Antam_seq6969c
V5_BLAST_0.9SELF0.4OUT-REDO4-Cluster_13941	0	1	0	0	0	0	0	0	0	1	0	0	0	0	0	2	2		0	1	0	0	0	0	0	0	0	1	0	0	0	0	0	0	2	2	Poptr_seq72786c	Antam_seq1785c
V5_BLAST_0.9SELF0.4OUT-REDO4-Cluster_13943	0	1	0	0	0	0	0	0	0	0	0	0	0	0	0	1	1		0	1	0	0	0	0	0	0	0	0	0	0	0	0	0	1	1	1	Antam_seq310c
V5_BLAST_0.9SELF0.4OUT-REDO4-Cluster_13951	0	1	0	0	0	0	0	0	0	0	0	0	0	0	0	1	1		0	1	0	0	0	0	0	0	0	0	0	0	0	0	0	1	1	1	Antam_seq23909c
V5_BLAST_0.9SELF0.4OUT-REDO4-Cluster_13954	0	1	0	0	0	0	0	0	0	0	0	0	0	0	0	1	1		0	1	0	0	0	0	0	0	0	0	0	0	0	0	0	1	1	1	Antam_seq15648c
V5_BLAST_0.9SELF0.4OUT-REDO4-Cluster_13959	0	1	0	0	0	0	0	0	0	0	0	0	0	0	0	1	1		0	1	0	0	0	0	0	0	0	0	0	0	0	0	0	1	1	1	Antam_seq2002c
V5_BLAST_0.9SELF0.4OUT-REDO4-Cluster_13963	0	1	0	0	0	0	0	0	0	0	0	0	0	0	0	1	1		0	1	0	0	0	0	0	0	0	0	0	0	0	0	0	1	1	1	Antam_seq11841c
V5_BLAST_0.9SELF0.4OUT-REDO4-Cluster_13964	0	1	0	0	0	0	0	0	0	0	0	0	0	0	0	1	1		0	1	0	0	0	0	0	0	0	0	0	0	0	0	0	1	1	1	Antam_seq7501c
V5_BLAST_0.9SELF0.4OUT-REDO4-Cluster_13965	0	1	0	0	0	0	0	0	0	0	0	0	0	0	0	1	2		0	1	0	0	0	0	0	0	0	0	0	0	0	0	0	1	2	1	Antam_seq21822c	Antam_seq19458c
V5_BLAST_0.9SELF0.4OUT-REDO4-Cluster_13967	0	1	0	0	0	0	0	0	0	0	0	0	0	0	0	1	2		0	1	0	0	0	0	0	0	0	0	0	0	0	0	0	1	2	1	Antam_seq5774c	Antam_seq4629c
V5_BLAST_0.9SELF0.4OUT-REDO4-Cluster_13968	0	1	0	0	0	0	0	0	0	0	0	0	0	0	0	1	1		0	1	0	0	0	0	0	0	0	0	0	0	0	0	0	1	1	1	Antam_seq7499c
V5_BLAST_0.9SELF0.4OUT-REDO4-Cluster_13972	0	1	0	0	0	0	0	0	0	0	0	0	0	0	0	1	1		0	1	0	0	0	0	0	0	0	0	0	0	0	0	0	1	1	1	Antam_seq14059c
V5_BLAST_0.9SELF0.4OUT-REDO4-Cluster_13973	0	1	0	0	0	0	0	0	0	0	0	0	0	0	0	1	1		0	1	0	0	0	0	0	0	0	0	0	0	0	0	0	1	1	1	Antam_seq18768c
V5_BLAST_0.9SELF0.4OUT-REDO4-Cluster_13974	0	1	0	0	0	0	0	0	0	0	0	0	0	0	0	1	1		0	1	0	0	0	0	0	0	0	0	0	0	0	0	0	1	1	1	Antam_seq732c
V5_BLAST_0.9SELF0.4OUT-REDO4-Cluster_13976	0	1	0	0	0	0	0	0	0	0	0	0	0	0	0	1	1		0	1	0	0	0	0	0	0	0	0	0	0	0	0	0	1	1	1	Antam_seq12066c
V5_BLAST_0.9SELF0.4OUT-REDO4-Cluster_13977	0	1	0	0	0	0	0	0	0	0	0	0	0	0	0	1	2		0	1	0	0	0	0	0	0	0	0	0	0	0	0	0	1	1	1	Antam_seq988c	Antam_seq18111
V5_BLAST_0.9SELF0.4OUT-REDO4-Cluster_13980	0	1	0	0	0	0	0	0	0	0	0	0	0	0	0	1	2		0	1	0	0	0	0	0	0	0	0	0	0	0	0	0	1	2	1	Antam_seq23324c	Antam_seq8002c
V5_BLAST_0.9SELF0.4OUT-REDO4-Cluster_13982	0	1	0	0	0	0	0	0	0	0	0	0	0	0	0	1	2		0	1	0	0	0	0	0	0	0	0	0	0	0	0	0	1	2	1	Antam_seq15789c	Antam_seq9771c
V5_BLAST_0.9SELF0.4OUT-REDO4-Cluster_13991	0	1	0	0	0	0	0	0	0	0	0	0	0	0	0	1	1		0	1	0	0	0	0	0	0	0	0	0	0	0	0	0	1	1	1	Antam_seq27465c
V5_BLAST_0.9SELF0.4OUT-REDO4-Cluster_13992	0	1	0	0	0	0	0	0	0	0	0	0	0	0	0	1	4		0	1	0	0	0	0	0	0	0	0	0	0	0	0	0	1	4	1	Antam_seq26407c	Antam_seq22801c	Antam_seq19866c	Antam_seq22432c
V5_BLAST_0.9SELF0.4OUT-REDO4-Cluster_13993	0	1	0	0	0	0	0	0	0	0	0	0	0	0	0	1	1		0	1	0	0	0	0	0	0	0	0	0	0	0	0	0	1	1	1	Antam_seq428c
V5_BLAST_0.9SELF0.4OUT-REDO4-Cluster_13996	0	1	0	0	0	0	0	0	0	0	0	0	0	0	0	1	1		0	1	0	0	0	0	0	0	0	0	0	0	0	0	0	1	1	1	Antam_seq3797c
V5_BLAST_0.9SELF0.4OUT-REDO4-Cluster_13998	0	1	0	0	0	0	0	0	0	0	0	0	0	0	0	1	1		0	1	0	0	0	0	0	0	0	0	0	0	0	0	0	1	1	1	Antam_seq10368c
V5_BLAST_0.9SELF0.4OUT-REDO4-Cluster_13999	0	1	0	0	0	0	0	0	0	0	0	0	0	0	0	1	1		0	1	0	0	0	0	0	0	0	0	0	0	0	0	0	1	1	1	Antam_seq15467c
V5_BLAST_0.9SELF0.4OUT-REDO4-Cluster_14000	0	1	0	0	0	0	0	0	0	0	0	0	0	0	0	1	1		0	1	0	0	0	0	0	0	0	0	0	0	0	0	0	1	1	1	Antam_seq20716c
V5_BLAST_0.9SELF0.4OUT-REDO4-Cluster_14001	0	1	0	0	0	0	0	0	0	0	0	0	0	0	0	1	1		0	1	0	0	0	0	0	0	0	0	0	0	0	0	0	1	1	1	Antam_seq9753c
V5_BLAST_0.9SELF0.4OUT-REDO4-Cluster_14003	0	1	0	0	0	0	0	0	0	0	0	0	0	0	0	1	2		0	1	0	0	0	0	0	0	0	0	0	0	0	0	0	1	2	1	Antam_seq17109c	Antam_seq22052c
V5_BLAST_0.9SELF0.4OUT-REDO4-Cluster_14007	0	1	0	0	0	0	0	0	0	0	0	0	0	0	0	1	1		0	1	0	0	0	0	0	0	0	0	0	0	0	0	0	1	1	1	Antam_seq7581c
V5_BLAST_0.9SELF0.4OUT-REDO4-Cluster_14014	0	1	0	0	0	0	0	0	0	0	0	0	0	0	0	1	1		0	1	0	0	0	0	0	0	0	0	0	0	0	0	0	1	1	1	Antam_seq12629c
V5_BLAST_0.9SELF0.4OUT-REDO4-Cluster_14022	0	1	0	0	0	0	0	0	0	1	0	0	0	0	0	2	2		0	1	0	0	0	0	0	0	0	1	0	0	0	0	0	0	2	2	Antam_seq17264c	Poptr_seq51110c
V5_BLAST_0.9SELF0.4OUT-REDO4-Cluster_14023	0	1	0	0	0	0	0	0	0	0	0	0	0	0	0	1	1		0	1	0	0	0	0	0	0	0	0	0	0	0	0	0	1	1	1	Antam_seq17c
V5_BLAST_0.9SELF0.4OUT-REDO4-Cluster_14024	0	1	0	0	0	0	0	0	0	0	0	0	0	0	0	1	1		0	1	0	0	0	0	0	0	0	0	0	0	0	0	0	1	1	1	Antam_seq7117c
V5_BLAST_0.9SELF0.4OUT-REDO4-Cluster_14025	0	1	0	0	0	0	0	0	0	0	0	0	0	0	0	1	1		0	1	0	0	0	0	0	0	0	0	0	0	0	0	0	1	1	1	Antam_seq19183c
V5_BLAST_0.9SELF0.4OUT-REDO4-Cluster_14026	0	1	0	0	0	0	0	0	0	0	0	0	0	0	0	1	1		0	1	0	0	0	0	0	0	0	0	0	0	0	0	0	1	1	1	Antam_seq18428c
V5_BLAST_0.9SELF0.4OUT-REDO4-Cluster_14028	0	1	0	0	0	0	0	0	0	0	0	0	0	0	0	1	1		0	1	0	0	0	0	0	0	0	0	0	0	0	0	0	1	1	1	Antam_seq16270c
V5_BLAST_0.9SELF0.4OUT-REDO4-Cluster_14032	0	1	0	0	0	0	0	0	0	0	0	0	0	0	0	1	1		0	1	0	0	0	0	0	0	0	0	0	0	0	0	0	1	1	1	Antam_seq3475c
V5_BLAST_0.9SELF0.4OUT-REDO4-Cluster_14033	0	1	0	0	0	0	0	0	0	0	0	0	0	0	0	1	1		0	1	0	0	0	0	0	0	0	0	0	0	0	0	0	1	1	1	Antam_seq2696c
V5_BLAST_0.9SELF0.4OUT-REDO4-Cluster_14035	0	1	0	0	0	0	0	0	0	0	0	0	0	0	0	1	3		0	1	0	0	0	0	0	0	0	0	0	0	0	0	0	1	1	1	Antam_seq8079	Antam_seq26330c	Antam_seq14363
V5_BLAST_0.9SELF0.4OUT-REDO4-Cluster_14040	0	1	0	0	0	0	0	0	0	0	0	0	0	0	0	1	2		0	1	0	0	0	0	0	0	0	0	0	0	0	0	0	1	2	1	Antam_seq27763c	Antam_seq17265c
V5_BLAST_0.9SELF0.4OUT-REDO4-Cluster_14041	0	1	0	0	0	0	0	0	0	0	0	0	0	0	0	1	1		0	1	0	0	0	0	0	0	0	0	0	0	0	0	0	1	1	1	Antam_seq4647c
V5_BLAST_0.9SELF0.4OUT-REDO4-Cluster_14043	0	1	0	0	0	0	0	0	0	0	0	0	0	0	0	1	1		0	1	0	0	0	0	0	0	0	0	0	0	0	0	0	1	1	1	Antam_seq3131c
V5_BLAST_0.9SELF0.4OUT-REDO4-Cluster_14044	0	1	0	0	0	0	0	0	0	0	0	0	0	0	0	1	1		0	1	0	0	0	0	0	0	0	0	0	0	0	0	0	1	1	1	Antam_seq20824c
V5_BLAST_0.9SELF0.4OUT-REDO4-Cluster_14045	0	1	0	0	0	0	0	0	0	0	0	0	0	0	0	1	1		0	1	0	0	0	0	0	0	0	0	0	0	0	0	0	1	1	1	Antam_seq18562c
V5_BLAST_0.9SELF0.4OUT-REDO4-Cluster_14050	0	1	0	0	0	0	0	0	0	0	0	0	0	0	0	1	1		0	1	0	0	0	0	0	0	0	0	0	0	0	0	0	1	1	1	Antam_seq4886c
V5_BLAST_0.9SELF0.4OUT-REDO4-Cluster_14051	0	1	0	0	0	0	0	0	0	0	0	0	0	0	0	1	1		0	1	0	0	0	0	0	0	0	0	0	0	0	0	0	1	1	1	Antam_seq10126c
V5_BLAST_0.9SELF0.4OUT-REDO4-Cluster_14052	0	1	0	0	0	0	0	0	0	0	0	0	0	0	0	1	1		0	1	0	0	0	0	0	0	0	0	0	0	0	0	0	1	1	1	Antam_seq65c
V5_BLAST_0.9SELF0.4OUT-REDO4-Cluster_14053	0	1	0	0	0	0	0	0	0	0	0	0	0	0	0	1	1		0	1	0	0	0	0	0	0	0	0	0	0	0	0	0	1	1	1	Antam_seq6756c
V5_BLAST_0.9SELF0.4OUT-REDO4-Cluster_14056	0	1	0	0	0	0	0	0	0	0	0	0	0	0	0	1	1		0	1	0	0	0	0	0	0	0	0	0	0	0	0	0	1	1	1	Antam_seq23297c
V5_BLAST_0.9SELF0.4OUT-REDO4-Cluster_14058	0	1	0	0	0	0	0	0	0	0	0	0	0	0	0	1	1		0	1	0	0	0	0	0	0	0	0	0	0	0	0	0	1	1	1	Antam_seq13031c
V5_BLAST_0.9SELF0.4OUT-REDO4-Cluster_14060	0	1	0	0	0	0	0	0	0	0	0	0	0	0	0	1	1		0	1	0	0	0	0	0	0	0	0	0	0	0	0	0	1	1	1	Antam_seq23743c
V5_BLAST_0.9SELF0.4OUT-REDO4-Cluster_14069	0	1	0	0	0	0	0	0	0	0	0	0	0	0	0	1	1		0	1	0	0	0	0	0	0	0	0	0	0	0	0	0	1	1	1	Antam_seq17271c
V5_BLAST_0.9SELF0.4OUT-REDO4-Cluster_14071	0	1	0	0	0	0	0	0	0	0	0	0	0	0	0	1	2		0	1	0	0	0	0	0	0	0	0	0	0	0	0	0	1	2	1	Antam_seq12795c	Antam_seq19882c
V5_BLAST_0.9SELF0.4OUT-REDO4-Cluster_14073	0	1	0	0	0	0	0	0	0	0	0	0	0	0	0	1	1		0	1	0	0	0	0	0	0	0	0	0	0	0	0	0	1	1	1	Antam_seq9157c
V5_BLAST_0.9SELF0.4OUT-REDO4-Cluster_14074	1	1	0	0	0	0	0	0	0	0	0	0	0	0	0	2	2		1	1	0	0	0	0	0	0	0	0	0	0	0	0	0	0	2	2	Ambtr_seq4580c	Antam_seq5592c
V5_BLAST_0.9SELF0.4OUT-REDO4-Cluster_14076	0	1	0	0	0	0	0	0	0	0	0	0	0	0	0	1	1		0	1	0	0	0	0	0	0	0	0	0	0	0	0	0	1	1	1	Antam_seq725c
V5_BLAST_0.9SELF0.4OUT-REDO4-Cluster_14077	0	1	0	0	0	0	0	0	0	0	0	0	0	0	0	1	1		0	1	0	0	0	0	0	0	0	0	0	0	0	0	0	1	1	1	Antam_seq21598c
V5_BLAST_0.9SELF0.4OUT-REDO4-Cluster_14083	0	1	0	0	0	0	0	0	0	0	0	0	0	0	0	1	1		0	1	0	0	0	0	0	0	0	0	0	0	0	0	0	1	1	1	Antam_seq17877c
V5_BLAST_0.9SELF0.4OUT-REDO4-Cluster_14089	0	1	0	0	0	0	0	0	0	0	0	0	0	0	0	1	1		0	1	0	0	0	0	0	0	0	0	0	0	0	0	0	1	1	1	Antam_seq18106c
V5_BLAST_0.9SELF0.4OUT-REDO4-Cluster_14091	0	1	0	0	0	0	0	0	0	0	0	0	0	0	0	1	1		0	1	0	0	0	0	0	0	0	0	0	0	0	0	0	1	1	1	Antam_seq16017c
V5_BLAST_0.9SELF0.4OUT-REDO4-Cluster_14092	0	1	0	0	0	0	0	0	0	0	0	0	0	0	0	1	1		0	1	0	0	0	0	0	0	0	0	0	0	0	0	0	1	1	1	Antam_seq10527c
V5_BLAST_0.9SELF0.4OUT-REDO4-Cluster_14100	0	1	0	0	0	0	0	0	0	0	0	0	0	0	0	1	1		0	1	0	0	0	0	0	0	0	0	0	0	0	0	0	1	1	1	Antam_seq25303c
V5_BLAST_0.9SELF0.4OUT-REDO4-Cluster_14101	0	1	0	0	0	0	0	0	0	0	0	0	0	0	0	1	2		0	1	0	0	0	0	0	0	0	0	0	0	0	0	0	1	2	1	Antam_seq18515c	Antam_seq17024c
V5_BLAST_0.9SELF0.4OUT-REDO4-Cluster_14108	0	1	0	0	0	0	0	0	0	0	0	0	0	0	0	1	1		0	1	0	0	0	0	0	0	0	0	0	0	0	0	0	1	1	1	Antam_seq1209c
V5_BLAST_0.9SELF0.4OUT-REDO4-Cluster_14109	0	1	0	0	0	0	0	0	0	0	0	0	0	0	0	1	1		0	1	0	0	0	0	0	0	0	0	0	0	0	0	0	1	1	1	Antam_seq15923c
V5_BLAST_0.9SELF0.4OUT-REDO4-Cluster_14110	0	1	0	0	0	0	0	0	0	0	0	0	0	0	0	1	1		0	1	0	0	0	0	0	0	0	0	0	0	0	0	0	1	1	1	Antam_seq22322c
V5_BLAST_0.9SELF0.4OUT-REDO4-Cluster_14111	0	1	0	0	0	0	0	0	0	0	0	0	0	0	0	1	1		0	1	0	0	0	0	0	0	0	0	0	0	0	0	0	1	1	1	Antam_seq12166c
V5_BLAST_0.9SELF0.4OUT-REDO4-Cluster_14114	0	1	0	0	0	0	0	0	0	0	0	0	0	0	0	1	1		0	1	0	0	0	0	0	0	0	0	0	0	0	0	0	1	1	1	Antam_seq20053c
V5_BLAST_0.9SELF0.4OUT-REDO4-Cluster_14116	0	1	0	0	0	0	0	0	0	0	0	0	0	0	0	1	1		0	1	0	0	0	0	0	0	0	0	0	0	0	0	0	1	1	1	Antam_seq22065c
V5_BLAST_0.9SELF0.4OUT-REDO4-Cluster_14117	0	1	0	0	0	0	0	0	0	0	0	0	0	0	0	1	1		0	1	0	0	0	0	0	0	0	0	0	0	0	0	0	1	1	1	Antam_seq27206c
V5_BLAST_0.9SELF0.4OUT-REDO4-Cluster_14119	0	1	0	0	0	0	0	0	0	0	0	0	0	0	0	1	2		0	1	0	0	0	0	0	0	0	0	0	0	0	0	0	1	2	1	Antam_seq4384c	Antam_seq21604c
V5_BLAST_0.9SELF0.4OUT-REDO4-Cluster_14121	0	1	0	0	0	0	0	0	0	0	0	0	0	0	0	1	1		0	1	0	0	0	0	0	0	0	0	0	0	0	0	0	1	1	1	Antam_seq4762c
V5_BLAST_0.9SELF0.4OUT-REDO4-Cluster_14122	0	1	0	0	0	0	0	0	0	0	0	0	0	0	0	1	1		0	1	0	0	0	0	0	0	0	0	0	0	0	0	0	1	1	1	Antam_seq5924c
V5_BLAST_0.9SELF0.4OUT-REDO4-Cluster_14123	0	1	0	0	0	0	0	0	0	0	0	0	0	0	0	1	2		0	1	0	0	0	0	0	0	0	0	0	0	0	0	0	1	2	1	Antam_seq22536c	Antam_seq11221c
V5_BLAST_0.9SELF0.4OUT-REDO4-Cluster_14124	0	1	0	0	0	0	0	0	0	0	0	0	0	0	0	1	1		0	1	0	0	0	0	0	0	0	0	0	0	0	0	0	1	1	1	Antam_seq5248c
V5_BLAST_0.9SELF0.4OUT-REDO4-Cluster_14127	0	1	0	0	0	0	0	0	0	0	0	0	0	0	0	1	1		0	1	0	0	0	0	0	0	0	0	0	0	0	0	0	1	1	1	Antam_seq16786c
V5_BLAST_0.9SELF0.4OUT-REDO4-Cluster_14128	0	1	0	0	0	0	0	0	0	0	0	0	0	0	0	1	1		0	1	0	0	0	0	0	0	0	0	0	0	0	0	0	1	1	1	Antam_seq10142c
V5_BLAST_0.9SELF0.4OUT-REDO4-Cluster_14131	0	1	0	0	0	0	0	0	0	0	0	0	0	0	0	1	1		0	1	0	0	0	0	0	0	0	0	0	0	0	0	0	1	1	1	Antam_seq19558c
V5_BLAST_0.9SELF0.4OUT-REDO4-Cluster_14133	0	1	0	0	0	0	0	0	0	0	0	0	0	0	0	1	1		0	1	0	0	0	0	0	0	0	0	0	0	0	0	0	1	1	1	Antam_seq19987c
V5_BLAST_0.9SELF0.4OUT-REDO4-Cluster_14135	0	1	0	0	0	0	0	0	0	0	0	0	0	0	0	1	2		0	1	0	0	0	0	0	0	0	0	0	0	0	0	0	1	2	1	Antam_seq4239c	Antam_seq13520c
V5_BLAST_0.9SELF0.4OUT-REDO4-Cluster_14136	0	1	0	0	0	0	0	0	0	0	0	0	0	0	0	1	2		0	1	0	0	0	0	0	0	0	0	0	0	0	0	0	1	2	1	Antam_seq25070c	Antam_seq8566c
V5_BLAST_0.9SELF0.4OUT-REDO4-Cluster_14211	0	1	0	0	0	0	0	0	0	0	0	0	0	0	0	1	3		0	1	0	0	0	0	0	0	0	0	0	0	0	0	0	1	2	1	Antam_seq6327	Antam_seq2623c	Antam_seq8299c
V5_BLAST_0.9SELF0.4OUT-REDO4-Cluster_14290	0	1	0	0	0	0	0	0	0	0	0	0	0	0	0	1	2		0	1	0	0	0	0	0	0	0	0	0	0	0	0	0	1	1	1	Antam_seq21261c	Antam_seq23600
V5_BLAST_0.9SELF0.4OUT-REDO4-Cluster_14445	1	1	0	0	0	0	0	0	0	0	0	0	0	0	0	2	6		0	1	0	0	0	0	0	0	0	0	0	0	0	0	0	1	2	1	Antam_seq18665	Antam_seq22064	Antam_seq16136	Antam_seq4620c	Antam_seq10904c	Ambtr_seq321
V5_BLAST_0.9SELF0.4OUT-REDO4-Cluster_15058	0	0	1	0	0	0	0	0	0	1	0	0	0	0	0	2	2		0	0	0	0	0	0	0	0	0	1	0	0	0	0	0	1	1	1	Poptr_seq55838c	Artha_Seq2531
V5_BLAST_0.9SELF0.4OUT-REDO4-Cluster_15140	0	0	1	0	0	0	0	0	0	1	0	0	0	0	0	2	2		0	0	0	0	0	0	0	0	0	1	0	0	0	0	0	1	1	1	Poptr_seq58243c	Artha_Seq3134
V5_BLAST_0.9SELF0.4OUT-REDO4-Cluster_19053	0	0	1	0	0	0	0	0	0	0	0	0	0	0	0	1	1		0	0	1	0	0	0	0	0	0	0	0	0	0	0	0	1	1	1	Artha_Seq1079c
V5_BLAST_0.9SELF0.4OUT-REDO4-Cluster_19054	0	0	1	0	0	0	0	0	0	0	0	0	0	0	0	1	1		0	0	1	0	0	0	0	0	0	0	0	0	0	0	0	1	1	1	Artha_Seq1128c
V5_BLAST_0.9SELF0.4OUT-REDO4-Cluster_19055	0	0	1	0	0	0	0	0	0	0	0	0	0	0	0	1	1		0	0	1	0	0	0	0	0	0	0	0	0	0	0	0	1	1	1	Artha_Seq1367c
V5_BLAST_0.9SELF0.4OUT-REDO4-Cluster_19056	0	0	1	0	0	0	0	0	0	0	0	0	0	0	0	1	1		0	0	1	0	0	0	0	0	0	0	0	0	0	0	0	1	1	1	Artha_Seq1433c
V5_BLAST_0.9SELF0.4OUT-REDO4-Cluster_19058	0	0	1	0	0	0	0	0	0	0	0	0	0	0	0	1	1		0	0	1	0	0	0	0	0	0	0	0	0	0	0	0	1	1	1	Artha_Seq2676c
V5_BLAST_0.9SELF0.4OUT-REDO4-Cluster_19059	0	0	1	0	0	0	0	0	0	0	0	0	0	0	0	1	2		0	0	1	0	0	0	0	0	0	0	0	0	0	0	0	1	2	1	Artha_Seq2677c	Artha_Seq2678c
V5_BLAST_0.9SELF0.4OUT-REDO4-Cluster_19061	0	0	1	0	0	0	0	0	0	0	0	0	0	0	0	1	1		0	0	1	0	0	0	0	0	0	0	0	0	0	0	0	1	1	1	Artha_Seq3705c
V5_BLAST_0.9SELF0.4OUT-REDO4-Cluster_19062	0	0	1	0	0	0	0	0	0	0	0	0	0	0	0	1	1		0	0	1	0	0	0	0	0	0	0	0	0	0	0	0	1	1	1	Artha_Seq4551c
V5_BLAST_0.9SELF0.4OUT-REDO4-Cluster_19063	0	0	1	0	0	0	0	0	0	0	0	0	0	0	0	1	1		0	0	1	0	0	0	0	0	0	0	0	0	0	0	0	1	1	1	Artha_Seq4903c
V5_BLAST_0.9SELF0.4OUT-REDO4-Cluster_19064	0	0	1	0	0	0	0	0	0	0	0	0	0	0	0	1	1		0	0	1	0	0	0	0	0	0	0	0	0	0	0	0	1	1	1	Artha_Seq4904c
V5_BLAST_0.9SELF0.4OUT-REDO4-Cluster_19065	0	0	1	0	0	0	0	0	0	0	0	0	0	0	0	1	1		0	0	1	0	0	0	0	0	0	0	0	0	0	0	0	1	1	1	Artha_Seq5370c
V5_BLAST_0.9SELF0.4OUT-REDO4-Cluster_19066	0	0	1	0	0	0	0	0	0	0	0	0	0	0	0	1	1		0	0	1	0	0	0	0	0	0	0	0	0	0	0	0	1	1	1	Artha_Seq5386c
V5_BLAST_0.9SELF0.4OUT-REDO4-Cluster_19068	0	0	1	0	0	0	0	0	0	0	0	0	0	0	0	1	1		0	0	1	0	0	0	0	0	0	0	0	0	0	0	0	1	1	1	Artha_Seq5810c
V5_BLAST_0.9SELF0.4OUT-REDO4-Cluster_19069	0	0	1	0	0	0	0	0	0	0	0	0	0	0	0	1	2		0	0	1	0	0	0	0	0	0	0	0	0	0	0	0	1	2	1	Artha_Seq5931c	Artha_Seq5930c
V5_BLAST_0.9SELF0.4OUT-REDO4-Cluster_19070	0	0	1	0	0	0	0	0	0	0	0	0	0	0	0	1	1		0	0	1	0	0	0	0	0	0	0	0	0	0	0	0	1	1	1	Artha_Seq5932c
V5_BLAST_0.9SELF0.4OUT-REDO4-Cluster_19071	0	0	1	0	0	0	0	0	0	0	0	0	0	0	0	1	1		0	0	1	0	0	0	0	0	0	0	0	0	0	0	0	1	1	1	Artha_Seq6352c
V5_BLAST_0.9SELF0.4OUT-REDO4-Cluster_19072	0	0	1	0	0	0	0	0	0	0	0	0	0	0	0	1	1		0	0	1	0	0	0	0	0	0	0	0	0	0	0	0	1	1	1	Artha_Seq6924c
V5_BLAST_0.9SELF0.4OUT-REDO4-Cluster_19073	0	0	1	0	0	0	0	0	0	0	0	0	0	0	0	1	1		0	0	1	0	0	0	0	0	0	0	0	0	0	0	0	1	1	1	Artha_Seq7850c
V5_BLAST_0.9SELF0.4OUT-REDO4-Cluster_19074	0	0	1	0	0	0	0	0	0	0	0	0	0	0	0	1	1		0	0	1	0	0	0	0	0	0	0	0	0	0	0	0	1	1	1	Artha_Seq7910c
V5_BLAST_0.9SELF0.4OUT-REDO4-Cluster_19075	0	0	1	0	0	0	0	0	0	0	0	0	0	0	0	1	1		0	0	1	0	0	0	0	0	0	0	0	0	0	0	0	1	1	1	Artha_Seq8272c
V5_BLAST_0.9SELF0.4OUT-REDO4-Cluster_19076	0	0	1	0	0	0	0	0	0	0	0	0	0	0	0	1	1		0	0	1	0	0	0	0	0	0	0	0	0	0	0	0	1	1	1	Artha_Seq8320c
V5_BLAST_0.9SELF0.4OUT-REDO4-Cluster_19077	0	0	1	0	0	0	0	0	0	0	0	0	0	0	0	1	1		0	0	1	0	0	0	0	0	0	0	0	0	0	0	0	1	1	1	Artha_Seq9931c
V5_BLAST_0.9SELF0.4OUT-REDO4-Cluster_19079	0	0	1	0	0	0	0	0	0	0	0	0	0	0	0	1	1		0	0	1	0	0	0	0	0	0	0	0	0	0	0	0	1	1	1	Artha_Seq10890c
V5_BLAST_0.9SELF0.4OUT-REDO4-Cluster_19080	0	0	1	0	0	0	0	0	0	0	0	0	0	0	0	1	1		0	0	1	0	0	0	0	0	0	0	0	0	0	0	0	1	1	1	Artha_Seq11841c
V5_BLAST_0.9SELF0.4OUT-REDO4-Cluster_19081	0	0	1	0	0	0	0	0	0	1	0	0	0	0	0	2	5		0	0	1	0	0	0	0	0	0	0	0	0	0	0	0	1	1	1	Artha_Seq13125	Artha_Seq13127	Artha_Seq13126	Artha_Seq13128c	Poptr_seq48628
V5_BLAST_0.9SELF0.4OUT-REDO4-Cluster_19082	0	0	1	0	0	0	0	0	0	0	0	0	0	0	0	1	1		0	0	1	0	0	0	0	0	0	0	0	0	0	0	0	1	1	1	Artha_Seq14685c
V5_BLAST_0.9SELF0.4OUT-REDO4-Cluster_19083	0	0	1	0	0	0	0	0	0	0	0	0	0	0	0	1	3		0	0	1	0	0	0	0	0	0	0	0	0	0	0	0	1	3	1	Artha_Seq14686c	Artha_Seq14683c	Artha_Seq14684c
V5_BLAST_0.9SELF0.4OUT-REDO4-Cluster_19084	0	0	1	0	0	0	0	0	0	0	0	0	0	0	0	1	1		0	0	1	0	0	0	0	0	0	0	0	0	0	0	0	1	1	1	Artha_Seq14687c
V5_BLAST_0.9SELF0.4OUT-REDO4-Cluster_19085	0	0	1	0	0	0	0	0	0	1	0	0	0	0	0	2	2		0	0	1	0	0	0	0	0	0	1	0	0	0	0	0	0	2	2	Artha_Seq14851c	Poptr_seq33775c
V5_BLAST_0.9SELF0.4OUT-REDO4-Cluster_19086	0	0	1	0	0	0	0	0	0	0	0	0	0	0	0	1	1		0	0	1	0	0	0	0	0	0	0	0	0	0	0	0	1	1	1	Artha_Seq14945c
V5_BLAST_0.9SELF0.4OUT-REDO4-Cluster_19087	0	0	1	0	0	0	0	0	0	0	0	0	0	0	0	1	1		0	0	1	0	0	0	0	0	0	0	0	0	0	0	0	1	1	1	Artha_Seq15867c
V5_BLAST_0.9SELF0.4OUT-REDO4-Cluster_19088	0	0	1	0	0	0	0	0	0	0	0	0	0	0	0	1	1		0	0	1	0	0	0	0	0	0	0	0	0	0	0	0	1	1	1	Artha_Seq17361c
V5_BLAST_0.9SELF0.4OUT-REDO4-Cluster_19089	0	0	1	0	0	0	0	0	0	0	0	0	0	0	0	1	2		0	0	1	0	0	0	0	0	0	0	0	0	0	0	0	1	2	1	Artha_Seq17543c	Artha_Seq17544c
V5_BLAST_0.9SELF0.4OUT-REDO4-Cluster_19092	0	0	1	0	0	0	0	0	0	0	0	0	0	0	0	1	1		0	0	1	0	0	0	0	0	0	0	0	0	0	0	0	1	1	1	Artha_Seq19387c
V5_BLAST_0.9SELF0.4OUT-REDO4-Cluster_19096	0	0	1	0	0	0	0	0	0	0	0	0	0	0	0	1	1		0	0	1	0	0	0	0	0	0	0	0	0	0	0	0	1	1	1	Artha_Seq20594c
V5_BLAST_0.9SELF0.4OUT-REDO4-Cluster_19098	0	0	1	0	0	0	0	0	0	0	0	0	0	0	0	1	1		0	0	1	0	0	0	0	0	0	0	0	0	0	0	0	1	1	1	Artha_Seq21111c
V5_BLAST_0.9SELF0.4OUT-REDO4-Cluster_19099	0	0	1	0	0	0	0	0	0	0	0	0	0	0	0	1	1		0	0	1	0	0	0	0	0	0	0	0	0	0	0	0	1	1	1	Artha_Seq21351c
V5_BLAST_0.9SELF0.4OUT-REDO4-Cluster_19100	0	0	1	0	0	0	0	0	0	0	0	0	0	0	0	1	1		0	0	1	0	0	0	0	0	0	0	0	0	0	0	0	1	1	1	Artha_Seq22562c
V5_BLAST_0.9SELF0.4OUT-REDO4-Cluster_19103	0	0	1	0	0	0	0	0	0	0	0	0	0	0	0	1	1		0	0	1	0	0	0	0	0	0	0	0	0	0	0	0	1	1	1	Artha_Seq23484c
V5_BLAST_0.9SELF0.4OUT-REDO4-Cluster_19104	0	0	1	0	0	0	0	0	0	1	0	0	0	0	0	2	2		0	0	1	0	0	0	0	0	0	0	0	0	0	0	0	1	1	1	Poptr_seq14901	Artha_Seq23635c
V5_BLAST_0.9SELF0.4OUT-REDO4-Cluster_19105	0	0	1	0	0	0	0	0	0	0	0	0	0	0	0	1	1		0	0	1	0	0	0	0	0	0	0	0	0	0	0	0	1	1	1	Artha_Seq23918c
V5_BLAST_0.9SELF0.4OUT-REDO4-Cluster_19106	0	0	1	0	0	0	0	0	0	0	0	0	0	0	0	1	1		0	0	1	0	0	0	0	0	0	0	0	0	0	0	0	1	1	1	Artha_Seq24073c
V5_BLAST_0.9SELF0.4OUT-REDO4-Cluster_19107	0	0	1	0	0	0	0	0	0	0	0	0	0	0	0	1	1		0	0	1	0	0	0	0	0	0	0	0	0	0	0	0	1	1	1	Artha_Seq24849c
V5_BLAST_0.9SELF0.4OUT-REDO4-Cluster_19108	0	0	1	0	0	0	0	0	0	0	0	0	0	0	0	1	1		0	0	1	0	0	0	0	0	0	0	0	0	0	0	0	1	1	1	Artha_Seq24948c
V5_BLAST_0.9SELF0.4OUT-REDO4-Cluster_19109	0	0	1	0	0	0	0	0	0	0	0	0	0	0	0	1	1		0	0	1	0	0	0	0	0	0	0	0	0	0	0	0	1	1	1	Artha_Seq25155c
V5_BLAST_0.9SELF0.4OUT-REDO4-Cluster_19111	0	0	1	0	0	0	0	0	0	0	0	0	0	0	0	1	1		0	0	1	0	0	0	0	0	0	0	0	0	0	0	0	1	1	1	Artha_Seq25216c
V5_BLAST_0.9SELF0.4OUT-REDO4-Cluster_19112	0	0	1	0	0	0	0	0	0	0	0	0	0	0	0	1	1		0	0	1	0	0	0	0	0	0	0	0	0	0	0	0	1	1	1	Artha_Seq25694c
V5_BLAST_0.9SELF0.4OUT-REDO4-Cluster_19113	0	0	1	0	0	0	0	0	0	0	0	0	0	0	0	1	1		0	0	1	0	0	0	0	0	0	0	0	0	0	0	0	1	1	1	Artha_Seq26429c
V5_BLAST_0.9SELF0.4OUT-REDO4-Cluster_19114	0	0	1	0	0	0	0	0	0	0	0	0	0	0	0	1	1		0	0	1	0	0	0	0	0	0	0	0	0	0	0	0	1	1	1	Artha_Seq26777c
V5_BLAST_0.9SELF0.4OUT-REDO4-Cluster_19115	0	0	1	0	0	0	0	0	0	0	0	0	0	0	0	1	1		0	0	1	0	0	0	0	0	0	0	0	0	0	0	0	1	1	1	Artha_Seq27109c
V5_BLAST_0.9SELF0.4OUT-REDO4-Cluster_19116	0	0	1	0	0	0	0	0	0	0	0	0	0	0	0	1	4		0	0	1	0	0	0	0	0	0	0	0	0	0	0	0	1	4	1	Artha_Seq27119c	Artha_Seq27120c	Artha_Seq27122c	Artha_Seq27121c
V5_BLAST_0.9SELF0.4OUT-REDO4-Cluster_19117	0	0	1	0	0	0	0	0	0	0	0	0	0	0	0	1	1		0	0	1	0	0	0	0	0	0	0	0	0	0	0	0	1	1	1	Artha_Seq27860c
V5_BLAST_0.9SELF0.4OUT-REDO4-Cluster_19118	0	0	1	0	0	0	0	0	0	0	0	0	0	0	0	1	1		0	0	1	0	0	0	0	0	0	0	0	0	0	0	0	1	1	1	Artha_Seq28020c
V5_BLAST_0.9SELF0.4OUT-REDO4-Cluster_19119	0	0	1	0	0	0	0	0	0	0	0	0	0	0	0	1	1		0	0	1	0	0	0	0	0	0	0	0	0	0	0	0	1	1	1	Artha_Seq28035c
V5_BLAST_0.9SELF0.4OUT-REDO4-Cluster_19120	0	0	1	0	0	0	0	0	0	0	0	0	0	0	0	1	1		0	0	1	0	0	0	0	0	0	0	0	0	0	0	0	1	1	1	Artha_Seq28228c
V5_BLAST_0.9SELF0.4OUT-REDO4-Cluster_19122	0	0	1	0	0	0	0	0	0	0	0	0	0	0	0	1	1		0	0	1	0	0	0	0	0	0	0	0	0	0	0	0	1	1	1	Artha_Seq30508c
V5_BLAST_0.9SELF0.4OUT-REDO4-Cluster_19123	0	0	1	0	0	0	0	0	0	0	0	0	0	0	0	1	1		0	0	1	0	0	0	0	0	0	0	0	0	0	0	0	1	1	1	Artha_Seq31165c
V5_BLAST_0.9SELF0.4OUT-REDO4-Cluster_19125	0	0	1	0	0	0	0	0	0	1	0	0	0	0	0	2	2		0	0	1	0	0	0	0	0	0	0	0	0	0	0	0	1	1	1	Poptr_seq34091	Artha_Seq32344c
V5_BLAST_0.9SELF0.4OUT-REDO4-Cluster_19126	0	0	1	0	0	0	0	0	0	0	0	0	0	0	0	1	1		0	0	1	0	0	0	0	0	0	0	0	0	0	0	0	1	1	1	Artha_Seq32802c
V5_BLAST_0.9SELF0.4OUT-REDO4-Cluster_19127	0	0	1	0	0	0	0	0	0	0	0	0	0	0	0	1	2		0	0	1	0	0	0	0	0	0	0	0	0	0	0	0	1	2	1	Artha_Seq33840c	Artha_Seq33839c
V5_BLAST_0.9SELF0.4OUT-REDO4-Cluster_19128	0	0	1	0	0	0	0	0	0	0	0	0	0	0	0	1	2		0	0	1	0	0	0	0	0	0	0	0	0	0	0	0	1	2	1	Artha_Seq34267c	Artha_Seq34268c
V5_BLAST_0.9SELF0.4OUT-REDO4-Cluster_19129	0	0	1	0	0	0	0	0	0	0	0	0	0	0	0	1	1		0	0	1	0	0	0	0	0	0	0	0	0	0	0	0	1	1	1	Artha_Seq34645c
V5_BLAST_0.9SELF0.4OUT-REDO4-Cluster_19130	0	0	1	0	0	0	0	0	0	0	0	0	0	0	0	1	1		0	0	1	0	0	0	0	0	0	0	0	0	0	0	0	1	1	1	Artha_Seq34793c
V5_BLAST_0.9SELF0.4OUT-REDO4-Cluster_19131	0	0	1	0	0	0	0	0	0	0	0	0	0	0	0	1	1		0	0	1	0	0	0	0	0	0	0	0	0	0	0	0	1	1	1	Artha_Seq34794c
V5_BLAST_0.9SELF0.4OUT-REDO4-Cluster_19132	0	0	1	0	0	0	0	0	0	0	0	0	0	0	0	1	1		0	0	1	0	0	0	0	0	0	0	0	0	0	0	0	1	1	1	Artha_Seq35305c
V5_BLAST_0.9SELF0.4OUT-REDO4-Cluster_19133	0	0	1	0	0	0	0	0	0	0	0	0	0	0	0	1	1		0	0	1	0	0	0	0	0	0	0	0	0	0	0	0	1	1	1	Artha_Seq134c
V5_BLAST_0.9SELF0.4OUT-REDO4-Cluster_19134	0	0	1	0	0	0	0	0	0	0	0	0	0	0	0	1	1		0	0	1	0	0	0	0	0	0	0	0	0	0	0	0	1	1	1	Artha_Seq301c
V5_BLAST_0.9SELF0.4OUT-REDO4-Cluster_19135	0	0	1	0	0	0	0	0	0	0	0	0	0	0	0	1	1		0	0	1	0	0	0	0	0	0	0	0	0	0	0	0	1	1	1	Artha_Seq804c
V5_BLAST_0.9SELF0.4OUT-REDO4-Cluster_19141	0	0	1	0	0	0	0	0	0	0	0	0	0	0	0	1	1		0	0	1	0	0	0	0	0	0	0	0	0	0	0	0	1	1	1	Artha_Seq3123c
V5_BLAST_0.9SELF0.4OUT-REDO4-Cluster_19142	0	0	1	0	0	0	0	0	0	0	0	0	0	0	0	1	1		0	0	1	0	0	0	0	0	0	0	0	0	0	0	0	1	1	1	Artha_Seq3460c
V5_BLAST_0.9SELF0.4OUT-REDO4-Cluster_19143	0	0	1	0	0	0	0	0	0	0	0	0	0	0	0	1	2		0	0	1	0	0	0	0	0	0	0	0	0	0	0	0	1	2	1	Artha_Seq3599c	Artha_Seq3598c
V5_BLAST_0.9SELF0.4OUT-REDO4-Cluster_19144	0	0	1	0	0	0	0	0	0	0	0	0	0	0	0	1	1		0	0	1	0	0	0	0	0	0	0	0	0	0	0	0	1	1	1	Artha_Seq3809c
V5_BLAST_0.9SELF0.4OUT-REDO4-Cluster_19145	0	0	1	0	0	0	0	0	0	0	0	0	0	0	0	1	1		0	0	1	0	0	0	0	0	0	0	0	0	0	0	0	1	1	1	Artha_Seq3844c
V5_BLAST_0.9SELF0.4OUT-REDO4-Cluster_19146	0	0	1	0	0	0	0	0	0	0	0	0	0	0	0	1	1		0	0	1	0	0	0	0	0	0	0	0	0	0	0	0	1	1	1	Artha_Seq3891c
V5_BLAST_0.9SELF0.4OUT-REDO4-Cluster_19148	0	0	1	0	0	0	0	0	0	0	0	0	0	0	0	1	1		0	0	1	0	0	0	0	0	0	0	0	0	0	0	0	1	1	1	Artha_Seq4915c
V5_BLAST_0.9SELF0.4OUT-REDO4-Cluster_19150	0	0	1	0	0	0	0	0	0	0	0	0	0	0	0	1	1		0	0	1	0	0	0	0	0	0	0	0	0	0	0	0	1	1	1	Artha_Seq5167c
V5_BLAST_0.9SELF0.4OUT-REDO4-Cluster_19154	0	0	1	0	0	0	0	0	0	0	0	0	0	0	0	1	1		0	0	1	0	0	0	0	0	0	0	0	0	0	0	0	1	1	1	Artha_Seq6590c
V5_BLAST_0.9SELF0.4OUT-REDO4-Cluster_19157	0	0	1	0	0	0	0	0	0	0	0	0	0	0	0	1	1		0	0	1	0	0	0	0	0	0	0	0	0	0	0	0	1	1	1	Artha_Seq7172c
V5_BLAST_0.9SELF0.4OUT-REDO4-Cluster_19161	0	0	1	0	0	0	0	0	0	0	0	0	0	0	0	1	2		0	0	1	0	0	0	0	0	0	0	0	0	0	0	0	1	2	1	Artha_Seq7773c	Artha_Seq7772c
V5_BLAST_0.9SELF0.4OUT-REDO4-Cluster_19163	0	0	1	0	0	0	0	0	0	0	0	0	0	0	0	1	2		0	0	1	0	0	0	0	0	0	0	0	0	0	0	0	1	2	1	Artha_Seq8135c	Artha_Seq8136c
V5_BLAST_0.9SELF0.4OUT-REDO4-Cluster_19164	0	0	1	0	0	0	0	0	0	0	0	0	0	0	0	1	1		0	0	1	0	0	0	0	0	0	0	0	0	0	0	0	1	1	1	Artha_Seq8411c
V5_BLAST_0.9SELF0.4OUT-REDO4-Cluster_19167	0	0	1	0	0	0	0	0	0	0	0	0	0	0	0	1	2		0	0	1	0	0	0	0	0	0	0	0	0	0	0	0	1	2	1	Artha_Seq8796c	Artha_Seq8795c
V5_BLAST_0.9SELF0.4OUT-REDO4-Cluster_19169	0	0	1	0	0	0	0	0	0	0	0	0	0	0	0	1	1		0	0	1	0	0	0	0	0	0	0	0	0	0	0	0	1	1	1	Artha_Seq9715c
V5_BLAST_0.9SELF0.4OUT-REDO4-Cluster_19172	0	0	1	0	0	0	0	0	0	0	0	0	0	0	0	1	1		0	0	1	0	0	0	0	0	0	0	0	0	0	0	0	1	1	1	Artha_Seq9983c
V5_BLAST_0.9SELF0.4OUT-REDO4-Cluster_19173	0	0	1	0	0	0	0	0	0	0	0	0	0	0	0	1	1		0	0	1	0	0	0	0	0	0	0	0	0	0	0	0	1	1	1	Artha_Seq10087c
V5_BLAST_0.9SELF0.4OUT-REDO4-Cluster_19176	0	0	1	0	0	0	0	0	0	0	0	0	0	0	0	1	1		0	0	1	0	0	0	0	0	0	0	0	0	0	0	0	1	1	1	Artha_Seq10603c
V5_BLAST_0.9SELF0.4OUT-REDO4-Cluster_19178	0	0	1	0	0	0	0	0	0	0	0	0	0	0	0	1	1		0	0	1	0	0	0	0	0	0	0	0	0	0	0	0	1	1	1	Artha_Seq11072c
V5_BLAST_0.9SELF0.4OUT-REDO4-Cluster_19184	0	0	1	0	0	0	0	0	0	0	0	0	0	0	0	1	1		0	0	1	0	0	0	0	0	0	0	0	0	0	0	0	1	1	1	Artha_Seq12663c
V5_BLAST_0.9SELF0.4OUT-REDO4-Cluster_19186	0	0	1	0	0	0	0	0	0	0	0	0	0	0	0	1	1		0	0	1	0	0	0	0	0	0	0	0	0	0	0	0	1	1	1	Artha_Seq13100c
V5_BLAST_0.9SELF0.4OUT-REDO4-Cluster_19187	0	0	1	0	0	0	0	0	0	0	0	0	0	0	0	1	1		0	0	1	0	0	0	0	0	0	0	0	0	0	0	0	1	1	1	Artha_Seq13256c
V5_BLAST_0.9SELF0.4OUT-REDO4-Cluster_19188	0	0	1	0	0	0	0	0	0	0	0	0	0	0	0	1	2		0	0	1	0	0	0	0	0	0	0	0	0	0	0	0	1	2	1	Artha_Seq13390c	Artha_Seq13391c
V5_BLAST_0.9SELF0.4OUT-REDO4-Cluster_19189	0	0	1	0	0	0	0	0	0	0	0	0	0	0	0	1	1		0	0	1	0	0	0	0	0	0	0	0	0	0	0	0	1	1	1	Artha_Seq13841c
V5_BLAST_0.9SELF0.4OUT-REDO4-Cluster_19190	0	0	1	0	0	0	0	0	0	0	0	0	0	0	0	1	1		0	0	1	0	0	0	0	0	0	0	0	0	0	0	0	1	1	1	Artha_Seq13851c
V5_BLAST_0.9SELF0.4OUT-REDO4-Cluster_19191	0	0	1	0	0	0	0	0	0	0	0	0	0	0	0	1	1		0	0	1	0	0	0	0	0	0	0	0	0	0	0	0	1	1	1	Artha_Seq13951c
V5_BLAST_0.9SELF0.4OUT-REDO4-Cluster_19194	0	0	1	0	0	0	0	0	0	0	0	0	0	0	0	1	2		0	0	1	0	0	0	0	0	0	0	0	0	0	0	0	1	1	1	Artha_Seq14297	Artha_Seq14296c
V5_BLAST_0.9SELF0.4OUT-REDO4-Cluster_19195	0	0	1	0	0	0	0	0	0	0	0	0	0	0	0	1	1		0	0	1	0	0	0	0	0	0	0	0	0	0	0	0	1	1	1	Artha_Seq14773c
V5_BLAST_0.9SELF0.4OUT-REDO4-Cluster_19196	0	0	1	0	0	0	0	0	0	0	0	0	0	0	0	1	1		0	0	1	0	0	0	0	0	0	0	0	0	0	0	0	1	1	1	Artha_Seq14824c
V5_BLAST_0.9SELF0.4OUT-REDO4-Cluster_19197	0	0	1	0	0	0	0	0	0	0	0	0	0	0	0	1	1		0	0	1	0	0	0	0	0	0	0	0	0	0	0	0	1	1	1	Artha_Seq14983c
V5_BLAST_0.9SELF0.4OUT-REDO4-Cluster_19198	0	0	1	0	0	0	0	0	0	0	0	0	0	0	0	1	1		0	0	1	0	0	0	0	0	0	0	0	0	0	0	0	1	1	1	Artha_Seq15323c
V5_BLAST_0.9SELF0.4OUT-REDO4-Cluster_19200	0	0	1	0	0	0	0	0	0	0	0	0	0	0	0	1	1		0	0	1	0	0	0	0	0	0	0	0	0	0	0	0	1	1	1	Artha_Seq16455c
V5_BLAST_0.9SELF0.4OUT-REDO4-Cluster_19201	0	0	1	0	0	0	0	0	0	0	0	0	0	0	0	1	1		0	0	1	0	0	0	0	0	0	0	0	0	0	0	0	1	1	1	Artha_Seq16472c
V5_BLAST_0.9SELF0.4OUT-REDO4-Cluster_19202	0	0	1	0	0	0	0	0	0	0	0	0	0	0	0	1	1		0	0	1	0	0	0	0	0	0	0	0	0	0	0	0	1	1	1	Artha_Seq17085c
V5_BLAST_0.9SELF0.4OUT-REDO4-Cluster_19204	0	0	1	0	0	0	0	0	0	0	0	0	0	0	0	1	1		0	0	1	0	0	0	0	0	0	0	0	0	0	0	0	1	1	1	Artha_Seq17857c
V5_BLAST_0.9SELF0.4OUT-REDO4-Cluster_19205	0	0	1	0	0	0	0	0	0	0	0	0	0	0	0	1	1		0	0	1	0	0	0	0	0	0	0	0	0	0	0	0	1	1	1	Artha_Seq17907c
V5_BLAST_0.9SELF0.4OUT-REDO4-Cluster_19209	0	0	1	0	0	0	0	0	0	0	0	0	0	0	0	1	1		0	0	1	0	0	0	0	0	0	0	0	0	0	0	0	1	1	1	Artha_Seq18895c
V5_BLAST_0.9SELF0.4OUT-REDO4-Cluster_19210	0	0	1	0	0	0	0	0	0	0	0	0	0	0	0	1	1		0	0	1	0	0	0	0	0	0	0	0	0	0	0	0	1	1	1	Artha_Seq19180c
V5_BLAST_0.9SELF0.4OUT-REDO4-Cluster_19211	0	0	1	0	0	0	0	0	0	0	0	0	0	0	0	1	1		0	0	1	0	0	0	0	0	0	0	0	0	0	0	0	1	1	1	Artha_Seq19184c
V5_BLAST_0.9SELF0.4OUT-REDO4-Cluster_19214	0	0	1	0	0	0	0	0	0	0	0	0	0	0	0	1	2		0	0	1	0	0	0	0	0	0	0	0	0	0	0	0	1	2	1	Artha_Seq19737c	Artha_Seq19736c
V5_BLAST_0.9SELF0.4OUT-REDO4-Cluster_19216	0	0	1	0	0	0	0	0	0	0	0	0	0	0	0	1	1		0	0	1	0	0	0	0	0	0	0	0	0	0	0	0	1	1	1	Artha_Seq19891c
V5_BLAST_0.9SELF0.4OUT-REDO4-Cluster_19218	0	0	1	0	0	0	0	0	0	0	0	0	0	0	0	1	1		0	0	1	0	0	0	0	0	0	0	0	0	0	0	0	1	1	1	Artha_Seq20367c
V5_BLAST_0.9SELF0.4OUT-REDO4-Cluster_19219	0	0	1	0	0	0	0	0	0	0	0	0	0	0	0	1	2		0	0	1	0	0	0	0	0	0	0	0	0	0	0	0	1	1	1	Artha_Seq20561c	Artha_Seq20562
V5_BLAST_0.9SELF0.4OUT-REDO4-Cluster_19220	0	0	1	0	0	0	0	0	0	0	0	0	0	0	0	1	1		0	0	1	0	0	0	0	0	0	0	0	0	0	0	0	1	1	1	Artha_Seq21409c
V5_BLAST_0.9SELF0.4OUT-REDO4-Cluster_19226	0	0	1	0	0	0	0	0	0	0	0	0	0	0	0	1	1		0	0	1	0	0	0	0	0	0	0	0	0	0	0	0	1	1	1	Artha_Seq22076c
V5_BLAST_0.9SELF0.4OUT-REDO4-Cluster_19228	0	0	1	0	0	0	0	0	0	0	0	0	0	0	0	1	1		0	0	1	0	0	0	0	0	0	0	0	0	0	0	0	1	1	1	Artha_Seq22401c
V5_BLAST_0.9SELF0.4OUT-REDO4-Cluster_19229	0	0	1	0	0	0	0	0	0	0	0	0	0	0	0	1	2		0	0	1	0	0	0	0	0	0	0	0	0	0	0	0	1	2	1	Artha_Seq22810c	Artha_Seq22809c
V5_BLAST_0.9SELF0.4OUT-REDO4-Cluster_19230	0	0	1	0	0	0	0	0	0	0	0	0	0	0	0	1	1		0	0	1	0	0	0	0	0	0	0	0	0	0	0	0	1	1	1	Artha_Seq23111c
V5_BLAST_0.9SELF0.4OUT-REDO4-Cluster_19232	0	0	1	0	0	0	0	0	0	0	0	0	0	0	0	1	1		0	0	1	0	0	0	0	0	0	0	0	0	0	0	0	1	1	1	Artha_Seq23283c
V5_BLAST_0.9SELF0.4OUT-REDO4-Cluster_19233	0	0	1	0	0	0	0	0	0	0	0	0	0	0	0	1	1		0	0	1	0	0	0	0	0	0	0	0	0	0	0	0	1	1	1	Artha_Seq24388c
V5_BLAST_0.9SELF0.4OUT-REDO4-Cluster_19234	0	0	1	0	0	0	0	0	0	0	0	0	0	0	0	1	1		0	0	1	0	0	0	0	0	0	0	0	0	0	0	0	1	1	1	Artha_Seq24695c
V5_BLAST_0.9SELF0.4OUT-REDO4-Cluster_19237	0	0	1	0	0	0	0	0	0	0	0	0	0	0	0	1	1		0	0	1	0	0	0	0	0	0	0	0	0	0	0	0	1	1	1	Artha_Seq25301c
V5_BLAST_0.9SELF0.4OUT-REDO4-Cluster_19238	0	0	1	0	0	0	0	0	0	0	0	0	0	0	0	1	1		0	0	1	0	0	0	0	0	0	0	0	0	0	0	0	1	1	1	Artha_Seq25325c
V5_BLAST_0.9SELF0.4OUT-REDO4-Cluster_19241	0	0	1	0	0	0	0	0	0	0	0	0	0	0	0	1	1		0	0	1	0	0	0	0	0	0	0	0	0	0	0	0	1	1	1	Artha_Seq26005c
V5_BLAST_0.9SELF0.4OUT-REDO4-Cluster_19244	0	0	1	0	0	0	0	0	0	0	0	0	0	0	0	1	1		0	0	1	0	0	0	0	0	0	0	0	0	0	0	0	1	1	1	Artha_Seq26222c
V5_BLAST_0.9SELF0.4OUT-REDO4-Cluster_19245	0	0	1	0	0	0	0	0	0	0	0	0	0	0	0	1	2		0	0	1	0	0	0	0	0	0	0	0	0	0	0	0	1	2	1	Artha_Seq27333c	Artha_Seq27334c
V5_BLAST_0.9SELF0.4OUT-REDO4-Cluster_19246	0	0	1	0	0	0	0	0	0	0	0	0	0	0	0	1	1		0	0	1	0	0	0	0	0	0	0	0	0	0	0	0	1	1	1	Artha_Seq27683c
V5_BLAST_0.9SELF0.4OUT-REDO4-Cluster_19248	0	0	1	0	0	0	0	0	0	0	0	0	0	0	0	1	1		0	0	1	0	0	0	0	0	0	0	0	0	0	0	0	1	1	1	Artha_Seq28382c
V5_BLAST_0.9SELF0.4OUT-REDO4-Cluster_19249	0	0	1	0	0	0	0	0	0	0	0	0	0	0	0	1	1		0	0	1	0	0	0	0	0	0	0	0	0	0	0	0	1	1	1	Artha_Seq28509c
V5_BLAST_0.9SELF0.4OUT-REDO4-Cluster_19250	0	0	1	0	0	0	0	0	0	0	0	0	0	0	0	1	1		0	0	1	0	0	0	0	0	0	0	0	0	0	0	0	1	1	1	Artha_Seq28691c
V5_BLAST_0.9SELF0.4OUT-REDO4-Cluster_19251	0	0	1	0	0	0	0	0	0	0	0	0	0	0	0	1	1		0	0	1	0	0	0	0	0	0	0	0	0	0	0	0	1	1	1	Artha_Seq29012c
V5_BLAST_0.9SELF0.4OUT-REDO4-Cluster_19253	0	0	1	0	0	0	0	0	0	0	0	0	0	0	0	1	1		0	0	1	0	0	0	0	0	0	0	0	0	0	0	0	1	1	1	Artha_Seq29075c
V5_BLAST_0.9SELF0.4OUT-REDO4-Cluster_19254	0	0	1	0	0	0	0	0	0	0	0	0	0	0	0	1	2		0	0	1	0	0	0	0	0	0	0	0	0	0	0	0	1	2	1	Artha_Seq29446c	Artha_Seq29447c
V5_BLAST_0.9SELF0.4OUT-REDO4-Cluster_19255	0	0	1	0	0	0	0	0	0	0	0	0	0	0	0	1	1		0	0	1	0	0	0	0	0	0	0	0	0	0	0	0	1	1	1	Artha_Seq30233c
V5_BLAST_0.9SELF0.4OUT-REDO4-Cluster_19256	0	0	1	0	0	0	0	0	0	0	0	0	0	0	0	1	1		0	0	1	0	0	0	0	0	0	0	0	0	0	0	0	1	1	1	Artha_Seq30665c
V5_BLAST_0.9SELF0.4OUT-REDO4-Cluster_19257	0	0	1	0	0	0	0	0	0	0	0	0	0	0	0	1	1		0	0	1	0	0	0	0	0	0	0	0	0	0	0	0	1	1	1	Artha_Seq31093c
V5_BLAST_0.9SELF0.4OUT-REDO4-Cluster_19259	0	0	1	0	0	0	0	0	0	0	0	0	0	0	0	1	1		0	0	1	0	0	0	0	0	0	0	0	0	0	0	0	1	1	1	Artha_Seq31935c
V5_BLAST_0.9SELF0.4OUT-REDO4-Cluster_19260	0	0	1	0	0	0	0	0	0	0	0	0	0	0	0	1	1		0	0	1	0	0	0	0	0	0	0	0	0	0	0	0	1	1	1	Artha_Seq32736c
V5_BLAST_0.9SELF0.4OUT-REDO4-Cluster_19262	0	0	1	0	0	0	0	0	0	0	0	0	0	0	0	1	1		0	0	1	0	0	0	0	0	0	0	0	0	0	0	0	1	1	1	Artha_Seq33151c
V5_BLAST_0.9SELF0.4OUT-REDO4-Cluster_19263	0	0	1	0	0	0	0	0	0	0	0	0	0	0	0	1	1		0	0	1	0	0	0	0	0	0	0	0	0	0	0	0	1	1	1	Artha_Seq33623c
V5_BLAST_0.9SELF0.4OUT-REDO4-Cluster_19264	0	0	1	0	0	0	0	0	0	0	0	0	0	0	0	1	1		0	0	1	0	0	0	0	0	0	0	0	0	0	0	0	1	1	1	Artha_Seq33740c
V5_BLAST_0.9SELF0.4OUT-REDO4-Cluster_19265	0	0	1	0	0	0	0	0	0	0	0	0	0	0	0	1	1		0	0	1	0	0	0	0	0	0	0	0	0	0	0	0	1	1	1	Artha_Seq34015c
V5_BLAST_0.9SELF0.4OUT-REDO4-Cluster_19266	0	0	1	0	0	0	0	0	0	1	0	0	0	0	0	2	2		0	0	1	0	0	0	0	0	0	1	0	0	0	0	0	0	2	2	Artha_Seq34194c	Poptr_seq44611c
V5_BLAST_0.9SELF0.4OUT-REDO4-Cluster_19267	0	0	1	0	0	0	0	0	0	0	0	0	0	0	0	1	1		0	0	1	0	0	0	0	0	0	0	0	0	0	0	0	1	1	1	Artha_Seq34805c
V5_BLAST_0.9SELF0.4OUT-REDO4-Cluster_19268	0	0	1	0	0	0	0	0	0	0	0	0	0	0	0	1	1		0	0	1	0	0	0	0	0	0	0	0	0	0	0	0	1	1	1	Artha_Seq34918c
V5_BLAST_0.9SELF0.4OUT-REDO4-Cluster_19269	0	0	1	0	0	0	0	0	0	0	0	0	0	0	0	1	1		0	0	1	0	0	0	0	0	0	0	0	0	0	0	0	1	1	1	Artha_Seq35045c
V5_BLAST_0.9SELF0.4OUT-REDO4-Cluster_19270	0	0	1	0	0	0	0	0	0	0	0	0	0	0	0	1	1		0	0	1	0	0	0	0	0	0	0	0	0	0	0	0	1	1	1	Artha_Seq206c
V5_BLAST_0.9SELF0.4OUT-REDO4-Cluster_19274	0	0	1	0	0	0	0	0	0	0	0	0	0	0	0	1	1		0	0	1	0	0	0	0	0	0	0	0	0	0	0	0	1	1	1	Artha_Seq1923c
V5_BLAST_0.9SELF0.4OUT-REDO4-Cluster_19275	0	0	1	0	0	0	0	0	0	0	0	0	0	0	0	1	1		0	0	1	0	0	0	0	0	0	0	0	0	0	0	0	1	1	1	Artha_Seq1996c
V5_BLAST_0.9SELF0.4OUT-REDO4-Cluster_19277	0	0	1	0	0	0	0	0	0	0	0	0	0	0	0	1	1		0	0	1	0	0	0	0	0	0	0	0	0	0	0	0	1	1	1	Artha_Seq2084c
V5_BLAST_0.9SELF0.4OUT-REDO4-Cluster_19278	0	0	1	0	0	0	0	0	0	0	0	0	0	0	0	1	1		0	0	1	0	0	0	0	0	0	0	0	0	0	0	0	1	1	1	Artha_Seq2475c
V5_BLAST_0.9SELF0.4OUT-REDO4-Cluster_19280	0	0	1	0	0	0	0	0	0	1	0	0	0	0	0	2	2		0	0	1	0	0	0	0	0	0	0	0	0	0	0	0	1	1	1	Poptr_seq37509	Artha_Seq3120c
V5_BLAST_0.9SELF0.4OUT-REDO4-Cluster_19282	0	0	1	0	0	0	0	0	0	0	0	0	0	0	0	1	1		0	0	1	0	0	0	0	0	0	0	0	0	0	0	0	1	1	1	Artha_Seq3309c
V5_BLAST_0.9SELF0.4OUT-REDO4-Cluster_19284	0	0	1	0	0	0	0	0	0	1	0	0	0	0	0	2	2		0	0	1	0	0	0	0	0	0	0	0	0	0	0	0	1	1	1	Artha_Seq3685c	Poptr_seq21423
V5_BLAST_0.9SELF0.4OUT-REDO4-Cluster_19285	0	0	1	0	0	0	0	0	0	0	0	0	0	0	0	1	1		0	0	1	0	0	0	0	0	0	0	0	0	0	0	0	1	1	1	Artha_Seq3940c
V5_BLAST_0.9SELF0.4OUT-REDO4-Cluster_19287	0	0	1	0	0	0	0	0	0	0	0	0	0	0	0	1	1		0	0	1	0	0	0	0	0	0	0	0	0	0	0	0	1	1	1	Artha_Seq4347c
V5_BLAST_0.9SELF0.4OUT-REDO4-Cluster_19288	0	0	1	0	0	0	0	0	0	0	0	0	0	0	0	1	1		0	0	1	0	0	0	0	0	0	0	0	0	0	0	0	1	1	1	Artha_Seq4522c
V5_BLAST_0.9SELF0.4OUT-REDO4-Cluster_19289	0	0	1	0	0	0	0	0	0	0	0	0	0	0	0	1	1		0	0	1	0	0	0	0	0	0	0	0	0	0	0	0	1	1	1	Artha_Seq4719c
V5_BLAST_0.9SELF0.4OUT-REDO4-Cluster_19292	0	0	1	0	0	0	0	0	0	0	0	0	0	0	0	1	2		0	0	1	0	0	0	0	0	0	0	0	0	0	0	0	1	2	1	Artha_Seq4774c	Artha_Seq5693c
V5_BLAST_0.9SELF0.4OUT-REDO4-Cluster_19293	0	0	1	0	0	0	0	0	0	0	0	0	0	0	0	1	1		0	0	1	0	0	0	0	0	0	0	0	0	0	0	0	1	1	1	Artha_Seq5703c
V5_BLAST_0.9SELF0.4OUT-REDO4-Cluster_19297	0	0	1	0	0	0	0	0	0	0	0	0	0	0	0	1	1		0	0	1	0	0	0	0	0	0	0	0	0	0	0	0	1	1	1	Artha_Seq6377c
V5_BLAST_0.9SELF0.4OUT-REDO4-Cluster_19298	0	0	1	0	0	0	0	0	0	0	0	0	0	0	0	1	1		0	0	1	0	0	0	0	0	0	0	0	0	0	0	0	1	1	1	Artha_Seq6713c
V5_BLAST_0.9SELF0.4OUT-REDO4-Cluster_19299	0	0	1	0	0	0	0	0	0	0	0	0	0	0	0	1	1		0	0	1	0	0	0	0	0	0	0	0	0	0	0	0	1	1	1	Artha_Seq6830c
V5_BLAST_0.9SELF0.4OUT-REDO4-Cluster_19301	0	0	1	0	0	0	0	0	0	0	0	0	0	0	0	1	2		0	0	1	0	0	0	0	0	0	0	0	0	0	0	0	1	2	1	Artha_Seq6953c	Artha_Seq6952c
V5_BLAST_0.9SELF0.4OUT-REDO4-Cluster_19302	0	0	1	0	0	0	0	0	0	0	0	0	0	0	0	1	1		0	0	1	0	0	0	0	0	0	0	0	0	0	0	0	1	1	1	Artha_Seq6968c
V5_BLAST_0.9SELF0.4OUT-REDO4-Cluster_19305	0	0	1	0	0	0	0	0	0	0	0	0	0	0	0	1	1		0	0	1	0	0	0	0	0	0	0	0	0	0	0	0	1	1	1	Artha_Seq7534c
V5_BLAST_0.9SELF0.4OUT-REDO4-Cluster_19308	0	0	1	0	0	0	0	0	0	0	0	0	0	0	0	1	1		0	0	1	0	0	0	0	0	0	0	0	0	0	0	0	1	1	1	Artha_Seq7688c
V5_BLAST_0.9SELF0.4OUT-REDO4-Cluster_19309	0	0	1	0	0	0	0	0	0	0	0	0	0	0	0	1	2		0	0	1	0	0	0	0	0	0	0	0	0	0	0	0	1	1	1	Artha_Seq7998c	Artha_Seq7999
V5_BLAST_0.9SELF0.4OUT-REDO4-Cluster_19313	0	0	1	0	0	0	0	0	0	0	0	0	0	0	0	1	1		0	0	1	0	0	0	0	0	0	0	0	0	0	0	0	1	1	1	Artha_Seq8981c
V5_BLAST_0.9SELF0.4OUT-REDO4-Cluster_19323	0	0	1	0	0	0	0	0	0	0	0	0	0	0	0	1	1		0	0	1	0	0	0	0	0	0	0	0	0	0	0	0	1	1	1	Artha_Seq10481c
V5_BLAST_0.9SELF0.4OUT-REDO4-Cluster_19324	0	0	1	0	0	0	0	0	0	0	0	0	0	0	0	1	1		0	0	1	0	0	0	0	0	0	0	0	0	0	0	0	1	1	1	Artha_Seq10864c
V5_BLAST_0.9SELF0.4OUT-REDO4-Cluster_19330	0	0	1	0	0	0	0	0	0	0	0	0	0	0	0	1	1		0	0	1	0	0	0	0	0	0	0	0	0	0	0	0	1	1	1	Artha_Seq12896c
V5_BLAST_0.9SELF0.4OUT-REDO4-Cluster_19333	0	0	1	0	0	0	0	0	0	0	0	0	0	0	0	1	1		0	0	1	0	0	0	0	0	0	0	0	0	0	0	0	1	1	1	Artha_Seq13330c
V5_BLAST_0.9SELF0.4OUT-REDO4-Cluster_19334	0	0	1	0	0	0	0	0	0	1	0	0	0	0	0	2	2		0	0	1	0	0	0	0	0	0	0	0	0	0	0	0	1	1	1	Poptr_seq70354	Artha_Seq13669c
V5_BLAST_0.9SELF0.4OUT-REDO4-Cluster_19336	0	0	1	0	0	0	0	0	0	0	0	0	0	0	0	1	1		0	0	1	0	0	0	0	0	0	0	0	0	0	0	0	1	1	1	Artha_Seq13986c
V5_BLAST_0.9SELF0.4OUT-REDO4-Cluster_19337	0	0	1	0	0	0	0	0	0	0	0	0	0	0	0	1	1		0	0	1	0	0	0	0	0	0	0	0	0	0	0	0	1	1	1	Artha_Seq14070c
V5_BLAST_0.9SELF0.4OUT-REDO4-Cluster_19338	0	0	1	0	0	0	0	0	0	0	0	0	0	0	0	1	1		0	0	1	0	0	0	0	0	0	0	0	0	0	0	0	1	1	1	Artha_Seq14073c
V5_BLAST_0.9SELF0.4OUT-REDO4-Cluster_19341	0	0	1	0	0	0	0	0	0	0	0	0	0	0	0	1	1		0	0	1	0	0	0	0	0	0	0	0	0	0	0	0	1	1	1	Artha_Seq15009c
V5_BLAST_0.9SELF0.4OUT-REDO4-Cluster_19342	0	0	1	0	0	0	0	0	0	0	0	0	0	0	0	1	2		0	0	1	0	0	0	0	0	0	0	0	0	0	0	0	1	2	1	Artha_Seq15008c	Artha_Seq15010c
V5_BLAST_0.9SELF0.4OUT-REDO4-Cluster_19346	0	0	1	0	0	0	0	0	0	1	0	0	0	0	0	2	2		0	0	1	0	0	0	0	0	0	1	0	0	0	0	0	0	2	2	Artha_Seq17045c	Poptr_seq5294c
V5_BLAST_0.9SELF0.4OUT-REDO4-Cluster_19350	0	0	1	0	0	0	0	0	0	0	0	0	0	0	0	1	1		0	0	1	0	0	0	0	0	0	0	0	0	0	0	0	1	1	1	Artha_Seq17822c
V5_BLAST_0.9SELF0.4OUT-REDO4-Cluster_19351	0	0	1	0	0	0	0	0	0	0	0	0	0	0	0	1	1		0	0	1	0	0	0	0	0	0	0	0	0	0	0	0	1	1	1	Artha_Seq18053c
V5_BLAST_0.9SELF0.4OUT-REDO4-Cluster_19352	0	0	1	0	0	0	0	0	0	0	0	0	0	0	0	1	2		0	0	1	0	0	0	0	0	0	0	0	0	0	0	0	1	2	1	Artha_Seq18204c	Artha_Seq18203c
V5_BLAST_0.9SELF0.4OUT-REDO4-Cluster_19353	0	0	1	0	0	0	0	0	0	0	0	0	0	0	0	1	1		0	0	1	0	0	0	0	0	0	0	0	0	0	0	0	1	1	1	Artha_Seq18502c
V5_BLAST_0.9SELF0.4OUT-REDO4-Cluster_19355	0	0	1	0	0	0	0	0	0	0	0	0	0	0	0	1	2		0	0	1	0	0	0	0	0	0	0	0	0	0	0	0	1	2	1	Artha_Seq18662c	Artha_Seq18661c
V5_BLAST_0.9SELF0.4OUT-REDO4-Cluster_19359	0	0	1	0	0	0	0	0	0	0	0	0	0	0	0	1	1		0	0	1	0	0	0	0	0	0	0	0	0	0	0	0	1	1	1	Artha_Seq19027c
V5_BLAST_0.9SELF0.4OUT-REDO4-Cluster_19360	0	0	1	0	0	0	0	0	0	0	0	0	0	0	0	1	2		0	0	1	0	0	0	0	0	0	0	0	0	0	0	0	1	2	1	Artha_Seq19347c	Artha_Seq19346c
V5_BLAST_0.9SELF0.4OUT-REDO4-Cluster_19367	0	0	1	0	0	0	0	0	0	0	0	0	0	0	0	1	2		0	0	1	0	0	0	0	0	0	0	0	0	0	0	0	1	2	1	Artha_Seq20200c	Artha_Seq19238c
V5_BLAST_0.9SELF0.4OUT-REDO4-Cluster_19369	0	0	1	0	0	0	0	0	0	0	0	0	0	0	0	1	1		0	0	1	0	0	0	0	0	0	0	0	0	0	0	0	1	1	1	Artha_Seq20898c
V5_BLAST_0.9SELF0.4OUT-REDO4-Cluster_19370	0	0	1	0	0	0	0	0	0	0	0	0	0	0	0	1	1		0	0	1	0	0	0	0	0	0	0	0	0	0	0	0	1	1	1	Artha_Seq21803c
V5_BLAST_0.9SELF0.4OUT-REDO4-Cluster_19371	0	0	1	0	0	0	0	0	0	0	0	0	0	0	0	1	1		0	0	1	0	0	0	0	0	0	0	0	0	0	0	0	1	1	1	Artha_Seq21855c
V5_BLAST_0.9SELF0.4OUT-REDO4-Cluster_19373	0	0	1	0	0	0	0	0	0	0	0	0	0	0	0	1	1		0	0	1	0	0	0	0	0	0	0	0	0	0	0	0	1	1	1	Artha_Seq22327c
V5_BLAST_0.9SELF0.4OUT-REDO4-Cluster_19376	0	0	1	0	0	0	0	0	0	0	0	0	0	0	0	1	1		0	0	1	0	0	0	0	0	0	0	0	0	0	0	0	1	1	1	Artha_Seq22821c
V5_BLAST_0.9SELF0.4OUT-REDO4-Cluster_19378	0	0	1	0	0	0	0	0	0	0	0	0	0	0	0	1	1		0	0	1	0	0	0	0	0	0	0	0	0	0	0	0	1	1	1	Artha_Seq23722c
V5_BLAST_0.9SELF0.4OUT-REDO4-Cluster_19379	0	0	1	0	0	0	0	0	0	0	0	0	0	0	0	1	1		0	0	1	0	0	0	0	0	0	0	0	0	0	0	0	1	1	1	Artha_Seq23815c
V5_BLAST_0.9SELF0.4OUT-REDO4-Cluster_19381	0	0	1	0	0	0	0	0	0	0	0	0	0	0	0	1	2		0	0	1	0	0	0	0	0	0	0	0	0	0	0	0	1	2	1	Artha_Seq21699c	Artha_Seq23863c
V5_BLAST_0.9SELF0.4OUT-REDO4-Cluster_19385	0	0	1	0	0	0	0	0	0	0	0	0	0	0	0	1	1		0	0	1	0	0	0	0	0	0	0	0	0	0	0	0	1	1	1	Artha_Seq24936c
V5_BLAST_0.9SELF0.4OUT-REDO4-Cluster_19386	0	0	1	0	0	0	0	0	0	0	0	0	0	0	0	1	1		0	0	1	0	0	0	0	0	0	0	0	0	0	0	0	1	1	1	Artha_Seq25081c
V5_BLAST_0.9SELF0.4OUT-REDO4-Cluster_19387	0	0	1	0	0	0	0	0	0	0	0	0	0	0	0	1	1		0	0	1	0	0	0	0	0	0	0	0	0	0	0	0	1	1	1	Artha_Seq25184c
V5_BLAST_0.9SELF0.4OUT-REDO4-Cluster_19392	0	0	1	0	0	0	0	0	0	0	0	0	0	0	0	1	1		0	0	1	0	0	0	0	0	0	0	0	0	0	0	0	1	1	1	Artha_Seq26340c
V5_BLAST_0.9SELF0.4OUT-REDO4-Cluster_19393	0	0	1	0	0	0	0	0	0	0	0	0	0	0	0	1	2		0	0	1	0	0	0	0	0	0	0	0	0	0	0	0	1	2	1	Artha_Seq26342c	Artha_Seq26341c
V5_BLAST_0.9SELF0.4OUT-REDO4-Cluster_19396	0	0	1	0	0	0	0	0	0	0	0	0	0	0	0	1	2		0	0	1	0	0	0	0	0	0	0	0	0	0	0	0	1	2	1	Artha_Seq27208c	Artha_Seq27209c
V5_BLAST_0.9SELF0.4OUT-REDO4-Cluster_19405	0	0	1	0	0	0	0	0	0	0	0	0	0	0	0	1	1		0	0	1	0	0	0	0	0	0	0	0	0	0	0	0	1	1	1	Artha_Seq28840c
V5_BLAST_0.9SELF0.4OUT-REDO4-Cluster_19406	0	0	1	0	0	0	0	0	0	0	0	0	0	0	0	1	1		0	0	1	0	0	0	0	0	0	0	0	0	0	0	0	1	1	1	Artha_Seq28930c
V5_BLAST_0.9SELF0.4OUT-REDO4-Cluster_19407	0	0	1	0	0	0	0	0	0	0	0	0	0	0	0	1	1		0	0	1	0	0	0	0	0	0	0	0	0	0	0	0	1	1	1	Artha_Seq29153c
V5_BLAST_0.9SELF0.4OUT-REDO4-Cluster_19409	0	0	1	0	0	0	0	0	0	0	0	0	0	0	0	1	1		0	0	1	0	0	0	0	0	0	0	0	0	0	0	0	1	1	1	Artha_Seq29522c
V5_BLAST_0.9SELF0.4OUT-REDO4-Cluster_19411	0	0	1	0	0	0	0	0	0	0	0	0	0	0	0	1	1		0	0	1	0	0	0	0	0	0	0	0	0	0	0	0	1	1	1	Artha_Seq29668c
V5_BLAST_0.9SELF0.4OUT-REDO4-Cluster_19412	0	0	1	0	0	0	0	0	0	0	0	0	0	0	0	1	1		0	0	1	0	0	0	0	0	0	0	0	0	0	0	0	1	1	1	Artha_Seq29693c
V5_BLAST_0.9SELF0.4OUT-REDO4-Cluster_19413	0	0	1	0	0	0	0	0	0	0	0	0	0	0	0	1	1		0	0	1	0	0	0	0	0	0	0	0	0	0	0	0	1	1	1	Artha_Seq29754c
V5_BLAST_0.9SELF0.4OUT-REDO4-Cluster_19414	0	0	1	0	0	0	0	0	0	0	0	0	0	0	0	1	1		0	0	1	0	0	0	0	0	0	0	0	0	0	0	0	1	1	1	Artha_Seq29810c
V5_BLAST_0.9SELF0.4OUT-REDO4-Cluster_19415	0	0	1	0	0	0	0	0	0	0	0	0	0	0	0	1	2		0	0	1	0	0	0	0	0	0	0	0	0	0	0	0	1	2	1	Artha_Seq30024c	Artha_Seq30025c
V5_BLAST_0.9SELF0.4OUT-REDO4-Cluster_19418	0	0	1	0	0	0	0	0	0	0	0	0	0	0	0	1	1		0	0	1	0	0	0	0	0	0	0	0	0	0	0	0	1	1	1	Artha_Seq30635c
V5_BLAST_0.9SELF0.4OUT-REDO4-Cluster_19420	0	0	1	0	0	0	0	0	0	0	0	0	0	0	0	1	1		0	0	1	0	0	0	0	0	0	0	0	0	0	0	0	1	1	1	Artha_Seq30855c
V5_BLAST_0.9SELF0.4OUT-REDO4-Cluster_19421	0	0	1	0	0	0	0	0	0	0	0	0	0	0	0	1	4		0	0	1	0	0	0	0	0	0	0	0	0	0	0	0	1	4	1	Artha_Seq30857c	Artha_Seq4749c	Artha_Seq4750c	Artha_Seq30856c
V5_BLAST_0.9SELF0.4OUT-REDO4-Cluster_19422	0	0	1	0	0	0	0	0	0	0	0	0	0	0	0	1	1		0	0	1	0	0	0	0	0	0	0	0	0	0	0	0	1	1	1	Artha_Seq30876c
V5_BLAST_0.9SELF0.4OUT-REDO4-Cluster_19427	0	0	1	0	0	0	0	0	0	0	0	0	0	0	0	1	1		0	0	1	0	0	0	0	0	0	0	0	0	0	0	0	1	1	1	Artha_Seq32119c
V5_BLAST_0.9SELF0.4OUT-REDO4-Cluster_19428	0	0	1	0	0	0	0	0	0	0	0	0	0	0	0	1	1		0	0	1	0	0	0	0	0	0	0	0	0	0	0	0	1	1	1	Artha_Seq33471c
V5_BLAST_0.9SELF0.4OUT-REDO4-Cluster_19429	0	0	1	0	0	0	0	0	0	0	0	0	0	0	0	1	1		0	0	1	0	0	0	0	0	0	0	0	0	0	0	0	1	1	1	Artha_Seq33516c
V5_BLAST_0.9SELF0.4OUT-REDO4-Cluster_19430	0	0	1	0	0	0	0	0	0	0	0	0	0	0	0	1	1		0	0	1	0	0	0	0	0	0	0	0	0	0	0	0	1	1	1	Artha_Seq34359c
V5_BLAST_0.9SELF0.4OUT-REDO4-Cluster_19434	0	0	1	0	0	0	0	0	0	0	0	0	0	0	0	1	1		0	0	1	0	0	0	0	0	0	0	0	0	0	0	0	1	1	1	Artha_Seq559c
V5_BLAST_0.9SELF0.4OUT-REDO4-Cluster_19436	0	0	1	0	0	0	0	0	0	0	0	0	0	0	0	1	1		0	0	1	0	0	0	0	0	0	0	0	0	0	0	0	1	1	1	Artha_Seq1654c
V5_BLAST_0.9SELF0.4OUT-REDO4-Cluster_19437	0	0	1	0	0	0	0	0	0	0	0	0	0	0	0	1	1		0	0	1	0	0	0	0	0	0	0	0	0	0	0	0	1	1	1	Artha_Seq1677c
V5_BLAST_0.9SELF0.4OUT-REDO4-Cluster_19439	0	0	1	0	0	0	0	0	0	0	0	0	0	0	0	1	1		0	0	1	0	0	0	0	0	0	0	0	0	0	0	0	1	1	1	Artha_Seq1960c
V5_BLAST_0.9SELF0.4OUT-REDO4-Cluster_19440	0	0	1	0	0	0	0	0	0	0	0	0	0	0	0	1	1		0	0	1	0	0	0	0	0	0	0	0	0	0	0	0	1	1	1	Artha_Seq1995c
V5_BLAST_0.9SELF0.4OUT-REDO4-Cluster_19441	0	0	1	0	0	0	0	0	0	0	0	0	0	0	0	1	1		0	0	1	0	0	0	0	0	0	0	0	0	0	0	0	1	1	1	Artha_Seq2200c
V5_BLAST_0.9SELF0.4OUT-REDO4-Cluster_19445	0	0	1	0	0	0	0	0	0	0	0	0	0	0	0	1	1		0	0	1	0	0	0	0	0	0	0	0	0	0	0	0	1	1	1	Artha_Seq3907c
V5_BLAST_0.9SELF0.4OUT-REDO4-Cluster_19447	0	0	1	0	0	0	0	0	0	0	0	0	0	0	0	1	1		0	0	1	0	0	0	0	0	0	0	0	0	0	0	0	1	1	1	Artha_Seq4595c
V5_BLAST_0.9SELF0.4OUT-REDO4-Cluster_19450	0	0	1	0	0	0	0	0	0	0	0	0	0	0	0	1	1		0	0	1	0	0	0	0	0	0	0	0	0	0	0	0	1	1	1	Artha_Seq4894c
V5_BLAST_0.9SELF0.4OUT-REDO4-Cluster_19452	0	0	1	0	0	0	0	0	0	0	0	0	0	0	0	1	1		0	0	1	0	0	0	0	0	0	0	0	0	0	0	0	1	1	1	Artha_Seq5780c
V5_BLAST_0.9SELF0.4OUT-REDO4-Cluster_19454	0	0	1	0	0	0	0	0	0	0	0	0	0	0	0	1	1		0	0	1	0	0	0	0	0	0	0	0	0	0	0	0	1	1	1	Artha_Seq5990c
V5_BLAST_0.9SELF0.4OUT-REDO4-Cluster_19457	0	0	1	0	0	0	0	0	0	0	0	0	0	0	0	1	1		0	0	1	0	0	0	0	0	0	0	0	0	0	0	0	1	1	1	Artha_Seq7755c
V5_BLAST_0.9SELF0.4OUT-REDO4-Cluster_19458	0	0	1	0	0	0	0	0	0	0	0	0	0	0	0	1	1		0	0	1	0	0	0	0	0	0	0	0	0	0	0	0	1	1	1	Artha_Seq8236c
V5_BLAST_0.9SELF0.4OUT-REDO4-Cluster_19460	0	0	1	0	0	0	0	0	0	0	0	0	0	0	0	1	1		0	0	1	0	0	0	0	0	0	0	0	0	0	0	0	1	1	1	Artha_Seq9063c
V5_BLAST_0.9SELF0.4OUT-REDO4-Cluster_19464	0	0	1	0	0	0	0	0	0	1	0	0	0	0	0	2	2		0	0	0	0	0	0	0	0	0	1	0	0	0	0	0	1	1	1	Poptr_seq20437c	Artha_Seq9309
V5_BLAST_0.9SELF0.4OUT-REDO4-Cluster_19465	0	0	1	0	0	0	0	0	0	0	0	0	0	0	0	1	1		0	0	1	0	0	0	0	0	0	0	0	0	0	0	0	1	1	1	Artha_Seq9317c
V5_BLAST_0.9SELF0.4OUT-REDO4-Cluster_19470	0	0	1	0	0	0	0	0	0	1	0	0	0	0	0	2	2		0	0	0	0	0	0	0	0	0	1	0	0	0	0	0	1	1	1	Artha_Seq10306	Poptr_seq40378c
V5_BLAST_0.9SELF0.4OUT-REDO4-Cluster_19477	0	0	1	0	0	0	0	0	0	0	0	0	0	0	0	1	1		0	0	1	0	0	0	0	0	0	0	0	0	0	0	0	1	1	1	Artha_Seq11467c
V5_BLAST_0.9SELF0.4OUT-REDO4-Cluster_19479	0	0	1	0	0	0	0	0	0	0	0	0	0	0	0	1	1		0	0	1	0	0	0	0	0	0	0	0	0	0	0	0	1	1	1	Artha_Seq12040c
V5_BLAST_0.9SELF0.4OUT-REDO4-Cluster_19480	0	0	1	0	0	0	0	0	0	0	0	0	0	0	0	1	1		0	0	1	0	0	0	0	0	0	0	0	0	0	0	0	1	1	1	Artha_Seq12271c
V5_BLAST_0.9SELF0.4OUT-REDO4-Cluster_19482	0	0	1	0	0	0	0	0	0	0	0	0	0	0	0	1	1		0	0	1	0	0	0	0	0	0	0	0	0	0	0	0	1	1	1	Artha_Seq13279c
V5_BLAST_0.9SELF0.4OUT-REDO4-Cluster_19486	0	0	1	0	0	0	0	0	0	0	0	0	0	0	0	1	4		0	0	1	0	0	0	0	0	0	0	0	0	0	0	0	1	1	1	Artha_Seq12669	Artha_Seq14500	Artha_Seq11646	Artha_Seq13440c
V5_BLAST_0.9SELF0.4OUT-REDO4-Cluster_19487	0	0	1	0	0	0	0	0	0	0	0	0	0	0	0	1	1		0	0	1	0	0	0	0	0	0	0	0	0	0	0	0	1	1	1	Artha_Seq15173c
V5_BLAST_0.9SELF0.4OUT-REDO4-Cluster_19488	0	0	1	0	0	0	0	0	0	0	0	0	0	0	0	1	2		0	0	1	0	0	0	0	0	0	0	0	0	0	0	0	1	1	1	Artha_Seq15200	Artha_Seq15199c
V5_BLAST_0.9SELF0.4OUT-REDO4-Cluster_19493	0	0	1	0	0	0	0	0	0	0	0	0	0	0	0	1	1		0	0	1	0	0	0	0	0	0	0	0	0	0	0	0	1	1	1	Artha_Seq15397c
V5_BLAST_0.9SELF0.4OUT-REDO4-Cluster_19496	0	0	1	0	0	0	0	0	0	0	0	0	0	0	0	1	1		0	0	1	0	0	0	0	0	0	0	0	0	0	0	0	1	1	1	Artha_Seq16004c
V5_BLAST_0.9SELF0.4OUT-REDO4-Cluster_19498	0	0	1	0	0	0	0	0	0	0	0	0	0	0	0	1	1		0	0	1	0	0	0	0	0	0	0	0	0	0	0	0	1	1	1	Artha_Seq16446c
V5_BLAST_0.9SELF0.4OUT-REDO4-Cluster_19499	0	0	1	0	0	0	0	0	0	0	0	0	0	0	0	1	2		0	0	1	0	0	0	0	0	0	0	0	0	0	0	0	1	2	1	Artha_Seq16627c	Artha_Seq16626c
V5_BLAST_0.9SELF0.4OUT-REDO4-Cluster_19500	0	0	1	0	0	0	0	0	0	0	0	0	0	0	0	1	2		0	0	1	0	0	0	0	0	0	0	0	0	0	0	0	1	2	1	Artha_Seq16818c	Artha_Seq16819c
V5_BLAST_0.9SELF0.4OUT-REDO4-Cluster_19501	0	0	1	0	0	0	0	0	0	0	0	0	0	0	0	1	1		0	0	1	0	0	0	0	0	0	0	0	0	0	0	0	1	1	1	Artha_Seq16929c
V5_BLAST_0.9SELF0.4OUT-REDO4-Cluster_19502	0	0	1	0	0	0	0	0	0	0	0	0	0	0	0	1	1		0	0	1	0	0	0	0	0	0	0	0	0	0	0	0	1	1	1	Artha_Seq16986c
V5_BLAST_0.9SELF0.4OUT-REDO4-Cluster_19506	0	0	1	0	0	0	0	0	0	0	0	0	0	0	0	1	1		0	0	1	0	0	0	0	0	0	0	0	0	0	0	0	1	1	1	Artha_Seq17962c
V5_BLAST_0.9SELF0.4OUT-REDO4-Cluster_19509	0	0	1	0	0	0	0	0	0	0	0	0	0	0	0	1	1		0	0	1	0	0	0	0	0	0	0	0	0	0	0	0	1	1	1	Artha_Seq18152c
V5_BLAST_0.9SELF0.4OUT-REDO4-Cluster_19513	0	0	1	0	0	0	0	0	0	0	0	0	0	0	0	1	1		0	0	1	0	0	0	0	0	0	0	0	0	0	0	0	1	1	1	Artha_Seq18914c
V5_BLAST_0.9SELF0.4OUT-REDO4-Cluster_19514	0	0	1	0	0	0	0	0	0	0	0	0	0	0	0	1	2		0	0	1	0	0	0	0	0	0	0	0	0	0	0	0	1	1	1	Artha_Seq18988c	Artha_Seq18987
V5_BLAST_0.9SELF0.4OUT-REDO4-Cluster_19517	0	0	1	0	0	0	0	0	0	0	0	0	0	0	0	1	1		0	0	1	0	0	0	0	0	0	0	0	0	0	0	0	1	1	1	Artha_Seq19616c
V5_BLAST_0.9SELF0.4OUT-REDO4-Cluster_19519	0	0	1	0	0	0	0	0	0	0	0	0	0	0	0	1	2		0	0	1	0	0	0	0	0	0	0	0	0	0	0	0	1	2	1	Artha_Seq20029c	Artha_Seq20031c
V5_BLAST_0.9SELF0.4OUT-REDO4-Cluster_19524	0	0	1	0	0	0	0	0	0	0	0	0	0	0	0	1	1		0	0	1	0	0	0	0	0	0	0	0	0	0	0	0	1	1	1	Artha_Seq20590c
V5_BLAST_0.9SELF0.4OUT-REDO4-Cluster_19533	0	0	1	0	0	0	0	0	0	0	0	0	0	0	0	1	1		0	0	1	0	0	0	0	0	0	0	0	0	0	0	0	1	1	1	Artha_Seq22130c
V5_BLAST_0.9SELF0.4OUT-REDO4-Cluster_19534	0	0	1	0	0	0	0	0	0	0	0	0	0	0	0	1	1		0	0	1	0	0	0	0	0	0	0	0	0	0	0	0	1	1	1	Artha_Seq22141c
V5_BLAST_0.9SELF0.4OUT-REDO4-Cluster_19535	0	0	1	0	0	0	0	0	0	0	0	0	0	0	0	1	1		0	0	1	0	0	0	0	0	0	0	0	0	0	0	0	1	1	1	Artha_Seq22371c
V5_BLAST_0.9SELF0.4OUT-REDO4-Cluster_19536	0	0	1	0	0	0	0	0	0	0	0	0	0	0	0	1	1		0	0	1	0	0	0	0	0	0	0	0	0	0	0	0	1	1	1	Artha_Seq22428c
V5_BLAST_0.9SELF0.4OUT-REDO4-Cluster_19538	0	0	1	0	0	0	0	0	0	0	0	0	0	0	0	1	1		0	0	1	0	0	0	0	0	0	0	0	0	0	0	0	1	1	1	Artha_Seq22489c
V5_BLAST_0.9SELF0.4OUT-REDO4-Cluster_19540	0	0	1	0	0	0	0	0	0	0	0	0	0	0	0	1	1		0	0	1	0	0	0	0	0	0	0	0	0	0	0	0	1	1	1	Artha_Seq23873c
V5_BLAST_0.9SELF0.4OUT-REDO4-Cluster_19543	0	0	1	0	0	0	0	0	0	0	0	0	0	0	0	1	1		0	0	1	0	0	0	0	0	0	0	0	0	0	0	0	1	1	1	Artha_Seq24901c
V5_BLAST_0.9SELF0.4OUT-REDO4-Cluster_19545	0	0	1	0	0	0	0	0	0	0	0	0	0	0	0	1	1		0	0	1	0	0	0	0	0	0	0	0	0	0	0	0	1	1	1	Artha_Seq25028c
V5_BLAST_0.9SELF0.4OUT-REDO4-Cluster_19547	0	0	1	0	0	0	0	0	0	0	0	0	0	0	0	1	1		0	0	1	0	0	0	0	0	0	0	0	0	0	0	0	1	1	1	Artha_Seq25064c
V5_BLAST_0.9SELF0.4OUT-REDO4-Cluster_19550	0	0	1	0	0	0	0	0	0	0	0	0	0	0	0	1	2		0	0	1	0	0	0	0	0	0	0	0	0	0	0	0	1	2	1	Artha_Seq25536c	Artha_Seq25535c
V5_BLAST_0.9SELF0.4OUT-REDO4-Cluster_19552	0	0	1	0	0	0	0	0	0	0	0	0	0	0	0	1	1		0	0	1	0	0	0	0	0	0	0	0	0	0	0	0	1	1	1	Artha_Seq26869c
V5_BLAST_0.9SELF0.4OUT-REDO4-Cluster_19553	0	0	1	0	0	0	0	0	0	0	0	0	0	0	0	1	1		0	0	1	0	0	0	0	0	0	0	0	0	0	0	0	1	1	1	Artha_Seq26921c
V5_BLAST_0.9SELF0.4OUT-REDO4-Cluster_19561	0	0	1	0	0	0	0	0	0	0	0	0	0	0	0	1	1		0	0	1	0	0	0	0	0	0	0	0	0	0	0	0	1	1	1	Artha_Seq27965c
V5_BLAST_0.9SELF0.4OUT-REDO4-Cluster_19563	0	0	1	0	0	0	0	0	0	0	0	0	0	0	0	1	1		0	0	1	0	0	0	0	0	0	0	0	0	0	0	0	1	1	1	Artha_Seq28453c
V5_BLAST_0.9SELF0.4OUT-REDO4-Cluster_19566	0	0	1	0	0	0	0	0	0	0	0	0	0	0	0	1	1		0	0	1	0	0	0	0	0	0	0	0	0	0	0	0	1	1	1	Artha_Seq29267c
V5_BLAST_0.9SELF0.4OUT-REDO4-Cluster_19568	0	0	1	0	0	0	0	0	0	0	0	0	0	0	0	1	3		0	0	1	0	0	0	0	0	0	0	0	0	0	0	0	1	1	1	Artha_Seq29651	Artha_Seq29652c	Artha_Seq29650
V5_BLAST_0.9SELF0.4OUT-REDO4-Cluster_19569	0	0	1	0	0	0	0	0	0	0	0	0	0	0	0	1	1		0	0	1	0	0	0	0	0	0	0	0	0	0	0	0	1	1	1	Artha_Seq29989c
V5_BLAST_0.9SELF0.4OUT-REDO4-Cluster_19572	0	0	1	0	0	0	0	0	0	0	0	0	0	0	0	1	1		0	0	1	0	0	0	0	0	0	0	0	0	0	0	0	1	1	1	Artha_Seq30758c
V5_BLAST_0.9SELF0.4OUT-REDO4-Cluster_19573	0	0	1	0	0	0	0	0	0	0	0	0	0	0	0	1	1		0	0	1	0	0	0	0	0	0	0	0	0	0	0	0	1	1	1	Artha_Seq30848c
V5_BLAST_0.9SELF0.4OUT-REDO4-Cluster_19575	0	0	1	0	0	0	0	0	0	0	0	0	0	0	0	1	1		0	0	1	0	0	0	0	0	0	0	0	0	0	0	0	1	1	1	Artha_Seq31290c
V5_BLAST_0.9SELF0.4OUT-REDO4-Cluster_19576	0	0	1	0	0	0	0	0	0	0	0	0	0	0	0	1	1		0	0	1	0	0	0	0	0	0	0	0	0	0	0	0	1	1	1	Artha_Seq31545c
V5_BLAST_0.9SELF0.4OUT-REDO4-Cluster_19579	0	0	1	0	0	0	0	0	0	0	0	0	0	0	0	1	2		0	0	1	0	0	0	0	0	0	0	0	0	0	0	0	1	2	1	Artha_Seq32574c	Artha_Seq32575c
V5_BLAST_0.9SELF0.4OUT-REDO4-Cluster_19580	0	0	1	0	0	0	0	0	0	0	0	0	0	0	0	1	1		0	0	1	0	0	0	0	0	0	0	0	0	0	0	0	1	1	1	Artha_Seq32576c
V5_BLAST_0.9SELF0.4OUT-REDO4-Cluster_19581	0	0	1	0	0	0	0	0	0	0	0	0	0	0	0	1	1		0	0	1	0	0	0	0	0	0	0	0	0	0	0	0	1	1	1	Artha_Seq32588c
V5_BLAST_0.9SELF0.4OUT-REDO4-Cluster_19582	0	0	1	0	0	0	0	0	0	0	0	0	0	0	0	1	1		0	0	1	0	0	0	0	0	0	0	0	0	0	0	0	1	1	1	Artha_Seq32589c
V5_BLAST_0.9SELF0.4OUT-REDO4-Cluster_19585	0	0	1	0	0	0	0	0	0	0	0	0	0	0	0	1	1		0	0	1	0	0	0	0	0	0	0	0	0	0	0	0	1	1	1	Artha_Seq32810c
V5_BLAST_0.9SELF0.4OUT-REDO4-Cluster_19586	0	0	1	0	0	0	0	0	0	0	0	0	0	0	0	1	2		0	0	1	0	0	0	0	0	0	0	0	0	0	0	0	1	2	1	Artha_Seq32811c	Artha_Seq32812c
V5_BLAST_0.9SELF0.4OUT-REDO4-Cluster_19590	0	0	1	0	0	0	0	0	0	0	0	0	0	0	0	1	1		0	0	1	0	0	0	0	0	0	0	0	0	0	0	0	1	1	1	Artha_Seq33638c
V5_BLAST_0.9SELF0.4OUT-REDO4-Cluster_19591	0	0	1	0	0	0	0	0	0	0	0	0	0	0	0	1	1		0	0	1	0	0	0	0	0	0	0	0	0	0	0	0	1	1	1	Artha_Seq34275c
V5_BLAST_0.9SELF0.4OUT-REDO4-Cluster_19598	0	0	1	0	0	0	0	0	0	0	0	0	0	0	0	1	1		0	0	1	0	0	0	0	0	0	0	0	0	0	0	0	1	1	1	Artha_Seq58c
V5_BLAST_0.9SELF0.4OUT-REDO4-Cluster_19599	0	0	1	0	0	0	0	0	0	0	0	0	0	0	0	1	1		0	0	1	0	0	0	0	0	0	0	0	0	0	0	0	1	1	1	Artha_Seq222c
V5_BLAST_0.9SELF0.4OUT-REDO4-Cluster_19603	0	0	1	0	0	0	0	0	0	0	0	0	0	0	0	1	1		0	0	1	0	0	0	0	0	0	0	0	0	0	0	0	1	1	1	Artha_Seq843c
V5_BLAST_0.9SELF0.4OUT-REDO4-Cluster_19608	0	0	1	0	0	0	0	0	0	0	0	0	0	0	0	1	1		0	0	1	0	0	0	0	0	0	0	0	0	0	0	0	1	1	1	Artha_Seq1326c
V5_BLAST_0.9SELF0.4OUT-REDO4-Cluster_19610	0	0	1	0	0	0	0	0	0	0	0	0	0	0	0	1	1		0	0	1	0	0	0	0	0	0	0	0	0	0	0	0	1	1	1	Artha_Seq1578c
V5_BLAST_0.9SELF0.4OUT-REDO4-Cluster_19611	0	0	1	0	0	0	0	0	0	0	0	0	0	0	0	1	1		0	0	1	0	0	0	0	0	0	0	0	0	0	0	0	1	1	1	Artha_Seq1927c
V5_BLAST_0.9SELF0.4OUT-REDO4-Cluster_19613	0	0	1	0	0	0	0	0	0	0	0	0	0	0	0	1	1		0	0	1	0	0	0	0	0	0	0	0	0	0	0	0	1	1	1	Artha_Seq2449c
V5_BLAST_0.9SELF0.4OUT-REDO4-Cluster_19621	0	0	1	0	0	0	0	0	0	0	0	0	0	0	0	1	1		0	0	1	0	0	0	0	0	0	0	0	0	0	0	0	1	1	1	Artha_Seq3503c
V5_BLAST_0.9SELF0.4OUT-REDO4-Cluster_19622	0	0	1	0	0	0	0	0	0	1	0	0	0	0	0	2	2		0	0	1	0	0	0	0	0	0	0	0	0	0	0	0	1	1	1	Poptr_seq21793	Artha_Seq3539c
V5_BLAST_0.9SELF0.4OUT-REDO4-Cluster_19624	0	0	1	0	0	0	0	0	0	0	0	0	0	0	0	1	1		0	0	1	0	0	0	0	0	0	0	0	0	0	0	0	1	1	1	Artha_Seq3810c
V5_BLAST_0.9SELF0.4OUT-REDO4-Cluster_19634	0	0	1	0	0	0	0	0	0	0	0	0	0	0	0	1	1		0	0	1	0	0	0	0	0	0	0	0	0	0	0	0	1	1	1	Artha_Seq4733c
V5_BLAST_0.9SELF0.4OUT-REDO4-Cluster_19645	0	0	1	0	0	0	0	0	0	0	0	0	0	0	0	1	1		0	0	1	0	0	0	0	0	0	0	0	0	0	0	0	1	1	1	Artha_Seq7835c
V5_BLAST_0.9SELF0.4OUT-REDO4-Cluster_19647	0	0	1	0	0	0	0	0	0	0	0	0	0	0	0	1	1		0	0	1	0	0	0	0	0	0	0	0	0	0	0	0	1	1	1	Artha_Seq8285c
V5_BLAST_0.9SELF0.4OUT-REDO4-Cluster_19671	0	0	1	0	0	0	0	0	0	0	0	0	0	0	0	1	1		0	0	1	0	0	0	0	0	0	0	0	0	0	0	0	1	1	1	Artha_Seq13556c
V5_BLAST_0.9SELF0.4OUT-REDO4-Cluster_19676	0	0	1	0	0	0	0	0	0	0	0	0	0	0	0	1	1		0	0	1	0	0	0	0	0	0	0	0	0	0	0	0	1	1	1	Artha_Seq13926c
V5_BLAST_0.9SELF0.4OUT-REDO4-Cluster_19697	0	0	1	0	0	0	0	0	0	0	0	0	0	0	0	1	1		0	0	1	0	0	0	0	0	0	0	0	0	0	0	0	1	1	1	Artha_Seq16453c
V5_BLAST_0.9SELF0.4OUT-REDO4-Cluster_19700	0	0	1	0	0	0	0	0	0	0	0	0	0	0	0	1	1		0	0	1	0	0	0	0	0	0	0	0	0	0	0	0	1	1	1	Artha_Seq16739c
V5_BLAST_0.9SELF0.4OUT-REDO4-Cluster_19705	0	0	1	0	0	0	0	0	0	0	0	0	0	0	0	1	2		0	0	1	0	0	0	0	0	0	0	0	0	0	0	0	1	2	1	Artha_Seq17915c	Artha_Seq17916c
V5_BLAST_0.9SELF0.4OUT-REDO4-Cluster_19709	0	0	1	0	0	0	0	0	0	1	0	0	0	0	0	2	2		0	0	1	0	0	0	0	0	0	0	0	0	0	0	0	1	1	1	Artha_Seq18784c	Poptr_seq43077
V5_BLAST_0.9SELF0.4OUT-REDO4-Cluster_19717	0	0	1	0	0	0	0	0	0	0	0	0	0	0	0	1	1		0	0	1	0	0	0	0	0	0	0	0	0	0	0	0	1	1	1	Artha_Seq20212c
V5_BLAST_0.9SELF0.4OUT-REDO4-Cluster_19729	0	0	1	0	0	0	0	0	0	0	0	0	0	0	0	1	1		0	0	1	0	0	0	0	0	0	0	0	0	0	0	0	1	1	1	Artha_Seq21577c
V5_BLAST_0.9SELF0.4OUT-REDO4-Cluster_19730	0	0	1	0	0	0	0	0	0	0	0	0	0	0	0	1	1		0	0	1	0	0	0	0	0	0	0	0	0	0	0	0	1	1	1	Artha_Seq21604c
V5_BLAST_0.9SELF0.4OUT-REDO4-Cluster_19738	0	0	1	0	0	0	0	0	0	1	0	0	0	0	0	2	2		0	0	0	0	0	0	0	0	0	1	0	0	0	0	0	1	1	1	Artha_Seq22980	Poptr_seq59717c
V5_BLAST_0.9SELF0.4OUT-REDO4-Cluster_19742	0	0	1	0	0	0	0	0	0	0	0	0	0	0	0	1	1		0	0	1	0	0	0	0	0	0	0	0	0	0	0	0	1	1	1	Artha_Seq23589c
V5_BLAST_0.9SELF0.4OUT-REDO4-Cluster_19744	0	0	1	0	0	0	0	0	0	0	0	0	0	0	0	1	1		0	0	1	0	0	0	0	0	0	0	0	0	0	0	0	1	1	1	Artha_Seq23923c
V5_BLAST_0.9SELF0.4OUT-REDO4-Cluster_19747	0	0	1	0	0	0	0	0	0	0	0	0	0	0	0	1	1		0	0	1	0	0	0	0	0	0	0	0	0	0	0	0	1	1	1	Artha_Seq24254c
V5_BLAST_0.9SELF0.4OUT-REDO4-Cluster_19756	0	0	1	0	0	0	0	0	0	0	0	0	0	0	0	1	2		0	0	1	0	0	0	0	0	0	0	0	0	0	0	0	1	2	1	Artha_Seq25819c	Artha_Seq25820c
V5_BLAST_0.9SELF0.4OUT-REDO4-Cluster_19765	0	0	1	0	0	0	0	0	0	0	0	0	0	0	0	1	1		0	0	1	0	0	0	0	0	0	0	0	0	0	0	0	1	1	1	Artha_Seq27802c
V5_BLAST_0.9SELF0.4OUT-REDO4-Cluster_19766	0	0	1	0	0	0	0	0	0	0	0	0	0	0	0	1	1		0	0	1	0	0	0	0	0	0	0	0	0	0	0	0	1	1	1	Artha_Seq27803c
V5_BLAST_0.9SELF0.4OUT-REDO4-Cluster_19768	0	0	1	0	0	0	0	0	0	0	0	0	0	0	0	1	1		0	0	1	0	0	0	0	0	0	0	0	0	0	0	0	1	1	1	Artha_Seq28043c
V5_BLAST_0.9SELF0.4OUT-REDO4-Cluster_19769	0	0	1	0	0	0	0	0	0	1	0	0	0	0	0	2	2		0	0	1	0	0	0	0	0	0	0	0	0	0	0	0	1	1	1	Artha_Seq28118c	Poptr_seq34317
V5_BLAST_0.9SELF0.4OUT-REDO4-Cluster_19784	0	0	1	0	0	0	0	0	0	0	0	0	0	0	0	1	1		0	0	1	0	0	0	0	0	0	0	0	0	0	0	0	1	1	1	Artha_Seq29827c
V5_BLAST_0.9SELF0.4OUT-REDO4-Cluster_19785	0	0	1	0	0	0	0	0	0	0	0	0	0	0	0	1	1		0	0	1	0	0	0	0	0	0	0	0	0	0	0	0	1	1	1	Artha_Seq30222c
V5_BLAST_0.9SELF0.4OUT-REDO4-Cluster_19786	0	0	1	0	0	0	0	0	0	0	0	0	0	0	0	1	1		0	0	1	0	0	0	0	0	0	0	0	0	0	0	0	1	1	1	Artha_Seq30228c
V5_BLAST_0.9SELF0.4OUT-REDO4-Cluster_19791	0	0	1	0	0	0	0	0	0	0	0	0	0	0	0	1	1		0	0	1	0	0	0	0	0	0	0	0	0	0	0	0	1	1	1	Artha_Seq31444c
V5_BLAST_0.9SELF0.4OUT-REDO4-Cluster_19792	0	0	1	0	0	0	0	0	0	0	0	0	0	0	0	1	1		0	0	1	0	0	0	0	0	0	0	0	0	0	0	0	1	1	1	Artha_Seq31476c
V5_BLAST_0.9SELF0.4OUT-REDO4-Cluster_19793	0	0	1	0	0	0	0	0	0	0	0	0	0	0	0	1	1		0	0	1	0	0	0	0	0	0	0	0	0	0	0	0	1	1	1	Artha_Seq31587c
V5_BLAST_0.9SELF0.4OUT-REDO4-Cluster_19794	0	0	1	0	0	0	0	0	0	0	0	0	0	0	0	1	1		0	0	1	0	0	0	0	0	0	0	0	0	0	0	0	1	1	1	Artha_Seq31801c
V5_BLAST_0.9SELF0.4OUT-REDO4-Cluster_19796	0	0	1	0	0	0	0	0	0	1	0	0	0	0	0	2	2		0	0	1	0	0	0	0	0	0	1	0	0	0	0	0	0	2	2	Artha_Seq32000c	Poptr_seq69673c
V5_BLAST_0.9SELF0.4OUT-REDO4-Cluster_19804	0	0	1	0	0	0	0	0	0	0	0	0	0	0	0	1	1		0	0	1	0	0	0	0	0	0	0	0	0	0	0	0	1	1	1	Artha_Seq32692c
V5_BLAST_0.9SELF0.4OUT-REDO4-Cluster_19806	0	0	1	0	0	0	0	0	0	0	0	0	0	0	0	1	2		0	0	1	0	0	0	0	0	0	0	0	0	0	0	0	1	1	1	Artha_Seq33049c	Artha_Seq33050
V5_BLAST_0.9SELF0.4OUT-REDO4-Cluster_19865	0	0	1	0	0	0	0	0	0	0	0	0	0	0	0	1	2		0	0	1	0	0	0	0	0	0	0	0	0	0	0	0	1	1	1	Artha_Seq2411c	Artha_Seq2412
V5_BLAST_0.9SELF0.4OUT-REDO4-Cluster_19908	0	0	1	0	0	0	0	0	0	1	0	0	0	0	0	2	2		0	0	0	0	0	0	0	0	0	1	0	0	0	0	0	1	1	1	Poptr_seq30044c	Artha_Seq4459
V5_BLAST_0.9SELF0.4OUT-REDO4-Cluster_19993	0	0	1	0	0	0	0	0	0	1	0	0	0	0	0	2	2		0	0	0	0	0	0	0	0	0	1	0	0	0	0	0	1	1	1	Artha_Seq8249	Poptr_seq13240c
V5_BLAST_0.9SELF0.4OUT-REDO4-Cluster_20023	0	0	1	0	0	0	0	0	0	0	0	0	0	0	0	1	3		0	0	1	0	0	0	0	0	0	0	0	0	0	0	0	1	1	1	Artha_Seq9934	Artha_Seq8722c	Artha_Seq9935
V5_BLAST_0.9SELF0.4OUT-REDO4-Cluster_20178	0	0	1	0	0	0	0	0	0	1	0	0	0	0	0	2	2		0	0	0	0	0	0	0	0	0	1	0	0	0	0	0	1	1	1	Artha_Seq16160	Poptr_seq18315c
V5_BLAST_0.9SELF0.4OUT-REDO4-Cluster_20319	0	0	1	0	0	0	0	0	0	0	0	0	0	0	0	1	2		0	0	1	0	0	0	0	0	0	0	0	0	0	0	0	1	1	1	Artha_Seq22801	Artha_Seq26882c
V5_BLAST_0.9SELF0.4OUT-REDO4-Cluster_20402	0	0	1	0	0	0	0	0	0	0	0	0	0	0	0	1	2		0	0	1	0	0	0	0	0	0	0	0	0	0	0	0	1	1	1	Artha_Seq27186c	Artha_Seq27187
V5_BLAST_0.9SELF0.4OUT-REDO4-Cluster_20478	0	0	1	0	0	0	0	0	0	1	0	0	0	0	0	2	2		0	0	0	0	0	0	0	0	0	1	0	0	0	0	0	1	1	1	Poptr_seq25901c	Artha_Seq30694
V5_BLAST_0.9SELF0.4OUT-REDO4-Cluster_21163	0	0	1	0	0	0	0	0	0	0	0	0	0	0	0	1	2		0	0	1	0	0	0	0	0	0	0	0	0	0	0	0	1	1	1	Artha_Seq7303c	Artha_Seq10984
V5_BLAST_0.9SELF0.4OUT-REDO4-Cluster_21526	0	0	1	0	0	0	0	0	0	1	0	0	0	0	0	2	2		0	0	0	0	0	0	0	0	0	1	0	0	0	0	0	1	1	1	Artha_Seq18581	Poptr_seq43257c
V5_BLAST_0.9SELF0.4OUT-REDO4-Cluster_22061	0	0	1	0	0	0	0	0	0	0	0	0	0	0	0	1	3		0	0	1	0	0	0	0	0	0	0	0	0	0	0	0	1	2	1	Artha_Seq28593	Artha_Seq34462c	Artha_Seq34463c
V5_BLAST_0.9SELF0.4OUT-REDO4-Cluster_26183	0	0	0	1	0	0	0	0	0	0	0	0	0	0	0	1	1		0	0	0	1	0	0	0	0	0	0	0	0	0	0	0	1	1	1	Bradi_Seq21c
V5_BLAST_0.9SELF0.4OUT-REDO4-Cluster_26184	0	0	0	1	0	0	0	0	0	0	0	0	0	0	0	1	1		0	0	0	1	0	0	0	0	0	0	0	0	0	0	0	1	1	1	Bradi_Seq39c
V5_BLAST_0.9SELF0.4OUT-REDO4-Cluster_26185	0	0	0	1	0	0	0	0	0	0	0	0	0	0	0	1	1		0	0	0	1	0	0	0	0	0	0	0	0	0	0	0	1	1	1	Bradi_Seq40c
V5_BLAST_0.9SELF0.4OUT-REDO4-Cluster_26188	0	0	0	1	0	0	0	0	0	0	0	0	0	0	0	1	1		0	0	0	1	0	0	0	0	0	0	0	0	0	0	0	1	1	1	Bradi_Seq139c
V5_BLAST_0.9SELF0.4OUT-REDO4-Cluster_26189	0	0	0	1	0	0	0	0	0	0	0	0	0	0	0	1	1		0	0	0	1	0	0	0	0	0	0	0	0	0	0	0	1	1	1	Bradi_Seq207c
V5_BLAST_0.9SELF0.4OUT-REDO4-Cluster_26190	0	0	0	1	0	0	0	0	0	0	0	0	0	0	0	1	1		0	0	0	1	0	0	0	0	0	0	0	0	0	0	0	1	1	1	Bradi_Seq365c
V5_BLAST_0.9SELF0.4OUT-REDO4-Cluster_26191	0	0	0	1	0	0	0	0	0	0	0	0	0	0	0	1	1		0	0	0	1	0	0	0	0	0	0	0	0	0	0	0	1	1	1	Bradi_Seq440c
V5_BLAST_0.9SELF0.4OUT-REDO4-Cluster_26192	0	0	0	1	0	0	0	0	0	0	0	0	0	0	0	1	1		0	0	0	1	0	0	0	0	0	0	0	0	0	0	0	1	1	1	Bradi_Seq605c
V5_BLAST_0.9SELF0.4OUT-REDO4-Cluster_26195	0	0	0	1	0	0	0	0	0	0	0	0	0	0	0	1	1		0	0	0	1	0	0	0	0	0	0	0	0	0	0	0	1	1	1	Bradi_Seq754c
V5_BLAST_0.9SELF0.4OUT-REDO4-Cluster_26197	0	0	0	1	0	0	0	0	0	0	0	0	0	0	0	1	1		0	0	0	1	0	0	0	0	0	0	0	0	0	0	0	1	1	1	Bradi_Seq859c
V5_BLAST_0.9SELF0.4OUT-REDO4-Cluster_26200	0	0	0	1	0	0	0	0	0	0	0	0	0	0	0	1	1		0	0	0	1	0	0	0	0	0	0	0	0	0	0	0	1	1	1	Bradi_Seq927c
V5_BLAST_0.9SELF0.4OUT-REDO4-Cluster_26201	0	0	0	1	0	0	0	0	0	0	0	0	0	0	0	1	1		0	0	0	1	0	0	0	0	0	0	0	0	0	0	0	1	1	1	Bradi_Seq979c
V5_BLAST_0.9SELF0.4OUT-REDO4-Cluster_26204	0	0	0	1	0	0	0	0	0	0	0	0	0	0	0	1	1		0	0	0	1	0	0	0	0	0	0	0	0	0	0	0	1	1	1	Bradi_Seq1018c
V5_BLAST_0.9SELF0.4OUT-REDO4-Cluster_26207	0	0	0	1	0	0	0	0	0	0	0	0	0	0	0	1	1		0	0	0	1	0	0	0	0	0	0	0	0	0	0	0	1	1	1	Bradi_Seq1219c
V5_BLAST_0.9SELF0.4OUT-REDO4-Cluster_26208	0	0	0	1	0	0	0	0	0	0	0	0	0	0	0	1	1		0	0	0	1	0	0	0	0	0	0	0	0	0	0	0	1	1	1	Bradi_Seq1244c
V5_BLAST_0.9SELF0.4OUT-REDO4-Cluster_26209	0	0	0	1	0	0	0	0	0	0	0	0	0	0	0	1	1		0	0	0	1	0	0	0	0	0	0	0	0	0	0	0	1	1	1	Bradi_Seq1280c
V5_BLAST_0.9SELF0.4OUT-REDO4-Cluster_26210	0	0	0	1	0	0	0	0	0	0	0	0	0	0	0	1	1		0	0	0	1	0	0	0	0	0	0	0	0	0	0	0	1	1	1	Bradi_Seq1289c
V5_BLAST_0.9SELF0.4OUT-REDO4-Cluster_26211	0	0	0	1	0	0	0	0	0	0	0	0	0	0	0	1	1		0	0	0	1	0	0	0	0	0	0	0	0	0	0	0	1	1	1	Bradi_Seq1290c
V5_BLAST_0.9SELF0.4OUT-REDO4-Cluster_26212	0	0	0	1	0	0	0	0	0	0	0	0	0	0	0	1	2		0	0	0	1	0	0	0	0	0	0	0	0	0	0	0	1	2	1	Bradi_Seq1336c	Bradi_Seq1335c
V5_BLAST_0.9SELF0.4OUT-REDO4-Cluster_26213	0	0	0	1	0	0	0	0	0	0	0	0	0	0	0	1	2		0	0	0	1	0	0	0	0	0	0	0	0	0	0	0	1	2	1	Bradi_Seq1394c	Bradi_Seq1395c
V5_BLAST_0.9SELF0.4OUT-REDO4-Cluster_26215	0	0	0	1	0	0	0	0	0	0	0	0	0	0	0	1	1		0	0	0	1	0	0	0	0	0	0	0	0	0	0	0	1	1	1	Bradi_Seq1504c
V5_BLAST_0.9SELF0.4OUT-REDO4-Cluster_26216	0	0	0	1	0	0	0	0	0	0	0	0	0	0	0	1	2		0	0	0	1	0	0	0	0	0	0	0	0	0	0	0	1	2	1	Bradi_Seq1506c	Bradi_Seq1505c
V5_BLAST_0.9SELF0.4OUT-REDO4-Cluster_26219	0	0	0	1	0	0	0	0	0	0	0	0	0	0	0	1	1		0	0	0	1	0	0	0	0	0	0	0	0	0	0	0	1	1	1	Bradi_Seq1673c
V5_BLAST_0.9SELF0.4OUT-REDO4-Cluster_26222	0	0	0	1	0	0	0	0	0	0	0	0	0	0	0	1	1		0	0	0	1	0	0	0	0	0	0	0	0	0	0	0	1	1	1	Bradi_Seq1937c
V5_BLAST_0.9SELF0.4OUT-REDO4-Cluster_26225	0	0	0	1	0	0	0	0	0	0	0	0	0	0	0	1	1		0	0	0	1	0	0	0	0	0	0	0	0	0	0	0	1	1	1	Bradi_Seq2103c
V5_BLAST_0.9SELF0.4OUT-REDO4-Cluster_26228	0	0	1	1	0	0	0	0	0	1	0	0	0	0	0	3	5		0	0	0	1	0	0	0	0	0	0	0	0	0	0	0	1	1	1	Poptr_seq34235	Artha_Seq32170	Bradi_Seq2251c	Artha_Seq32169	Poptr_seq17009
V5_BLAST_0.9SELF0.4OUT-REDO4-Cluster_26232	0	0	0	1	0	0	0	0	0	0	0	0	0	0	0	1	1		0	0	0	1	0	0	0	0	0	0	0	0	0	0	0	1	1	1	Bradi_Seq2338c
V5_BLAST_0.9SELF0.4OUT-REDO4-Cluster_26237	0	0	0	1	0	0	0	0	0	0	0	0	0	0	0	1	4		0	0	0	1	0	0	0	0	0	0	0	0	0	0	0	1	4	1	Bradi_Seq2930c	Bradi_Seq2931c	Bradi_Seq2929c	Bradi_Seq2928c
V5_BLAST_0.9SELF0.4OUT-REDO4-Cluster_26239	0	0	0	1	0	0	0	0	0	0	0	0	0	0	0	1	1		0	0	0	1	0	0	0	0	0	0	0	0	0	0	0	1	1	1	Bradi_Seq3088c
V5_BLAST_0.9SELF0.4OUT-REDO4-Cluster_26240	0	0	0	1	0	0	0	0	0	0	0	0	0	0	0	1	1		0	0	0	1	0	0	0	0	0	0	0	0	0	0	0	1	1	1	Bradi_Seq3176c
V5_BLAST_0.9SELF0.4OUT-REDO4-Cluster_26241	0	0	0	1	0	0	0	0	0	0	0	0	0	0	0	1	1		0	0	0	1	0	0	0	0	0	0	0	0	0	0	0	1	1	1	Bradi_Seq3228c
V5_BLAST_0.9SELF0.4OUT-REDO4-Cluster_26243	0	0	0	1	0	0	0	0	0	0	0	0	0	0	0	1	1		0	0	0	1	0	0	0	0	0	0	0	0	0	0	0	1	1	1	Bradi_Seq3289c
V5_BLAST_0.9SELF0.4OUT-REDO4-Cluster_26250	0	0	0	1	0	0	0	0	0	0	0	0	0	0	0	1	1		0	0	0	1	0	0	0	0	0	0	0	0	0	0	0	1	1	1	Bradi_Seq3487c
V5_BLAST_0.9SELF0.4OUT-REDO4-Cluster_26253	0	0	0	1	0	0	0	0	0	0	0	0	0	0	0	1	1		0	0	0	1	0	0	0	0	0	0	0	0	0	0	0	1	1	1	Bradi_Seq3645c
V5_BLAST_0.9SELF0.4OUT-REDO4-Cluster_26255	0	0	0	1	0	0	0	0	0	0	0	0	0	0	0	1	1		0	0	0	1	0	0	0	0	0	0	0	0	0	0	0	1	1	1	Bradi_Seq3868c
V5_BLAST_0.9SELF0.4OUT-REDO4-Cluster_26258	0	0	0	1	0	0	0	0	0	0	0	0	0	0	0	1	1		0	0	0	1	0	0	0	0	0	0	0	0	0	0	0	1	1	1	Bradi_Seq4033c
V5_BLAST_0.9SELF0.4OUT-REDO4-Cluster_26260	0	0	0	1	0	0	0	0	0	0	0	0	0	0	0	1	1		0	0	0	1	0	0	0	0	0	0	0	0	0	0	0	1	1	1	Bradi_Seq4178c
V5_BLAST_0.9SELF0.4OUT-REDO4-Cluster_26262	0	0	0	1	0	0	0	0	0	0	0	0	0	0	0	1	1		0	0	0	1	0	0	0	0	0	0	0	0	0	0	0	1	1	1	Bradi_Seq4215c
V5_BLAST_0.9SELF0.4OUT-REDO4-Cluster_26267	0	0	0	1	0	0	0	0	0	0	0	0	0	0	0	1	2		0	0	0	1	0	0	0	0	0	0	0	0	0	0	0	1	2	1	Bradi_Seq4586c	Bradi_Seq4587c
V5_BLAST_0.9SELF0.4OUT-REDO4-Cluster_26268	0	0	0	1	0	0	0	0	0	0	0	0	0	0	0	1	1		0	0	0	1	0	0	0	0	0	0	0	0	0	0	0	1	1	1	Bradi_Seq4667c
V5_BLAST_0.9SELF0.4OUT-REDO4-Cluster_26269	0	0	0	1	0	0	0	0	0	0	0	0	0	0	0	1	1		0	0	0	1	0	0	0	0	0	0	0	0	0	0	0	1	1	1	Bradi_Seq4691c
V5_BLAST_0.9SELF0.4OUT-REDO4-Cluster_26272	0	0	0	1	0	0	0	0	0	0	0	0	0	0	0	1	1		0	0	0	1	0	0	0	0	0	0	0	0	0	0	0	1	1	1	Bradi_Seq4913c
V5_BLAST_0.9SELF0.4OUT-REDO4-Cluster_26273	0	0	0	1	0	0	0	0	0	0	0	0	0	0	0	1	1		0	0	0	1	0	0	0	0	0	0	0	0	0	0	0	1	1	1	Bradi_Seq4916c
V5_BLAST_0.9SELF0.4OUT-REDO4-Cluster_26274	0	0	0	1	0	0	0	0	0	0	0	0	0	0	0	1	1		0	0	0	1	0	0	0	0	0	0	0	0	0	0	0	1	1	1	Bradi_Seq4942c
V5_BLAST_0.9SELF0.4OUT-REDO4-Cluster_26279	0	0	0	1	0	0	0	0	0	0	0	0	0	0	0	1	2		0	0	0	1	0	0	0	0	0	0	0	0	0	0	0	1	2	1	Bradi_Seq5288c	Bradi_Seq5287c
V5_BLAST_0.9SELF0.4OUT-REDO4-Cluster_26282	0	0	0	1	0	0	0	0	0	0	0	0	0	0	0	1	1		0	0	0	1	0	0	0	0	0	0	0	0	0	0	0	1	1	1	Bradi_Seq5403c
V5_BLAST_0.9SELF0.4OUT-REDO4-Cluster_26287	0	0	0	1	0	0	0	0	0	0	0	0	0	0	0	1	1		0	0	0	1	0	0	0	0	0	0	0	0	0	0	0	1	1	1	Bradi_Seq5654c
V5_BLAST_0.9SELF0.4OUT-REDO4-Cluster_26288	0	0	0	1	0	0	0	0	0	0	0	0	0	0	0	1	2		0	0	0	1	0	0	0	0	0	0	0	0	0	0	0	1	2	1	Bradi_Seq5660c	Bradi_Seq5661c
V5_BLAST_0.9SELF0.4OUT-REDO4-Cluster_26291	0	0	0	1	0	0	0	0	0	0	0	0	0	0	0	1	1		0	0	0	1	0	0	0	0	0	0	0	0	0	0	0	1	1	1	Bradi_Seq6025c
V5_BLAST_0.9SELF0.4OUT-REDO4-Cluster_26292	0	0	0	1	0	0	0	0	0	0	0	0	0	0	0	1	1		0	0	0	1	0	0	0	0	0	0	0	0	0	0	0	1	1	1	Bradi_Seq6031c
V5_BLAST_0.9SELF0.4OUT-REDO4-Cluster_26295	0	0	0	1	0	0	0	0	0	0	0	0	0	0	0	1	2		0	0	0	1	0	0	0	0	0	0	0	0	0	0	0	1	2	1	Bradi_Seq6230c	Bradi_Seq6231c
V5_BLAST_0.9SELF0.4OUT-REDO4-Cluster_26297	0	0	0	1	0	0	0	0	0	0	0	0	0	0	0	1	1		0	0	0	1	0	0	0	0	0	0	0	0	0	0	0	1	1	1	Bradi_Seq6425c
V5_BLAST_0.9SELF0.4OUT-REDO4-Cluster_26301	0	0	0	1	0	0	0	0	0	0	0	0	0	0	0	1	1		0	0	0	1	0	0	0	0	0	0	0	0	0	0	0	1	1	1	Bradi_Seq6736c
V5_BLAST_0.9SELF0.4OUT-REDO4-Cluster_26304	0	0	0	1	0	0	0	0	0	0	0	0	0	0	0	1	1		0	0	0	1	0	0	0	0	0	0	0	0	0	0	0	1	1	1	Bradi_Seq6749c
V5_BLAST_0.9SELF0.4OUT-REDO4-Cluster_26305	0	0	0	1	0	0	0	0	0	0	0	0	0	0	0	1	2		0	0	0	1	0	0	0	0	0	0	0	0	0	0	0	1	2	1	Bradi_Seq6750c	Bradi_Seq6751c
V5_BLAST_0.9SELF0.4OUT-REDO4-Cluster_26308	0	0	0	1	0	0	0	0	0	0	0	0	0	0	0	1	1		0	0	0	1	0	0	0	0	0	0	0	0	0	0	0	1	1	1	Bradi_Seq6833c
V5_BLAST_0.9SELF0.4OUT-REDO4-Cluster_26309	0	0	0	1	0	0	0	0	0	0	0	0	0	0	0	1	1		0	0	0	1	0	0	0	0	0	0	0	0	0	0	0	1	1	1	Bradi_Seq6996c
V5_BLAST_0.9SELF0.4OUT-REDO4-Cluster_26310	0	0	0	1	0	0	0	0	0	0	0	0	0	0	0	1	1		0	0	0	1	0	0	0	0	0	0	0	0	0	0	0	1	1	1	Bradi_Seq6998c
V5_BLAST_0.9SELF0.4OUT-REDO4-Cluster_26311	0	0	0	1	0	0	0	0	0	0	0	0	0	0	0	1	1		0	0	0	1	0	0	0	0	0	0	0	0	0	0	0	1	1	1	Bradi_Seq7036c
V5_BLAST_0.9SELF0.4OUT-REDO4-Cluster_26313	0	0	0	1	0	0	0	0	0	0	0	0	0	0	0	1	1		0	0	0	1	0	0	0	0	0	0	0	0	0	0	0	1	1	1	Bradi_Seq7105c
V5_BLAST_0.9SELF0.4OUT-REDO4-Cluster_26314	0	1	0	1	0	0	0	0	0	0	0	0	0	0	0	2	3		0	0	0	1	0	0	0	0	0	0	0	0	0	0	0	1	1	1	Antam_seq22276	Antam_seq1405	Bradi_Seq7113c
V5_BLAST_0.9SELF0.4OUT-REDO4-Cluster_26315	0	0	0	1	0	0	0	0	0	0	0	0	0	0	0	1	1		0	0	0	1	0	0	0	0	0	0	0	0	0	0	0	1	1	1	Bradi_Seq7235c
V5_BLAST_0.9SELF0.4OUT-REDO4-Cluster_26317	0	0	0	1	0	0	0	0	0	0	0	0	0	0	0	1	1		0	0	0	1	0	0	0	0	0	0	0	0	0	0	0	1	1	1	Bradi_Seq7398c
V5_BLAST_0.9SELF0.4OUT-REDO4-Cluster_26318	0	0	0	1	0	0	0	0	0	0	0	0	0	0	0	1	2		0	0	0	1	0	0	0	0	0	0	0	0	0	0	0	1	2	1	Bradi_Seq7436c	Bradi_Seq7437c
V5_BLAST_0.9SELF0.4OUT-REDO4-Cluster_26319	0	0	0	1	0	0	0	0	0	0	0	0	0	0	0	1	1		0	0	0	1	0	0	0	0	0	0	0	0	0	0	0	1	1	1	Bradi_Seq7470c
V5_BLAST_0.9SELF0.4OUT-REDO4-Cluster_26321	0	0	0	1	0	0	0	0	0	0	0	0	0	0	0	1	1		0	0	0	1	0	0	0	0	0	0	0	0	0	0	0	1	1	1	Bradi_Seq7522c
V5_BLAST_0.9SELF0.4OUT-REDO4-Cluster_26322	0	0	0	1	0	0	0	0	0	0	0	0	0	0	0	1	1		0	0	0	1	0	0	0	0	0	0	0	0	0	0	0	1	1	1	Bradi_Seq7539c
V5_BLAST_0.9SELF0.4OUT-REDO4-Cluster_26325	0	0	0	1	0	0	0	0	0	0	0	0	0	0	0	1	1		0	0	0	1	0	0	0	0	0	0	0	0	0	0	0	1	1	1	Bradi_Seq7671c
V5_BLAST_0.9SELF0.4OUT-REDO4-Cluster_26326	0	0	0	1	0	0	0	0	0	0	0	0	0	0	0	1	1		0	0	0	1	0	0	0	0	0	0	0	0	0	0	0	1	1	1	Bradi_Seq7745c
V5_BLAST_0.9SELF0.4OUT-REDO4-Cluster_26327	0	0	0	1	0	0	0	0	0	0	0	0	0	0	0	1	1		0	0	0	1	0	0	0	0	0	0	0	0	0	0	0	1	1	1	Bradi_Seq7759c
V5_BLAST_0.9SELF0.4OUT-REDO4-Cluster_26328	0	0	0	1	0	0	0	0	0	0	0	0	0	0	0	1	1		0	0	0	1	0	0	0	0	0	0	0	0	0	0	0	1	1	1	Bradi_Seq7875c
V5_BLAST_0.9SELF0.4OUT-REDO4-Cluster_26329	0	0	0	1	0	0	0	0	0	0	0	0	0	0	0	1	1		0	0	0	1	0	0	0	0	0	0	0	0	0	0	0	1	1	1	Bradi_Seq7939c
V5_BLAST_0.9SELF0.4OUT-REDO4-Cluster_26333	0	0	0	1	0	0	0	0	0	0	0	0	0	0	0	1	2		0	0	0	1	0	0	0	0	0	0	0	0	0	0	0	1	2	1	Bradi_Seq8241c	Bradi_Seq8242c
V5_BLAST_0.9SELF0.4OUT-REDO4-Cluster_26334	0	0	0	1	0	0	0	0	0	0	0	0	0	0	0	1	2		0	0	0	1	0	0	0	0	0	0	0	0	0	0	0	1	1	1	Bradi_Seq8302c	Bradi_Seq8303
V5_BLAST_0.9SELF0.4OUT-REDO4-Cluster_26338	0	0	0	1	0	0	0	0	0	0	0	0	0	0	0	1	1		0	0	0	1	0	0	0	0	0	0	0	0	0	0	0	1	1	1	Bradi_Seq8583c
V5_BLAST_0.9SELF0.4OUT-REDO4-Cluster_26340	0	0	0	1	0	0	0	0	0	0	0	0	0	0	0	1	1		0	0	0	1	0	0	0	0	0	0	0	0	0	0	0	1	1	1	Bradi_Seq8725c
V5_BLAST_0.9SELF0.4OUT-REDO4-Cluster_26341	0	0	0	1	0	0	0	0	0	0	0	0	0	0	0	1	1		0	0	0	1	0	0	0	0	0	0	0	0	0	0	0	1	1	1	Bradi_Seq8790c
V5_BLAST_0.9SELF0.4OUT-REDO4-Cluster_26342	0	0	0	1	0	0	0	0	0	0	0	0	0	0	0	1	2		0	0	0	1	0	0	0	0	0	0	0	0	0	0	0	1	2	1	Bradi_Seq8795c	Bradi_Seq8796c
V5_BLAST_0.9SELF0.4OUT-REDO4-Cluster_26345	0	0	0	1	0	0	0	0	0	0	0	0	0	0	0	1	2		0	0	0	1	0	0	0	0	0	0	0	0	0	0	0	1	2	1	Bradi_Seq8877c	Bradi_Seq8876c
V5_BLAST_0.9SELF0.4OUT-REDO4-Cluster_26346	0	0	0	1	0	0	0	0	0	0	0	0	0	0	0	1	1		0	0	0	1	0	0	0	0	0	0	0	0	0	0	0	1	1	1	Bradi_Seq8897c
V5_BLAST_0.9SELF0.4OUT-REDO4-Cluster_26348	0	0	0	1	0	0	0	0	0	0	0	0	0	0	0	1	2		0	0	0	1	0	0	0	0	0	0	0	0	0	0	0	1	2	1	Bradi_Seq9045c	Bradi_Seq9046c
V5_BLAST_0.9SELF0.4OUT-REDO4-Cluster_26350	0	0	0	1	0	0	0	0	0	0	0	0	0	0	0	1	1		0	0	0	1	0	0	0	0	0	0	0	0	0	0	0	1	1	1	Bradi_Seq9126c
V5_BLAST_0.9SELF0.4OUT-REDO4-Cluster_26353	0	0	0	1	0	0	0	0	0	0	0	0	0	0	0	1	1		0	0	0	1	0	0	0	0	0	0	0	0	0	0	0	1	1	1	Bradi_Seq9291c
V5_BLAST_0.9SELF0.4OUT-REDO4-Cluster_26357	0	0	0	1	0	0	0	0	0	0	0	0	0	0	0	1	1		0	0	0	1	0	0	0	0	0	0	0	0	0	0	0	1	1	1	Bradi_Seq9567c
V5_BLAST_0.9SELF0.4OUT-REDO4-Cluster_26360	0	0	0	1	0	0	0	0	0	0	0	0	0	0	0	1	1		0	0	0	1	0	0	0	0	0	0	0	0	0	0	0	1	1	1	Bradi_Seq9715c
V5_BLAST_0.9SELF0.4OUT-REDO4-Cluster_26361	0	0	0	1	0	0	0	0	0	0	0	0	0	0	0	1	8		0	0	0	1	0	0	0	0	0	0	0	0	0	0	0	1	8	1	Bradi_Seq9710c	Bradi_Seq9713c	Bradi_Seq9714c	Bradi_Seq9711c	Bradi_Seq9716c	Bradi_Seq9709c	Bradi_Seq9712c	Bradi_Seq9717c
V5_BLAST_0.9SELF0.4OUT-REDO4-Cluster_26365	0	0	0	1	0	0	0	0	0	0	0	0	0	0	0	1	1		0	0	0	1	0	0	0	0	0	0	0	0	0	0	0	1	1	1	Bradi_Seq10055c
V5_BLAST_0.9SELF0.4OUT-REDO4-Cluster_26366	0	0	0	1	0	0	0	0	0	0	0	0	0	0	0	1	1		0	0	0	1	0	0	0	0	0	0	0	0	0	0	0	1	1	1	Bradi_Seq10080c
V5_BLAST_0.9SELF0.4OUT-REDO4-Cluster_26369	0	0	0	1	0	0	0	0	0	0	0	0	0	0	0	1	1		0	0	0	1	0	0	0	0	0	0	0	0	0	0	0	1	1	1	Bradi_Seq10114c
V5_BLAST_0.9SELF0.4OUT-REDO4-Cluster_26370	0	0	0	1	0	0	0	0	0	0	0	0	0	0	0	1	1		0	0	0	1	0	0	0	0	0	0	0	0	0	0	0	1	1	1	Bradi_Seq10129c
V5_BLAST_0.9SELF0.4OUT-REDO4-Cluster_26371	0	0	0	1	0	0	0	0	0	0	0	0	0	0	0	1	1		0	0	0	1	0	0	0	0	0	0	0	0	0	0	0	1	1	1	Bradi_Seq10260c
V5_BLAST_0.9SELF0.4OUT-REDO4-Cluster_26373	0	0	0	1	0	0	0	0	0	0	0	0	0	0	0	1	1		0	0	0	1	0	0	0	0	0	0	0	0	0	0	0	1	1	1	Bradi_Seq10537c
V5_BLAST_0.9SELF0.4OUT-REDO4-Cluster_26375	0	0	0	1	0	0	0	0	0	0	0	0	0	0	0	1	1		0	0	0	1	0	0	0	0	0	0	0	0	0	0	0	1	1	1	Bradi_Seq10566c
V5_BLAST_0.9SELF0.4OUT-REDO4-Cluster_26376	0	0	0	1	0	0	0	0	0	0	0	0	0	0	0	1	1		0	0	0	1	0	0	0	0	0	0	0	0	0	0	0	1	1	1	Bradi_Seq10738c
V5_BLAST_0.9SELF0.4OUT-REDO4-Cluster_26377	0	0	0	1	0	0	0	0	0	0	0	0	0	0	0	1	1		0	0	0	1	0	0	0	0	0	0	0	0	0	0	0	1	1	1	Bradi_Seq10784c
V5_BLAST_0.9SELF0.4OUT-REDO4-Cluster_26378	0	0	0	1	0	0	0	0	0	0	0	0	0	0	0	1	1		0	0	0	1	0	0	0	0	0	0	0	0	0	0	0	1	1	1	Bradi_Seq10790c
V5_BLAST_0.9SELF0.4OUT-REDO4-Cluster_26379	0	0	0	1	0	0	0	0	0	0	0	0	0	0	0	1	1		0	0	0	1	0	0	0	0	0	0	0	0	0	0	0	1	1	1	Bradi_Seq10912c
V5_BLAST_0.9SELF0.4OUT-REDO4-Cluster_26382	0	0	0	1	0	0	0	0	0	0	0	0	0	0	0	1	1		0	0	0	1	0	0	0	0	0	0	0	0	0	0	0	1	1	1	Bradi_Seq11040c
V5_BLAST_0.9SELF0.4OUT-REDO4-Cluster_26383	0	0	0	1	0	0	0	0	0	0	0	0	0	0	0	1	1		0	0	0	1	0	0	0	0	0	0	0	0	0	0	0	1	1	1	Bradi_Seq11041c
V5_BLAST_0.9SELF0.4OUT-REDO4-Cluster_26385	0	0	0	1	0	0	0	0	0	0	0	0	0	0	0	1	1		0	0	0	1	0	0	0	0	0	0	0	0	0	0	0	1	1	1	Bradi_Seq11312c
V5_BLAST_0.9SELF0.4OUT-REDO4-Cluster_26386	0	0	0	1	0	0	0	0	0	0	0	0	0	0	0	1	8		0	0	0	1	0	0	0	0	0	0	0	0	0	0	0	1	8	1	Bradi_Seq11377c	Bradi_Seq11373c	Bradi_Seq11375c	Bradi_Seq11376c	Bradi_Seq11371c	Bradi_Seq11372c	Bradi_Seq11370c	Bradi_Seq11374c
V5_BLAST_0.9SELF0.4OUT-REDO4-Cluster_26387	0	0	0	1	0	0	0	0	0	0	0	0	0	0	0	1	1		0	0	0	1	0	0	0	0	0	0	0	0	0	0	0	1	1	1	Bradi_Seq11402c
V5_BLAST_0.9SELF0.4OUT-REDO4-Cluster_26388	0	0	0	1	0	0	0	0	0	0	0	0	0	0	0	1	2		0	0	0	1	0	0	0	0	0	0	0	0	0	0	0	1	2	1	Bradi_Seq11404c	Bradi_Seq11403c
V5_BLAST_0.9SELF0.4OUT-REDO4-Cluster_26389	0	0	0	1	0	0	0	0	0	0	0	0	0	0	0	1	2		0	0	0	1	0	0	0	0	0	0	0	0	0	0	0	1	2	1	Bradi_Seq11494c	Bradi_Seq11495c
V5_BLAST_0.9SELF0.4OUT-REDO4-Cluster_26394	0	0	0	1	0	0	0	0	0	0	0	0	0	0	0	1	1		0	0	0	1	0	0	0	0	0	0	0	0	0	0	0	1	1	1	Bradi_Seq11555c
V5_BLAST_0.9SELF0.4OUT-REDO4-Cluster_26395	0	0	0	1	0	0	0	0	0	0	0	0	0	0	0	1	1		0	0	0	1	0	0	0	0	0	0	0	0	0	0	0	1	1	1	Bradi_Seq11586c
V5_BLAST_0.9SELF0.4OUT-REDO4-Cluster_26396	0	0	0	1	0	0	0	0	0	0	0	0	0	0	0	1	1		0	0	0	1	0	0	0	0	0	0	0	0	0	0	0	1	1	1	Bradi_Seq11588c
V5_BLAST_0.9SELF0.4OUT-REDO4-Cluster_26397	0	0	0	1	0	0	0	0	0	0	0	0	0	0	0	1	2		0	0	0	1	0	0	0	0	0	0	0	0	0	0	0	1	2	1	Bradi_Seq11702c	Bradi_Seq11701c
V5_BLAST_0.9SELF0.4OUT-REDO4-Cluster_26398	0	0	0	1	0	0	0	0	0	0	0	0	0	0	0	1	1		0	0	0	1	0	0	0	0	0	0	0	0	0	0	0	1	1	1	Bradi_Seq11703c
V5_BLAST_0.9SELF0.4OUT-REDO4-Cluster_26399	0	0	0	1	0	0	0	0	0	0	0	0	0	0	0	1	1		0	0	0	1	0	0	0	0	0	0	0	0	0	0	0	1	1	1	Bradi_Seq11717c
V5_BLAST_0.9SELF0.4OUT-REDO4-Cluster_26402	0	0	0	1	0	0	0	0	0	0	0	0	0	0	0	1	1		0	0	0	1	0	0	0	0	0	0	0	0	0	0	0	1	1	1	Bradi_Seq12020c
V5_BLAST_0.9SELF0.4OUT-REDO4-Cluster_26403	0	0	0	1	0	0	0	0	0	0	0	0	0	0	0	1	2		0	0	0	1	0	0	0	0	0	0	0	0	0	0	0	1	2	1	Bradi_Seq12035c	Bradi_Seq12037c
V5_BLAST_0.9SELF0.4OUT-REDO4-Cluster_26404	0	0	0	1	0	0	0	0	0	0	0	0	0	0	0	1	2		0	0	0	1	0	0	0	0	0	0	0	0	0	0	0	1	2	1	Bradi_Seq12038c	Bradi_Seq12036c
V5_BLAST_0.9SELF0.4OUT-REDO4-Cluster_26405	0	0	0	1	0	0	0	0	0	0	0	0	0	0	0	1	2		0	0	0	1	0	0	0	0	0	0	0	0	0	0	0	1	2	1	Bradi_Seq12073c	Bradi_Seq12072c
V5_BLAST_0.9SELF0.4OUT-REDO4-Cluster_26406	0	0	0	1	0	0	0	0	0	0	0	0	0	0	0	1	2		0	0	0	1	0	0	0	0	0	0	0	0	0	0	0	1	2	1	Bradi_Seq12080c	Bradi_Seq12081c
V5_BLAST_0.9SELF0.4OUT-REDO4-Cluster_26407	0	0	0	1	0	0	0	0	0	0	0	0	0	0	0	1	1		0	0	0	1	0	0	0	0	0	0	0	0	0	0	0	1	1	1	Bradi_Seq12082c
V5_BLAST_0.9SELF0.4OUT-REDO4-Cluster_26408	0	0	0	1	0	0	0	0	0	0	0	0	0	0	0	1	7		0	0	0	1	0	0	0	0	0	0	0	0	0	0	0	1	4	1	Bradi_Seq12092	Bradi_Seq12085c	Bradi_Seq12086c	Bradi_Seq12090	Bradi_Seq12088c	Bradi_Seq12087c	Bradi_Seq12091
V5_BLAST_0.9SELF0.4OUT-REDO4-Cluster_26412	0	0	0	1	0	0	0	0	0	0	0	0	0	0	0	1	1		0	0	0	1	0	0	0	0	0	0	0	0	0	0	0	1	1	1	Bradi_Seq12272c
V5_BLAST_0.9SELF0.4OUT-REDO4-Cluster_26413	0	0	0	1	0	0	0	0	0	0	0	0	0	0	0	1	2		0	0	0	1	0	0	0	0	0	0	0	0	0	0	0	1	2	1	Bradi_Seq12310c	Bradi_Seq12309c
V5_BLAST_0.9SELF0.4OUT-REDO4-Cluster_26414	0	0	0	1	0	0	0	0	0	0	0	0	0	0	0	1	1		0	0	0	1	0	0	0	0	0	0	0	0	0	0	0	1	1	1	Bradi_Seq12311c
V5_BLAST_0.9SELF0.4OUT-REDO4-Cluster_26415	0	0	0	1	0	0	0	0	0	0	0	0	0	0	0	1	2		0	0	0	1	0	0	0	0	0	0	0	0	0	0	0	1	2	1	Bradi_Seq12424c	Bradi_Seq12423c
V5_BLAST_0.9SELF0.4OUT-REDO4-Cluster_26416	0	0	0	1	0	0	0	0	0	0	0	0	0	0	0	1	1		0	0	0	1	0	0	0	0	0	0	0	0	0	0	0	1	1	1	Bradi_Seq12425c
V5_BLAST_0.9SELF0.4OUT-REDO4-Cluster_26417	0	0	0	1	0	0	0	0	0	0	0	0	0	0	0	1	1		0	0	0	1	0	0	0	0	0	0	0	0	0	0	0	1	1	1	Bradi_Seq12426c
V5_BLAST_0.9SELF0.4OUT-REDO4-Cluster_26422	0	0	0	1	0	0	0	0	0	0	0	0	0	0	0	1	1		0	0	0	1	0	0	0	0	0	0	0	0	0	0	0	1	1	1	Bradi_Seq12574c
V5_BLAST_0.9SELF0.4OUT-REDO4-Cluster_26423	0	0	0	1	0	0	0	0	0	0	0	0	0	0	0	1	1		0	0	0	1	0	0	0	0	0	0	0	0	0	0	0	1	1	1	Bradi_Seq12585c
V5_BLAST_0.9SELF0.4OUT-REDO4-Cluster_26424	0	0	0	1	0	0	0	0	0	0	0	0	0	0	0	1	1		0	0	0	1	0	0	0	0	0	0	0	0	0	0	0	1	1	1	Bradi_Seq12613c
V5_BLAST_0.9SELF0.4OUT-REDO4-Cluster_26425	0	0	0	1	0	0	0	0	0	0	0	0	0	0	0	1	1		0	0	0	1	0	0	0	0	0	0	0	0	0	0	0	1	1	1	Bradi_Seq12634c
V5_BLAST_0.9SELF0.4OUT-REDO4-Cluster_26428	0	0	0	1	0	0	0	0	0	0	0	0	0	0	0	1	1		0	0	0	1	0	0	0	0	0	0	0	0	0	0	0	1	1	1	Bradi_Seq12780c
V5_BLAST_0.9SELF0.4OUT-REDO4-Cluster_26429	0	0	0	1	0	0	0	0	0	0	0	0	0	0	0	1	1		0	0	0	1	0	0	0	0	0	0	0	0	0	0	0	1	1	1	Bradi_Seq12872c
V5_BLAST_0.9SELF0.4OUT-REDO4-Cluster_26430	0	0	0	1	0	0	0	0	0	0	0	0	0	0	0	1	1		0	0	0	1	0	0	0	0	0	0	0	0	0	0	0	1	1	1	Bradi_Seq12873c
V5_BLAST_0.9SELF0.4OUT-REDO4-Cluster_26431	0	0	0	1	0	0	0	0	0	0	0	0	0	0	0	1	2		0	0	0	1	0	0	0	0	0	0	0	0	0	0	0	1	2	1	Bradi_Seq13020c	Bradi_Seq13019c
V5_BLAST_0.9SELF0.4OUT-REDO4-Cluster_26432	0	0	0	1	0	0	0	0	0	0	0	0	0	0	0	1	1		0	0	0	1	0	0	0	0	0	0	0	0	0	0	0	1	1	1	Bradi_Seq13046c
V5_BLAST_0.9SELF0.4OUT-REDO4-Cluster_26433	0	0	0	1	0	0	0	0	0	0	0	0	0	0	0	1	1		0	0	0	1	0	0	0	0	0	0	0	0	0	0	0	1	1	1	Bradi_Seq13047c
V5_BLAST_0.9SELF0.4OUT-REDO4-Cluster_26435	0	0	0	1	0	0	0	0	0	0	0	0	0	0	0	1	4		0	0	0	1	0	0	0	0	0	0	0	0	0	0	0	1	4	1	Bradi_Seq13076c	Bradi_Seq13077c	Bradi_Seq13074c	Bradi_Seq13075c
V5_BLAST_0.9SELF0.4OUT-REDO4-Cluster_26436	0	0	0	1	0	0	0	0	0	0	0	0	0	0	0	1	4		0	0	0	1	0	0	0	0	0	0	0	0	0	0	0	1	4	1	Bradi_Seq13159c	Bradi_Seq13161c	Bradi_Seq13160c	Bradi_Seq13162c
V5_BLAST_0.9SELF0.4OUT-REDO4-Cluster_26439	0	0	0	1	0	0	0	0	0	0	0	0	0	0	0	1	1		0	0	0	1	0	0	0	0	0	0	0	0	0	0	0	1	1	1	Bradi_Seq13175c
V5_BLAST_0.9SELF0.4OUT-REDO4-Cluster_26440	0	0	0	1	0	0	0	0	0	0	0	0	0	0	0	1	1		0	0	0	1	0	0	0	0	0	0	0	0	0	0	0	1	1	1	Bradi_Seq13208c
V5_BLAST_0.9SELF0.4OUT-REDO4-Cluster_26441	0	0	0	1	0	0	0	0	0	0	0	0	0	0	0	1	1		0	0	0	1	0	0	0	0	0	0	0	0	0	0	0	1	1	1	Bradi_Seq13215c
V5_BLAST_0.9SELF0.4OUT-REDO4-Cluster_26442	0	0	0	1	0	0	0	0	0	0	0	0	0	0	0	1	2		0	0	0	1	0	0	0	0	0	0	0	0	0	0	0	1	2	1	Bradi_Seq13216c	Bradi_Seq13214c
V5_BLAST_0.9SELF0.4OUT-REDO4-Cluster_26444	0	0	0	1	0	0	0	0	0	0	0	0	0	0	0	1	1		0	0	0	1	0	0	0	0	0	0	0	0	0	0	0	1	1	1	Bradi_Seq13290c
V5_BLAST_0.9SELF0.4OUT-REDO4-Cluster_26448	0	0	0	1	0	0	0	0	0	0	0	0	0	0	0	1	1		0	0	0	1	0	0	0	0	0	0	0	0	0	0	0	1	1	1	Bradi_Seq13641c
V5_BLAST_0.9SELF0.4OUT-REDO4-Cluster_26449	0	0	0	1	0	0	0	0	0	0	0	0	0	0	0	1	2		0	0	0	1	0	0	0	0	0	0	0	0	0	0	0	1	2	1	Bradi_Seq13687c	Bradi_Seq13688c
V5_BLAST_0.9SELF0.4OUT-REDO4-Cluster_26450	0	0	0	1	0	0	0	0	0	0	0	0	0	0	0	1	2		0	0	0	1	0	0	0	0	0	0	0	0	0	0	0	1	2	1	Bradi_Seq13690c	Bradi_Seq13689c
V5_BLAST_0.9SELF0.4OUT-REDO4-Cluster_26452	0	0	0	1	0	0	0	0	0	0	0	0	0	0	0	1	1		0	0	0	1	0	0	0	0	0	0	0	0	0	0	0	1	1	1	Bradi_Seq13733c
V5_BLAST_0.9SELF0.4OUT-REDO4-Cluster_26453	0	0	0	1	0	0	0	0	0	0	0	0	0	0	0	1	1		0	0	0	1	0	0	0	0	0	0	0	0	0	0	0	1	1	1	Bradi_Seq13743c
V5_BLAST_0.9SELF0.4OUT-REDO4-Cluster_26456	0	0	0	1	0	0	0	0	0	0	0	0	0	0	0	1	1		0	0	0	1	0	0	0	0	0	0	0	0	0	0	0	1	1	1	Bradi_Seq13846c
V5_BLAST_0.9SELF0.4OUT-REDO4-Cluster_26457	0	0	0	1	0	0	0	0	0	0	0	0	0	0	0	1	1		0	0	0	1	0	0	0	0	0	0	0	0	0	0	0	1	1	1	Bradi_Seq13856c
V5_BLAST_0.9SELF0.4OUT-REDO4-Cluster_26458	0	0	0	1	0	0	0	0	0	0	0	0	0	0	0	1	1		0	0	0	1	0	0	0	0	0	0	0	0	0	0	0	1	1	1	Bradi_Seq13857c
V5_BLAST_0.9SELF0.4OUT-REDO4-Cluster_26459	0	0	0	1	0	0	0	0	0	0	0	0	0	0	0	1	1		0	0	0	1	0	0	0	0	0	0	0	0	0	0	0	1	1	1	Bradi_Seq13875c
V5_BLAST_0.9SELF0.4OUT-REDO4-Cluster_26465	0	0	0	1	0	0	0	0	0	0	0	0	0	0	0	1	1		0	0	0	1	0	0	0	0	0	0	0	0	0	0	0	1	1	1	Bradi_Seq14067c
V5_BLAST_0.9SELF0.4OUT-REDO4-Cluster_26468	0	0	0	1	0	0	0	0	0	0	0	0	0	0	0	1	1		0	0	0	1	0	0	0	0	0	0	0	0	0	0	0	1	1	1	Bradi_Seq14269c
V5_BLAST_0.9SELF0.4OUT-REDO4-Cluster_26471	0	0	0	1	0	0	0	0	0	0	0	0	0	0	0	1	1		0	0	0	1	0	0	0	0	0	0	0	0	0	0	0	1	1	1	Bradi_Seq14336c
V5_BLAST_0.9SELF0.4OUT-REDO4-Cluster_26473	0	0	0	1	0	0	0	0	0	0	0	0	0	0	0	1	1		0	0	0	1	0	0	0	0	0	0	0	0	0	0	0	1	1	1	Bradi_Seq14915c
V5_BLAST_0.9SELF0.4OUT-REDO4-Cluster_26474	0	0	0	1	0	0	0	0	0	0	0	0	0	0	0	1	2		0	0	0	1	0	0	0	0	0	0	0	0	0	0	0	1	2	1	Bradi_Seq14916c	Bradi_Seq14917c
V5_BLAST_0.9SELF0.4OUT-REDO4-Cluster_26477	0	0	0	1	0	0	0	0	0	0	0	0	0	0	0	1	1		0	0	0	1	0	0	0	0	0	0	0	0	0	0	0	1	1	1	Bradi_Seq15062c
V5_BLAST_0.9SELF0.4OUT-REDO4-Cluster_26479	0	0	0	1	0	0	0	0	0	0	0	0	0	0	0	1	1		0	0	0	1	0	0	0	0	0	0	0	0	0	0	0	1	1	1	Bradi_Seq15088c
V5_BLAST_0.9SELF0.4OUT-REDO4-Cluster_26486	0	0	0	1	0	0	0	0	0	0	0	0	0	0	0	1	1		0	0	0	1	0	0	0	0	0	0	0	0	0	0	0	1	1	1	Bradi_Seq15540c
V5_BLAST_0.9SELF0.4OUT-REDO4-Cluster_26487	0	0	0	1	0	0	0	0	0	0	0	0	0	0	0	1	2		0	0	0	1	0	0	0	0	0	0	0	0	0	0	0	1	2	1	Bradi_Seq12219c	Bradi_Seq15614c
V5_BLAST_0.9SELF0.4OUT-REDO4-Cluster_26491	0	0	0	1	0	0	0	0	0	0	0	0	0	0	0	1	1		0	0	0	1	0	0	0	0	0	0	0	0	0	0	0	1	1	1	Bradi_Seq15666c
V5_BLAST_0.9SELF0.4OUT-REDO4-Cluster_26492	0	0	0	1	0	0	0	0	0	0	0	0	0	0	0	1	1		0	0	0	1	0	0	0	0	0	0	0	0	0	0	0	1	1	1	Bradi_Seq15714c
V5_BLAST_0.9SELF0.4OUT-REDO4-Cluster_26494	0	0	0	1	0	0	0	0	0	0	0	0	0	0	0	1	1		0	0	0	1	0	0	0	0	0	0	0	0	0	0	0	1	1	1	Bradi_Seq15819c
V5_BLAST_0.9SELF0.4OUT-REDO4-Cluster_26497	0	0	0	1	0	0	0	0	0	0	0	0	0	0	0	1	1		0	0	0	1	0	0	0	0	0	0	0	0	0	0	0	1	1	1	Bradi_Seq15900c
V5_BLAST_0.9SELF0.4OUT-REDO4-Cluster_26498	0	0	0	1	0	0	0	0	0	0	0	0	0	0	0	1	1		0	0	0	1	0	0	0	0	0	0	0	0	0	0	0	1	1	1	Bradi_Seq15904c
V5_BLAST_0.9SELF0.4OUT-REDO4-Cluster_26500	0	0	0	1	0	0	0	0	0	0	0	0	0	0	0	1	1		0	0	0	1	0	0	0	0	0	0	0	0	0	0	0	1	1	1	Bradi_Seq15912c
V5_BLAST_0.9SELF0.4OUT-REDO4-Cluster_26503	0	0	0	1	0	0	0	0	0	0	0	0	0	0	0	1	1		0	0	0	1	0	0	0	0	0	0	0	0	0	0	0	1	1	1	Bradi_Seq15982c
V5_BLAST_0.9SELF0.4OUT-REDO4-Cluster_26504	0	0	0	1	0	0	0	0	0	0	0	0	0	0	0	1	1		0	0	0	1	0	0	0	0	0	0	0	0	0	0	0	1	1	1	Bradi_Seq15983c
V5_BLAST_0.9SELF0.4OUT-REDO4-Cluster_26508	0	0	0	1	0	0	0	0	0	0	0	0	0	0	0	1	1		0	0	0	1	0	0	0	0	0	0	0	0	0	0	0	1	1	1	Bradi_Seq16123c
V5_BLAST_0.9SELF0.4OUT-REDO4-Cluster_26509	0	0	0	1	0	0	0	0	0	0	0	0	0	0	0	1	1		0	0	0	1	0	0	0	0	0	0	0	0	0	0	0	1	1	1	Bradi_Seq16133c
V5_BLAST_0.9SELF0.4OUT-REDO4-Cluster_26511	0	0	0	1	0	0	0	0	0	0	0	0	0	0	0	1	1		0	0	0	1	0	0	0	0	0	0	0	0	0	0	0	1	1	1	Bradi_Seq16184c
V5_BLAST_0.9SELF0.4OUT-REDO4-Cluster_26513	0	0	0	1	0	0	0	0	0	0	0	0	0	0	0	1	1		0	0	0	1	0	0	0	0	0	0	0	0	0	0	0	1	1	1	Bradi_Seq16280c
V5_BLAST_0.9SELF0.4OUT-REDO4-Cluster_26515	0	0	0	1	0	0	0	0	0	0	0	0	0	0	0	1	3		0	0	0	1	0	0	0	0	0	0	0	0	0	0	0	1	3	1	Bradi_Seq16347c	Bradi_Seq16349c	Bradi_Seq16348c
V5_BLAST_0.9SELF0.4OUT-REDO4-Cluster_26518	0	0	0	1	0	0	0	0	0	0	0	0	0	0	0	1	1		0	0	0	1	0	0	0	0	0	0	0	0	0	0	0	1	1	1	Bradi_Seq16411c
V5_BLAST_0.9SELF0.4OUT-REDO4-Cluster_26520	0	0	0	1	0	0	0	0	0	0	0	0	0	0	0	1	1		0	0	0	1	0	0	0	0	0	0	0	0	0	0	0	1	1	1	Bradi_Seq16518c
V5_BLAST_0.9SELF0.4OUT-REDO4-Cluster_26521	0	0	0	1	0	0	0	0	0	0	0	0	0	0	0	1	1		0	0	0	1	0	0	0	0	0	0	0	0	0	0	0	1	1	1	Bradi_Seq16524c
V5_BLAST_0.9SELF0.4OUT-REDO4-Cluster_26527	0	0	0	1	0	0	0	0	0	0	0	0	0	0	0	1	1		0	0	0	1	0	0	0	0	0	0	0	0	0	0	0	1	1	1	Bradi_Seq16659c
V5_BLAST_0.9SELF0.4OUT-REDO4-Cluster_26532	0	0	0	1	0	0	0	0	0	0	0	0	0	0	0	1	1		0	0	0	1	0	0	0	0	0	0	0	0	0	0	0	1	1	1	Bradi_Seq16881c
V5_BLAST_0.9SELF0.4OUT-REDO4-Cluster_26533	0	0	0	1	0	0	0	0	0	0	0	0	0	0	0	1	1		0	0	0	1	0	0	0	0	0	0	0	0	0	0	0	1	1	1	Bradi_Seq16906c
V5_BLAST_0.9SELF0.4OUT-REDO4-Cluster_26535	0	0	0	1	0	0	0	0	0	0	0	0	0	0	0	1	1		0	0	0	1	0	0	0	0	0	0	0	0	0	0	0	1	1	1	Bradi_Seq17040c
V5_BLAST_0.9SELF0.4OUT-REDO4-Cluster_26536	0	0	0	1	0	0	0	0	0	0	0	0	0	0	0	1	1		0	0	0	1	0	0	0	0	0	0	0	0	0	0	0	1	1	1	Bradi_Seq17058c
V5_BLAST_0.9SELF0.4OUT-REDO4-Cluster_26537	0	0	0	1	0	0	0	0	0	0	0	0	0	0	0	1	1		0	0	0	1	0	0	0	0	0	0	0	0	0	0	0	1	1	1	Bradi_Seq17079c
V5_BLAST_0.9SELF0.4OUT-REDO4-Cluster_26539	0	0	0	1	0	0	0	0	0	0	0	0	0	0	0	1	1		0	0	0	1	0	0	0	0	0	0	0	0	0	0	0	1	1	1	Bradi_Seq17148c
V5_BLAST_0.9SELF0.4OUT-REDO4-Cluster_26540	0	0	0	1	0	0	0	0	0	0	0	0	0	0	0	1	4		0	0	0	1	0	0	0	0	0	0	0	0	0	0	0	1	4	1	Bradi_Seq17157c	Bradi_Seq17159c	Bradi_Seq17158c	Bradi_Seq17156c
V5_BLAST_0.9SELF0.4OUT-REDO4-Cluster_26541	0	0	0	1	0	0	0	0	0	0	0	0	0	0	0	1	1		0	0	0	1	0	0	0	0	0	0	0	0	0	0	0	1	1	1	Bradi_Seq17219c
V5_BLAST_0.9SELF0.4OUT-REDO4-Cluster_26547	0	0	0	1	0	0	0	0	0	0	0	0	0	0	0	1	1		0	0	0	1	0	0	0	0	0	0	0	0	0	0	0	1	1	1	Bradi_Seq17407c
V5_BLAST_0.9SELF0.4OUT-REDO4-Cluster_26549	0	0	0	1	0	0	0	0	0	0	0	0	0	0	0	1	1		0	0	0	1	0	0	0	0	0	0	0	0	0	0	0	1	1	1	Bradi_Seq17449c
V5_BLAST_0.9SELF0.4OUT-REDO4-Cluster_26555	0	0	0	1	0	0	0	0	0	0	0	0	0	0	0	1	3		0	0	0	1	0	0	0	0	0	0	0	0	0	0	0	1	1	1	Bradi_Seq17819c	Bradi_Seq43821	Bradi_Seq43820
V5_BLAST_0.9SELF0.4OUT-REDO4-Cluster_26556	0	0	0	1	0	0	0	0	0	0	0	0	0	0	0	1	2		0	0	0	1	0	0	0	0	0	0	0	0	0	0	0	1	2	1	Bradi_Seq17854c	Bradi_Seq13266c
V5_BLAST_0.9SELF0.4OUT-REDO4-Cluster_26559	0	0	0	1	0	0	0	0	0	0	0	0	0	0	0	1	2		0	0	0	1	0	0	0	0	0	0	0	0	0	0	0	1	2	1	Bradi_Seq18188c	Bradi_Seq18187c
V5_BLAST_0.9SELF0.4OUT-REDO4-Cluster_26561	0	0	0	1	0	0	0	0	0	0	0	0	0	0	0	1	1		0	0	0	1	0	0	0	0	0	0	0	0	0	0	0	1	1	1	Bradi_Seq18288c
V5_BLAST_0.9SELF0.4OUT-REDO4-Cluster_26564	0	0	0	1	0	0	0	0	0	0	0	0	0	0	0	1	2		0	0	0	1	0	0	0	0	0	0	0	0	0	0	0	1	2	1	Bradi_Seq18375c	Bradi_Seq18376c
V5_BLAST_0.9SELF0.4OUT-REDO4-Cluster_26566	0	0	0	1	0	0	0	0	0	0	0	0	0	0	0	1	1		0	0	0	1	0	0	0	0	0	0	0	0	0	0	0	1	1	1	Bradi_Seq18441c
V5_BLAST_0.9SELF0.4OUT-REDO4-Cluster_26568	0	0	0	1	0	0	0	0	0	0	0	0	0	0	0	1	1		0	0	0	1	0	0	0	0	0	0	0	0	0	0	0	1	1	1	Bradi_Seq18488c
V5_BLAST_0.9SELF0.4OUT-REDO4-Cluster_26569	0	0	0	1	0	0	0	0	0	0	0	0	0	0	0	1	1		0	0	0	1	0	0	0	0	0	0	0	0	0	0	0	1	1	1	Bradi_Seq18501c
V5_BLAST_0.9SELF0.4OUT-REDO4-Cluster_26570	0	0	0	1	0	0	0	0	0	0	0	0	0	0	0	1	2		0	0	0	1	0	0	0	0	0	0	0	0	0	0	0	1	2	1	Bradi_Seq18508c	Bradi_Seq18509c
V5_BLAST_0.9SELF0.4OUT-REDO4-Cluster_26572	0	0	0	1	0	0	0	0	0	0	0	0	0	0	0	1	1		0	0	0	1	0	0	0	0	0	0	0	0	0	0	0	1	1	1	Bradi_Seq18563c
V5_BLAST_0.9SELF0.4OUT-REDO4-Cluster_26574	0	0	0	1	0	0	0	0	0	0	0	0	0	0	0	1	1		0	0	0	1	0	0	0	0	0	0	0	0	0	0	0	1	1	1	Bradi_Seq18610c
V5_BLAST_0.9SELF0.4OUT-REDO4-Cluster_26575	0	0	0	1	0	0	0	0	0	0	0	0	0	0	0	1	1		0	0	0	1	0	0	0	0	0	0	0	0	0	0	0	1	1	1	Bradi_Seq18626c
V5_BLAST_0.9SELF0.4OUT-REDO4-Cluster_26576	0	0	0	1	0	0	0	0	0	0	0	0	0	0	0	1	2		0	0	0	1	0	0	0	0	0	0	0	0	0	0	0	1	1	1	Bradi_Seq18656c	Bradi_Seq18655
V5_BLAST_0.9SELF0.4OUT-REDO4-Cluster_26578	0	0	0	1	0	0	0	0	0	0	0	0	0	0	0	1	1		0	0	0	1	0	0	0	0	0	0	0	0	0	0	0	1	1	1	Bradi_Seq18703c
V5_BLAST_0.9SELF0.4OUT-REDO4-Cluster_26583	0	0	0	1	0	0	0	0	0	0	0	0	0	0	0	1	1		0	0	0	1	0	0	0	0	0	0	0	0	0	0	0	1	1	1	Bradi_Seq18836c
V5_BLAST_0.9SELF0.4OUT-REDO4-Cluster_26585	0	0	0	1	0	0	0	0	0	0	0	0	0	0	0	1	1		0	0	0	1	0	0	0	0	0	0	0	0	0	0	0	1	1	1	Bradi_Seq18952c
V5_BLAST_0.9SELF0.4OUT-REDO4-Cluster_26586	0	0	0	1	0	0	0	0	0	0	0	0	0	0	0	1	2		0	0	0	1	0	0	0	0	0	0	0	0	0	0	0	1	2	1	Bradi_Seq18959c	Bradi_Seq18958c
V5_BLAST_0.9SELF0.4OUT-REDO4-Cluster_26588	0	0	0	1	0	0	0	0	0	0	0	0	0	0	0	1	1		0	0	0	1	0	0	0	0	0	0	0	0	0	0	0	1	1	1	Bradi_Seq19164c
V5_BLAST_0.9SELF0.4OUT-REDO4-Cluster_26592	0	0	0	1	0	0	0	0	0	0	0	0	0	0	0	1	1		0	0	0	1	0	0	0	0	0	0	0	0	0	0	0	1	1	1	Bradi_Seq19303c
V5_BLAST_0.9SELF0.4OUT-REDO4-Cluster_26594	0	0	0	1	0	0	0	0	0	0	0	0	0	0	0	1	2		0	0	0	1	0	0	0	0	0	0	0	0	0	0	0	1	2	1	Bradi_Seq19424c	Bradi_Seq19423c
V5_BLAST_0.9SELF0.4OUT-REDO4-Cluster_26595	0	0	0	1	0	0	0	0	0	0	0	0	0	0	0	1	1		0	0	0	1	0	0	0	0	0	0	0	0	0	0	0	1	1	1	Bradi_Seq19439c
V5_BLAST_0.9SELF0.4OUT-REDO4-Cluster_26597	0	0	0	1	0	0	0	0	0	0	0	0	0	0	0	1	2		0	0	0	1	0	0	0	0	0	0	0	0	0	0	0	1	2	1	Bradi_Seq19518c	Bradi_Seq19517c
V5_BLAST_0.9SELF0.4OUT-REDO4-Cluster_26598	0	0	0	1	0	0	0	0	0	0	0	0	0	0	0	1	1		0	0	0	1	0	0	0	0	0	0	0	0	0	0	0	1	1	1	Bradi_Seq19675c
V5_BLAST_0.9SELF0.4OUT-REDO4-Cluster_26602	0	0	0	1	0	0	0	0	0	0	0	0	0	0	0	1	1		0	0	0	1	0	0	0	0	0	0	0	0	0	0	0	1	1	1	Bradi_Seq20056c
V5_BLAST_0.9SELF0.4OUT-REDO4-Cluster_26603	0	0	0	1	0	0	0	0	0	0	0	0	0	0	0	1	1		0	0	0	1	0	0	0	0	0	0	0	0	0	0	0	1	1	1	Bradi_Seq20077c
V5_BLAST_0.9SELF0.4OUT-REDO4-Cluster_26609	0	0	0	1	0	0	0	0	0	0	0	0	0	0	0	1	1		0	0	0	1	0	0	0	0	0	0	0	0	0	0	0	1	1	1	Bradi_Seq20291c
V5_BLAST_0.9SELF0.4OUT-REDO4-Cluster_26610	0	0	0	1	0	0	0	0	0	0	0	0	0	0	0	1	1		0	0	0	1	0	0	0	0	0	0	0	0	0	0	0	1	1	1	Bradi_Seq20298c
V5_BLAST_0.9SELF0.4OUT-REDO4-Cluster_26611	0	0	0	1	0	0	0	0	0	0	0	0	0	0	0	1	1		0	0	0	1	0	0	0	0	0	0	0	0	0	0	0	1	1	1	Bradi_Seq20317c
V5_BLAST_0.9SELF0.4OUT-REDO4-Cluster_26614	0	0	0	1	0	0	0	0	0	0	0	0	0	0	0	1	1		0	0	0	1	0	0	0	0	0	0	0	0	0	0	0	1	1	1	Bradi_Seq20473c
V5_BLAST_0.9SELF0.4OUT-REDO4-Cluster_26615	0	0	0	1	0	0	0	0	0	0	0	0	0	0	0	1	2		0	0	0	1	0	0	0	0	0	0	0	0	0	0	0	1	2	1	Bradi_Seq20475c	Bradi_Seq20474c
V5_BLAST_0.9SELF0.4OUT-REDO4-Cluster_26622	0	0	0	1	0	0	0	0	0	0	0	0	0	0	0	1	1		0	0	0	1	0	0	0	0	0	0	0	0	0	0	0	1	1	1	Bradi_Seq20750c
V5_BLAST_0.9SELF0.4OUT-REDO4-Cluster_26623	0	0	0	1	0	0	0	0	0	0	0	0	0	0	0	1	2		0	0	0	1	0	0	0	0	0	0	0	0	0	0	0	1	2	1	Bradi_Seq20827c	Bradi_Seq20826c
V5_BLAST_0.9SELF0.4OUT-REDO4-Cluster_26626	0	0	0	1	0	0	0	0	0	0	0	0	0	0	0	1	8		0	0	0	1	0	0	0	0	0	0	0	0	0	0	0	1	8	1	Bradi_Seq20894c	Bradi_Seq20896c	Bradi_Seq20889c	Bradi_Seq20895c	Bradi_Seq20892c	Bradi_Seq20893c	Bradi_Seq20890c	Bradi_Seq20891c
V5_BLAST_0.9SELF0.4OUT-REDO4-Cluster_26627	0	0	0	1	0	0	0	0	0	0	0	0	0	0	0	1	1		0	0	0	1	0	0	0	0	0	0	0	0	0	0	0	1	1	1	Bradi_Seq20901c
V5_BLAST_0.9SELF0.4OUT-REDO4-Cluster_26632	0	0	0	1	0	0	0	0	0	0	0	0	0	0	0	1	2		0	0	0	1	0	0	0	0	0	0	0	0	0	0	0	1	1	1	Bradi_Seq21004	Bradi_Seq21003c
V5_BLAST_0.9SELF0.4OUT-REDO4-Cluster_26633	0	0	0	1	0	0	0	0	0	0	0	0	0	0	0	1	1		0	0	0	1	0	0	0	0	0	0	0	0	0	0	0	1	1	1	Bradi_Seq21012c
V5_BLAST_0.9SELF0.4OUT-REDO4-Cluster_26634	0	0	0	1	0	0	0	0	0	0	0	0	0	0	0	1	1		0	0	0	1	0	0	0	0	0	0	0	0	0	0	0	1	1	1	Bradi_Seq21091c
V5_BLAST_0.9SELF0.4OUT-REDO4-Cluster_26635	0	0	0	1	0	0	0	0	0	0	0	0	0	0	0	1	2		0	0	0	1	0	0	0	0	0	0	0	0	0	0	0	1	2	1	Bradi_Seq21146c	Bradi_Seq21145c
V5_BLAST_0.9SELF0.4OUT-REDO4-Cluster_26636	0	0	0	1	0	0	0	0	0	0	0	0	0	0	0	1	1		0	0	0	1	0	0	0	0	0	0	0	0	0	0	0	1	1	1	Bradi_Seq21217c
V5_BLAST_0.9SELF0.4OUT-REDO4-Cluster_26637	0	0	0	1	0	0	0	0	0	0	0	0	0	0	0	1	1		0	0	0	1	0	0	0	0	0	0	0	0	0	0	0	1	1	1	Bradi_Seq21218c
V5_BLAST_0.9SELF0.4OUT-REDO4-Cluster_26638	0	0	0	1	0	0	0	0	0	0	0	0	0	0	0	1	1		0	0	0	1	0	0	0	0	0	0	0	0	0	0	0	1	1	1	Bradi_Seq21311c
V5_BLAST_0.9SELF0.4OUT-REDO4-Cluster_26642	0	0	0	1	0	0	0	0	0	0	0	0	0	0	0	1	1		0	0	0	1	0	0	0	0	0	0	0	0	0	0	0	1	1	1	Bradi_Seq21637c
V5_BLAST_0.9SELF0.4OUT-REDO4-Cluster_26647	0	0	0	1	0	0	0	0	0	0	0	0	0	0	0	1	1		0	0	0	1	0	0	0	0	0	0	0	0	0	0	0	1	1	1	Bradi_Seq21851c
V5_BLAST_0.9SELF0.4OUT-REDO4-Cluster_26648	0	0	0	1	0	0	0	0	0	0	0	0	0	0	0	1	1		0	0	0	1	0	0	0	0	0	0	0	0	0	0	0	1	1	1	Bradi_Seq21929c
V5_BLAST_0.9SELF0.4OUT-REDO4-Cluster_26649	0	0	0	1	0	0	0	0	0	0	0	0	0	0	0	1	1		0	0	0	1	0	0	0	0	0	0	0	0	0	0	0	1	1	1	Bradi_Seq21992c
V5_BLAST_0.9SELF0.4OUT-REDO4-Cluster_26650	0	0	0	1	0	0	0	0	0	0	0	0	0	0	0	1	1		0	0	0	1	0	0	0	0	0	0	0	0	0	0	0	1	1	1	Bradi_Seq22024c
V5_BLAST_0.9SELF0.4OUT-REDO4-Cluster_26651	0	0	0	1	0	0	0	0	0	0	0	0	0	0	0	1	3		0	0	0	1	0	0	0	0	0	0	0	0	0	0	0	1	3	1	Bradi_Seq22025c	Bradi_Seq22022c	Bradi_Seq22023c
V5_BLAST_0.9SELF0.4OUT-REDO4-Cluster_26655	0	0	0	1	0	0	0	0	0	0	0	0	0	0	0	1	1		0	0	0	1	0	0	0	0	0	0	0	0	0	0	0	1	1	1	Bradi_Seq22290c
V5_BLAST_0.9SELF0.4OUT-REDO4-Cluster_26656	0	0	0	1	0	0	0	0	0	0	0	0	0	0	0	1	1		0	0	0	1	0	0	0	0	0	0	0	0	0	0	0	1	1	1	Bradi_Seq22313c
V5_BLAST_0.9SELF0.4OUT-REDO4-Cluster_26657	0	0	0	1	0	0	0	0	0	0	0	0	0	0	0	1	2		0	0	0	1	0	0	0	0	0	0	0	0	0	0	0	1	1	1	Bradi_Seq22456c	Bradi_Seq22455
V5_BLAST_0.9SELF0.4OUT-REDO4-Cluster_26658	0	0	0	1	0	0	0	0	0	0	0	0	0	0	0	1	1		0	0	0	1	0	0	0	0	0	0	0	0	0	0	0	1	1	1	Bradi_Seq22460c
V5_BLAST_0.9SELF0.4OUT-REDO4-Cluster_26661	0	0	0	1	0	0	0	0	0	0	0	0	0	0	0	1	1		0	0	0	1	0	0	0	0	0	0	0	0	0	0	0	1	1	1	Bradi_Seq22659c
V5_BLAST_0.9SELF0.4OUT-REDO4-Cluster_26662	0	0	0	1	0	0	0	0	0	0	0	0	0	0	0	1	1		0	0	0	1	0	0	0	0	0	0	0	0	0	0	0	1	1	1	Bradi_Seq22677c
V5_BLAST_0.9SELF0.4OUT-REDO4-Cluster_26663	0	0	0	1	0	0	0	0	0	0	0	0	0	0	0	1	1		0	0	0	1	0	0	0	0	0	0	0	0	0	0	0	1	1	1	Bradi_Seq22725c
V5_BLAST_0.9SELF0.4OUT-REDO4-Cluster_26665	0	0	0	1	0	0	0	0	0	0	0	0	0	0	0	1	1		0	0	0	1	0	0	0	0	0	0	0	0	0	0	0	1	1	1	Bradi_Seq22866c
V5_BLAST_0.9SELF0.4OUT-REDO4-Cluster_26666	0	0	0	1	0	0	0	0	0	0	0	0	0	0	0	1	1		0	0	0	1	0	0	0	0	0	0	0	0	0	0	0	1	1	1	Bradi_Seq23180c
V5_BLAST_0.9SELF0.4OUT-REDO4-Cluster_26667	0	0	0	1	0	0	0	0	0	0	0	0	0	0	0	1	1		0	0	0	1	0	0	0	0	0	0	0	0	0	0	0	1	1	1	Bradi_Seq23309c
V5_BLAST_0.9SELF0.4OUT-REDO4-Cluster_26672	0	0	0	1	0	0	0	0	0	0	0	0	0	0	0	1	1		0	0	0	1	0	0	0	0	0	0	0	0	0	0	0	1	1	1	Bradi_Seq23507c
V5_BLAST_0.9SELF0.4OUT-REDO4-Cluster_26673	0	0	0	1	0	0	0	0	0	0	0	0	0	0	0	1	1		0	0	0	1	0	0	0	0	0	0	0	0	0	0	0	1	1	1	Bradi_Seq23693c
V5_BLAST_0.9SELF0.4OUT-REDO4-Cluster_26674	0	0	0	1	0	0	0	0	0	0	0	0	0	0	0	1	1		0	0	0	1	0	0	0	0	0	0	0	0	0	0	0	1	1	1	Bradi_Seq23740c
V5_BLAST_0.9SELF0.4OUT-REDO4-Cluster_26675	0	0	0	1	0	0	0	0	0	1	0	0	0	0	0	2	2		0	0	0	1	0	0	0	0	0	1	0	0	0	0	0	0	2	2	Bradi_Seq23792c	Poptr_seq41305c
V5_BLAST_0.9SELF0.4OUT-REDO4-Cluster_26676	0	0	0	1	0	0	0	0	0	0	0	0	0	0	0	1	1		0	0	0	1	0	0	0	0	0	0	0	0	0	0	0	1	1	1	Bradi_Seq23860c
V5_BLAST_0.9SELF0.4OUT-REDO4-Cluster_26677	0	0	0	1	0	0	0	0	0	0	0	0	0	0	0	1	1		0	0	0	1	0	0	0	0	0	0	0	0	0	0	0	1	1	1	Bradi_Seq23871c
V5_BLAST_0.9SELF0.4OUT-REDO4-Cluster_26678	0	0	0	1	0	0	0	0	0	0	0	0	0	0	0	1	1		0	0	0	1	0	0	0	0	0	0	0	0	0	0	0	1	1	1	Bradi_Seq23872c
V5_BLAST_0.9SELF0.4OUT-REDO4-Cluster_26679	0	0	0	1	0	0	0	0	0	0	0	0	0	0	0	1	2		0	0	0	1	0	0	0	0	0	0	0	0	0	0	0	1	2	1	Bradi_Seq23880c	Bradi_Seq23881c
V5_BLAST_0.9SELF0.4OUT-REDO4-Cluster_26680	0	0	0	1	0	0	0	0	0	0	0	0	0	0	0	1	1		0	0	0	1	0	0	0	0	0	0	0	0	0	0	0	1	1	1	Bradi_Seq23950c
V5_BLAST_0.9SELF0.4OUT-REDO4-Cluster_26681	0	0	0	1	0	0	0	0	0	0	0	0	0	0	0	1	1		0	0	0	1	0	0	0	0	0	0	0	0	0	0	0	1	1	1	Bradi_Seq23956c
V5_BLAST_0.9SELF0.4OUT-REDO4-Cluster_26682	0	0	0	1	0	0	0	0	0	0	0	0	0	0	0	1	8		0	0	0	1	0	0	0	0	0	0	0	0	0	0	0	1	1	1	Bradi_Seq25813	Bradi_Seq25812	Bradi_Seq25810	Bradi_Seq25815	Bradi_Seq23968c	Bradi_Seq25814	Bradi_Seq25811	Bradi_Seq25816
V5_BLAST_0.9SELF0.4OUT-REDO4-Cluster_26683	0	0	0	1	0	0	0	0	0	0	0	0	0	0	0	1	1		0	0	0	1	0	0	0	0	0	0	0	0	0	0	0	1	1	1	Bradi_Seq24014c
V5_BLAST_0.9SELF0.4OUT-REDO4-Cluster_26684	0	0	0	1	0	0	0	0	0	0	0	0	0	0	0	1	1		0	0	0	1	0	0	0	0	0	0	0	0	0	0	0	1	1	1	Bradi_Seq24015c
V5_BLAST_0.9SELF0.4OUT-REDO4-Cluster_26685	0	0	0	1	0	0	0	0	0	0	0	0	0	0	0	1	1		0	0	0	1	0	0	0	0	0	0	0	0	0	0	0	1	1	1	Bradi_Seq24028c
V5_BLAST_0.9SELF0.4OUT-REDO4-Cluster_26687	0	0	0	1	0	0	0	0	0	0	0	0	0	0	0	1	2		0	0	0	1	0	0	0	0	0	0	0	0	0	0	0	1	2	1	Bradi_Seq24188c	Bradi_Seq24189c
V5_BLAST_0.9SELF0.4OUT-REDO4-Cluster_26690	0	0	0	1	0	0	0	0	0	0	0	0	0	0	0	1	1		0	0	0	1	0	0	0	0	0	0	0	0	0	0	0	1	1	1	Bradi_Seq24476c
V5_BLAST_0.9SELF0.4OUT-REDO4-Cluster_26691	0	0	0	1	0	0	0	0	0	0	0	0	0	0	0	1	1		0	0	0	1	0	0	0	0	0	0	0	0	0	0	0	1	1	1	Bradi_Seq24543c
V5_BLAST_0.9SELF0.4OUT-REDO4-Cluster_26692	0	0	0	1	0	0	0	0	0	0	0	0	0	0	0	1	1		0	0	0	1	0	0	0	0	0	0	0	0	0	0	0	1	1	1	Bradi_Seq24790c
V5_BLAST_0.9SELF0.4OUT-REDO4-Cluster_26694	0	0	0	1	0	0	0	0	0	0	0	0	0	0	0	1	1		0	0	0	1	0	0	0	0	0	0	0	0	0	0	0	1	1	1	Bradi_Seq25094c
V5_BLAST_0.9SELF0.4OUT-REDO4-Cluster_26695	0	0	0	1	0	0	0	0	0	0	0	0	0	0	0	1	1		0	0	0	1	0	0	0	0	0	0	0	0	0	0	0	1	1	1	Bradi_Seq25105c
V5_BLAST_0.9SELF0.4OUT-REDO4-Cluster_26696	0	0	0	1	0	0	0	0	0	0	0	0	0	0	0	1	2		0	0	0	1	0	0	0	0	0	0	0	0	0	0	0	1	2	1	Bradi_Seq25151c	Bradi_Seq25150c
V5_BLAST_0.9SELF0.4OUT-REDO4-Cluster_26697	0	0	0	1	0	0	0	0	0	0	0	0	0	0	0	1	1		0	0	0	1	0	0	0	0	0	0	0	0	0	0	0	1	1	1	Bradi_Seq25189c
V5_BLAST_0.9SELF0.4OUT-REDO4-Cluster_26699	0	0	0	1	0	0	0	0	0	0	0	0	0	0	0	1	1		0	0	0	1	0	0	0	0	0	0	0	0	0	0	0	1	1	1	Bradi_Seq25340c
V5_BLAST_0.9SELF0.4OUT-REDO4-Cluster_26701	0	0	0	1	0	0	0	0	0	0	0	0	0	0	0	1	1		0	0	0	1	0	0	0	0	0	0	0	0	0	0	0	1	1	1	Bradi_Seq25444c
V5_BLAST_0.9SELF0.4OUT-REDO4-Cluster_26703	0	0	0	1	0	0	0	0	0	0	0	0	0	0	0	1	1		0	0	0	1	0	0	0	0	0	0	0	0	0	0	0	1	1	1	Bradi_Seq25582c
V5_BLAST_0.9SELF0.4OUT-REDO4-Cluster_26705	0	0	0	1	0	0	0	0	0	0	0	0	0	0	0	1	1		0	0	0	1	0	0	0	0	0	0	0	0	0	0	0	1	1	1	Bradi_Seq25680c
V5_BLAST_0.9SELF0.4OUT-REDO4-Cluster_26706	0	0	0	1	0	0	0	0	0	0	0	0	0	0	0	1	1		0	0	0	1	0	0	0	0	0	0	0	0	0	0	0	1	1	1	Bradi_Seq25708c
V5_BLAST_0.9SELF0.4OUT-REDO4-Cluster_26707	0	0	0	1	0	0	0	0	0	0	0	0	0	0	0	1	1		0	0	0	1	0	0	0	0	0	0	0	0	0	0	0	1	1	1	Bradi_Seq25861c
V5_BLAST_0.9SELF0.4OUT-REDO4-Cluster_26709	0	0	0	1	0	0	0	0	0	0	0	0	0	0	0	1	1		0	0	0	1	0	0	0	0	0	0	0	0	0	0	0	1	1	1	Bradi_Seq25895c
V5_BLAST_0.9SELF0.4OUT-REDO4-Cluster_26710	0	0	0	1	0	0	0	0	0	0	0	0	0	0	0	1	1		0	0	0	1	0	0	0	0	0	0	0	0	0	0	0	1	1	1	Bradi_Seq25906c
V5_BLAST_0.9SELF0.4OUT-REDO4-Cluster_26714	0	0	0	1	0	0	0	0	0	0	0	0	0	0	0	1	1		0	0	0	1	0	0	0	0	0	0	0	0	0	0	0	1	1	1	Bradi_Seq26198c
V5_BLAST_0.9SELF0.4OUT-REDO4-Cluster_26716	0	0	0	1	0	0	0	0	0	0	0	0	0	0	0	1	1		0	0	0	1	0	0	0	0	0	0	0	0	0	0	0	1	1	1	Bradi_Seq26397c
V5_BLAST_0.9SELF0.4OUT-REDO4-Cluster_26717	0	0	0	1	0	0	0	0	0	0	0	0	0	0	0	1	1		0	0	0	1	0	0	0	0	0	0	0	0	0	0	0	1	1	1	Bradi_Seq26413c
V5_BLAST_0.9SELF0.4OUT-REDO4-Cluster_26719	0	0	0	1	0	0	0	0	0	0	0	0	0	0	0	1	1		0	0	0	1	0	0	0	0	0	0	0	0	0	0	0	1	1	1	Bradi_Seq26538c
V5_BLAST_0.9SELF0.4OUT-REDO4-Cluster_26720	0	0	0	1	0	0	0	0	0	0	0	0	0	0	0	1	4		0	0	0	1	0	0	0	0	0	0	0	0	0	0	0	1	4	1	Bradi_Seq26540c	Bradi_Seq26542c	Bradi_Seq26541c	Bradi_Seq26539c
V5_BLAST_0.9SELF0.4OUT-REDO4-Cluster_26726	0	0	0	1	0	0	0	0	0	0	0	0	0	0	0	1	1		0	0	0	1	0	0	0	0	0	0	0	0	0	0	0	1	1	1	Bradi_Seq27084c
V5_BLAST_0.9SELF0.4OUT-REDO4-Cluster_26727	0	0	0	1	0	0	0	0	0	0	0	0	0	0	0	1	1		0	0	0	1	0	0	0	0	0	0	0	0	0	0	0	1	1	1	Bradi_Seq27194c
V5_BLAST_0.9SELF0.4OUT-REDO4-Cluster_26728	0	0	0	1	0	0	0	0	0	0	0	0	0	0	0	1	1		0	0	0	1	0	0	0	0	0	0	0	0	0	0	0	1	1	1	Bradi_Seq27196c
V5_BLAST_0.9SELF0.4OUT-REDO4-Cluster_26729	0	0	0	1	0	0	0	0	0	0	0	0	0	0	0	1	6		0	0	0	1	0	0	0	0	0	0	0	0	0	0	0	1	3	1	Bradi_Seq27243	Bradi_Seq27248c	Bradi_Seq27244	Bradi_Seq27247c	Bradi_Seq27245	Bradi_Seq27246c
V5_BLAST_0.9SELF0.4OUT-REDO4-Cluster_26730	0	0	0	1	0	0	0	0	0	0	0	0	0	0	0	1	1		0	0	0	1	0	0	0	0	0	0	0	0	0	0	0	1	1	1	Bradi_Seq27271c
V5_BLAST_0.9SELF0.4OUT-REDO4-Cluster_26733	0	0	0	1	0	0	0	0	0	0	0	0	0	0	0	1	1		0	0	0	1	0	0	0	0	0	0	0	0	0	0	0	1	1	1	Bradi_Seq27476c
V5_BLAST_0.9SELF0.4OUT-REDO4-Cluster_26735	0	0	0	1	0	0	0	0	0	0	0	0	0	0	0	1	1		0	0	0	1	0	0	0	0	0	0	0	0	0	0	0	1	1	1	Bradi_Seq27590c
V5_BLAST_0.9SELF0.4OUT-REDO4-Cluster_26738	0	0	0	1	0	0	0	0	0	0	0	0	0	0	0	1	1		0	0	0	1	0	0	0	0	0	0	0	0	0	0	0	1	1	1	Bradi_Seq27736c
V5_BLAST_0.9SELF0.4OUT-REDO4-Cluster_26739	0	0	0	1	0	0	0	0	0	0	0	0	0	0	0	1	1		0	0	0	1	0	0	0	0	0	0	0	0	0	0	0	1	1	1	Bradi_Seq27758c
V5_BLAST_0.9SELF0.4OUT-REDO4-Cluster_26740	0	0	0	1	0	0	0	0	0	0	0	0	0	0	0	1	6		0	0	0	1	0	0	0	0	0	0	0	0	0	0	0	1	6	1	Bradi_Seq27761c	Bradi_Seq27760c	Bradi_Seq27762c	Bradi_Seq27759c	Bradi_Seq27764c	Bradi_Seq27763c
V5_BLAST_0.9SELF0.4OUT-REDO4-Cluster_26741	0	0	0	1	0	0	0	0	0	0	0	0	0	0	0	1	1		0	0	0	1	0	0	0	0	0	0	0	0	0	0	0	1	1	1	Bradi_Seq27808c
V5_BLAST_0.9SELF0.4OUT-REDO4-Cluster_26742	0	0	0	1	0	0	0	0	0	0	0	0	0	0	0	1	1		0	0	0	1	0	0	0	0	0	0	0	0	0	0	0	1	1	1	Bradi_Seq27871c
V5_BLAST_0.9SELF0.4OUT-REDO4-Cluster_26743	0	0	0	1	0	0	0	0	0	0	0	0	0	0	0	1	1		0	0	0	1	0	0	0	0	0	0	0	0	0	0	0	1	1	1	Bradi_Seq27898c
V5_BLAST_0.9SELF0.4OUT-REDO4-Cluster_26745	0	0	0	1	0	0	0	0	0	0	0	0	0	0	0	1	1		0	0	0	1	0	0	0	0	0	0	0	0	0	0	0	1	1	1	Bradi_Seq28024c
V5_BLAST_0.9SELF0.4OUT-REDO4-Cluster_26746	0	0	0	1	0	0	0	0	0	0	0	0	0	0	0	1	1		0	0	0	1	0	0	0	0	0	0	0	0	0	0	0	1	1	1	Bradi_Seq28074c
V5_BLAST_0.9SELF0.4OUT-REDO4-Cluster_26747	0	0	0	1	0	0	0	0	0	0	0	0	0	0	0	1	1		0	0	0	1	0	0	0	0	0	0	0	0	0	0	0	1	1	1	Bradi_Seq28112c
V5_BLAST_0.9SELF0.4OUT-REDO4-Cluster_26748	0	0	0	1	0	0	0	0	0	0	0	0	0	0	0	1	6		0	0	0	1	0	0	0	0	0	0	0	0	0	0	0	1	3	1	Bradi_Seq28110	Bradi_Seq28111	Bradi_Seq28113c	Bradi_Seq28109	Bradi_Seq28114c	Bradi_Seq28115c
V5_BLAST_0.9SELF0.4OUT-REDO4-Cluster_26752	0	0	0	1	0	0	0	0	0	0	0	0	0	0	0	1	1		0	0	0	1	0	0	0	0	0	0	0	0	0	0	0	1	1	1	Bradi_Seq28199c
V5_BLAST_0.9SELF0.4OUT-REDO4-Cluster_26753	0	0	0	1	0	0	0	0	0	0	0	0	0	0	0	1	1		0	0	0	1	0	0	0	0	0	0	0	0	0	0	0	1	1	1	Bradi_Seq28233c
V5_BLAST_0.9SELF0.4OUT-REDO4-Cluster_26754	0	0	0	1	0	0	0	0	0	0	0	0	0	0	0	1	10		0	0	0	1	0	0	0	0	0	0	0	0	0	0	0	1	10	1	Bradi_Seq28247c	Bradi_Seq28252c	Bradi_Seq28249c	Bradi_Seq28244c	Bradi_Seq28251c	Bradi_Seq28250c	Bradi_Seq28253c	Bradi_Seq28248c	Bradi_Seq28245c	Bradi_Seq28246c
V5_BLAST_0.9SELF0.4OUT-REDO4-Cluster_26755	0	0	0	1	0	0	0	0	0	0	0	0	0	0	0	1	1		0	0	0	1	0	0	0	0	0	0	0	0	0	0	0	1	1	1	Bradi_Seq28254c
V5_BLAST_0.9SELF0.4OUT-REDO4-Cluster_26759	0	0	0	1	0	0	0	0	0	0	0	0	0	0	0	1	1		0	0	0	1	0	0	0	0	0	0	0	0	0	0	0	1	1	1	Bradi_Seq28434c
V5_BLAST_0.9SELF0.4OUT-REDO4-Cluster_26760	0	0	0	1	0	0	0	0	0	0	0	0	0	0	0	1	1		0	0	0	1	0	0	0	0	0	0	0	0	0	0	0	1	1	1	Bradi_Seq28450c
V5_BLAST_0.9SELF0.4OUT-REDO4-Cluster_26765	0	0	0	1	0	0	0	0	0	0	0	0	0	0	0	1	1		0	0	0	1	0	0	0	0	0	0	0	0	0	0	0	1	1	1	Bradi_Seq28594c
V5_BLAST_0.9SELF0.4OUT-REDO4-Cluster_26766	0	0	0	1	0	0	0	0	0	0	0	0	0	0	0	1	1		0	0	0	1	0	0	0	0	0	0	0	0	0	0	0	1	1	1	Bradi_Seq28628c
V5_BLAST_0.9SELF0.4OUT-REDO4-Cluster_26767	0	0	0	1	0	0	0	0	0	0	0	0	0	0	0	1	1		0	0	0	1	0	0	0	0	0	0	0	0	0	0	0	1	1	1	Bradi_Seq28705c
V5_BLAST_0.9SELF0.4OUT-REDO4-Cluster_26768	0	0	0	1	0	0	0	0	0	0	0	0	0	0	0	1	1		0	0	0	1	0	0	0	0	0	0	0	0	0	0	0	1	1	1	Bradi_Seq28783c
V5_BLAST_0.9SELF0.4OUT-REDO4-Cluster_26769	0	0	0	1	0	0	0	0	0	0	0	0	0	0	0	1	2		0	0	0	1	0	0	0	0	0	0	0	0	0	0	0	1	2	1	Bradi_Seq28805c	Bradi_Seq28806c
V5_BLAST_0.9SELF0.4OUT-REDO4-Cluster_26770	0	0	0	1	0	0	0	0	0	0	0	0	0	0	0	1	1		0	0	0	1	0	0	0	0	0	0	0	0	0	0	0	1	1	1	Bradi_Seq28924c
V5_BLAST_0.9SELF0.4OUT-REDO4-Cluster_26771	0	0	0	1	0	0	0	0	0	0	0	0	0	0	0	1	2		0	0	0	1	0	0	0	0	0	0	0	0	0	0	0	1	2	1	Bradi_Seq29049c	Bradi_Seq29050c
V5_BLAST_0.9SELF0.4OUT-REDO4-Cluster_26775	0	0	0	1	0	0	0	0	0	0	0	0	0	0	0	1	1		0	0	0	1	0	0	0	0	0	0	0	0	0	0	0	1	1	1	Bradi_Seq29276c
V5_BLAST_0.9SELF0.4OUT-REDO4-Cluster_26776	0	0	0	1	0	0	0	0	0	0	0	0	0	0	0	1	1		0	0	0	1	0	0	0	0	0	0	0	0	0	0	0	1	1	1	Bradi_Seq29282c
V5_BLAST_0.9SELF0.4OUT-REDO4-Cluster_26777	0	0	0	1	0	0	0	0	0	0	0	0	0	0	0	1	1		0	0	0	1	0	0	0	0	0	0	0	0	0	0	0	1	1	1	Bradi_Seq29283c
V5_BLAST_0.9SELF0.4OUT-REDO4-Cluster_26778	0	0	0	1	0	0	0	0	0	0	0	0	0	0	0	1	1		0	0	0	1	0	0	0	0	0	0	0	0	0	0	0	1	1	1	Bradi_Seq29284c
V5_BLAST_0.9SELF0.4OUT-REDO4-Cluster_26781	0	0	0	1	0	0	0	0	0	0	0	0	0	0	0	1	1		0	0	0	1	0	0	0	0	0	0	0	0	0	0	0	1	1	1	Bradi_Seq29499c
V5_BLAST_0.9SELF0.4OUT-REDO4-Cluster_26782	0	0	0	1	0	0	0	0	0	0	0	0	0	0	0	1	1		0	0	0	1	0	0	0	0	0	0	0	0	0	0	0	1	1	1	Bradi_Seq29621c
V5_BLAST_0.9SELF0.4OUT-REDO4-Cluster_26788	0	0	0	1	0	0	0	0	0	0	0	0	0	0	0	1	4		0	0	0	1	0	0	0	0	0	0	0	0	0	0	0	1	2	1	Bradi_Seq29982c	Bradi_Seq29981c	Bradi_Seq15738	Bradi_Seq15737
V5_BLAST_0.9SELF0.4OUT-REDO4-Cluster_26789	0	0	0	1	0	0	0	0	0	0	0	0	0	0	0	1	2		0	0	0	1	0	0	0	0	0	0	0	0	0	0	0	1	2	1	Bradi_Seq29993c	Bradi_Seq29992c
V5_BLAST_0.9SELF0.4OUT-REDO4-Cluster_26790	0	0	0	1	0	0	0	0	0	0	0	0	0	0	0	1	1		0	0	0	1	0	0	0	0	0	0	0	0	0	0	0	1	1	1	Bradi_Seq30012c
V5_BLAST_0.9SELF0.4OUT-REDO4-Cluster_26791	0	0	0	1	0	0	0	0	0	0	0	0	0	0	0	1	4		0	0	0	1	0	0	0	0	0	0	0	0	0	0	0	1	4	1	Bradi_Seq30013c	Bradi_Seq30016c	Bradi_Seq30015c	Bradi_Seq30014c
V5_BLAST_0.9SELF0.4OUT-REDO4-Cluster_26792	0	0	0	1	0	0	0	0	0	0	0	0	0	0	0	1	1		0	0	0	1	0	0	0	0	0	0	0	0	0	0	0	1	1	1	Bradi_Seq30068c
V5_BLAST_0.9SELF0.4OUT-REDO4-Cluster_26793	0	0	0	1	0	0	0	0	0	0	0	0	0	0	0	1	1		0	0	0	1	0	0	0	0	0	0	0	0	0	0	0	1	1	1	Bradi_Seq30115c
V5_BLAST_0.9SELF0.4OUT-REDO4-Cluster_26795	0	0	0	1	0	0	0	0	0	0	0	0	0	0	0	1	2		0	0	0	1	0	0	0	0	0	0	0	0	0	0	0	1	2	1	Bradi_Seq30184c	Bradi_Seq30185c
V5_BLAST_0.9SELF0.4OUT-REDO4-Cluster_26796	0	0	0	1	0	0	0	0	0	0	0	0	0	0	0	1	1		0	0	0	1	0	0	0	0	0	0	0	0	0	0	0	1	1	1	Bradi_Seq30241c
V5_BLAST_0.9SELF0.4OUT-REDO4-Cluster_26797	0	0	0	1	0	0	0	0	0	0	0	0	0	0	0	1	1		0	0	0	1	0	0	0	0	0	0	0	0	0	0	0	1	1	1	Bradi_Seq30306c
V5_BLAST_0.9SELF0.4OUT-REDO4-Cluster_26798	0	0	0	1	0	0	0	0	0	0	0	0	0	0	0	1	1		0	0	0	1	0	0	0	0	0	0	0	0	0	0	0	1	1	1	Bradi_Seq30347c
V5_BLAST_0.9SELF0.4OUT-REDO4-Cluster_26801	0	0	0	1	0	0	0	0	0	0	0	0	0	0	0	1	1		0	0	0	1	0	0	0	0	0	0	0	0	0	0	0	1	1	1	Bradi_Seq30536c
V5_BLAST_0.9SELF0.4OUT-REDO4-Cluster_26802	0	0	0	1	0	0	0	0	0	0	0	0	0	0	0	1	1		0	0	0	1	0	0	0	0	0	0	0	0	0	0	0	1	1	1	Bradi_Seq30606c
V5_BLAST_0.9SELF0.4OUT-REDO4-Cluster_26803	0	0	0	1	0	0	0	0	0	0	0	0	0	0	0	1	1		0	0	0	1	0	0	0	0	0	0	0	0	0	0	0	1	1	1	Bradi_Seq30612c
V5_BLAST_0.9SELF0.4OUT-REDO4-Cluster_26805	0	0	0	1	0	0	0	0	0	0	0	0	0	0	0	1	1		0	0	0	1	0	0	0	0	0	0	0	0	0	0	0	1	1	1	Bradi_Seq30735c
V5_BLAST_0.9SELF0.4OUT-REDO4-Cluster_26807	0	0	0	1	0	0	0	0	0	0	0	0	0	0	0	1	1		0	0	0	1	0	0	0	0	0	0	0	0	0	0	0	1	1	1	Bradi_Seq30915c
V5_BLAST_0.9SELF0.4OUT-REDO4-Cluster_26809	0	0	0	1	0	0	0	0	0	0	0	0	0	0	0	1	1		0	0	0	1	0	0	0	0	0	0	0	0	0	0	0	1	1	1	Bradi_Seq30973c
V5_BLAST_0.9SELF0.4OUT-REDO4-Cluster_26818	0	0	0	1	0	0	0	0	0	0	0	0	0	0	0	1	4		0	0	0	1	0	0	0	0	0	0	0	0	0	0	0	1	4	1	Bradi_Seq31492c	Bradi_Seq31491c	Bradi_Seq31493c	Bradi_Seq31490c
V5_BLAST_0.9SELF0.4OUT-REDO4-Cluster_26820	0	0	0	1	0	0	0	0	0	0	0	0	0	0	0	1	1		0	0	0	1	0	0	0	0	0	0	0	0	0	0	0	1	1	1	Bradi_Seq31662c
V5_BLAST_0.9SELF0.4OUT-REDO4-Cluster_26824	0	0	0	1	0	0	0	0	0	0	0	0	0	0	0	1	1		0	0	0	1	0	0	0	0	0	0	0	0	0	0	0	1	1	1	Bradi_Seq31958c
V5_BLAST_0.9SELF0.4OUT-REDO4-Cluster_26825	0	0	0	1	0	0	0	0	0	0	0	0	0	0	0	1	1		0	0	0	1	0	0	0	0	0	0	0	0	0	0	0	1	1	1	Bradi_Seq31964c
V5_BLAST_0.9SELF0.4OUT-REDO4-Cluster_26827	0	0	0	1	0	0	0	0	0	0	0	0	0	0	0	1	4		0	0	0	1	0	0	0	0	0	0	0	0	0	0	0	1	4	1	Bradi_Seq32133c	Bradi_Seq32131c	Bradi_Seq32130c	Bradi_Seq32132c
V5_BLAST_0.9SELF0.4OUT-REDO4-Cluster_26830	0	0	0	1	0	0	0	0	0	0	0	0	0	0	0	1	1		0	0	0	1	0	0	0	0	0	0	0	0	0	0	0	1	1	1	Bradi_Seq32288c
V5_BLAST_0.9SELF0.4OUT-REDO4-Cluster_26833	0	0	0	1	0	0	0	0	0	0	0	0	0	0	0	1	2		0	0	0	1	0	0	0	0	0	0	0	0	0	0	0	1	2	1	Bradi_Seq32367c	Bradi_Seq32368c
V5_BLAST_0.9SELF0.4OUT-REDO4-Cluster_26835	0	0	0	1	0	0	0	0	0	0	0	0	0	0	0	1	1		0	0	0	1	0	0	0	0	0	0	0	0	0	0	0	1	1	1	Bradi_Seq32473c
V5_BLAST_0.9SELF0.4OUT-REDO4-Cluster_26836	0	0	0	1	0	0	0	0	0	0	0	0	0	0	0	1	1		0	0	0	1	0	0	0	0	0	0	0	0	0	0	0	1	1	1	Bradi_Seq32532c
V5_BLAST_0.9SELF0.4OUT-REDO4-Cluster_26837	0	0	0	1	0	0	0	0	0	0	0	0	0	0	0	1	2		0	0	0	1	0	0	0	0	0	0	0	0	0	0	0	1	2	1	Bradi_Seq32577c	Bradi_Seq32576c
V5_BLAST_0.9SELF0.4OUT-REDO4-Cluster_26843	0	0	0	1	0	0	0	0	0	0	0	0	0	0	0	1	2		0	0	0	1	0	0	0	0	0	0	0	0	0	0	0	1	1	1	Bradi_Seq32789c	Bradi_Seq39202
V5_BLAST_0.9SELF0.4OUT-REDO4-Cluster_26844	0	0	0	1	0	0	0	0	0	0	0	0	0	0	0	1	1		0	0	0	1	0	0	0	0	0	0	0	0	0	0	0	1	1	1	Bradi_Seq32848c
V5_BLAST_0.9SELF0.4OUT-REDO4-Cluster_26845	0	0	0	1	0	0	0	0	0	0	0	0	0	0	0	1	1		0	0	0	1	0	0	0	0	0	0	0	0	0	0	0	1	1	1	Bradi_Seq32927c
V5_BLAST_0.9SELF0.4OUT-REDO4-Cluster_26846	0	0	0	1	0	0	0	0	0	0	0	0	0	0	0	1	2		0	0	0	1	0	0	0	0	0	0	0	0	0	0	0	1	2	1	Bradi_Seq32930c	Bradi_Seq32929c
V5_BLAST_0.9SELF0.4OUT-REDO4-Cluster_26847	0	0	0	1	0	0	0	0	0	0	0	0	0	0	0	1	1		0	0	0	1	0	0	0	0	0	0	0	0	0	0	0	1	1	1	Bradi_Seq33047c
V5_BLAST_0.9SELF0.4OUT-REDO4-Cluster_26851	0	0	0	1	0	0	0	0	0	0	0	0	0	0	0	1	1		0	0	0	1	0	0	0	0	0	0	0	0	0	0	0	1	1	1	Bradi_Seq33124c
V5_BLAST_0.9SELF0.4OUT-REDO4-Cluster_26853	0	0	0	1	0	0	0	0	0	0	0	0	0	0	0	1	1		0	0	0	1	0	0	0	0	0	0	0	0	0	0	0	1	1	1	Bradi_Seq33195c
V5_BLAST_0.9SELF0.4OUT-REDO4-Cluster_26854	0	0	0	1	0	0	0	0	0	0	0	0	0	0	0	1	1		0	0	0	1	0	0	0	0	0	0	0	0	0	0	0	1	1	1	Bradi_Seq33198c
V5_BLAST_0.9SELF0.4OUT-REDO4-Cluster_26855	0	0	0	1	0	0	0	0	0	0	0	0	0	0	0	1	1		0	0	0	1	0	0	0	0	0	0	0	0	0	0	0	1	1	1	Bradi_Seq33313c
V5_BLAST_0.9SELF0.4OUT-REDO4-Cluster_26856	0	0	0	1	0	0	0	0	0	0	0	0	0	0	0	1	1		0	0	0	1	0	0	0	0	0	0	0	0	0	0	0	1	1	1	Bradi_Seq33586c
V5_BLAST_0.9SELF0.4OUT-REDO4-Cluster_26860	0	0	0	1	0	0	0	0	0	0	0	0	0	0	0	1	1		0	0	0	1	0	0	0	0	0	0	0	0	0	0	0	1	1	1	Bradi_Seq33867c
V5_BLAST_0.9SELF0.4OUT-REDO4-Cluster_26861	0	0	0	1	0	0	0	0	0	0	0	0	0	0	0	1	8		0	0	0	1	0	0	0	0	0	0	0	0	0	0	0	1	8	1	Bradi_Seq33869c	Bradi_Seq33864c	Bradi_Seq33862c	Bradi_Seq33861c	Bradi_Seq33868c	Bradi_Seq33866c	Bradi_Seq33865c	Bradi_Seq33863c
V5_BLAST_0.9SELF0.4OUT-REDO4-Cluster_26862	0	0	0	1	0	0	0	0	0	0	0	0	0	0	0	1	2		0	0	0	1	0	0	0	0	0	0	0	0	0	0	0	1	2	1	Bradi_Seq33930c	Bradi_Seq33929c
V5_BLAST_0.9SELF0.4OUT-REDO4-Cluster_26863	0	0	0	1	0	0	0	0	0	0	0	0	0	0	0	1	2		0	0	0	1	0	0	0	0	0	0	0	0	0	0	0	1	2	1	Bradi_Seq33966c	Bradi_Seq33965c
V5_BLAST_0.9SELF0.4OUT-REDO4-Cluster_26866	0	0	0	1	0	0	0	0	0	0	0	0	0	0	0	1	2		0	0	0	1	0	0	0	0	0	0	0	0	0	0	0	1	1	1	Bradi_Seq34119c	Bradi_Seq32804
V5_BLAST_0.9SELF0.4OUT-REDO4-Cluster_26868	0	0	0	1	0	0	0	0	0	0	0	0	0	0	0	1	1		0	0	0	1	0	0	0	0	0	0	0	0	0	0	0	1	1	1	Bradi_Seq34177c
V5_BLAST_0.9SELF0.4OUT-REDO4-Cluster_26872	0	0	0	1	0	0	0	0	0	0	0	0	0	0	0	1	2		0	0	0	1	0	0	0	0	0	0	0	0	0	0	0	1	1	1	Bradi_Seq34761	Bradi_Seq34665c
V5_BLAST_0.9SELF0.4OUT-REDO4-Cluster_26876	0	0	0	1	0	0	0	0	0	0	0	0	0	0	0	1	1		0	0	0	1	0	0	0	0	0	0	0	0	0	0	0	1	1	1	Bradi_Seq34737c
V5_BLAST_0.9SELF0.4OUT-REDO4-Cluster_26880	0	0	0	1	0	0	0	0	0	0	0	0	0	0	0	1	2		0	0	0	1	0	0	0	0	0	0	0	0	0	0	0	1	2	1	Bradi_Seq34850c	Bradi_Seq34851c
V5_BLAST_0.9SELF0.4OUT-REDO4-Cluster_26881	0	0	0	1	0	0	0	0	0	0	0	0	0	0	0	1	1		0	0	0	1	0	0	0	0	0	0	0	0	0	0	0	1	1	1	Bradi_Seq34854c
V5_BLAST_0.9SELF0.4OUT-REDO4-Cluster_26882	0	0	0	1	0	0	0	0	0	0	0	0	0	0	0	1	1		0	0	0	1	0	0	0	0	0	0	0	0	0	0	0	1	1	1	Bradi_Seq34896c
V5_BLAST_0.9SELF0.4OUT-REDO4-Cluster_26883	0	0	0	1	0	0	0	0	0	0	0	0	0	0	0	1	1		0	0	0	1	0	0	0	0	0	0	0	0	0	0	0	1	1	1	Bradi_Seq34909c
V5_BLAST_0.9SELF0.4OUT-REDO4-Cluster_26884	0	0	0	1	0	0	0	0	0	0	0	0	0	0	0	1	2		0	0	0	1	0	0	0	0	0	0	0	0	0	0	0	1	2	1	Bradi_Seq34910c	Bradi_Seq34911c
V5_BLAST_0.9SELF0.4OUT-REDO4-Cluster_26885	0	0	0	1	0	0	0	0	0	0	0	0	0	0	0	1	1		0	0	0	1	0	0	0	0	0	0	0	0	0	0	0	1	1	1	Bradi_Seq34948c
V5_BLAST_0.9SELF0.4OUT-REDO4-Cluster_26886	0	0	0	1	0	0	0	0	0	0	0	0	0	0	0	1	1		0	0	0	1	0	0	0	0	0	0	0	0	0	0	0	1	1	1	Bradi_Seq35113c
V5_BLAST_0.9SELF0.4OUT-REDO4-Cluster_26887	0	0	0	1	0	0	0	0	0	0	0	0	0	0	0	1	2		0	0	0	1	0	0	0	0	0	0	0	0	0	0	0	1	2	1	Bradi_Seq35259c	Bradi_Seq18533c
V5_BLAST_0.9SELF0.4OUT-REDO4-Cluster_26894	0	0	0	1	0	0	0	0	0	0	0	0	0	0	0	1	1		0	0	0	1	0	0	0	0	0	0	0	0	0	0	0	1	1	1	Bradi_Seq35540c
V5_BLAST_0.9SELF0.4OUT-REDO4-Cluster_26896	0	0	0	1	0	0	0	0	0	0	0	0	0	0	0	1	1		0	0	0	1	0	0	0	0	0	0	0	0	0	0	0	1	1	1	Bradi_Seq35580c
V5_BLAST_0.9SELF0.4OUT-REDO4-Cluster_26897	0	0	0	1	0	0	0	0	0	0	0	0	0	0	0	1	1		0	0	0	1	0	0	0	0	0	0	0	0	0	0	0	1	1	1	Bradi_Seq35604c
V5_BLAST_0.9SELF0.4OUT-REDO4-Cluster_26898	0	0	0	1	0	0	0	0	0	0	0	0	0	0	0	1	1		0	0	0	1	0	0	0	0	0	0	0	0	0	0	0	1	1	1	Bradi_Seq35652c
V5_BLAST_0.9SELF0.4OUT-REDO4-Cluster_26899	0	0	0	1	0	0	0	0	0	0	0	0	0	0	0	1	1		0	0	0	1	0	0	0	0	0	0	0	0	0	0	0	1	1	1	Bradi_Seq35669c
V5_BLAST_0.9SELF0.4OUT-REDO4-Cluster_26900	0	0	0	1	0	0	0	0	0	0	0	0	0	0	0	1	1		0	0	0	1	0	0	0	0	0	0	0	0	0	0	0	1	1	1	Bradi_Seq35690c
V5_BLAST_0.9SELF0.4OUT-REDO4-Cluster_26905	0	0	0	1	0	0	0	0	0	0	0	0	0	0	0	1	1		0	0	0	1	0	0	0	0	0	0	0	0	0	0	0	1	1	1	Bradi_Seq36486c
V5_BLAST_0.9SELF0.4OUT-REDO4-Cluster_26906	0	0	0	1	0	0	0	0	0	0	0	0	0	0	0	1	1		0	0	0	1	0	0	0	0	0	0	0	0	0	0	0	1	1	1	Bradi_Seq36536c
V5_BLAST_0.9SELF0.4OUT-REDO4-Cluster_26914	0	0	0	1	0	0	0	0	0	0	0	0	0	0	0	1	1		0	0	0	1	0	0	0	0	0	0	0	0	0	0	0	1	1	1	Bradi_Seq36755c
V5_BLAST_0.9SELF0.4OUT-REDO4-Cluster_26915	0	0	0	1	0	0	0	0	0	0	0	0	0	0	0	1	1		0	0	0	1	0	0	0	0	0	0	0	0	0	0	0	1	1	1	Bradi_Seq36797c
V5_BLAST_0.9SELF0.4OUT-REDO4-Cluster_26916	0	0	0	1	0	0	0	0	0	0	0	0	0	0	0	1	1		0	0	0	1	0	0	0	0	0	0	0	0	0	0	0	1	1	1	Bradi_Seq36807c
V5_BLAST_0.9SELF0.4OUT-REDO4-Cluster_26917	0	0	0	1	0	0	0	0	0	1	0	0	0	0	0	2	2		0	0	0	1	0	0	0	0	0	0	0	0	0	0	0	1	1	1	Bradi_Seq36858c	Poptr_seq33712
V5_BLAST_0.9SELF0.4OUT-REDO4-Cluster_26919	0	0	0	1	0	0	0	0	0	0	0	0	0	0	0	1	1		0	0	0	1	0	0	0	0	0	0	0	0	0	0	0	1	1	1	Bradi_Seq37016c
V5_BLAST_0.9SELF0.4OUT-REDO4-Cluster_26922	0	0	0	1	0	0	0	0	0	0	0	0	0	0	0	1	1		0	0	0	1	0	0	0	0	0	0	0	0	0	0	0	1	1	1	Bradi_Seq37141c
V5_BLAST_0.9SELF0.4OUT-REDO4-Cluster_26923	0	0	0	1	0	0	0	0	0	0	0	0	0	0	0	1	1		0	0	0	1	0	0	0	0	0	0	0	0	0	0	0	1	1	1	Bradi_Seq37143c
V5_BLAST_0.9SELF0.4OUT-REDO4-Cluster_26924	0	0	0	1	0	0	0	0	0	0	0	0	0	0	0	1	1		0	0	0	1	0	0	0	0	0	0	0	0	0	0	0	1	1	1	Bradi_Seq37144c
V5_BLAST_0.9SELF0.4OUT-REDO4-Cluster_26925	0	0	0	1	0	0	0	0	0	0	0	0	0	0	0	1	1		0	0	0	1	0	0	0	0	0	0	0	0	0	0	0	1	1	1	Bradi_Seq37285c
V5_BLAST_0.9SELF0.4OUT-REDO4-Cluster_26926	0	0	0	1	0	0	0	0	0	0	0	0	0	0	0	1	1		0	0	0	1	0	0	0	0	0	0	0	0	0	0	0	1	1	1	Bradi_Seq37325c
V5_BLAST_0.9SELF0.4OUT-REDO4-Cluster_26929	0	0	0	1	0	0	0	0	0	0	0	0	0	0	0	1	1		0	0	0	1	0	0	0	0	0	0	0	0	0	0	0	1	1	1	Bradi_Seq37425c
V5_BLAST_0.9SELF0.4OUT-REDO4-Cluster_26930	0	0	0	1	0	0	0	0	0	0	0	0	0	0	0	1	1		0	0	0	1	0	0	0	0	0	0	0	0	0	0	0	1	1	1	Bradi_Seq37496c
V5_BLAST_0.9SELF0.4OUT-REDO4-Cluster_26931	0	0	0	1	0	0	0	0	0	0	0	0	0	0	0	1	2		0	0	0	1	0	0	0	0	0	0	0	0	0	0	0	1	2	1	Bradi_Seq37498c	Bradi_Seq37497c
V5_BLAST_0.9SELF0.4OUT-REDO4-Cluster_26938	0	0	0	1	0	0	0	0	0	0	0	0	0	0	0	1	1		0	0	0	1	0	0	0	0	0	0	0	0	0	0	0	1	1	1	Bradi_Seq37902c
V5_BLAST_0.9SELF0.4OUT-REDO4-Cluster_26940	0	0	0	1	0	0	0	0	0	0	0	0	0	0	0	1	2		0	0	0	1	0	0	0	0	0	0	0	0	0	0	0	1	2	1	Bradi_Seq37954c	Bradi_Seq37955c
V5_BLAST_0.9SELF0.4OUT-REDO4-Cluster_26942	0	0	0	1	0	0	0	0	0	0	0	0	0	0	0	1	1		0	0	0	1	0	0	0	0	0	0	0	0	0	0	0	1	1	1	Bradi_Seq38189c
V5_BLAST_0.9SELF0.4OUT-REDO4-Cluster_26943	0	0	0	1	0	0	0	0	0	0	0	0	0	0	0	1	1		0	0	0	1	0	0	0	0	0	0	0	0	0	0	0	1	1	1	Bradi_Seq38191c
V5_BLAST_0.9SELF0.4OUT-REDO4-Cluster_26948	0	0	0	1	0	0	0	0	0	0	0	0	0	0	0	1	4		0	0	0	1	0	0	0	0	0	0	0	0	0	0	0	1	4	1	Bradi_Seq38446c	Bradi_Seq38444c	Bradi_Seq38445c	Bradi_Seq38447c
V5_BLAST_0.9SELF0.4OUT-REDO4-Cluster_26949	0	0	0	1	0	0	0	0	0	0	0	0	0	0	0	1	1		0	0	0	1	0	0	0	0	0	0	0	0	0	0	0	1	1	1	Bradi_Seq38540c
V5_BLAST_0.9SELF0.4OUT-REDO4-Cluster_26951	0	0	0	1	0	0	0	0	0	0	0	0	0	0	0	1	1		0	0	0	1	0	0	0	0	0	0	0	0	0	0	0	1	1	1	Bradi_Seq38570c
V5_BLAST_0.9SELF0.4OUT-REDO4-Cluster_26953	0	0	0	1	0	0	0	0	0	0	0	0	0	0	0	1	1		0	0	0	1	0	0	0	0	0	0	0	0	0	0	0	1	1	1	Bradi_Seq38691c
V5_BLAST_0.9SELF0.4OUT-REDO4-Cluster_26964	0	0	0	1	0	0	0	0	0	0	0	0	0	0	0	1	1		0	0	0	1	0	0	0	0	0	0	0	0	0	0	0	1	1	1	Bradi_Seq39119c
V5_BLAST_0.9SELF0.4OUT-REDO4-Cluster_26966	0	0	0	1	0	0	0	0	0	0	0	0	0	0	0	1	1		0	0	0	1	0	0	0	0	0	0	0	0	0	0	0	1	1	1	Bradi_Seq39244c
V5_BLAST_0.9SELF0.4OUT-REDO4-Cluster_26971	0	0	0	1	0	0	0	0	0	0	0	0	0	0	0	1	1		0	0	0	1	0	0	0	0	0	0	0	0	0	0	0	1	1	1	Bradi_Seq39655c
V5_BLAST_0.9SELF0.4OUT-REDO4-Cluster_26973	0	0	0	1	0	0	0	0	0	0	0	0	0	0	0	1	1		0	0	0	1	0	0	0	0	0	0	0	0	0	0	0	1	1	1	Bradi_Seq39840c
V5_BLAST_0.9SELF0.4OUT-REDO4-Cluster_26974	0	0	0	1	0	0	0	0	0	0	0	0	0	0	0	1	1		0	0	0	1	0	0	0	0	0	0	0	0	0	0	0	1	1	1	Bradi_Seq39850c
V5_BLAST_0.9SELF0.4OUT-REDO4-Cluster_26975	0	0	0	1	0	0	0	0	0	0	0	0	0	0	0	1	1		0	0	0	1	0	0	0	0	0	0	0	0	0	0	0	1	1	1	Bradi_Seq39851c
V5_BLAST_0.9SELF0.4OUT-REDO4-Cluster_26976	0	0	0	1	0	0	0	0	0	0	0	0	0	0	0	1	2		0	0	0	1	0	0	0	0	0	0	0	0	0	0	0	1	2	1	Bradi_Seq39869c	Bradi_Seq39870c
V5_BLAST_0.9SELF0.4OUT-REDO4-Cluster_26977	0	0	0	1	0	0	0	0	0	0	0	0	0	0	0	1	1		0	0	0	1	0	0	0	0	0	0	0	0	0	0	0	1	1	1	Bradi_Seq39886c
V5_BLAST_0.9SELF0.4OUT-REDO4-Cluster_26978	0	0	0	1	0	0	0	0	0	0	0	0	0	0	0	1	1		0	0	0	1	0	0	0	0	0	0	0	0	0	0	0	1	1	1	Bradi_Seq39959c
V5_BLAST_0.9SELF0.4OUT-REDO4-Cluster_26980	0	0	0	1	0	0	0	0	0	0	0	0	0	0	0	1	1		0	0	0	1	0	0	0	0	0	0	0	0	0	0	0	1	1	1	Bradi_Seq40014c
V5_BLAST_0.9SELF0.4OUT-REDO4-Cluster_26981	0	0	0	1	0	0	0	0	0	0	0	0	0	0	0	1	1		0	0	0	1	0	0	0	0	0	0	0	0	0	0	0	1	1	1	Bradi_Seq40092c
V5_BLAST_0.9SELF0.4OUT-REDO4-Cluster_26983	0	0	0	1	0	0	0	0	0	0	0	0	0	0	0	1	1		0	0	0	1	0	0	0	0	0	0	0	0	0	0	0	1	1	1	Bradi_Seq40217c
V5_BLAST_0.9SELF0.4OUT-REDO4-Cluster_26987	0	0	0	1	0	0	0	0	0	0	0	0	0	0	0	1	1		0	0	0	1	0	0	0	0	0	0	0	0	0	0	0	1	1	1	Bradi_Seq40434c
V5_BLAST_0.9SELF0.4OUT-REDO4-Cluster_26988	0	0	0	1	0	0	0	0	0	0	0	0	0	0	0	1	1		0	0	0	1	0	0	0	0	0	0	0	0	0	0	0	1	1	1	Bradi_Seq40487c
V5_BLAST_0.9SELF0.4OUT-REDO4-Cluster_26990	0	0	0	1	0	0	0	0	0	0	0	0	0	0	0	1	2		0	0	0	1	0	0	0	0	0	0	0	0	0	0	0	1	2	1	Bradi_Seq40503c	Bradi_Seq40504c
V5_BLAST_0.9SELF0.4OUT-REDO4-Cluster_26992	0	0	0	1	0	0	0	0	0	0	0	0	0	0	0	1	10		0	0	0	1	0	0	0	0	0	0	0	0	0	0	0	1	10	1	Bradi_Seq40601c	Bradi_Seq40602c	Bradi_Seq40603c	Bradi_Seq40605c	Bradi_Seq40604c	Bradi_Seq40607c	Bradi_Seq40599c	Bradi_Seq40608c	Bradi_Seq40600c	Bradi_Seq40606c
V5_BLAST_0.9SELF0.4OUT-REDO4-Cluster_26993	0	0	0	1	0	0	0	0	0	0	0	0	0	0	0	1	1		0	0	0	1	0	0	0	0	0	0	0	0	0	0	0	1	1	1	Bradi_Seq40678c
V5_BLAST_0.9SELF0.4OUT-REDO4-Cluster_27001	0	0	0	1	0	0	0	0	0	0	0	0	0	0	0	1	12		0	0	0	1	0	0	0	0	0	0	0	0	0	0	0	1	12	1	Bradi_Seq40963c	Bradi_Seq40965c	Bradi_Seq40966c	Bradi_Seq40971c	Bradi_Seq40970c	Bradi_Seq40968c	Bradi_Seq40960c	Bradi_Seq40967c	Bradi_Seq40961c	Bradi_Seq40962c	Bradi_Seq40969c	Bradi_Seq40964c
V5_BLAST_0.9SELF0.4OUT-REDO4-Cluster_27004	0	0	0	1	0	0	0	0	0	0	0	0	0	0	0	1	1		0	0	0	1	0	0	0	0	0	0	0	0	0	0	0	1	1	1	Bradi_Seq41076c
V5_BLAST_0.9SELF0.4OUT-REDO4-Cluster_27005	0	0	0	1	0	0	0	0	0	0	0	0	0	0	0	1	2		0	0	0	1	0	0	0	0	0	0	0	0	0	0	0	1	2	1	Bradi_Seq41191c	Bradi_Seq41192c
V5_BLAST_0.9SELF0.4OUT-REDO4-Cluster_27006	0	0	0	1	0	0	0	0	0	0	0	0	0	0	0	1	4		0	0	0	1	0	0	0	0	0	0	0	0	0	0	0	1	4	1	Bradi_Seq41204c	Bradi_Seq3941c	Bradi_Seq3939c	Bradi_Seq3940c
V5_BLAST_0.9SELF0.4OUT-REDO4-Cluster_27007	0	0	0	1	0	0	0	0	0	0	0	0	0	0	0	1	1		0	0	0	1	0	0	0	0	0	0	0	0	0	0	0	1	1	1	Bradi_Seq41237c
V5_BLAST_0.9SELF0.4OUT-REDO4-Cluster_27011	0	0	0	1	0	0	0	0	0	0	0	0	0	0	0	1	1		0	0	0	1	0	0	0	0	0	0	0	0	0	0	0	1	1	1	Bradi_Seq41370c
V5_BLAST_0.9SELF0.4OUT-REDO4-Cluster_27015	0	0	0	1	0	0	0	0	0	0	0	0	0	0	0	1	2		0	0	0	1	0	0	0	0	0	0	0	0	0	0	0	1	2	1	Bradi_Seq41542c	Bradi_Seq41541c
V5_BLAST_0.9SELF0.4OUT-REDO4-Cluster_27017	0	0	0	1	0	0	0	0	0	0	0	0	0	0	0	1	2		0	0	0	1	0	0	0	0	0	0	0	0	0	0	0	1	1	1	Bradi_Seq19141c	Bradi_Seq41762
V5_BLAST_0.9SELF0.4OUT-REDO4-Cluster_27024	0	0	0	1	0	0	0	0	0	0	0	0	0	0	0	1	1		0	0	0	1	0	0	0	0	0	0	0	0	0	0	0	1	1	1	Bradi_Seq42227c
V5_BLAST_0.9SELF0.4OUT-REDO4-Cluster_27025	0	0	0	1	0	0	0	0	0	0	0	0	0	0	0	1	2		0	0	0	1	0	0	0	0	0	0	0	0	0	0	0	1	2	1	Bradi_Seq42229c	Bradi_Seq42228c
V5_BLAST_0.9SELF0.4OUT-REDO4-Cluster_27027	0	0	0	1	0	0	0	0	0	0	0	0	0	0	0	1	6		0	0	0	1	0	0	0	0	0	0	0	0	0	0	0	1	6	1	Bradi_Seq42401c	Bradi_Seq42400c	Bradi_Seq42399c	Bradi_Seq42398c	Bradi_Seq42402c	Bradi_Seq42397c
V5_BLAST_0.9SELF0.4OUT-REDO4-Cluster_27029	0	0	0	1	0	0	0	0	0	0	0	0	0	0	0	1	1		0	0	0	1	0	0	0	0	0	0	0	0	0	0	0	1	1	1	Bradi_Seq42464c
V5_BLAST_0.9SELF0.4OUT-REDO4-Cluster_27031	0	0	0	1	0	0	0	0	0	0	0	0	0	0	0	1	6		0	0	0	1	0	0	0	0	0	0	0	0	0	0	0	1	2	1	Bradi_Seq42635	Bradi_Seq42638c	Bradi_Seq42636	Bradi_Seq42639c	Bradi_Seq42637	Bradi_Seq42634
V5_BLAST_0.9SELF0.4OUT-REDO4-Cluster_27032	0	0	0	1	0	0	0	0	0	0	0	0	0	0	0	1	1		0	0	0	1	0	0	0	0	0	0	0	0	0	0	0	1	1	1	Bradi_Seq42673c
V5_BLAST_0.9SELF0.4OUT-REDO4-Cluster_27033	0	0	0	1	0	0	0	0	0	0	0	0	0	0	0	1	1		0	0	0	1	0	0	0	0	0	0	0	0	0	0	0	1	1	1	Bradi_Seq42697c
V5_BLAST_0.9SELF0.4OUT-REDO4-Cluster_27038	0	0	0	1	0	0	0	0	0	0	0	0	0	0	0	1	1		0	0	0	1	0	0	0	0	0	0	0	0	0	0	0	1	1	1	Bradi_Seq42964c
V5_BLAST_0.9SELF0.4OUT-REDO4-Cluster_27039	0	0	0	1	0	0	0	0	0	0	0	0	0	0	0	1	4		0	0	0	1	0	0	0	0	0	0	0	0	0	0	0	1	3	1	Bradi_Seq43083c	Bradi_Seq46919	Bradi_Seq43084c	Bradi_Seq43085c
V5_BLAST_0.9SELF0.4OUT-REDO4-Cluster_27041	0	0	0	1	0	0	0	0	0	0	0	0	0	0	0	1	1		0	0	0	1	0	0	0	0	0	0	0	0	0	0	0	1	1	1	Bradi_Seq43254c
V5_BLAST_0.9SELF0.4OUT-REDO4-Cluster_27043	0	0	0	1	0	0	0	0	0	0	0	0	0	0	0	1	1		0	0	0	1	0	0	0	0	0	0	0	0	0	0	0	1	1	1	Bradi_Seq43532c
V5_BLAST_0.9SELF0.4OUT-REDO4-Cluster_27048	0	0	0	1	0	0	0	0	0	0	0	0	0	0	0	1	1		0	0	0	1	0	0	0	0	0	0	0	0	0	0	0	1	1	1	Bradi_Seq44124c
V5_BLAST_0.9SELF0.4OUT-REDO4-Cluster_27050	0	0	0	1	0	0	0	0	0	0	0	0	0	0	0	1	1		0	0	0	1	0	0	0	0	0	0	0	0	0	0	0	1	1	1	Bradi_Seq44249c
V5_BLAST_0.9SELF0.4OUT-REDO4-Cluster_27052	0	0	0	1	0	0	0	0	0	0	0	0	0	0	0	1	1		0	0	0	1	0	0	0	0	0	0	0	0	0	0	0	1	1	1	Bradi_Seq44487c
V5_BLAST_0.9SELF0.4OUT-REDO4-Cluster_27054	0	0	0	1	0	0	0	0	0	0	0	0	0	0	0	1	1		0	0	0	1	0	0	0	0	0	0	0	0	0	0	0	1	1	1	Bradi_Seq44504c
V5_BLAST_0.9SELF0.4OUT-REDO4-Cluster_27056	0	0	0	1	0	0	0	0	0	0	0	0	0	0	0	1	1		0	0	0	1	0	0	0	0	0	0	0	0	0	0	0	1	1	1	Bradi_Seq44669c
V5_BLAST_0.9SELF0.4OUT-REDO4-Cluster_27057	0	0	0	1	0	0	0	0	0	0	0	0	0	0	0	1	1		0	0	0	1	0	0	0	0	0	0	0	0	0	0	0	1	1	1	Bradi_Seq44705c
V5_BLAST_0.9SELF0.4OUT-REDO4-Cluster_27058	0	0	0	1	0	0	0	0	0	0	0	0	0	0	0	1	1		0	0	0	1	0	0	0	0	0	0	0	0	0	0	0	1	1	1	Bradi_Seq44784c
V5_BLAST_0.9SELF0.4OUT-REDO4-Cluster_27060	0	0	0	1	0	0	0	0	0	0	0	0	0	0	0	1	8		0	0	0	1	0	0	0	0	0	0	0	0	0	0	0	1	8	1	Bradi_Seq44816c	Bradi_Seq44820c	Bradi_Seq44817c	Bradi_Seq44821c	Bradi_Seq44814c	Bradi_Seq44815c	Bradi_Seq44819c	Bradi_Seq44818c
V5_BLAST_0.9SELF0.4OUT-REDO4-Cluster_27061	0	0	0	1	0	0	0	0	0	0	0	0	0	0	0	1	1		0	0	0	1	0	0	0	0	0	0	0	0	0	0	0	1	1	1	Bradi_Seq44845c
V5_BLAST_0.9SELF0.4OUT-REDO4-Cluster_27062	0	0	0	1	0	0	0	0	0	0	0	0	0	0	0	1	2		0	0	0	1	0	0	0	0	0	0	0	0	0	0	0	1	2	1	Bradi_Seq44958c	Bradi_Seq44957c
V5_BLAST_0.9SELF0.4OUT-REDO4-Cluster_27064	0	0	0	1	0	0	0	0	0	0	0	0	0	0	0	1	1		0	0	0	1	0	0	0	0	0	0	0	0	0	0	0	1	1	1	Bradi_Seq45107c
V5_BLAST_0.9SELF0.4OUT-REDO4-Cluster_27065	0	0	0	1	0	0	0	0	0	0	0	0	0	0	0	1	2		0	0	0	1	0	0	0	0	0	0	0	0	0	0	0	1	2	1	Bradi_Seq45120c	Bradi_Seq45119c
V5_BLAST_0.9SELF0.4OUT-REDO4-Cluster_27068	0	0	0	1	0	0	0	0	0	0	0	0	0	0	0	1	1		0	0	0	1	0	0	0	0	0	0	0	0	0	0	0	1	1	1	Bradi_Seq45367c
V5_BLAST_0.9SELF0.4OUT-REDO4-Cluster_27069	0	0	0	1	0	0	0	0	0	0	0	0	0	0	0	1	2		0	0	0	1	0	0	0	0	0	0	0	0	0	0	0	1	2	1	Bradi_Seq45473c	Bradi_Seq45472c
V5_BLAST_0.9SELF0.4OUT-REDO4-Cluster_27071	0	0	0	1	0	0	0	0	0	0	0	0	0	0	0	1	1		0	0	0	1	0	0	0	0	0	0	0	0	0	0	0	1	1	1	Bradi_Seq45504c
V5_BLAST_0.9SELF0.4OUT-REDO4-Cluster_27072	0	0	0	1	0	0	0	0	0	0	0	0	0	0	0	1	18		0	0	0	1	0	0	0	0	0	0	0	0	0	0	0	1	18	1	Bradi_Seq45509c	Bradi_Seq45511c	Bradi_Seq45517c	Bradi_Seq45516c	Bradi_Seq45500c	Bradi_Seq45501c	Bradi_Seq45514c	Bradi_Seq45507c	Bradi_Seq45515c	Bradi_Seq45513c	Bradi_Seq45502c	Bradi_Seq45510c	Bradi_Seq45512c
V5_BLAST_0.9SELF0.4OUT-REDO4-Cluster_27073	0	0	0	1	0	0	0	0	0	0	0	0	0	0	0	1	1		0	0	0	1	0	0	0	0	0	0	0	0	0	0	0	1	1	1	Bradi_Seq45519c
V5_BLAST_0.9SELF0.4OUT-REDO4-Cluster_27074	0	0	0	1	0	0	0	0	0	0	0	0	0	0	0	1	1		0	0	0	1	0	0	0	0	0	0	0	0	0	0	0	1	1	1	Bradi_Seq45520c
V5_BLAST_0.9SELF0.4OUT-REDO4-Cluster_27076	0	0	0	1	0	0	0	0	0	0	0	0	0	0	0	1	2		0	0	0	1	0	0	0	0	0	0	0	0	0	0	0	1	2	1	Bradi_Seq45560c	Bradi_Seq45559c
V5_BLAST_0.9SELF0.4OUT-REDO4-Cluster_27077	0	0	0	1	0	0	0	0	0	0	0	0	0	0	0	1	2		0	0	0	1	0	0	0	0	0	0	0	0	0	0	0	1	2	1	Bradi_Seq45620c	Bradi_Seq45619c
V5_BLAST_0.9SELF0.4OUT-REDO4-Cluster_27079	0	0	0	1	0	0	0	0	0	0	0	0	0	0	0	1	1		0	0	0	1	0	0	0	0	0	0	0	0	0	0	0	1	1	1	Bradi_Seq45785c
V5_BLAST_0.9SELF0.4OUT-REDO4-Cluster_27081	0	0	0	1	0	0	0	0	0	0	0	0	0	0	0	1	1		0	0	0	1	0	0	0	0	0	0	0	0	0	0	0	1	1	1	Bradi_Seq45867c
V5_BLAST_0.9SELF0.4OUT-REDO4-Cluster_27083	0	0	0	1	0	0	0	0	0	0	0	0	0	0	0	1	1		0	0	0	1	0	0	0	0	0	0	0	0	0	0	0	1	1	1	Bradi_Seq45926c
V5_BLAST_0.9SELF0.4OUT-REDO4-Cluster_27085	0	0	0	1	0	0	0	0	0	0	0	0	0	0	0	1	1		0	0	0	1	0	0	0	0	0	0	0	0	0	0	0	1	1	1	Bradi_Seq46079c
V5_BLAST_0.9SELF0.4OUT-REDO4-Cluster_27086	0	0	0	1	0	0	0	0	0	0	0	0	0	0	0	1	1		0	0	0	1	0	0	0	0	0	0	0	0	0	0	0	1	1	1	Bradi_Seq46148c
V5_BLAST_0.9SELF0.4OUT-REDO4-Cluster_27087	0	0	0	1	0	0	0	0	0	0	0	0	0	0	0	1	1		0	0	0	1	0	0	0	0	0	0	0	0	0	0	0	1	1	1	Bradi_Seq46164c
V5_BLAST_0.9SELF0.4OUT-REDO4-Cluster_27089	0	0	0	1	0	0	0	0	0	0	0	0	0	0	0	1	1		0	0	0	1	0	0	0	0	0	0	0	0	0	0	0	1	1	1	Bradi_Seq46362c
V5_BLAST_0.9SELF0.4OUT-REDO4-Cluster_27090	0	0	0	1	0	0	0	0	0	0	0	0	0	0	0	1	1		0	0	0	1	0	0	0	0	0	0	0	0	0	0	0	1	1	1	Bradi_Seq46445c
V5_BLAST_0.9SELF0.4OUT-REDO4-Cluster_27092	0	0	0	1	0	0	0	0	0	0	0	0	0	0	0	1	1		0	0	0	1	0	0	0	0	0	0	0	0	0	0	0	1	1	1	Bradi_Seq46601c
V5_BLAST_0.9SELF0.4OUT-REDO4-Cluster_27093	0	0	0	1	0	0	0	0	0	0	0	0	0	0	0	1	1		0	0	0	1	0	0	0	0	0	0	0	0	0	0	0	1	1	1	Bradi_Seq46642c
V5_BLAST_0.9SELF0.4OUT-REDO4-Cluster_27095	0	0	0	1	0	0	0	0	0	0	0	0	0	0	0	1	2		0	0	0	1	0	0	0	0	0	0	0	0	0	0	0	1	2	1	Bradi_Seq46836c	Bradi_Seq46837c
V5_BLAST_0.9SELF0.4OUT-REDO4-Cluster_27096	0	0	0	1	0	0	0	0	0	0	0	0	0	0	0	1	1		0	0	0	1	0	0	0	0	0	0	0	0	0	0	0	1	1	1	Bradi_Seq46838c
V5_BLAST_0.9SELF0.4OUT-REDO4-Cluster_27100	0	0	0	1	0	0	0	0	0	0	0	0	0	0	0	1	1		0	0	0	1	0	0	0	0	0	0	0	0	0	0	0	1	1	1	Bradi_Seq46976c
V5_BLAST_0.9SELF0.4OUT-REDO4-Cluster_27101	0	0	0	1	0	0	0	0	0	0	0	0	0	0	0	1	2		0	0	0	1	0	0	0	0	0	0	0	0	0	0	0	1	2	1	Bradi_Seq47034c	Bradi_Seq47033c
V5_BLAST_0.9SELF0.4OUT-REDO4-Cluster_27103	0	0	0	1	0	0	0	0	0	0	0	0	0	0	0	1	1		0	0	0	1	0	0	0	0	0	0	0	0	0	0	0	1	1	1	Bradi_Seq47079c
V5_BLAST_0.9SELF0.4OUT-REDO4-Cluster_27105	0	0	0	1	0	0	0	0	0	0	0	0	0	0	0	1	2		0	0	0	1	0	0	0	0	0	0	0	0	0	0	0	1	2	1	Bradi_Seq47212c	Bradi_Seq47213c
V5_BLAST_0.9SELF0.4OUT-REDO4-Cluster_27107	0	0	0	1	0	0	0	0	0	0	0	0	0	0	0	1	1		0	0	0	1	0	0	0	0	0	0	0	0	0	0	0	1	1	1	Bradi_Seq47320c
V5_BLAST_0.9SELF0.4OUT-REDO4-Cluster_27108	0	0	0	1	0	0	0	0	0	0	0	0	0	0	0	1	2		0	0	0	1	0	0	0	0	0	0	0	0	0	0	0	1	2	1	Bradi_Seq47386c	Bradi_Seq47385c
V5_BLAST_0.9SELF0.4OUT-REDO4-Cluster_27111	0	0	0	1	0	0	0	0	0	0	0	0	0	0	0	1	1		0	0	0	1	0	0	0	0	0	0	0	0	0	0	0	1	1	1	Bradi_Seq47534c
V5_BLAST_0.9SELF0.4OUT-REDO4-Cluster_27112	0	0	0	1	0	0	0	0	0	0	0	0	0	0	0	1	1		0	0	0	1	0	0	0	0	0	0	0	0	0	0	0	1	1	1	Bradi_Seq47587c
V5_BLAST_0.9SELF0.4OUT-REDO4-Cluster_27114	0	0	0	1	0	0	0	0	0	0	0	0	0	0	0	1	4		0	0	0	1	0	0	0	0	0	0	0	0	0	0	0	1	1	1	Bradi_Seq47704c	Bradi_Seq47705	Bradi_Seq47703	Bradi_Seq47702
V5_BLAST_0.9SELF0.4OUT-REDO4-Cluster_27115	0	0	0	1	0	0	0	0	0	0	0	0	0	0	0	1	1		0	0	0	1	0	0	0	0	0	0	0	0	0	0	0	1	1	1	Bradi_Seq47762c
V5_BLAST_0.9SELF0.4OUT-REDO4-Cluster_27117	0	0	0	1	0	0	0	0	0	0	0	0	0	0	0	1	1		0	0	0	1	0	0	0	0	0	0	0	0	0	0	0	1	1	1	Bradi_Seq47876c
V5_BLAST_0.9SELF0.4OUT-REDO4-Cluster_27118	0	0	0	1	0	0	0	0	0	0	0	0	0	0	0	1	2		0	0	0	1	0	0	0	0	0	0	0	0	0	0	0	1	2	1	Bradi_Seq48022c	Bradi_Seq48021c
V5_BLAST_0.9SELF0.4OUT-REDO4-Cluster_27119	0	0	0	1	0	0	0	0	0	0	0	0	0	0	0	1	4		0	0	0	1	0	0	0	0	0	0	0	0	0	0	0	1	4	1	Bradi_Seq48052c	Bradi_Seq48049c	Bradi_Seq48051c	Bradi_Seq48050c
V5_BLAST_0.9SELF0.4OUT-REDO4-Cluster_27120	0	0	0	1	0	0	0	0	0	0	0	0	0	0	0	1	2		0	0	0	1	0	0	0	0	0	0	0	0	0	0	0	1	1	1	Bradi_Seq48152	Bradi_Seq48153c
V5_BLAST_0.9SELF0.4OUT-REDO4-Cluster_27128	0	0	0	1	0	0	0	0	0	0	0	0	0	0	0	1	1		0	0	0	1	0	0	0	0	0	0	0	0	0	0	0	1	1	1	Bradi_Seq48528c
V5_BLAST_0.9SELF0.4OUT-REDO4-Cluster_27129	0	0	0	1	0	0	0	0	0	0	0	0	0	0	0	1	1		0	0	0	1	0	0	0	0	0	0	0	0	0	0	0	1	1	1	Bradi_Seq48540c
V5_BLAST_0.9SELF0.4OUT-REDO4-Cluster_27133	0	0	0	1	0	0	0	0	0	0	0	0	0	0	0	1	1		0	0	0	1	0	0	0	0	0	0	0	0	0	0	0	1	1	1	Bradi_Seq48717c
V5_BLAST_0.9SELF0.4OUT-REDO4-Cluster_27135	0	0	0	1	0	0	0	0	0	0	0	0	0	0	0	1	1		0	0	0	1	0	0	0	0	0	0	0	0	0	0	0	1	1	1	Bradi_Seq48742c
V5_BLAST_0.9SELF0.4OUT-REDO4-Cluster_27136	0	0	0	1	0	0	0	0	0	0	0	0	0	0	0	1	2		0	0	0	1	0	0	0	0	0	0	0	0	0	0	0	1	2	1	Bradi_Seq48743c	Bradi_Seq48744c
V5_BLAST_0.9SELF0.4OUT-REDO4-Cluster_27137	0	0	0	1	0	0	0	0	0	0	0	0	0	0	0	1	1		0	0	0	1	0	0	0	0	0	0	0	0	0	0	0	1	1	1	Bradi_Seq48834c
V5_BLAST_0.9SELF0.4OUT-REDO4-Cluster_27140	0	0	0	1	0	0	0	0	0	0	0	0	0	0	0	1	1		0	0	0	1	0	0	0	0	0	0	0	0	0	0	0	1	1	1	Bradi_Seq48964c
V5_BLAST_0.9SELF0.4OUT-REDO4-Cluster_27141	0	0	0	1	0	0	0	0	0	0	0	0	0	0	0	1	1		0	0	0	1	0	0	0	0	0	0	0	0	0	0	0	1	1	1	Bradi_Seq49003c
V5_BLAST_0.9SELF0.4OUT-REDO4-Cluster_27142	0	0	0	1	0	0	0	0	0	0	0	0	0	0	0	1	1		0	0	0	1	0	0	0	0	0	0	0	0	0	0	0	1	1	1	Bradi_Seq49066c
V5_BLAST_0.9SELF0.4OUT-REDO4-Cluster_27144	0	0	0	1	0	0	0	0	0	0	0	0	0	0	0	1	1		0	0	0	1	0	0	0	0	0	0	0	0	0	0	0	1	1	1	Bradi_Seq49207c
V5_BLAST_0.9SELF0.4OUT-REDO4-Cluster_27150	0	0	0	1	0	0	0	0	0	0	0	0	0	0	0	1	1		0	0	0	1	0	0	0	0	0	0	0	0	0	0	0	1	1	1	Bradi_Seq49700c
V5_BLAST_0.9SELF0.4OUT-REDO4-Cluster_27159	0	0	0	1	0	0	0	0	0	0	0	0	0	0	0	1	1		0	0	0	1	0	0	0	0	0	0	0	0	0	0	0	1	1	1	Bradi_Seq50090c
V5_BLAST_0.9SELF0.4OUT-REDO4-Cluster_27162	0	0	0	1	0	0	0	0	0	0	0	0	0	0	0	1	4		0	0	0	1	0	0	0	0	0	0	0	0	0	0	0	1	4	1	Bradi_Seq50174c	Bradi_Seq50177c	Bradi_Seq50176c	Bradi_Seq50175c
V5_BLAST_0.9SELF0.4OUT-REDO4-Cluster_27163	0	0	0	1	0	0	0	0	0	0	0	0	0	0	0	1	1		0	0	0	1	0	0	0	0	0	0	0	0	0	0	0	1	1	1	Bradi_Seq50187c
V5_BLAST_0.9SELF0.4OUT-REDO4-Cluster_27164	0	0	0	1	0	0	0	0	0	0	0	0	0	0	0	1	1		0	0	0	1	0	0	0	0	0	0	0	0	0	0	0	1	1	1	Bradi_Seq50267c
V5_BLAST_0.9SELF0.4OUT-REDO4-Cluster_27165	0	0	0	1	0	0	0	0	0	0	0	0	0	0	0	1	1		0	0	0	1	0	0	0	0	0	0	0	0	0	0	0	1	1	1	Bradi_Seq50400c
V5_BLAST_0.9SELF0.4OUT-REDO4-Cluster_27166	0	0	0	1	0	0	0	0	0	0	0	0	0	0	0	1	1		0	0	0	1	0	0	0	0	0	0	0	0	0	0	0	1	1	1	Bradi_Seq50406c
V5_BLAST_0.9SELF0.4OUT-REDO4-Cluster_27167	0	0	0	1	0	0	0	0	0	0	0	0	0	0	0	1	1		0	0	0	1	0	0	0	0	0	0	0	0	0	0	0	1	1	1	Bradi_Seq50416c
V5_BLAST_0.9SELF0.4OUT-REDO4-Cluster_27168	0	0	0	1	0	0	0	0	0	0	0	0	0	0	0	1	1		0	0	0	1	0	0	0	0	0	0	0	0	0	0	0	1	1	1	Bradi_Seq50436c
V5_BLAST_0.9SELF0.4OUT-REDO4-Cluster_27170	0	0	0	1	0	0	0	0	0	0	0	0	0	0	0	1	1		0	0	0	1	0	0	0	0	0	0	0	0	0	0	0	1	1	1	Bradi_Seq50571c
V5_BLAST_0.9SELF0.4OUT-REDO4-Cluster_27171	0	0	0	1	0	0	0	0	0	0	0	0	0	0	0	1	1		0	0	0	1	0	0	0	0	0	0	0	0	0	0	0	1	1	1	Bradi_Seq50577c
V5_BLAST_0.9SELF0.4OUT-REDO4-Cluster_27173	0	0	0	1	0	0	0	0	0	0	0	0	0	0	0	1	1		0	0	0	1	0	0	0	0	0	0	0	0	0	0	0	1	1	1	Bradi_Seq50707c
V5_BLAST_0.9SELF0.4OUT-REDO4-Cluster_27174	0	0	0	1	0	0	0	0	0	0	0	0	0	0	0	1	1		0	0	0	1	0	0	0	0	0	0	0	0	0	0	0	1	1	1	Bradi_Seq50730c
V5_BLAST_0.9SELF0.4OUT-REDO4-Cluster_27175	0	0	0	1	0	0	0	0	0	0	0	0	0	0	0	1	1		0	0	0	1	0	0	0	0	0	0	0	0	0	0	0	1	1	1	Bradi_Seq50731c
V5_BLAST_0.9SELF0.4OUT-REDO4-Cluster_27179	0	0	0	1	0	0	0	0	0	0	0	0	0	0	0	1	2		0	0	0	1	0	0	0	0	0	0	0	0	0	0	0	1	2	1	Bradi_Seq50867c	Bradi_Seq50866c
V5_BLAST_0.9SELF0.4OUT-REDO4-Cluster_27180	0	0	0	1	0	0	0	0	0	0	0	0	0	0	0	1	1		0	0	0	1	0	0	0	0	0	0	0	0	0	0	0	1	1	1	Bradi_Seq50868c
V5_BLAST_0.9SELF0.4OUT-REDO4-Cluster_27181	0	0	0	1	0	0	0	0	0	0	0	0	0	0	0	1	2		0	0	0	1	0	0	0	0	0	0	0	0	0	0	0	1	2	1	Bradi_Seq50931c	Bradi_Seq50930c
V5_BLAST_0.9SELF0.4OUT-REDO4-Cluster_27183	0	0	0	1	0	0	0	0	0	0	0	0	0	0	0	1	1		0	0	0	1	0	0	0	0	0	0	0	0	0	0	0	1	1	1	Bradi_Seq50937c
V5_BLAST_0.9SELF0.4OUT-REDO4-Cluster_27184	0	0	0	1	0	0	0	0	0	0	0	0	0	0	0	1	1		0	0	0	1	0	0	0	0	0	0	0	0	0	0	0	1	1	1	Bradi_Seq50957c
V5_BLAST_0.9SELF0.4OUT-REDO4-Cluster_27185	0	0	0	1	0	0	0	0	0	0	0	0	0	0	0	1	2		0	0	0	1	0	0	0	0	0	0	0	0	0	0	0	1	2	1	Bradi_Seq51117c	Bradi_Seq51118c
V5_BLAST_0.9SELF0.4OUT-REDO4-Cluster_27186	0	0	0	1	0	0	0	0	0	0	0	0	0	0	0	1	1		0	0	0	1	0	0	0	0	0	0	0	0	0	0	0	1	1	1	Bradi_Seq51201c
V5_BLAST_0.9SELF0.4OUT-REDO4-Cluster_27192	0	0	0	1	0	0	0	0	0	0	0	0	0	0	0	1	1		0	0	0	1	0	0	0	0	0	0	0	0	0	0	0	1	1	1	Bradi_Seq51443c
V5_BLAST_0.9SELF0.4OUT-REDO4-Cluster_27196	0	0	0	1	0	0	0	0	0	0	0	0	0	0	0	1	1		0	0	0	1	0	0	0	0	0	0	0	0	0	0	0	1	1	1	Bradi_Seq51515c
V5_BLAST_0.9SELF0.4OUT-REDO4-Cluster_27199	0	0	0	1	0	0	0	0	0	0	0	0	0	0	0	1	1		0	0	0	1	0	0	0	0	0	0	0	0	0	0	0	1	1	1	Bradi_Seq51810c
V5_BLAST_0.9SELF0.4OUT-REDO4-Cluster_27200	0	0	0	1	0	0	0	0	0	0	0	0	0	0	0	1	1		0	0	0	1	0	0	0	0	0	0	0	0	0	0	0	1	1	1	Bradi_Seq51827c
V5_BLAST_0.9SELF0.4OUT-REDO4-Cluster_27202	0	0	0	1	0	0	0	0	0	0	0	0	0	0	0	1	1		0	0	0	1	0	0	0	0	0	0	0	0	0	0	0	1	1	1	Bradi_Seq51897c
V5_BLAST_0.9SELF0.4OUT-REDO4-Cluster_27204	0	0	0	1	0	0	0	0	0	0	0	0	0	0	0	1	1		0	0	0	1	0	0	0	0	0	0	0	0	0	0	0	1	1	1	Bradi_Seq51934c
V5_BLAST_0.9SELF0.4OUT-REDO4-Cluster_27207	0	0	0	1	0	0	0	0	0	0	0	0	0	0	0	1	1		0	0	0	1	0	0	0	0	0	0	0	0	0	0	0	1	1	1	Bradi_Seq51979c
V5_BLAST_0.9SELF0.4OUT-REDO4-Cluster_27211	0	0	0	1	0	0	0	0	0	0	0	0	0	0	0	1	1		0	0	0	1	0	0	0	0	0	0	0	0	0	0	0	1	1	1	Bradi_Seq52502c
V5_BLAST_0.9SELF0.4OUT-REDO4-Cluster_27213	0	0	0	1	0	0	0	0	0	0	0	0	0	0	0	1	3		0	0	0	1	0	0	0	0	0	0	0	0	0	0	0	1	3	1	Bradi_Seq52642c	Bradi_Seq52643c	Bradi_Seq52644c
V5_BLAST_0.9SELF0.4OUT-REDO4-Cluster_27215	0	0	0	1	0	0	0	0	0	0	0	0	0	0	0	1	1		0	0	0	1	0	0	0	0	0	0	0	0	0	0	0	1	1	1	Bradi_Seq52725c
V5_BLAST_0.9SELF0.4OUT-REDO4-Cluster_27216	0	0	0	1	0	0	0	0	0	0	0	0	0	0	0	1	1		0	0	0	1	0	0	0	0	0	0	0	0	0	0	0	1	1	1	Bradi_Seq52806c
V5_BLAST_0.9SELF0.4OUT-REDO4-Cluster_27219	0	0	0	1	0	0	0	0	0	0	0	0	0	0	0	1	1		0	0	0	1	0	0	0	0	0	0	0	0	0	0	0	1	1	1	Bradi_Seq52928c
V5_BLAST_0.9SELF0.4OUT-REDO4-Cluster_27220	0	0	0	1	0	0	0	0	0	0	0	0	0	0	0	1	2		0	0	0	1	0	0	0	0	0	0	0	0	0	0	0	1	2	1	Bradi_Seq45277c	Bradi_Seq52970c
V5_BLAST_0.9SELF0.4OUT-REDO4-Cluster_27221	0	0	0	1	0	0	0	0	0	0	0	0	0	0	0	1	5		0	0	0	1	0	0	0	0	0	0	0	0	0	0	0	1	4	1	Bradi_Seq52972c	Bradi_Seq52969c	Bradi_Seq52968c	Bradi_Seq52971c	Bradi_Seq36493
V5_BLAST_0.9SELF0.4OUT-REDO4-Cluster_27261	0	0	0	1	0	0	0	0	0	0	0	0	0	0	0	1	10		0	0	0	1	0	0	0	0	0	0	0	0	0	0	0	1	3	1	Bradi_Seq1820	Bradi_Seq1819	Bradi_Seq1816c	Bradi_Seq1818	Bradi_Seq1813	Bradi_Seq1822	Bradi_Seq1817	Bradi_Seq1815c	Bradi_Seq1814c	Bradi_Seq1821
V5_BLAST_0.9SELF0.4OUT-REDO4-Cluster_27334	0	0	0	1	0	0	0	0	0	0	0	0	0	0	0	1	3		0	0	0	1	0	0	0	0	0	0	0	0	0	0	0	1	2	1	Bradi_Seq4241	Bradi_Seq36754c	Bradi_Seq36753c
V5_BLAST_0.9SELF0.4OUT-REDO4-Cluster_27840	0	0	0	1	0	0	0	0	0	0	0	0	0	0	0	1	4		0	0	0	1	0	0	0	0	0	0	0	0	0	0	0	1	1	1	Bradi_Seq22372	Bradi_Seq22375	Bradi_Seq22373c	Bradi_Seq22374
V5_BLAST_0.9SELF0.4OUT-REDO4-Cluster_27893	0	0	0	1	0	0	0	0	0	0	0	0	0	0	0	1	5		0	0	0	1	0	0	0	0	0	0	0	0	0	0	0	1	3	1	Bradi_Seq25119	Bradi_Seq47620c	Bradi_Seq12912c	Bradi_Seq12913c	Bradi_Seq25118
V5_BLAST_0.9SELF0.4OUT-REDO4-Cluster_27992	0	0	0	1	0	0	0	0	0	0	0	0	0	0	0	1	2		0	0	0	1	0	0	0	0	0	0	0	0	0	0	0	1	1	1	Bradi_Seq28269	Bradi_Seq28268c
V5_BLAST_0.9SELF0.4OUT-REDO4-Cluster_28054	0	0	0	1	0	0	0	0	0	0	0	0	0	0	0	1	3		0	0	0	1	0	0	0	0	0	0	0	0	0	0	0	1	1	1	Bradi_Seq30989	Bradi_Seq30990c	Bradi_Seq52777
V5_BLAST_0.9SELF0.4OUT-REDO4-Cluster_28106	0	0	0	1	0	0	0	0	0	0	0	0	0	0	0	1	2		0	0	0	1	0	0	0	0	0	0	0	0	0	0	0	1	1	1	Bradi_Seq32874c	Bradi_Seq32875
V5_BLAST_0.9SELF0.4OUT-REDO4-Cluster_28211	0	0	0	1	0	0	0	0	0	0	0	0	0	0	0	1	2		0	0	0	1	0	0	0	0	0	0	0	0	0	0	0	1	1	1	Bradi_Seq37011	Bradi_Seq18307c
V5_BLAST_0.9SELF0.4OUT-REDO4-Cluster_28271	0	0	0	1	0	0	0	0	0	0	0	0	0	0	0	1	4		0	0	0	1	0	0	0	0	0	0	0	0	0	0	0	1	1	1	Bradi_Seq26252c	Bradi_Seq39598	Bradi_Seq39205	Bradi_Seq39599
V5_BLAST_0.9SELF0.4OUT-REDO4-Cluster_28294	0	0	0	1	0	0	0	0	0	0	0	0	0	0	0	1	2		0	0	0	1	0	0	0	0	0	0	0	0	0	0	0	1	1	1	Bradi_Seq19278c	Bradi_Seq40433
V5_BLAST_0.9SELF0.4OUT-REDO4-Cluster_28319	0	0	0	1	0	0	0	0	0	0	0	0	0	0	0	1	4		0	0	0	1	0	0	0	0	0	0	0	0	0	0	0	1	2	1	Bradi_Seq12108c	Bradi_Seq41476	Bradi_Seq12109c	Bradi_Seq41477
V5_BLAST_0.9SELF0.4OUT-REDO4-Cluster_28371	0	0	0	1	0	0	0	0	0	0	0	0	0	0	0	1	2		0	0	0	1	0	0	0	0	0	0	0	0	0	0	0	1	1	1	Bradi_Seq50760c	Bradi_Seq43517
V5_BLAST_0.9SELF0.4OUT-REDO4-Cluster_28434	0	0	0	1	0	0	0	0	0	0	0	0	0	0	0	1	7		0	0	0	1	0	0	0	0	0	0	0	0	0	0	0	1	4	1	Bradi_Seq46604c	Bradi_Seq46599	Bradi_Seq46603	Bradi_Seq46606c	Bradi_Seq46602	Bradi_Seq46600c	Bradi_Seq46605c
V5_BLAST_0.9SELF0.4OUT-REDO4-Cluster_28485	0	0	0	1	0	0	0	0	0	0	0	0	0	0	0	1	9		0	0	0	1	0	0	0	0	0	0	0	0	0	0	0	1	1	1	Bradi_Seq48997	Bradi_Seq48996	Bradi_Seq49000	Bradi_Seq48995	Bradi_Seq48994	Bradi_Seq48998	Bradi_Seq48999	Bradi_Seq7236c	Bradi_Seq48993
V5_BLAST_0.9SELF0.4OUT-REDO4-Cluster_28740	0	0	0	1	0	0	0	0	0	0	0	0	0	0	0	1	2		0	0	0	1	0	0	0	0	0	0	0	0	0	0	0	1	1	1	Bradi_Seq8857c	Bradi_Seq8858
V5_BLAST_0.9SELF0.4OUT-REDO4-Cluster_28900	0	0	1	1	0	0	0	0	0	1	0	0	0	0	0	3	27		0	0	0	1	0	0	0	0	0	0	0	0	0	0	0	1	3	1	Bradi_Seq15765	Bradi_Seq13579	Bradi_Seq15759	Bradi_Seq15760	Bradi_Seq15355	Bradi_Seq14271c	Bradi_Seq15358	Bradi_Seq15764	Artha_Seq32221	Bradi_Seq15911	Bradi_Seq14270c	Bradi_Seq15766	Bradi_Seq14268
V5_BLAST_0.9SELF0.4OUT-REDO4-Cluster_28910	0	0	0	1	0	0	0	0	0	0	0	0	0	0	0	1	4		0	0	0	1	0	0	0	0	0	0	0	0	0	0	0	1	2	1	Bradi_Seq16532c	Bradi_Seq16530	Bradi_Seq16531	Bradi_Seq16533c
V5_BLAST_0.9SELF0.4OUT-REDO4-Cluster_28996	1	0	0	1	0	0	0	0	0	0	0	0	0	0	0	2	2		1	0	0	0	0	0	0	0	0	0	0	0	0	0	0	1	1	1	Ambtr_seq17713c	Bradi_Seq19733
V5_BLAST_0.9SELF0.4OUT-REDO4-Cluster_29008	0	0	0	1	0	0	0	0	0	0	0	0	0	0	0	1	31		0	0	0	1	0	0	0	0	0	0	0	0	0	0	0	1	25	1	Bradi_Seq7669c	Bradi_Seq8972c	Bradi_Seq17181c	Bradi_Seq8968c	Bradi_Seq49657	Bradi_Seq8966c	Bradi_Seq7670c	Bradi_Seq17186c	Bradi_Seq20142	Bradi_Seq17184c	Bradi_Seq8970c	Bradi_Seq8971c	Bradi_Seq8969c
V5_BLAST_0.9SELF0.4OUT-REDO4-Cluster_29011	0	0	0	1	0	0	0	0	0	0	0	0	0	0	0	1	12		0	0	0	1	0	0	0	0	0	0	0	0	0	0	0	1	6	1	Bradi_Seq20230	Bradi_Seq49228	Bradi_Seq49230	Bradi_Seq50599	Bradi_Seq32635c	Bradi_Seq48262c	Bradi_Seq49231	Bradi_Seq48260c	Bradi_Seq49229	Bradi_Seq48259c	Bradi_Seq48261c	Bradi_Seq32636c
V5_BLAST_0.9SELF0.4OUT-REDO4-Cluster_29027	0	0	0	1	0	0	0	0	0	0	0	0	0	0	0	1	6		0	0	0	1	0	0	0	0	0	0	0	0	0	0	0	1	1	1	Bradi_Seq20885	Bradi_Seq20882	Bradi_Seq20881	Bradi_Seq20880c	Bradi_Seq20884	Bradi_Seq20883
V5_BLAST_0.9SELF0.4OUT-REDO4-Cluster_29828	0	0	0	0	1	0	0	0	0	1	0	0	0	0	0	2	2		0	0	0	0	0	0	0	0	0	1	0	0	0	0	0	1	1	1	Frave_seq1111	Poptr_seq39379c
V5_BLAST_0.9SELF0.4OUT-REDO4-Cluster_35426	0	0	0	0	1	0	0	0	0	1	0	0	0	0	0	2	2		0	0	0	0	0	0	0	0	0	1	0	0	0	0	0	1	1	1	Frave_seq32078	Poptr_seq65632c
V5_BLAST_0.9SELF0.4OUT-REDO4-Cluster_35571	0	0	0	0	1	0	0	0	0	0	0	0	0	0	0	1	1		0	0	0	0	1	0	0	0	0	0	0	0	0	0	0	1	1	1	Frave_seq36c
V5_BLAST_0.9SELF0.4OUT-REDO4-Cluster_35572	0	0	0	0	1	0	0	0	0	0	0	0	0	0	0	1	1		0	0	0	0	1	0	0	0	0	0	0	0	0	0	0	1	1	1	Frave_seq40c
V5_BLAST_0.9SELF0.4OUT-REDO4-Cluster_35576	0	0	0	0	1	0	0	0	0	0	0	0	0	0	0	1	1		0	0	0	0	1	0	0	0	0	0	0	0	0	0	0	1	1	1	Frave_seq100c
V5_BLAST_0.9SELF0.4OUT-REDO4-Cluster_35581	0	0	0	0	1	0	0	0	0	0	0	0	0	0	0	1	1		0	0	0	0	1	0	0	0	0	0	0	0	0	0	0	1	1	1	Frave_seq191c
V5_BLAST_0.9SELF0.4OUT-REDO4-Cluster_35583	0	0	0	0	1	0	0	0	0	0	0	0	0	0	0	1	1		0	0	0	0	1	0	0	0	0	0	0	0	0	0	0	1	1	1	Frave_seq252c
V5_BLAST_0.9SELF0.4OUT-REDO4-Cluster_35584	0	0	0	0	1	0	0	0	0	0	0	0	0	0	0	1	1		0	0	0	0	1	0	0	0	0	0	0	0	0	0	0	1	1	1	Frave_seq257c
V5_BLAST_0.9SELF0.4OUT-REDO4-Cluster_35585	0	0	0	0	1	0	0	0	0	0	0	0	0	0	0	1	1		0	0	0	0	1	0	0	0	0	0	0	0	0	0	0	1	1	1	Frave_seq315c
V5_BLAST_0.9SELF0.4OUT-REDO4-Cluster_35586	0	0	0	0	1	0	0	0	0	0	0	0	0	0	0	1	1		0	0	0	0	1	0	0	0	0	0	0	0	0	0	0	1	1	1	Frave_seq316c
V5_BLAST_0.9SELF0.4OUT-REDO4-Cluster_35588	0	0	0	0	1	0	0	0	0	0	0	0	0	0	0	1	1		0	0	0	0	1	0	0	0	0	0	0	0	0	0	0	1	1	1	Frave_seq364c
V5_BLAST_0.9SELF0.4OUT-REDO4-Cluster_35591	0	0	0	0	1	0	0	0	0	0	0	0	0	0	0	1	1		0	0	0	0	1	0	0	0	0	0	0	0	0	0	0	1	1	1	Frave_seq415c
V5_BLAST_0.9SELF0.4OUT-REDO4-Cluster_35593	0	0	0	0	1	0	0	0	0	0	0	0	0	0	0	1	1		0	0	0	0	1	0	0	0	0	0	0	0	0	0	0	1	1	1	Frave_seq458c
V5_BLAST_0.9SELF0.4OUT-REDO4-Cluster_35594	0	0	0	0	1	0	0	0	0	0	0	0	0	0	0	1	1		0	0	0	0	1	0	0	0	0	0	0	0	0	0	0	1	1	1	Frave_seq491c
V5_BLAST_0.9SELF0.4OUT-REDO4-Cluster_35598	0	0	0	0	1	0	0	0	0	0	0	0	0	0	0	1	1		0	0	0	0	1	0	0	0	0	0	0	0	0	0	0	1	1	1	Frave_seq594c
V5_BLAST_0.9SELF0.4OUT-REDO4-Cluster_35599	0	0	0	0	1	0	0	0	0	0	0	0	0	0	0	1	1		0	0	0	0	1	0	0	0	0	0	0	0	0	0	0	1	1	1	Frave_seq654c
V5_BLAST_0.9SELF0.4OUT-REDO4-Cluster_35601	0	0	0	0	1	0	0	0	0	0	0	0	0	0	0	1	1		0	0	0	0	1	0	0	0	0	0	0	0	0	0	0	1	1	1	Frave_seq758c
V5_BLAST_0.9SELF0.4OUT-REDO4-Cluster_35604	0	0	0	0	1	0	0	0	0	0	0	0	0	0	0	1	1		0	0	0	0	1	0	0	0	0	0	0	0	0	0	0	1	1	1	Frave_seq823c
V5_BLAST_0.9SELF0.4OUT-REDO4-Cluster_35605	0	0	0	0	1	0	0	0	0	0	0	0	0	0	0	1	1		0	0	0	0	1	0	0	0	0	0	0	0	0	0	0	1	1	1	Frave_seq857c
V5_BLAST_0.9SELF0.4OUT-REDO4-Cluster_35610	0	0	0	0	1	0	0	0	0	0	0	0	0	0	0	1	1		0	0	0	0	1	0	0	0	0	0	0	0	0	0	0	1	1	1	Frave_seq1023c
V5_BLAST_0.9SELF0.4OUT-REDO4-Cluster_35612	0	0	0	0	1	0	0	0	0	0	0	0	0	0	0	1	1		0	0	0	0	1	0	0	0	0	0	0	0	0	0	0	1	1	1	Frave_seq1061c
V5_BLAST_0.9SELF0.4OUT-REDO4-Cluster_35615	0	0	0	0	1	0	0	0	0	0	0	0	0	0	0	1	1		0	0	0	0	1	0	0	0	0	0	0	0	0	0	0	1	1	1	Frave_seq1088c
V5_BLAST_0.9SELF0.4OUT-REDO4-Cluster_35618	0	0	0	0	1	0	0	0	0	0	0	0	0	0	0	1	1		0	0	0	0	1	0	0	0	0	0	0	0	0	0	0	1	1	1	Frave_seq1175c
V5_BLAST_0.9SELF0.4OUT-REDO4-Cluster_35620	0	0	0	0	1	0	0	0	0	0	0	0	0	0	0	1	1		0	0	0	0	1	0	0	0	0	0	0	0	0	0	0	1	1	1	Frave_seq1194c
V5_BLAST_0.9SELF0.4OUT-REDO4-Cluster_35622	0	0	0	0	1	0	0	0	0	0	0	0	0	0	0	1	1		0	0	0	0	1	0	0	0	0	0	0	0	0	0	0	1	1	1	Frave_seq1335c
V5_BLAST_0.9SELF0.4OUT-REDO4-Cluster_35625	0	0	0	0	1	0	0	0	0	0	0	0	0	0	0	1	1		0	0	0	0	1	0	0	0	0	0	0	0	0	0	0	1	1	1	Frave_seq1435c
V5_BLAST_0.9SELF0.4OUT-REDO4-Cluster_35626	0	0	0	0	1	0	0	0	0	0	0	0	0	0	0	1	2		0	0	0	0	1	0	0	0	0	0	0	0	0	0	0	1	1	1	Frave_seq1500c	Frave_seq1778
V5_BLAST_0.9SELF0.4OUT-REDO4-Cluster_35629	0	0	0	0	1	0	0	0	0	0	0	0	0	0	0	1	1		0	0	0	0	1	0	0	0	0	0	0	0	0	0	0	1	1	1	Frave_seq1731c
V5_BLAST_0.9SELF0.4OUT-REDO4-Cluster_35631	0	0	0	0	1	0	0	0	0	0	0	0	0	0	0	1	1		0	0	0	0	1	0	0	0	0	0	0	0	0	0	0	1	1	1	Frave_seq1801c
V5_BLAST_0.9SELF0.4OUT-REDO4-Cluster_35634	0	0	0	0	1	0	0	0	0	0	0	0	0	0	0	1	2		0	0	0	0	1	0	0	0	0	0	0	0	0	0	0	1	1	1	Frave_seq1870	Frave_seq2082c
V5_BLAST_0.9SELF0.4OUT-REDO4-Cluster_35635	0	0	0	0	1	0	0	0	0	0	0	0	0	0	0	1	1		0	0	0	0	1	0	0	0	0	0	0	0	0	0	0	1	1	1	Frave_seq2091c
V5_BLAST_0.9SELF0.4OUT-REDO4-Cluster_35636	0	0	0	0	1	0	0	0	0	0	0	0	0	0	0	1	1		0	0	0	0	1	0	0	0	0	0	0	0	0	0	0	1	1	1	Frave_seq2168c
V5_BLAST_0.9SELF0.4OUT-REDO4-Cluster_35638	0	0	0	0	1	0	0	0	0	0	0	0	0	0	0	1	1		0	0	0	0	1	0	0	0	0	0	0	0	0	0	0	1	1	1	Frave_seq2240c
V5_BLAST_0.9SELF0.4OUT-REDO4-Cluster_35639	0	0	0	0	1	0	0	0	0	0	0	0	0	0	0	1	1		0	0	0	0	1	0	0	0	0	0	0	0	0	0	0	1	1	1	Frave_seq2243c
V5_BLAST_0.9SELF0.4OUT-REDO4-Cluster_35645	0	0	0	0	1	0	0	0	0	0	0	0	0	0	0	1	1		0	0	0	0	1	0	0	0	0	0	0	0	0	0	0	1	1	1	Frave_seq2339c
V5_BLAST_0.9SELF0.4OUT-REDO4-Cluster_35649	0	0	0	0	1	0	0	0	0	0	0	0	0	0	0	1	1		0	0	0	0	1	0	0	0	0	0	0	0	0	0	0	1	1	1	Frave_seq2368c
V5_BLAST_0.9SELF0.4OUT-REDO4-Cluster_35650	0	0	0	0	1	0	0	0	0	0	0	0	0	0	0	1	1		0	0	0	0	1	0	0	0	0	0	0	0	0	0	0	1	1	1	Frave_seq2415c
V5_BLAST_0.9SELF0.4OUT-REDO4-Cluster_35651	0	0	0	0	1	0	0	0	0	0	0	0	0	0	0	1	1		0	0	0	0	1	0	0	0	0	0	0	0	0	0	0	1	1	1	Frave_seq2420c
V5_BLAST_0.9SELF0.4OUT-REDO4-Cluster_35657	0	0	0	0	1	0	0	0	0	0	0	0	0	0	0	1	1		0	0	0	0	1	0	0	0	0	0	0	0	0	0	0	1	1	1	Frave_seq2706c
V5_BLAST_0.9SELF0.4OUT-REDO4-Cluster_35659	0	0	0	0	1	0	0	0	0	0	0	0	0	0	0	1	1		0	0	0	0	1	0	0	0	0	0	0	0	0	0	0	1	1	1	Frave_seq2763c
V5_BLAST_0.9SELF0.4OUT-REDO4-Cluster_35662	0	0	0	0	1	0	0	0	0	0	0	0	0	0	0	1	1		0	0	0	0	1	0	0	0	0	0	0	0	0	0	0	1	1	1	Frave_seq2914c
V5_BLAST_0.9SELF0.4OUT-REDO4-Cluster_35664	0	0	0	0	1	0	0	0	0	0	0	0	0	0	0	1	1		0	0	0	0	1	0	0	0	0	0	0	0	0	0	0	1	1	1	Frave_seq3021c
V5_BLAST_0.9SELF0.4OUT-REDO4-Cluster_35670	0	0	0	0	1	0	0	0	0	0	0	0	0	0	0	1	1		0	0	0	0	1	0	0	0	0	0	0	0	0	0	0	1	1	1	Frave_seq3238c
V5_BLAST_0.9SELF0.4OUT-REDO4-Cluster_35671	0	0	0	0	1	0	0	0	0	0	0	0	0	0	0	1	1		0	0	0	0	1	0	0	0	0	0	0	0	0	0	0	1	1	1	Frave_seq3246c
V5_BLAST_0.9SELF0.4OUT-REDO4-Cluster_35675	0	0	0	0	1	0	0	0	0	0	0	0	0	0	0	1	1		0	0	0	0	1	0	0	0	0	0	0	0	0	0	0	1	1	1	Frave_seq3371c
V5_BLAST_0.9SELF0.4OUT-REDO4-Cluster_35680	0	0	0	0	1	0	0	0	0	0	0	0	0	0	0	1	1		0	0	0	0	1	0	0	0	0	0	0	0	0	0	0	1	1	1	Frave_seq3486c
V5_BLAST_0.9SELF0.4OUT-REDO4-Cluster_35682	0	0	0	0	1	0	0	0	0	0	0	0	0	0	0	1	1		0	0	0	0	1	0	0	0	0	0	0	0	0	0	0	1	1	1	Frave_seq3526c
V5_BLAST_0.9SELF0.4OUT-REDO4-Cluster_35684	0	0	0	0	1	0	0	0	0	0	0	0	0	0	0	1	1		0	0	0	0	1	0	0	0	0	0	0	0	0	0	0	1	1	1	Frave_seq3569c
V5_BLAST_0.9SELF0.4OUT-REDO4-Cluster_35686	0	0	0	0	1	0	0	0	0	0	0	0	0	0	0	1	1		0	0	0	0	1	0	0	0	0	0	0	0	0	0	0	1	1	1	Frave_seq3626c
V5_BLAST_0.9SELF0.4OUT-REDO4-Cluster_35687	0	0	0	0	1	0	0	0	0	0	0	0	0	0	0	1	1		0	0	0	0	1	0	0	0	0	0	0	0	0	0	0	1	1	1	Frave_seq3709c
V5_BLAST_0.9SELF0.4OUT-REDO4-Cluster_35689	0	0	0	0	1	0	0	0	0	0	0	0	0	0	0	1	1		0	0	0	0	1	0	0	0	0	0	0	0	0	0	0	1	1	1	Frave_seq3711c
V5_BLAST_0.9SELF0.4OUT-REDO4-Cluster_35696	0	0	0	0	1	0	0	0	0	0	0	0	0	0	0	1	1		0	0	0	0	1	0	0	0	0	0	0	0	0	0	0	1	1	1	Frave_seq3941c
V5_BLAST_0.9SELF0.4OUT-REDO4-Cluster_35697	0	0	0	0	1	0	0	0	0	0	0	0	0	0	0	1	1		0	0	0	0	1	0	0	0	0	0	0	0	0	0	0	1	1	1	Frave_seq3948c
V5_BLAST_0.9SELF0.4OUT-REDO4-Cluster_35700	0	0	0	0	1	0	0	0	0	0	0	0	0	0	0	1	1		0	0	0	0	1	0	0	0	0	0	0	0	0	0	0	1	1	1	Frave_seq4029c
V5_BLAST_0.9SELF0.4OUT-REDO4-Cluster_35705	0	0	0	0	1	0	0	0	0	0	0	0	0	0	0	1	1		0	0	0	0	1	0	0	0	0	0	0	0	0	0	0	1	1	1	Frave_seq4181c
V5_BLAST_0.9SELF0.4OUT-REDO4-Cluster_35706	0	0	0	0	1	0	0	0	0	0	0	0	0	0	0	1	1		0	0	0	0	1	0	0	0	0	0	0	0	0	0	0	1	1	1	Frave_seq4191c
V5_BLAST_0.9SELF0.4OUT-REDO4-Cluster_35712	0	0	0	0	1	0	0	0	0	0	0	0	0	0	0	1	1		0	0	0	0	1	0	0	0	0	0	0	0	0	0	0	1	1	1	Frave_seq4503c
V5_BLAST_0.9SELF0.4OUT-REDO4-Cluster_35713	0	0	0	0	1	0	0	0	0	0	0	0	0	0	0	1	1		0	0	0	0	1	0	0	0	0	0	0	0	0	0	0	1	1	1	Frave_seq4507c
V5_BLAST_0.9SELF0.4OUT-REDO4-Cluster_35714	0	0	0	0	1	0	0	0	0	0	0	0	0	0	0	1	1		0	0	0	0	1	0	0	0	0	0	0	0	0	0	0	1	1	1	Frave_seq4519c
V5_BLAST_0.9SELF0.4OUT-REDO4-Cluster_35724	0	0	0	0	1	0	0	0	0	0	0	0	0	0	0	1	1		0	0	0	0	1	0	0	0	0	0	0	0	0	0	0	1	1	1	Frave_seq4848c
V5_BLAST_0.9SELF0.4OUT-REDO4-Cluster_35727	0	0	0	0	1	0	0	0	0	0	0	0	0	0	0	1	1		0	0	0	0	1	0	0	0	0	0	0	0	0	0	0	1	1	1	Frave_seq4956c
V5_BLAST_0.9SELF0.4OUT-REDO4-Cluster_35728	0	0	0	0	1	0	0	0	0	0	0	0	0	0	0	1	1		0	0	0	0	1	0	0	0	0	0	0	0	0	0	0	1	1	1	Frave_seq4984c
V5_BLAST_0.9SELF0.4OUT-REDO4-Cluster_35735	0	0	0	0	1	0	0	0	0	0	0	0	0	0	0	1	1		0	0	0	0	1	0	0	0	0	0	0	0	0	0	0	1	1	1	Frave_seq5096c
V5_BLAST_0.9SELF0.4OUT-REDO4-Cluster_35736	0	0	0	0	1	0	0	0	0	0	0	0	0	0	0	1	1		0	0	0	0	1	0	0	0	0	0	0	0	0	0	0	1	1	1	Frave_seq5155c
V5_BLAST_0.9SELF0.4OUT-REDO4-Cluster_35737	0	0	0	0	1	0	0	0	0	0	0	0	0	0	0	1	1		0	0	0	0	1	0	0	0	0	0	0	0	0	0	0	1	1	1	Frave_seq5282c
V5_BLAST_0.9SELF0.4OUT-REDO4-Cluster_35740	0	0	0	0	1	0	0	0	0	0	0	0	0	0	0	1	1		0	0	0	0	1	0	0	0	0	0	0	0	0	0	0	1	1	1	Frave_seq5392c
V5_BLAST_0.9SELF0.4OUT-REDO4-Cluster_35742	0	0	0	0	1	0	0	0	0	0	0	0	0	0	0	1	1		0	0	0	0	1	0	0	0	0	0	0	0	0	0	0	1	1	1	Frave_seq5413c
V5_BLAST_0.9SELF0.4OUT-REDO4-Cluster_35743	0	0	0	0	1	0	0	0	0	0	0	0	0	0	0	1	1		0	0	0	0	1	0	0	0	0	0	0	0	0	0	0	1	1	1	Frave_seq5501c
V5_BLAST_0.9SELF0.4OUT-REDO4-Cluster_35744	0	0	0	0	1	0	0	0	0	0	0	0	0	0	0	1	1		0	0	0	0	1	0	0	0	0	0	0	0	0	0	0	1	1	1	Frave_seq5502c
V5_BLAST_0.9SELF0.4OUT-REDO4-Cluster_35745	0	0	0	0	1	0	0	0	0	0	0	0	0	0	0	1	1		0	0	0	0	1	0	0	0	0	0	0	0	0	0	0	1	1	1	Frave_seq5513c
V5_BLAST_0.9SELF0.4OUT-REDO4-Cluster_35747	0	0	0	0	1	0	0	0	0	0	0	0	0	0	0	1	1		0	0	0	0	1	0	0	0	0	0	0	0	0	0	0	1	1	1	Frave_seq5562c
V5_BLAST_0.9SELF0.4OUT-REDO4-Cluster_35749	0	0	0	0	1	0	0	0	0	0	0	0	0	0	0	1	1		0	0	0	0	1	0	0	0	0	0	0	0	0	0	0	1	1	1	Frave_seq5597c
V5_BLAST_0.9SELF0.4OUT-REDO4-Cluster_35751	0	0	0	0	1	0	0	0	0	0	0	0	0	0	0	1	1		0	0	0	0	1	0	0	0	0	0	0	0	0	0	0	1	1	1	Frave_seq5645c
V5_BLAST_0.9SELF0.4OUT-REDO4-Cluster_35757	0	0	0	0	1	0	0	0	0	0	0	0	0	0	0	1	1		0	0	0	0	1	0	0	0	0	0	0	0	0	0	0	1	1	1	Frave_seq5783c
V5_BLAST_0.9SELF0.4OUT-REDO4-Cluster_35758	0	0	0	0	1	0	0	0	0	0	0	0	0	0	0	1	1		0	0	0	0	1	0	0	0	0	0	0	0	0	0	0	1	1	1	Frave_seq5789c
V5_BLAST_0.9SELF0.4OUT-REDO4-Cluster_35760	0	0	0	0	1	0	0	0	0	0	0	0	0	0	0	1	1		0	0	0	0	1	0	0	0	0	0	0	0	0	0	0	1	1	1	Frave_seq5890c
V5_BLAST_0.9SELF0.4OUT-REDO4-Cluster_35762	0	0	0	0	1	0	0	0	0	0	0	0	0	0	0	1	1		0	0	0	0	1	0	0	0	0	0	0	0	0	0	0	1	1	1	Frave_seq5999c
V5_BLAST_0.9SELF0.4OUT-REDO4-Cluster_35763	0	0	0	0	1	0	0	0	0	0	0	0	0	0	0	1	1		0	0	0	0	1	0	0	0	0	0	0	0	0	0	0	1	1	1	Frave_seq6187c
V5_BLAST_0.9SELF0.4OUT-REDO4-Cluster_35764	0	0	0	0	1	0	0	0	0	0	0	0	0	0	0	1	1		0	0	0	0	1	0	0	0	0	0	0	0	0	0	0	1	1	1	Frave_seq6188c
V5_BLAST_0.9SELF0.4OUT-REDO4-Cluster_35765	0	0	0	0	1	0	0	0	0	0	0	0	0	0	0	1	1		0	0	0	0	1	0	0	0	0	0	0	0	0	0	0	1	1	1	Frave_seq6275c
V5_BLAST_0.9SELF0.4OUT-REDO4-Cluster_35769	0	0	0	0	1	0	0	0	0	0	0	0	0	0	0	1	1		0	0	0	0	1	0	0	0	0	0	0	0	0	0	0	1	1	1	Frave_seq6411c
V5_BLAST_0.9SELF0.4OUT-REDO4-Cluster_35772	0	0	0	0	1	0	0	0	0	0	0	0	0	0	0	1	1		0	0	0	0	1	0	0	0	0	0	0	0	0	0	0	1	1	1	Frave_seq6536c
V5_BLAST_0.9SELF0.4OUT-REDO4-Cluster_35779	0	0	0	0	1	0	0	0	0	0	0	0	0	0	0	1	1		0	0	0	0	1	0	0	0	0	0	0	0	0	0	0	1	1	1	Frave_seq6767c
V5_BLAST_0.9SELF0.4OUT-REDO4-Cluster_35782	0	0	0	0	1	0	0	0	0	0	0	0	0	0	0	1	1		0	0	0	0	1	0	0	0	0	0	0	0	0	0	0	1	1	1	Frave_seq6855c
V5_BLAST_0.9SELF0.4OUT-REDO4-Cluster_35783	0	0	0	0	1	0	0	0	0	0	0	0	0	0	0	1	1		0	0	0	0	1	0	0	0	0	0	0	0	0	0	0	1	1	1	Frave_seq6898c
V5_BLAST_0.9SELF0.4OUT-REDO4-Cluster_35787	0	0	0	0	1	0	0	0	0	0	0	0	0	0	0	1	1		0	0	0	0	1	0	0	0	0	0	0	0	0	0	0	1	1	1	Frave_seq7043c
V5_BLAST_0.9SELF0.4OUT-REDO4-Cluster_35788	0	0	0	0	1	0	0	0	0	0	0	0	0	0	0	1	4		0	0	0	0	1	0	0	0	0	0	0	0	0	0	0	1	1	1	Frave_seq7053c	Frave_seq10696	Frave_seq16928	Frave_seq32797
V5_BLAST_0.9SELF0.4OUT-REDO4-Cluster_35789	0	0	0	0	1	0	0	0	0	0	0	0	0	0	0	1	1		0	0	0	0	1	0	0	0	0	0	0	0	0	0	0	1	1	1	Frave_seq7123c
V5_BLAST_0.9SELF0.4OUT-REDO4-Cluster_35794	0	0	0	0	1	0	0	0	0	0	0	0	0	0	0	1	1		0	0	0	0	1	0	0	0	0	0	0	0	0	0	0	1	1	1	Frave_seq7362c
V5_BLAST_0.9SELF0.4OUT-REDO4-Cluster_35795	0	0	0	0	1	0	0	0	0	0	0	0	0	0	0	1	2		0	0	0	0	1	0	0	0	0	0	0	0	0	0	0	1	1	1	Frave_seq4833	Frave_seq7374c
V5_BLAST_0.9SELF0.4OUT-REDO4-Cluster_35797	0	0	0	0	1	0	0	0	0	0	0	0	0	0	0	1	1		0	0	0	0	1	0	0	0	0	0	0	0	0	0	0	1	1	1	Frave_seq7408c
V5_BLAST_0.9SELF0.4OUT-REDO4-Cluster_35799	0	0	0	0	1	0	0	0	0	0	0	0	0	0	0	1	1		0	0	0	0	1	0	0	0	0	0	0	0	0	0	0	1	1	1	Frave_seq7482c
V5_BLAST_0.9SELF0.4OUT-REDO4-Cluster_35802	0	0	0	0	1	0	0	0	0	0	0	0	0	0	0	1	1		0	0	0	0	1	0	0	0	0	0	0	0	0	0	0	1	1	1	Frave_seq7552c
V5_BLAST_0.9SELF0.4OUT-REDO4-Cluster_35808	0	0	0	0	1	0	0	0	0	0	0	0	0	0	0	1	1		0	0	0	0	1	0	0	0	0	0	0	0	0	0	0	1	1	1	Frave_seq7735c
V5_BLAST_0.9SELF0.4OUT-REDO4-Cluster_35811	0	0	0	0	1	0	0	0	0	0	0	0	0	0	0	1	1		0	0	0	0	1	0	0	0	0	0	0	0	0	0	0	1	1	1	Frave_seq7837c
V5_BLAST_0.9SELF0.4OUT-REDO4-Cluster_35813	0	0	0	0	1	0	0	0	0	0	0	0	0	0	0	1	1		0	0	0	0	1	0	0	0	0	0	0	0	0	0	0	1	1	1	Frave_seq7883c
V5_BLAST_0.9SELF0.4OUT-REDO4-Cluster_35815	0	0	0	0	1	0	0	0	0	0	0	0	0	0	0	1	1		0	0	0	0	1	0	0	0	0	0	0	0	0	0	0	1	1	1	Frave_seq7968c
V5_BLAST_0.9SELF0.4OUT-REDO4-Cluster_35816	0	0	0	0	1	0	0	0	0	0	0	0	0	0	0	1	1		0	0	0	0	1	0	0	0	0	0	0	0	0	0	0	1	1	1	Frave_seq7976c
V5_BLAST_0.9SELF0.4OUT-REDO4-Cluster_35824	0	0	0	0	1	0	0	0	0	0	0	0	0	0	0	1	1		0	0	0	0	1	0	0	0	0	0	0	0	0	0	0	1	1	1	Frave_seq8211c
V5_BLAST_0.9SELF0.4OUT-REDO4-Cluster_35831	0	0	0	0	1	0	0	0	0	0	0	0	0	0	0	1	1		0	0	0	0	1	0	0	0	0	0	0	0	0	0	0	1	1	1	Frave_seq8357c
V5_BLAST_0.9SELF0.4OUT-REDO4-Cluster_35832	0	0	0	0	1	0	0	0	0	0	0	0	0	0	0	1	1		0	0	0	0	1	0	0	0	0	0	0	0	0	0	0	1	1	1	Frave_seq8370c
V5_BLAST_0.9SELF0.4OUT-REDO4-Cluster_35835	0	0	0	0	1	0	0	0	0	0	0	0	0	0	0	1	1		0	0	0	0	1	0	0	0	0	0	0	0	0	0	0	1	1	1	Frave_seq8579c
V5_BLAST_0.9SELF0.4OUT-REDO4-Cluster_35842	0	0	0	0	1	0	0	0	0	0	0	0	0	0	0	1	1		0	0	0	0	1	0	0	0	0	0	0	0	0	0	0	1	1	1	Frave_seq8855c
V5_BLAST_0.9SELF0.4OUT-REDO4-Cluster_35848	0	0	0	0	1	0	0	0	0	0	0	0	0	0	0	1	1		0	0	0	0	1	0	0	0	0	0	0	0	0	0	0	1	1	1	Frave_seq9004c
V5_BLAST_0.9SELF0.4OUT-REDO4-Cluster_35849	0	0	0	0	1	0	0	0	0	0	0	0	0	0	0	1	1		0	0	0	0	1	0	0	0	0	0	0	0	0	0	0	1	1	1	Frave_seq9005c
V5_BLAST_0.9SELF0.4OUT-REDO4-Cluster_35851	0	0	0	0	1	0	0	0	0	0	0	0	0	0	0	1	1		0	0	0	0	1	0	0	0	0	0	0	0	0	0	0	1	1	1	Frave_seq9061c
V5_BLAST_0.9SELF0.4OUT-REDO4-Cluster_35853	0	0	0	0	1	0	0	0	0	0	0	0	0	0	0	1	1		0	0	0	0	1	0	0	0	0	0	0	0	0	0	0	1	1	1	Frave_seq9082c
V5_BLAST_0.9SELF0.4OUT-REDO4-Cluster_35857	0	0	0	0	1	0	0	0	0	0	0	0	0	0	0	1	1		0	0	0	0	1	0	0	0	0	0	0	0	0	0	0	1	1	1	Frave_seq9240c
V5_BLAST_0.9SELF0.4OUT-REDO4-Cluster_35858	0	0	0	0	1	0	0	0	0	0	0	0	0	0	0	1	1		0	0	0	0	1	0	0	0	0	0	0	0	0	0	0	1	1	1	Frave_seq9310c
V5_BLAST_0.9SELF0.4OUT-REDO4-Cluster_35865	0	0	0	0	1	0	0	0	0	0	0	0	0	0	0	1	1		0	0	0	0	1	0	0	0	0	0	0	0	0	0	0	1	1	1	Frave_seq9457c
V5_BLAST_0.9SELF0.4OUT-REDO4-Cluster_35870	0	0	0	0	1	0	0	0	0	0	0	0	0	0	0	1	1		0	0	0	0	1	0	0	0	0	0	0	0	0	0	0	1	1	1	Frave_seq9577c
V5_BLAST_0.9SELF0.4OUT-REDO4-Cluster_35874	0	0	0	0	1	0	0	0	0	0	0	0	0	0	0	1	1		0	0	0	0	1	0	0	0	0	0	0	0	0	0	0	1	1	1	Frave_seq9629c
V5_BLAST_0.9SELF0.4OUT-REDO4-Cluster_35876	0	0	0	0	1	0	0	0	0	0	0	0	0	0	0	1	1		0	0	0	0	1	0	0	0	0	0	0	0	0	0	0	1	1	1	Frave_seq9677c
V5_BLAST_0.9SELF0.4OUT-REDO4-Cluster_35882	0	0	0	0	1	0	0	0	0	0	0	0	0	0	0	1	1		0	0	0	0	1	0	0	0	0	0	0	0	0	0	0	1	1	1	Frave_seq9875c
V5_BLAST_0.9SELF0.4OUT-REDO4-Cluster_35885	0	0	0	0	1	0	0	0	0	0	0	0	0	0	0	1	1		0	0	0	0	1	0	0	0	0	0	0	0	0	0	0	1	1	1	Frave_seq9911c
V5_BLAST_0.9SELF0.4OUT-REDO4-Cluster_35886	0	0	0	0	1	0	0	0	0	0	0	0	0	0	0	1	1		0	0	0	0	1	0	0	0	0	0	0	0	0	0	0	1	1	1	Frave_seq9965c
V5_BLAST_0.9SELF0.4OUT-REDO4-Cluster_35892	0	0	0	0	1	0	0	0	0	0	0	0	0	0	0	1	1		0	0	0	0	1	0	0	0	0	0	0	0	0	0	0	1	1	1	Frave_seq10096c
V5_BLAST_0.9SELF0.4OUT-REDO4-Cluster_35893	0	0	0	0	1	0	0	0	0	0	0	0	0	0	0	1	1		0	0	0	0	1	0	0	0	0	0	0	0	0	0	0	1	1	1	Frave_seq10115c
V5_BLAST_0.9SELF0.4OUT-REDO4-Cluster_35894	0	0	0	0	1	0	0	0	0	0	0	0	0	0	0	1	1		0	0	0	0	1	0	0	0	0	0	0	0	0	0	0	1	1	1	Frave_seq10166c
V5_BLAST_0.9SELF0.4OUT-REDO4-Cluster_35895	0	0	0	0	1	0	0	0	0	0	0	0	0	0	0	1	1		0	0	0	0	1	0	0	0	0	0	0	0	0	0	0	1	1	1	Frave_seq10167c
V5_BLAST_0.9SELF0.4OUT-REDO4-Cluster_35898	0	0	0	0	1	0	0	0	0	0	0	0	0	0	0	1	1		0	0	0	0	1	0	0	0	0	0	0	0	0	0	0	1	1	1	Frave_seq10343c
V5_BLAST_0.9SELF0.4OUT-REDO4-Cluster_35899	0	0	0	0	1	0	0	0	0	0	0	0	0	0	0	1	1		0	0	0	0	1	0	0	0	0	0	0	0	0	0	0	1	1	1	Frave_seq10350c
V5_BLAST_0.9SELF0.4OUT-REDO4-Cluster_35900	0	0	0	0	1	0	0	0	0	0	0	0	0	0	0	1	1		0	0	0	0	1	0	0	0	0	0	0	0	0	0	0	1	1	1	Frave_seq10367c
V5_BLAST_0.9SELF0.4OUT-REDO4-Cluster_35904	0	0	0	0	1	0	0	0	0	0	0	0	0	0	0	1	1		0	0	0	0	1	0	0	0	0	0	0	0	0	0	0	1	1	1	Frave_seq10488c
V5_BLAST_0.9SELF0.4OUT-REDO4-Cluster_35906	0	0	0	0	1	0	0	0	0	0	0	0	0	0	0	1	1		0	0	0	0	1	0	0	0	0	0	0	0	0	0	0	1	1	1	Frave_seq10542c
V5_BLAST_0.9SELF0.4OUT-REDO4-Cluster_35909	0	0	0	0	1	0	0	0	0	0	0	0	0	0	0	1	1		0	0	0	0	1	0	0	0	0	0	0	0	0	0	0	1	1	1	Frave_seq10595c
V5_BLAST_0.9SELF0.4OUT-REDO4-Cluster_35914	0	0	0	0	1	0	0	0	0	0	0	0	0	0	0	1	1		0	0	0	0	1	0	0	0	0	0	0	0	0	0	0	1	1	1	Frave_seq10761c
V5_BLAST_0.9SELF0.4OUT-REDO4-Cluster_35915	0	0	0	0	1	0	0	0	0	0	0	0	0	0	0	1	1		0	0	0	0	1	0	0	0	0	0	0	0	0	0	0	1	1	1	Frave_seq10766c
V5_BLAST_0.9SELF0.4OUT-REDO4-Cluster_35923	0	0	0	0	1	0	0	0	0	0	0	0	0	0	0	1	1		0	0	0	0	1	0	0	0	0	0	0	0	0	0	0	1	1	1	Frave_seq10947c
V5_BLAST_0.9SELF0.4OUT-REDO4-Cluster_35928	0	0	0	0	1	0	0	0	0	0	0	0	0	0	0	1	1		0	0	0	0	1	0	0	0	0	0	0	0	0	0	0	1	1	1	Frave_seq11071c
V5_BLAST_0.9SELF0.4OUT-REDO4-Cluster_35929	0	0	0	0	1	0	0	0	0	0	0	0	0	0	0	1	1		0	0	0	0	1	0	0	0	0	0	0	0	0	0	0	1	1	1	Frave_seq11140c
V5_BLAST_0.9SELF0.4OUT-REDO4-Cluster_35935	0	0	0	0	1	0	0	0	0	0	0	0	0	0	0	1	1		0	0	0	0	1	0	0	0	0	0	0	0	0	0	0	1	1	1	Frave_seq11377c
V5_BLAST_0.9SELF0.4OUT-REDO4-Cluster_35937	0	0	0	0	1	0	0	0	0	0	0	0	0	0	0	1	1		0	0	0	0	1	0	0	0	0	0	0	0	0	0	0	1	1	1	Frave_seq11403c
V5_BLAST_0.9SELF0.4OUT-REDO4-Cluster_35938	0	0	0	0	1	0	0	0	0	0	0	0	0	0	0	1	1		0	0	0	0	1	0	0	0	0	0	0	0	0	0	0	1	1	1	Frave_seq11408c
V5_BLAST_0.9SELF0.4OUT-REDO4-Cluster_35939	0	0	0	0	1	0	0	0	0	0	0	0	0	0	0	1	1		0	0	0	0	1	0	0	0	0	0	0	0	0	0	0	1	1	1	Frave_seq11423c
V5_BLAST_0.9SELF0.4OUT-REDO4-Cluster_35942	0	0	0	0	1	0	0	0	0	0	0	0	0	0	0	1	1		0	0	0	0	1	0	0	0	0	0	0	0	0	0	0	1	1	1	Frave_seq11468c
V5_BLAST_0.9SELF0.4OUT-REDO4-Cluster_35943	0	0	0	0	1	0	0	0	0	0	0	0	0	0	0	1	1		0	0	0	0	1	0	0	0	0	0	0	0	0	0	0	1	1	1	Frave_seq11474c
V5_BLAST_0.9SELF0.4OUT-REDO4-Cluster_35944	0	0	0	0	1	0	0	0	0	0	0	0	0	0	0	1	1		0	0	0	0	1	0	0	0	0	0	0	0	0	0	0	1	1	1	Frave_seq11498c
V5_BLAST_0.9SELF0.4OUT-REDO4-Cluster_35946	0	0	0	0	1	0	0	0	0	0	0	0	0	0	0	1	1		0	0	0	0	1	0	0	0	0	0	0	0	0	0	0	1	1	1	Frave_seq11565c
V5_BLAST_0.9SELF0.4OUT-REDO4-Cluster_35948	0	0	0	0	1	0	0	0	0	0	0	0	0	0	0	1	1		0	0	0	0	1	0	0	0	0	0	0	0	0	0	0	1	1	1	Frave_seq11618c
V5_BLAST_0.9SELF0.4OUT-REDO4-Cluster_35951	0	0	0	0	1	0	0	0	0	0	0	0	0	0	0	1	1		0	0	0	0	1	0	0	0	0	0	0	0	0	0	0	1	1	1	Frave_seq11720c
V5_BLAST_0.9SELF0.4OUT-REDO4-Cluster_35952	0	0	0	0	1	0	0	0	0	0	0	0	0	0	0	1	1		0	0	0	0	1	0	0	0	0	0	0	0	0	0	0	1	1	1	Frave_seq11739c
V5_BLAST_0.9SELF0.4OUT-REDO4-Cluster_35956	0	0	0	0	1	0	0	0	0	0	0	0	0	0	0	1	1		0	0	0	0	1	0	0	0	0	0	0	0	0	0	0	1	1	1	Frave_seq11788c
V5_BLAST_0.9SELF0.4OUT-REDO4-Cluster_35958	0	0	0	0	1	0	0	0	0	0	0	0	0	0	0	1	1		0	0	0	0	1	0	0	0	0	0	0	0	0	0	0	1	1	1	Frave_seq11812c
V5_BLAST_0.9SELF0.4OUT-REDO4-Cluster_35962	0	0	0	0	1	0	0	0	0	0	0	0	0	0	0	1	1		0	0	0	0	1	0	0	0	0	0	0	0	0	0	0	1	1	1	Frave_seq11891c
V5_BLAST_0.9SELF0.4OUT-REDO4-Cluster_35964	0	0	0	0	1	0	0	0	0	0	0	0	0	0	0	1	1		0	0	0	0	1	0	0	0	0	0	0	0	0	0	0	1	1	1	Frave_seq11914c
V5_BLAST_0.9SELF0.4OUT-REDO4-Cluster_35966	0	0	0	0	1	0	0	0	0	0	0	0	0	0	0	1	1		0	0	0	0	1	0	0	0	0	0	0	0	0	0	0	1	1	1	Frave_seq12019c
V5_BLAST_0.9SELF0.4OUT-REDO4-Cluster_35974	0	0	0	0	1	0	0	0	0	0	0	0	0	0	0	1	1		0	0	0	0	1	0	0	0	0	0	0	0	0	0	0	1	1	1	Frave_seq12181c
V5_BLAST_0.9SELF0.4OUT-REDO4-Cluster_35976	0	0	0	0	1	0	0	0	0	0	0	0	0	0	0	1	1		0	0	0	0	1	0	0	0	0	0	0	0	0	0	0	1	1	1	Frave_seq12213c
V5_BLAST_0.9SELF0.4OUT-REDO4-Cluster_35977	0	0	0	0	1	0	0	0	0	0	0	0	0	0	0	1	1		0	0	0	0	1	0	0	0	0	0	0	0	0	0	0	1	1	1	Frave_seq12222c
V5_BLAST_0.9SELF0.4OUT-REDO4-Cluster_35978	0	0	0	0	1	0	0	0	0	0	0	0	0	0	0	1	1		0	0	0	0	1	0	0	0	0	0	0	0	0	0	0	1	1	1	Frave_seq12292c
V5_BLAST_0.9SELF0.4OUT-REDO4-Cluster_35982	0	0	0	0	1	0	0	0	0	0	0	0	0	0	0	1	1		0	0	0	0	1	0	0	0	0	0	0	0	0	0	0	1	1	1	Frave_seq12411c
V5_BLAST_0.9SELF0.4OUT-REDO4-Cluster_35983	0	0	0	0	1	0	0	0	0	0	0	0	0	0	0	1	1		0	0	0	0	1	0	0	0	0	0	0	0	0	0	0	1	1	1	Frave_seq12420c
V5_BLAST_0.9SELF0.4OUT-REDO4-Cluster_35985	0	0	0	0	1	0	0	0	0	0	0	0	0	0	0	1	1		0	0	0	0	1	0	0	0	0	0	0	0	0	0	0	1	1	1	Frave_seq12462c
V5_BLAST_0.9SELF0.4OUT-REDO4-Cluster_35990	0	0	0	0	1	0	0	0	0	0	0	0	0	0	0	1	1		0	0	0	0	1	0	0	0	0	0	0	0	0	0	0	1	1	1	Frave_seq12591c
V5_BLAST_0.9SELF0.4OUT-REDO4-Cluster_35995	0	0	0	0	1	0	0	0	0	0	0	0	0	0	0	1	1		0	0	0	0	1	0	0	0	0	0	0	0	0	0	0	1	1	1	Frave_seq12823c
V5_BLAST_0.9SELF0.4OUT-REDO4-Cluster_36000	0	0	0	0	1	0	0	0	0	0	0	0	0	0	0	1	1		0	0	0	0	1	0	0	0	0	0	0	0	0	0	0	1	1	1	Frave_seq12913c
V5_BLAST_0.9SELF0.4OUT-REDO4-Cluster_36001	0	0	0	0	1	0	0	0	0	0	0	0	0	0	0	1	1		0	0	0	0	1	0	0	0	0	0	0	0	0	0	0	1	1	1	Frave_seq12916c
V5_BLAST_0.9SELF0.4OUT-REDO4-Cluster_36002	0	0	0	0	1	0	0	0	0	0	0	0	0	0	0	1	1		0	0	0	0	1	0	0	0	0	0	0	0	0	0	0	1	1	1	Frave_seq12933c
V5_BLAST_0.9SELF0.4OUT-REDO4-Cluster_36004	0	0	0	0	1	0	0	0	0	0	0	0	0	0	0	1	1		0	0	0	0	1	0	0	0	0	0	0	0	0	0	0	1	1	1	Frave_seq13001c
V5_BLAST_0.9SELF0.4OUT-REDO4-Cluster_36008	0	0	0	0	1	0	0	0	0	0	0	0	0	0	0	1	1		0	0	0	0	1	0	0	0	0	0	0	0	0	0	0	1	1	1	Frave_seq13208c
V5_BLAST_0.9SELF0.4OUT-REDO4-Cluster_36009	0	0	0	0	1	0	0	0	0	0	0	0	0	0	0	1	1		0	0	0	0	1	0	0	0	0	0	0	0	0	0	0	1	1	1	Frave_seq13238c
V5_BLAST_0.9SELF0.4OUT-REDO4-Cluster_36011	0	0	0	0	1	0	0	0	0	0	0	0	0	0	0	1	1		0	0	0	0	1	0	0	0	0	0	0	0	0	0	0	1	1	1	Frave_seq13285c
V5_BLAST_0.9SELF0.4OUT-REDO4-Cluster_36012	0	0	0	0	1	0	0	0	0	0	0	0	0	0	0	1	1		0	0	0	0	1	0	0	0	0	0	0	0	0	0	0	1	1	1	Frave_seq13318c
V5_BLAST_0.9SELF0.4OUT-REDO4-Cluster_36014	0	0	0	0	1	0	0	0	0	0	0	0	0	0	0	1	1		0	0	0	0	1	0	0	0	0	0	0	0	0	0	0	1	1	1	Frave_seq13493c
V5_BLAST_0.9SELF0.4OUT-REDO4-Cluster_36017	0	0	0	0	1	0	0	0	0	0	0	0	0	0	0	1	1		0	0	0	0	1	0	0	0	0	0	0	0	0	0	0	1	1	1	Frave_seq13521c
V5_BLAST_0.9SELF0.4OUT-REDO4-Cluster_36018	0	0	0	0	1	0	0	0	0	0	0	0	0	0	0	1	1		0	0	0	0	1	0	0	0	0	0	0	0	0	0	0	1	1	1	Frave_seq13560c
V5_BLAST_0.9SELF0.4OUT-REDO4-Cluster_36019	0	0	0	0	1	0	0	0	0	0	0	0	0	0	0	1	1		0	0	0	0	1	0	0	0	0	0	0	0	0	0	0	1	1	1	Frave_seq13578c
V5_BLAST_0.9SELF0.4OUT-REDO4-Cluster_36028	0	0	0	0	1	0	0	0	0	0	0	0	0	0	0	1	1		0	0	0	0	1	0	0	0	0	0	0	0	0	0	0	1	1	1	Frave_seq13838c
V5_BLAST_0.9SELF0.4OUT-REDO4-Cluster_36030	0	0	0	0	1	0	0	0	0	0	0	0	0	0	0	1	1		0	0	0	0	1	0	0	0	0	0	0	0	0	0	0	1	1	1	Frave_seq14023c
V5_BLAST_0.9SELF0.4OUT-REDO4-Cluster_36031	0	0	0	0	1	0	0	0	0	0	0	0	0	0	0	1	1		0	0	0	0	1	0	0	0	0	0	0	0	0	0	0	1	1	1	Frave_seq14080c
V5_BLAST_0.9SELF0.4OUT-REDO4-Cluster_36035	0	0	0	0	1	0	0	0	0	0	0	0	0	0	0	1	1		0	0	0	0	1	0	0	0	0	0	0	0	0	0	0	1	1	1	Frave_seq14265c
V5_BLAST_0.9SELF0.4OUT-REDO4-Cluster_36043	0	0	0	0	1	0	0	0	0	0	0	0	0	0	0	1	1		0	0	0	0	1	0	0	0	0	0	0	0	0	0	0	1	1	1	Frave_seq14480c
V5_BLAST_0.9SELF0.4OUT-REDO4-Cluster_36045	0	0	0	0	1	0	0	0	0	0	0	0	0	0	0	1	1		0	0	0	0	1	0	0	0	0	0	0	0	0	0	0	1	1	1	Frave_seq14562c
V5_BLAST_0.9SELF0.4OUT-REDO4-Cluster_36046	0	0	0	0	1	0	0	0	0	0	0	0	0	0	0	1	1		0	0	0	0	1	0	0	0	0	0	0	0	0	0	0	1	1	1	Frave_seq14591c
V5_BLAST_0.9SELF0.4OUT-REDO4-Cluster_36047	0	0	0	0	1	0	0	0	0	0	0	0	0	0	0	1	1		0	0	0	0	1	0	0	0	0	0	0	0	0	0	0	1	1	1	Frave_seq14643c
V5_BLAST_0.9SELF0.4OUT-REDO4-Cluster_36049	0	0	0	0	1	0	0	0	0	0	0	0	0	0	0	1	1		0	0	0	0	1	0	0	0	0	0	0	0	0	0	0	1	1	1	Frave_seq14699c
V5_BLAST_0.9SELF0.4OUT-REDO4-Cluster_36050	0	0	0	0	1	0	0	0	0	0	0	0	0	0	0	1	1		0	0	0	0	1	0	0	0	0	0	0	0	0	0	0	1	1	1	Frave_seq14788c
V5_BLAST_0.9SELF0.4OUT-REDO4-Cluster_36055	0	0	0	0	1	0	0	0	0	0	0	0	0	0	0	1	1		0	0	0	0	1	0	0	0	0	0	0	0	0	0	0	1	1	1	Frave_seq14913c
V5_BLAST_0.9SELF0.4OUT-REDO4-Cluster_36057	0	0	0	0	1	0	0	0	0	0	0	0	0	0	0	1	1		0	0	0	0	1	0	0	0	0	0	0	0	0	0	0	1	1	1	Frave_seq14945c
V5_BLAST_0.9SELF0.4OUT-REDO4-Cluster_36058	0	0	0	0	1	0	0	0	0	0	0	0	0	0	0	1	1		0	0	0	0	1	0	0	0	0	0	0	0	0	0	0	1	1	1	Frave_seq14950c
V5_BLAST_0.9SELF0.4OUT-REDO4-Cluster_36059	0	0	0	0	1	0	0	0	0	0	0	0	0	0	0	1	1		0	0	0	0	1	0	0	0	0	0	0	0	0	0	0	1	1	1	Frave_seq14959c
V5_BLAST_0.9SELF0.4OUT-REDO4-Cluster_36061	0	0	0	0	1	0	0	0	0	0	0	0	0	0	0	1	1		0	0	0	0	1	0	0	0	0	0	0	0	0	0	0	1	1	1	Frave_seq14982c
V5_BLAST_0.9SELF0.4OUT-REDO4-Cluster_36063	0	0	0	0	1	0	0	0	0	0	0	0	0	0	0	1	1		0	0	0	0	1	0	0	0	0	0	0	0	0	0	0	1	1	1	Frave_seq15021c
V5_BLAST_0.9SELF0.4OUT-REDO4-Cluster_36064	0	0	0	0	1	0	0	0	0	0	0	0	0	0	0	1	1		0	0	0	0	1	0	0	0	0	0	0	0	0	0	0	1	1	1	Frave_seq15066c
V5_BLAST_0.9SELF0.4OUT-REDO4-Cluster_36071	0	0	0	0	1	0	0	0	0	0	0	0	0	0	0	1	1		0	0	0	0	1	0	0	0	0	0	0	0	0	0	0	1	1	1	Frave_seq15264c
V5_BLAST_0.9SELF0.4OUT-REDO4-Cluster_36076	0	0	0	0	1	0	0	0	0	0	0	0	0	0	0	1	1		0	0	0	0	1	0	0	0	0	0	0	0	0	0	0	1	1	1	Frave_seq15435c
V5_BLAST_0.9SELF0.4OUT-REDO4-Cluster_36077	0	0	0	0	1	0	0	0	0	0	0	0	0	0	0	1	1		0	0	0	0	1	0	0	0	0	0	0	0	0	0	0	1	1	1	Frave_seq15436c
V5_BLAST_0.9SELF0.4OUT-REDO4-Cluster_36078	0	0	0	0	1	0	0	0	0	0	0	0	0	0	0	1	1		0	0	0	0	1	0	0	0	0	0	0	0	0	0	0	1	1	1	Frave_seq15443c
V5_BLAST_0.9SELF0.4OUT-REDO4-Cluster_36082	0	0	0	0	1	0	0	0	0	0	0	0	0	0	0	1	1		0	0	0	0	1	0	0	0	0	0	0	0	0	0	0	1	1	1	Frave_seq15648c
V5_BLAST_0.9SELF0.4OUT-REDO4-Cluster_36083	0	0	0	0	1	0	0	0	0	0	0	0	0	0	0	1	1		0	0	0	0	1	0	0	0	0	0	0	0	0	0	0	1	1	1	Frave_seq15655c
V5_BLAST_0.9SELF0.4OUT-REDO4-Cluster_36087	0	0	0	0	1	0	0	0	0	0	0	0	0	0	0	1	1		0	0	0	0	1	0	0	0	0	0	0	0	0	0	0	1	1	1	Frave_seq15774c
V5_BLAST_0.9SELF0.4OUT-REDO4-Cluster_36088	0	0	0	0	1	0	0	0	0	0	0	0	0	0	0	1	1		0	0	0	0	1	0	0	0	0	0	0	0	0	0	0	1	1	1	Frave_seq15844c
V5_BLAST_0.9SELF0.4OUT-REDO4-Cluster_36091	0	0	0	0	1	0	0	0	0	0	0	0	0	0	0	1	1		0	0	0	0	1	0	0	0	0	0	0	0	0	0	0	1	1	1	Frave_seq15899c
V5_BLAST_0.9SELF0.4OUT-REDO4-Cluster_36092	0	0	0	0	1	0	0	0	0	0	0	0	0	0	0	1	1		0	0	0	0	1	0	0	0	0	0	0	0	0	0	0	1	1	1	Frave_seq15906c
V5_BLAST_0.9SELF0.4OUT-REDO4-Cluster_36093	0	0	0	0	1	0	0	0	0	0	0	0	0	0	0	1	1		0	0	0	0	1	0	0	0	0	0	0	0	0	0	0	1	1	1	Frave_seq15935c
V5_BLAST_0.9SELF0.4OUT-REDO4-Cluster_36096	0	0	0	0	1	0	0	0	0	0	0	0	0	0	0	1	1		0	0	0	0	1	0	0	0	0	0	0	0	0	0	0	1	1	1	Frave_seq16120c
V5_BLAST_0.9SELF0.4OUT-REDO4-Cluster_36097	0	0	0	0	1	0	0	0	0	0	0	0	0	0	0	1	1		0	0	0	0	1	0	0	0	0	0	0	0	0	0	0	1	1	1	Frave_seq16236c
V5_BLAST_0.9SELF0.4OUT-REDO4-Cluster_36100	0	0	0	0	1	0	0	0	0	0	0	0	0	0	0	1	1		0	0	0	0	1	0	0	0	0	0	0	0	0	0	0	1	1	1	Frave_seq16304c
V5_BLAST_0.9SELF0.4OUT-REDO4-Cluster_36102	0	0	0	0	1	0	0	0	0	0	0	0	0	0	0	1	1		0	0	0	0	1	0	0	0	0	0	0	0	0	0	0	1	1	1	Frave_seq16337c
V5_BLAST_0.9SELF0.4OUT-REDO4-Cluster_36103	0	0	0	0	1	0	0	0	0	0	0	0	0	0	0	1	1		0	0	0	0	1	0	0	0	0	0	0	0	0	0	0	1	1	1	Frave_seq16394c
V5_BLAST_0.9SELF0.4OUT-REDO4-Cluster_36106	0	0	0	0	1	0	0	0	0	0	0	0	0	0	0	1	1		0	0	0	0	1	0	0	0	0	0	0	0	0	0	0	1	1	1	Frave_seq16549c
V5_BLAST_0.9SELF0.4OUT-REDO4-Cluster_36107	0	0	0	0	1	0	0	0	0	0	0	0	0	0	0	1	1		0	0	0	0	1	0	0	0	0	0	0	0	0	0	0	1	1	1	Frave_seq16592c
V5_BLAST_0.9SELF0.4OUT-REDO4-Cluster_36109	0	0	0	0	1	0	0	0	0	0	0	0	0	0	0	1	1		0	0	0	0	1	0	0	0	0	0	0	0	0	0	0	1	1	1	Frave_seq16671c
V5_BLAST_0.9SELF0.4OUT-REDO4-Cluster_36113	0	0	0	0	1	0	0	0	0	0	0	0	0	0	0	1	1		0	0	0	0	1	0	0	0	0	0	0	0	0	0	0	1	1	1	Frave_seq16750c
V5_BLAST_0.9SELF0.4OUT-REDO4-Cluster_36115	0	0	0	0	1	0	0	0	0	0	0	0	0	0	0	1	1		0	0	0	0	1	0	0	0	0	0	0	0	0	0	0	1	1	1	Frave_seq16759c
V5_BLAST_0.9SELF0.4OUT-REDO4-Cluster_36117	0	0	0	0	1	0	0	0	0	0	0	0	0	0	0	1	2		0	0	0	0	1	0	0	0	0	0	0	0	0	0	0	1	2	1	Frave_seq10439c	Frave_seq16813c
V5_BLAST_0.9SELF0.4OUT-REDO4-Cluster_36118	0	0	0	0	1	0	0	0	0	0	0	0	0	0	0	1	1		0	0	0	0	1	0	0	0	0	0	0	0	0	0	0	1	1	1	Frave_seq16838c
V5_BLAST_0.9SELF0.4OUT-REDO4-Cluster_36120	0	0	0	0	1	0	0	0	0	0	0	0	0	0	0	1	1		0	0	0	0	1	0	0	0	0	0	0	0	0	0	0	1	1	1	Frave_seq17004c
V5_BLAST_0.9SELF0.4OUT-REDO4-Cluster_36123	0	0	0	0	1	0	0	0	0	0	0	0	0	0	0	1	1		0	0	0	0	1	0	0	0	0	0	0	0	0	0	0	1	1	1	Frave_seq17157c
V5_BLAST_0.9SELF0.4OUT-REDO4-Cluster_36124	0	0	0	0	1	0	0	0	0	0	0	0	0	0	0	1	1		0	0	0	0	1	0	0	0	0	0	0	0	0	0	0	1	1	1	Frave_seq17162c
V5_BLAST_0.9SELF0.4OUT-REDO4-Cluster_36127	0	0	0	0	1	0	0	0	0	0	0	0	0	0	0	1	1		0	0	0	0	1	0	0	0	0	0	0	0	0	0	0	1	1	1	Frave_seq17325c
V5_BLAST_0.9SELF0.4OUT-REDO4-Cluster_36128	0	0	0	0	1	0	0	0	0	0	0	0	0	0	0	1	1		0	0	0	0	1	0	0	0	0	0	0	0	0	0	0	1	1	1	Frave_seq17328c
V5_BLAST_0.9SELF0.4OUT-REDO4-Cluster_36133	0	0	0	0	1	0	0	0	0	0	0	0	0	0	0	1	1		0	0	0	0	1	0	0	0	0	0	0	0	0	0	0	1	1	1	Frave_seq17424c
V5_BLAST_0.9SELF0.4OUT-REDO4-Cluster_36136	0	0	0	0	1	0	0	0	0	0	0	0	0	0	0	1	1		0	0	0	0	1	0	0	0	0	0	0	0	0	0	0	1	1	1	Frave_seq17542c
V5_BLAST_0.9SELF0.4OUT-REDO4-Cluster_36138	0	0	0	0	1	0	0	0	0	0	0	0	0	0	0	1	1		0	0	0	0	1	0	0	0	0	0	0	0	0	0	0	1	1	1	Frave_seq17649c
V5_BLAST_0.9SELF0.4OUT-REDO4-Cluster_36139	0	0	0	0	1	0	0	0	0	0	0	0	0	0	0	1	1		0	0	0	0	1	0	0	0	0	0	0	0	0	0	0	1	1	1	Frave_seq17653c
V5_BLAST_0.9SELF0.4OUT-REDO4-Cluster_36141	0	0	0	0	1	0	0	0	0	0	0	0	0	0	0	1	1		0	0	0	0	1	0	0	0	0	0	0	0	0	0	0	1	1	1	Frave_seq17693c
V5_BLAST_0.9SELF0.4OUT-REDO4-Cluster_36143	0	0	0	0	1	0	0	0	0	0	0	0	0	0	0	1	1		0	0	0	0	1	0	0	0	0	0	0	0	0	0	0	1	1	1	Frave_seq17741c
V5_BLAST_0.9SELF0.4OUT-REDO4-Cluster_36144	0	0	0	0	1	0	0	0	0	0	0	0	0	0	0	1	1		0	0	0	0	1	0	0	0	0	0	0	0	0	0	0	1	1	1	Frave_seq17743c
V5_BLAST_0.9SELF0.4OUT-REDO4-Cluster_36145	0	0	0	0	1	0	0	0	0	0	0	0	0	0	0	1	1		0	0	0	0	1	0	0	0	0	0	0	0	0	0	0	1	1	1	Frave_seq17785c
V5_BLAST_0.9SELF0.4OUT-REDO4-Cluster_36146	0	0	0	0	1	0	0	0	0	0	0	0	0	0	0	1	1		0	0	0	0	1	0	0	0	0	0	0	0	0	0	0	1	1	1	Frave_seq17791c
V5_BLAST_0.9SELF0.4OUT-REDO4-Cluster_36147	0	0	0	0	1	0	0	0	0	0	0	0	0	0	0	1	1		0	0	0	0	1	0	0	0	0	0	0	0	0	0	0	1	1	1	Frave_seq17814c
V5_BLAST_0.9SELF0.4OUT-REDO4-Cluster_36151	0	0	0	0	1	0	0	0	0	0	0	0	0	0	0	1	1		0	0	0	0	1	0	0	0	0	0	0	0	0	0	0	1	1	1	Frave_seq18008c
V5_BLAST_0.9SELF0.4OUT-REDO4-Cluster_36152	0	0	0	0	1	0	0	0	0	0	0	0	0	0	0	1	1		0	0	0	0	1	0	0	0	0	0	0	0	0	0	0	1	1	1	Frave_seq18138c
V5_BLAST_0.9SELF0.4OUT-REDO4-Cluster_36153	0	0	0	0	1	0	0	0	0	0	0	0	0	0	0	1	1		0	0	0	0	1	0	0	0	0	0	0	0	0	0	0	1	1	1	Frave_seq18153c
V5_BLAST_0.9SELF0.4OUT-REDO4-Cluster_36154	0	0	0	0	1	0	0	0	0	0	0	0	0	0	0	1	1		0	0	0	0	1	0	0	0	0	0	0	0	0	0	0	1	1	1	Frave_seq18222c
V5_BLAST_0.9SELF0.4OUT-REDO4-Cluster_36155	0	0	0	0	1	0	0	0	0	0	0	0	0	0	0	1	1		0	0	0	0	1	0	0	0	0	0	0	0	0	0	0	1	1	1	Frave_seq18320c
V5_BLAST_0.9SELF0.4OUT-REDO4-Cluster_36159	0	0	0	0	1	0	0	0	0	0	0	0	0	0	0	1	1		0	0	0	0	1	0	0	0	0	0	0	0	0	0	0	1	1	1	Frave_seq18413c
V5_BLAST_0.9SELF0.4OUT-REDO4-Cluster_36161	0	0	0	0	1	0	0	0	0	0	0	0	0	0	0	1	1		0	0	0	0	1	0	0	0	0	0	0	0	0	0	0	1	1	1	Frave_seq18475c
V5_BLAST_0.9SELF0.4OUT-REDO4-Cluster_36163	0	0	0	0	1	0	0	0	0	0	0	0	0	0	0	1	1		0	0	0	0	1	0	0	0	0	0	0	0	0	0	0	1	1	1	Frave_seq18512c
V5_BLAST_0.9SELF0.4OUT-REDO4-Cluster_36166	0	0	0	0	1	0	0	0	0	0	0	0	0	0	0	1	1		0	0	0	0	1	0	0	0	0	0	0	0	0	0	0	1	1	1	Frave_seq18550c
V5_BLAST_0.9SELF0.4OUT-REDO4-Cluster_36167	0	0	0	0	1	0	0	0	0	0	0	0	0	0	0	1	1		0	0	0	0	1	0	0	0	0	0	0	0	0	0	0	1	1	1	Frave_seq18588c
V5_BLAST_0.9SELF0.4OUT-REDO4-Cluster_36168	0	0	0	0	1	0	0	0	0	0	0	0	0	0	0	1	1		0	0	0	0	1	0	0	0	0	0	0	0	0	0	0	1	1	1	Frave_seq18668c
V5_BLAST_0.9SELF0.4OUT-REDO4-Cluster_36170	0	0	0	0	1	0	0	0	0	0	0	0	0	0	0	1	1		0	0	0	0	1	0	0	0	0	0	0	0	0	0	0	1	1	1	Frave_seq18680c
V5_BLAST_0.9SELF0.4OUT-REDO4-Cluster_36171	0	0	0	0	1	0	0	0	0	0	0	0	0	0	0	1	1		0	0	0	0	1	0	0	0	0	0	0	0	0	0	0	1	1	1	Frave_seq18730c
V5_BLAST_0.9SELF0.4OUT-REDO4-Cluster_36175	0	0	0	0	1	0	0	0	0	0	0	0	0	0	0	1	1		0	0	0	0	1	0	0	0	0	0	0	0	0	0	0	1	1	1	Frave_seq18792c
V5_BLAST_0.9SELF0.4OUT-REDO4-Cluster_36177	0	0	0	0	1	0	0	0	0	0	0	0	0	0	0	1	1		0	0	0	0	1	0	0	0	0	0	0	0	0	0	0	1	1	1	Frave_seq18841c
V5_BLAST_0.9SELF0.4OUT-REDO4-Cluster_36178	0	0	0	0	1	0	0	0	0	0	0	0	0	0	0	1	1		0	0	0	0	1	0	0	0	0	0	0	0	0	0	0	1	1	1	Frave_seq18875c
V5_BLAST_0.9SELF0.4OUT-REDO4-Cluster_36179	0	0	0	0	1	0	0	0	0	0	0	0	0	0	0	1	1		0	0	0	0	1	0	0	0	0	0	0	0	0	0	0	1	1	1	Frave_seq18900c
V5_BLAST_0.9SELF0.4OUT-REDO4-Cluster_36182	0	0	0	0	1	0	0	0	0	0	0	0	0	0	0	1	1		0	0	0	0	1	0	0	0	0	0	0	0	0	0	0	1	1	1	Frave_seq19051c
V5_BLAST_0.9SELF0.4OUT-REDO4-Cluster_36185	0	0	0	0	1	0	0	0	0	0	0	0	0	0	0	1	1		0	0	0	0	1	0	0	0	0	0	0	0	0	0	0	1	1	1	Frave_seq19258c
V5_BLAST_0.9SELF0.4OUT-REDO4-Cluster_36188	0	0	0	0	1	0	0	0	0	0	0	0	0	0	0	1	1		0	0	0	0	1	0	0	0	0	0	0	0	0	0	0	1	1	1	Frave_seq19375c
V5_BLAST_0.9SELF0.4OUT-REDO4-Cluster_36191	0	0	0	0	1	0	0	0	0	0	0	0	0	0	0	1	1		0	0	0	0	1	0	0	0	0	0	0	0	0	0	0	1	1	1	Frave_seq19401c
V5_BLAST_0.9SELF0.4OUT-REDO4-Cluster_36196	0	0	0	0	1	0	0	0	0	0	0	0	0	0	0	1	1		0	0	0	0	1	0	0	0	0	0	0	0	0	0	0	1	1	1	Frave_seq19603c
V5_BLAST_0.9SELF0.4OUT-REDO4-Cluster_36197	0	0	0	0	1	0	0	0	0	0	0	0	0	0	0	1	1		0	0	0	0	1	0	0	0	0	0	0	0	0	0	0	1	1	1	Frave_seq19653c
V5_BLAST_0.9SELF0.4OUT-REDO4-Cluster_36199	0	0	0	0	1	0	0	0	0	0	0	0	0	0	0	1	1		0	0	0	0	1	0	0	0	0	0	0	0	0	0	0	1	1	1	Frave_seq19680c
V5_BLAST_0.9SELF0.4OUT-REDO4-Cluster_36200	0	0	0	0	1	0	0	0	0	0	0	0	0	0	0	1	1		0	0	0	0	1	0	0	0	0	0	0	0	0	0	0	1	1	1	Frave_seq19682c
V5_BLAST_0.9SELF0.4OUT-REDO4-Cluster_36201	0	0	0	0	1	0	0	0	0	0	0	0	0	0	0	1	1		0	0	0	0	1	0	0	0	0	0	0	0	0	0	0	1	1	1	Frave_seq19695c
V5_BLAST_0.9SELF0.4OUT-REDO4-Cluster_36205	0	0	0	0	1	0	0	0	0	0	0	0	0	0	0	1	1		0	0	0	0	1	0	0	0	0	0	0	0	0	0	0	1	1	1	Frave_seq19782c
V5_BLAST_0.9SELF0.4OUT-REDO4-Cluster_36206	0	0	0	0	1	0	0	0	0	0	0	0	0	0	0	1	1		0	0	0	0	1	0	0	0	0	0	0	0	0	0	0	1	1	1	Frave_seq19837c
V5_BLAST_0.9SELF0.4OUT-REDO4-Cluster_36210	0	0	0	0	1	0	0	0	0	0	0	0	0	0	0	1	1		0	0	0	0	1	0	0	0	0	0	0	0	0	0	0	1	1	1	Frave_seq19988c
V5_BLAST_0.9SELF0.4OUT-REDO4-Cluster_36216	0	0	0	0	1	0	0	0	0	0	0	0	0	0	0	1	1		0	0	0	0	1	0	0	0	0	0	0	0	0	0	0	1	1	1	Frave_seq20131c
V5_BLAST_0.9SELF0.4OUT-REDO4-Cluster_36218	0	0	0	0	1	0	0	0	0	0	0	0	0	0	0	1	1		0	0	0	0	1	0	0	0	0	0	0	0	0	0	0	1	1	1	Frave_seq20294c
V5_BLAST_0.9SELF0.4OUT-REDO4-Cluster_36221	0	0	0	0	1	0	0	0	0	0	0	0	0	0	0	1	1		0	0	0	0	1	0	0	0	0	0	0	0	0	0	0	1	1	1	Frave_seq20366c
V5_BLAST_0.9SELF0.4OUT-REDO4-Cluster_36222	0	0	0	0	1	0	0	0	0	0	0	0	0	0	0	1	1		0	0	0	0	1	0	0	0	0	0	0	0	0	0	0	1	1	1	Frave_seq20456c
V5_BLAST_0.9SELF0.4OUT-REDO4-Cluster_36223	0	0	0	0	1	0	0	0	0	0	0	0	0	0	0	1	1		0	0	0	0	1	0	0	0	0	0	0	0	0	0	0	1	1	1	Frave_seq20475c
V5_BLAST_0.9SELF0.4OUT-REDO4-Cluster_36225	0	0	0	0	1	0	0	0	0	0	0	0	0	0	0	1	1		0	0	0	0	1	0	0	0	0	0	0	0	0	0	0	1	1	1	Frave_seq20507c
V5_BLAST_0.9SELF0.4OUT-REDO4-Cluster_36227	0	0	0	0	1	0	0	0	0	0	0	0	0	0	0	1	1		0	0	0	0	1	0	0	0	0	0	0	0	0	0	0	1	1	1	Frave_seq20547c
V5_BLAST_0.9SELF0.4OUT-REDO4-Cluster_36228	0	0	0	0	1	0	0	0	0	0	0	0	0	0	0	1	1		0	0	0	0	1	0	0	0	0	0	0	0	0	0	0	1	1	1	Frave_seq20569c
V5_BLAST_0.9SELF0.4OUT-REDO4-Cluster_36229	0	0	0	0	1	0	0	0	0	0	0	0	0	0	0	1	1		0	0	0	0	1	0	0	0	0	0	0	0	0	0	0	1	1	1	Frave_seq20592c
V5_BLAST_0.9SELF0.4OUT-REDO4-Cluster_36233	0	0	0	0	1	0	0	0	0	0	0	0	0	0	0	1	1		0	0	0	0	1	0	0	0	0	0	0	0	0	0	0	1	1	1	Frave_seq20648c
V5_BLAST_0.9SELF0.4OUT-REDO4-Cluster_36234	0	0	0	0	1	0	0	0	0	0	0	0	0	0	0	1	1		0	0	0	0	1	0	0	0	0	0	0	0	0	0	0	1	1	1	Frave_seq20655c
V5_BLAST_0.9SELF0.4OUT-REDO4-Cluster_36236	0	0	0	0	1	0	0	0	0	0	0	0	0	0	0	1	1		0	0	0	0	1	0	0	0	0	0	0	0	0	0	0	1	1	1	Frave_seq20684c
V5_BLAST_0.9SELF0.4OUT-REDO4-Cluster_36238	0	0	0	0	1	0	0	0	0	0	0	0	0	0	0	1	1		0	0	0	0	1	0	0	0	0	0	0	0	0	0	0	1	1	1	Frave_seq20782c
V5_BLAST_0.9SELF0.4OUT-REDO4-Cluster_36243	0	0	0	0	1	0	0	0	0	0	0	0	0	0	0	1	1		0	0	0	0	1	0	0	0	0	0	0	0	0	0	0	1	1	1	Frave_seq20973c
V5_BLAST_0.9SELF0.4OUT-REDO4-Cluster_36245	0	0	0	0	1	0	0	0	0	0	0	0	0	0	0	1	1		0	0	0	0	1	0	0	0	0	0	0	0	0	0	0	1	1	1	Frave_seq21048c
V5_BLAST_0.9SELF0.4OUT-REDO4-Cluster_36246	0	0	0	0	1	0	0	0	0	0	0	0	0	0	0	1	1		0	0	0	0	1	0	0	0	0	0	0	0	0	0	0	1	1	1	Frave_seq21071c
V5_BLAST_0.9SELF0.4OUT-REDO4-Cluster_36247	0	0	0	0	1	0	0	0	0	0	0	0	0	0	0	1	1		0	0	0	0	1	0	0	0	0	0	0	0	0	0	0	1	1	1	Frave_seq21088c
V5_BLAST_0.9SELF0.4OUT-REDO4-Cluster_36248	0	0	0	0	1	0	0	0	0	0	0	0	0	0	0	1	1		0	0	0	0	1	0	0	0	0	0	0	0	0	0	0	1	1	1	Frave_seq21124c
V5_BLAST_0.9SELF0.4OUT-REDO4-Cluster_36252	0	0	0	0	1	0	0	0	0	0	0	0	0	0	0	1	1		0	0	0	0	1	0	0	0	0	0	0	0	0	0	0	1	1	1	Frave_seq21245c
V5_BLAST_0.9SELF0.4OUT-REDO4-Cluster_36253	0	0	0	0	1	0	0	0	0	0	0	0	0	0	0	1	1		0	0	0	0	1	0	0	0	0	0	0	0	0	0	0	1	1	1	Frave_seq21334c
V5_BLAST_0.9SELF0.4OUT-REDO4-Cluster_36258	0	0	0	0	1	0	0	0	0	0	0	0	0	0	0	1	1		0	0	0	0	1	0	0	0	0	0	0	0	0	0	0	1	1	1	Frave_seq21430c
V5_BLAST_0.9SELF0.4OUT-REDO4-Cluster_36260	0	0	0	0	1	0	0	0	0	0	0	0	0	0	0	1	1		0	0	0	0	1	0	0	0	0	0	0	0	0	0	0	1	1	1	Frave_seq21484c
V5_BLAST_0.9SELF0.4OUT-REDO4-Cluster_36261	0	0	0	0	1	0	0	0	0	0	0	0	0	0	0	1	1		0	0	0	0	1	0	0	0	0	0	0	0	0	0	0	1	1	1	Frave_seq21590c
V5_BLAST_0.9SELF0.4OUT-REDO4-Cluster_36263	0	0	0	0	1	0	0	0	0	0	0	0	0	0	0	1	1		0	0	0	0	1	0	0	0	0	0	0	0	0	0	0	1	1	1	Frave_seq21642c
V5_BLAST_0.9SELF0.4OUT-REDO4-Cluster_36272	0	0	0	0	1	0	0	0	0	0	0	0	0	0	0	1	1		0	0	0	0	1	0	0	0	0	0	0	0	0	0	0	1	1	1	Frave_seq21802c
V5_BLAST_0.9SELF0.4OUT-REDO4-Cluster_36275	0	0	0	0	1	0	0	0	0	0	0	0	0	0	0	1	1		0	0	0	0	1	0	0	0	0	0	0	0	0	0	0	1	1	1	Frave_seq21933c
V5_BLAST_0.9SELF0.4OUT-REDO4-Cluster_36278	0	0	0	0	1	0	0	0	0	0	0	0	0	0	0	1	1		0	0	0	0	1	0	0	0	0	0	0	0	0	0	0	1	1	1	Frave_seq21990c
V5_BLAST_0.9SELF0.4OUT-REDO4-Cluster_36279	0	0	0	0	1	0	0	0	0	0	0	0	0	0	0	1	1		0	0	0	0	1	0	0	0	0	0	0	0	0	0	0	1	1	1	Frave_seq21994c
V5_BLAST_0.9SELF0.4OUT-REDO4-Cluster_36280	0	0	0	0	1	0	0	0	0	0	0	0	0	0	0	1	1		0	0	0	0	1	0	0	0	0	0	0	0	0	0	0	1	1	1	Frave_seq22048c
V5_BLAST_0.9SELF0.4OUT-REDO4-Cluster_36286	0	0	0	0	1	0	0	0	0	0	0	0	0	0	0	1	1		0	0	0	0	1	0	0	0	0	0	0	0	0	0	0	1	1	1	Frave_seq22204c
V5_BLAST_0.9SELF0.4OUT-REDO4-Cluster_36292	0	0	0	0	1	0	0	0	0	0	0	0	0	0	0	1	1		0	0	0	0	1	0	0	0	0	0	0	0	0	0	0	1	1	1	Frave_seq22332c
V5_BLAST_0.9SELF0.4OUT-REDO4-Cluster_36293	0	0	0	0	1	0	0	0	0	0	0	0	0	0	0	1	1		0	0	0	0	1	0	0	0	0	0	0	0	0	0	0	1	1	1	Frave_seq22363c
V5_BLAST_0.9SELF0.4OUT-REDO4-Cluster_36295	0	0	0	0	1	0	0	0	0	0	0	0	0	0	0	1	1		0	0	0	0	1	0	0	0	0	0	0	0	0	0	0	1	1	1	Frave_seq22417c
V5_BLAST_0.9SELF0.4OUT-REDO4-Cluster_36297	0	0	0	0	1	0	0	0	0	0	0	0	0	0	0	1	1		0	0	0	0	1	0	0	0	0	0	0	0	0	0	0	1	1	1	Frave_seq22440c
V5_BLAST_0.9SELF0.4OUT-REDO4-Cluster_36298	0	0	0	0	1	0	0	0	0	0	0	0	0	0	0	1	1		0	0	0	0	1	0	0	0	0	0	0	0	0	0	0	1	1	1	Frave_seq22456c
V5_BLAST_0.9SELF0.4OUT-REDO4-Cluster_36299	0	0	0	0	1	0	0	0	0	0	0	0	0	0	0	1	1		0	0	0	0	1	0	0	0	0	0	0	0	0	0	0	1	1	1	Frave_seq22459c
V5_BLAST_0.9SELF0.4OUT-REDO4-Cluster_36300	0	0	0	0	1	0	0	0	0	0	0	0	0	0	0	1	1		0	0	0	0	1	0	0	0	0	0	0	0	0	0	0	1	1	1	Frave_seq22482c
V5_BLAST_0.9SELF0.4OUT-REDO4-Cluster_36302	0	0	0	0	1	0	0	0	0	0	0	0	0	0	0	1	1		0	0	0	0	1	0	0	0	0	0	0	0	0	0	0	1	1	1	Frave_seq22665c
V5_BLAST_0.9SELF0.4OUT-REDO4-Cluster_36303	0	0	0	0	1	0	0	0	0	0	0	0	0	0	0	1	1		0	0	0	0	1	0	0	0	0	0	0	0	0	0	0	1	1	1	Frave_seq22688c
V5_BLAST_0.9SELF0.4OUT-REDO4-Cluster_36307	0	0	0	0	1	0	0	0	0	0	0	0	0	0	0	1	1		0	0	0	0	1	0	0	0	0	0	0	0	0	0	0	1	1	1	Frave_seq22770c
V5_BLAST_0.9SELF0.4OUT-REDO4-Cluster_36309	0	0	0	0	1	0	0	0	0	0	0	0	0	0	0	1	1		0	0	0	0	1	0	0	0	0	0	0	0	0	0	0	1	1	1	Frave_seq22816c
V5_BLAST_0.9SELF0.4OUT-REDO4-Cluster_36311	0	0	0	0	1	0	0	0	0	0	0	0	0	0	0	1	1		0	0	0	0	1	0	0	0	0	0	0	0	0	0	0	1	1	1	Frave_seq22821c
V5_BLAST_0.9SELF0.4OUT-REDO4-Cluster_36312	0	0	0	0	1	0	0	0	0	0	0	0	0	0	0	1	1		0	0	0	0	1	0	0	0	0	0	0	0	0	0	0	1	1	1	Frave_seq22868c
V5_BLAST_0.9SELF0.4OUT-REDO4-Cluster_36313	0	0	0	0	1	0	0	0	0	0	0	0	0	0	0	1	1		0	0	0	0	1	0	0	0	0	0	0	0	0	0	0	1	1	1	Frave_seq22880c
V5_BLAST_0.9SELF0.4OUT-REDO4-Cluster_36314	0	0	0	0	1	0	0	0	0	0	0	0	0	0	0	1	1		0	0	0	0	1	0	0	0	0	0	0	0	0	0	0	1	1	1	Frave_seq22885c
V5_BLAST_0.9SELF0.4OUT-REDO4-Cluster_36316	0	0	0	0	1	0	0	0	0	0	0	0	0	0	0	1	1		0	0	0	0	1	0	0	0	0	0	0	0	0	0	0	1	1	1	Frave_seq22961c
V5_BLAST_0.9SELF0.4OUT-REDO4-Cluster_36317	0	0	0	0	1	0	0	0	0	0	0	0	0	0	0	1	1		0	0	0	0	1	0	0	0	0	0	0	0	0	0	0	1	1	1	Frave_seq22976c
V5_BLAST_0.9SELF0.4OUT-REDO4-Cluster_36319	0	0	0	0	1	0	0	0	0	0	0	0	0	0	0	1	1		0	0	0	0	1	0	0	0	0	0	0	0	0	0	0	1	1	1	Frave_seq22989c
V5_BLAST_0.9SELF0.4OUT-REDO4-Cluster_36321	0	0	0	0	1	0	0	0	0	0	0	0	0	0	0	1	1		0	0	0	0	1	0	0	0	0	0	0	0	0	0	0	1	1	1	Frave_seq23089c
V5_BLAST_0.9SELF0.4OUT-REDO4-Cluster_36322	0	0	0	0	1	0	0	0	0	0	0	0	0	0	0	1	1		0	0	0	0	1	0	0	0	0	0	0	0	0	0	0	1	1	1	Frave_seq23110c
V5_BLAST_0.9SELF0.4OUT-REDO4-Cluster_36324	0	0	0	0	1	0	0	0	0	0	0	0	0	0	0	1	1		0	0	0	0	1	0	0	0	0	0	0	0	0	0	0	1	1	1	Frave_seq23145c
V5_BLAST_0.9SELF0.4OUT-REDO4-Cluster_36326	0	0	0	0	1	0	0	0	0	0	0	0	0	0	0	1	1		0	0	0	0	1	0	0	0	0	0	0	0	0	0	0	1	1	1	Frave_seq23224c
V5_BLAST_0.9SELF0.4OUT-REDO4-Cluster_36329	0	0	0	0	1	0	0	0	0	0	0	0	0	0	0	1	1		0	0	0	0	1	0	0	0	0	0	0	0	0	0	0	1	1	1	Frave_seq23345c
V5_BLAST_0.9SELF0.4OUT-REDO4-Cluster_36332	0	0	0	0	1	0	0	0	0	0	0	0	0	0	0	1	1		0	0	0	0	1	0	0	0	0	0	0	0	0	0	0	1	1	1	Frave_seq23437c
V5_BLAST_0.9SELF0.4OUT-REDO4-Cluster_36334	0	0	0	0	1	0	0	0	0	0	0	0	0	0	0	1	1		0	0	0	0	1	0	0	0	0	0	0	0	0	0	0	1	1	1	Frave_seq23476c
V5_BLAST_0.9SELF0.4OUT-REDO4-Cluster_36337	0	0	0	0	1	0	0	0	0	0	0	0	0	0	0	1	1		0	0	0	0	1	0	0	0	0	0	0	0	0	0	0	1	1	1	Frave_seq23660c
V5_BLAST_0.9SELF0.4OUT-REDO4-Cluster_36340	0	0	0	0	1	0	0	0	0	0	0	0	0	0	0	1	1		0	0	0	0	1	0	0	0	0	0	0	0	0	0	0	1	1	1	Frave_seq23754c
V5_BLAST_0.9SELF0.4OUT-REDO4-Cluster_36341	0	0	0	0	1	0	0	0	0	0	0	0	0	0	0	1	1		0	0	0	0	1	0	0	0	0	0	0	0	0	0	0	1	1	1	Frave_seq23806c
V5_BLAST_0.9SELF0.4OUT-REDO4-Cluster_36344	0	0	0	0	1	0	0	0	0	0	0	0	0	0	0	1	1		0	0	0	0	1	0	0	0	0	0	0	0	0	0	0	1	1	1	Frave_seq23923c
V5_BLAST_0.9SELF0.4OUT-REDO4-Cluster_36346	0	0	0	0	1	0	0	0	0	0	0	0	0	0	0	1	1		0	0	0	0	1	0	0	0	0	0	0	0	0	0	0	1	1	1	Frave_seq24030c
V5_BLAST_0.9SELF0.4OUT-REDO4-Cluster_36348	0	0	0	0	1	0	0	0	0	0	0	0	0	0	0	1	1		0	0	0	0	1	0	0	0	0	0	0	0	0	0	0	1	1	1	Frave_seq24152c
V5_BLAST_0.9SELF0.4OUT-REDO4-Cluster_36354	0	0	0	0	1	0	0	0	0	0	0	0	0	0	0	1	1		0	0	0	0	1	0	0	0	0	0	0	0	0	0	0	1	1	1	Frave_seq24322c
V5_BLAST_0.9SELF0.4OUT-REDO4-Cluster_36358	0	0	0	0	1	0	0	0	0	0	0	0	0	0	0	1	1		0	0	0	0	1	0	0	0	0	0	0	0	0	0	0	1	1	1	Frave_seq24481c
V5_BLAST_0.9SELF0.4OUT-REDO4-Cluster_36366	0	0	1	0	1	0	0	0	0	0	0	0	0	0	0	2	2		0	0	0	0	1	0	0	0	0	0	0	0	0	0	0	1	1	1	Artha_Seq9368	Frave_seq24622c
V5_BLAST_0.9SELF0.4OUT-REDO4-Cluster_36369	0	0	0	0	1	0	0	0	0	0	0	0	0	0	0	1	1		0	0	0	0	1	0	0	0	0	0	0	0	0	0	0	1	1	1	Frave_seq24668c
V5_BLAST_0.9SELF0.4OUT-REDO4-Cluster_36373	0	0	0	0	1	0	0	0	0	0	0	0	0	0	0	1	1		0	0	0	0	1	0	0	0	0	0	0	0	0	0	0	1	1	1	Frave_seq24842c
V5_BLAST_0.9SELF0.4OUT-REDO4-Cluster_36377	0	0	0	0	1	0	0	0	0	0	0	0	0	0	0	1	1		0	0	0	0	1	0	0	0	0	0	0	0	0	0	0	1	1	1	Frave_seq24924c
V5_BLAST_0.9SELF0.4OUT-REDO4-Cluster_36378	0	0	0	0	1	0	0	0	0	0	0	0	0	0	0	1	1		0	0	0	0	1	0	0	0	0	0	0	0	0	0	0	1	1	1	Frave_seq24965c
V5_BLAST_0.9SELF0.4OUT-REDO4-Cluster_36381	0	0	0	0	1	0	0	0	0	0	0	0	0	0	0	1	1		0	0	0	0	1	0	0	0	0	0	0	0	0	0	0	1	1	1	Frave_seq25096c
V5_BLAST_0.9SELF0.4OUT-REDO4-Cluster_36382	0	0	0	0	1	0	0	0	0	0	0	0	0	0	0	1	1		0	0	0	0	1	0	0	0	0	0	0	0	0	0	0	1	1	1	Frave_seq25116c
V5_BLAST_0.9SELF0.4OUT-REDO4-Cluster_36384	0	0	0	0	1	0	0	0	0	0	0	0	0	0	0	1	1		0	0	0	0	1	0	0	0	0	0	0	0	0	0	0	1	1	1	Frave_seq25139c
V5_BLAST_0.9SELF0.4OUT-REDO4-Cluster_36386	0	0	0	0	1	0	0	0	0	0	0	0	0	0	0	1	1		0	0	0	0	1	0	0	0	0	0	0	0	0	0	0	1	1	1	Frave_seq25151c
V5_BLAST_0.9SELF0.4OUT-REDO4-Cluster_36387	0	0	0	0	1	0	0	0	0	0	0	0	0	0	0	1	1		0	0	0	0	1	0	0	0	0	0	0	0	0	0	0	1	1	1	Frave_seq25156c
V5_BLAST_0.9SELF0.4OUT-REDO4-Cluster_36389	0	0	0	0	1	0	0	0	0	0	0	0	0	0	0	1	1		0	0	0	0	1	0	0	0	0	0	0	0	0	0	0	1	1	1	Frave_seq25260c
V5_BLAST_0.9SELF0.4OUT-REDO4-Cluster_36390	0	0	0	0	1	0	0	0	0	0	0	0	0	0	0	1	2		0	0	0	0	1	0	0	0	0	0	0	0	0	0	0	1	2	1	Frave_seq25270c	Frave_seq3518c
V5_BLAST_0.9SELF0.4OUT-REDO4-Cluster_36391	0	0	0	0	1	0	0	0	0	0	0	0	0	0	0	1	1		0	0	0	0	1	0	0	0	0	0	0	0	0	0	0	1	1	1	Frave_seq25278c
V5_BLAST_0.9SELF0.4OUT-REDO4-Cluster_36392	0	0	0	0	1	0	0	0	0	0	0	0	0	0	0	1	1		0	0	0	0	1	0	0	0	0	0	0	0	0	0	0	1	1	1	Frave_seq25286c
V5_BLAST_0.9SELF0.4OUT-REDO4-Cluster_36400	0	0	0	0	1	0	0	0	0	0	0	0	0	0	0	1	1		0	0	0	0	1	0	0	0	0	0	0	0	0	0	0	1	1	1	Frave_seq25485c
V5_BLAST_0.9SELF0.4OUT-REDO4-Cluster_36402	0	0	0	0	1	0	0	0	0	0	0	0	0	0	0	1	1		0	0	0	0	1	0	0	0	0	0	0	0	0	0	0	1	1	1	Frave_seq25503c
V5_BLAST_0.9SELF0.4OUT-REDO4-Cluster_36409	0	0	0	0	1	0	0	0	0	0	0	0	0	0	0	1	1		0	0	0	0	1	0	0	0	0	0	0	0	0	0	0	1	1	1	Frave_seq25639c
V5_BLAST_0.9SELF0.4OUT-REDO4-Cluster_36410	0	0	0	0	1	0	0	0	0	0	0	0	0	0	0	1	1		0	0	0	0	1	0	0	0	0	0	0	0	0	0	0	1	1	1	Frave_seq25661c
V5_BLAST_0.9SELF0.4OUT-REDO4-Cluster_36411	0	0	0	0	1	0	0	0	0	0	0	0	0	0	0	1	1		0	0	0	0	1	0	0	0	0	0	0	0	0	0	0	1	1	1	Frave_seq25687c
V5_BLAST_0.9SELF0.4OUT-REDO4-Cluster_36418	0	0	0	0	1	0	0	0	0	0	0	0	0	0	0	1	1		0	0	0	0	1	0	0	0	0	0	0	0	0	0	0	1	1	1	Frave_seq25846c
V5_BLAST_0.9SELF0.4OUT-REDO4-Cluster_36420	0	0	0	0	1	0	0	0	0	0	0	0	0	0	0	1	1		0	0	0	0	1	0	0	0	0	0	0	0	0	0	0	1	1	1	Frave_seq25922c
V5_BLAST_0.9SELF0.4OUT-REDO4-Cluster_36422	0	0	0	0	1	0	0	0	0	0	0	0	0	0	0	1	6		0	0	0	0	1	0	0	0	0	0	0	0	0	0	0	1	1	1	Frave_seq8709	Frave_seq20845	Frave_seq31551	Frave_seq26021c	Frave_seq10594	Frave_seq19244
V5_BLAST_0.9SELF0.4OUT-REDO4-Cluster_36425	0	0	0	0	1	0	0	0	0	0	0	0	0	0	0	1	1		0	0	0	0	1	0	0	0	0	0	0	0	0	0	0	1	1	1	Frave_seq26181c
V5_BLAST_0.9SELF0.4OUT-REDO4-Cluster_36427	0	0	0	0	1	0	0	0	0	0	0	0	0	0	0	1	1		0	0	0	0	1	0	0	0	0	0	0	0	0	0	0	1	1	1	Frave_seq26298c
V5_BLAST_0.9SELF0.4OUT-REDO4-Cluster_36434	0	0	0	0	1	0	0	0	0	0	0	0	0	0	0	1	1		0	0	0	0	1	0	0	0	0	0	0	0	0	0	0	1	1	1	Frave_seq26492c
V5_BLAST_0.9SELF0.4OUT-REDO4-Cluster_36435	0	0	0	0	1	0	0	0	0	0	0	0	0	0	0	1	1		0	0	0	0	1	0	0	0	0	0	0	0	0	0	0	1	1	1	Frave_seq26526c
V5_BLAST_0.9SELF0.4OUT-REDO4-Cluster_36439	0	0	0	0	1	0	0	0	0	0	0	0	0	0	0	1	1		0	0	0	0	1	0	0	0	0	0	0	0	0	0	0	1	1	1	Frave_seq26626c
V5_BLAST_0.9SELF0.4OUT-REDO4-Cluster_36440	0	0	0	0	1	0	0	0	0	0	0	0	0	0	0	1	1		0	0	0	0	1	0	0	0	0	0	0	0	0	0	0	1	1	1	Frave_seq26632c
V5_BLAST_0.9SELF0.4OUT-REDO4-Cluster_36441	0	0	0	0	1	0	0	0	0	0	0	0	0	0	0	1	1		0	0	0	0	1	0	0	0	0	0	0	0	0	0	0	1	1	1	Frave_seq26641c
V5_BLAST_0.9SELF0.4OUT-REDO4-Cluster_36442	0	0	0	0	1	0	0	0	0	0	0	0	0	0	0	1	1		0	0	0	0	1	0	0	0	0	0	0	0	0	0	0	1	1	1	Frave_seq26649c
V5_BLAST_0.9SELF0.4OUT-REDO4-Cluster_36443	0	0	0	0	1	0	0	0	0	0	0	0	0	0	0	1	1		0	0	0	0	1	0	0	0	0	0	0	0	0	0	0	1	1	1	Frave_seq26652c
V5_BLAST_0.9SELF0.4OUT-REDO4-Cluster_36446	0	0	0	0	1	0	0	0	0	0	0	0	0	0	0	1	1		0	0	0	0	1	0	0	0	0	0	0	0	0	0	0	1	1	1	Frave_seq26862c
V5_BLAST_0.9SELF0.4OUT-REDO4-Cluster_36448	0	0	0	0	1	0	0	0	0	0	0	0	0	0	0	1	2		0	0	0	0	1	0	0	0	0	0	0	0	0	0	0	1	2	1	Frave_seq18155c	Frave_seq26962c
V5_BLAST_0.9SELF0.4OUT-REDO4-Cluster_36449	0	0	0	0	1	0	0	0	0	0	0	0	0	0	0	1	1		0	0	0	0	1	0	0	0	0	0	0	0	0	0	0	1	1	1	Frave_seq27033c
V5_BLAST_0.9SELF0.4OUT-REDO4-Cluster_36450	0	0	0	0	1	0	0	0	0	0	0	0	0	0	0	1	1		0	0	0	0	1	0	0	0	0	0	0	0	0	0	0	1	1	1	Frave_seq27044c
V5_BLAST_0.9SELF0.4OUT-REDO4-Cluster_36456	0	0	0	0	1	0	0	0	0	0	0	0	0	0	0	1	1		0	0	0	0	1	0	0	0	0	0	0	0	0	0	0	1	1	1	Frave_seq27214c
V5_BLAST_0.9SELF0.4OUT-REDO4-Cluster_36457	0	0	0	0	1	0	0	0	0	0	0	0	0	0	0	1	1		0	0	0	0	1	0	0	0	0	0	0	0	0	0	0	1	1	1	Frave_seq27218c
V5_BLAST_0.9SELF0.4OUT-REDO4-Cluster_36458	0	0	0	0	1	0	0	0	0	0	0	0	0	0	0	1	1		0	0	0	0	1	0	0	0	0	0	0	0	0	0	0	1	1	1	Frave_seq27266c
V5_BLAST_0.9SELF0.4OUT-REDO4-Cluster_36459	0	0	0	0	1	0	0	0	0	0	0	0	0	0	0	1	1		0	0	0	0	1	0	0	0	0	0	0	0	0	0	0	1	1	1	Frave_seq27322c
V5_BLAST_0.9SELF0.4OUT-REDO4-Cluster_36460	0	0	0	0	1	0	0	0	0	0	0	0	0	0	0	1	1		0	0	0	0	1	0	0	0	0	0	0	0	0	0	0	1	1	1	Frave_seq27337c
V5_BLAST_0.9SELF0.4OUT-REDO4-Cluster_36461	0	0	0	0	1	0	0	0	0	0	0	0	0	0	0	1	1		0	0	0	0	1	0	0	0	0	0	0	0	0	0	0	1	1	1	Frave_seq27398c
V5_BLAST_0.9SELF0.4OUT-REDO4-Cluster_36465	0	0	0	0	1	0	0	0	0	0	0	0	0	0	0	1	1		0	0	0	0	1	0	0	0	0	0	0	0	0	0	0	1	1	1	Frave_seq27433c
V5_BLAST_0.9SELF0.4OUT-REDO4-Cluster_36466	0	0	0	0	1	0	0	0	0	0	0	0	0	0	0	1	1		0	0	0	0	1	0	0	0	0	0	0	0	0	0	0	1	1	1	Frave_seq27434c
V5_BLAST_0.9SELF0.4OUT-REDO4-Cluster_36467	0	0	0	0	1	0	0	0	0	0	0	0	0	0	0	1	1		0	0	0	0	1	0	0	0	0	0	0	0	0	0	0	1	1	1	Frave_seq27473c
V5_BLAST_0.9SELF0.4OUT-REDO4-Cluster_36471	0	0	0	0	1	0	0	0	0	0	0	0	0	0	0	1	1		0	0	0	0	1	0	0	0	0	0	0	0	0	0	0	1	1	1	Frave_seq27618c
V5_BLAST_0.9SELF0.4OUT-REDO4-Cluster_36478	0	0	0	0	1	0	0	0	0	0	0	0	0	0	0	1	1		0	0	0	0	1	0	0	0	0	0	0	0	0	0	0	1	1	1	Frave_seq27820c
V5_BLAST_0.9SELF0.4OUT-REDO4-Cluster_36483	0	0	0	0	1	0	0	0	0	0	0	0	0	0	0	1	1		0	0	0	0	1	0	0	0	0	0	0	0	0	0	0	1	1	1	Frave_seq27952c
V5_BLAST_0.9SELF0.4OUT-REDO4-Cluster_36484	0	0	0	0	1	0	0	0	0	0	0	0	0	0	0	1	1		0	0	0	0	1	0	0	0	0	0	0	0	0	0	0	1	1	1	Frave_seq27957c
V5_BLAST_0.9SELF0.4OUT-REDO4-Cluster_36485	0	0	0	0	1	0	0	0	0	0	0	0	0	0	0	1	1		0	0	0	0	1	0	0	0	0	0	0	0	0	0	0	1	1	1	Frave_seq27970c
V5_BLAST_0.9SELF0.4OUT-REDO4-Cluster_36494	0	0	0	0	1	0	0	0	0	0	0	0	0	0	0	1	1		0	0	0	0	1	0	0	0	0	0	0	0	0	0	0	1	1	1	Frave_seq28179c
[truncated: 12,735 more rows]
[truncated: 1,540 more columns]

## Sheet: Shared
	Total Proteome																			Plastome
Cluster Number	Ambtr	Antam	Artha	Bradi	Frave	Glyma	Maldo	Orysa	Panvi	Poptr	Prupe	Setit	Solly	Sorbi	Vitvi		Total species	Total Sequences	%	Ambtr Plastidial	Antam Plastidial	Artha Plastidial	Bradi Plastidial	Frave Plastidial	Glyma Plastidial	Maldo Plastidial	Orysa Plastidial	Panvi Plastidial	Poptr Plastidial	Prupe Plastidial	Setit Plastidial	Solly Plastidial	Sorbi Plastidial	Vitvi Plastidial	Unique Cluster	Plastidial Sequences	Plastid Species
V5_BLAST_0.9SELF0.4OUT-REDO4-Cluster_162377	1	1	1	3	1	3	6	2	4	2	1	2	1	2	2		15	32	1	1	1	1	1	1	1	1	1	1	1	1	1	1	1	1	0	29	15	Maldo_seq4649	Maldo_seq43663c	Artha_Seq22967c	Maldo_seq32971	Maldo_seq43665c	Orysa_seq34384c	Vitvi_seq623c	Setit_seq20706c	Ambtr_seq13408c	Poptr_seq3263c	Bradi_Seq12144c	Sorbi_seq26994c
V5_BLAST_0.9SELF0.4OUT-REDO4-Cluster_162379	1	1	1	8	1	2	6	1	4	4	2	2	1	1	2		15	37	1	1	1	1	1	1	1	1	1	1	1	1	1	1	1	1	0	32	15	Setit_seq10728c	Artha_Seq26617c	Ambtr_seq4289c	Bradi_Seq22910c	Poptr_seq58103c	Glyma_seq53246c	Panvi_seq113802c	Vitvi_seq657c	Sorbi_seq31289c	Bradi_Seq22913c	Bradi_Seq22906c	Bradi_Seq22908c
V5_BLAST_0.9SELF0.4OUT-REDO4-Cluster_162384	1	2	3	2	1	3	3	3	9	5	1	4	1	5	1		15	44	1	1	1	1	1	1	1	1	1	1	1	1	1	1	1	1	0	26	15	Panvi_seq59428	Maldo_seq67362c	Panvi_seq59431	Bradi_Seq2194	Setit_seq16693c	Prupe_Seq33258c	Bradi_Seq5447c	Frave_seq8111c	Artha_Seq13217c	Sorbi_seq21255c	Panvi_seq77590	Glyma_seq62755c
V5_BLAST_0.9SELF0.4OUT-REDO4-Cluster_162487	1	1	1	1	1	2	4	1	1	1	1	1	2	1	1		15	20	1	1	1	1	1	1	1	1	1	1	1	1	1	1	1	1	0	17	15	Panvi_seq61564c	Sorbi_seq8473c	Setit_seq843c	Orysa_seq18127c	Poptr_seq12210c	Antam_seq17671c	Maldo_seq43102c	Vitvi_seq3383c	Glyma_seq33567c	Bradi_Seq3391c	Artha_Seq5973c	Solly_seq10009c
V5_BLAST_0.9SELF0.4OUT-REDO4-Cluster_162533	1	1	1	1	1	1	1	1	1	2	1	1	1	1	2		15	17	1	1	1	1	1	1	1	1	1	1	1	1	1	1	1	1	0	17	15	Antam_seq3732c	Artha_Seq13721c	Solly_seq25340c	Bradi_Seq37460c	Vitvi_seq4598c	Setit_seq30644c	Poptr_seq36829c	Frave_seq27249c	Ambtr_seq757c	Orysa_seq8576c	Prupe_Seq32767c	Glyma_seq55341c
V5_BLAST_0.9SELF0.4OUT-REDO4-Cluster_162555	2	2	3	2	2	4	4	3	3	11	4	2	2	3	3		15	50	1	1	1	1	1	1	1	1	1	1	1	1	1	1	1	1	0	37	15	Poptr_seq28717	Orysa_seq35081c	Antam_seq15446c	Poptr_seq28607c	Poptr_seq28608c	Orysa_seq35082c	Maldo_seq71223	Sorbi_seq2710c	Frave_seq29989c	Panvi_seq14938c	Poptr_seq28605c	Vitvi_seq52358
V5_BLAST_0.9SELF0.4OUT-REDO4-Cluster_162600	2	2	3	3	2	5	5	3	5	9	5	2	2	2	3		15	53	1	1	1	1	1	1	1	1	1	1	1	1	1	1	1	1	0	43	15	Poptr_seq17460c	Vitvi_seq26828	Vitvi_seq6362c	Artha_Seq35313c	Prupe_Seq32627c	Frave_seq26661c	Panvi_seq107844c	Panvi_seq108152c	Ambtr_seq4792c	Poptr_seq17461c	Maldo_seq68889c	Solly_seq7372c
V5_BLAST_0.9SELF0.4OUT-REDO4-Cluster_162646	1	1	1	1	1	2	1	1	3	8	1	1	1	1	3		15	27	1	1	1	1	1	1	1	1	1	1	1	1	1	1	1	1	0	26	15	Vitvi_seq7580c	Poptr_seq42822c	Poptr_seq53096c	Sorbi_seq46993c	Antam_seq18990c	Solly_seq16480c	Glyma_seq70015c	Bradi_Seq35653c	Poptr_seq42823c	Maldo_seq43824c	Prupe_Seq31257c	Ambtr_seq8686c
V5_BLAST_0.9SELF0.4OUT-REDO4-Cluster_162764	1	1	1	1	2	4	3	1	2	8	3	1	1	1	1		15	31	1	1	1	1	1	1	1	1	1	1	1	1	1	1	1	1	0	24	15	Panvi_seq78155	Poptr_seq58000c	Prupe_Seq27083c	Glyma_seq13677c	Poptr_seq57999c	Vitvi_seq11034c	Glyma_seq12602	Frave_seq4308c	Solly_seq22549c	Prupe_Seq27084c	Panvi_seq85777c	Poptr_seq57996
V5_BLAST_0.9SELF0.4OUT-REDO4-Cluster_162777	3	5	3	6	3	7	5	3	9	15	9	3	3	7	7		15	88	1	1	1	1	1	1	1	1	1	1	1	1	1	1	1	1	0	50	15	Prupe_Seq31987	Prupe_Seq38909	Poptr_seq27949	Glyma_seq26328c	Vitvi_seq24378	Maldo_seq47487	Poptr_seq2068c	Poptr_seq44824c	Glyma_seq21127c	Sorbi_seq37665	Sorbi_seq44410	Bradi_Seq36160c
V5_BLAST_0.9SELF0.4OUT-REDO4-Cluster_162839	1	1	1	2	1	2	2	3	4	3	1	4	1	2	2		15	30	1	1	1	1	1	1	1	1	1	1	1	1	1	1	1	1	0	29	15	Panvi_seq40372	Ambtr_seq16350c	Artha_Seq27374c	Poptr_seq51510c	Poptr_seq51511c	Sorbi_seq17864c	Setit_seq33705c	Poptr_seq51512c	Maldo_seq21790c	Orysa_seq40760c	Panvi_seq40371c	Maldo_seq21789c
V5_BLAST_0.9SELF0.4OUT-REDO4-Cluster_162866	1	1	1	1	1	1	2	1	2	1	1	1	1	1	1		15	17	1	1	1	1	1	1	1	1	1	1	1	1	1	1	1	1	0	16	15	Antam_seq17465c	Ambtr_seq18270c	Orysa_seq3101c	Poptr_seq52001c	Panvi_seq104655c	Setit_seq18840c	Solly_seq25175c	Maldo_seq37472c	Artha_Seq17427c	Bradi_Seq49449c	Panvi_seq2696	Glyma_seq51754c
V5_BLAST_0.9SELF0.4OUT-REDO4-Cluster_162874	1	1	1	1	1	6	3	1	2	5	1	1	1	1	1		15	27	1	1	1	1	1	1	1	1	1	1	1	1	1	1	1	1	0	24	15	Solly_seq26443c	Maldo_seq50044c	Poptr_seq52712	Maldo_seq50045c	Glyma_seq53194c	Ambtr_seq13232c	Orysa_seq24016c	Bradi_Seq21160c	Vitvi_seq14123c	Poptr_seq52710	Panvi_seq115522c	Poptr_seq52711
V5_BLAST_0.9SELF0.4OUT-REDO4-Cluster_162914	3	1	3	31	3	9	6	9	25	13	4	10	5	16	7		15	145	1	1	1	1	1	1	1	1	1	1	1	1	1	1	1	1	0	22	15	Panvi_seq29901	Bradi_Seq9543	Panvi_seq78447	Setit_seq5755	Poptr_seq6521	Poptr_seq6520	Vitvi_seq15009	Poptr_seq12922	Poptr_seq11457	Artha_Seq27092	Frave_seq17277	Maldo_seq49096
V5_BLAST_0.9SELF0.4OUT-REDO4-Cluster_162938	4	2	5	15	7	15	10	7	29	22	11	6	3	12	10		15	158	1	1	1	1	1	1	1	1	1	1	1	1	1	1	1	1	0	57	15	Glyma_seq42771c	Solly_seq11035c	Panvi_seq93685	Glyma_seq68611	Sorbi_seq1702	Bradi_Seq18555c	Poptr_seq52288c	Ambtr_seq25157c	Bradi_Seq24082	Panvi_seq70383	Panvi_seq55138c	Vitvi_seq37115
V5_BLAST_0.9SELF0.4OUT-REDO4-Cluster_162945	1	1	2	1	1	3	3	1	2	2	1	1	1	1	3		15	24	1	1	1	1	1	1	1	1	1	1	1	1	1	1	1	1	0	24	15	Prupe_Seq31574c	Artha_Seq32804c	Vitvi_seq15740c	Glyma_seq36613c	Panvi_seq40529c	Poptr_seq5558c	Vitvi_seq15738c	Panvi_seq40528c	Vitvi_seq15739c	Maldo_seq50653c	Frave_seq15772c	Poptr_seq5559c
V5_BLAST_0.9SELF0.4OUT-REDO4-Cluster_163058	1	1	1	1	1	1	1	1	3	2	1	1	1	1	3		15	20	1	1	1	1	1	1	1	1	1	1	1	1	1	1	1	1	0	20	15	Ambtr_seq11431c	Setit_seq27928c	Poptr_seq5304c	Vitvi_seq19177c	Panvi_seq24656c	Solly_seq13466c	Frave_seq8496c	Poptr_seq5303c	Orysa_seq37716c	Artha_Seq21216c	Vitvi_seq19178c	Panvi_seq24657c
V5_BLAST_0.9SELF0.4OUT-REDO4-Cluster_163101	1	1	1	1	1	1	1	2	4	1	1	1	1	1	1		15	19	1	1	1	1	1	1	1	1	1	1	1	1	1	1	1	1	0	19	15	Artha_Seq33698c	Panvi_seq68663c	Prupe_Seq27013c	Orysa_seq41997c	Glyma_seq55874c	Panvi_seq41095c	Poptr_seq72570c	Vitvi_seq20478c	Maldo_seq66132c	Setit_seq29437c	Bradi_Seq9743c	Antam_seq12142c
V5_BLAST_0.9SELF0.4OUT-REDO4-Cluster_163120	1	1	1	1	1	3	4	1	2	10	3	1	1	2	2		15	34	1	1	1	1	1	1	1	1	1	1	1	1	1	1	1	1	0	30	15	Poptr_seq38819c	Poptr_seq38821	Glyma_seq20157c	Antam_seq19482c	Panvi_seq121536c	Vitvi_seq20863c	Bradi_Seq14753c	Panvi_seq126232c	Prupe_Seq27064c	Prupe_Seq27065c	Maldo_seq19764c	Poptr_seq53501c
V5_BLAST_0.9SELF0.4OUT-REDO4-Cluster_163138	3	3	7	6	4	8	10	9	21	10	8	9	5	8	5		15	116	1	1	1	1	1	1	1	1	1	1	1	1	1	1	1	1	0	58	15	Maldo_seq20497c	Prupe_Seq18317	Setit_seq21138	Panvi_seq21539c	Vitvi_seq41443	Frave_seq30316	Bradi_Seq37769c	Orysa_seq34819c	Vitvi_seq21409c	Panvi_seq87895	Ambtr_seq21435	Panvi_seq128305
V5_BLAST_0.9SELF0.4OUT-REDO4-Cluster_163189	1	1	1	2	2	5	4	1	2	2	3	1	2	1	3		15	31	1	1	1	1	1	1	1	1	1	1	1	1	1	1	1	1	0	27	15	Frave_seq12087c	Prupe_Seq29586c	Glyma_seq17080c	Setit_seq17031c	Glyma_seq36346c	Maldo_seq45322c	Bradi_Seq51727c	Vitvi_seq15882c	Prupe_Seq29585c	Prupe_Seq31179c	Bradi_Seq51726c	Maldo_seq19457c
V5_BLAST_0.9SELF0.4OUT-REDO4-Cluster_163205	3	2	4	3	3	12	4	4	11	4	3	4	4	5	3		15	69	1	1	1	1	1	1	1	1	1	1	1	1	1	1	1	1	0	43	15	Poptr_seq55868c	Sorbi_seq35568	Vitvi_seq23396c	Panvi_seq112182	Panvi_seq71142	Glyma_seq186	Orysa_seq19341c	Prupe_Seq30140c	Artha_Seq21357	Ambtr_seq18391c	Solly_seq2033c	Sorbi_seq34032c
V5_BLAST_0.9SELF0.4OUT-REDO4-Cluster_163213	1	1	2	1	1	2	2	2	2	10	2	1	1	2	3		15	33	1	1	1	1	1	1	1	1	1	1	1	1	1	1	1	1	0	32	15	Poptr_seq53370c	Orysa_seq35537c	Ambtr_seq1727c	Panvi_seq31535c	Panvi_seq34139	Vitvi_seq23653c	Poptr_seq53371c	Glyma_seq18137c	Prupe_Seq31802c	Maldo_seq19468c	Poptr_seq53369c	Poptr_seq53372c
V5_BLAST_0.9SELF0.4OUT-REDO4-Cluster_163218	1	1	2	1	1	2	2	1	2	2	1	1	1	1	1		15	20	1	1	1	1	1	1	1	1	1	1	1	1	1	1	1	1	0	20	15	Glyma_seq14933c	Setit_seq28098c	Artha_Seq17463c	Panvi_seq63193c	Ambtr_seq2002c	Poptr_seq51770c	Sorbi_seq1086c	Orysa_seq36106c	Frave_seq21024c	Antam_seq1074c	Solly_seq943c	Maldo_seq38920c
V5_BLAST_0.9SELF0.4OUT-REDO4-Cluster_163219	1	1	1	1	1	1	2	1	2	2	2	2	1	1	1		15	20	1	1	1	1	1	1	1	1	1	1	1	1	1	1	1	1	0	18	15	Maldo_seq44300c	Artha_Seq18791c	Solly_seq1073c	Bradi_Seq33059c	Panvi_seq53839c	Frave_seq17897c	Vitvi_seq23738c	Setit_seq39692c	Poptr_seq49533c	Prupe_Seq7899	Poptr_seq42323	Glyma_seq2098c
V5_BLAST_0.9SELF0.4OUT-REDO4-Cluster_163230	1	1	1	1	1	2	1	1	2	7	3	2	1	1	1		15	26	1	1	1	1	1	1	1	1	1	1	1	1	1	1	1	1	0	24	15	Setit_seq6795c	Bradi_Seq33158c	Prupe_Seq24948	Frave_seq21199c	Poptr_seq49510c	Sorbi_seq32598c	Maldo_seq42087c	Panvi_seq95312c	Glyma_seq20815c	Setit_seq12006	Poptr_seq44610c	Poptr_seq49511c
V5_BLAST_0.9SELF0.4OUT-REDO4-Cluster_163252	2	3	4	4	2	4	6	4	6	6	10	4	2	3	2		15	62	1	1	1	1	1	1	1	1	1	1	1	1	1	1	1	1	0	41	15	Glyma_seq42004c	Ambtr_seq11674c	Poptr_seq6192	Orysa_seq24387c	Prupe_Seq38039	Sorbi_seq36164	Frave_seq23473	Glyma_seq3676c	Artha_Seq22058c	Panvi_seq90353	Orysa_seq32823c	Bradi_Seq19979c
V5_BLAST_0.9SELF0.4OUT-REDO4-Cluster_163271	4	2	6	4	2	15	5	7	11	24	5	5	5	7	5		15	107	1	1	1	1	1	1	1	1	1	1	1	1	1	1	1	1	0	79	15	Sorbi_seq41746c	Poptr_seq55452	Poptr_seq64015c	Setit_seq40158c	Sorbi_seq21912c	Panvi_seq28811c	Maldo_seq37087c	Bradi_Seq19204c	Orysa_seq29682	Maldo_seq35686	Vitvi_seq25094c	Solly_seq17567c
V5_BLAST_0.9SELF0.4OUT-REDO4-Cluster_163282	1	1	2	2	2	3	2	2	2	4	1	1	1	2	2		15	28	1	1	1	1	1	1	1	1	1	1	1	1	1	1	1	1	0	26	15	Frave_seq5214c	Orysa_seq26096c	Poptr_seq57015	Glyma_seq17291c	Glyma_seq64754c	Solly_seq26483c	Bradi_Seq35938c	Sorbi_seq29244c	Sorbi_seq29243c	Prupe_Seq27663c	Poptr_seq11958c	Vitvi_seq25246c
V5_BLAST_0.9SELF0.4OUT-REDO4-Cluster_163344	1	2	2	2	2	1	5	2	5	5	2	2	2	2	6		15	41	1	1	1	1	1	1	1	1	1	1	1	1	1	1	1	1	0	36	15	Panvi_seq73734	Maldo_seq42587c	Panvi_seq120670c	Vitvi_seq26819c	Poptr_seq14187c	Poptr_seq14189c	Frave_seq22040c	Vitvi_seq21691c	Prupe_Seq32045c	Panvi_seq36860c	Vitvi_seq21692c	Sorbi_seq17803c
V5_BLAST_0.9SELF0.4OUT-REDO4-Cluster_163375	3	4	3	6	3	7	7	5	10	8	4	3	4	3	3		15	73	1	1	1	1	1	1	1	1	1	1	1	1	1	1	1	1	0	66	15	Panvi_seq52637c	Setit_seq36800c	Vitvi_seq27424c	Artha_Seq12908c	Solly_seq31633c	Vitvi_seq23983c	Sorbi_seq5732c	Panvi_seq131108c	Glyma_seq68925c	Bradi_Seq17631c	Panvi_seq131109c	Ambtr_seq21086c
V5_BLAST_0.9SELF0.4OUT-REDO4-Cluster_163415	1	1	1	2	1	2	1	1	2	1	1	1	1	1	2		15	19	1	1	1	1	1	1	1	1	1	1	1	1	1	1	1	1	0	17	15	Poptr_seq64501c	Panvi_seq129397	Setit_seq39664c	Antam_seq23380c	Vitvi_seq28451	Orysa_seq14252c	Artha_Seq15061c	Maldo_seq24623c	Bradi_Seq25096c	Panvi_seq128408c	Glyma_seq70514c	Vitvi_seq28452c
V5_BLAST_0.9SELF0.4OUT-REDO4-Cluster_163496	2	2	2	7	3	9	10	10	15	19	7	10	2	5	12		15	115	1	1	1	1	1	1	1	1	1	1	1	1	1	1	1	1	0	87	15	Orysa_seq37755c	Poptr_seq23628c	Glyma_seq44021c	Vitvi_seq16498c	Glyma_seq68250	Poptr_seq68723c	Poptr_seq68718c	Setit_seq12179c	Poptr_seq68725c	Prupe_Seq31698c	Vitvi_seq17995c	Panvi_seq34053c
V5_BLAST_0.9SELF0.4OUT-REDO4-Cluster_163525	2	1	3	2	2	4	6	2	3	9	2	3	3	2	1		15	45	1	1	1	1	1	1	1	1	1	1	1	1	1	1	1	1	0	41	15	Glyma_seq47480c	Antam_seq4889c	Maldo_seq20487c	Panvi_seq131126	Poptr_seq23463	Poptr_seq21736c	Poptr_seq21737c	Poptr_seq11759c	Setit_seq8717c	Panvi_seq51313c	Poptr_seq69070c	Panvi_seq98091c
V5_BLAST_0.9SELF0.4OUT-REDO4-Cluster_163597	1	1	1	2	1	2	1	3	5	5	4	1	1	1	4		15	33	1	1	1	1	1	1	1	1	1	1	1	1	1	1	1	1	0	27	15	Solly_seq18968c	Orysa_seq32431c	Sorbi_seq45869c	Orysa_seq32430c	Panvi_seq15086c	Vitvi_seq33220c	Panvi_seq126563c	Frave_seq16013c	Poptr_seq63679c	Prupe_Seq40874	Vitvi_seq33222c	Prupe_Seq27607c
V5_BLAST_0.9SELF0.4OUT-REDO4-Cluster_163632	4	3	7	14	4	13	9	4	16	5	6	6	4	5	8		15	108	1	1	1	1	1	1	1	1	1	1	1	1	1	1	1	1	0	48	15	Glyma_seq20088c	Orysa_seq38504	Bradi_Seq20328c	Prupe_Seq31729c	Poptr_seq38108	Maldo_seq63454c	Setit_seq6365	Artha_Seq6962c	Glyma_seq14819	Vitvi_seq34087c	Maldo_seq47420	Panvi_seq107577
V5_BLAST_0.9SELF0.4OUT-REDO4-Cluster_163640	1	1	1	4	1	2	1	1	4	2	2	1	1	1	5		15	28	1	1	1	1	1	1	1	1	1	1	1	1	1	1	1	1	0	27	15	Ambtr_seq9138c	Prupe_Seq32251c	Poptr_seq29332c	Glyma_seq49041c	Vitvi_seq34353c	Vitvi_seq34356c	Artha_Seq7160c	Bradi_Seq8955c	Frave_seq20415c	Orysa_seq43323c	Maldo_seq20402c	Vitvi_seq34355c
V5_BLAST_0.9SELF0.4OUT-REDO4-Cluster_163697	1	1	1	1	1	2	4	1	4	2	4	1	1	1	1		15	26	1	1	1	1	1	1	1	1	1	1	1	1	1	1	1	1	0	21	15	Antam_seq25080c	Vitvi_seq35471c	Prupe_Seq33034c	Prupe_Seq25148	Panvi_seq64393c	Prupe_Seq31945c	Poptr_seq28995c	Artha_Seq5510c	Glyma_seq19894	Maldo_seq22498c	Frave_seq19391c	Maldo_seq12817
V5_BLAST_0.9SELF0.4OUT-REDO4-Cluster_163713	1	1	2	6	1	5	1	3	5	3	1	2	2	2	2		15	37	1	1	1	1	1	1	1	1	1	1	1	1	1	1	1	1	0	31	15	Poptr_seq7275c	Orysa_seq39132c	Bradi_Seq12410c	Frave_seq31646c	Glyma_seq1651c	Glyma_seq35344c	Bradi_Seq25368c	Vitvi_seq35869	Antam_seq21772c	Maldo_seq19666c	Glyma_seq35345c	Panvi_seq95455c
V5_BLAST_0.9SELF0.4OUT-REDO4-Cluster_163716	1	1	1	2	1	2	3	2	2	4	1	1	1	1	2		15	25	1	1	1	1	1	1	1	1	1	1	1	1	1	1	1	1	0	22	15	Vitvi_seq35978c	Orysa_seq21298c	Frave_seq13573c	Poptr_seq44484c	Maldo_seq20189c	Glyma_seq58017c	Panvi_seq122334c	Artha_Seq15041c	Poptr_seq54556c	Prupe_Seq27940c	Maldo_seq66995	Bradi_Seq16525c
V5_BLAST_0.9SELF0.4OUT-REDO4-Cluster_163775	1	1	3	5	1	5	2	3	7	2	1	4	2	2	9		15	48	1	1	1	1	1	1	1	1	1	1	1	1	1	1	1	1	0	39	15	Ambtr_seq16196c	Maldo_seq20939c	Maldo_seq21563c	Vitvi_seq13307	Orysa_seq14878c	Vitvi_seq37322c	Orysa_seq45699	Glyma_seq27978c	Panvi_seq41349c	Panvi_seq38085c	Bradi_Seq3278c	Solly_seq21888c
V5_BLAST_0.9SELF0.4OUT-REDO4-Cluster_163817	3	2	4	8	6	9	10	7	16	19	8	9	4	5	4		15	114	1	1	1	1	1	1	1	1	1	1	1	1	1	1	1	1	0	93	15	Glyma_seq17166c	Maldo_seq71531	Setit_seq38452c	Antam_seq21495c	Vitvi_seq38334c	Glyma_seq60483c	Poptr_seq7640c	Panvi_seq14313c	Bradi_Seq33631c	Setit_seq15697c	Poptr_seq59614c	Setit_seq39474c
V5_BLAST_0.9SELF0.4OUT-REDO4-Cluster_163820	1	1	1	1	2	5	9	4	6	6	5	1	2	2	4		15	50	1	1	1	1	1	1	1	1	1	1	1	1	1	1	1	1	0	31	15	Ambtr_seq13545c	Frave_seq9754c	Prupe_Seq24162	Panvi_seq132965	Maldo_seq72602c	Antam_seq5054c	Maldo_seq72601c	Vitvi_seq38372c	Orysa_seq41847c	Maldo_seq39789	Prupe_Seq27626c	Prupe_Seq24161
V5_BLAST_0.9SELF0.4OUT-REDO4-Cluster_163844	2	2	4	3	3	3	4	4	5	5	3	4	3	2	3		15	50	1	1	1	1	1	1	1	1	1	1	1	1	1	1	1	1	0	37	15	Artha_Seq12129	Prupe_Seq29409c	Maldo_seq20852c	Maldo_seq20643c	Solly_seq28450c	Vitvi_seq29446c	Frave_seq32620c	Solly_seq16752c	Poptr_seq30398	Setit_seq31217c	Bradi_Seq27083c	Panvi_seq36234
V5_BLAST_0.9SELF0.4OUT-REDO4-Cluster_163868	1	1	1	1	1	2	2	1	9	4	2	2	1	3	4		15	35	1	1	1	1	1	1	1	1	1	1	1	1	1	1	1	1	0	30	15	Solly_seq34295c	Panvi_seq36339c	Panvi_seq72571	Maldo_seq62439c	Prupe_Seq32171c	Prupe_Seq32172c	Vitvi_seq39479c	Sorbi_seq11399	Sorbi_seq11400	Poptr_seq37140c	Glyma_seq54656c	Panvi_seq36337c
V5_BLAST_0.9SELF0.4OUT-REDO4-Cluster_163879	5	6	12	18	6	16	21	11	16	19	13	14	6	8	15		15	186	1	1	1	1	1	1	1	1	1	1	1	1	1	1	1	1	0	65	15	Setit_seq37024	Panvi_seq7035	Panvi_seq21080	Vitvi_seq39849c	Maldo_seq54480	Poptr_seq17080	Maldo_seq63602	Setit_seq37023	Antam_seq1188	Panvi_seq28980c	Frave_seq20369	Bradi_Seq5405c
V5_BLAST_0.9SELF0.4OUT-REDO4-Cluster_163890	1	2	5	2	4	2	8	5	4	3	2	3	3	2	5		15	51	1	1	1	1	1	1	1	1	1	1	1	1	1	1	1	1	0	37	15	Artha_Seq1344	Solly_seq20315c	Artha_Seq1343c	Bradi_Seq13302c	Panvi_seq67295	Maldo_seq44295c	Orysa_seq31785c	Setit_seq34916c	Setit_seq34917	Frave_seq2783	Vitvi_seq52762	Maldo_seq20673c
V5_BLAST_0.9SELF0.4OUT-REDO4-Cluster_163915	1	1	1	2	2	4	5	2	6	9	2	2	2	2	7		15	48	1	1	1	1	1	1	1	1	1	1	1	1	1	1	1	1	0	43	15	Vitvi_seq40581c	Bradi_Seq3720c	Vitvi_seq12387c	Glyma_seq7421c	Orysa_seq45750c	Solly_seq24416c	Glyma_seq57184c	Poptr_seq10216c	Setit_seq33793c	Panvi_seq56705c	Poptr_seq68599c	Vitvi_seq40582c
V5_BLAST_0.9SELF0.4OUT-REDO4-Cluster_163934	2	3	8	6	2	8	5	14	7	17	4	3	3	8	13		15	103	1	1	1	1	1	1	1	1	1	1	1	1	1	1	1	1	0	72	15	Ambtr_seq2129c	Sorbi_seq44111c	Vitvi_seq41140c	Glyma_seq41361c	Orysa_seq41981	Sorbi_seq32169c	Orysa_seq6131c	Setit_seq32099c	Vitvi_seq30910	Poptr_seq19489	Artha_Seq6595c	Orysa_seq6134
V5_BLAST_0.9SELF0.4OUT-REDO4-Cluster_163936	5	3	5	4	4	14	11	4	9	10	6	6	5	12	6		15	104	1	1	1	1	1	1	1	1	1	1	1	1	1	1	1	1	0	63	15	Solly_seq10461c	Frave_seq29006c	Vitvi_seq41187c	Prupe_Seq30685c	Glyma_seq9047	Maldo_seq36486	Panvi_seq5094c	Sorbi_seq36802	Glyma_seq11271c	Glyma_seq46570	Prupe_Seq32056c	Sorbi_seq29898c
V5_BLAST_0.9SELF0.4OUT-REDO4-Cluster_163965	2	3	4	2	2	8	5	2	5	6	4	3	2	3	4		15	55	1	1	1	1	1	1	1	1	1	1	1	1	1	1	1	1	0	49	15	Sorbi_seq3931c	Antam_seq2384c	Panvi_seq24406c	Setit_seq6411c	Artha_Seq15731	Ambtr_seq6114c	Maldo_seq64373	Artha_Seq803c	Panvi_seq109147c	Maldo_seq66258c	Prupe_Seq30850c	Artha_Seq15732
V5_BLAST_0.9SELF0.4OUT-REDO4-Cluster_163974	1	1	1	2	1	1	2	6	6	2	1	2	1	1	1		15	29	1	1	1	1	1	1	1	1	1	1	1	1	1	1	1	1	0	21	15	Panvi_seq82782	Maldo_seq52317c	Frave_seq22695c	Sorbi_seq19685c	Glyma_seq53913c	Panvi_seq41161	Panvi_seq83977	Solly_seq24302c	Panvi_seq29642	Orysa_seq48962c	Panvi_seq16928c	Ambtr_seq10247c
V5_BLAST_0.9SELF0.4OUT-REDO4-Cluster_164004	3	2	3	6	3	6	4	7	14	10	3	5	5	5	4		15	80	1	1	1	1	1	1	1	1	1	1	1	1	1	1	1	1	0	70	15	Poptr_seq2814c	Panvi_seq8441c	Panvi_seq114645c	Solly_seq19047c	Poptr_seq13461c	Solly_seq20696	Sorbi_seq11312	Orysa_seq22357c	Panvi_seq8440c	Glyma_seq11237c	Frave_seq21845c	Frave_seq21627c
V5_BLAST_0.9SELF0.4OUT-REDO4-Cluster_164038	1	3	1	6	1	3	2	1	6	6	2	1	1	1	7		15	42	1	1	1	1	1	1	1	1	1	1	1	1	1	1	1	1	0	33	15	Antam_seq148c	Artha_Seq6447c	Glyma_seq49434	Prupe_Seq27644c	Bradi_Seq7906	Panvi_seq107519c	Poptr_seq52556c	Bradi_Seq7909	Vitvi_seq43270c	Panvi_seq107518c	Panvi_seq132608c	Orysa_seq43509c
V5_BLAST_0.9SELF0.4OUT-REDO4-Cluster_164068	9	4	13	14	5	17	23	9	22	28	11	15	20	10	12		15	212	1	1	1	1	1	1	1	1	1	1	1	1	1	1	1	1	0	125	15	Artha_Seq373c	Panvi_seq105706c	Panvi_seq16529c	Vitvi_seq3405	Maldo_seq20303c	Maldo_seq20088c	Poptr_seq1123	Artha_Seq19316c	Poptr_seq29308	Maldo_seq73959	Glyma_seq58026	Ambtr_seq18357
V5_BLAST_0.9SELF0.4OUT-REDO4-Cluster_164076	6	4	8	10	5	17	13	17	20	19	10	9	7	14	17		15	176	1	1	1	1	1	1	1	1	1	1	1	1	1	1	1	1	0	85	15	Frave_seq18689c	Solly_seq23418c	Vitvi_seq44088	Panvi_seq106825	Setit_seq30998c	Sorbi_seq43251c	Orysa_seq21850c	Orysa_seq33601c	Glyma_seq9930	Prupe_Seq26772c	Glyma_seq27079c	Vitvi_seq17657
V5_BLAST_0.9SELF0.4OUT-REDO4-Cluster_164087	1	2	1	1	1	5	7	1	2	3	3	1	2	2	1		15	33	1	1	1	1	1	1	1	1	1	1	1	1	1	1	1	1	0	29	15	Prupe_Seq27204c	Sorbi_seq42569c	Artha_Seq2618c	Panvi_seq12022c	Maldo_seq64674	Orysa_seq13657c	Glyma_seq30819c	Poptr_seq43416c	Glyma_seq31566c	Prupe_Seq2915	Ambtr_seq15896c	Solly_seq7471c
V5_BLAST_0.9SELF0.4OUT-REDO4-Cluster_164105	1	1	1	6	1	9	3	4	11	8	3	2	2	2	4		15	58	1	1	1	1	1	1	1	1	1	1	1	1	1	1	1	1	0	39	15	Glyma_seq36214c	Panvi_seq5438	Glyma_seq36213c	Panvi_seq5437	Bradi_Seq52306c	Poptr_seq52612	Panvi_seq5436	Poptr_seq67764c	Orysa_seq27818	Glyma_seq25756c	Poptr_seq36285	Panvi_seq65414c
V5_BLAST_0.9SELF0.4OUT-REDO4-Cluster_164112	1	2	2	2	2	5	2	2	5	7	6	1	3	4	2		15	46	1	1	1	1	1	1	1	1	1	1	1	1	1	1	1	1	0	41	15	Maldo_seq42903c	Glyma_seq66445c	Sorbi_seq38740c	Solly_seq26112c	Glyma_seq4038c	Sorbi_seq38741	Setit_seq39114c	Glyma_seq39421c	Sorbi_seq38739c	Poptr_seq38264c	Vitvi_seq45199c	Prupe_Seq28494c
V5_BLAST_0.9SELF0.4OUT-REDO4-Cluster_164121	1	1	2	1	1	6	2	1	2	20	2	1	1	2	1		15	44	1	1	1	1	1	1	1	1	1	1	1	1	1	1	1	1	0	40	15	Glyma_seq38323c	Orysa_seq27931c	Maldo_seq37132c	Setit_seq17617c	Prupe_Seq28121c	Poptr_seq37031c	Poptr_seq52481c	Poptr_seq37032c	Sorbi_seq21362c	Glyma_seq15376	Poptr_seq37033c	Solly_seq1774c
V5_BLAST_0.9SELF0.4OUT-REDO4-Cluster_164147	4	5	5	3	3	13	11	9	12	16	5	6	4	19	9		15	124	1	1	1	1	1	1	1	1	1	1	1	1	1	1	1	1	0	62	15	Solly_seq29896	Poptr_seq13468c	Prupe_Seq23670	Glyma_seq29284	Poptr_seq72898	Maldo_seq47517c	Antam_seq11891c	Artha_Seq5207c	Orysa_seq31748	Glyma_seq1082	Panvi_seq90438c	Sorbi_seq23561
V5_BLAST_0.9SELF0.4OUT-REDO4-Cluster_164268	1	1	1	2	1	5	4	3	2	6	1	1	2	1	1		15	32	1	1	1	1	1	1	1	1	1	1	1	1	1	1	1	1	0	29	15	Artha_Seq28754c	Frave_seq11284c	Bradi_Seq36906c	Poptr_seq29975c	Vitvi_seq48166c	Maldo_seq37245c	Maldo_seq19369c	Glyma_seq4349c	Poptr_seq33790c	Panvi_seq87642c	Solly_seq3611c	Ambtr_seq7254c
V5_BLAST_0.9SELF0.4OUT-REDO4-Cluster_164314	2	2	5	2	2	5	5	5	18	4	4	5	4	6	5		15	74	1	1	1	1	1	1	1	1	1	1	1	1	1	1	1	1	0	40	15	Sorbi_seq31868c	Maldo_seq30783	Panvi_seq114574c	Bradi_Seq24871c	Solly_seq15056	Prupe_Seq12228	Sorbi_seq33755	Panvi_seq101629c	Sorbi_seq33754c	Vitvi_seq49230c	Orysa_seq21984c	Artha_Seq19094
V5_BLAST_0.9SELF0.4OUT-REDO4-Cluster_164328	7	6	6	16	8	25	21	18	25	29	27	15	16	16	26		15	261	1	1	1	1	1	1	1	1	1	1	1	1	1	1	1	1	0	65	15	Sorbi_seq34655	Prupe_Seq7357	Setit_seq1722	Setit_seq7773	Orysa_seq47633	Frave_seq17497	Solly_seq34623	Prupe_Seq28871c	Sorbi_seq34656	Setit_seq9723	Bradi_Seq27017	Prupe_Seq9138
V5_BLAST_0.9SELF0.4OUT-REDO4-Cluster_164342	4	4	10	16	7	14	15	11	17	17	11	11	5	13	8		15	163	1	1	1	1	1	1	1	1	1	1	1	1	1	1	1	1	0	49	15	Setit_seq2115	Bradi_Seq17576	Glyma_seq49162c	Artha_Seq26272	Solly_seq13828	Poptr_seq4518c	Vitvi_seq14153	Panvi_seq8298	Maldo_seq67397	Panvi_seq8297	Setit_seq2116	Glyma_seq55268c
V5_BLAST_0.9SELF0.4OUT-REDO4-Cluster_164347	9	2	8	21	5	19	12	7	30	22	14	11	5	16	16		15	197	1	1	1	1	1	1	1	1	1	1	1	1	1	1	1	1	0	39	15	Glyma_seq31751c	Glyma_seq5064	Setit_seq21327c	Poptr_seq62228	Artha_Seq17840	Bradi_Seq422	Solly_seq13938c	Bradi_Seq27726	Glyma_seq62924	Sorbi_seq29197	Setit_seq2506	Poptr_seq62227
V5_BLAST_0.9SELF0.4OUT-REDO4-Cluster_164359	1	1	2	1	1	2	3	1	1	1	2	1	1	1	1		15	20	1	1	1	1	1	1	1	1	1	1	1	1	1	1	1	1	0	20	15	Solly_seq2531c	Vitvi_seq50339c	Glyma_seq22597c	Prupe_Seq30943c	Artha_Seq22183c	Prupe_Seq30829c	Bradi_Seq51572c	Orysa_seq27007c	Artha_Seq5163c	Sorbi_seq21653c	Glyma_seq66096c	Maldo_seq24681c
V5_BLAST_0.9SELF0.4OUT-REDO4-Cluster_164382	1	1	2	1	1	3	2	2	4	2	1	2	1	2	2		15	27	1	1	1	1	1	1	1	1	1	1	1	1	1	1	1	1	0	25	15	Glyma_seq22035c	Orysa_seq9893c	Artha_Seq13497	Artha_Seq13496c	Setit_seq21221	Poptr_seq69255c	Antam_seq5396c	Vitvi_seq50766c	Panvi_seq21427c	Prupe_Seq30936c	Sorbi_seq40635c	Orysa_seq9892c
V5_BLAST_0.9SELF0.4OUT-REDO4-Cluster_164408	2	3	3	7	2	13	2	4	11	24	3	4	3	2	9		15	92	1	1	1	1	1	1	1	1	1	1	1	1	1	1	1	1	0	65	15	Glyma_seq46479c	Setit_seq21699c	Solly_seq19591c	Panvi_seq2233c	Poptr_seq60445	Poptr_seq60448	Setit_seq36888c	Glyma_seq64725c	Poptr_seq59442c	Prupe_Seq26707c	Bradi_Seq14909c	Frave_seq3838
V5_BLAST_0.9SELF0.4OUT-REDO4-Cluster_164432	2	1	1	5	2	4	6	3	16	9	7	6	2	4	6		15	74	1	1	1	1	1	1	1	1	1	1	1	1	1	1	1	1	0	41	15	Vitvi_seq52081c	Setit_seq7938	Prupe_Seq5986	Setit_seq7937	Sorbi_seq34453c	Poptr_seq61015c	Orysa_seq11821c	Bradi_Seq33208c	Panvi_seq34957c	Glyma_seq60697	Maldo_seq68015c	Ambtr_seq12528
V5_BLAST_0.9SELF0.4OUT-REDO4-Cluster_164438	1	1	1	5	1	2	5	4	7	1	1	5	2	5	5		15	46	1	1	1	1	1	1	1	1	1	1	1	1	1	1	1	1	0	32	15	Setit_seq20272c	Setit_seq40690c	Bradi_Seq46490	Panvi_seq124997	Bradi_Seq15204c	Vitvi_seq52440c	Sorbi_seq25883c	Vitvi_seq16434c	Artha_Seq1211c	Maldo_seq2270	Sorbi_seq25884c	Vitvi_seq52442
V5_BLAST_0.9SELF0.4OUT-REDO4-Cluster_164461	4	2	3	3	3	12	9	10	16	17	7	7	3	6	7		15	109	1	1	1	1	1	1	1	1	1	1	1	1	1	1	1	1	0	72	15	Orysa_seq31911c	Solly_seq32125c	Poptr_seq30546c	Artha_Seq10393c	Poptr_seq68636c	Panvi_seq27116c	Poptr_seq28645c	Sorbi_seq610c	Maldo_seq1355	Orysa_seq31910c	Maldo_seq60310c	Sorbi_seq42245c
V5_BLAST_0.9SELF0.4OUT-REDO4-Cluster_164521	3	3	5	5	3	9	8	6	6	20	7	4	4	5	11		15	99	1	1	1	1	1	1	1	1	1	1	1	1	1	1	1	1	0	70	15	Glyma_seq59400c	Panvi_seq111240	Maldo_seq19364c	Frave_seq18610	Glyma_seq13704c	Vitvi_seq54794c	Solly_seq28473	Maldo_seq51370c	Glyma_seq18759c	Glyma_seq17297c	Bradi_Seq35732c	Vitvi_seq33494c
V5_BLAST_0.9SELF0.4OUT-REDO4-Cluster_164524	2	1	4	2	2	7	3	5	22	9	3	7	3	5	4		15	79	1	1	1	1	1	1	1	1	1	1	1	1	1	1	1	1	0	50	15	Panvi_seq121280	Poptr_seq38588c	Panvi_seq121286	Sorbi_seq22363c	Panvi_seq121281	Solly_seq10102	Glyma_seq12979c	Poptr_seq53865c	Panvi_seq15840	Prupe_Seq32418c	Setit_seq40535	Setit_seq10372c
V5_BLAST_0.9SELF0.4OUT-REDO4-Cluster_164592	10	8	14	8	9	33	27	24	53	23	25	14	11	11	31		15	301	1	1	1	1	1	1	1	1	1	1	1	1	1	1	1	1	0	76	15	Panvi_seq30099	Sorbi_seq21403c	Prupe_Seq1408	Solly_seq14593	Panvi_seq69573	Setit_seq40238	Poptr_seq40731	Panvi_seq16558	Prupe_Seq20315	Panvi_seq64042	Setit_seq20913	Prupe_Seq1407
V5_BLAST_0.9SELF0.4OUT-REDO4-Cluster_164711	2	2	2	2	2	4	2	3	4	3	2	2	2	2	3		15	37	1	1	1	1	1	1	1	1	1	1	1	1	1	1	1	1	0	34	15	Setit_seq40103c	Glyma_seq46944c	Panvi_seq11833c	Glyma_seq17610c	Antam_seq1029c	Ambtr_seq15710c	Maldo_seq24530c	Glyma_seq21176c	Solly_seq17404c	Setit_seq42505c	Vitvi_seq4217	Frave_seq28656c
V5_BLAST_0.9SELF0.4OUT-REDO4-Cluster_165092	4	7	7	8	5	18	6	10	21	12	11	7	7	5	16		15	144	1	1	1	1	1	1	1	1	1	1	1	1	1	1	1	1	0	56	15	Prupe_Seq15273	Panvi_seq46752c	Setit_seq21914c	Prupe_Seq15270	Orysa_seq28741c	Glyma_seq10894	Glyma_seq20281	Maldo_seq49965c	Artha_Seq3283	Frave_seq26321	Artha_Seq33305c	Bradi_Seq51149
V5_BLAST_0.9SELF0.4OUT-REDO4-Cluster_165165	2	3	3	2	2	3	9	10	6	12	3	3	3	2	4		15	67	1	1	1	1	1	1	1	1	1	1	1	1	1	1	1	1	0	33	15	Poptr_seq72787	Maldo_seq40938	Poptr_seq67078c	Orysa_seq44347	Poptr_seq24072c	Ambtr_seq4151c	Poptr_seq24073c	Poptr_seq66318	Frave_seq11847	Orysa_seq43315c	Artha_Seq23772	Antam_seq19467
V5_BLAST_0.9SELF0.4OUT-REDO4-Cluster_165290	3	6	3	3	3	8	9	4	6	16	7	3	4	4	17		15	96	1	1	1	1	1	1	1	1	1	1	1	1	1	1	1	1	0	27	15	Maldo_seq46792	Orysa_seq21459	Antam_seq8672	Vitvi_seq7366	Antam_seq4048	Ambtr_seq16913c	Solly_seq1229c	Glyma_seq43832	Orysa_seq14910c	Artha_Seq3228	Glyma_seq24070	Poptr_seq54028
V5_BLAST_0.9SELF0.4OUT-REDO4-Cluster_165331	2	2	2	3	2	4	5	5	7	5	12	4	2	7	5		15	67	1	1	1	1	1	1	1	1	1	1	1	1	1	1	1	1	0	42	15	Solly_seq15062c	Poptr_seq66431c	Frave_seq12961c	Poptr_seq15164	Prupe_Seq2634	Maldo_seq502	Vitvi_seq19117	Sorbi_seq45099c	Sorbi_seq45101	Sorbi_seq26473c	Prupe_Seq33915	Prupe_Seq26933c
V5_BLAST_0.9SELF0.4OUT-REDO4-Cluster_165373	3	2	1	2	1	4	2	3	2	4	3	1	3	1	7		15	39	1	1	1	1	1	1	1	1	1	1	1	1	1	1	1	1	0	30	15	Vitvi_seq19757	Ambtr_seq7826	Maldo_seq20311c	Ambtr_seq1535c	Vitvi_seq19752c	Solly_seq14369c	Poptr_seq72272c	Orysa_seq8075	Setit_seq17619c	Prupe_Seq27238c	Antam_seq18948c	Orysa_seq27269c
V5_BLAST_0.9SELF0.4OUT-REDO4-Cluster_165550	3	3	6	3	3	7	8	6	12	20	3	3	5	3	8		15	93	1	1	1	1	1	1	1	1	1	1	1	1	1	1	1	1	0	50	15	Artha_Seq24940	Setit_seq8204c	Sorbi_seq16657c	Vitvi_seq38374c	Maldo_seq19400c	Maldo_seq71123	Solly_seq831c	Panvi_seq44005	Poptr_seq61837	Solly_seq31323	Panvi_seq53977c	Artha_Seq16577
V5_BLAST_0.9SELF0.4OUT-REDO4-Cluster_165573	1	2	2	5	2	5	5	3	6	9	3	6	2	2	13		15	66	1	1	1	1	1	1	1	1	1	1	1	1	1	1	1	1	0	47	15	Solly_seq18046c	Bradi_Seq45987c	Panvi_seq32073c	Setit_seq20454	Prupe_Seq30210c	Vitvi_seq6302c	Panvi_seq26281c	Poptr_seq42913c	Bradi_Seq45986c	Setit_seq27213	Artha_Seq14416	Vitvi_seq24261
V5_BLAST_0.9SELF0.4OUT-REDO4-Cluster_165651	5	8	12	11	4	13	11	12	28	18	17	15	7	17	18		15	196	1	1	1	1	1	1	1	1	1	1	1	1	1	1	1	1	0	34	15	Orysa_seq25152	Setit_seq39657	Artha_Seq5783c	Orysa_seq43968	Prupe_Seq2673	Setit_seq11237	Glyma_seq55345	Glyma_seq55346	Setit_seq39658	Artha_Seq9519	Artha_Seq34218	Antam_seq8460c
V5_BLAST_0.9SELF0.4OUT-REDO4-Cluster_165674	6	9	5	9	6	17	13	11	23	33	9	10	6	11	22		15	190	1	1	1	1	1	1	1	1	1	1	1	1	1	1	1	1	0	107	15	Orysa_seq24452c	Glyma_seq27722c	Vitvi_seq2243	Bradi_Seq32052c	Vitvi_seq2241	Maldo_seq22115c	Poptr_seq56666c	Artha_Seq5786c	Poptr_seq7890	Poptr_seq56125c	Orysa_seq24779c	Bradi_Seq45351
V5_BLAST_0.9SELF0.4OUT-REDO4-Cluster_165923	3	4	3	8	3	13	7	8	15	13	12	3	3	13	17		15	125	1	1	1	1	1	1	1	1	1	1	1	1	1	1	1	1	0	25	15	Sorbi_seq9905	Glyma_seq26063	Glyma_seq38407	Orysa_seq21264	Sorbi_seq45052	Antam_seq5221	Bradi_Seq50662c	Vitvi_seq31782	Panvi_seq60451	Glyma_seq14779	Prupe_Seq29383c	Frave_seq30145
V5_BLAST_0.9SELF0.4OUT-REDO4-Cluster_165966	2	4	6	6	4	10	5	3	26	14	5	7	5	5	8		15	110	1	1	1	1	1	1	1	1	1	1	1	1	1	1	1	1	0	86	15	Glyma_seq20111c	Frave_seq22066	Panvi_seq36555c	Poptr_seq47974c	Ambtr_seq11863c	Glyma_seq15783c	Maldo_seq37253c	Vitvi_seq32830	Panvi_seq21859c	Panvi_seq92630c	Solly_seq31454c	Frave_seq13705c
V5_BLAST_0.9SELF0.4OUT-REDO4-Cluster_166031	3	1	10	11	12	13	22	7	15	18	17	12	5	8	17		15	171	1	1	1	1	1	1	1	1	1	1	1	1	1	1	1	1	0	65	15	Sorbi_seq43188	Panvi_seq125423	Bradi_Seq16203	Maldo_seq43638c	Frave_seq16186	Glyma_seq71078	Panvi_seq127617	Bradi_Seq16564	Panvi_seq126043	Solly_seq9605c	Maldo_seq17029	Orysa_seq40549c
V5_BLAST_0.9SELF0.4OUT-REDO4-Cluster_166162	3	2	9	2	1	7	9	6	9	6	10	3	2	4	5		15	78	1	1	1	1	1	1	1	1	1	1	1	1	1	1	1	1	0	55	15	Maldo_seq15238	Antam_seq10165c	Orysa_seq30939c	Maldo_seq37372c	Vitvi_seq1167	Panvi_seq118199	Vitvi_seq36854	Panvi_seq21542c	Vitvi_seq1165	Orysa_seq30938c	Prupe_Seq7141	Prupe_Seq7140
V5_BLAST_0.9SELF0.4OUT-REDO4-Cluster_166345	4	3	9	8	7	11	16	7	16	24	14	4	7	4	20		15	154	1	1	1	1	1	1	1	1	1	1	1	1	1	1	1	1	0	51	15	Maldo_seq63609	Poptr_seq61202	Sorbi_seq1888c	Maldo_seq6242	Maldo_seq61749	Setit_seq11167	Orysa_seq13488	Solly_seq26391c	Frave_seq4258c	Poptr_seq33941	Orysa_seq13487	Vitvi_seq17579c
V5_BLAST_0.9SELF0.4OUT-REDO4-Cluster_166396	4	9	6	8	5	16	9	5	27	30	8	9	4	8	16		15	164	1	1	1	1	1	1	1	1	1	1	1	1	1	1	1	1	0	62	15	Poptr_seq58755	Antam_seq20041c	Artha_Seq28775	Panvi_seq85341c	Artha_Seq2740c	Vitvi_seq43859	Vitvi_seq41908	Bradi_Seq24963c	Panvi_seq57285	Poptr_seq53941	Maldo_seq27590	Glyma_seq42991
V5_BLAST_0.9SELF0.4OUT-REDO4-Cluster_166446	5	4	10	12	7	17	18	15	36	26	15	18	9	15	9		15	216	1	1	1	1	1	1	1	1	1	1	1	1	1	1	1	1	0	39	15	Panvi_seq63190	Panvi_seq123426c	Setit_seq40263c	Artha_Seq30722	Bradi_Seq18842	Prupe_Seq5332	Vitvi_seq53924	Panvi_seq2902c	Sorbi_seq31788	Vitvi_seq16487c	Panvi_seq72558	Poptr_seq5285c
V5_BLAST_0.9SELF0.4OUT-REDO4-Cluster_166553	2	4	3	7	1	5	8	4	11	8	5	9	2	9	6		15	84	1	1	1	1	1	1	1	1	1	1	1	1	1	1	1	1	0	49	15	Poptr_seq51127	Glyma_seq40284	Orysa_seq29436	Glyma_seq7097c	Panvi_seq108268	Glyma_seq7098c	Poptr_seq51129	Sorbi_seq39204	Maldo_seq28021	Ambtr_seq26164c	Setit_seq41970	Vitvi_seq561c
V5_BLAST_0.9SELF0.4OUT-REDO4-Cluster_166785	1	1	4	3	2	12	3	7	10	29	3	4	2	4	8		15	93	1	1	1	1	1	1	1	1	1	1	1	1	1	1	1	1	0	79	15	Poptr_seq20603c	Panvi_seq13424	Sorbi_seq32876c	Panvi_seq57429c	Prupe_Seq26342c	Poptr_seq20601c	Setit_seq38722	Orysa_seq15814c	Solly_seq7840c	Poptr_seq55743c	Poptr_seq20600c	Vitvi_seq17968c
V5_BLAST_0.9SELF0.4OUT-REDO4-Cluster_166946	5	3	11	10	8	21	19	13	20	22	14	9	9	9	14		15	187	1	1	1	1	1	1	1	1	1	1	1	1	1	1	1	1	0	90	15	Maldo_seq55695	Sorbi_seq16690c	Orysa_seq40935c	Solly_seq24949	Prupe_Seq29693c	Glyma_seq33318c	Poptr_seq16092c	Solly_seq27085c	Solly_seq22136	Glyma_seq58295	Glyma_seq35271c	Poptr_seq48944c
V5_BLAST_0.9SELF0.4OUT-REDO4-Cluster_167112	6	9	12	8	7	25	8	11	23	32	10	7	12	12	13		15	195	1	1	1	1	1	1	1	1	1	1	1	1	1	1	1	1	0	44	15	Poptr_seq58193c	Bradi_Seq42263	Panvi_seq94447	Setit_seq11883	Poptr_seq12335	Setit_seq22944	Maldo_seq11135	Artha_Seq25362	Panvi_seq42732	Poptr_seq58197c	Poptr_seq58196c	Poptr_seq58192c
V5_BLAST_0.9SELF0.4OUT-REDO4-Cluster_167121	2	4	2	7	2	8	5	6	11	8	3	3	3	3	7		15	74	1	1	1	1	1	1	1	1	1	1	1	1	1	1	1	1	0	52	15	Maldo_seq42572c	Frave_seq3452c	Glyma_seq52172	Panvi_seq8748c	Sorbi_seq44679c	Maldo_seq65295	Solly_seq7710c	Prupe_Seq28578c	Orysa_seq25611c	Vitvi_seq308c	Panvi_seq94392	Prupe_Seq29474c
V5_BLAST_0.9SELF0.4OUT-REDO4-Cluster_167195	2	2	5	4	2	7	4	2	15	12	2	4	3	10	2		15	76	1	1	1	1	1	1	1	1	1	1	1	1	1	1	1	1	0	66	15	Artha_Seq18076c	Poptr_seq57390	Glyma_seq52759c	Maldo_seq11312	Sorbi_seq25942c	Solly_seq811	Poptr_seq4188c	Glyma_seq38847c	Panvi_seq105831c	Poptr_seq60790c	Panvi_seq105830c	Panvi_seq92469c
V5_BLAST_0.9SELF0.4OUT-REDO4-Cluster_167449	9	12	14	24	9	30	18	19	50	31	30	14	10	21	35		15	326	1	1	1	1	1	1	1	1	1	1	1	1	1	1	1	1	0	70	15	Glyma_seq49739	Panvi_seq39069	Bradi_Seq7180	Maldo_seq46069	Bradi_Seq23269	Panvi_seq7510	Panvi_seq123342	Vitvi_seq4941	Glyma_seq67488c	Sorbi_seq20255	Ambtr_seq14751	Glyma_seq49439
V5_BLAST_0.9SELF0.4OUT-REDO4-Cluster_167507	4	5	6	13	5	16	8	12	22	13	9	11	8	15	7		15	154	1	1	1	1	1	1	1	1	1	1	1	1	1	1	1	1	0	32	15	Panvi_seq32213	Artha_Seq12262c	Glyma_seq58331c	Orysa_seq40884	Poptr_seq32760	Poptr_seq33705	Poptr_seq32758	Bradi_Seq34512	Prupe_Seq46346	Orysa_seq37958	Bradi_Seq13638	Artha_Seq19329c
V5_BLAST_0.9SELF0.4OUT-REDO4-Cluster_167654	1	1	2	2	1	4	7	2	4	2	2	2	1	2	5		15	38	1	1	1	1	1	1	1	1	1	1	1	1	1	1	1	1	0	30	15	Maldo_seq15222	Sorbi_seq11459c	Poptr_seq18821c	Setit_seq29413c	Vitvi_seq9222c	Sorbi_seq28113	Panvi_seq5461c	Maldo_seq68779c	Vitvi_seq53826c	Setit_seq20117	Glyma_seq23156	Glyma_seq47483c
V5_BLAST_0.9SELF0.4OUT-REDO4-Cluster_167722	7	9	11	6	5	22	14	10	19	24	10	7	8	9	18		15	179	1	1	1	1	1	1	1	1	1	1	1	1	1	1	1	1	0	68	15	Solly_seq22208	Frave_seq23183	Artha_Seq6187	Artha_Seq6186	Maldo_seq50144	Setit_seq26051c	Poptr_seq5453	Vitvi_seq4562	Glyma_seq54660c	Prupe_Seq46016	Sorbi_seq45147	Artha_Seq34503
V5_BLAST_0.9SELF0.4OUT-REDO4-Cluster_167727	1	2	4	3	2	4	5	5	8	9	3	5	1	4	4		15	60	1	1	1	1	1	1	1	1	1	1	1	1	1	1	1	1	0	49	15	Panvi_seq129124	Setit_seq12449c	Panvi_seq111761c	Glyma_seq25444c	Solly_seq7544c	Setit_seq4555c	Vitvi_seq41387c	Artha_Seq15325c	Vitvi_seq41389c	Panvi_seq22994	Artha_Seq15324c	Glyma_seq70451c
V5_BLAST_0.9SELF0.4OUT-REDO4-Cluster_167942	3	3	8	12	6	24	13	16	34	11	11	13	7	15	26		15	202	1	1	1	1	1	1	1	1	1	1	1	1	1	1	1	1	0	24	15	Glyma_seq45571	Artha_Seq30174	Setit_seq24175c	Orysa_seq29356c	Glyma_seq38056	Vitvi_seq13497	Vitvi_seq3121	Solly_seq7887	Vitvi_seq30067	Poptr_seq18466	Panvi_seq64473c	Bradi_Seq37086c
V5_BLAST_0.9SELF0.4OUT-REDO4-Cluster_168043	8	10	16	12	8	34	21	13	27	50	22	13	11	11	37		15	293	1	1	1	1	1	1	1	1	1	1	1	1	1	1	1	1	0	65	15	Glyma_seq110c	Sorbi_seq39706	Artha_Seq7551	Orysa_seq20696	Panvi_seq66933	Poptr_seq82	Glyma_seq37786	Antam_seq23225c	Antam_seq21827	Poptr_seq5414	Antam_seq7644c	Panvi_seq61414
V5_BLAST_0.9SELF0.4OUT-REDO4-Cluster_168154	17	17	27	54	22	62	53	29	77	75	56	31	26	29	50		15	625	1	1	1	1	1	1	1	1	1	1	1	1	1	1	1	1	0	62	15	Glyma_seq37948	Ambtr_seq19198	Prupe_Seq28232c	Frave_seq17794	Glyma_seq45511	Prupe_Seq26237c	Maldo_seq69682	Poptr_seq61451	Prupe_Seq15977	Bradi_Seq41492c	Sorbi_seq1089	Antam_seq15778
V5_BLAST_0.9SELF0.4OUT-REDO4-Cluster_168423	19	26	31	50	24	56	54	43	107	90	59	46	24	59	66		15	754	1	1	1	1	1	1	1	1	1	1	1	1	1	1	1	1	0	82	15	Vitvi_seq15421	Poptr_seq61364	Vitvi_seq15418	Maldo_seq69816	Glyma_seq63548	Antam_seq25240	Poptr_seq54915	Prupe_Seq23712	Panvi_seq51635	Sorbi_seq11524	Prupe_Seq35921	Solly_seq19430
V5_BLAST_0.9SELF0.4OUT-REDO4-Cluster_168543	4	6	7	8	5	14	14	11	25	22	14	8	7	12	41		15	198	1	1	1	1	1	1	1	1	1	1	1	1	1	1	1	1	0	53	15	Glyma_seq20433	Maldo_seq22723c	Prupe_Seq12458	Panvi_seq41790c	Maldo_seq62556	Vitvi_seq52828c	Orysa_seq37855	Vitvi_seq5413	Panvi_seq63855c	Glyma_seq26163	Panvi_seq90004	Bradi_Seq41773
V5_BLAST_0.9SELF0.4OUT-REDO4-Cluster_168601	2	4	3	7	2	9	8	8	15	14	8	6	2	10	6		15	104	1	1	1	1	1	1	1	1	1	1	1	1	1	1	1	1	0	37	15	Orysa_seq32936	Maldo_seq61114	Setit_seq30247	Sorbi_seq40074	Glyma_seq37526c	Setit_seq38264	Bradi_Seq30476	Vitvi_seq25230	Poptr_seq25610c	Panvi_seq46242	Poptr_seq56385	Setit_seq30248
V5_BLAST_0.9SELF0.4OUT-REDO4-Cluster_168632	8	7	13	25	8	37	20	13	41	48	17	11	8	15	33		15	304	1	1	1	1	1	1	1	1	1	1	1	1	1	1	1	1	0	61	15	Bradi_Seq49875	Poptr_seq7671	Artha_Seq33259	Vitvi_seq3316	Poptr_seq25286	Setit_seq3143	Glyma_seq1754	Vitvi_seq45463c	Glyma_seq13956c	Glyma_seq1751	Orysa_seq18859c	Glyma_seq52114c
V5_BLAST_0.9SELF0.4OUT-REDO4-Cluster_168734	5	6	13	15	6	23	14	13	52	46	17	7	9	16	23		15	265	1	1	1	1	1	1	1	1	1	1	1	1	1	1	1	1	0	96	15	Orysa_seq41661	Glyma_seq15790c	Frave_seq17668	Glyma_seq10390	Ambtr_seq2330	Artha_Seq14777	Glyma_seq67874c	Orysa_seq41663	Maldo_seq70461	Poptr_seq55723	Poptr_seq27165	Maldo_seq58749
V5_BLAST_0.9SELF0.4OUT-REDO4-Cluster_168902	4	3	7	4	3	7	12	5	13	12	6	5	3	7	17		15	108	1	1	1	1	1	1	1	1	1	1	1	1	1	1	1	1	0	28	15	Bradi_Seq27546c	Maldo_seq73370	Panvi_seq27225	Artha_Seq21382	Panvi_seq17072	Maldo_seq71092	Prupe_Seq2121	Sorbi_seq12410c	Prupe_Seq37975	Poptr_seq48229c	Glyma_seq3599	Vitvi_seq19495
V5_BLAST_0.9SELF0.4OUT-REDO4-Cluster_169004	6	11	12	22	4	14	15	12	13	18	10	9	6	8	11		15	171	1	1	1	1	1	1	1	1	1	1	1	1	1	1	1	1	0	29	15	Setit_seq23697	Bradi_Seq27406c	Maldo_seq49716	Panvi_seq46440	Solly_seq30013	Panvi_seq83776	Orysa_seq12561	Poptr_seq52048	Glyma_seq42423	Ambtr_seq13135	Glyma_seq26666	Bradi_Seq24556
V5_BLAST_0.9SELF0.4OUT-REDO4-Cluster_169014	1	1	1	1	2	3	4	2	3	2	2	1	1	1	4		15	29	1	1	1	1	1	1	1	1	1	1	1	1	1	1	1	1	0	18	15	Sorbi_seq12697c	Glyma_seq61954	Panvi_seq37356c	Vitvi_seq29704	Panvi_seq62828	Glyma_seq63056c	Vitvi_seq29697	Antam_seq27057c	Vitvi_seq50910c	Solly_seq27775c	Ambtr_seq10882c	Setit_seq29949c
V5_BLAST_0.9SELF0.4OUT-REDO4-Cluster_169046	8	8	15	19	7	16	28	17	40	29	18	10	10	24	26		15	275	1	1	1	1	1	1	1	1	1	1	1	1	1	1	1	1	0	75	15	Orysa_seq28293	Bradi_Seq28456	Panvi_seq101841c	Glyma_seq30674	Orysa_seq26230	Sorbi_seq4729	Ambtr_seq10850	Prupe_Seq42196	Poptr_seq35421	Panvi_seq69358	Vitvi_seq4012	Prupe_Seq42197
V5_BLAST_0.9SELF0.4OUT-REDO4-Cluster_169201	11	17	21	58	13	66	30	34	66	36	30	36	16	38	43		15	515	1	1	1	1	1	1	1	1	1	1	1	1	1	1	1	1	0	41	15	Frave_seq31481	Poptr_seq71355	Maldo_seq56725	Vitvi_seq21491	Bradi_Seq9438	Poptr_seq54790	Poptr_seq50134	Setit_seq42641	Ambtr_seq12220c	Poptr_seq39062	Setit_seq42642	Maldo_seq10960
V5_BLAST_0.9SELF0.4OUT-REDO4-Cluster_169248	1	1	1	2	2	6	6	1	2	4	2	1	2	2	4		15	37	1	1	1	1	1	1	1	1	1	1	1	1	1	1	1	1	0	33	15	Frave_seq17612c	Glyma_seq66061c	Glyma_seq22939c	Glyma_seq21375c	Sorbi_seq31889c	Glyma_seq16086c	Glyma_seq1314c	Glyma_seq5482c	Maldo_seq1589	Artha_Seq12438c	Bradi_Seq46516c	Poptr_seq9288c
V5_BLAST_0.9SELF0.4OUT-REDO4-Cluster_169302	2	2	2	3	2	5	4	3	14	8	2	3	3	3	3		15	59	1	1	1	1	1	1	1	1	1	1	1	1	1	1	1	1	0	23	15	Ambtr_seq23148c	Maldo_seq40753	Panvi_seq64832	Poptr_seq70748c	Panvi_seq38976	Panvi_seq55180	Glyma_seq1260c	Frave_seq25884c	Sorbi_seq7771	Antam_seq13418	Glyma_seq2214	Panvi_seq55179
V5_BLAST_0.9SELF0.4OUT-REDO4-Cluster_169325	8	8	14	23	12	37	23	28	44	31	24	22	11	24	33		15	342	1	1	1	1	1	1	1	1	1	1	1	1	1	1	1	1	0	39	15	Setit_seq61	Maldo_seq3264	Maldo_seq8982	Sorbi_seq7321c	Panvi_seq1953	Poptr_seq44788	Glyma_seq67062	Frave_seq3446	Setit_seq37010	Artha_Seq17147c	Ambtr_seq7522	Panvi_seq76938
V5_BLAST_0.9SELF0.4OUT-REDO4-Cluster_169336	13	7	16	32	15	35	35	16	57	41	38	19	18	20	44		15	406	1	1	1	1	1	1	1	1	1	1	1	1	1	1	1	1	0	148	15	Glyma_seq41889	Vitvi_seq46347	Bradi_Seq16582	Vitvi_seq49327c	Prupe_Seq27413c	Setit_seq16051	Setit_seq36444	Glyma_seq43121	Prupe_Seq30089c	Prupe_Seq27412c	Solly_seq9280	Panvi_seq68718
V5_BLAST_0.9SELF0.4OUT-REDO4-Cluster_169357	2	2	2	3	2	5	4	2	5	6	4	3	2	2	9		15	53	1	1	1	1	1	1	1	1	1	1	1	1	1	1	1	1	0	25	15	Ambtr_seq4505	Poptr_seq29306	Prupe_Seq31504c	Panvi_seq109353c	Vitvi_seq16626c	Ambtr_seq3502c	Glyma_seq24057c	Poptr_seq6810c	Artha_Seq3644	Panvi_seq89862	Orysa_seq21435c	Sorbi_seq24429
V5_BLAST_0.9SELF0.4OUT-REDO4-Cluster_169464	6	3	12	7	6	26	12	10	17	21	18	9	7	8	19		15	181	1	1	1	1	1	1	1	1	1	1	1	1	1	1	1	1	0	29	15	Glyma_seq15930	Poptr_seq53106	Solly_seq32124	Glyma_seq65172	Ambtr_seq2059	Glyma_seq48702	Vitvi_seq46042	Solly_seq10488	Maldo_seq37524	Glyma_seq72789c	Setit_seq12695	Maldo_seq58206
V5_BLAST_0.9SELF0.4OUT-REDO4-Cluster_169578	7	7	16	27	12	18	19	19	64	59	26	23	23	36	23		15	379	1	1	1	1	1	1	1	1	1	1	1	1	1	1	1	1	0	27	15	Prupe_Seq4345	Bradi_Seq45707c	Bradi_Seq25078	Vitvi_seq49509	Ambtr_seq8005	Sorbi_seq20982	Panvi_seq119496	Frave_seq14410	Poptr_seq71898	Bradi_Seq45949	Vitvi_seq295	Sorbi_seq24157
V5_BLAST_0.9SELF0.4OUT-REDO4-Cluster_169679	7	5	14	14	6	14	12	16	42	27	16	15	11	18	16		15	233	1	1	1	1	1	1	1	1	1	1	1	1	1	1	1	1	0	110	15	Panvi_seq102616c	Frave_seq8738c	Solly_seq7338c	Solly_seq8855c	Setit_seq9134c	Orysa_seq19746	Artha_Seq27016c	Glyma_seq32610c	Poptr_seq60730c	Setit_seq40715	Prupe_Seq25796	Artha_Seq24721c
V5_BLAST_0.9SELF0.4OUT-REDO4-Cluster_169722	3	4	11	4	4	17	7	4	7	15	9	3	4	5	12		15	109	1	1	1	1	1	1	1	1	1	1	1	1	1	1	1	1	0	19	15	Poptr_seq19587	Vitvi_seq40195	Glyma_seq29239	Prupe_Seq9725	Vitvi_seq40191	Orysa_seq15158	Bradi_Seq24781c	Bradi_Seq24782c	Frave_seq29898	Vitvi_seq27932	Poptr_seq67456c	Maldo_seq66910
V5_BLAST_0.9SELF0.4OUT-REDO4-Cluster_169725	6	5	14	25	9	22	17	24	44	34	16	21	10	20	23		15	290	1	1	1	1	1	1	1	1	1	1	1	1	1	1	1	1	0	87	15	Antam_seq19071c	Antam_seq13026	Glyma_seq25140	Orysa_seq44282	Panvi_seq117574c	Frave_seq7857	Panvi_seq59075	Prupe_Seq35306	Orysa_seq15283c	Orysa_seq48733c	Bradi_Seq52073	Panvi_seq117575c
V5_BLAST_0.9SELF0.4OUT-REDO4-Cluster_169777	3	4	7	6	5	16	5	10	17	24	10	8	6	6	13		15	140	1	1	1	1	1	1	1	1	1	1	1	1	1	1	1	1	0	63	15	Artha_Seq435	Prupe_Seq31419c	Poptr_seq7747	Setit_seq22479c	Glyma_seq8163	Solly_seq15950c	Glyma_seq57808	Panvi_seq52961	Poptr_seq12584c	Antam_seq25449c	Orysa_seq36015c	Antam_seq18410
V5_BLAST_0.9SELF0.4OUT-REDO4-Cluster_169789	12	7	15	12	10	17	26	17	46	47	14	11	12	20	55		15	321	1	1	1	1	1	1	1	1	1	1	1	1	1	1	1	1	0	77	15	Frave_seq14916c	Maldo_seq40888c	Vitvi_seq12971c	Maldo_seq54788	Artha_Seq9625	Maldo_seq9148	Prupe_Seq11786	Panvi_seq101612	Poptr_seq65946	Antam_seq26063	Poptr_seq38335	Panvi_seq67224c
V5_BLAST_0.9SELF0.4OUT-REDO4-Cluster_169857	4	2	6	9	4	17	12	7	18	19	9	10	6	8	9		15	140	1	1	1	1	1	1	1	1	1	1	1	1	1	1	1	1	0	66	15	Vitvi_seq22691	Prupe_Seq29599c	Setit_seq30544	Poptr_seq40527c	Glyma_seq66193c	Maldo_seq41163	Panvi_seq40536	Prupe_Seq29598c	Orysa_seq19443c	Panvi_seq55115	Glyma_seq4414	Vitvi_seq12215
V5_BLAST_0.9SELF0.4OUT-REDO4-Cluster_170034	3	4	3	11	3	6	11	8	11	10	5	6	3	10	14		15	108	1	1	1	1	1	1	1	1	1	1	1	1	1	1	1	1	0	80	15	Glyma_seq42740c	Prupe_Seq27579c	Maldo_seq43924c	Frave_seq20417c	Vitvi_seq43518c	Frave_seq52	Maldo_seq43923c	Sorbi_seq39468	Antam_seq12359c	Setit_seq232c	Artha_Seq24640c	Poptr_seq17694c
V5_BLAST_0.9SELF0.4OUT-REDO4-Cluster_170054	5	6	5	18	5	15	8	6	19	27	10	6	5	7	28		15	170	1	1	1	1	1	1	1	1	1	1	1	1	1	1	1	1	0	97	15	Prupe_Seq28185c	Vitvi_seq44677	Artha_Seq21490	Poptr_seq25410	Antam_seq14507	Antam_seq8810	Sorbi_seq36350	Glyma_seq53667	Poptr_seq33359	Prupe_Seq29837c	Antam_seq8980c	Glyma_seq23326
V5_BLAST_0.9SELF0.4OUT-REDO4-Cluster_170087	7	14	16	21	10	47	21	18	54	57	56	18	14	24	45		15	422	1	1	1	1	1	1	1	1	1	1	1	1	1	1	1	1	0	46	15	Glyma_seq10507	Artha_Seq27312	Panvi_seq16957c	Maldo_seq24925	Orysa_seq18549	Orysa_seq41181	Prupe_Seq6179	Prupe_Seq10458	Orysa_seq44755	Prupe_Seq28289	Artha_Seq9986	Panvi_seq30978
V5_BLAST_0.9SELF0.4OUT-REDO4-Cluster_170322	4	2	6	8	4	11	14	5	24	25	6	7	4	16	13		15	149	1	1	1	1	1	1	1	1	1	1	1	1	1	1	1	1	0	76	15	Ambtr_seq493c	Setit_seq40823	Prupe_Seq41844	Panvi_seq123439c	Maldo_seq8753	Vitvi_seq41368c	Artha_Seq1135c	Poptr_seq8496c	Solly_seq24628	Vitvi_seq48010	Panvi_seq119952	Panvi_seq119943c
V5_BLAST_0.9SELF0.4OUT-REDO4-Cluster_170341	2	3	3	3	2	3	5	3	9	8	7	3	2	2	5		15	60	1	1	1	1	1	1	1	1	1	1	1	1	1	1	1	1	0	51	15	Maldo_seq22574c	Frave_seq12377c	Vitvi_seq5937	Prupe_Seq30764c	Artha_Seq35134c	Orysa_seq37012	Poptr_seq30657	Poptr_seq31527c	Poptr_seq33124c	Glyma_seq14696c	Poptr_seq33123c	Vitvi_seq48324
V5_BLAST_0.9SELF0.4OUT-REDO4-Cluster_170347	5	6	12	14	8	15	16	15	42	23	22	14	7	18	25		15	242	1	1	1	1	1	1	1	1	1	1	1	1	1	1	1	1	0	95	15	Ambtr_seq24668c	Sorbi_seq35638c	Sorbi_seq35642c	Vitvi_seq24582c	Sorbi_seq35644c	Sorbi_seq35637c	Setit_seq13101c	Solly_seq34218	Maldo_seq50066	Poptr_seq3078c	Prupe_Seq31899c	Poptr_seq687c
V5_BLAST_0.9SELF0.4OUT-REDO4-Cluster_170454	15	15	24	37	18	59	47	50	70	80	46	30	18	42	53		15	604	1	1	1	1	1	1	1	1	1	1	1	1	1	1	1	1	0	87	15	Artha_Seq8242	Sorbi_seq33994	Poptr_seq33862	Bradi_Seq21875	Panvi_seq70488	Bradi_Seq15834	Poptr_seq5686	Prupe_Seq252	Artha_Seq24870	Glyma_seq32428	Poptr_seq238	Maldo_seq46375
V5_BLAST_0.9SELF0.4OUT-REDO4-Cluster_170468	8	13	23	19	10	33	28	20	41	37	18	14	10	16	34		15	324	1	1	1	1	1	1	1	1	1	1	1	1	1	1	1	1	0	23	15	Solly_seq14456	Glyma_seq38589	Panvi_seq108991	Antam_seq4607	Solly_seq25320	Panvi_seq69300	Sorbi_seq21628	Prupe_Seq31358	Maldo_seq48482	Panvi_seq91398c	Sorbi_seq10189	Glyma_seq3396
V5_BLAST_0.9SELF0.4OUT-REDO4-Cluster_170627	12	13	23	27	11	52	34	31	56	40	33	25	22	28	14		15	421	1	1	1	1	1	1	1	1	1	1	1	1	1	1	1	1	0	73	15	Panvi_seq84384	Maldo_seq15677	Artha_Seq29431	Solly_seq29450	Prupe_Seq9108	Panvi_seq86004	Setit_seq3973	Orysa_seq18749	Orysa_seq40871	Panvi_seq74152	Solly_seq441	Poptr_seq4704
V5_BLAST_0.9SELF0.4OUT-REDO4-Cluster_170637	6	5	13	21	5	23	13	9	35	25	16	11	8	12	24		15	226	1	1	1	1	1	1	1	1	1	1	1	1	1	1	1	1	0	97	15	Bradi_Seq24055c	Setit_seq9510c	Ambtr_seq5562	Bradi_Seq3505c	Solly_seq30074c	Sorbi_seq19481	Antam_seq14142	Setit_seq39374c	Maldo_seq69226	Panvi_seq56798	Maldo_seq20257c	Prupe_Seq25739
V5_BLAST_0.9SELF0.4OUT-REDO4-Cluster_170705	13	10	27	38	10	39	34	30	70	57	23	31	24	31	42		15	479	1	1	1	1	1	1	1	1	1	1	1	1	1	1	1	1	0	49	15	Sorbi_seq44685	Setit_seq14427	Vitvi_seq52530	Antam_seq2727	Poptr_seq39651	Sorbi_seq24683	Panvi_seq94494c	Panvi_seq96456	Orysa_seq23006	Sorbi_seq14764	Glyma_seq27184	Maldo_seq12880
V5_BLAST_0.9SELF0.4OUT-REDO4-Cluster_170716	6	6	10	26	5	20	10	14	29	22	15	8	8	11	29		15	219	1	1	1	1	1	1	1	1	1	1	1	1	1	1	1	1	0	68	15	Vitvi_seq16401c	Solly_seq392	Frave_seq2078c	Maldo_seq27118	Bradi_Seq38888	Panvi_seq99270	Poptr_seq5848c	Bradi_Seq16771	Glyma_seq31674	Frave_seq11953c	Panvi_seq95565c	Setit_seq15153
V5_BLAST_0.9SELF0.4OUT-REDO4-Cluster_170734	14	7	25	40	20	42	35	28	59	80	25	30	17	43	59		15	524	1	1	1	1	1	1	1	1	1	1	1	1	1	1	1	1	0	94	15	Vitvi_seq31066	Poptr_seq26217	Glyma_seq62875	Sorbi_seq33002	Ambtr_seq7242	Maldo_seq15142	Solly_seq13113	Panvi_seq63306	Panvi_seq56566	Sorbi_seq36453	Poptr_seq65325	Sorbi_seq22055
V5_BLAST_0.9SELF0.4OUT-REDO4-Cluster_170768	10	2	7	8	8	39	17	8	26	19	10	15	13	12	27		15	221	1	1	1	1	1	1	1	1	1	1	1	1	1	1	1	1	0	40	15	Prupe_Seq46388	Solly_seq26871	Solly_seq9210	Panvi_seq42679	Bradi_Seq31759c	Setit_seq25302	Panvi_seq118159	Ambtr_seq18375	Vitvi_seq37303	Poptr_seq62974	Panvi_seq109876	Glyma_seq69654
V5_BLAST_0.9SELF0.4OUT-REDO4-Cluster_170821	6	13	11	34	8	33	17	13	31	26	20	17	15	23	14		15	281	1	1	1	1	1	1	1	1	1	1	1	1	1	1	1	1	0	46	15	Panvi_seq46784	Sorbi_seq24951	Bradi_Seq40732	Poptr_seq10906	Antam_seq9094	Poptr_seq20586	Panvi_seq86566	Panvi_seq130922	Sorbi_seq38911	Bradi_Seq50609	Prupe_Seq10579	Setit_seq23034
V5_BLAST_0.9SELF0.4OUT-REDO4-Cluster_170899	18	15	32	41	22	62	55	36	67	57	87	30	25	52	53		15	652	1	1	1	1	1	1	1	1	1	1	1	1	1	1	1	1	0	99	15	Solly_seq31043	Sorbi_seq34766	Frave_seq20214	Panvi_seq31039	Poptr_seq23992	Frave_seq14703	Ambtr_seq4444	Ambtr_seq25158	Maldo_seq56631	Vitvi_seq39733	Glyma_seq72419	Orysa_seq37848
V5_BLAST_0.9SELF0.4OUT-REDO4-Cluster_170924	36	43	66	112	42	158	103	88	233	151	116	96	62	103	144		15	1553	1	1	1	1	1	1	1	1	1	1	1	1	1	1	1	1	0	71	15	Glyma_seq24414	Glyma_seq13072	Bradi_Seq25988	Prupe_Seq23666	Bradi_Seq47847	Glyma_seq9277	Antam_seq6223	Vitvi_seq20960	Solly_seq1101	Maldo_seq6543	Glyma_seq32451	Frave_seq19995
V5_BLAST_0.9SELF0.4OUT-REDO4-Cluster_170980	5	4	17	13	7	39	22	24	37	28	20	15	9	16	16		15	272	1	1	1	1	1	1	1	1	1	1	1	1	1	1	1	1	0	75	15	Glyma_seq39371	Maldo_seq69124	Setit_seq12082c	Glyma_seq1881	Panvi_seq11600	Setit_seq15531c	Panvi_seq40598	Glyma_seq37351	Panvi_seq48992	Poptr_seq32247	Maldo_seq46535	Setit_seq32061
V5_BLAST_0.9SELF0.4OUT-REDO4-Cluster_170986	6	2	7	7	4	14	16	8	10	23	16	6	5	7	14		15	145	1	1	1	1	1	1	1	1	1	1	1	1	1	1	1	1	0	52	15	Frave_seq19926	Glyma_seq10654c	Maldo_seq37645	Poptr_seq26290	Antam_seq3409c	Sorbi_seq30343	Bradi_Seq48685c	Poptr_seq31799	Prupe_Seq15485	Maldo_seq68991c	Maldo_seq52871	Setit_seq38861
V5_BLAST_0.9SELF0.4OUT-REDO4-Cluster_162605	5	5	11	15	2	8	11	8	26	12	6	19	13	18	7		15	166	1	1	1	1	1	1	1	1	1	1	1	1	1	1	1	1	0	34	15	Antam_seq27193	Glyma_seq6260	Setit_seq9332	Poptr_seq30558c	Orysa_seq13408c	Poptr_seq10192	Bradi_Seq29571	Orysa_seq11302	Setit_seq41086c	Artha_Seq34129	Solly_seq25659	Ambtr_seq895
V5_BLAST_0.9SELF0.4OUT-REDO4-Cluster_162635	5	9	15	15	4	38	10	14	37	26	10	9	7	13	16		15	228	1	1	1	1	1	1	1	1	1	1	1	1	1	1	1	1	0	63	15	Orysa_seq41475	Glyma_seq22566	Maldo_seq57280c	Frave_seq24600	Glyma_seq18281	Setit_seq22065	Orysa_seq22119	Vitvi_seq24721	Bradi_Seq42456	Sorbi_seq36121	Prupe_Seq46348	Setit_seq7692
V5_BLAST_0.9SELF0.4OUT-REDO4-Cluster_162735	2	3	2	3	3	9	5	4	10	6	8	1	5	3	4		15	68	1	1	1	1	1	1	1	1	1	1	1	1	1	1	1	1	0	33	15	Glyma_seq71275c	Glyma_seq12609	Frave_seq5399c	Sorbi_seq3535	Panvi_seq26669	Poptr_seq57361	Setit_seq33834c	Sorbi_seq13915c	Prupe_Seq26757c	Prupe_Seq26758c	Prupe_Seq26754c	Antam_seq7841
V5_BLAST_0.9SELF0.4OUT-REDO4-Cluster_163024	7	8	13	27	9	28	17	10	32	39	30	17	12	38	20		15	307	1	1	1	1	1	1	1	1	1	1	1	1	1	1	1	1	0	29	15	Bradi_Seq8612	Sorbi_seq7443	Poptr_seq35030	Poptr_seq37973	Vitvi_seq47953	Prupe_Seq13511	Panvi_seq113045	Panvi_seq100632	Poptr_seq23922	Sorbi_seq34546c	Panvi_seq85097	Glyma_seq20427
V5_BLAST_0.9SELF0.4OUT-REDO4-Cluster_163263	1	2	1	1	1	2	2	2	1	5	1	1	1	1	4		15	26	1	1	1	1	1	1	1	1	1	1	1	1	1	1	1	1	0	21	15	Setit_seq11155c	Vitvi_seq24772c	Poptr_seq45510	Maldo_seq19607c	Frave_seq20101c	Prupe_Seq32399c	Sorbi_seq36826c	Panvi_seq111117c	Glyma_seq29876c	Antam_seq22344c	Orysa_seq23869c	Vitvi_seq24774c
V5_BLAST_0.9SELF0.4OUT-REDO4-Cluster_163877	3	6	11	9	4	25	13	7	13	16	9	9	5	13	18		15	161	1	1	1	1	1	1	1	1	1	1	1	1	1	1	1	1	0	47	15	Sorbi_seq21361	Setit_seq18693	Vitvi_seq8471	Poptr_seq15160	Prupe_Seq30887	Vitvi_seq33354c	Artha_Seq9922	Sorbi_seq27515	Sorbi_seq45389	Glyma_seq15314	Vitvi_seq8473	Maldo_seq59021
V5_BLAST_0.9SELF0.4OUT-REDO4-Cluster_164113	5	8	17	21	7	21	19	16	35	36	30	15	9	23	17		15	279	1	1	1	1	1	1	1	1	1	1	1	1	1	1	1	1	0	26	15	Poptr_seq14169	Prupe_Seq35514	Poptr_seq7570	Orysa_seq29307c	Panvi_seq109719	Glyma_seq64671	Sorbi_seq20384	Vitvi_seq48354	Setit_seq40501	Maldo_seq56745	Panvi_seq42259	Vitvi_seq42045
V5_BLAST_0.9SELF0.4OUT-REDO4-Cluster_164639	6	4	10	6	3	9	6	12	18	15	8	9	5	5	5		15	121	1	1	1	1	1	1	1	1	1	1	1	1	1	1	1	1	0	22	15	Maldo_seq2465	Prupe_Seq46289	Orysa_seq6860	Vitvi_seq49167	Glyma_seq24580c	Vitvi_seq39408c	Panvi_seq11207	Maldo_seq32809	Panvi_seq64761	Poptr_seq5173	Prupe_Seq32027c	Orysa_seq13700
V5_BLAST_0.9SELF0.4OUT-REDO4-Cluster_164943	5	10	9	14	9	13	13	8	28	32	13	10	6	15	14		15	199	1	1	1	1	1	1	1	1	1	1	1	1	1	1	1	1	0	41	15	Bradi_Seq43306	Prupe_Seq8538	Bradi_Seq6920	Solly_seq15419	Poptr_seq13402	Poptr_seq13399	Panvi_seq20353	Poptr_seq13400	Orysa_seq6968c	Poptr_seq28324	Panvi_seq4937	Sorbi_seq11099
V5_BLAST_0.9SELF0.4OUT-REDO4-Cluster_165258	2	2	8	7	2	8	7	4	6	11	4	2	2	2	10		15	77	1	1	1	1	1	1	1	1	1	1	1	1	1	1	1	1	0	42	15	Vitvi_seq22826c	Orysa_seq7360	Bradi_Seq2801	Prupe_Seq36725	Maldo_seq20191c	Glyma_seq51355c	Poptr_seq72643c	Artha_Seq29571	Prupe_Seq36726	Poptr_seq72350c	Orysa_seq7361	Panvi_seq56181c
V5_BLAST_0.9SELF0.4OUT-REDO4-Cluster_165406	2	2	2	2	2	7	5	2	7	7	8	2	2	2	4		15	56	1	1	1	1	1	1	1	1	1	1	1	1	1	1	1	1	0	39	15	Poptr_seq65424c	Prupe_Seq36609	Vitvi_seq31354	Panvi_seq57965c	Vitvi_seq20468	Frave_seq6798c	Panvi_seq94996c	Glyma_seq40302c	Prupe_Seq13774	Poptr_seq72117c	Prupe_Seq13775	Ambtr_seq21473c
V5_BLAST_0.9SELF0.4OUT-REDO4-Cluster_165538	4	4	10	11	5	11	15	11	11	14	7	4	8	4	7		15	126	1	1	1	1	1	1	1	1	1	1	1	1	1	1	1	1	0	27	15	Panvi_seq2494	Antam_seq22424c	Maldo_seq72665	Maldo_seq72664	Orysa_seq26645	Glyma_seq36967	Maldo_seq18562	Maldo_seq64271	Poptr_seq70268	Poptr_seq23877c	Artha_Seq17708	Bradi_Seq34037
V5_BLAST_0.9SELF0.4OUT-REDO4-Cluster_165608	3	1	2	3	3	4	6	9	6	7	8	2	3	3	6		15	66	1	1	1	1	1	1	1	1	1	1	1	1	1	1	1	1	0	35	15	Prupe_Seq30073c	Antam_seq23007c	Poptr_seq53602	Bradi_Seq22392c	Solly_seq23176c	Poptr_seq8253c	Maldo_seq40459c	Maldo_seq36553c	Maldo_seq70261c	Orysa_seq21740	Panvi_seq30836	Maldo_seq36555c
V5_BLAST_0.9SELF0.4OUT-REDO4-Cluster_165613	2	1	2	2	1	4	5	4	5	6	2	2	2	2	3		15	43	1	1	1	1	1	1	1	1	1	1	1	1	1	1	1	1	0	21	15	Maldo_seq66045	Prupe_Seq31404c	Vitvi_seq36173c	Maldo_seq70006	Prupe_Seq30719c	Antam_seq12841c	Setit_seq38035	Vitvi_seq37758	Glyma_seq40008	Bradi_Seq29663	Maldo_seq66306c	Maldo_seq26482
V5_BLAST_0.9SELF0.4OUT-REDO4-Cluster_165885	9	9	14	23	9	20	16	19	53	22	21	16	11	23	36		15	301	1	1	1	1	1	1	1	1	1	1	1	1	1	1	1	1	0	50	15	Orysa_seq10422	Vitvi_seq6236	Vitvi_seq31037	Panvi_seq47737	Sorbi_seq24959	Vitvi_seq6732	Antam_seq16802	Poptr_seq14073	Panvi_seq21599	Solly_seq31826	Frave_seq18148c	Vitvi_seq21659c
V5_BLAST_0.9SELF0.4OUT-REDO4-Cluster_166575	3	4	3	3	3	7	7	5	9	9	9	7	3	4	13		15	89	1	1	1	1	1	1	1	1	1	1	1	1	1	1	1	1	0	38	15	Prupe_Seq27527c	Orysa_seq15388	Panvi_seq56841c	Glyma_seq18629	Poptr_seq13121	Ambtr_seq10305	Poptr_seq55886c	Panvi_seq15242	Maldo_seq60781	Vitvi_seq40038c	Orysa_seq15387	Setit_seq41686
V5_BLAST_0.9SELF0.4OUT-REDO4-Cluster_166730	15	21	34	37	15	48	34	50	73	84	62	37	15	39	82		15	646	1	1	1	1	1	1	1	1	1	1	1	1	1	1	1	1	0	43	15	Glyma_seq51537	Frave_seq7466	Maldo_seq15629	Prupe_Seq35175	Poptr_seq4464	Artha_Seq21481	Panvi_seq88960	Ambtr_seq18657c	Glyma_seq10914	Glyma_seq10915	Maldo_seq28490	Maldo_seq44163
V5_BLAST_0.9SELF0.4OUT-REDO4-Cluster_166734	7	7	11	12	7	21	20	14	38	21	21	11	8	10	16		15	224	1	1	1	1	1	1	1	1	1	1	1	1	1	1	1	1	0	43	15	Orysa_seq23203	Bradi_Seq25341c	Prupe_Seq7121	Antam_seq21555c	Orysa_seq11551c	Poptr_seq35281	Setit_seq15084c	Orysa_seq37652	Maldo_seq54619	Glyma_seq13307	Panvi_seq95858	Setit_seq38142
V5_BLAST_0.9SELF0.4OUT-REDO4-Cluster_166773	5	11	10	13	7	21	17	10	25	25	11	12	6	8	12		15	193	1	1	1	1	1	1	1	1	1	1	1	1	1	1	1	1	0	22	15	Ambtr_seq4972	Panvi_seq27288	Panvi_seq116217	Bradi_Seq22245	Frave_seq6137	Sorbi_seq37766	Artha_Seq18104	Glyma_seq69588c	Maldo_seq72578	Orysa_seq13026	Maldo_seq150	Orysa_seq30739
V5_BLAST_0.9SELF0.4OUT-REDO4-Cluster_167061	8	8	15	22	11	21	37	13	23	17	15	13	16	20	26		15	265	1	1	1	1	1	1	1	1	1	1	1	1	1	1	1	1	0	27	15	Setit_seq39801	Ambtr_seq14819	Bradi_Seq34074	Glyma_seq8463	Poptr_seq15633	Glyma_seq31066	Solly_seq24885	Prupe_Seq9042	Antam_seq765	Vitvi_seq52388	Bradi_Seq14081	Glyma_seq7863c
V5_BLAST_0.9SELF0.4OUT-REDO4-Cluster_167096	6	6	8	7	5	8	19	6	16	8	12	6	6	5	8		15	126	1	1	1	1	1	1	1	1	1	1	1	1	1	1	1	1	0	32	15	Solly_seq33878	Glyma_seq12961c	Poptr_seq37332c	Prupe_Seq34648	Panvi_seq65629	Glyma_seq48327	Panvi_seq119902c	Poptr_seq40047	Ambtr_seq7944	Artha_Seq20592	Antam_seq5958	Panvi_seq8368
V5_BLAST_0.9SELF0.4OUT-REDO4-Cluster_167716	3	2	4	3	3	9	7	3	11	14	8	4	3	9	10		15	93	1	1	1	1	1	1	1	1	1	1	1	1	1	1	1	1	0	28	15	Orysa_seq8886	Sorbi_seq30261	Poptr_seq64934	Ambtr_seq3068c	Poptr_seq68590	Bradi_Seq36499	Solly_seq27255	Maldo_seq65521	Vitvi_seq9992	Orysa_seq7102c	Ambtr_seq22430c	Sorbi_seq40257
V5_BLAST_0.9SELF0.4OUT-REDO4-Cluster_167981	4	12	19	16	7	26	22	24	33	45	19	21	9	16	19		15	292	1	1	1	1	1	1	1	1	1	1	1	1	1	1	1	1	0	29	15	Setit_seq29143	Frave_seq2350	Glyma_seq11196	Setit_seq27503	Poptr_seq15427	Panvi_seq23591	Panvi_seq60386c	Prupe_Seq6164	Setit_seq3687c	Glyma_seq46873	Maldo_seq5387	Frave_seq7508c
V5_BLAST_0.9SELF0.4OUT-REDO4-Cluster_169494	5	5	12	7	5	10	7	6	14	19	17	7	5	6	11		15	136	1	1	1	1	1	1	1	1	1	1	1	1	1	1	1	1	0	18	15	Vitvi_seq13001c	Glyma_seq65671	Panvi_seq16505	Poptr_seq69715	Prupe_Seq11361	Poptr_seq59162	Bradi_Seq30243	Maldo_seq61255	Panvi_seq127439	Artha_Seq32837	Vitvi_seq54653	Prupe_Seq26876c
V5_BLAST_0.9SELF0.4OUT-REDO4-Cluster_169542	5	6	13	10	5	15	16	7	28	26	7	11	7	12	19		15	187	1	1	1	1	1	1	1	1	1	1	1	1	1	1	1	1	0	78	15	Artha_Seq9961	Artha_Seq9962	Bradi_Seq367c	Solly_seq20908c	Panvi_seq82044c	Setit_seq25955	Glyma_seq25374	Panvi_seq31881	Bradi_Seq1288	Poptr_seq65847c	Maldo_seq28483	Panvi_seq95504
V5_BLAST_0.9SELF0.4OUT-REDO4-Cluster_169574	11	8	18	33	11	36	16	28	69	45	58	27	12	22	22		15	416	1	1	1	1	1	1	1	1	1	1	1	1	1	1	1	1	0	71	15	Panvi_seq123992	Poptr_seq39899	Prupe_Seq21802	Setit_seq7866	Setit_seq5362	Frave_seq16611	Poptr_seq66666c	Orysa_seq21973	Solly_seq16605	Ambtr_seq14404	Poptr_seq7760	Artha_Seq1838
V5_BLAST_0.9SELF0.4OUT-REDO4-Cluster_169805	2	1	3	3	4	12	7	7	9	19	12	3	3	6	6		15	97	1	1	1	1	1	1	1	1	1	1	1	1	1	1	1	1	0	46	15	Sorbi_seq17990	Panvi_seq98648	Prupe_Seq6683	Prupe_Seq6681	Poptr_seq58982c	Maldo_seq71069	Artha_Seq31161c	Glyma_seq3901	Orysa_seq13465	Maldo_seq44779c	Ambtr_seq8437c	Panvi_seq131881
V5_BLAST_0.9SELF0.4OUT-REDO4-Cluster_169879	28	32	50	120	35	105	96	58	183	108	104	76	43	82	107		15	1227	1	1	1	1	1	1	1	1	1	1	1	1	1	1	1	1	0	82	15	Setit_seq38359c	Glyma_seq41367	Poptr_seq56106	Sorbi_seq34540	Vitvi_seq18995	Setit_seq20474	Bradi_Seq27054	Vitvi_seq9811	Vitvi_seq12881c	Artha_Seq15141	Panvi_seq130403	Panvi_seq40350c
V5_BLAST_0.9SELF0.4OUT-REDO4-Cluster_170081	11	10	13	28	8	34	26	18	55	29	23	16	10	21	30		15	332	1	1	1	1	1	1	1	1	1	1	1	1	1	1	1	1	0	49	15	Orysa_seq3907	Setit_seq1270	Poptr_seq44122c	Panvi_seq98393c	Maldo_seq73432	Vitvi_seq16538	Panvi_seq85836	Vitvi_seq16539	Panvi_seq110496	Panvi_seq85838	Prupe_Seq40163	Glyma_seq19360
V5_BLAST_0.9SELF0.4OUT-REDO4-Cluster_170120	35	37	61	93	38	131	98	86	187	166	84	89	53	73	123		15	1354	1	1	1	1	1	1	1	1	1	1	1	1	1	1	1	1	0	149	15	Solly_seq20228	Antam_seq21833	Panvi_seq111960	Poptr_seq67633	Maldo_seq54521	Bradi_Seq14665	Poptr_seq51711	Poptr_seq47832	Prupe_Seq656	Panvi_seq122763	Frave_seq23618	Panvi_seq119910
V5_BLAST_0.9SELF0.4OUT-REDO4-Cluster_170144	7	12	12	18	7	18	19	7	20	33	22	7	7	10	20		15	219	1	1	1	1	1	1	1	1	1	1	1	1	1	1	1	1	0	43	15	Panvi_seq99720c	Vitvi_seq29132	Glyma_seq30511c	Poptr_seq64535	Glyma_seq67529	Poptr_seq64539	Bradi_Seq24104c	Prupe_Seq28983c	Poptr_seq64536	Poptr_seq52225	Maldo_seq48879	Vitvi_seq30551c
V5_BLAST_0.9SELF0.4OUT-REDO4-Cluster_170178	4	6	7	5	3	21	13	5	15	25	10	12	4	8	18		15	156	1	1	1	1	1	1	1	1	1	1	1	1	1	1	1	1	0	32	15	Panvi_seq133526	Prupe_Seq18139	Frave_seq21106c	Poptr_seq20553	Maldo_seq4034	Bradi_Seq40066	Setit_seq24717	Glyma_seq7554	Solly_seq1379	Glyma_seq18664	Maldo_seq4020	Vitvi_seq38950
V5_BLAST_0.9SELF0.4OUT-REDO4-Cluster_170405	3	6	6	28	4	28	13	10	26	15	18	14	5	12	17		15	205	1	1	1	1	1	1	1	1	1	1	1	1	1	1	1	1	0	38	15	Ambtr_seq22199	Maldo_seq53204	Bradi_Seq13947	Orysa_seq46433	Solly_seq11150	Maldo_seq68886	Vitvi_seq44984c	Bradi_Seq34902	Frave_seq11305	Glyma_seq26636	Frave_seq3005	Panvi_seq101919
V5_BLAST_0.9SELF0.4OUT-REDO4-Cluster_170546	9	5	14	16	10	36	24	25	55	29	27	14	12	21	45		15	342	1	1	1	1	1	1	1	1	1	1	1	1	1	1	1	1	0	34	15	Artha_Seq30951	Glyma_seq15966	Vitvi_seq50833c	Prupe_Seq25871	Antam_seq25978	Maldo_seq52581	Maldo_seq60593c	Vitvi_seq48848	Vitvi_seq10338	Vitvi_seq21159	Panvi_seq92187	Bradi_Seq45413
V5_BLAST_0.9SELF0.4OUT-REDO4-Cluster_170710	13	28	47	84	31	104	78	56	147	105	98	59	51	75	96		15	1072	1	1	1	1	1	1	1	1	1	1	1	1	1	1	1	1	0	166	15	Glyma_seq62775	Vitvi_seq43374	Vitvi_seq50751	Sorbi_seq30893	Vitvi_seq9974	Prupe_Seq33170c	Orysa_seq11477c	Glyma_seq31785c	Panvi_seq74873	Maldo_seq69356	Orysa_seq32539c	Solly_seq21739
V5_BLAST_0.9SELF0.4OUT-REDO4-Cluster_163166	4	4	7	7	6	14	11	15	27	19	16	11	7	9	10		15	167	1	1	1	1	1	1	1	1	1	1	1	1	1	1	1	1	0	33	15	Maldo_seq68345	Antam_seq13212	Prupe_Seq19908	Glyma_seq47508	Panvi_seq92020	Poptr_seq12856	Vitvi_seq36886	Setit_seq13947	Poptr_seq3349c	Poptr_seq15384	Vitvi_seq10650c	Prupe_Seq19907
V5_BLAST_0.9SELF0.4OUT-REDO4-Cluster_164486	7	7	13	17	7	28	21	18	31	39	23	13	9	16	29		15	278	1	1	1	1	1	1	1	1	1	1	1	1	1	1	1	1	0	63	15	Panvi_seq70780	Glyma_seq66052c	Maldo_seq40040	Setit_seq34579	Vitvi_seq392	Bradi_Seq52181	Maldo_seq54693	Maldo_seq1417	Prupe_Seq14094	Vitvi_seq15755	Panvi_seq31245	Setit_seq9537c
V5_BLAST_0.9SELF0.4OUT-REDO4-Cluster_166124	6	7	7	10	7	18	13	12	14	14	14	11	10	16	14		15	173	1	1	1	1	1	1	1	1	1	1	1	1	1	1	1	1	0	20	15	Maldo_seq43553	Setit_seq42218	Frave_seq13931c	Prupe_Seq8765	Glyma_seq11465	Vitvi_seq13137	Setit_seq15089	Orysa_seq39635	Sorbi_seq16322	Setit_seq42219	Bradi_Seq33231	Sorbi_seq25770
V5_BLAST_0.9SELF0.4OUT-REDO4-Cluster_167776	19	23	31	57	25	77	41	28	109	99	85	40	30	43	100		15	807	1	1	1	1	1	1	1	1	1	1	1	1	1	1	1	1	0	32	15	Prupe_Seq13952	Poptr_seq43678	Antam_seq4499	Panvi_seq101568	Prupe_Seq9000	Artha_Seq24111	Vitvi_seq35331	Maldo_seq44463	Vitvi_seq4484	Setit_seq32108	Solly_seq23594	Artha_Seq13581
V5_BLAST_0.9SELF0.4OUT-REDO4-Cluster_167785	12	5	28	27	11	34	25	23	92	48	71	32	13	20	48		15	489	1	1	1	1	1	1	1	1	1	1	1	1	1	1	1	1	0	54	15	Glyma_seq37078	Sorbi_seq13748	Panvi_seq124344	Panvi_seq74608	Glyma_seq8732c	Orysa_seq26804c	Vitvi_seq11326	Panvi_seq43129	Prupe_Seq25453	Poptr_seq15525	Ambtr_seq1518	Bradi_Seq18668
V5_BLAST_0.9SELF0.4OUT-REDO4-Cluster_167823	7	3	11	19	6	21	12	9	34	31	13	10	7	8	14		15	205	1	1	1	1	1	1	1	1	1	1	1	1	1	1	1	1	0	36	15	Panvi_seq35291	Orysa_seq43513c	Maldo_seq54600	Sorbi_seq9381	Panvi_seq76875	Vitvi_seq30383	Maldo_seq54601	Poptr_seq33772c	Glyma_seq47602	Poptr_seq1596	Orysa_seq34187	Vitvi_seq46140c
V5_BLAST_0.9SELF0.4OUT-REDO4-Cluster_168349	2	2	3	5	4	14	10	8	24	18	9	8	7	6	16		15	136	1	1	1	1	1	1	1	1	1	1	1	1	1	1	1	1	0	41	15	Solly_seq15259	Poptr_seq39224c	Artha_Seq12081	Panvi_seq131517c	Orysa_seq24719c	Poptr_seq13015	Sorbi_seq42231	Bradi_Seq35084c	Panvi_seq11112	Panvi_seq72620c	Poptr_seq7917	Poptr_seq621
V5_BLAST_0.9SELF0.4OUT-REDO4-Cluster_168670	12	13	25	42	20	66	36	31	87	75	45	24	21	31	50		15	578	1	1	1	1	1	1	1	1	1	1	1	1	1	1	1	1	0	59	15	Antam_seq25241	Prupe_Seq22008	Panvi_seq67509	Poptr_seq71486	Glyma_seq18340	Solly_seq823	Setit_seq103	Artha_Seq16802	Poptr_seq45141c	Maldo_seq42964	Prupe_Seq29685	Vitvi_seq20269
V5_BLAST_0.9SELF0.4OUT-REDO4-Cluster_169126	5	2	9	8	5	15	7	9	22	11	18	8	7	9	11		15	146	1	1	1	1	1	1	1	1	1	1	1	1	1	1	1	1	0	36	15	Vitvi_seq31497	Glyma_seq32580	Vitvi_seq8282	Vitvi_seq18154c	Glyma_seq43370c	Frave_seq15321	Poptr_seq54804c	Bradi_Seq7653c	Vitvi_seq28655	Panvi_seq36284c	Vitvi_seq29906c	Poptr_seq45572c
V5_BLAST_0.9SELF0.4OUT-REDO4-Cluster_169670	7	6	11	13	8	24	11	10	28	17	13	12	7	16	36		15	219	1	1	1	1	1	1	1	1	1	1	1	1	1	1	1	1	0	34	15	Solly_seq10007c	Prupe_Seq31977c	Setit_seq32981c	Maldo_seq48567	Sorbi_seq36009	Vitvi_seq34790c	Prupe_Seq32400c	Artha_Seq7846	Poptr_seq8345	Glyma_seq71837	Vitvi_seq16583c	Setit_seq25772
V5_BLAST_0.9SELF0.4OUT-REDO4-Cluster_169864	4	3	8	10	5	22	10	11	32	19	14	10	7	10	12		15	177	1	1	1	1	1	1	1	1	1	1	1	1	1	1	1	1	0	35	15	Setit_seq20858	Prupe_Seq35894	Poptr_seq37556c	Vitvi_seq42372	Poptr_seq63825c	Glyma_seq3339c	Panvi_seq103971	Ambtr_seq1329c	Vitvi_seq42377	Artha_Seq20655c	Sorbi_seq37670	Sorbi_seq5282
V5_BLAST_0.9SELF0.4OUT-REDO4-Cluster_169942	6	5	14	13	9	24	22	10	38	24	27	9	7	11	36		15	255	1	1	1	1	1	1	1	1	1	1	1	1	1	1	1	1	0	33	15	Frave_seq28298	Prupe_Seq29628	Artha_Seq18338	Vitvi_seq41380	Panvi_seq8921c	Glyma_seq47879	Frave_seq13958c	Prupe_Seq8617	Panvi_seq18366	Ambtr_seq23272	Vitvi_seq31901	Panvi_seq47076
V5_BLAST_0.9SELF0.4OUT-REDO4-Cluster_169954	9	7	16	27	9	29	25	18	37	15	22	23	10	27	18		15	292	1	1	1	1	1	1	1	1	1	1	1	1	1	1	1	1	0	22	15	Prupe_Seq16594	Glyma_seq13598	Maldo_seq506	Prupe_Seq4120	Maldo_seq73025	Panvi_seq48852	Bradi_Seq24093	Glyma_seq13600	Solly_seq7974c	Artha_Seq10934c	Glyma_seq24136	Vitvi_seq7560
V5_BLAST_0.9SELF0.4OUT-REDO4-Cluster_170233	8	10	18	38	11	48	28	21	45	67	30	18	16	30	45		15	433	1	1	1	1	1	1	1	1	1	1	1	1	1	1	1	1	0	61	15	Panvi_seq17978	Maldo_seq70566	Setit_seq6882	Solly_seq374	Panvi_seq17980	Vitvi_seq46794	Prupe_Seq33166	Poptr_seq30311	Prupe_Seq6043	Panvi_seq17979	Poptr_seq17009	Vitvi_seq8825
V5_BLAST_0.9SELF0.4OUT-REDO4-Cluster_163232	7	6	9	14	11	31	25	10	44	28	16	13	7	13	18		15	252	1	1	1	1	1	1	1	1	1	1	1	1	1	1	1	1	0	27	15	Solly_seq18231	Sorbi_seq37008	Antam_seq12136	Prupe_Seq5963	Poptr_seq64922	Poptr_seq15728	Poptr_seq15727	Orysa_seq10479	Vitvi_seq30596	Poptr_seq24034	Artha_Seq29020c	Poptr_seq40336c
V5_BLAST_0.9SELF0.4OUT-REDO4-Cluster_165744	6	10	16	16	9	31	19	15	41	48	18	16	11	15	33		15	304	1	1	1	1	1	1	1	1	1	1	1	1	1	1	1	1	0	20	15	Maldo_seq6300	Orysa_seq13628	Vitvi_seq10077	Vitvi_seq10070	Panvi_seq101372	Solly_seq1544	Frave_seq13882c	Solly_seq10853	Panvi_seq109418	Antam_seq952	Poptr_seq19801	Panvi_seq72586
V5_BLAST_0.9SELF0.4OUT-REDO4-Cluster_166571	5	8	9	6	5	19	10	10	15	31	19	7	7	13	24		15	188	1	1	1	1	1	1	1	1	1	1	1	1	1	1	1	1	0	24	15	Ambtr_seq19814	Poptr_seq68108	Frave_seq17139	Sorbi_seq8125	Antam_seq22473	Poptr_seq36257	Frave_seq29958	Setit_seq16658	Artha_Seq31648	Poptr_seq22556	Frave_seq17775	Bradi_Seq9808
V5_BLAST_0.9SELF0.4OUT-REDO4-Cluster_167708	4	2	6	11	4	16	11	8	21	19	10	8	8	10	14		15	152	1	1	1	1	1	1	1	1	1	1	1	1	1	1	1	1	0	32	15	Bradi_Seq16449	Ambtr_seq13033	Poptr_seq58402	Orysa_seq30328c	Sorbi_seq4044	Setit_seq9038	Prupe_Seq25755	Setit_seq8663	Panvi_seq129813	Frave_seq287c	Orysa_seq14994	Artha_Seq27846
V5_BLAST_0.9SELF0.4OUT-REDO4-Cluster_167960	5	8	8	8	5	17	8	7	20	16	10	7	7	8	9		15	143	1	1	1	1	1	1	1	1	1	1	1	1	1	1	1	1	0	26	15	Vitvi_seq20141	Prupe_Seq31605c	Poptr_seq15174	Panvi_seq83863	Artha_Seq33127	Vitvi_seq50530c	Solly_seq21308	Setit_seq40483	Vitvi_seq13751	Bradi_Seq42702	Solly_seq11077	Panvi_seq121074
V5_BLAST_0.9SELF0.4OUT-REDO4-Cluster_168196	5	11	10	24	6	14	17	14	45	19	10	9	9	20	26		15	239	1	1	1	1	1	1	1	1	1	1	1	1	1	1	1	1	0	30	15	Setit_seq9570	Artha_Seq5181	Antam_seq19568	Poptr_seq55933	Poptr_seq50377	Vitvi_seq17302	Prupe_Seq32660	Maldo_seq54801	Panvi_seq78702	Vitvi_seq17311c	Panvi_seq50169	Vitvi_seq17305
V5_BLAST_0.9SELF0.4OUT-REDO4-Cluster_168619	7	7	8	26	9	27	14	14	26	25	18	16	8	18	9		15	232	1	1	1	1	1	1	1	1	1	1	1	1	1	1	1	1	0	25	15	Glyma_seq18943	Maldo_seq27216	Setit_seq8208	Setit_seq9325	Bradi_Seq51329	Panvi_seq109772	Poptr_seq5056	Maldo_seq19888	Vitvi_seq53662c	Glyma_seq15198	Ambtr_seq22166	Bradi_Seq51341
V5_BLAST_0.9SELF0.4OUT-REDO4-Cluster_169514	6	7	6	8	5	19	10	12	24	17	15	10	5	9	8		15	161	1	1	1	1	1	1	1	1	1	1	1	1	1	1	1	1	0	23	15	Frave_seq7806	Orysa_seq26074	Panvi_seq8073	Ambtr_seq11274	Bradi_Seq26095	Vitvi_seq326	Artha_Seq10390	Orysa_seq42841	Panvi_seq53561	Glyma_seq1933	Prupe_Seq9267	Prupe_Seq9265
V5_BLAST_0.9SELF0.4OUT-REDO4-Cluster_169963	14	13	27	31	13	51	35	28	52	40	34	26	19	21	21		15	425	1	1	1	1	1	1	1	1	1	1	1	1	1	1	1	1	0	38	15	Antam_seq25715	Artha_Seq27768	Artha_Seq14728c	Orysa_seq5647	Orysa_seq32211	Poptr_seq72610	Maldo_seq65663	Prupe_Seq19067	Glyma_seq7975	Bradi_Seq36546	Orysa_seq20170	Antam_seq22145
V5_BLAST_0.9SELF0.4OUT-REDO4-Cluster_170207	9	8	13	24	14	39	27	19	41	28	53	16	14	15	30		15	350	1	1	1	1	1	1	1	1	1	1	1	1	1	1	1	1	0	28	15	Bradi_Seq16384	Sorbi_seq37601	Orysa_seq8782	Prupe_Seq13759	Artha_Seq9674	Prupe_Seq31335c	Prupe_Seq3465	Glyma_seq68712	Orysa_seq31483	Solly_seq28237	Prupe_Seq3471	Setit_seq42597c
V5_BLAST_0.9SELF0.4OUT-REDO4-Cluster_170294	13	10	24	26	13	44	28	26	61	66	40	21	18	23	34		15	447	1	1	1	1	1	1	1	1	1	1	1	1	1	1	1	1	0	40	15	Panvi_seq20781	Bradi_Seq9897	Sorbi_seq27944	Panvi_seq5092	Setit_seq922	Antam_seq16979	Prupe_Seq27180	Glyma_seq36610	Poptr_seq4137	Solly_seq20428	Vitvi_seq37997	Prupe_Seq27434
V5_BLAST_0.9SELF0.4OUT-REDO4-Cluster_170343	3	2	8	12	5	14	16	17	33	17	15	12	14	17	23		15	208	1	1	1	1	1	1	1	1	1	1	1	1	1	1	1	1	0	25	15	Sorbi_seq28982	Glyma_seq9457	Orysa_seq1455	Sorbi_seq19157	Vitvi_seq48358	Vitvi_seq11696c	Orysa_seq2685	Panvi_seq66834	Frave_seq21967	Vitvi_seq42757c	Bradi_Seq52917	Sorbi_seq12938c
V5_BLAST_0.9SELF0.4OUT-REDO4-Cluster_164792	4	6	5	14	6	22	10	9	20	21	21	7	6	8	18		15	177	1	1	1	1	1	1	1	1	1	1	1	1	1	1	1	1	0	30	15	Panvi_seq27306	Maldo_seq60415	Orysa_seq48490	Vitvi_seq32960c	Bradi_Seq46297	Bradi_Seq35157	Sorbi_seq1611c	Panvi_seq69620	Prupe_Seq46303	Glyma_seq68615	Glyma_seq68617	Solly_seq17363c
V5_BLAST_0.9SELF0.4OUT-REDO4-Cluster_165262	6	5	8	15	11	27	23	13	27	22	17	16	15	15	14		15	234	1	1	1	1	1	1	1	1	1	1	1	1	1	1	1	1	0	30	15	Glyma_seq17587	Panvi_seq74638	Glyma_seq28211	Orysa_seq34772	Panvi_seq24444	Poptr_seq54955	Vitvi_seq45329	Ambtr_seq2645	Poptr_seq37025	Antam_seq18578	Prupe_Seq25565	Glyma_seq43839c
V5_BLAST_0.9SELF0.4OUT-REDO4-Cluster_165618	2	9	3	7	5	13	5	10	13	10	9	7	8	7	18		15	126	1	1	1	1	1	1	1	1	1	1	1	1	1	1	1	1	0	27	15	Artha_Seq34552c	Poptr_seq56496	Glyma_seq27736	Vitvi_seq36206c	Orysa_seq22038	Prupe_Seq24807	Bradi_Seq24504c	Antam_seq24139	Vitvi_seq36208c	Ambtr_seq16612	Prupe_Seq24806	Bradi_Seq44690c
V5_BLAST_0.9SELF0.4OUT-REDO4-Cluster_167464	2	2	5	8	4	18	9	6	12	11	6	9	3	6	9		15	110	1	1	1	1	1	1	1	1	1	1	1	1	1	1	1	1	0	23	15	Glyma_seq61533c	Vitvi_seq5830	Frave_seq26663	Prupe_Seq28519	Glyma_seq37185	Ambtr_seq188c	Sorbi_seq13449	Maldo_seq62137	Panvi_seq41168	Vitvi_seq5832	Panvi_seq79983	Glyma_seq12463c
V5_BLAST_0.9SELF0.4OUT-REDO4-Cluster_168053	9	9	15	40	9	37	22	23	36	56	27	29	9	19	30		15	370	1	1	1	1	1	1	1	1	1	1	1	1	1	1	1	1	0	24	15	Glyma_seq11079	Glyma_seq40569	Bradi_Seq32250	Poptr_seq16823	Orysa_seq33829	Glyma_seq689	Maldo_seq46817	Sorbi_seq31930	Antam_seq7041	Poptr_seq14517	Bradi_Seq32341	Setit_seq11087
V5_BLAST_0.9SELF0.4OUT-REDO4-Cluster_169875	6	7	11	25	5	18	17	20	32	17	10	22	6	19	22		15	237	1	1	1	1	1	1	1	1	1	1	1	1	1	1	1	1	0	20	15	Orysa_seq692	Sorbi_seq41779	Orysa_seq30161	Poptr_seq8843	Sorbi_seq7093	Glyma_seq15711	Artha_Seq17138c	Maldo_seq3673	Sorbi_seq7094	Prupe_Seq31736c	Orysa_seq20258	Setit_seq16272
V5_BLAST_0.9SELF0.4OUT-REDO4-Cluster_170059	6	10	21	41	10	45	21	20	47	47	29	32	14	30	26		15	399	1	1	1	1	1	1	1	1	1	1	1	1	1	1	1	1	0	28	15	Bradi_Seq186	Glyma_seq26667	Maldo_seq11424	Panvi_seq101053	Glyma_seq18821	Prupe_Seq24643	Orysa_seq4791	Glyma_seq418	Poptr_seq44884	Maldo_seq63523	Panvi_seq125671	Poptr_seq70073
V5_BLAST_0.9SELF0.4OUT-REDO4-Cluster_170155	5	6	9	9	6	21	12	13	27	23	9	9	10	9	18		15	186	1	1	1	1	1	1	1	1	1	1	1	1	1	1	1	1	0	42	15	Sorbi_seq986	Ambtr_seq4411	Bradi_Seq36714	Prupe_Seq13528	Sorbi_seq41828	Setit_seq28347c	Frave_seq26082	Maldo_seq20	Sorbi_seq41829	Solly_seq4972	Orysa_seq35741c	Setit_seq6636
V5_BLAST_0.9SELF0.4OUT-REDO4-Cluster_170458	7	6	10	16	7	31	21	20	53	19	11	16	15	26	18		15	276	1	1	1	1	1	1	1	1	1	1	1	1	1	1	1	1	0	23	15	Glyma_seq62137c	Prupe_Seq25015	Solly_seq29687	Glyma_seq68483	Panvi_seq35981c	Solly_seq34249	Prupe_Seq24784	Artha_Seq16013	Panvi_seq127682	Vitvi_seq5081	Panvi_seq35622	Orysa_seq18735
V5_BLAST_0.9SELF0.4OUT-REDO4-Cluster_162390	8	6	8	18	7	17	16	14	29	35	22	13	8	16	18		15	235	1	1	1	1	1	1	1	1	1	1	1	1	1	1	1	1	0	19	15	Artha_Seq11316	Panvi_seq26106	Prupe_Seq17361	Poptr_seq61747	Bradi_Seq35426	Antam_seq23541	Vitvi_seq44808	Setit_seq18831	Poptr_seq61138	Maldo_seq12284	Panvi_seq79390	Poptr_seq54092
V5_BLAST_0.9SELF0.4OUT-REDO4-Cluster_165692	5	4	5	8	9	11	21	16	26	16	9	14	9	14	14		15	181	1	1	1	1	1	1	1	1	1	1	1	1	1	1	1	1	0	34	15	Setit_seq19918	Antam_seq20026	Orysa_seq37881	Sorbi_seq19149	Frave_seq31897	Ambtr_seq11856	Sorbi_seq1993	Vitvi_seq23536	Poptr_seq17013	Poptr_seq30089	Frave_seq1046c	Panvi_seq31438
V5_BLAST_0.9SELF0.4OUT-REDO4-Cluster_165920	7	7	13	12	6	33	19	14	20	28	16	9	11	17	19		15	231	1	1	1	1	1	1	1	1	1	1	1	1	1	1	1	1	0	17	15	Poptr_seq4409	Poptr_seq4410	Prupe_Seq9786	Glyma_seq33022	Prupe_Seq32155	Glyma_seq48326	Bradi_Seq28231	Maldo_seq691	Sorbi_seq35972	Vitvi_seq59c	Setit_seq32154	Poptr_seq13811
V5_BLAST_0.9SELF0.4OUT-REDO4-Cluster_168207	5	6	8	14	7	15	10	8	30	15	21	11	6	9	16		15	181	1	1	1	1	1	1	1	1	1	1	1	1	1	1	1	1	0	32	15	Bradi_Seq44164	Artha_Seq35054	Glyma_seq49253	Panvi_seq33792c	Panvi_seq61551	Maldo_seq49122	Glyma_seq31591	Poptr_seq29909	Maldo_seq49121	Artha_Seq15712c	Prupe_Seq2466	Bradi_Seq44165
V5_BLAST_0.9SELF0.4OUT-REDO4-Cluster_168836	22	10	57	41	42	136	67	47	100	80	62	56	86	62	83		15	951	1	1	1	1	1	1	1	1	1	1	1	1	1	1	1	1	0	28	15	Panvi_seq29086	Sorbi_seq3321	Artha_Seq8271	Poptr_seq56184	Bradi_Seq49831	Poptr_seq14505	Maldo_seq62203	Ambtr_seq18687	Panvi_seq3099c	Vitvi_seq21207	Panvi_seq15824	Maldo_seq17790
V5_BLAST_0.9SELF0.4OUT-REDO4-Cluster_168972	5	5	9	9	6	13	15	6	19	34	10	10	4	9	27		15	181	1	1	1	1	1	1	1	1	1	1	1	1	1	1	1	1	0	24	15	Prupe_Seq16188	Poptr_seq35494	Vitvi_seq49396	Frave_seq32232c	Vitvi_seq49393	Panvi_seq84399	Poptr_seq35495	Vitvi_seq29070	Orysa_seq36683	Poptr_seq39596c	Maldo_seq33304	Panvi_seq45443c
V5_BLAST_0.9SELF0.4OUT-REDO4-Cluster_170583	7	13	16	27	11	38	37	39	30	29	29	16	16	16	27		15	351	1	1	1	1	1	1	1	1	1	1	1	1	1	1	1	1	0	22	15	Maldo_seq18245	Maldo_seq33244	Orysa_seq35449	Panvi_seq57586	Artha_Seq12318	Glyma_seq1570	Panvi_seq28260	Orysa_seq10686	Artha_Seq25949	Glyma_seq11580	Maldo_seq45096	Maldo_seq38558
V5_BLAST_0.9SELF0.4OUT-REDO4-Cluster_170917	5	6	11	21	7	26	15	10	31	33	19	11	8	14	24		15	241	1	1	1	1	1	1	1	1	1	1	1	1	1	1	1	1	0	17	15	Antam_seq27768	Vitvi_seq19534	Glyma_seq38126	Bradi_Seq45645	Solly_seq24762	Glyma_seq1172c	Artha_Seq32383	Bradi_Seq45647	Glyma_seq20002	Prupe_Seq1880	Glyma_seq38127	Prupe_Seq27651
V5_BLAST_0.9SELF0.4OUT-REDO4-Cluster_171010	12	19	32	116	61	107	113	79	166	172	116	109	62	109	116		15	1389	1	1	1	1	1	1	1	1	1	1	1	1	1	1	1	1	0	19	15	Setit_seq5138c	Panvi_seq98709	Poptr_seq68375	Setit_seq39922	Setit_seq2826	Vitvi_seq28209	Prupe_Seq42850	Bradi_Seq40944	Panvi_seq75883	Prupe_Seq42351	Panvi_seq110475	Orysa_seq14018
V5_BLAST_0.9SELF0.4OUT-REDO4-Cluster_159164	1	1	1	1	1	3	2	4	8	2	4	1	1	1	3		15	34	1	1	1	1	1	1	1	1	1	1	1	1	1	1	1	1	0	27	15	Artha_Seq15406c	Antam_seq21913c	Frave_seq13323c	Prupe_Seq28308c	Panvi_seq71008c	Vitvi_seq35939	Glyma_seq72028	Orysa_seq29665c	Poptr_seq17148	Maldo_seq57656	Orysa_seq29666c	Prupe_Seq28307c
V5_BLAST_0.9SELF0.4OUT-REDO4-Cluster_162619	3	2	3	5	3	5	11	12	20	6	7	5	3	4	5		15	94	1	1	1	1	1	1	1	1	1	1	1	1	1	1	1	1	0	52	15	Sorbi_seq39000	Bradi_Seq8785	Orysa_seq44250c	Prupe_Seq28092c	Sorbi_seq27133c	Vitvi_seq3349c	Orysa_seq20454c	Orysa_seq5284	Panvi_seq43779	Poptr_seq11107c	Panvi_seq104440c	Panvi_seq60607
V5_BLAST_0.9SELF0.4OUT-REDO4-Cluster_162644	4	3	5	10	4	17	8	9	23	25	7	6	8	6	21		15	156	1	1	1	1	1	1	1	1	1	1	1	1	1	1	1	1	0	46	15	Vitvi_seq35732	Sorbi_seq12018	Panvi_seq3955c	Poptr_seq7047	Poptr_seq12609	Glyma_seq6210	Solly_seq3045	Panvi_seq110838	Antam_seq23648	Panvi_seq31088c	Poptr_seq12612	Poptr_seq12613
V5_BLAST_0.9SELF0.4OUT-REDO4-Cluster_163020	1	1	4	2	2	5	4	4	6	3	2	3	2	4	2		15	45	1	1	1	1	1	1	1	1	1	1	1	1	1	1	1	1	0	31	15	Panvi_seq35510	Prupe_Seq29390c	Orysa_seq45794	Maldo_seq22174c	Sorbi_seq40347	Poptr_seq55919c	Glyma_seq68770c	Orysa_seq45795	Maldo_seq72042c	Artha_Seq19031c	Sorbi_seq7547c	Artha_Seq15720c
V5_BLAST_0.9SELF0.4OUT-REDO4-Cluster_163224	3	4	17	14	5	15	10	14	23	32	11	8	7	8	15		15	186	1	1	1	1	1	1	1	1	1	1	1	1	1	1	1	1	0	48	15	Artha_Seq19146	Setit_seq33014	Glyma_seq19161c	Prupe_Seq16535	Orysa_seq4471	Prupe_Seq6077	Panvi_seq46712c	Solly_seq26109	Solly_seq7095c	Vitvi_seq32302	Bradi_Seq35722	Vitvi_seq40846
V5_BLAST_0.9SELF0.4OUT-REDO4-Cluster_163433	1	2	1	1	1	4	3	1	4	1	4	1	1	1	5		15	31	1	1	1	1	1	1	1	1	1	1	1	1	1	1	1	1	0	20	15	Artha_Seq16224c	Antam_seq10433	Prupe_Seq28999c	Orysa_seq26643c	Vitvi_seq28815	Glyma_seq2332c	Prupe_Seq29001c	Bradi_Seq28582c	Poptr_seq68844c	Glyma_seq5610c	Vitvi_seq28816	Sorbi_seq30701c
V5_BLAST_0.9SELF0.4OUT-REDO4-Cluster_164000	2	4	3	4	3	6	6	5	9	12	5	3	4	3	13		15	82	1	1	1	1	1	1	1	1	1	1	1	1	1	1	1	1	0	50	15	Poptr_seq17651c	Orysa_seq31032c	Antam_seq18618	Setit_seq16150c	Vitvi_seq42682c	Poptr_seq58148c	Ambtr_seq16450	Orysa_seq23874	Solly_seq18852c	Maldo_seq62408	Panvi_seq59238c	Vitvi_seq13195c
V5_BLAST_0.9SELF0.4OUT-REDO4-Cluster_164126	3	2	8	10	4	12	8	9	17	13	13	6	3	5	6		15	119	1	1	1	1	1	1	1	1	1	1	1	1	1	1	1	1	0	48	15	Orysa_seq24991	Antam_seq8345c	Solly_seq2126c	Prupe_Seq28379	Artha_Seq7397	Poptr_seq51637c	Prupe_Seq29578c	Frave_seq11592	Sorbi_seq33484	Bradi_Seq42689c	Frave_seq20555c	Prupe_Seq28380
V5_BLAST_0.9SELF0.4OUT-REDO4-Cluster_164157	2	2	2	2	2	5	3	3	2	11	3	2	3	2	2		15	46	1	1	1	1	1	1	1	1	1	1	1	1	1	1	1	1	0	38	15	Prupe_Seq27278c	Glyma_seq63869c	Poptr_seq55026c	Bradi_Seq228c	Glyma_seq56958c	Poptr_seq42897c	Poptr_seq43723c	Poptr_seq43725c	Poptr_seq43722c	Glyma_seq71269c	Glyma_seq67764c	Poptr_seq43721c
V5_BLAST_0.9SELF0.4OUT-REDO4-Cluster_164584	2	3	5	2	1	6	6	4	5	17	3	3	2	2	4		15	65	1	1	1	1	1	1	1	1	1	1	1	1	1	1	1	1	0	27	15	Artha_Seq31030c	Antam_seq123	Setit_seq6141	Sorbi_seq8120	Setit_seq6142	Orysa_seq21738	Maldo_seq26745	Ambtr_seq2050c	Vitvi_seq19919	Poptr_seq70883c	Panvi_seq115656c	Vitvi_seq999
V5_BLAST_0.9SELF0.4OUT-REDO4-Cluster_164684	3	4	2	3	3	9	8	3	9	14	5	2	4	3	13		15	85	1	1	1	1	1	1	1	1	1	1	1	1	1	1	1	1	0	42	15	Solly_seq20613c	Antam_seq2893c	Maldo_seq41876	Ambtr_seq9996c	Prupe_Seq8901	Vitvi_seq41335	Bradi_Seq3153	Panvi_seq118955c	Panvi_seq109757c	Maldo_seq60372	Vitvi_seq16647c	Glyma_seq53968c
V5_BLAST_0.9SELF0.4OUT-REDO4-Cluster_165166	4	4	6	7	4	22	14	14	15	19	11	6	7	12	9		15	154	1	1	1	1	1	1	1	1	1	1	1	1	1	1	1	1	0	27	15	Poptr_seq59594	Sorbi_seq639	Prupe_Seq38081	Panvi_seq37995	Setit_seq15205	Glyma_seq44387	Solly_seq14050	Poptr_seq41163	Glyma_seq20386	Poptr_seq64843	Solly_seq20689	Bradi_Seq41246
V5_BLAST_0.9SELF0.4OUT-REDO4-Cluster_165322	3	4	5	3	3	5	7	4	7	3	7	2	2	2	7		15	64	1	1	1	1	1	1	1	1	1	1	1	1	1	1	1	1	0	41	15	Ambtr_seq23310c	Vitvi_seq18881	Vitvi_seq18878	Artha_Seq18509c	Solly_seq10573c	Prupe_Seq32881c	Panvi_seq114179c	Orysa_seq45610c	Prupe_Seq29017c	Panvi_seq63783c	Frave_seq29537	Orysa_seq5384
V5_BLAST_0.9SELF0.4OUT-REDO4-Cluster_165778	3	4	4	8	4	5	4	14	17	15	11	6	3	7	12		15	117	1	1	1	1	1	1	1	1	1	1	1	1	1	1	1	1	0	78	15	Vitvi_seq28640c	Artha_Seq25026c	Setit_seq28729	Sorbi_seq1545c	Panvi_seq66243c	Glyma_seq44867c	Vitvi_seq28641c	Panvi_seq31359c	Poptr_seq25300c	Vitvi_seq28644c	Glyma_seq49879c	Glyma_seq44866c
V5_BLAST_0.9SELF0.4OUT-REDO4-Cluster_165886	2	1	3	3	2	3	4	5	11	2	3	5	2	2	9		15	57	1	1	1	1	1	1	1	1	1	1	1	1	1	1	1	1	0	24	15	Maldo_seq69835c	Panvi_seq17023	Bradi_Seq40881	Panvi_seq17019	Prupe_Seq29592c	Maldo_seq20983c	Prupe_Seq11435	Poptr_seq69356c	Panvi_seq17020	Artha_Seq22524	Vitvi_seq31055c	Vitvi_seq31054
V5_BLAST_0.9SELF0.4OUT-REDO4-Cluster_166096	3	3	5	10	3	10	5	6	12	14	5	5	3	4	8		15	96	1	1	1	1	1	1	1	1	1	1	1	1	1	1	1	1	0	54	15	Prupe_Seq32908c	Vitvi_seq34095	Artha_Seq30271	Setit_seq35445c	Panvi_seq42232c	Bradi_Seq11671c	Orysa_seq45148c	Frave_seq18180	Poptr_seq43012c	Orysa_seq10917	Glyma_seq29732c	Bradi_Seq35760
V5_BLAST_0.9SELF0.4OUT-REDO4-Cluster_166442	5	5	10	4	4	10	11	4	12	20	15	4	6	8	8		15	126	1	1	1	1	1	1	1	1	1	1	1	1	1	1	1	1	0	29	15	Prupe_Seq34423	Poptr_seq53147	Antam_seq22591	Artha_Seq16836c	Glyma_seq62584	Panvi_seq38032	Setit_seq31398	Poptr_seq48994	Poptr_seq53145	Glyma_seq14384	Sorbi_seq33779	Prupe_Seq28836c
V5_BLAST_0.9SELF0.4OUT-REDO4-Cluster_166450	1	1	1	2	1	4	2	3	4	3	4	1	1	1	3		15	32	1	1	1	1	1	1	1	1	1	1	1	1	1	1	1	1	0	25	15	Sorbi_seq27127c	Panvi_seq64595c	Antam_seq22782c	Prupe_Seq27496c	Setit_seq18091c	Poptr_seq44377c	Ambtr_seq17768c	Solly_seq32787c	Vitvi_seq43128	Poptr_seq44378c	Maldo_seq5254	Panvi_seq64594c
V5_BLAST_0.9SELF0.4OUT-REDO4-Cluster_166767	4	4	11	9	5	12	11	7	24	10	8	10	6	8	7		15	136	1	1	1	1	1	1	1	1	1	1	1	1	1	1	1	1	0	65	15	Artha_Seq11784	Setit_seq10741	Poptr_seq63761	Antam_seq18009	Panvi_seq70520	Glyma_seq61966	Prupe_Seq34361	Frave_seq7973	Ambtr_seq910c	Maldo_seq43834c	Setit_seq15841c	Frave_seq10018
V5_BLAST_0.9SELF0.4OUT-REDO4-Cluster_166937	3	1	4	3	2	9	4	10	11	12	8	8	4	4	10		15	93	1	1	1	1	1	1	1	1	1	1	1	1	1	1	1	1	0	62	15	Vitvi_seq10394c	Sorbi_seq36274c	Frave_seq6007c	Panvi_seq129394	Orysa_seq21652c	Maldo_seq59903	Sorbi_seq26623	Vitvi_seq10391c	Solly_seq19535	Ambtr_seq22004	Glyma_seq53823	Setit_seq7445c
V5_BLAST_0.9SELF0.4OUT-REDO4-Cluster_166981	3	1	18	24	12	45	21	13	40	26	21	13	19	17	15		15	288	1	1	1	1	1	1	1	1	1	1	1	1	1	1	1	1	0	94	15	Panvi_seq49185	Glyma_seq45411	Prupe_Seq34027	Panvi_seq85300c	Maldo_seq55894	Poptr_seq71980c	Antam_seq15940c	Panvi_seq79172	Panvi_seq60105c	Orysa_seq26504	Glyma_seq13739	Maldo_seq52536
V5_BLAST_0.9SELF0.4OUT-REDO4-Cluster_167086	3	5	8	11	2	12	8	11	16	19	8	6	4	10	4		15	127	1	1	1	1	1	1	1	1	1	1	1	1	1	1	1	1	0	67	15	Panvi_seq96274c	Antam_seq10108	Maldo_seq20873c	Panvi_seq3761	Solly_seq11355c	Poptr_seq36129c	Maldo_seq20872c	Poptr_seq45123	Artha_Seq18154c	Artha_Seq34573c	Poptr_seq45120	Poptr_seq36128c
V5_BLAST_0.9SELF0.4OUT-REDO4-Cluster_167460	2	1	3	2	2	5	4	3	5	12	6	2	2	2	12		15	63	1	1	1	1	1	1	1	1	1	1	1	1	1	1	1	1	0	25	15	Vitvi_seq5754	Prupe_Seq26962c	Glyma_seq45378c	Orysa_seq15527	Panvi_seq85631	Poptr_seq30969	Orysa_seq23661c	Poptr_seq60341c	Panvi_seq58740c	Vitvi_seq5751	Artha_Seq10649	Maldo_seq70331
V5_BLAST_0.9SELF0.4OUT-REDO4-Cluster_168006	6	2	6	6	4	7	19	6	17	17	22	16	6	7	14		15	155	1	1	1	1	1	1	1	1	1	1	1	1	1	1	1	1	0	54	15	Solly_seq18856	Frave_seq3997	Panvi_seq5568c	Artha_Seq20050c	Setit_seq22382c	Prupe_Seq6796	Glyma_seq44066c	Artha_Seq10063c	Vitvi_seq11550	Panvi_seq72597	Poptr_seq2681	Maldo_seq51595
V5_BLAST_0.9SELF0.4OUT-REDO4-Cluster_169607	2	2	4	3	3	6	4	3	6	8	7	3	3	3	7		15	64	1	1	1	1	1	1	1	1	1	1	1	1	1	1	1	1	0	30	15	Panvi_seq119392	Setit_seq11195	Poptr_seq58502	Panvi_seq102871c	Artha_Seq28237	Poptr_seq4710c	Maldo_seq2826	Vitvi_seq38834	Panvi_seq103064	Poptr_seq19970c	Panvi_seq116296	Artha_Seq8399
V5_BLAST_0.9SELF0.4OUT-REDO4-Cluster_170005	7	4	11	20	6	23	12	11	30	30	21	14	7	15	18		15	229	1	1	1	1	1	1	1	1	1	1	1	1	1	1	1	1	0	65	15	Prupe_Seq17281	Glyma_seq36970c	Bradi_Seq24849	Glyma_seq49654c	Glyma_seq49655c	Bradi_Seq5183	Artha_Seq13646c	Panvi_seq108398	Bradi_Seq5781	Setit_seq33912	Artha_Seq3629	Bradi_Seq5782
V5_BLAST_0.9SELF0.4OUT-REDO4-Cluster_170185	4	3	9	7	3	18	8	9	16	19	11	20	4	4	10		15	145	1	1	1	1	1	1	1	1	1	1	1	1	1	1	1	1	0	88	15	Prupe_Seq17094	Prupe_Seq44463	Panvi_seq21121c	Maldo_seq16941	Prupe_Seq44462	Poptr_seq15195c	Setit_seq17885c	Poptr_seq15200	Sorbi_seq36939c	Vitvi_seq4569c	Bradi_Seq24900	Prupe_Seq15705
V5_BLAST_0.9SELF0.4OUT-REDO4-Cluster_170313	3	2	6	10	4	20	4	10	9	7	6	8	5	6	11		15	111	1	1	1	1	1	1	1	1	1	1	1	1	1	1	1	1	0	37	15	Glyma_seq71540	Panvi_seq122168	Solly_seq12767c	Orysa_seq19809	Glyma_seq68843	Solly_seq12613	Frave_seq14309	Glyma_seq69626	Maldo_seq36356	Setit_seq7996c	Panvi_seq99888	Antam_seq8977
V5_BLAST_0.9SELF0.4OUT-REDO4-Cluster_170760	5	4	10	23	6	23	7	10	19	16	15	8	8	23	23		15	200	1	1	1	1	1	1	1	1	1	1	1	1	1	1	1	1	0	36	15	Ambtr_seq26221c	Glyma_seq67286	Prupe_Seq35788	Frave_seq24927	Poptr_seq50463	Sorbi_seq35688	Prupe_Seq35872	Solly_seq17131	Bradi_Seq25689	Frave_seq29359	Panvi_seq17753c	Vitvi_seq29982c
V5_BLAST_0.9SELF0.4OUT-REDO4-Cluster_170799	3	2	6	11	3	17	13	6	15	10	7	6	4	5	11		15	119	1	1	1	1	1	1	1	1	1	1	1	1	1	1	1	1	0	43	15	Glyma_seq15232	Poptr_seq15116c	Prupe_Seq12843	Bradi_Seq28653	Glyma_seq13092	Panvi_seq96783	Bradi_Seq20109	Orysa_seq25232c	Panvi_seq41702	Vitvi_seq53655	Panvi_seq109766	Bradi_Seq20110
V5_BLAST_0.9SELF0.4OUT-REDO4-Cluster_163156	2	2	2	4	3	10	9	8	13	9	5	3	3	5	5		15	83	1	1	1	1	1	1	1	1	1	1	1	1	1	1	1	1	0	17	15	Glyma_seq49036	Panvi_seq10320	Prupe_Seq30091c	Solly_seq34002	Panvi_seq10319	Glyma_seq21123	Maldo_seq26397	Ambtr_seq10365	Glyma_seq68693	Poptr_seq71088	Glyma_seq47176	Bradi_Seq25725
V5_BLAST_0.9SELF0.4OUT-REDO4-Cluster_163358	4	3	6	6	3	17	10	7	22	7	7	5	6	7	10		15	120	1	1	1	1	1	1	1	1	1	1	1	1	1	1	1	1	0	15	15	Panvi_seq90339	Setit_seq17440	Glyma_seq51677	Poptr_seq45355	Sorbi_seq21367	Panvi_seq64985	Artha_Seq31758	Panvi_seq88576	Glyma_seq52658	Panvi_seq36883	Bradi_Seq52953	Vitvi_seq27137c
V5_BLAST_0.9SELF0.4OUT-REDO4-Cluster_165355	3	2	6	5	3	15	6	3	9	15	4	3	3	4	9		15	90	1	1	1	1	1	1	1	1	1	1	1	1	1	1	1	1	0	51	15	Artha_Seq5002c	Glyma_seq59615c	Maldo_seq15451	Poptr_seq68664c	Panvi_seq4506c	Poptr_seq25153c	Maldo_seq65219	Glyma_seq54790	Ambtr_seq13449	Glyma_seq8550	Glyma_seq59614c	Antam_seq2457c
V5_BLAST_0.9SELF0.4OUT-REDO4-Cluster_167123	4	4	9	9	4	12	8	11	15	25	14	6	5	5	18		15	149	1	1	1	1	1	1	1	1	1	1	1	1	1	1	1	1	0	27	15	Poptr_seq59272	Setit_seq3716	Vitvi_seq29571c	Orysa_seq33763c	Poptr_seq24352c	Poptr_seq64967c	Artha_Seq12562	Vitvi_seq29543	Prupe_Seq10163	Orysa_seq5352	Glyma_seq25368c	Vitvi_seq29542
V5_BLAST_0.9SELF0.4OUT-REDO4-Cluster_169034	3	1	2	2	2	10	4	4	7	9	6	5	2	6	9		15	72	1	1	1	1	1	1	1	1	1	1	1	1	1	1	1	1	0	31	15	Bradi_Seq33588c	Panvi_seq42319c	Glyma_seq61037	Vitvi_seq20428c	Panvi_seq26597c	Solly_seq32453	Prupe_Seq17177	Setit_seq32278c	Glyma_seq54409c	Setit_seq32280c	Maldo_seq22342c	Maldo_seq34308
V5_BLAST_0.9SELF0.4OUT-REDO4-Cluster_169127	5	4	12	20	8	17	14	15	28	27	12	9	10	12	16		15	209	1	1	1	1	1	1	1	1	1	1	1	1	1	1	1	1	0	29	15	Panvi_seq28242	Solly_seq29255	Vitvi_seq15849	Poptr_seq57747	Poptr_seq31103	Maldo_seq54176	Glyma_seq5569	Glyma_seq56341	Bradi_Seq12623c	Glyma_seq39226	Poptr_seq6631	Glyma_seq3849c
V5_BLAST_0.9SELF0.4OUT-REDO4-Cluster_169292	4	5	7	6	5	22	16	8	20	16	36	9	7	6	36		15	203	1	1	1	1	1	1	1	1	1	1	1	1	1	1	1	1	0	32	15	Prupe_Seq43199	Setit_seq22301	Panvi_seq130424	Setit_seq22300	Orysa_seq42304c	Bradi_Seq7006c	Vitvi_seq47271	Vitvi_seq47269	Glyma_seq10801	Vitvi_seq5478	Prupe_Seq43184	Panvi_seq100748c
V5_BLAST_0.9SELF0.4OUT-REDO4-Cluster_170457	5	3	9	15	4	12	12	9	37	19	7	10	4	11	17		15	174	1	1	1	1	1	1	1	1	1	1	1	1	1	1	1	1	0	20	15	Ambtr_seq8261	Poptr_seq2075c	Antam_seq632	Panvi_seq103605	Panvi_seq80031	Frave_seq13140	Poptr_seq21072	Poptr_seq52540	Panvi_seq53711	Bradi_Seq15086	Orysa_seq23242	Maldo_seq70937
V5_BLAST_0.9SELF0.4OUT-REDO4-Cluster_163032	2	3	7	8	4	8	12	4	9	22	9	5	3	8	8		15	112	1	1	1	1	1	1	1	1	1	1	1	1	1	1	1	1	0	23	15	Sorbi_seq43310	Artha_Seq11028	Setit_seq38641	Frave_seq15786	Poptr_seq21073	Poptr_seq5822	Glyma_seq39486	Poptr_seq5821	Poptr_seq43542	Orysa_seq13968	Poptr_seq21075	Prupe_Seq14305
V5_BLAST_0.9SELF0.4OUT-REDO4-Cluster_163906	3	6	4	4	3	10	8	8	10	12	15	5	4	5	7		15	104	1	1	1	1	1	1	1	1	1	1	1	1	1	1	1	1	0	28	15	Sorbi_seq36168	Antam_seq4991	Ambtr_seq3051	Ambtr_seq18233c	Antam_seq18183c	Poptr_seq48877	Artha_Seq27294	Bradi_Seq31312	Solly_seq20535	Artha_Seq32473	Prupe_Seq1917	Maldo_seq73689c
V5_BLAST_0.9SELF0.4OUT-REDO4-Cluster_168557	3	3	7	4	4	14	8	5	12	14	6	6	7	6	10		15	109	1	1	1	1	1	1	1	1	1	1	1	1	1	1	1	1	0	21	15	Solly_seq30822c	Setit_seq21832c	Panvi_seq47830c	Vitvi_seq46789	Frave_seq10923c	Vitvi_seq1433c	Prupe_Seq46426	Bradi_Seq30775	Solly_seq16745	Sorbi_seq26575	Maldo_seq34655	Vitvi_seq41605
V5_BLAST_0.9SELF0.4OUT-REDO4-Cluster_169915	4	2	5	12	3	11	9	17	31	14	8	15	4	12	5		15	152	1	1	1	1	1	1	1	1	1	1	1	1	1	1	1	1	0	41	15	Solly_seq8234	Poptr_seq42980c	Orysa_seq6603	Poptr_seq42979c	Ambtr_seq24282	Frave_seq17123c	Panvi_seq75714	Panvi_seq113258c	Sorbi_seq23027	Glyma_seq52977	Glyma_seq51187	Glyma_seq38436
V5_BLAST_0.9SELF0.4OUT-REDO4-Cluster_170801	3	6	9	23	4	20	9	8	17	15	33	14	5	13	20		15	199	1	1	1	1	1	1	1	1	1	1	1	1	1	1	1	1	0	31	15	Prupe_Seq35422	Prupe_Seq877	Poptr_seq36436c	Prupe_Seq24109	Prupe_Seq24111	Bradi_Seq24155c	Setit_seq14467	Poptr_seq49531c	Poptr_seq42812	Prupe_Seq24107	Setit_seq23661c	Vitvi_seq24509
V5_BLAST_0.9SELF0.4OUT-REDO4-Cluster_165927	4	2	7	5	4	11	11	3	14	12	12	7	6	10	11		15	119	1	1	1	1	1	1	1	1	1	1	1	1	1	1	1	1	0	33	15	Panvi_seq121414c	Prupe_Seq36633	Artha_Seq29766	Prupe_Seq30477c	Bradi_Seq38780	Glyma_seq23493	Poptr_seq6610	Ambtr_seq6206	Frave_seq16524	Vitvi_seq48326c	Setit_seq9462	Setit_seq23258
V5_BLAST_0.9SELF0.4OUT-REDO4-Cluster_170429	5	4	7	32	6	33	16	13	36	26	16	24	7	27	12		15	264	1	1	1	1	1	1	1	1	1	1	1	1	1	1	1	1	0	31	15	Panvi_seq86970	Glyma_seq58013c	Sorbi_seq4055	Bradi_Seq9703c	Sorbi_seq43754	Bradi_Seq41432	Ambtr_seq13456	Artha_Seq13488	Maldo_seq10821	Setit_seq4742	Setit_seq4740	Bradi_Seq22162
V5_BLAST_0.9SELF0.4OUT-REDO4-Cluster_170676	5	7	7	15	4	30	17	12	28	18	10	8	7	10	20		15	198	1	1	1	1	1	1	1	1	1	1	1	1	1	1	1	1	0	25	15	Setit_seq911	Bradi_Seq34823	Prupe_Seq31150	Bradi_Seq8013	Vitvi_seq50144	Frave_seq12447	Sorbi_seq7472	Solly_seq29843	Bradi_Seq9019	Maldo_seq27665	Sorbi_seq6753	Maldo_seq43523c
V5_BLAST_0.9SELF0.4OUT-REDO4-Cluster_163719	5	5	8	20	4	19	17	9	15	19	6	7	7	8	7		15	156	1	1	1	1	1	1	1	1	1	1	1	1	1	1	1	1	0	23	15	Bradi_Seq42778	Frave_seq17478	Bradi_Seq42774c	Panvi_seq49727	Bradi_Seq42781	Poptr_seq47748	Ambtr_seq14920	Poptr_seq16675	Maldo_seq63576	Sorbi_seq43280	Orysa_seq35016	Poptr_seq13286
V5_BLAST_0.9SELF0.4OUT-REDO4-Cluster_163893	3	7	9	8	3	20	10	16	26	24	10	12	4	20	10		15	182	1	1	1	1	1	1	1	1	1	1	1	1	1	1	1	1	0	21	15	Poptr_seq69640	Vitvi_seq46574	Maldo_seq35857	Panvi_seq97252	Poptr_seq37798	Sorbi_seq26596c	Panvi_seq106013	Panvi_seq106014	Glyma_seq49585	Vitvi_seq40046c	Poptr_seq69631	Prupe_Seq17186
V5_BLAST_0.9SELF0.4OUT-REDO4-Cluster_165561	3	5	6	6	3	6	7	9	12	10	17	5	4	7	6		15	106	1	1	1	1	1	1	1	1	1	1	1	1	1	1	1	1	0	19	15	Sorbi_seq965	Setit_seq27373c	Glyma_seq16385c	Glyma_seq26857	Poptr_seq26990	Prupe_Seq24570	Prupe_Seq20490	Orysa_seq34963c	Panvi_seq65994	Panvi_seq61351	Poptr_seq26988	Ambtr_seq11108c
V5_BLAST_0.9SELF0.4OUT-REDO4-Cluster_167003	4	4	8	5	5	11	12	10	14	7	5	5	4	5	19		15	118	1	1	1	1	1	1	1	1	1	1	1	1	1	1	1	1	0	25	15	Solly_seq19125	Sorbi_seq5757	Maldo_seq40379	Artha_Seq21066c	Vitvi_seq15681	Panvi_seq2645	Artha_Seq21690	Ambtr_seq1521c	Panvi_seq10431c	Maldo_seq30828	Prupe_Seq37867	Artha_Seq21689
V5_BLAST_0.9SELF0.4OUT-REDO4-Cluster_167479	4	4	4	10	5	10	13	9	22	11	11	8	3	14	7		15	135	1	1	1	1	1	1	1	1	1	1	1	1	1	1	1	1	0	22	15	Ambtr_seq12546c	Maldo_seq22460c	Artha_Seq27935	Ambtr_seq2012	Bradi_Seq29974	Frave_seq5341	Poptr_seq33044	Panvi_seq20314c	Antam_seq2542	Vitvi_seq53253	Sorbi_seq9058	Vitvi_seq9127c
V5_BLAST_0.9SELF0.4OUT-REDO4-Cluster_169093	3	4	12	19	2	28	6	5	13	28	16	9	5	7	16		15	173	1	1	1	1	1	1	1	1	1	1	1	1	1	1	1	1	0	25	15	Glyma_seq28876	Panvi_seq108829	Bradi_Seq50834	Panvi_seq107514	Prupe_Seq13051	Bradi_Seq27902	Poptr_seq958	Sorbi_seq28044	Glyma_seq38543	Bradi_Seq48251	Artha_Seq19492	Setit_seq34163
V5_BLAST_0.9SELF0.4OUT-REDO4-Cluster_167444	4	2	7	5	3	10	8	5	13	10	11	5	4	5	8		15	100	1	1	1	1	1	1	1	1	1	1	1	1	1	1	1	1	0	29	15	Artha_Seq4133	Poptr_seq62765	Orysa_seq31841	Orysa_seq12826c	Poptr_seq62763	Maldo_seq68688	Panvi_seq47548	Antam_seq18144	Prupe_Seq11478	Artha_Seq11079	Solly_seq31028c	Solly_seq23608
V5_BLAST_0.9SELF0.4OUT-REDO4-Cluster_170073	4	3	4	4	3	10	5	9	9	14	4	4	4	5	10		15	92	1	1	1	1	1	1	1	1	1	1	1	1	1	1	1	1	0	21	15	Poptr_seq64462	Glyma_seq60565	Vitvi_seq43842	Panvi_seq46173c	Artha_Seq6389c	Frave_seq24961	Ambtr_seq18360c	Panvi_seq17416	Poptr_seq64463	Vitvi_seq43839c	Sorbi_seq26897	Panvi_seq39752c
V5_BLAST_0.9SELF0.4OUT-REDO4-Cluster_165732	3	4	6	5	3	6	10	3	10	11	21	8	4	6	6		15	106	1	1	1	1	1	1	1	1	1	1	1	1	1	1	1	1	0	21	15	Poptr_seq72112	Maldo_seq46200	Maldo_seq67093	Antam_seq611	Maldo_seq46084	Poptr_seq68520	Maldo_seq63905	Maldo_seq55155	Prupe_Seq31517c	Setit_seq32444c	Orysa_seq860c	Maldo_seq28502
V5_BLAST_0.9SELF0.4OUT-REDO4-Cluster_166412	4	3	2	3	3	7	10	3	15	5	8	3	4	3	7		15	80	1	1	1	1	1	1	1	1	1	1	1	1	1	1	1	1	0	17	15	Glyma_seq32455	Bradi_Seq36112	Panvi_seq11866	Antam_seq27470	Panvi_seq9408	Panvi_seq9410	Sorbi_seq7459	Setit_seq12727	Maldo_seq41028	Maldo_seq55984	Poptr_seq10361	Glyma_seq70187
V5_BLAST_0.9SELF0.4OUT-REDO4-Cluster_163527	4	13	7	16	4	40	13	14	21	16	17	11	8	18	25		15	227	1	1	1	1	1	1	1	1	1	1	1	1	1	1	1	1	0	16	15	Setit_seq41840	Prupe_Seq16059	Poptr_seq69456	Prupe_Seq460	Bradi_Seq3313	Glyma_seq38497	Prupe_Seq29704c	Glyma_seq24002	Glyma_seq67844	Sorbi_seq41355	Glyma_seq50565	Vitvi_seq31519
V5_BLAST_0.9SELF0.4OUT-REDO4-Cluster_165730	4	5	6	6	4	11	6	8	18	24	9	8	4	5	16		15	134	1	1	1	1	1	1	1	1	1	1	1	1	1	1	1	1	0	16	15	Prupe_Seq11030	Artha_Seq18063c	Poptr_seq63443	Maldo_seq53957	Vitvi_seq27684	Poptr_seq63444	Poptr_seq58116	Glyma_seq52936c	Poptr_seq7141	Vitvi_seq8104	Poptr_seq37440	Vitvi_seq8107
V5_BLAST_0.9SELF0.4OUT-REDO4-Cluster_167726	4	3	8	17	6	13	14	15	24	19	13	14	7	14	17		15	188	1	1	1	1	1	1	1	1	1	1	1	1	1	1	1	1	0	25	15	Prupe_Seq12092	Poptr_seq20392	Vitvi_seq35006	Frave_seq26332	Orysa_seq41975	Setit_seq5351	Bradi_Seq720	Bradi_Seq5728	Orysa_seq15774	Prupe_Seq26066	Glyma_seq45643	Panvi_seq78036
V5_BLAST_0.9SELF0.4OUT-REDO4-Cluster_169305	3	4	5	12	6	15	14	12	15	26	13	5	4	8	14		15	156	1	1	1	1	1	1	1	1	1	1	1	1	1	1	1	1	0	24	15	Panvi_seq2799	Antam_seq19161	Vitvi_seq34412	Poptr_seq20151	Sorbi_seq6846	Vitvi_seq49922	Artha_Seq2472c	Orysa_seq3230	Sorbi_seq23648	Glyma_seq16467c	Bradi_Seq48947	Sorbi_seq28369
V5_BLAST_0.9SELF0.4OUT-REDO4-Cluster_169356	2	6	6	16	4	26	11	15	33	18	18	15	3	20	21		15	214	1	1	1	1	1	1	1	1	1	1	1	1	1	1	1	1	0	23	15	Panvi_seq73708	Setit_seq396	Maldo_seq6674	Glyma_seq63217	Poptr_seq32413	Prupe_Seq17436	Panvi_seq111648	Antam_seq25480	Maldo_seq55033	Bradi_Seq31822	Setit_seq11353	Vitvi_seq45047
V5_BLAST_0.9SELF0.4OUT-REDO4-Cluster_169808	3	4	4	4	4	7	11	9	22	10	4	6	3	9	9		15	109	1	1	1	1	1	1	1	1	1	1	1	1	1	1	1	1	0	14	15	Orysa_seq13723	Vitvi_seq47904	Orysa_seq20800c	Panvi_seq49997	Frave_seq25008	Vitvi_seq9349	Maldo_seq74051	Panvi_seq51430	Setit_seq38633	Prupe_Seq42023	Vitvi_seq41529	Sorbi_seq15412
V5_BLAST_0.9SELF0.4OUT-REDO4-Cluster_166202	4	7	12	4	4	8	9	4	19	17	6	4	4	6	10		15	118	1	1	1	1	1	1	1	1	1	1	1	1	1	1	1	1	0	17	15	Maldo_seq28512	Vitvi_seq14589	Vitvi_seq9774	Panvi_seq72335	Artha_Seq19456	Antam_seq22756	Prupe_Seq34527	Orysa_seq39990	Panvi_seq61160	Ambtr_seq5507	Panvi_seq72334	Antam_seq539c
V5_BLAST_0.9SELF0.4OUT-REDO4-Cluster_170024	4	4	9	7	4	18	12	7	17	6	8	10	4	6	12		15	128	1	1	1	1	1	1	1	1	1	1	1	1	1	1	1	1	0	21	15	Orysa_seq13319	Solly_seq25315	Frave_seq24844	Bradi_Seq18166	Panvi_seq29614c	Prupe_Seq14617	Artha_Seq836	Setit_seq6982	Setit_seq6981	Sorbi_seq25457	Artha_Seq715c	Vitvi_seq48450
V5_BLAST_0.9SELF0.4OUT-REDO4-Cluster_170935	4	3	4	7	4	5	6	10	9	7	11	5	4	8	13		15	100	1	1	1	1	1	1	1	1	1	1	1	1	1	1	1	1	0	22	15	Antam_seq7851	Vitvi_seq46680	Panvi_seq113924	Sorbi_seq38026	Prupe_Seq43122	Panvi_seq100821	Prupe_Seq12556	Artha_Seq34063	Poptr_seq19982	Artha_Seq11123	Vitvi_seq46679	Prupe_Seq43121
V5_BLAST_0.9SELF0.4OUT-REDO4-Cluster_162535	1	0	1	1	1	3	2	1	2	1	1	1	1	1	2		14	19	1	1	0	1	1	1	1	1	1	1	1	1	1	1	1	1	0	16	14	Orysa_seq7797c	Solly_seq9320c	Maldo_seq62641c	Artha_Seq30028c	Frave_seq10299c	Prupe_Seq33246c	Glyma_seq64133c	Glyma_seq58706c	Sorbi_seq38676c	Maldo_seq23170c	Setit_seq29718c	Panvi_seq43392
V5_BLAST_0.9SELF0.4OUT-REDO4-Cluster_162548	1	0	2	3	1	5	2	2	3	2	1	2	1	2	1		14	28	1	1	0	1	1	1	1	1	1	1	1	1	1	1	1	1	0	26	14	Poptr_seq1546c	Glyma_seq37696c	Vitvi_seq4868c	Glyma_seq44344c	Glyma_seq44346c	Poptr_seq57385c	Setit_seq22646c	Sorbi_seq40543c	Prupe_Seq31737c	Artha_Seq28261c	Orysa_seq29760c	Panvi_seq91971c
V5_BLAST_0.9SELF0.4OUT-REDO4-Cluster_162576	1	0	1	1	1	1	1	1	5	3	1	1	1	2	1		14	21	1	1	0	1	1	1	1	1	1	1	1	1	1	1	1	1	0	21	14	Frave_seq24575c	Panvi_seq81086c	Prupe_Seq30672c	Ambtr_seq18990c	Glyma_seq25180c	Poptr_seq26983c	Maldo_seq40631c	Solly_seq20672c	Artha_Seq3870c	Bradi_Seq6112c	Setit_seq10789c	Panvi_seq81085c
V5_BLAST_0.9SELF0.4OUT-REDO4-Cluster_162610	1	0	1	1	1	1	3	1	4	2	1	1	1	1	1		14	20	1	1	0	1	1	1	1	1	1	1	1	1	1	1	1	1	0	17	14	Prupe_Seq27324c	Maldo_seq6518	Poptr_seq8721c	Maldo_seq39580c	Orysa_seq29784c	Panvi_seq7294c	Sorbi_seq22455c	Glyma_seq1273c	Artha_Seq5219c	Frave_seq17746c	Setit_seq16383c	Panvi_seq118129c
V5_BLAST_0.9SELF0.4OUT-REDO4-Cluster_162708	1	0	1	1	1	6	1	1	3	14	2	1	2	2	8		14	44	1	1	0	1	1	1	1	1	1	1	1	1	1	1	1	1	0	35	14	Panvi_seq96719c	Poptr_seq64395c	Poptr_seq64396c	Poptr_seq64392c	Glyma_seq45345c	Sorbi_seq34114c	Glyma_seq22276c	Glyma_seq26210c	Poptr_seq20566	Poptr_seq64394c	Glyma_seq26209c	Orysa_seq26357c
V5_BLAST_0.9SELF0.4OUT-REDO4-Cluster_162781	1	2	1	1	1	1	1	2	5	1	1	0	1	2	1		14	21	1	1	1	1	1	1	1	1	1	1	1	1	0	1	1	1	0	20	14	Panvi_seq38432c	Panvi_seq102819c	Sorbi_seq35605c	Maldo_seq40830c	Solly_seq22678c	Antam_seq27865c	Frave_seq6954c	Vitvi_seq11446c	Antam_seq9928c	Panvi_seq114033c	Orysa_seq22531c	Ambtr_seq19948c
V5_BLAST_0.9SELF0.4OUT-REDO4-Cluster_162803	1	0	1	2	1	2	2	1	2	1	1	1	1	1	2		14	19	1	1	0	1	1	1	1	1	1	1	1	1	1	1	1	1	0	19	14	Panvi_seq104249c	Maldo_seq40452c	Solly_seq23787c	Sorbi_seq27494c	Prupe_Seq27019c	Panvi_seq3594c	Orysa_seq5585c	Ambtr_seq21686c	Vitvi_seq12210c	Glyma_seq20137c	Vitvi_seq12209c	Glyma_seq13353c
V5_BLAST_0.9SELF0.4OUT-REDO4-Cluster_162807	1	0	2	1	1	2	4	1	3	14	1	1	1	1	2		14	35	1	1	0	1	1	1	1	1	1	1	1	1	1	1	1	1	0	32	14	Poptr_seq62238c	Poptr_seq62243c	Maldo_seq44645c	Prupe_Seq26602c	Poptr_seq62242c	Poptr_seq62244c	Panvi_seq71536c	Poptr_seq62239c	Frave_seq6578c	Poptr_seq62241c	Maldo_seq44643c	Sorbi_seq13539c
V5_BLAST_0.9SELF0.4OUT-REDO4-Cluster_162811	1	0	1	1	1	2	3	1	4	4	2	1	1	1	2		14	25	1	1	0	1	1	1	1	1	1	1	1	1	1	1	1	1	0	23	14	Vitvi_seq12507c	Panvi_seq64364c	Glyma_seq47357c	Glyma_seq59398c	Bradi_Seq41577c	Maldo_seq42796c	Panvi_seq93499c	Setit_seq17018c	Maldo_seq73451	Poptr_seq9740	Solly_seq10684c	Poptr_seq9789c
V5_BLAST_0.9SELF0.4OUT-REDO4-Cluster_162955	1	1	1	1	0	4	1	2	3	2	1	1	1	1	3		14	23	1	1	1	1	1	0	1	1	1	1	1	1	1	1	1	1	0	23	14	Glyma_seq34820c	Vitvi_seq16241c	Panvi_seq26586c	Orysa_seq34348c	Poptr_seq62965c	Maldo_seq70048c	Setit_seq27151c	Ambtr_seq25863c	Poptr_seq62966c	Glyma_seq42592c	Solly_seq11106c	Panvi_seq26587c
V5_BLAST_0.9SELF0.4OUT-REDO4-Cluster_162956	1	0	1	2	1	1	2	2	1	6	3	1	1	1	2		14	25	1	1	0	1	1	1	1	1	1	1	1	1	1	1	1	1	0	25	14	Panvi_seq6553c	Vitvi_seq16276c	Frave_seq14690c	Orysa_seq21602c	Vitvi_seq16277c	Maldo_seq45168c	Poptr_seq64507c	Poptr_seq64509c	Prupe_Seq31137c	Poptr_seq64510c	Poptr_seq64508c	Bradi_Seq21988c
V5_BLAST_0.9SELF0.4OUT-REDO4-Cluster_162984	1	0	1	1	1	3	3	1	1	2	1	1	1	1	1		14	19	1	1	0	1	1	1	1	1	1	1	1	1	1	1	1	1	0	18	14	Prupe_Seq26927c	Poptr_seq56521c	Frave_seq31977c	Bradi_Seq49663c	Maldo_seq50401	Sorbi_seq34966c	Maldo_seq43838c	Glyma_seq64752c	Glyma_seq49799c	Maldo_seq43839c	Ambtr_seq13298c	Poptr_seq56522c
V5_BLAST_0.9SELF0.4OUT-REDO4-Cluster_163014	1	0	1	1	1	6	4	1	2	3	2	1	1	1	2		14	27	1	1	0	1	1	1	1	1	1	1	1	1	1	1	1	1	0	19	14	Sorbi_seq20448c	Maldo_seq63649	Poptr_seq45622	Prupe_Seq35214	Glyma_seq41564	Solly_seq27154c	Panvi_seq86665c	Prupe_Seq26828c	Artha_Seq20589c	Poptr_seq53843c	Vitvi_seq18056c	Poptr_seq45623
V5_BLAST_0.9SELF0.4OUT-REDO4-Cluster_163019	1	1	1	1	1	2	2	1	6	2	1	1	0	1	1		14	22	1	1	1	1	1	1	1	1	1	1	1	1	1	0	1	1	0	20	14	Frave_seq22258c	Prupe_Seq31362c	Setit_seq30714c	Antam_seq5615c	Orysa_seq42583c	Panvi_seq67207c	Ambtr_seq14083c	Maldo_seq21561c	Bradi_Seq11254c	Vitvi_seq18275c	Panvi_seq243c	Panvi_seq41170c
V5_BLAST_0.9SELF0.4OUT-REDO4-Cluster_163078	1	0	2	1	2	5	4	1	3	6	3	1	2	2	2		14	35	1	1	0	1	1	1	1	1	1	1	1	1	1	1	1	1	0	25	14	Poptr_seq70110c	Panvi_seq97300c	Frave_seq3441c	Vitvi_seq19848c	Maldo_seq43898c	Poptr_seq39278c	Prupe_Seq27098c	Glyma_seq40545	Artha_Seq10441c	Orysa_seq26546c	Vitvi_seq19849c	Glyma_seq58057c
V5_BLAST_0.9SELF0.4OUT-REDO4-Cluster_163098	2	0	2	2	2	3	4	2	5	3	2	2	2	2	2		14	35	1	1	0	1	1	1	1	1	1	1	1	1	1	1	1	1	0	25	14	Artha_Seq31358	Panvi_seq102391c	Maldo_seq36793c	Bradi_Seq25809c	Frave_seq5494	Maldo_seq15331	Solly_seq30857c	Glyma_seq40379	Solly_seq12867	Setit_seq9832c	Sorbi_seq33940	Bradi_Seq51472c
V5_BLAST_0.9SELF0.4OUT-REDO4-Cluster_163102	1	0	1	3	1	7	2	2	2	14	2	1	1	1	2		14	40	1	1	0	1	1	1	1	1	1	1	1	1	1	1	1	1	0	34	14	Vitvi_seq20539c	Poptr_seq39906c	Poptr_seq72511c	Poptr_seq72512c	Setit_seq33723c	Bradi_Seq4652c	Poptr_seq39902c	Vitvi_seq20540c	Prupe_Seq26564c	Orysa_seq42648c	Poptr_seq39904c	Panvi_seq89973
V5_BLAST_0.9SELF0.4OUT-REDO4-Cluster_163185	1	0	2	5	2	4	3	7	12	5	2	4	2	5	2		14	56	1	1	0	1	1	1	1	1	1	1	1	1	1	1	1	1	0	51	14	Panvi_seq40122c	Orysa_seq3218	Glyma_seq41649c	Setit_seq1546c	Panvi_seq44743c	Bradi_Seq10117c	Poptr_seq68112c	Artha_Seq35141c	Panvi_seq1026c	Panvi_seq125284c	Orysa_seq3215c	Maldo_seq54775
V5_BLAST_0.9SELF0.4OUT-REDO4-Cluster_163222	1	0	2	1	1	2	1	2	10	4	2	1	1	1	1		14	30	1	1	0	1	1	1	1	1	1	1	1	1	1	1	1	1	0	23	14	Setit_seq36745c	Poptr_seq44999c	Glyma_seq14144c	Panvi_seq2641	Orysa_seq47879c	Poptr_seq45000c	Ambtr_seq11428c	Poptr_seq44998c	Prupe_Seq32955c	Frave_seq17931c	Poptr_seq45001c	Solly_seq1044c
V5_BLAST_0.9SELF0.4OUT-REDO4-Cluster_163322	1	0	1	2	1	2	3	2	4	2	1	1	1	1	1		14	23	1	1	0	1	1	1	1	1	1	1	1	1	1	1	1	1	0	21	14	Maldo_seq20192c	Bradi_Seq52565c	Frave_seq21082c	Vitvi_seq26212c	Bradi_Seq52564c	Poptr_seq47615c	Ambtr_seq3138c	Setit_seq15965c	Artha_Seq8991c	Orysa_seq28667c	Poptr_seq17662c	Panvi_seq28633
V5_BLAST_0.9SELF0.4OUT-REDO4-Cluster_163397	1	0	4	2	2	4	5	4	2	8	3	1	2	1	8		14	47	1	1	0	1	1	1	1	1	1	1	1	1	1	1	1	1	0	43	14	Maldo_seq68884c	Glyma_seq9705c	Poptr_seq23998c	Poptr_seq70137c	Poptr_seq23999c	Prupe_Seq31243c	Panvi_seq102603c	Maldo_seq71014c	Poptr_seq47891	Orysa_seq32186	Ambtr_seq16260c	Panvi_seq114115c
V5_BLAST_0.9SELF0.4OUT-REDO4-Cluster_163413	1	0	2	2	2	11	5	5	8	6	3	2	2	2	2		14	53	1	1	0	1	1	1	1	1	1	1	1	1	1	1	1	1	0	48	14	Vitvi_seq3215c	Bradi_Seq33246c	Glyma_seq47296c	Setit_seq41796c	Maldo_seq69779	Glyma_seq65670c	Panvi_seq122166c	Poptr_seq68286c	Glyma_seq4768c	Orysa_seq12123	Solly_seq12965c	Artha_Seq20227c
V5_BLAST_0.9SELF0.4OUT-REDO4-Cluster_163489	1	0	1	1	1	2	1	1	4	1	1	2	1	1	1		14	19	1	1	0	1	1	1	1	1	1	1	1	1	1	1	1	1	0	19	14	Panvi_seq109669c	Solly_seq28775c	Artha_Seq16667c	Orysa_seq21182c	Sorbi_seq34013c	Bradi_Seq23045c	Setit_seq10594c	Maldo_seq20049c	Ambtr_seq14076c	Vitvi_seq30373c	Setit_seq10595c	Frave_seq24126c
V5_BLAST_0.9SELF0.4OUT-REDO4-Cluster_163493	1	0	1	1	1	1	4	1	2	2	1	1	1	1	1		14	19	1	1	0	1	1	1	1	1	1	1	1	1	1	1	1	1	0	17	14	Glyma_seq58595c	Panvi_seq123885c	Bradi_Seq14813c	Vitvi_seq30453c	Maldo_seq15547	Poptr_seq19211c	Poptr_seq69370c	Maldo_seq44404c	Maldo_seq44403c	Maldo_seq49777	Panvi_seq120937c	Ambtr_seq2379c
V5_BLAST_0.9SELF0.4OUT-REDO4-Cluster_163598	1	2	1	2	0	2	2	2	4	3	2	9	1	2	1		14	34	1	1	1	1	1	0	1	1	1	1	1	1	1	1	1	1	0	33	14	Panvi_seq68084c	Artha_Seq3662c	Setit_seq27764c	Bradi_Seq52774c	Vitvi_seq33228c	Maldo_seq20259c	Maldo_seq64852c	Bradi_Seq33440c	Sorbi_seq1869c	Setit_seq14921c	Glyma_seq53995c	Orysa_seq38452c
V5_BLAST_0.9SELF0.4OUT-REDO4-Cluster_163687	1	0	2	2	3	2	4	2	6	2	1	2	2	3	2		14	34	1	1	0	1	1	1	1	1	1	1	1	1	1	1	1	1	0	29	14	Vitvi_seq5218c	Orysa_seq43524c	Bradi_Seq11798c	Solly_seq8445c	Sorbi_seq11328c	Poptr_seq67910c	Panvi_seq80705c	Sorbi_seq11329c	Bradi_Seq3235c	Panvi_seq112776c	Panvi_seq62318c	Panvi_seq62317c
V5_BLAST_0.9SELF0.4OUT-REDO4-Cluster_163692	1	0	2	1	1	2	1	1	3	1	1	1	1	1	2		14	19	1	1	0	1	1	1	1	1	1	1	1	1	1	1	1	1	0	18	14	Glyma_seq27738c	Sorbi_seq2695c	Poptr_seq28888c	Ambtr_seq4420c	Vitvi_seq35439c	Artha_Seq10081c	Glyma_seq27739c	Prupe_Seq33066c	Setit_seq26208c	Panvi_seq26282c	Vitvi_seq35440c	Bradi_Seq26693c
V5_BLAST_0.9SELF0.4OUT-REDO4-Cluster_163721	1	1	2	1	0	2	1	1	4	2	2	1	1	2	2		14	23	1	1	1	1	1	0	1	1	1	1	1	1	1	1	1	1	0	22	14	Poptr_seq47285c	Sorbi_seq11814c	Vitvi_seq36061c	Panvi_seq78096c	Artha_Seq30584c	Prupe_Seq28049c	Antam_seq23318c	Artha_Seq20902c	Maldo_seq40711c	Vitvi_seq36062c	Panvi_seq84544c	Setit_seq10036c
V5_BLAST_0.9SELF0.4OUT-REDO4-Cluster_163743	1	0	3	2	1	6	2	3	2	11	1	2	2	2	5		14	43	1	1	0	1	1	1	1	1	1	1	1	1	1	1	1	1	0	38	14	Maldo_seq19736c	Panvi_seq88925c	Orysa_seq30329c	Glyma_seq3411c	Glyma_seq12498c	Poptr_seq50939c	Poptr_seq36529	Vitvi_seq36635c	Poptr_seq50944c	Poptr_seq36530	Poptr_seq50941c	Glyma_seq38902
V5_BLAST_0.9SELF0.4OUT-REDO4-Cluster_163748	1	1	2	1	0	2	1	1	2	2	1	1	1	1	2		14	19	1	1	1	1	1	0	1	1	1	1	1	1	1	1	1	1	0	18	14	Glyma_seq10901c	Poptr_seq49317c	Antam_seq3884c	Ambtr_seq22457c	Solly_seq9016c	Glyma_seq41326c	Orysa_seq33022c	Panvi_seq13139c	Maldo_seq19738c	Panvi_seq127337c	Prupe_Seq30394c	Bradi_Seq20387c
V5_BLAST_0.9SELF0.4OUT-REDO4-Cluster_163791	1	1	1	1	0	1	2	3	3	6	2	1	1	1	1		14	25	1	1	1	1	1	0	1	1	1	1	1	1	1	1	1	1	0	23	14	Poptr_seq3210c	Prupe_Seq32833c	Orysa_seq23680c	Orysa_seq23682	Prupe_Seq32834c	Panvi_seq113371c	Artha_Seq16272c	Antam_seq18944c	Maldo_seq24600c	Panvi_seq109329c	Sorbi_seq35450c	Maldo_seq20389c
V5_BLAST_0.9SELF0.4OUT-REDO4-Cluster_163796	1	0	1	1	1	2	1	1	1	1	1	1	1	1	1		14	15	1	1	0	1	1	1	1	1	1	1	1	1	1	1	1	1	0	15	14	Vitvi_seq37879c	Setit_seq12584c	Poptr_seq60876c	Maldo_seq22934c	Solly_seq24267c	Prupe_Seq32603c	Panvi_seq100776c	Frave_seq9231c	Glyma_seq48220c	Glyma_seq34319c	Orysa_seq24498c	Sorbi_seq30389c
V5_BLAST_0.9SELF0.4OUT-REDO4-Cluster_163909	1	0	3	3	2	4	8	3	8	6	2	3	3	5	2		14	53	1	1	0	1	1	1	1	1	1	1	1	1	1	1	1	1	0	40	14	Poptr_seq8750c	Sorbi_seq26310	Maldo_seq43050c	Vitvi_seq40540c	Vitvi_seq33834c	Glyma_seq45365c	Frave_seq19654c	Artha_Seq33348c	Setit_seq39129c	Panvi_seq10194	Maldo_seq51599c	Ambtr_seq20196c
V5_BLAST_0.9SELF0.4OUT-REDO4-Cluster_163944	1	0	4	1	1	4	3	1	3	4	1	1	1	1	1		14	27	1	1	0	1	1	1	1	1	1	1	1	1	1	1	1	1	0	27	14	Glyma_seq64827c	Orysa_seq25406c	Setit_seq12063c	Glyma_seq49261c	Glyma_seq20826c	Poptr_seq28108c	Poptr_seq28110c	Solly_seq15711c	Prupe_Seq28331c	Panvi_seq114644c	Panvi_seq100225c	Ambtr_seq583c
V5_BLAST_0.9SELF0.4OUT-REDO4-Cluster_163960	1	0	1	4	1	3	4	3	4	4	1	1	1	1	1		14	30	1	1	0	1	1	1	1	1	1	1	1	1	1	1	1	1	0	23	14	Panvi_seq95718	Setit_seq9584c	Prupe_Seq28613c	Sorbi_seq34449c	Orysa_seq823c	Poptr_seq17318c	Artha_Seq12590c	Panvi_seq115756	Glyma_seq12650	Bradi_Seq1234c	Poptr_seq46734c	Orysa_seq822c
V5_BLAST_0.9SELF0.4OUT-REDO4-Cluster_163968	2	0	2	2	2	3	3	2	2	5	3	2	2	2	4		14	36	1	1	0	1	1	1	1	1	1	1	1	1	1	1	1	1	0	19	14	Poptr_seq8554c	Vitvi_seq47975	Artha_Seq3508	Orysa_seq41856	Vitvi_seq47973	Poptr_seq8553c	Ambtr_seq1194c	Glyma_seq4055c	Orysa_seq18419c	Panvi_seq57470c	Sorbi_seq17232	Bradi_Seq2111c
V5_BLAST_0.9SELF0.4OUT-REDO4-Cluster_164010	1	0	1	1	1	3	2	1	2	7	1	1	1	1	1		14	24	1	1	0	1	1	1	1	1	1	1	1	1	1	1	1	1	0	22	14	Ambtr_seq8137c	Poptr_seq13801c	Frave_seq22857c	Solly_seq8937c	Poptr_seq13799c	Poptr_seq13802c	Glyma_seq8084	Sorbi_seq37085c	Maldo_seq24531c	Panvi_seq18716c	Poptr_seq13803c	Bradi_Seq39265c
V5_BLAST_0.9SELF0.4OUT-REDO4-Cluster_164071	2	0	5	2	1	5	6	2	4	7	4	2	1	2	2		14	45	1	1	0	1	1	1	1	1	1	1	1	1	1	1	1	1	0	41	14	Artha_Seq29158c	Maldo_seq37059c	Glyma_seq53008c	Setit_seq5103c	Vitvi_seq44002c	Panvi_seq114587c	Maldo_seq19724c	Setit_seq32745c	Orysa_seq14964c	Poptr_seq19941c	Glyma_seq53009c	Artha_Seq25473c
V5_BLAST_0.9SELF0.4OUT-REDO4-Cluster_164318	1	0	2	1	1	3	6	1	5	5	1	2	1	1	4		14	34	1	1	0	1	1	1	1	1	1	1	1	1	1	1	1	1	0	24	14	Maldo_seq73166	Vitvi_seq49385c	Maldo_seq50685c	Panvi_seq94041	Glyma_seq59167c	Prupe_Seq30541c	Vitvi_seq49386	Maldo_seq50684c	Poptr_seq28115c	Glyma_seq3394c	Panvi_seq26553c	Panvi_seq94040
V5_BLAST_0.9SELF0.4OUT-REDO4-Cluster_164368	1	0	2	2	1	4	2	3	6	2	2	4	1	4	2		14	36	1	1	0	1	1	1	1	1	1	1	1	1	1	1	1	1	0	30	14	Glyma_seq35483c	Prupe_Seq31026c	Prupe_Seq16222	Sorbi_seq12983c	Artha_Seq20254c	Maldo_seq24453	Poptr_seq21816c	Orysa_seq42986c	Panvi_seq42428c	Setit_seq31592c	Poptr_seq63662c	Sorbi_seq9044c
V5_BLAST_0.9SELF0.4OUT-REDO4-Cluster_164410	1	0	4	5	2	5	4	4	7	10	3	3	3	3	3		14	57	1	1	0	1	1	1	1	1	1	1	1	1	1	1	1	1	0	48	14	Panvi_seq26764	Glyma_seq61010c	Artha_Seq11864c	Maldo_seq44569c	Poptr_seq69994c	Poptr_seq8860c	Setit_seq26804c	Frave_seq12209c	Orysa_seq6810	Solly_seq13509c	Ambtr_seq9867c	Panvi_seq20311c
V5_BLAST_0.9SELF0.4OUT-REDO4-Cluster_164425	1	0	1	1	1	1	2	2	2	4	1	1	2	1	1		14	21	1	1	0	1	1	1	1	1	1	1	1	1	1	1	1	1	0	21	14	Vitvi_seq51773c	Solly_seq11275c	Ambtr_seq10886c	Frave_seq30800c	Poptr_seq63299c	Bradi_Seq30155c	Setit_seq9169c	Glyma_seq37072c	Solly_seq10607c	Poptr_seq63298c	Panvi_seq118986c	Artha_Seq18199c
V5_BLAST_0.9SELF0.4OUT-REDO4-Cluster_164496	1	0	1	1	1	3	2	4	4	3	1	1	1	5	1		14	29	1	1	0	1	1	1	1	1	1	1	1	1	1	1	1	1	0	24	14	Orysa_seq22362c	Glyma_seq47134c	Bradi_Seq39070c	Frave_seq32756c	Poptr_seq12011c	Panvi_seq44825c	Glyma_seq55517c	Sorbi_seq40760	Solly_seq18567c	Panvi_seq44824c	Sorbi_seq40227	Panvi_seq17183
V5_BLAST_0.9SELF0.4OUT-REDO4-Cluster_164498	5	0	31	37	6	54	11	21	56	43	49	24	9	32	31		14	409	1	1	0	1	1	1	1	1	1	1	1	1	1	1	1	1	0	333	14	Poptr_seq65698c	Bradi_Seq4312c	Panvi_seq98041c	Glyma_seq20417c	Setit_seq1651c	Panvi_seq61673	Glyma_seq53639c	Prupe_Seq29117c	Artha_Seq1799c	Prupe_Seq30129c	Orysa_seq26519c	Panvi_seq107296c
V5_BLAST_0.9SELF0.4OUT-REDO4-Cluster_165124	1	1	2	1	0	4	9	1	5	4	3	2	4	2	6		14	45	1	1	1	1	1	0	1	1	1	1	1	1	1	1	1	1	0	39	14	Artha_Seq12709c	Maldo_seq48507c	Solly_seq10412	Prupe_Seq32688c	Panvi_seq58974c	Poptr_seq13442c	Glyma_seq60942c	Setit_seq545c	Vitvi_seq14698c	Sorbi_seq9194c	Sorbi_seq8660c	Solly_seq21118c
V5_BLAST_0.9SELF0.4OUT-REDO4-Cluster_165609	1	0	2	1	1	4	2	2	2	8	1	2	3	2	2		14	33	1	1	0	1	1	1	1	1	1	1	1	1	1	1	1	1	0	27	14	Sorbi_seq3222c	Glyma_seq69137c	Solly_seq16183c	Glyma_seq39760	Prupe_Seq30615c	Poptr_seq48929c	Panvi_seq58394c	Poptr_seq36365c	Bradi_Seq28509c	Artha_Seq33250c	Poptr_seq48932	Ambtr_seq16719c
V5_BLAST_0.9SELF0.4OUT-REDO4-Cluster_165771	1	0	2	1	2	5	6	1	2	4	2	1	2	1	2		14	32	1	1	0	1	1	1	1	1	1	1	1	1	1	1	1	1	0	27	14	Prupe_Seq29391c	Orysa_seq13785c	Maldo_seq45153c	Maldo_seq45373	Maldo_seq66178	Maldo_seq21562c	Frave_seq32783c	Ambtr_seq6860c	Sorbi_seq41464c	Artha_Seq6670c	Solly_seq30271c	Setit_seq41220c
V5_BLAST_0.9SELF0.4OUT-REDO4-Cluster_165918	3	0	3	6	4	15	7	4	8	14	15	2	5	4	10		14	100	1	1	0	1	1	1	1	1	1	1	1	1	1	1	1	1	0	26	14	Glyma_seq68589	Prupe_Seq36398	Glyma_seq15087	Frave_seq29025	Prupe_Seq12807	Vitvi_seq28436	Glyma_seq34833	Poptr_seq65352	Sorbi_seq23169c	Artha_Seq19584c	Sorbi_seq23168c	Prupe_Seq36400
V5_BLAST_0.9SELF0.4OUT-REDO4-Cluster_165935	3	0	5	3	2	5	3	3	6	4	2	3	3	3	3		14	48	1	1	0	1	1	1	1	1	1	1	1	1	1	1	1	1	0	29	14	Panvi_seq75139c	Poptr_seq15926	Solly_seq26011c	Poptr_seq8073c	Frave_seq28206c	Poptr_seq15927	Panvi_seq70696	Glyma_seq10941c	Bradi_Seq30970c	Vitvi_seq33303c	Orysa_seq21626c	Artha_Seq644c
V5_BLAST_0.9SELF0.4OUT-REDO4-Cluster_166207	3	0	4	5	2	6	2	3	6	10	8	5	2	5	10		14	71	1	1	0	1	1	1	1	1	1	1	1	1	1	1	1	1	0	55	14	Artha_Seq30698c	Solly_seq369c	Sorbi_seq18154	Poptr_seq37074	Sorbi_seq18155	Poptr_seq47065c	Sorbi_seq13603c	Glyma_seq16193c	Sorbi_seq13604c	Prupe_Seq27635c	Glyma_seq55448c	Poptr_seq47066c
V5_BLAST_0.9SELF0.4OUT-REDO4-Cluster_166323	2	0	3	12	2	5	2	2	9	11	3	2	3	4	2		14	62	1	1	0	1	1	1	1	1	1	1	1	1	1	1	1	1	0	44	14	Bradi_Seq35918c	Panvi_seq41641	Bradi_Seq41387c	Maldo_seq19848c	Prupe_Seq30682c	Sorbi_seq23283c	Ambtr_seq14912	Panvi_seq29450c	Frave_seq19413c	Artha_Seq1664c	Poptr_seq6145c	Glyma_seq26540c
V5_BLAST_0.9SELF0.4OUT-REDO4-Cluster_166894	2	0	3	4	2	8	2	7	19	10	5	5	4	9	7		14	87	1	1	0	1	1	1	1	1	1	1	1	1	1	1	1	1	0	65	14	Sorbi_seq24262c	Panvi_seq122512	Prupe_Seq26799c	Sorbi_seq23201	Solly_seq5197c	Vitvi_seq52430	Frave_seq6011c	Panvi_seq31474c	Solly_seq24289c	Bradi_Seq25239	Vitvi_seq52423	Panvi_seq34318c
V5_BLAST_0.9SELF0.4OUT-REDO4-Cluster_167142	1	0	3	1	1	2	4	1	2	3	1	1	2	1	2		14	25	1	1	0	1	1	1	1	1	1	1	1	1	1	1	1	1	0	22	14	Bradi_Seq40759c	Orysa_seq7432c	Frave_seq14340c	Glyma_seq23538c	Setit_seq21929c	Maldo_seq60953c	Solly_seq21568c	Artha_Seq31351c	Poptr_seq57915c	Panvi_seq46525c	Poptr_seq57916c	Poptr_seq2073c
V5_BLAST_0.9SELF0.4OUT-REDO4-Cluster_167511	2	0	2	17	2	6	4	3	8	12	6	1	2	3	10		14	78	1	1	0	1	1	1	1	1	1	1	1	1	1	1	1	1	0	36	14	Poptr_seq41841	Vitvi_seq43136	Poptr_seq43938	Orysa_seq4082c	Bradi_Seq3550	Bradi_Seq3547	Frave_seq9338	Panvi_seq72548c	Poptr_seq45111c	Poptr_seq32599c	Prupe_Seq33347c	Glyma_seq15417c
V5_BLAST_0.9SELF0.4OUT-REDO4-Cluster_169866	2	0	1	1	1	2	1	1	2	4	2	1	1	1	6		14	26	1	1	0	1	1	1	1	1	1	1	1	1	1	1	1	1	0	18	14	Poptr_seq7808c	Solly_seq1322c	Vitvi_seq42389	Ambtr_seq5765	Prupe_Seq11714	Poptr_seq63594	Vitvi_seq42391	Poptr_seq7807c	Setit_seq10331c	Vitvi_seq54957c	Panvi_seq130459c	Frave_seq18818c
V5_BLAST_0.9SELF0.4OUT-REDO4-Cluster_169890	1	0	1	1	1	6	3	1	2	2	3	1	1	1	8		14	32	1	1	0	1	1	1	1	1	1	1	1	1	1	1	1	1	0	18	14	Glyma_seq33574c	Prupe_Seq35389	Vitvi_seq42703	Orysa_seq34052c	Vitvi_seq42706	Frave_seq30604c	Vitvi_seq42702	Vitvi_seq42704	Glyma_seq9287c	Maldo_seq44355c	Artha_Seq3092c	Poptr_seq7881
V5_BLAST_0.9SELF0.4OUT-REDO4-Cluster_170597	2	0	4	6	4	12	8	3	9	21	10	3	4	3	14		14	103	1	1	0	1	1	1	1	1	1	1	1	1	1	1	1	1	0	74	14	Panvi_seq29012	Frave_seq16029c	Poptr_seq60279c	Vitvi_seq10796	Orysa_seq47809c	Orysa_seq10341	Poptr_seq40c	Panvi_seq43081c	Maldo_seq23238c	Frave_seq12349c	Solly_seq4592c	Bradi_Seq17724c
V5_BLAST_0.9SELF0.4OUT-REDO4-Cluster_166951	2	0	2	8	2	5	7	2	8	11	6	2	2	2	4		14	63	1	1	0	1	1	1	1	1	1	1	1	1	1	1	1	1	0	27	14	Poptr_seq39200	Sorbi_seq12142	Vitvi_seq18627c	Bradi_Seq4471	Bradi_Seq4469	Maldo_seq44540	Prupe_Seq36139	Poptr_seq16111c	Bradi_Seq4472	Ambtr_seq24153	Frave_seq25805c	Prupe_Seq36138
V5_BLAST_0.9SELF0.4OUT-REDO4-Cluster_165835	2	0	2	15	7	6	11	12	31	9	7	13	3	9	16		14	143	1	1	0	1	1	1	1	1	1	1	1	1	1	1	1	1	0	56	14	Bradi_Seq38583	Orysa_seq9457	Panvi_seq40216	Panvi_seq18404c	Panvi_seq109787c	Panvi_seq91809	Bradi_Seq36264c	Sorbi_seq33927c	Poptr_seq43746	Sorbi_seq33928	Setit_seq22767c	Bradi_Seq37046
V5_BLAST_0.9SELF0.4OUT-REDO4-Cluster_164220	6	0	13	11	6	20	20	10	23	22	15	8	13	10	10		14	187	1	1	0	1	1	1	1	1	1	1	1	1	1	1	1	1	0	15	14	Panvi_seq87546	Poptr_seq47283	Bradi_Seq51269	Sorbi_seq37896	Sorbi_seq243	Solly_seq2240	Solly_seq20493	Poptr_seq52830	Vitvi_seq15584	Prupe_Seq17597	Vitvi_seq9710	Bradi_Seq14656
V5_BLAST_0.9SELF0.4OUT-REDO4-Cluster_168900	3	0	4	7	5	22	14	8	21	28	13	9	8	10	16		14	168	1	1	0	1	1	1	1	1	1	1	1	1	1	1	1	1	0	37	14	Glyma_seq33952	Poptr_seq48562	Prupe_Seq29392	Solly_seq15720	Poptr_seq24958	Prupe_Seq45011	Glyma_seq33072c	Poptr_seq17404c	Poptr_seq24962	Setit_seq25213c	Orysa_seq36493	Prupe_Seq31342c
V5_BLAST_0.9SELF0.4OUT-REDO4-Cluster_169795	5	7	5	11	5	7	6	0	17	15	12	8	5	12	17		14	132	1	1	1	1	1	1	1	1	0	1	1	1	1	1	1	1	0	15	14	Prupe_Seq7222	Prupe_Seq7223	Poptr_seq1436	Solly_seq21200c	Vitvi_seq1793c	Maldo_seq22101c	Sorbi_seq39992	Poptr_seq10178	Poptr_seq28227	Panvi_seq125290	Panvi_seq124506	Bradi_Seq50226
V5_BLAST_0.9SELF0.4OUT-REDO4-Cluster_163380	2	0	1	1	1	2	3	5	5	3	3	3	2	2	6		14	39	1	1	0	1	1	1	1	1	1	1	1	1	1	1	1	1	0	29	14	Glyma_seq34716c	Setit_seq24502c	Solly_seq31628c	Prupe_Seq29250	Maldo_seq57691	Vitvi_seq27494c	Bradi_Seq48427c	Solly_seq25511c	Orysa_seq10085c	Prupe_Seq32179c	Sorbi_seq18566	Panvi_seq72824c
V5_BLAST_0.9SELF0.4OUT-REDO4-Cluster_170433	3	0	5	4	3	15	14	5	9	13	7	4	3	7	14		14	106	1	1	0	1	1	1	1	1	1	1	1	1	1	1	1	1	0	27	14	Sorbi_seq13968	Maldo_seq39159	Prupe_Seq27008	Glyma_seq71369	Poptr_seq1153	Orysa_seq48377	Glyma_seq60436c	Frave_seq13836	Solly_seq7028	Glyma_seq13240	Maldo_seq43207c	Panvi_seq59006
V5_BLAST_0.9SELF0.4OUT-REDO4-Cluster_163770	3	0	7	5	3	8	9	4	8	6	5	7	5	7	3		14	80	1	1	0	1	1	1	1	1	1	1	1	1	1	1	1	1	0	12	14	Sorbi_seq8622c	Vitvi_seq43851	Panvi_seq95125	Frave_seq17319c	Glyma_seq4445	Glyma_seq43330	Solly_seq6727	Artha_Seq23852	Setit_seq38364	Prupe_Seq30930	Setit_seq7126	Frave_seq14515
V5_BLAST_0.9SELF0.4OUT-REDO4-Cluster_168842	3	0	3	5	3	8	10	5	11	6	4	9	4	8	3		14	82	1	1	0	1	1	1	1	1	1	1	1	1	1	1	1	1	0	28	14	Sorbi_seq21720c	Ambtr_seq8259c	Maldo_seq35848	Panvi_seq92168c	Orysa_seq37718c	Prupe_Seq41013	Frave_seq30607	Maldo_seq64589	Poptr_seq719	Vitvi_seq27264	Setit_seq3422c	Maldo_seq34588
V5_BLAST_0.9SELF0.4OUT-REDO4-Cluster_162422	1	0	3	1	0	6	1	1	3	4	1	1	1	1	2		13	26	1	1	0	1	1	0	1	1	1	1	1	1	1	1	1	1	0	23	13	Sorbi_seq1883c	Solly_seq22389c	Vitvi_seq1917c	Poptr_seq3572c	Glyma_seq24427c	Glyma_seq24430c	Panvi_seq27283c	Vitvi_seq1918c	Bradi_Seq34928c	Artha_Seq4691c	Orysa_seq37181c	Artha_Seq4690c
V5_BLAST_0.9SELF0.4OUT-REDO4-Cluster_162431	1	0	2	1	0	1	3	1	3	3	1	1	1	1	2		13	21	1	1	0	1	1	0	1	1	1	1	1	1	1	1	1	1	0	20	13	Solly_seq21635c	Bradi_Seq21427c	Maldo_seq47658c	Orysa_seq26527c	Poptr_seq1737c	Vitvi_seq2136c	Maldo_seq47659c	Artha_Seq18857c	Sorbi_seq33090c	Glyma_seq40363c	Panvi_seq99581c	Poptr_seq1736c
V5_BLAST_0.9SELF0.4OUT-REDO4-Cluster_162662	1	0	1	1	1	0	4	2	2	3	2	2	1	2	1		13	23	1	1	0	1	1	1	0	1	1	1	1	1	1	1	1	1	0	21	13	Prupe_Seq31023c	Solly_seq16002c	Ambtr_seq9637c	Maldo_seq64158	Poptr_seq47060c	Sorbi_seq19823c	Panvi_seq74258c	Bradi_Seq13365c	Panvi_seq39871c	Setit_seq33996c	Orysa_seq39270c	Artha_Seq395c
V5_BLAST_0.9SELF0.4OUT-REDO4-Cluster_162714	1	0	1	12	0	1	1	4	11	3	1	2	1	1	3		13	42	1	1	0	1	1	0	1	1	1	1	1	1	1	1	1	1	0	23	13	Panvi_seq82385c	Bradi_Seq6503c	Setit_seq4022c	Poptr_seq66626c	Bradi_Seq6506	Orysa_seq17272c	Bradi_Seq6507	Orysa_seq17271c	Bradi_Seq6509	Panvi_seq82384c	Panvi_seq82386c	Orysa_seq17270c
V5_BLAST_0.9SELF0.4OUT-REDO4-Cluster_162812	1	0	2	1	1	3	4	1	0	3	1	1	2	1	1		13	22	1	1	0	1	1	1	1	1	1	0	1	1	1	1	1	1	0	20	13	Prupe_Seq29359c	Bradi_Seq45304c	Artha_Seq14018c	Ambtr_seq10700c	Poptr_seq68275	Setit_seq15428c	Orysa_seq31791c	Artha_Seq20882c	Maldo_seq43238c	Vitvi_seq12510c	Poptr_seq7656c	Maldo_seq43237c
V5_BLAST_0.9SELF0.4OUT-REDO4-Cluster_163010	1	1	2	1	1	3	2	1	3	1	0	1	0	1	1		13	19	1	1	1	1	1	1	1	1	1	1	1	0	1	0	1	1	0	19	13	Glyma_seq44757c	Panvi_seq105870c	Sorbi_seq25715c	Ambtr_seq25256c	Frave_seq6730c	Glyma_seq64925c	Glyma_seq44756c	Panvi_seq4452c	Orysa_seq3422c	Artha_Seq13190c	Antam_seq11103c	Vitvi_seq17984c
V5_BLAST_0.9SELF0.4OUT-REDO4-Cluster_163095	1	0	2	2	2	0	2	1	2	5	1	2	2	2	2		13	26	1	1	0	1	1	1	0	1	1	1	1	1	1	1	1	1	0	23	13	Artha_Seq33074c	Poptr_seq14215c	Setit_seq14125c	Maldo_seq43145c	Bradi_Seq25557c	Frave_seq4932c	Bradi_Seq31628	Poptr_seq14214c	Vitvi_seq20310c	Sorbi_seq2037c	Frave_seq5728c	Artha_Seq34143c
V5_BLAST_0.9SELF0.4OUT-REDO4-Cluster_163136	1	0	1	8	0	3	3	3	10	3	6	7	2	4	3		13	54	1	1	0	1	1	0	1	1	1	1	1	1	1	1	1	1	0	46	13	Vitvi_seq21393c	Ambtr_seq26740c	Prupe_Seq32816c	Solly_seq8047c	Bradi_Seq37796c	Maldo_seq19333c	Panvi_seq48640c	Bradi_Seq15938c	Panvi_seq38067	Vitvi_seq2613c	Panvi_seq121436c	Poptr_seq4798c
V5_BLAST_0.9SELF0.4OUT-REDO4-Cluster_163284	1	0	1	1	0	4	2	1	2	3	1	1	1	1	1		13	20	1	1	0	1	1	0	1	1	1	1	1	1	1	1	1	1	0	20	13	Poptr_seq55641c	Bradi_Seq24116c	Maldo_seq45132c	Poptr_seq44619c	Glyma_seq476c	Setit_seq9950c	Glyma_seq27053c	Maldo_seq19598c	Glyma_seq27054c	Artha_Seq19862c	Prupe_Seq29321c	Panvi_seq78281c
V5_BLAST_0.9SELF0.4OUT-REDO4-Cluster_163491	1	0	0	1	1	2	1	1	2	2	1	1	1	1	1		13	16	1	1	0	0	1	1	1	1	1	1	1	1	1	1	1	1	0	15	13	Vitvi_seq30395c	Panvi_seq80874	Sorbi_seq4717c	Poptr_seq67125c	Frave_seq27252c	Poptr_seq19638c	Orysa_seq18047c	Maldo_seq39570c	Glyma_seq23861c	Glyma_seq35807c	Setit_seq2700c	Bradi_Seq9209c
V5_BLAST_0.9SELF0.4OUT-REDO4-Cluster_163656	1	0	2	0	1	2	2	1	2	4	1	1	1	1	2		13	21	1	1	0	1	0	1	1	1	1	1	1	1	1	1	1	1	0	21	13	Glyma_seq26752c	Orysa_seq8512c	Poptr_seq26212c	Vitvi_seq34629c	Frave_seq11764c	Poptr_seq26213c	Setit_seq24285c	Sorbi_seq37980c	Solly_seq29052c	Artha_Seq28367c	Ambtr_seq17437c	Poptr_seq26214c
V5_BLAST_0.9SELF0.4OUT-REDO4-Cluster_163752	0	0	2	1	1	7	2	1	2	1	4	1	1	1	4		13	28	1	0	0	1	1	1	1	1	1	1	1	1	1	1	1	1	0	23	13	Frave_seq3852c	Bradi_Seq36996c	Glyma_seq37433c	Orysa_seq10580c	Sorbi_seq40803c	Solly_seq18602c	Glyma_seq37431c	Panvi_seq20973c	Prupe_Seq28551c	Prupe_Seq28549c	Maldo_seq37046	Prupe_Seq28550c
V5_BLAST_0.9SELF0.4OUT-REDO4-Cluster_163867	1	0	2	1	3	9	4	3	7	0	2	2	3	2	1		13	40	1	1	0	1	1	1	1	1	1	1	0	1	1	1	1	1	0	35	13	Maldo_seq59761	Sorbi_seq20033c	Prupe_Seq28319c	Artha_Seq15300c	Artha_Seq13651c	Glyma_seq53014c	Maldo_seq37386c	Panvi_seq40062c	Prupe_Seq28320c	Solly_seq29354c	Maldo_seq23460c	Frave_seq3239
V5_BLAST_0.9SELF0.4OUT-REDO4-Cluster_164014	1	0	0	2	1	4	4	1	2	4	1	1	1	1	1		13	24	1	1	0	0	1	1	1	1	1	1	1	1	1	1	1	1	0	21	13	Panvi_seq96762c	Maldo_seq22610c	Poptr_seq52355c	Bradi_Seq22733c	Maldo_seq40416c	Glyma_seq5904c	Vitvi_seq42949c	Poptr_seq52354c	Poptr_seq45220c	Panvi_seq119669c	Sorbi_seq34917c	Maldo_seq40415c
V5_BLAST_0.9SELF0.4OUT-REDO4-Cluster_164026	1	0	2	1	1	1	1	0	3	2	1	1	1	1	2		13	18	1	1	0	1	1	1	1	1	0	1	1	1	1	1	1	1	0	18	13	Artha_Seq5863c	Solly_seq33293c	Prupe_Seq27170c	Glyma_seq51618c	Ambtr_seq17820c	Panvi_seq115551c	Artha_Seq5862c	Poptr_seq52139c	Frave_seq17721c	Panvi_seq98683c	Vitvi_seq43103c	Panvi_seq98682c
V5_BLAST_0.9SELF0.4OUT-REDO4-Cluster_164090	0	0	1	1	1	2	2	2	1	3	1	1	1	1	1		13	18	1	0	0	1	1	1	1	1	1	1	1	1	1	1	1	1	0	18	13	Solly_seq8248c	Bradi_Seq35194c	Poptr_seq45294c	Panvi_seq127387c	Sorbi_seq42809c	Prupe_Seq27246c	Vitvi_seq44525c	Glyma_seq70462c	Maldo_seq39320c	Orysa_seq40589c	Frave_seq21238c	Artha_Seq10382c
V5_BLAST_0.9SELF0.4OUT-REDO4-Cluster_164209	1	0	1	1	0	2	3	1	2	6	1	1	2	2	2		13	25	1	1	0	1	1	0	1	1	1	1	1	1	1	1	1	1	0	24	13	Glyma_seq41731c	Sorbi_seq22517c	Orysa_seq20006c	Prupe_Seq26980c	Poptr_seq26928c	Maldo_seq20343c	Vitvi_seq47024c	Poptr_seq29577c	Panvi_seq82692c	Vitvi_seq47025c	Bradi_Seq6580c	Poptr_seq33464c
V5_BLAST_0.9SELF0.4OUT-REDO4-Cluster_166330	2	0	2	2	0	4	4	2	7	14	3	2	2	4	6		13	54	1	1	0	1	1	0	1	1	1	1	1	1	1	1	1	1	0	44	13	Maldo_seq28688	Poptr_seq46992c	Poptr_seq46995c	Orysa_seq11555c	Glyma_seq39583c	Poptr_seq46994c	Panvi_seq9795c	Maldo_seq67365c	Prupe_Seq28527c	Setit_seq41003c	Poptr_seq19305c	Poptr_seq46991
V5_BLAST_0.9SELF0.4OUT-REDO4-Cluster_166749	1	0	0	5	1	8	3	3	13	3	2	6	3	3	2		13	53	1	1	0	0	1	1	1	1	1	1	1	1	1	1	1	1	0	38	13	Setit_seq15358	Panvi_seq33861c	Bradi_Seq35217c	Poptr_seq64755c	Panvi_seq97019	Setit_seq25623c	Panvi_seq6753	Solly_seq14251c	Glyma_seq68582	Maldo_seq36580c	Bradi_Seq35218c	Sorbi_seq36249c
V5_BLAST_0.9SELF0.4OUT-REDO4-Cluster_163124	1	0	2	1	1	2	0	1	2	6	1	1	1	1	1		13	21	1	1	0	1	1	1	1	0	1	1	1	1	1	1	1	1	0	14	13	Artha_Seq32033c	Poptr_seq40238	Poptr_seq40237	Poptr_seq40235	Artha_Seq32032c	Glyma_seq21063c	Solly_seq12690c	Poptr_seq40239	Frave_seq6765c	Setit_seq26377c	Sorbi_seq3826c	Panvi_seq34210
V5_BLAST_0.9SELF0.4OUT-REDO4-Cluster_162776	0	2	1	1	1	5	0	1	4	3	2	2	2	2	2		13	28	1	0	1	1	1	1	1	0	1	1	1	1	1	1	1	1	0	25	13	Vitvi_seq11354c	Prupe_Seq26822c	Solly_seq12081c	Frave_seq4376c	Panvi_seq98739c	Glyma_seq62145c	Vitvi_seq11353c	Sorbi_seq31657c	Artha_Seq24334c	Glyma_seq62143c	Sorbi_seq31658c	Antam_seq10681c
V5_BLAST_0.9SELF0.4OUT-REDO4-Cluster_154499	1	1	1	9	1	1	3	1	24	2	2	10	1	1	2		15	60	1	1	1	1	1	1	1	1	1	1	1	1	1	1	1	0	0	43	14	Setit_seq40397c	Setit_seq40395c	Bradi_Seq18069c	Artha_Seq17098c	Panvi_seq119774c	Panvi_seq119787	Setit_seq40394c	Panvi_seq119780	Panvi_seq119789c	Panvi_seq119785	Bradi_Seq18070c	Panvi_seq12010c
V5_BLAST_0.9SELF0.4OUT-REDO4-Cluster_159058	1	1	4	1	1	6	2	1	4	7	6	2	1	2	1		15	40	1	1	1	1	1	1	1	1	1	1	1	1	1	1	1	0	0	33	14	Glyma_seq26704c	Vitvi_seq35296	Orysa_seq28942c	Artha_Seq7953c	Panvi_seq100929	Sorbi_seq25302	Poptr_seq29550c	Poptr_seq32755c	Prupe_Seq32178c	Artha_Seq7955c	Ambtr_seq4800c	Sorbi_seq25301c
V5_BLAST_0.9SELF0.4OUT-REDO4-Cluster_162529	1	2	1	1	1	1	7	1	3	2	2	1	2	1	1		15	27	1	1	1	1	1	0	1	1	1	1	1	1	1	1	1	1	0	22	14	Maldo_seq45197c	Orysa_seq21609c	Frave_seq14889	Maldo_seq30711	Panvi_seq111186c	Poptr_seq33871c	Antam_seq7982c	Solly_seq6601c	Bradi_Seq35502c	Vitvi_seq4461c	Maldo_seq71990	Artha_Seq22237c
V5_BLAST_0.9SELF0.4OUT-REDO4-Cluster_162630	1	1	1	1	1	3	1	1	1	1	1	1	1	1	1		15	17	1	1	1	1	0	1	1	1	1	1	1	1	1	1	1	1	0	15	14	Glyma_seq57050c	Frave_seq7749c	Maldo_seq22956c	Antam_seq7594c	Vitvi_seq7127c	Glyma_seq46449c	Solly_seq16964c	Prupe_Seq31417c	Orysa_seq44791c	Setit_seq26767c	Sorbi_seq3477c	Panvi_seq26582c
V5_BLAST_0.9SELF0.4OUT-REDO4-Cluster_162652	1	1	1	4	1	4	3	3	4	4	1	2	1	3	2		15	35	1	1	1	1	1	1	1	1	1	1	1	1	1	0	1	1	0	31	14	Panvi_seq80526c	Ambtr_seq4080c	Panvi_seq124540c	Bradi_Seq10053c	Glyma_seq9154c	Panvi_seq37102c	Antam_seq16232c	Solly_seq17720	Vitvi_seq7715c	Orysa_seq15163c	Glyma_seq30337c	Setit_seq33433c
V5_BLAST_0.9SELF0.4OUT-REDO4-Cluster_162665	2	2	5	5	1	6	4	2	11	5	6	10	1	5	3		15	68	1	1	1	1	1	1	1	1	1	1	1	1	1	0	1	1	0	50	14	Prupe_Seq37552	Glyma_seq22064c	Setit_seq38830c	Setit_seq18108c	Artha_Seq18416	Ambtr_seq19576	Setit_seq18106c	Maldo_seq9170	Setit_seq42793c	Poptr_seq59981c	Maldo_seq73233c	Bradi_Seq22621
V5_BLAST_0.9SELF0.4OUT-REDO4-Cluster_162669	1	1	1	1	1	3	2	2	2	4	3	1	3	1	6		15	32	1	1	1	1	1	1	1	0	1	1	1	1	1	1	1	1	0	28	14	Solly_seq11304c	Frave_seq29967c	Prupe_Seq26231c	Setit_seq42541c	Vitvi_seq8234c	Glyma_seq58625c	Poptr_seq25017c	Orysa_seq12929c	Glyma_seq66130c	Prupe_Seq28987c	Poptr_seq12929c	Prupe_Seq29076c
V5_BLAST_0.9SELF0.4OUT-REDO4-Cluster_162672	1	1	4	1	1	2	3	1	2	1	1	1	1	1	1		15	22	1	1	1	1	1	0	1	1	1	1	1	1	1	1	1	1	0	19	14	Panvi_seq113980	Maldo_seq43949c	Panvi_seq102438c	Frave_seq11951	Vitvi_seq8300c	Glyma_seq3135c	Artha_Seq1662c	Bradi_Seq42141c	Setit_seq10550c	Artha_Seq1402c	Poptr_seq54563c	Maldo_seq24552c
V5_BLAST_0.9SELF0.4OUT-REDO4-Cluster_162772	1	2	3	1	1	4	2	2	3	7	2	1	2	1	2		15	34	1	1	0	1	1	1	1	1	1	1	1	1	1	1	1	1	0	28	14	Poptr_seq4529c	Frave_seq3715c	Panvi_seq30896c	Panvi_seq30897c	Poptr_seq4532c	Orysa_seq36625c	Solly_seq21934c	Poptr_seq4530c	Vitvi_seq11188c	Glyma_seq67709c	Prupe_Seq27168c	Antam_seq11547
V5_BLAST_0.9SELF0.4OUT-REDO4-Cluster_162778	1	1	2	2	1	4	3	1	4	7	1	2	2	3	4		15	38	1	1	0	1	1	1	1	1	1	1	1	1	1	1	1	1	0	30	14	Poptr_seq60831c	Sorbi_seq27432c	Artha_Seq31153c	Bradi_Seq46032c	Panvi_seq107171	Setit_seq18987c	Vitvi_seq11420c	Sorbi_seq27992c	Panvi_seq4361c	Orysa_seq5138c	Panvi_seq4363	Vitvi_seq11419
V5_BLAST_0.9SELF0.4OUT-REDO4-Cluster_162786	1	2	1	1	1	2	2	1	2	3	1	1	1	2	3		15	24	1	1	1	1	1	0	1	1	1	1	1	1	1	1	1	1	0	23	14	Vitvi_seq11662c	Vitvi_seq11665c	Sorbi_seq22211c	Artha_Seq21415c	Orysa_seq30895c	Ambtr_seq23682c	Poptr_seq61442c	Vitvi_seq11663c	Poptr_seq1129c	Panvi_seq89812c	Bradi_Seq45148c	Setit_seq16374c
V5_BLAST_0.9SELF0.4OUT-REDO4-Cluster_162790	1	3	1	1	2	3	2	2	8	3	3	1	2	1	4		15	37	1	1	1	1	1	0	1	1	1	1	1	1	1	1	1	1	0	25	14	Panvi_seq46045	Vitvi_seq11796c	Vitvi_seq11797c	Poptr_seq58064c	Prupe_Seq26957c	Panvi_seq46044	Antam_seq24187c	Frave_seq5940	Setit_seq29418c	Antam_seq864c	Vitvi_seq11799	Prupe_Seq26956c
V5_BLAST_0.9SELF0.4OUT-REDO4-Cluster_163072	1	2	2	2	1	4	2	1	3	2	1	1	1	2	3		15	28	1	1	1	0	1	1	1	1	1	1	1	1	1	1	1	1	0	25	14	Bradi_Seq43961c	Vitvi_seq19645c	Antam_seq27820c	Setit_seq17049c	Artha_Seq23696	Sorbi_seq23495c	Vitvi_seq19646c	Glyma_seq57243c	Poptr_seq63864c	Panvi_seq67060c	Bradi_Seq43962c	Glyma_seq9872c
V5_BLAST_0.9SELF0.4OUT-REDO4-Cluster_163096	1	1	1	1	1	2	3	1	4	1	1	1	1	1	1		15	21	1	1	1	1	1	1	0	1	1	1	1	1	1	1	1	1	0	19	14	Bradi_Seq21829c	Artha_Seq34832c	Sorbi_seq2970c	Panvi_seq23945c	Ambtr_seq2241c	Vitvi_seq20321c	Antam_seq13897c	Maldo_seq20664c	Setit_seq25670c	Orysa_seq34857c	Solly_seq15675c	Panvi_seq36677c
V5_BLAST_0.9SELF0.4OUT-REDO4-Cluster_163119	1	2	1	2	1	2	1	2	5	3	1	2	2	2	1		15	28	1	0	1	1	1	1	1	1	1	1	1	1	1	1	1	1	0	22	14	Setit_seq18373c	Panvi_seq126567c	Poptr_seq39040c	Vitvi_seq20852c	Solly_seq14598c	Frave_seq7108c	Panvi_seq97357c	Panvi_seq126566c	Sorbi_seq27702c	Prupe_Seq26385c	Panvi_seq122843c	Maldo_seq70815c
V5_BLAST_0.9SELF0.4OUT-REDO4-Cluster_163128	1	1	2	1	1	3	3	1	3	2	2	1	1	1	1		15	24	1	1	1	1	1	0	1	1	1	1	1	1	1	1	1	1	0	20	14	Antam_seq2783c	Maldo_seq71357	Prupe_Seq29630c	Sorbi_seq13454c	Panvi_seq36602c	Panvi_seq90630c	Artha_Seq24055c	Glyma_seq14735c	Panvi_seq39450c	Maldo_seq41515c	Bradi_Seq44032c	Prupe_Seq43173
V5_BLAST_0.9SELF0.4OUT-REDO4-Cluster_163141	1	1	1	1	1	3	1	1	2	1	3	1	1	1	2		15	21	1	1	1	1	1	0	1	1	1	1	1	1	1	1	1	1	0	19	14	Sorbi_seq5420c	Frave_seq25710	Vitvi_seq21445c	Antam_seq20398c	Glyma_seq23030c	Glyma_seq37754c	Panvi_seq83848c	Maldo_seq24555c	Prupe_Seq29788c	Artha_Seq24789c	Orysa_seq17719c	Ambtr_seq9703c
V5_BLAST_0.9SELF0.4OUT-REDO4-Cluster_163171	1	1	2	1	1	8	4	1	2	7	4	1	1	4	2		15	40	1	1	0	1	1	1	1	1	1	1	1	1	1	1	1	1	0	35	14	Ambtr_seq6031c	Glyma_seq29143c	Vitvi_seq22322c	Poptr_seq40863c	Vitvi_seq22321c	Prupe_Seq29783c	Sorbi_seq34135	Sorbi_seq34132	Sorbi_seq34133c	Poptr_seq40865c	Poptr_seq40867c	Artha_Seq34122c
V5_BLAST_0.9SELF0.4OUT-REDO4-Cluster_163204	5	2	6	9	5	15	12	9	24	10	8	7	7	13	10		15	142	1	1	0	1	1	1	1	1	1	1	1	1	1	1	1	1	0	31	14	Bradi_Seq297	Solly_seq22640	Glyma_seq39431c	Glyma_seq68949	Antam_seq14480	Ambtr_seq2943c	Vitvi_seq121c	Artha_Seq29575c	Poptr_seq26813	Vitvi_seq23356c	Panvi_seq30247	Orysa_seq36085c
V5_BLAST_0.9SELF0.4OUT-REDO4-Cluster_163211	1	3	2	1	1	3	2	1	4	5	2	1	1	1	4		15	32	1	1	1	1	1	1	1	1	0	1	1	1	1	1	1	1	0	31	14	Bradi_Seq46750c	Maldo_seq21942c	Artha_Seq18984c	Prupe_Seq32271c	Antam_seq6842c	Poptr_seq51430c	Vitvi_seq23625c	Poptr_seq51432c	Poptr_seq51433c	Panvi_seq66096c	Frave_seq21168c	Panvi_seq64466c
V5_BLAST_0.9SELF0.4OUT-REDO4-Cluster_163239	2	2	3	4	2	3	6	2	8	8	2	2	2	2	14		15	62	1	1	1	1	1	1	1	1	0	1	1	1	1	1	1	1	0	24	14	Vitvi_seq40532	Frave_seq27826	Prupe_Seq38484	Setit_seq20635	Maldo_seq40610	Setit_seq37054c	Artha_Seq21757c	Vitvi_seq40530	Prupe_Seq28835c	Vitvi_seq40528	Antam_seq12805c	Poptr_seq45925
V5_BLAST_0.9SELF0.4OUT-REDO4-Cluster_163323	1	1	1	1	1	2	1	1	1	1	1	1	1	2	1		15	17	1	1	1	1	1	0	1	1	1	1	1	1	1	1	1	1	0	16	14	Ambtr_seq20752c	Frave_seq20836	Bradi_Seq14132c	Setit_seq23189c	Glyma_seq69328c	Vitvi_seq26318c	Maldo_seq22313c	Orysa_seq39095c	Sorbi_seq19958c	Panvi_seq74619c	Artha_Seq20339c	Poptr_seq51007c
V5_BLAST_0.9SELF0.4OUT-REDO4-Cluster_163327	1	1	1	1	1	2	4	2	3	2	2	1	1	2	1		15	25	1	1	1	1	1	1	1	1	1	1	1	1	0	1	1	1	0	23	14	Poptr_seq64838c	Panvi_seq67994c	Vitvi_seq26417c	Poptr_seq64839c	Maldo_seq37239c	Artha_Seq21560c	Glyma_seq35422c	Prupe_Seq31027c	Maldo_seq55170	Maldo_seq37215c	Antam_seq8229c	Setit_seq30684
V5_BLAST_0.9SELF0.4OUT-REDO4-Cluster_163328	1	1	1	1	1	2	3	1	2	4	1	1	1	1	1		15	22	1	0	1	1	1	1	1	1	1	1	1	1	1	1	1	1	0	20	14	Poptr_seq47338c	Poptr_seq47337c	Antam_seq4810c	Bradi_Seq18408c	Prupe_Seq27291c	Ambtr_seq21235	Maldo_seq42339c	Maldo_seq561	Poptr_seq15056c	Orysa_seq41834c	Vitvi_seq26420c	Glyma_seq53455c
V5_BLAST_0.9SELF0.4OUT-REDO4-Cluster_163395	1	1	1	1	1	2	1	2	2	2	1	1	1	1	1		15	19	1	0	1	1	1	1	1	1	1	1	1	1	1	1	1	1	0	18	14	Poptr_seq63634c	Prupe_Seq29269c	Solly_seq17333c	Panvi_seq58020c	Sorbi_seq7799c	Bradi_Seq6974c	Glyma_seq17641c	Frave_seq22024c	Artha_Seq25154c	Setit_seq186c	Vitvi_seq27889c	Orysa_seq20122c
V5_BLAST_0.9SELF0.4OUT-REDO4-Cluster_163409	1	2	2	1	1	2	2	1	2	1	1	1	1	1	4		15	23	1	0	1	1	1	1	1	1	1	1	1	1	1	1	1	1	0	22	14	Ambtr_seq12842	Maldo_seq24516c	Vitvi_seq28329c	Frave_seq30239c	Orysa_seq36035c	Vitvi_seq28330c	Artha_Seq34829c	Artha_Seq34828c	Panvi_seq33452c	Vitvi_seq28332c	Glyma_seq31653c	Poptr_seq61676c
V5_BLAST_0.9SELF0.4OUT-REDO4-Cluster_163427	1	1	1	1	1	4	2	2	3	2	2	1	2	1	1		15	25	1	0	1	1	1	1	1	1	1	1	1	1	1	1	1	1	0	23	14	Glyma_seq73071c	Poptr_seq66200c	Glyma_seq5978c	Prupe_Seq29254c	Solly_seq16784c	Setit_seq32837c	Solly_seq29775c	Antam_seq2610c	Maldo_seq44011c	Glyma_seq22683c	Ambtr_seq25846	Frave_seq31047c
V5_BLAST_0.9SELF0.4OUT-REDO4-Cluster_163505	1	1	1	1	1	2	2	1	2	4	2	1	2	1	3		15	25	1	0	1	1	1	1	1	1	1	1	1	1	1	1	1	1	0	23	14	Prupe_Seq29650c	Orysa_seq33293c	Glyma_seq12839c	Sorbi_seq43221c	Poptr_seq19648c	Maldo_seq53122c	Panvi_seq11551c	Vitvi_seq30904c	Antam_seq5252c	Vitvi_seq30903c	Glyma_seq39306c	Poptr_seq19647c
V5_BLAST_0.9SELF0.4OUT-REDO4-Cluster_163526	1	2	2	2	1	4	5	1	6	1	8	1	1	2	6		15	43	1	1	1	1	1	0	1	1	1	1	1	1	1	1	1	1	0	36	14	Maldo_seq45600	Sorbi_seq34534c	Bradi_Seq43272c	Glyma_seq57829c	Solly_seq28652c	Maldo_seq22719c	Orysa_seq375c	Vitvi_seq31502c	Maldo_seq52950c	Sorbi_seq34533c	Panvi_seq117779c	Prupe_Seq43354
V5_BLAST_0.9SELF0.4OUT-REDO4-Cluster_163530	1	1	1	2	1	2	3	1	3	8	1	2	1	3	2		15	32	1	1	1	1	1	0	1	1	1	1	1	1	1	1	1	1	0	28	14	Maldo_seq2253	Poptr_seq61953c	Glyma_seq40835c	Sorbi_seq40333c	Solly_seq29637c	Poptr_seq19351c	Panvi_seq17799c	Setit_seq16250c	Poptr_seq19347c	Bradi_Seq41584c	Poptr_seq61952c	Maldo_seq45724
V5_BLAST_0.9SELF0.4OUT-REDO4-Cluster_163535	1	1	1	1	1	1	2	4	4	1	1	2	1	1	2		15	24	1	0	1	1	1	1	1	1	1	1	1	1	1	1	1	1	0	17	14	Orysa_seq31193	Panvi_seq87676	Panvi_seq87677c	Solly_seq28752c	Panvi_seq87675c	Maldo_seq17252	Orysa_seq31192c	Artha_Seq30167c	Bradi_Seq41815c	Glyma_seq40509c	Sorbi_seq24128c	Orysa_seq31196
V5_BLAST_0.9SELF0.4OUT-REDO4-Cluster_163581	1	1	1	1	1	2	1	1	2	2	1	1	1	1	2		15	19	1	1	1	1	1	1	1	1	1	1	1	0	1	1	1	1	0	16	14	Panvi_seq65331c	Solly_seq18562c	Prupe_Seq34340	Poptr_seq8887c	Glyma_seq54063	Artha_Seq3432c	Frave_seq20498c	Orysa_seq30864c	Sorbi_seq24552c	Bradi_Seq52480c	Poptr_seq13763	Antam_seq8152c
V5_BLAST_0.9SELF0.4OUT-REDO4-Cluster_163592	1	1	2	2	1	1	2	1	1	4	1	1	1	1	3		15	23	1	1	1	1	1	0	1	1	1	1	1	1	1	1	1	1	0	18	14	Maldo_seq26313	Antam_seq330c	Vitvi_seq33122c	Poptr_seq11730c	Poptr_seq11732	Glyma_seq11723c	Sorbi_seq21734c	Frave_seq20240	Artha_Seq14640c	Vitvi_seq33123c	Prupe_Seq27742c	Poptr_seq11731
[truncated: 221 more rows]
[truncated: 1,541 more columns]

## Sheet: Shared-Synonyms
V5_BLAST_0.9SELF0.4OUT-REDO4-Cluster_162377	LTA2	PLE2
V5_BLAST_0.9SELF0.4OUT-REDO4-Cluster_162379	RPL15
V5_BLAST_0.9SELF0.4OUT-REDO4-Cluster_162384
V5_BLAST_0.9SELF0.4OUT-REDO4-Cluster_162487	ABC1	ATABC1	ATNAP1	LAF6
V5_BLAST_0.9SELF0.4OUT-REDO4-Cluster_162533	ATHX	ATX	THX
[truncated: 625 more rows]
[truncated: 8 more columns]

## Sheet: Shared-Arabidopsis
V5_BLAST_0.9SELF0.4OUT-REDO4-Cluster_162377	AT3G25860.1
[truncated: 627 more rows]
[truncated: 17 more columns]

[truncated: 6 more sheets: Unique, Monocots, Poaceae, Dicots, Rosids, Rosaceae]
