# Supplementary material for: Genome-Scale Characterization of Predicted Plastid-Targeted Proteomes in Higher Plants
Source: Sci Rep. 2020 May 19;10:8281. doi: 10.1038/s41598-020-64670-5 (PMC7237471; doi:10.1038/s41598-020-64670-5)
Supplement: Supplementary file 4 [file 41598_2020_64670_MOESM4_ESM.zip › Supplementary File 4/Supplementary File 4.xlsx]

## Sheet: Plastidial
	Total Proteome																		Plastome
Cluster Number	Ambtr	Antam	Artha	Bradi	Frave	Glyma	Maldo	Orysa	Panvi	Poptr	Prupe	Setit	Solly	Sorbi	Vitvi	Total species	Total Sequences		Ambtr Plastidial	Antam Plastidial	Artha Plastidial	Bradi Plastidial	Frave Plastidial	Glyma Plastidial	Maldo Plastidial	Orysa Plastidial	Panvi Plastidial	Poptr Plastidial	Prupe Plastidial	Setit Plastidial	Solly Plastidial	Sorbi Plastidial	Vitvi Plastidial	Unique Cluster	Plastidial Sequences	Plastid Species
V5_UCLUSTfixed_0.90-Cluster_13	1	0	0	0	0	0	0	0	0	0	0	0	0	0	0	1	1		1	0	0	0	0	0	0	0	0	0	0	0	0	0	0	1	1	1	Ambtr_seq10041c
V5_UCLUSTfixed_0.90-Cluster_54	1	0	0	0	0	0	0	0	0	0	0	0	0	0	0	1	1		1	0	0	0	0	0	0	0	0	0	0	0	0	0	0	1	1	1	Ambtr_seq10147c
V5_UCLUSTfixed_0.90-Cluster_58	1	0	0	0	0	0	0	0	0	0	0	0	0	0	0	1	1		1	0	0	0	0	0	0	0	0	0	0	0	0	0	0	1	1	1	Ambtr_seq10156c
V5_UCLUSTfixed_0.90-Cluster_77	1	0	0	0	0	0	0	0	0	0	0	0	0	0	0	1	1		1	0	0	0	0	0	0	0	0	0	0	0	0	0	0	1	1	1	Ambtr_seq10192c
V5_UCLUSTfixed_0.90-Cluster_78	1	0	0	0	0	0	0	0	0	0	0	0	0	0	0	1	1		1	0	0	0	0	0	0	0	0	0	0	0	0	0	0	1	1	1	Ambtr_seq10193c
V5_UCLUSTfixed_0.90-Cluster_84	1	0	0	0	0	0	0	0	0	0	0	0	0	0	0	1	1		1	0	0	0	0	0	0	0	0	0	0	0	0	0	0	1	1	1	Ambtr_seq10217c
V5_UCLUSTfixed_0.90-Cluster_85	1	0	0	0	0	0	0	0	0	0	0	0	0	0	0	1	1		1	0	0	0	0	0	0	0	0	0	0	0	0	0	0	1	1	1	Ambtr_seq10218c
V5_UCLUSTfixed_0.90-Cluster_87	1	0	0	0	0	0	0	0	0	0	0	0	0	0	0	1	1		1	0	0	0	0	0	0	0	0	0	0	0	0	0	0	1	1	1	Ambtr_seq10225c
V5_UCLUSTfixed_0.90-Cluster_90	1	0	0	0	0	0	0	0	0	0	0	0	0	0	0	1	1		1	0	0	0	0	0	0	0	0	0	0	0	0	0	0	1	1	1	Ambtr_seq10233c
V5_UCLUSTfixed_0.90-Cluster_110	1	0	0	0	0	0	0	0	0	0	0	0	0	0	0	1	1		1	0	0	0	0	0	0	0	0	0	0	0	0	0	0	1	1	1	Ambtr_seq10297c
V5_UCLUSTfixed_0.90-Cluster_123	1	0	0	0	0	0	0	0	0	0	0	0	0	0	0	1	1		1	0	0	0	0	0	0	0	0	0	0	0	0	0	0	1	1	1	Ambtr_seq10350c
V5_UCLUSTfixed_0.90-Cluster_131	1	0	0	0	0	0	0	0	0	0	0	0	0	0	0	1	1		1	0	0	0	0	0	0	0	0	0	0	0	0	0	0	1	1	1	Ambtr_seq1038c
V5_UCLUSTfixed_0.90-Cluster_132	1	0	0	0	0	0	0	0	0	0	0	0	0	0	0	1	1		1	0	0	0	0	0	0	0	0	0	0	0	0	0	0	1	1	1	Ambtr_seq10383c
V5_UCLUSTfixed_0.90-Cluster_146	1	0	0	0	0	0	0	0	0	0	0	0	0	0	0	1	1		1	0	0	0	0	0	0	0	0	0	0	0	0	0	0	1	1	1	Ambtr_seq10428c
V5_UCLUSTfixed_0.90-Cluster_148	1	0	0	0	0	0	0	0	0	0	0	0	0	0	0	1	1		1	0	0	0	0	0	0	0	0	0	0	0	0	0	0	1	1	1	Ambtr_seq10430c
V5_UCLUSTfixed_0.90-Cluster_180	1	0	0	0	0	0	0	0	0	0	0	0	0	0	0	1	1		1	0	0	0	0	0	0	0	0	0	0	0	0	0	0	1	1	1	Ambtr_seq10540c
V5_UCLUSTfixed_0.90-Cluster_234	1	0	0	0	0	0	0	0	0	0	0	0	0	0	0	1	1		1	0	0	0	0	0	0	0	0	0	0	0	0	0	0	1	1	1	Ambtr_seq10700c
V5_UCLUSTfixed_0.90-Cluster_250	1	0	0	0	0	0	0	0	0	0	0	0	0	0	0	1	1		1	0	0	0	0	0	0	0	0	0	0	0	0	0	0	1	1	1	Ambtr_seq10762c
V5_UCLUSTfixed_0.90-Cluster_261	1	0	0	0	0	0	0	0	0	0	0	0	0	0	0	1	1		1	0	0	0	0	0	0	0	0	0	0	0	0	0	0	1	1	1	Ambtr_seq10786c
V5_UCLUSTfixed_0.90-Cluster_270	1	0	0	0	0	0	0	0	0	0	0	0	0	0	0	1	1		1	0	0	0	0	0	0	0	0	0	0	0	0	0	0	1	1	1	Ambtr_seq10804c
V5_UCLUSTfixed_0.90-Cluster_273	1	0	0	0	0	0	0	0	0	0	0	0	0	0	0	1	1		1	0	0	0	0	0	0	0	0	0	0	0	0	0	0	1	1	1	Ambtr_seq1081c
V5_UCLUSTfixed_0.90-Cluster_320	1	0	0	0	0	0	0	0	0	0	0	0	0	0	0	1	1		1	0	0	0	0	0	0	0	0	0	0	0	0	0	0	1	1	1	Ambtr_seq10921c
V5_UCLUSTfixed_0.90-Cluster_321	1	0	0	0	0	0	0	0	0	0	0	0	0	0	0	1	1		1	0	0	0	0	0	0	0	0	0	0	0	0	0	0	1	1	1	Ambtr_seq1093c
V5_UCLUSTfixed_0.90-Cluster_331	1	0	0	0	0	0	0	0	0	0	0	0	0	0	0	1	1		1	0	0	0	0	0	0	0	0	0	0	0	0	0	0	1	1	1	Ambtr_seq10961c
V5_UCLUSTfixed_0.90-Cluster_337	1	0	0	0	0	0	0	0	0	0	0	0	0	0	0	1	1		1	0	0	0	0	0	0	0	0	0	0	0	0	0	0	1	1	1	Ambtr_seq10974c
V5_UCLUSTfixed_0.90-Cluster_390	1	0	0	0	0	0	0	0	0	0	0	0	0	0	0	1	1		1	0	0	0	0	0	0	0	0	0	0	0	0	0	0	1	1	1	Ambtr_seq11098c
V5_UCLUSTfixed_0.90-Cluster_421	1	0	0	0	0	0	0	0	0	0	0	0	0	0	0	1	1		1	0	0	0	0	0	0	0	0	0	0	0	0	0	0	1	1	1	Ambtr_seq11195c
V5_UCLUSTfixed_0.90-Cluster_439	1	0	0	0	0	0	0	0	0	0	0	0	0	0	0	1	1		1	0	0	0	0	0	0	0	0	0	0	0	0	0	0	1	1	1	Ambtr_seq11242c
V5_UCLUSTfixed_0.90-Cluster_477	1	0	0	0	0	0	0	0	0	0	0	0	0	0	0	1	1		1	0	0	0	0	0	0	0	0	0	0	0	0	0	0	1	1	1	Ambtr_seq1133c
V5_UCLUSTfixed_0.90-Cluster_490	1	0	0	0	0	0	0	0	0	0	0	0	0	0	0	1	1		1	0	0	0	0	0	0	0	0	0	0	0	0	0	0	1	1	1	Ambtr_seq11376c
V5_UCLUSTfixed_0.90-Cluster_498	1	0	0	0	0	0	0	0	0	0	0	0	0	0	0	1	1		1	0	0	0	0	0	0	0	0	0	0	0	0	0	0	1	1	1	Ambtr_seq11384c
V5_UCLUSTfixed_0.90-Cluster_499	1	0	0	0	0	0	0	0	0	0	0	0	0	0	0	1	1		1	0	0	0	0	0	0	0	0	0	0	0	0	0	0	1	1	1	Ambtr_seq11385c
V5_UCLUSTfixed_0.90-Cluster_504	1	0	0	0	0	0	0	0	0	0	0	0	0	0	0	1	1		1	0	0	0	0	0	0	0	0	0	0	0	0	0	0	1	1	1	Ambtr_seq11392c
V5_UCLUSTfixed_0.90-Cluster_517	1	0	0	0	0	0	0	0	0	0	0	0	0	0	0	1	1		1	0	0	0	0	0	0	0	0	0	0	0	0	0	0	1	1	1	Ambtr_seq11413c
V5_UCLUSTfixed_0.90-Cluster_560	1	0	0	0	0	0	0	0	0	0	0	0	0	0	0	1	1		1	0	0	0	0	0	0	0	0	0	0	0	0	0	0	1	1	1	Ambtr_seq11510c
V5_UCLUSTfixed_0.90-Cluster_562	1	0	0	0	0	0	0	0	0	0	0	0	0	0	0	1	1		1	0	0	0	0	0	0	0	0	0	0	0	0	0	0	1	1	1	Ambtr_seq11517c
V5_UCLUSTfixed_0.90-Cluster_591	1	0	0	0	0	0	0	0	0	0	0	0	0	0	0	1	1		1	0	0	0	0	0	0	0	0	0	0	0	0	0	0	1	1	1	Ambtr_seq11601c
V5_UCLUSTfixed_0.90-Cluster_595	1	0	0	0	0	0	0	0	0	0	0	0	0	0	0	1	1		1	0	0	0	0	0	0	0	0	0	0	0	0	0	0	1	1	1	Ambtr_seq11615c
V5_UCLUSTfixed_0.90-Cluster_614	1	0	0	0	0	0	0	0	0	0	0	0	0	0	0	1	1		1	0	0	0	0	0	0	0	0	0	0	0	0	0	0	1	1	1	Ambtr_seq11669c
V5_UCLUSTfixed_0.90-Cluster_636	1	0	0	0	0	0	0	0	0	0	0	0	0	0	0	1	1		1	0	0	0	0	0	0	0	0	0	0	0	0	0	0	1	1	1	Ambtr_seq1173c
V5_UCLUSTfixed_0.90-Cluster_681	1	0	0	0	0	0	0	0	0	0	0	0	0	0	0	1	1		1	0	0	0	0	0	0	0	0	0	0	0	0	0	0	1	1	1	Ambtr_seq11850c
V5_UCLUSTfixed_0.90-Cluster_684	1	0	0	0	0	0	0	0	0	0	0	0	0	0	0	1	1		1	0	0	0	0	0	0	0	0	0	0	0	0	0	0	1	1	1	Ambtr_seq11857c
V5_UCLUSTfixed_0.90-Cluster_701	1	0	0	0	0	0	0	0	0	0	0	0	0	0	0	1	1		1	0	0	0	0	0	0	0	0	0	0	0	0	0	0	1	1	1	Ambtr_seq11913c
V5_UCLUSTfixed_0.90-Cluster_714	1	0	0	0	0	0	0	0	0	0	0	0	0	0	0	1	1		1	0	0	0	0	0	0	0	0	0	0	0	0	0	0	1	1	1	Ambtr_seq11960c
V5_UCLUSTfixed_0.90-Cluster_752	1	0	0	0	0	0	0	0	0	0	0	0	0	0	0	1	1		1	0	0	0	0	0	0	0	0	0	0	0	0	0	0	1	1	1	Ambtr_seq12070c
V5_UCLUSTfixed_0.90-Cluster_822	1	0	0	0	0	0	0	0	0	0	0	0	0	0	0	1	1		1	0	0	0	0	0	0	0	0	0	0	0	0	0	0	1	1	1	Ambtr_seq12237c
V5_UCLUSTfixed_0.90-Cluster_841	1	0	0	0	0	0	0	0	0	0	0	0	0	0	0	1	1		1	0	0	0	0	0	0	0	0	0	0	0	0	0	0	1	1	1	Ambtr_seq12284c
V5_UCLUSTfixed_0.90-Cluster_851	1	0	0	0	0	0	0	0	0	0	0	0	0	0	0	1	1		1	0	0	0	0	0	0	0	0	0	0	0	0	0	0	1	1	1	Ambtr_seq1231c
V5_UCLUSTfixed_0.90-Cluster_857	1	0	0	0	0	0	0	0	0	0	0	0	0	0	0	1	1		1	0	0	0	0	0	0	0	0	0	0	0	0	0	0	1	1	1	Ambtr_seq12322c
V5_UCLUSTfixed_0.90-Cluster_864	1	0	0	0	0	0	0	0	0	0	0	0	0	0	0	1	1		1	0	0	0	0	0	0	0	0	0	0	0	0	0	0	1	1	1	Ambtr_seq12336c
V5_UCLUSTfixed_0.90-Cluster_873	1	0	0	0	0	0	0	0	0	0	0	0	0	0	0	1	1		1	0	0	0	0	0	0	0	0	0	0	0	0	0	0	1	1	1	Ambtr_seq12357c
V5_UCLUSTfixed_0.90-Cluster_875	1	0	0	0	0	0	0	0	0	0	0	0	0	0	0	1	1		1	0	0	0	0	0	0	0	0	0	0	0	0	0	0	1	1	1	Ambtr_seq1236c
V5_UCLUSTfixed_0.90-Cluster_888	1	0	0	0	0	0	0	0	0	0	0	0	0	0	0	1	1		1	0	0	0	0	0	0	0	0	0	0	0	0	0	0	1	1	1	Ambtr_seq12393c
V5_UCLUSTfixed_0.90-Cluster_899	1	0	0	0	0	0	0	0	0	0	0	0	0	0	0	1	1		1	0	0	0	0	0	0	0	0	0	0	0	0	0	0	1	1	1	Ambtr_seq12413c
V5_UCLUSTfixed_0.90-Cluster_916	1	0	0	0	0	0	0	0	0	0	0	0	0	0	0	1	1		1	0	0	0	0	0	0	0	0	0	0	0	0	0	0	1	1	1	Ambtr_seq12458c
V5_UCLUSTfixed_0.90-Cluster_955	1	0	0	0	0	0	0	0	0	0	0	0	0	0	0	1	1		1	0	0	0	0	0	0	0	0	0	0	0	0	0	0	1	1	1	Ambtr_seq12577c
V5_UCLUSTfixed_0.90-Cluster_956	1	0	0	0	0	0	0	0	0	0	0	0	0	0	0	1	1		1	0	0	0	0	0	0	0	0	0	0	0	0	0	0	1	1	1	Ambtr_seq12578c
V5_UCLUSTfixed_0.90-Cluster_970	1	0	0	0	0	0	0	0	0	0	0	0	0	0	0	1	1		1	0	0	0	0	0	0	0	0	0	0	0	0	0	0	1	1	1	Ambtr_seq12632c
V5_UCLUSTfixed_0.90-Cluster_986	1	0	0	0	0	0	0	0	0	0	0	0	0	0	0	1	1		1	0	0	0	0	0	0	0	0	0	0	0	0	0	0	1	1	1	Ambtr_seq12672c
V5_UCLUSTfixed_0.90-Cluster_999	1	0	0	0	0	0	0	0	0	0	0	0	0	0	0	1	1		1	0	0	0	0	0	0	0	0	0	0	0	0	0	0	1	1	1	Ambtr_seq12694c
V5_UCLUSTfixed_0.90-Cluster_1035	1	0	0	0	0	0	0	0	0	0	0	0	0	0	0	1	1		1	0	0	0	0	0	0	0	0	0	0	0	0	0	0	1	1	1	Ambtr_seq12762c
V5_UCLUSTfixed_0.90-Cluster_1044	1	0	0	0	0	0	0	0	0	0	0	0	0	0	0	1	1		1	0	0	0	0	0	0	0	0	0	0	0	0	0	0	1	1	1	Ambtr_seq12786c
V5_UCLUSTfixed_0.90-Cluster_1052	1	0	0	0	0	0	0	0	0	0	0	0	0	0	0	1	1		1	0	0	0	0	0	0	0	0	0	0	0	0	0	0	1	1	1	Ambtr_seq12797c
V5_UCLUSTfixed_0.90-Cluster_1057	1	0	0	0	0	0	0	0	0	0	0	0	0	0	0	1	1		1	0	0	0	0	0	0	0	0	0	0	0	0	0	0	1	1	1	Ambtr_seq12813c
V5_UCLUSTfixed_0.90-Cluster_1102	1	0	0	0	0	0	0	0	0	0	0	0	0	0	0	1	1		1	0	0	0	0	0	0	0	0	0	0	0	0	0	0	1	1	1	Ambtr_seq12919c
V5_UCLUSTfixed_0.90-Cluster_1108	1	0	0	0	0	0	0	0	0	0	0	0	0	0	0	1	1		1	0	0	0	0	0	0	0	0	0	0	0	0	0	0	1	1	1	Ambtr_seq12934c
V5_UCLUSTfixed_0.90-Cluster_1115	1	0	0	0	0	0	0	0	0	0	0	0	0	0	0	1	1		1	0	0	0	0	0	0	0	0	0	0	0	0	0	0	1	1	1	Ambtr_seq12947c
V5_UCLUSTfixed_0.90-Cluster_1175	1	0	0	0	0	0	0	0	0	0	0	0	0	0	0	1	1		1	0	0	0	0	0	0	0	0	0	0	0	0	0	0	1	1	1	Ambtr_seq13104c
V5_UCLUSTfixed_0.90-Cluster_1207	1	0	0	0	0	0	0	0	0	0	0	0	0	0	0	1	1		1	0	0	0	0	0	0	0	0	0	0	0	0	0	0	1	1	1	Ambtr_seq13179c
V5_UCLUSTfixed_0.90-Cluster_1214	1	0	0	0	0	0	0	0	0	0	0	0	0	0	0	1	1		1	0	0	0	0	0	0	0	0	0	0	0	0	0	0	1	1	1	Ambtr_seq13200c
V5_UCLUSTfixed_0.90-Cluster_1216	1	0	0	0	0	0	0	0	0	0	0	0	0	0	0	1	1		1	0	0	0	0	0	0	0	0	0	0	0	0	0	0	1	1	1	Ambtr_seq13202c
V5_UCLUSTfixed_0.90-Cluster_1229	1	0	0	0	0	0	0	0	0	0	0	0	0	0	0	1	1		1	0	0	0	0	0	0	0	0	0	0	0	0	0	0	1	1	1	Ambtr_seq13245c
V5_UCLUSTfixed_0.90-Cluster_1238	1	0	0	0	0	0	0	0	0	0	0	0	0	0	0	1	1		1	0	0	0	0	0	0	0	0	0	0	0	0	0	0	1	1	1	Ambtr_seq13265c
V5_UCLUSTfixed_0.90-Cluster_1246	1	0	0	0	0	0	0	0	0	0	0	0	0	0	0	1	1		1	0	0	0	0	0	0	0	0	0	0	0	0	0	0	1	1	1	Ambtr_seq13285c
V5_UCLUSTfixed_0.90-Cluster_1248	1	0	0	0	0	0	0	0	0	0	0	0	0	0	0	1	1		1	0	0	0	0	0	0	0	0	0	0	0	0	0	0	1	1	1	Ambtr_seq1329c
V5_UCLUSTfixed_0.90-Cluster_1249	1	0	0	0	0	0	0	0	0	0	0	0	0	0	0	1	1		1	0	0	0	0	0	0	0	0	0	0	0	0	0	0	1	1	1	Ambtr_seq13291c
V5_UCLUSTfixed_0.90-Cluster_1263	1	0	0	0	0	0	0	0	0	0	0	0	0	0	0	1	1		1	0	0	0	0	0	0	0	0	0	0	0	0	0	0	1	1	1	Ambtr_seq13332c
V5_UCLUSTfixed_0.90-Cluster_1299	1	0	0	0	0	0	0	0	0	0	0	0	0	0	0	1	1		1	0	0	0	0	0	0	0	0	0	0	0	0	0	0	1	1	1	Ambtr_seq1343c
V5_UCLUSTfixed_0.90-Cluster_1300	1	0	0	0	0	0	0	0	0	0	0	0	0	0	0	1	1		1	0	0	0	0	0	0	0	0	0	0	0	0	0	0	1	1	1	Ambtr_seq13430c
V5_UCLUSTfixed_0.90-Cluster_1338	1	0	0	0	0	0	0	0	0	0	0	0	0	0	0	1	1		1	0	0	0	0	0	0	0	0	0	0	0	0	0	0	1	1	1	Ambtr_seq1353c
V5_UCLUSTfixed_0.90-Cluster_1364	1	0	0	0	0	0	0	0	0	0	0	0	0	0	0	1	1		1	0	0	0	0	0	0	0	0	0	0	0	0	0	0	1	1	1	Ambtr_seq13598c
V5_UCLUSTfixed_0.90-Cluster_1384	1	0	0	0	0	0	0	0	0	0	0	0	0	0	0	1	1		1	0	0	0	0	0	0	0	0	0	0	0	0	0	0	1	1	1	Ambtr_seq13652c
V5_UCLUSTfixed_0.90-Cluster_1394	1	0	0	0	0	0	0	0	0	0	0	0	0	0	0	1	1		1	0	0	0	0	0	0	0	0	0	0	0	0	0	0	1	1	1	Ambtr_seq13673c
V5_UCLUSTfixed_0.90-Cluster_1416	1	0	0	0	0	0	0	0	0	0	0	0	0	0	0	1	1		1	0	0	0	0	0	0	0	0	0	0	0	0	0	0	1	1	1	Ambtr_seq13710c
V5_UCLUSTfixed_0.90-Cluster_1434	1	0	0	0	0	0	0	0	0	0	0	0	0	0	0	1	1		1	0	0	0	0	0	0	0	0	0	0	0	0	0	0	1	1	1	Ambtr_seq13746c
V5_UCLUSTfixed_0.90-Cluster_1491	1	0	0	0	0	0	0	0	0	0	0	0	0	0	0	1	1		1	0	0	0	0	0	0	0	0	0	0	0	0	0	0	1	1	1	Ambtr_seq13860c
V5_UCLUSTfixed_0.90-Cluster_1503	1	0	0	0	0	0	0	0	0	0	0	0	0	0	0	1	1		1	0	0	0	0	0	0	0	0	0	0	0	0	0	0	1	1	1	Ambtr_seq13890c
V5_UCLUSTfixed_0.90-Cluster_1507	1	0	0	0	0	0	0	0	0	0	0	0	0	0	0	1	1		1	0	0	0	0	0	0	0	0	0	0	0	0	0	0	1	1	1	Ambtr_seq13896c
V5_UCLUSTfixed_0.90-Cluster_1536	1	0	0	0	0	0	0	0	0	0	0	0	0	0	0	1	1		1	0	0	0	0	0	0	0	0	0	0	0	0	0	0	1	1	1	Ambtr_seq13969c
V5_UCLUSTfixed_0.90-Cluster_1549	1	0	0	0	0	0	0	0	0	0	0	0	0	0	0	1	1		1	0	0	0	0	0	0	0	0	0	0	0	0	0	0	1	1	1	Ambtr_seq14005c
V5_UCLUSTfixed_0.90-Cluster_1567	1	0	0	0	0	0	0	0	0	0	0	0	0	0	0	1	1		1	0	0	0	0	0	0	0	0	0	0	0	0	0	0	1	1	1	Ambtr_seq1406c
V5_UCLUSTfixed_0.90-Cluster_1598	1	0	0	0	0	0	0	0	0	0	0	0	0	0	0	1	1		1	0	0	0	0	0	0	0	0	0	0	0	0	0	0	1	1	1	Ambtr_seq1414c
V5_UCLUSTfixed_0.90-Cluster_1605	1	0	0	0	0	0	0	0	0	0	0	0	0	0	0	1	1		1	0	0	0	0	0	0	0	0	0	0	0	0	0	0	1	1	1	Ambtr_seq14149c
V5_UCLUSTfixed_0.90-Cluster_1612	1	0	0	0	0	0	0	0	0	0	0	0	0	0	0	1	1		1	0	0	0	0	0	0	0	0	0	0	0	0	0	0	1	1	1	Ambtr_seq1417c
V5_UCLUSTfixed_0.90-Cluster_1635	1	0	0	0	0	0	0	0	0	0	0	0	0	0	0	1	1		1	0	0	0	0	0	0	0	0	0	0	0	0	0	0	1	1	1	Ambtr_seq1423c
V5_UCLUSTfixed_0.90-Cluster_1644	1	0	0	0	0	0	0	0	0	0	0	0	0	0	0	1	1		1	0	0	0	0	0	0	0	0	0	0	0	0	0	0	1	1	1	Ambtr_seq14244c
V5_UCLUSTfixed_0.90-Cluster_1684	1	0	0	0	0	0	0	0	0	0	0	0	0	0	0	1	1		1	0	0	0	0	0	0	0	0	0	0	0	0	0	0	1	1	1	Ambtr_seq14331c
V5_UCLUSTfixed_0.90-Cluster_1724	1	0	0	0	0	0	0	0	0	0	0	0	0	0	0	1	1		1	0	0	0	0	0	0	0	0	0	0	0	0	0	0	1	1	1	Ambtr_seq14446c
V5_UCLUSTfixed_0.90-Cluster_1752	1	0	0	0	0	0	0	0	0	0	0	0	0	0	0	1	1		1	0	0	0	0	0	0	0	0	0	0	0	0	0	0	1	1	1	Ambtr_seq14518c
V5_UCLUSTfixed_0.90-Cluster_1783	1	0	0	0	0	0	0	0	0	0	0	0	0	0	0	1	1		1	0	0	0	0	0	0	0	0	0	0	0	0	0	0	1	1	1	Ambtr_seq14577c
V5_UCLUSTfixed_0.90-Cluster_1798	1	0	0	0	0	0	0	0	0	0	0	0	0	0	0	1	1		1	0	0	0	0	0	0	0	0	0	0	0	0	0	0	1	1	1	Ambtr_seq14601c
V5_UCLUSTfixed_0.90-Cluster_1804	1	0	0	0	0	0	0	0	0	0	0	0	0	0	0	1	1		1	0	0	0	0	0	0	0	0	0	0	0	0	0	0	1	1	1	Ambtr_seq14614c
V5_UCLUSTfixed_0.90-Cluster_1821	1	0	0	0	0	0	0	0	0	0	0	0	0	0	0	1	1		1	0	0	0	0	0	0	0	0	0	0	0	0	0	0	1	1	1	Ambtr_seq14647c
V5_UCLUSTfixed_0.90-Cluster_1828	1	0	0	0	0	0	0	0	0	0	0	0	0	0	0	1	1		1	0	0	0	0	0	0	0	0	0	0	0	0	0	0	1	1	1	Ambtr_seq14674c
V5_UCLUSTfixed_0.90-Cluster_1859	1	0	0	0	0	0	0	0	0	0	0	0	0	0	0	1	1		1	0	0	0	0	0	0	0	0	0	0	0	0	0	0	1	1	1	Ambtr_seq14783c
V5_UCLUSTfixed_0.90-Cluster_1864	1	0	0	0	0	0	0	0	0	0	0	0	0	0	0	1	1		1	0	0	0	0	0	0	0	0	0	0	0	0	0	0	1	1	1	Ambtr_seq14796c
V5_UCLUSTfixed_0.90-Cluster_1875	1	0	0	0	0	0	0	0	0	0	0	0	0	0	0	1	1		1	0	0	0	0	0	0	0	0	0	0	0	0	0	0	1	1	1	Ambtr_seq14843c
V5_UCLUSTfixed_0.90-Cluster_1901	1	0	0	0	0	0	0	0	0	0	0	0	0	0	0	1	1		1	0	0	0	0	0	0	0	0	0	0	0	0	0	0	1	1	1	Ambtr_seq14910c
V5_UCLUSTfixed_0.90-Cluster_1909	1	0	0	0	0	0	0	0	0	0	0	0	0	0	0	1	1		1	0	0	0	0	0	0	0	0	0	0	0	0	0	0	1	1	1	Ambtr_seq14946c
V5_UCLUSTfixed_0.90-Cluster_1937	1	0	0	0	0	0	0	0	0	0	0	0	0	0	0	1	1		1	0	0	0	0	0	0	0	0	0	0	0	0	0	0	1	1	1	Ambtr_seq15020c
V5_UCLUSTfixed_0.90-Cluster_1956	1	0	0	0	0	0	0	0	0	0	0	0	0	0	0	1	1		1	0	0	0	0	0	0	0	0	0	0	0	0	0	0	1	1	1	Ambtr_seq15070c
V5_UCLUSTfixed_0.90-Cluster_1959	1	0	0	0	0	0	0	0	0	0	0	0	0	0	0	1	1		1	0	0	0	0	0	0	0	0	0	0	0	0	0	0	1	1	1	Ambtr_seq15081c
V5_UCLUSTfixed_0.90-Cluster_1969	1	0	0	0	0	0	0	0	0	0	0	0	0	0	0	1	1		1	0	0	0	0	0	0	0	0	0	0	0	0	0	0	1	1	1	Ambtr_seq15101c
V5_UCLUSTfixed_0.90-Cluster_1975	1	0	0	0	0	0	0	0	0	0	0	0	0	0	0	1	1		1	0	0	0	0	0	0	0	0	0	0	0	0	0	0	1	1	1	Ambtr_seq15116c
V5_UCLUSTfixed_0.90-Cluster_2055	1	0	0	0	0	0	0	0	0	0	0	0	0	0	0	1	1		1	0	0	0	0	0	0	0	0	0	0	0	0	0	0	1	1	1	Ambtr_seq15308c
V5_UCLUSTfixed_0.90-Cluster_2101	1	0	0	0	0	0	0	0	0	0	0	0	0	0	0	1	1		1	0	0	0	0	0	0	0	0	0	0	0	0	0	0	1	1	1	Ambtr_seq15405c
V5_UCLUSTfixed_0.90-Cluster_2128	1	0	0	0	0	0	0	0	0	0	0	0	0	0	0	1	1		1	0	0	0	0	0	0	0	0	0	0	0	0	0	0	1	1	1	Ambtr_seq15477c
V5_UCLUSTfixed_0.90-Cluster_2152	1	0	0	0	0	0	0	0	0	0	0	0	0	0	0	1	1		1	0	0	0	0	0	0	0	0	0	0	0	0	0	0	1	1	1	Ambtr_seq15550c
V5_UCLUSTfixed_0.90-Cluster_2185	1	0	0	0	0	0	0	0	0	0	0	0	0	0	0	1	1		1	0	0	0	0	0	0	0	0	0	0	0	0	0	0	1	1	1	Ambtr_seq15651c
V5_UCLUSTfixed_0.90-Cluster_2226	1	0	0	0	0	0	0	0	0	0	0	0	0	0	0	1	1		1	0	0	0	0	0	0	0	0	0	0	0	0	0	0	1	1	1	Ambtr_seq15761c
V5_UCLUSTfixed_0.90-Cluster_2233	1	0	0	0	0	0	0	0	0	0	0	0	0	0	0	1	1		1	0	0	0	0	0	0	0	0	0	0	0	0	0	0	1	1	1	Ambtr_seq15780c
V5_UCLUSTfixed_0.90-Cluster_2236	1	0	0	0	0	0	0	0	0	0	0	0	0	0	0	1	1		1	0	0	0	0	0	0	0	0	0	0	0	0	0	0	1	1	1	Ambtr_seq15785c
V5_UCLUSTfixed_0.90-Cluster_2251	1	0	0	0	0	0	0	0	0	0	0	0	0	0	0	1	1		1	0	0	0	0	0	0	0	0	0	0	0	0	0	0	1	1	1	Ambtr_seq15819c
V5_UCLUSTfixed_0.90-Cluster_2259	1	0	0	0	0	0	0	0	0	0	0	0	0	0	0	1	1		1	0	0	0	0	0	0	0	0	0	0	0	0	0	0	1	1	1	Ambtr_seq15848c
V5_UCLUSTfixed_0.90-Cluster_2261	1	0	0	0	0	0	0	0	0	0	0	0	0	0	0	1	1		1	0	0	0	0	0	0	0	0	0	0	0	0	0	0	1	1	1	Ambtr_seq15850c
V5_UCLUSTfixed_0.90-Cluster_2290	1	0	0	0	0	0	0	0	0	0	0	0	0	0	0	1	1		1	0	0	0	0	0	0	0	0	0	0	0	0	0	0	1	1	1	Ambtr_seq15920c
V5_UCLUSTfixed_0.90-Cluster_2293	1	0	0	0	0	0	0	0	0	0	0	0	0	0	0	1	1		1	0	0	0	0	0	0	0	0	0	0	0	0	0	0	1	1	1	Ambtr_seq15927c
V5_UCLUSTfixed_0.90-Cluster_2294	1	0	0	0	0	0	0	0	0	0	0	0	0	0	0	1	1		1	0	0	0	0	0	0	0	0	0	0	0	0	0	0	1	1	1	Ambtr_seq15929c
V5_UCLUSTfixed_0.90-Cluster_2296	1	0	0	0	0	0	0	0	0	0	0	0	0	0	0	1	1		1	0	0	0	0	0	0	0	0	0	0	0	0	0	0	1	1	1	Ambtr_seq15935c
V5_UCLUSTfixed_0.90-Cluster_2318	1	0	0	0	0	0	0	0	0	0	0	0	0	0	0	1	1		1	0	0	0	0	0	0	0	0	0	0	0	0	0	0	1	1	1	Ambtr_seq15999c
V5_UCLUSTfixed_0.90-Cluster_2339	1	0	0	0	0	0	0	0	0	0	0	0	0	0	0	1	1		1	0	0	0	0	0	0	0	0	0	0	0	0	0	0	1	1	1	Ambtr_seq16048c
V5_UCLUSTfixed_0.90-Cluster_2357	1	0	0	0	0	0	0	0	0	0	0	0	0	0	0	1	1		1	0	0	0	0	0	0	0	0	0	0	0	0	0	0	1	1	1	Ambtr_seq16101c
V5_UCLUSTfixed_0.90-Cluster_2378	1	0	0	0	0	0	0	0	0	0	0	0	0	0	0	1	1		1	0	0	0	0	0	0	0	0	0	0	0	0	0	0	1	1	1	Ambtr_seq16162c
V5_UCLUSTfixed_0.90-Cluster_2397	1	0	0	0	0	0	0	0	0	0	0	0	0	0	0	1	1		1	0	0	0	0	0	0	0	0	0	0	0	0	0	0	1	1	1	Ambtr_seq16192c
V5_UCLUSTfixed_0.90-Cluster_2408	1	0	0	0	0	0	0	0	0	0	0	0	0	0	0	1	1		1	0	0	0	0	0	0	0	0	0	0	0	0	0	0	1	1	1	Ambtr_seq1623c
V5_UCLUSTfixed_0.90-Cluster_2410	1	0	0	0	0	0	0	0	0	0	0	0	0	0	0	1	1		1	0	0	0	0	0	0	0	0	0	0	0	0	0	0	1	1	1	Ambtr_seq16237c
V5_UCLUSTfixed_0.90-Cluster_2415	1	0	0	0	0	0	0	0	0	0	0	0	0	0	0	1	1		1	0	0	0	0	0	0	0	0	0	0	0	0	0	0	1	1	1	Ambtr_seq16252c
V5_UCLUSTfixed_0.90-Cluster_2416	1	0	0	0	0	0	0	0	0	0	0	0	0	0	0	1	1		1	0	0	0	0	0	0	0	0	0	0	0	0	0	0	1	1	1	Ambtr_seq16267c
V5_UCLUSTfixed_0.90-Cluster_2435	1	0	0	0	0	0	0	0	0	0	0	0	0	0	0	1	1		1	0	0	0	0	0	0	0	0	0	0	0	0	0	0	1	1	1	Ambtr_seq16302c
V5_UCLUSTfixed_0.90-Cluster_2453	1	0	0	0	0	0	0	0	0	0	0	0	0	0	0	1	1		1	0	0	0	0	0	0	0	0	0	0	0	0	0	0	1	1	1	Ambtr_seq16346c
V5_UCLUSTfixed_0.90-Cluster_2458	1	0	0	0	0	0	0	0	0	0	0	0	0	0	0	1	1		1	0	0	0	0	0	0	0	0	0	0	0	0	0	0	1	1	1	Ambtr_seq16369c
V5_UCLUSTfixed_0.90-Cluster_2485	1	0	0	0	0	0	0	0	0	0	0	0	0	0	0	1	1		1	0	0	0	0	0	0	0	0	0	0	0	0	0	0	1	1	1	Ambtr_seq16433c
V5_UCLUSTfixed_0.90-Cluster_2527	1	0	0	0	0	0	0	0	0	0	0	0	0	0	0	1	1		1	0	0	0	0	0	0	0	0	0	0	0	0	0	0	1	1	1	Ambtr_seq16548c
V5_UCLUSTfixed_0.90-Cluster_2558	1	0	0	0	0	0	0	0	0	0	0	0	0	0	0	1	1		1	0	0	0	0	0	0	0	0	0	0	0	0	0	0	1	1	1	Ambtr_seq16653c
V5_UCLUSTfixed_0.90-Cluster_2569	1	0	0	0	0	0	0	0	0	0	0	0	0	0	0	1	1		1	0	0	0	0	0	0	0	0	0	0	0	0	0	0	1	1	1	Ambtr_seq16682c
V5_UCLUSTfixed_0.90-Cluster_2573	1	0	0	0	0	0	0	0	0	0	0	0	0	0	0	1	1		1	0	0	0	0	0	0	0	0	0	0	0	0	0	0	1	1	1	Ambtr_seq16703c
V5_UCLUSTfixed_0.90-Cluster_2579	1	0	0	0	0	0	0	0	0	0	0	0	0	0	0	1	1		1	0	0	0	0	0	0	0	0	0	0	0	0	0	0	1	1	1	Ambtr_seq16717c
V5_UCLUSTfixed_0.90-Cluster_2583	1	0	0	0	0	0	0	0	0	0	0	0	0	0	0	1	1		1	0	0	0	0	0	0	0	0	0	0	0	0	0	0	1	1	1	Ambtr_seq16741c
V5_UCLUSTfixed_0.90-Cluster_2600	1	0	0	0	0	0	0	0	0	0	0	0	0	0	0	1	1		1	0	0	0	0	0	0	0	0	0	0	0	0	0	0	1	1	1	Ambtr_seq168c
V5_UCLUSTfixed_0.90-Cluster_2622	1	0	0	0	0	0	0	0	0	0	0	0	0	0	0	1	1		1	0	0	0	0	0	0	0	0	0	0	0	0	0	0	1	1	1	Ambtr_seq1686c
V5_UCLUSTfixed_0.90-Cluster_2634	1	0	0	0	0	0	0	0	0	0	0	0	0	0	0	1	1		1	0	0	0	0	0	0	0	0	0	0	0	0	0	0	1	1	1	Ambtr_seq16889c
V5_UCLUSTfixed_0.90-Cluster_2652	1	0	0	0	0	0	0	0	0	0	0	0	0	0	0	1	1		1	0	0	0	0	0	0	0	0	0	0	0	0	0	0	1	1	1	Ambtr_seq1692c
V5_UCLUSTfixed_0.90-Cluster_2684	1	0	0	0	0	0	0	0	0	0	0	0	0	0	0	1	1		1	0	0	0	0	0	0	0	0	0	0	0	0	0	0	1	1	1	Ambtr_seq16995c
V5_UCLUSTfixed_0.90-Cluster_2714	1	0	0	0	0	0	0	0	0	0	0	0	0	0	0	1	1		1	0	0	0	0	0	0	0	0	0	0	0	0	0	0	1	1	1	Ambtr_seq17081c
V5_UCLUSTfixed_0.90-Cluster_2716	1	0	0	0	0	0	0	0	0	0	0	0	0	0	0	1	1		1	0	0	0	0	0	0	0	0	0	0	0	0	0	0	1	1	1	Ambtr_seq17085c
V5_UCLUSTfixed_0.90-Cluster_2748	1	0	0	0	0	0	0	0	0	0	0	0	0	0	0	1	1		1	0	0	0	0	0	0	0	0	0	0	0	0	0	0	1	1	1	Ambtr_seq17171c
V5_UCLUSTfixed_0.90-Cluster_2790	1	0	0	0	0	0	0	0	0	0	0	0	0	0	0	1	1		1	0	0	0	0	0	0	0	0	0	0	0	0	0	0	1	1	1	Ambtr_seq17322c
V5_UCLUSTfixed_0.90-Cluster_2822	1	0	0	0	0	0	0	0	0	0	0	0	0	0	0	1	1		1	0	0	0	0	0	0	0	0	0	0	0	0	0	0	1	1	1	Ambtr_seq1743c
V5_UCLUSTfixed_0.90-Cluster_2832	1	0	0	0	0	0	0	0	0	0	0	0	0	0	0	1	1		1	0	0	0	0	0	0	0	0	0	0	0	0	0	0	1	1	1	Ambtr_seq17461c
V5_UCLUSTfixed_0.90-Cluster_2847	1	0	0	0	0	0	0	0	0	0	0	0	0	0	0	1	1		1	0	0	0	0	0	0	0	0	0	0	0	0	0	0	1	1	1	Ambtr_seq1750c
V5_UCLUSTfixed_0.90-Cluster_2861	1	0	0	0	0	0	0	0	0	0	0	0	0	0	0	1	1		1	0	0	0	0	0	0	0	0	0	0	0	0	0	0	1	1	1	Ambtr_seq1754c
V5_UCLUSTfixed_0.90-Cluster_2881	1	0	0	0	0	0	0	0	0	0	0	0	0	0	0	1	1		1	0	0	0	0	0	0	0	0	0	0	0	0	0	0	1	1	1	Ambtr_seq1760c
V5_UCLUSTfixed_0.90-Cluster_2888	1	0	0	0	0	0	0	0	0	0	0	0	0	0	0	1	1		1	0	0	0	0	0	0	0	0	0	0	0	0	0	0	1	1	1	Ambtr_seq1762c
V5_UCLUSTfixed_0.90-Cluster_2890	1	0	0	0	0	0	0	0	0	0	0	0	0	0	0	1	1		1	0	0	0	0	0	0	0	0	0	0	0	0	0	0	1	1	1	Ambtr_seq17627c
V5_UCLUSTfixed_0.90-Cluster_2891	1	0	0	0	0	0	0	0	0	0	0	0	0	0	0	1	1		1	0	0	0	0	0	0	0	0	0	0	0	0	0	0	1	1	1	Ambtr_seq17632c
V5_UCLUSTfixed_0.90-Cluster_2897	1	0	0	0	0	0	0	0	0	0	0	0	0	0	0	1	1		1	0	0	0	0	0	0	0	0	0	0	0	0	0	0	1	1	1	Ambtr_seq17646c
V5_UCLUSTfixed_0.90-Cluster_2912	1	0	0	0	0	0	0	0	0	0	0	0	0	0	0	1	1		1	0	0	0	0	0	0	0	0	0	0	0	0	0	0	1	1	1	Ambtr_seq17681c
V5_UCLUSTfixed_0.90-Cluster_2930	1	0	0	0	0	0	0	0	0	0	0	0	0	0	0	1	1		1	0	0	0	0	0	0	0	0	0	0	0	0	0	0	1	1	1	Ambtr_seq17738c
V5_UCLUSTfixed_0.90-Cluster_2936	1	0	0	0	0	0	0	0	0	0	0	0	0	0	0	1	1		1	0	0	0	0	0	0	0	0	0	0	0	0	0	0	1	1	1	Ambtr_seq17747c
V5_UCLUSTfixed_0.90-Cluster_2947	1	0	0	0	0	0	0	0	0	0	0	0	0	0	0	1	1		1	0	0	0	0	0	0	0	0	0	0	0	0	0	0	1	1	1	Ambtr_seq1777c
V5_UCLUSTfixed_0.90-Cluster_2954	1	0	0	0	0	0	0	0	0	0	0	0	0	0	0	1	1		1	0	0	0	0	0	0	0	0	0	0	0	0	0	0	1	1	1	Ambtr_seq1779c
V5_UCLUSTfixed_0.90-Cluster_2962	1	0	0	0	0	0	0	0	0	0	0	0	0	0	0	1	1		1	0	0	0	0	0	0	0	0	0	0	0	0	0	0	1	1	1	Ambtr_seq17820c
V5_UCLUSTfixed_0.90-Cluster_2969	1	0	0	0	0	0	0	0	0	0	0	0	0	0	0	1	1		1	0	0	0	0	0	0	0	0	0	0	0	0	0	0	1	1	1	Ambtr_seq17837c
V5_UCLUSTfixed_0.90-Cluster_2994	1	0	0	0	0	0	0	0	0	0	0	0	0	0	0	1	1		1	0	0	0	0	0	0	0	0	0	0	0	0	0	0	1	1	1	Ambtr_seq17914c
V5_UCLUSTfixed_0.90-Cluster_3031	1	0	0	0	0	0	0	0	0	0	0	0	0	0	0	1	1		1	0	0	0	0	0	0	0	0	0	0	0	0	0	0	1	1	1	Ambtr_seq1800c
V5_UCLUSTfixed_0.90-Cluster_3036	1	0	0	0	0	0	0	0	0	0	0	0	0	0	0	1	1		1	0	0	0	0	0	0	0	0	0	0	0	0	0	0	1	1	1	Ambtr_seq18008c
V5_UCLUSTfixed_0.90-Cluster_3055	1	0	0	0	0	0	0	0	0	0	0	0	0	0	0	1	1		1	0	0	0	0	0	0	0	0	0	0	0	0	0	0	1	1	1	Ambtr_seq18069c
V5_UCLUSTfixed_0.90-Cluster_3083	1	0	0	0	0	0	0	0	0	0	0	0	0	0	0	1	1		1	0	0	0	0	0	0	0	0	0	0	0	0	0	0	1	1	1	Ambtr_seq18138c
V5_UCLUSTfixed_0.90-Cluster_3088	1	0	0	0	0	0	0	0	0	0	0	0	0	0	0	1	1		1	0	0	0	0	0	0	0	0	0	0	0	0	0	0	1	1	1	Ambtr_seq18155c
V5_UCLUSTfixed_0.90-Cluster_3097	1	0	0	0	0	0	0	0	0	0	0	0	0	0	0	1	1		1	0	0	0	0	0	0	0	0	0	0	0	0	0	0	1	1	1	Ambtr_seq18175c
V5_UCLUSTfixed_0.90-Cluster_3118	1	0	0	0	0	0	0	0	0	0	0	0	0	0	0	1	1		1	0	0	0	0	0	0	0	0	0	0	0	0	0	0	1	1	1	Ambtr_seq18224c
V5_UCLUSTfixed_0.90-Cluster_3121	1	0	0	0	0	0	0	0	0	0	0	0	0	0	0	1	1		1	0	0	0	0	0	0	0	0	0	0	0	0	0	0	1	1	1	Ambtr_seq18238c
V5_UCLUSTfixed_0.90-Cluster_3175	1	0	0	0	0	0	0	0	0	0	0	0	0	0	0	1	1		1	0	0	0	0	0	0	0	0	0	0	0	0	0	0	1	1	1	Ambtr_seq1840c
V5_UCLUSTfixed_0.90-Cluster_3203	1	0	0	0	0	0	0	0	0	0	0	0	0	0	0	1	1		1	0	0	0	0	0	0	0	0	0	0	0	0	0	0	1	1	1	Ambtr_seq18474c
V5_UCLUSTfixed_0.90-Cluster_3240	1	0	0	0	0	0	0	0	0	0	0	0	0	0	0	1	1		1	0	0	0	0	0	0	0	0	0	0	0	0	0	0	1	1	1	Ambtr_seq18572c
V5_UCLUSTfixed_0.90-Cluster_3255	1	0	0	0	0	0	0	0	0	0	0	0	0	0	0	1	1		1	0	0	0	0	0	0	0	0	0	0	0	0	0	0	1	1	1	Ambtr_seq18614c
V5_UCLUSTfixed_0.90-Cluster_3296	1	0	0	0	0	0	0	0	0	0	0	0	0	0	0	1	1		1	0	0	0	0	0	0	0	0	0	0	0	0	0	0	1	1	1	Ambtr_seq18719c
V5_UCLUSTfixed_0.90-Cluster_3313	1	0	0	0	0	0	0	0	0	0	0	0	0	0	0	1	1		1	0	0	0	0	0	0	0	0	0	0	0	0	0	0	1	1	1	Ambtr_seq18772c
V5_UCLUSTfixed_0.90-Cluster_3323	1	0	0	0	0	0	0	0	0	0	0	0	0	0	0	1	1		1	0	0	0	0	0	0	0	0	0	0	0	0	0	0	1	1	1	Ambtr_seq18792c
V5_UCLUSTfixed_0.90-Cluster_3327	1	0	0	0	0	0	0	0	0	0	0	0	0	0	0	1	1		1	0	0	0	0	0	0	0	0	0	0	0	0	0	0	1	1	1	Ambtr_seq188c
V5_UCLUSTfixed_0.90-Cluster_3331	1	0	0	0	0	0	0	0	0	0	0	0	0	0	0	1	1		1	0	0	0	0	0	0	0	0	0	0	0	0	0	0	1	1	1	Ambtr_seq18808c
V5_UCLUSTfixed_0.90-Cluster_3358	1	0	0	0	0	0	0	0	0	0	0	0	0	0	0	1	1		1	0	0	0	0	0	0	0	0	0	0	0	0	0	0	1	1	1	Ambtr_seq18869c
V5_UCLUSTfixed_0.90-Cluster_3383	1	0	0	0	0	0	0	0	0	0	0	0	0	0	0	1	1		1	0	0	0	0	0	0	0	0	0	0	0	0	0	0	1	1	1	Ambtr_seq18941c
V5_UCLUSTfixed_0.90-Cluster_3412	1	0	0	0	0	0	0	0	0	0	0	0	0	0	0	1	1		1	0	0	0	0	0	0	0	0	0	0	0	0	0	0	1	1	1	Ambtr_seq19039c
V5_UCLUSTfixed_0.90-Cluster_3427	1	0	0	0	0	0	0	0	0	0	0	0	0	0	0	1	1		1	0	0	0	0	0	0	0	0	0	0	0	0	0	0	1	1	1	Ambtr_seq1909c
V5_UCLUSTfixed_0.90-Cluster_3444	1	0	0	0	0	0	0	0	0	0	0	0	0	0	0	1	1		1	0	0	0	0	0	0	0	0	0	0	0	0	0	0	1	1	1	Ambtr_seq19128c
V5_UCLUSTfixed_0.90-Cluster_3449	1	0	0	0	0	0	0	0	0	0	0	0	0	0	0	1	1		1	0	0	0	0	0	0	0	0	0	0	0	0	0	0	1	1	1	Ambtr_seq1914c
V5_UCLUSTfixed_0.90-Cluster_3474	1	0	0	0	0	0	0	0	0	0	0	0	0	0	0	1	1		1	0	0	0	0	0	0	0	0	0	0	0	0	0	0	1	1	1	Ambtr_seq19235c
V5_UCLUSTfixed_0.90-Cluster_3505	1	0	0	0	0	0	0	0	0	0	0	0	0	0	0	1	1		1	0	0	0	0	0	0	0	0	0	0	0	0	0	0	1	1	1	Ambtr_seq19329c
V5_UCLUSTfixed_0.90-Cluster_3514	1	0	0	0	0	0	0	0	0	0	0	0	0	0	0	1	1		1	0	0	0	0	0	0	0	0	0	0	0	0	0	0	1	1	1	Ambtr_seq19371c
V5_UCLUSTfixed_0.90-Cluster_3542	1	0	0	0	0	0	0	0	0	0	0	0	0	0	0	1	1		1	0	0	0	0	0	0	0	0	0	0	0	0	0	0	1	1	1	Ambtr_seq19443c
V5_UCLUSTfixed_0.90-Cluster_3544	1	0	0	0	0	0	0	0	0	0	0	0	0	0	0	1	1		1	0	0	0	0	0	0	0	0	0	0	0	0	0	0	1	1	1	Ambtr_seq19459c
V5_UCLUSTfixed_0.90-Cluster_3551	1	0	0	0	0	0	0	0	0	0	0	0	0	0	0	1	1		1	0	0	0	0	0	0	0	0	0	0	0	0	0	0	1	1	1	Ambtr_seq19469c
V5_UCLUSTfixed_0.90-Cluster_3566	1	0	0	0	0	0	0	0	0	0	0	0	0	0	0	1	1		1	0	0	0	0	0	0	0	0	0	0	0	0	0	0	1	1	1	Ambtr_seq195c
V5_UCLUSTfixed_0.90-Cluster_3645	1	0	0	0	0	0	0	0	0	0	0	0	0	0	0	1	1		1	0	0	0	0	0	0	0	0	0	0	0	0	0	0	1	1	1	Ambtr_seq19713c
V5_UCLUSTfixed_0.90-Cluster_3656	1	0	0	0	0	0	0	0	0	0	0	0	0	0	0	1	1		1	0	0	0	0	0	0	0	0	0	0	0	0	0	0	1	1	1	Ambtr_seq19748c
V5_UCLUSTfixed_0.90-Cluster_3684	1	0	0	0	0	0	0	0	0	0	0	0	0	0	0	1	1		1	0	0	0	0	0	0	0	0	0	0	0	0	0	0	1	1	1	Ambtr_seq19817c
V5_UCLUSTfixed_0.90-Cluster_3689	1	0	0	0	0	0	0	0	0	0	0	0	0	0	0	1	1		1	0	0	0	0	0	0	0	0	0	0	0	0	0	0	1	1	1	Ambtr_seq19834c
V5_UCLUSTfixed_0.90-Cluster_3715	1	0	0	0	0	0	0	0	0	0	0	0	0	0	0	1	1		1	0	0	0	0	0	0	0	0	0	0	0	0	0	0	1	1	1	Ambtr_seq19897c
V5_UCLUSTfixed_0.90-Cluster_3726	1	0	0	0	0	0	0	0	0	0	0	0	0	0	0	1	1		1	0	0	0	0	0	0	0	0	0	0	0	0	0	0	1	1	1	Ambtr_seq19914c
V5_UCLUSTfixed_0.90-Cluster_3735	1	0	0	0	0	0	0	0	0	0	0	0	0	0	0	1	1		1	0	0	0	0	0	0	0	0	0	0	0	0	0	0	1	1	1	Ambtr_seq19927c
V5_UCLUSTfixed_0.90-Cluster_3795	1	0	0	0	0	0	0	0	0	0	0	0	0	0	0	1	1		1	0	0	0	0	0	0	0	0	0	0	0	0	0	0	1	1	1	Ambtr_seq20052c
V5_UCLUSTfixed_0.90-Cluster_3804	1	0	0	0	0	0	0	0	0	0	0	0	0	0	0	1	1		1	0	0	0	0	0	0	0	0	0	0	0	0	0	0	1	1	1	Ambtr_seq20073c
V5_UCLUSTfixed_0.90-Cluster_3806	1	0	0	0	0	0	0	0	0	0	0	0	0	0	0	1	1		1	0	0	0	0	0	0	0	0	0	0	0	0	0	0	1	1	1	Ambtr_seq20080c
V5_UCLUSTfixed_0.90-Cluster_3820	1	0	0	0	0	0	0	0	0	0	0	0	0	0	0	1	1		1	0	0	0	0	0	0	0	0	0	0	0	0	0	0	1	1	1	Ambtr_seq20129c
V5_UCLUSTfixed_0.90-Cluster_3849	1	0	0	0	0	0	0	0	0	0	0	0	0	0	0	1	1		1	0	0	0	0	0	0	0	0	0	0	0	0	0	0	1	1	1	Ambtr_seq20188c
V5_UCLUSTfixed_0.90-Cluster_3861	1	0	0	0	0	0	0	0	0	0	0	0	0	0	0	1	1		1	0	0	0	0	0	0	0	0	0	0	0	0	0	0	1	1	1	Ambtr_seq20208c
V5_UCLUSTfixed_0.90-Cluster_3936	1	0	0	0	0	0	0	0	0	0	0	0	0	0	0	1	1		1	0	0	0	0	0	0	0	0	0	0	0	0	0	0	1	1	1	Ambtr_seq20406c
V5_UCLUSTfixed_0.90-Cluster_3964	1	0	0	0	0	0	0	0	0	0	0	0	0	0	0	1	1		1	0	0	0	0	0	0	0	0	0	0	0	0	0	0	1	1	1	Ambtr_seq20489c
V5_UCLUSTfixed_0.90-Cluster_3967	1	0	0	0	0	0	0	0	0	0	0	0	0	0	0	1	1		1	0	0	0	0	0	0	0	0	0	0	0	0	0	0	1	1	1	Ambtr_seq20494c
V5_UCLUSTfixed_0.90-Cluster_3971	1	0	0	0	0	0	0	0	0	0	0	0	0	0	0	1	1		1	0	0	0	0	0	0	0	0	0	0	0	0	0	0	1	1	1	Ambtr_seq205c
V5_UCLUSTfixed_0.90-Cluster_4016	1	0	0	0	0	0	0	0	0	0	0	0	0	0	0	1	1		1	0	0	0	0	0	0	0	0	0	0	0	0	0	0	1	1	1	Ambtr_seq20638c
V5_UCLUSTfixed_0.90-Cluster_4030	1	0	0	0	0	0	0	0	0	0	0	0	0	0	0	1	1		1	0	0	0	0	0	0	0	0	0	0	0	0	0	0	1	1	1	Ambtr_seq20672c
V5_UCLUSTfixed_0.90-Cluster_4039	1	0	0	0	0	0	0	0	0	0	0	0	0	0	0	1	1		1	0	0	0	0	0	0	0	0	0	0	0	0	0	0	1	1	1	Ambtr_seq20692c
V5_UCLUSTfixed_0.90-Cluster_4059	1	0	0	0	0	0	0	0	0	0	0	0	0	0	0	1	1		1	0	0	0	0	0	0	0	0	0	0	0	0	0	0	1	1	1	Ambtr_seq2076c
V5_UCLUSTfixed_0.90-Cluster_4097	1	0	0	0	0	0	0	0	0	0	0	0	0	0	0	1	1		1	0	0	0	0	0	0	0	0	0	0	0	0	0	0	1	1	1	Ambtr_seq20847c
V5_UCLUSTfixed_0.90-Cluster_4118	1	0	0	0	0	0	0	0	0	0	0	0	0	0	0	1	1		1	0	0	0	0	0	0	0	0	0	0	0	0	0	0	1	1	1	Ambtr_seq20914c
V5_UCLUSTfixed_0.90-Cluster_4156	1	0	0	0	0	0	0	0	0	0	0	0	0	0	0	1	1		1	0	0	0	0	0	0	0	0	0	0	0	0	0	0	1	1	1	Ambtr_seq21033c
V5_UCLUSTfixed_0.90-Cluster_4157	1	0	0	0	0	0	0	0	0	0	0	0	0	0	0	1	1		1	0	0	0	0	0	0	0	0	0	0	0	0	0	0	1	1	1	Ambtr_seq21035c
V5_UCLUSTfixed_0.90-Cluster_4210	1	0	0	0	0	0	0	0	0	0	0	0	0	0	0	1	1		1	0	0	0	0	0	0	0	0	0	0	0	0	0	0	1	1	1	Ambtr_seq21188c
V5_UCLUSTfixed_0.90-Cluster_4215	1	0	0	0	0	0	0	0	0	0	0	0	0	0	0	1	1		1	0	0	0	0	0	0	0	0	0	0	0	0	0	0	1	1	1	Ambtr_seq21196c
V5_UCLUSTfixed_0.90-Cluster_4229	1	0	0	0	0	0	0	0	0	0	0	0	0	0	0	1	1		1	0	0	0	0	0	0	0	0	0	0	0	0	0	0	1	1	1	Ambtr_seq21232c
V5_UCLUSTfixed_0.90-Cluster_4237	1	0	0	0	0	0	0	0	0	0	0	0	0	0	0	1	1		1	0	0	0	0	0	0	0	0	0	0	0	0	0	0	1	1	1	Ambtr_seq21245c
V5_UCLUSTfixed_0.90-Cluster_4245	1	0	0	0	0	0	0	0	0	0	0	0	0	0	0	1	1		1	0	0	0	0	0	0	0	0	0	0	0	0	0	0	1	1	1	Ambtr_seq21291c
V5_UCLUSTfixed_0.90-Cluster_4249	1	0	0	0	0	0	0	0	0	0	0	0	0	0	0	1	1		1	0	0	0	0	0	0	0	0	0	0	0	0	0	0	1	1	1	Ambtr_seq21298c
V5_UCLUSTfixed_0.90-Cluster_4300	1	0	0	0	0	0	0	0	0	0	0	0	0	0	0	1	1		1	0	0	0	0	0	0	0	0	0	0	0	0	0	0	1	1	1	Ambtr_seq21446c
V5_UCLUSTfixed_0.90-Cluster_4302	1	0	0	0	0	0	0	0	0	0	0	0	0	0	0	1	1		1	0	0	0	0	0	0	0	0	0	0	0	0	0	0	1	1	1	Ambtr_seq21449c
V5_UCLUSTfixed_0.90-Cluster_4320	1	0	0	0	0	0	0	0	0	0	0	0	0	0	0	1	1		1	0	0	0	0	0	0	0	0	0	0	0	0	0	0	1	1	1	Ambtr_seq21507c
V5_UCLUSTfixed_0.90-Cluster_4359	1	0	0	0	0	0	0	0	0	0	0	0	0	0	0	1	1		1	0	0	0	0	0	0	0	0	0	0	0	0	0	0	1	1	1	Ambtr_seq21602c
V5_UCLUSTfixed_0.90-Cluster_4360	1	0	0	0	0	0	0	0	0	0	0	0	0	0	0	1	1		1	0	0	0	0	0	0	0	0	0	0	0	0	0	0	1	1	1	Ambtr_seq21604c
V5_UCLUSTfixed_0.90-Cluster_4374	1	0	0	0	0	0	0	0	0	0	0	0	0	0	0	1	1		1	0	0	0	0	0	0	0	0	0	0	0	0	0	0	1	1	1	Ambtr_seq21643c
V5_UCLUSTfixed_0.90-Cluster_4417	1	0	0	0	0	0	0	0	0	0	0	0	0	0	0	1	1		1	0	0	0	0	0	0	0	0	0	0	0	0	0	0	1	1	1	Ambtr_seq21781c
V5_UCLUSTfixed_0.90-Cluster_4433	1	0	0	0	0	0	0	0	0	0	0	0	0	0	0	1	1		1	0	0	0	0	0	0	0	0	0	0	0	0	0	0	1	1	1	Ambtr_seq21825c
V5_UCLUSTfixed_0.90-Cluster_4442	1	0	0	0	0	0	0	0	0	0	0	0	0	0	0	1	1		1	0	0	0	0	0	0	0	0	0	0	0	0	0	0	1	1	1	Ambtr_seq21854c
V5_UCLUSTfixed_0.90-Cluster_4460	1	0	0	0	0	0	0	0	0	0	0	0	0	0	0	1	1		1	0	0	0	0	0	0	0	0	0	0	0	0	0	0	1	1	1	Ambtr_seq21887c
V5_UCLUSTfixed_0.90-Cluster_4465	1	0	0	0	0	0	0	0	0	0	0	0	0	0	0	1	1		1	0	0	0	0	0	0	0	0	0	0	0	0	0	0	1	1	1	Ambtr_seq21899c
V5_UCLUSTfixed_0.90-Cluster_4473	1	0	0	0	0	0	0	0	0	0	0	0	0	0	0	1	1		1	0	0	0	0	0	0	0	0	0	0	0	0	0	0	1	1	1	Ambtr_seq21911c
V5_UCLUSTfixed_0.90-Cluster_4475	1	0	0	0	0	0	0	0	0	0	0	0	0	0	0	1	1		1	0	0	0	0	0	0	0	0	0	0	0	0	0	0	1	1	1	Ambtr_seq21914c
V5_UCLUSTfixed_0.90-Cluster_4483	1	0	0	0	0	0	0	0	0	0	0	0	0	0	0	1	1		1	0	0	0	0	0	0	0	0	0	0	0	0	0	0	1	1	1	Ambtr_seq21927c
V5_UCLUSTfixed_0.90-Cluster_4514	1	0	0	0	0	0	0	0	0	0	0	0	0	0	0	1	1		1	0	0	0	0	0	0	0	0	0	0	0	0	0	0	1	1	1	Ambtr_seq21996c
V5_UCLUSTfixed_0.90-Cluster_4517	1	0	0	0	0	0	0	0	0	0	0	0	0	0	0	1	1		1	0	0	0	0	0	0	0	0	0	0	0	0	0	0	1	1	1	Ambtr_seq22003c
V5_UCLUSTfixed_0.90-Cluster_4529	1	0	0	0	0	0	0	0	0	0	0	0	0	0	0	1	1		1	0	0	0	0	0	0	0	0	0	0	0	0	0	0	1	1	1	Ambtr_seq22043c
V5_UCLUSTfixed_0.90-Cluster_4531	1	0	0	0	0	0	0	0	0	0	0	0	0	0	0	1	1		1	0	0	0	0	0	0	0	0	0	0	0	0	0	0	1	1	1	Ambtr_seq22050c
V5_UCLUSTfixed_0.90-Cluster_4560	1	0	0	0	0	0	0	0	0	0	0	0	0	0	0	1	1		1	0	0	0	0	0	0	0	0	0	0	0	0	0	0	1	1	1	Ambtr_seq22118c
V5_UCLUSTfixed_0.90-Cluster_4587	1	0	0	0	0	0	0	0	0	0	0	0	0	0	0	1	1		1	0	0	0	0	0	0	0	0	0	0	0	0	0	0	1	1	1	Ambtr_seq22171c
V5_UCLUSTfixed_0.90-Cluster_4593	1	0	0	0	0	0	0	0	0	0	0	0	0	0	0	1	1		1	0	0	0	0	0	0	0	0	0	0	0	0	0	0	1	1	1	Ambtr_seq2218c
V5_UCLUSTfixed_0.90-Cluster_4596	1	0	0	0	0	0	0	0	0	0	0	0	0	0	0	1	1		1	0	0	0	0	0	0	0	0	0	0	0	0	0	0	1	1	1	Ambtr_seq22182c
V5_UCLUSTfixed_0.90-Cluster_4600	1	0	0	0	0	0	0	0	0	0	0	0	0	0	0	1	1		1	0	0	0	0	0	0	0	0	0	0	0	0	0	0	1	1	1	Ambtr_seq22190c
V5_UCLUSTfixed_0.90-Cluster_4614	1	0	0	0	0	0	0	0	0	0	0	0	0	0	0	1	1		1	0	0	0	0	0	0	0	0	0	0	0	0	0	0	1	1	1	Ambtr_seq22223c
V5_UCLUSTfixed_0.90-Cluster_4628	1	0	0	0	0	0	0	0	0	0	0	0	0	0	0	1	1		1	0	0	0	0	0	0	0	0	0	0	0	0	0	0	1	1	1	Ambtr_seq22257c
V5_UCLUSTfixed_0.90-Cluster_4646	1	0	0	0	0	0	0	0	0	0	0	0	0	0	0	1	1		1	0	0	0	0	0	0	0	0	0	0	0	0	0	0	1	1	1	Ambtr_seq22304c
V5_UCLUSTfixed_0.90-Cluster_4667	1	0	0	0	0	0	0	0	0	0	0	0	0	0	0	1	1		1	0	0	0	0	0	0	0	0	0	0	0	0	0	0	1	1	1	Ambtr_seq22358c
V5_UCLUSTfixed_0.90-Cluster_4690	1	0	0	0	0	0	0	0	0	0	0	0	0	0	0	1	1		1	0	0	0	0	0	0	0	0	0	0	0	0	0	0	1	1	1	Ambtr_seq2242c
V5_UCLUSTfixed_0.90-Cluster_4695	1	0	0	0	0	0	0	0	0	0	0	0	0	0	0	1	1		1	0	0	0	0	0	0	0	0	0	0	0	0	0	0	1	1	1	Ambtr_seq22433c
V5_UCLUSTfixed_0.90-Cluster_4708	1	0	0	0	0	0	0	0	0	0	0	0	0	0	0	1	1		1	0	0	0	0	0	0	0	0	0	0	0	0	0	0	1	1	1	Ambtr_seq2246c
V5_UCLUSTfixed_0.90-Cluster_4739	1	0	0	0	0	0	0	0	0	0	0	0	0	0	0	1	1		1	0	0	0	0	0	0	0	0	0	0	0	0	0	0	1	1	1	Ambtr_seq2255c
V5_UCLUSTfixed_0.90-Cluster_4753	1	0	0	0	0	0	0	0	0	0	0	0	0	0	0	1	1		1	0	0	0	0	0	0	0	0	0	0	0	0	0	0	1	1	1	Ambtr_seq2258c
V5_UCLUSTfixed_0.90-Cluster_4756	1	0	0	0	0	0	0	0	0	0	0	0	0	0	0	1	1		1	0	0	0	0	0	0	0	0	0	0	0	0	0	0	1	1	1	Ambtr_seq22586c
V5_UCLUSTfixed_0.90-Cluster_4761	1	0	0	0	0	0	0	0	0	0	0	0	0	0	0	1	1		1	0	0	0	0	0	0	0	0	0	0	0	0	0	0	1	1	1	Ambtr_seq22597c
V5_UCLUSTfixed_0.90-Cluster_4771	1	0	0	0	0	0	0	0	0	0	0	0	0	0	0	1	1		1	0	0	0	0	0	0	0	0	0	0	0	0	0	0	1	1	1	Ambtr_seq2262c
V5_UCLUSTfixed_0.90-Cluster_4796	1	0	0	0	0	0	0	0	0	0	0	0	0	0	0	1	1		1	0	0	0	0	0	0	0	0	0	0	0	0	0	0	1	1	1	Ambtr_seq22716c
V5_UCLUSTfixed_0.90-Cluster_4814	1	0	0	0	0	0	0	0	0	0	0	0	0	0	0	1	1		1	0	0	0	0	0	0	0	0	0	0	0	0	0	0	1	1	1	Ambtr_seq22751c
V5_UCLUSTfixed_0.90-Cluster_4827	1	0	0	0	0	0	0	0	0	0	0	0	0	0	0	1	1		1	0	0	0	0	0	0	0	0	0	0	0	0	0	0	1	1	1	Ambtr_seq22801c
V5_UCLUSTfixed_0.90-Cluster_4841	1	0	0	0	0	0	0	0	0	0	0	0	0	0	0	1	1		1	0	0	0	0	0	0	0	0	0	0	0	0	0	0	1	1	1	Ambtr_seq2288c
V5_UCLUSTfixed_0.90-Cluster_4847	1	0	0	0	0	0	0	0	0	0	0	0	0	0	0	1	1		1	0	0	0	0	0	0	0	0	0	0	0	0	0	0	1	1	1	Ambtr_seq22898c
V5_UCLUSTfixed_0.90-Cluster_4871	1	0	0	0	0	0	0	0	0	0	0	0	0	0	0	1	1		1	0	0	0	0	0	0	0	0	0	0	0	0	0	0	1	1	1	Ambtr_seq2295c
V5_UCLUSTfixed_0.90-Cluster_4872	1	0	0	0	0	0	0	0	0	0	0	0	0	0	0	1	1		1	0	0	0	0	0	0	0	0	0	0	0	0	0	0	1	1	1	Ambtr_seq22955c
V5_UCLUSTfixed_0.90-Cluster_4893	1	0	0	0	0	0	0	0	0	0	0	0	0	0	0	1	1		1	0	0	0	0	0	0	0	0	0	0	0	0	0	0	1	1	1	Ambtr_seq23012c
V5_UCLUSTfixed_0.90-Cluster_4901	1	0	0	0	0	0	0	0	0	0	0	0	0	0	0	1	1		1	0	0	0	0	0	0	0	0	0	0	0	0	0	0	1	1	1	Ambtr_seq23038c
V5_UCLUSTfixed_0.90-Cluster_4930	1	0	0	0	0	0	0	0	0	0	0	0	0	0	0	1	1		1	0	0	0	0	0	0	0	0	0	0	0	0	0	0	1	1	1	Ambtr_seq23115c
V5_UCLUSTfixed_0.90-Cluster_4941	1	0	0	0	0	0	0	0	0	0	0	0	0	0	0	1	1		1	0	0	0	0	0	0	0	0	0	0	0	0	0	0	1	1	1	Ambtr_seq2314c
V5_UCLUSTfixed_0.90-Cluster_4972	1	0	0	0	0	0	0	0	0	0	0	0	0	0	0	1	1		1	0	0	0	0	0	0	0	0	0	0	0	0	0	0	1	1	1	Ambtr_seq23234c
V5_UCLUSTfixed_0.90-Cluster_4988	1	0	0	0	0	0	0	0	0	0	0	0	0	0	0	1	1		1	0	0	0	0	0	0	0	0	0	0	0	0	0	0	1	1	1	Ambtr_seq23271c
V5_UCLUSTfixed_0.90-Cluster_5002	1	0	0	0	0	0	0	0	0	0	0	0	0	0	0	1	1		1	0	0	0	0	0	0	0	0	0	0	0	0	0	0	1	1	1	Ambtr_seq23299c
V5_UCLUSTfixed_0.90-Cluster_5031	1	0	0	0	0	0	0	0	0	0	0	0	0	0	0	1	1		1	0	0	0	0	0	0	0	0	0	0	0	0	0	0	1	1	1	Ambtr_seq2335c
V5_UCLUSTfixed_0.90-Cluster_5034	1	0	0	0	0	0	0	0	0	0	0	0	0	0	0	1	1		1	0	0	0	0	0	0	0	0	0	0	0	0	0	0	1	1	1	Ambtr_seq23354c
V5_UCLUSTfixed_0.90-Cluster_5050	1	0	0	0	0	0	0	0	0	0	0	0	0	0	0	1	1		1	0	0	0	0	0	0	0	0	0	0	0	0	0	0	1	1	1	Ambtr_seq23391c
V5_UCLUSTfixed_0.90-Cluster_5066	1	0	0	0	0	0	0	0	0	0	0	0	0	0	0	1	1		1	0	0	0	0	0	0	0	0	0	0	0	0	0	0	1	1	1	Ambtr_seq23453c
V5_UCLUSTfixed_0.90-Cluster_5081	1	0	0	0	0	0	0	0	0	0	0	0	0	0	0	1	1		1	0	0	0	0	0	0	0	0	0	0	0	0	0	0	1	1	1	Ambtr_seq23501c
V5_UCLUSTfixed_0.90-Cluster_5105	1	0	0	0	0	0	0	0	0	0	0	0	0	0	0	1	1		1	0	0	0	0	0	0	0	0	0	0	0	0	0	0	1	1	1	Ambtr_seq2357c
V5_UCLUSTfixed_0.90-Cluster_5134	1	0	0	0	0	0	0	0	0	0	0	0	0	0	0	1	1		1	0	0	0	0	0	0	0	0	0	0	0	0	0	0	1	1	1	Ambtr_seq23642c
V5_UCLUSTfixed_0.90-Cluster_5155	1	0	0	0	0	0	0	0	0	0	0	0	0	0	0	1	1		1	0	0	0	0	0	0	0	0	0	0	0	0	0	0	1	1	1	Ambtr_seq23726c
V5_UCLUSTfixed_0.90-Cluster_5178	1	0	0	0	0	0	0	0	0	0	0	0	0	0	0	1	1		1	0	0	0	0	0	0	0	0	0	0	0	0	0	0	1	1	1	Ambtr_seq23763c
V5_UCLUSTfixed_0.90-Cluster_5231	1	0	0	0	0	0	0	0	0	0	0	0	0	0	0	1	1		1	0	0	0	0	0	0	0	0	0	0	0	0	0	0	1	1	1	Ambtr_seq23935c
V5_UCLUSTfixed_0.90-Cluster_5241	1	0	0	0	0	0	0	0	0	0	0	0	0	0	0	1	1		1	0	0	0	0	0	0	0	0	0	0	0	0	0	0	1	1	1	Ambtr_seq23959c
V5_UCLUSTfixed_0.90-Cluster_5276	1	0	0	0	0	0	0	0	0	0	0	0	0	0	0	1	1		1	0	0	0	0	0	0	0	0	0	0	0	0	0	0	1	1	1	Ambtr_seq24014c
V5_UCLUSTfixed_0.90-Cluster_5297	1	0	0	0	0	0	0	0	0	0	0	0	0	0	0	1	1		1	0	0	0	0	0	0	0	0	0	0	0	0	0	0	1	1	1	Ambtr_seq24049c
V5_UCLUSTfixed_0.90-Cluster_5309	1	0	0	0	0	0	0	0	0	0	0	0	0	0	0	1	1		1	0	0	0	0	0	0	0	0	0	0	0	0	0	0	1	1	1	Ambtr_seq24071c
V5_UCLUSTfixed_0.90-Cluster_5320	1	0	0	0	0	0	0	0	0	0	0	0	0	0	0	1	1		1	0	0	0	0	0	0	0	0	0	0	0	0	0	0	1	1	1	Ambtr_seq24110c
V5_UCLUSTfixed_0.90-Cluster_5348	1	0	0	0	0	0	0	0	0	0	0	0	0	0	0	1	1		1	0	0	0	0	0	0	0	0	0	0	0	0	0	0	1	1	1	Ambtr_seq24174c
V5_UCLUSTfixed_0.90-Cluster_5358	1	0	0	0	0	0	0	0	0	0	0	0	0	0	0	1	1		1	0	0	0	0	0	0	0	0	0	0	0	0	0	0	1	1	1	Ambtr_seq24203c
V5_UCLUSTfixed_0.90-Cluster_5361	1	0	0	0	0	0	0	0	0	0	0	0	0	0	0	1	1		1	0	0	0	0	0	0	0	0	0	0	0	0	0	0	1	1	1	Ambtr_seq2421c
V5_UCLUSTfixed_0.90-Cluster_5363	1	0	0	0	0	0	0	0	0	0	0	0	0	0	0	1	1		1	0	0	0	0	0	0	0	0	0	0	0	0	0	0	1	1	1	Ambtr_seq24214c
V5_UCLUSTfixed_0.90-Cluster_5372	1	0	0	0	0	0	0	0	0	0	0	0	0	0	0	1	1		1	0	0	0	0	0	0	0	0	0	0	0	0	0	0	1	1	1	Ambtr_seq24243c
V5_UCLUSTfixed_0.90-Cluster_5373	1	0	0	0	0	0	0	0	0	0	0	0	0	0	0	1	1		1	0	0	0	0	0	0	0	0	0	0	0	0	0	0	1	1	1	Ambtr_seq24244c
V5_UCLUSTfixed_0.90-Cluster_5385	1	0	0	0	0	0	0	0	0	0	0	0	0	0	0	1	1		1	0	0	0	0	0	0	0	0	0	0	0	0	0	0	1	1	1	Ambtr_seq24273c
V5_UCLUSTfixed_0.90-Cluster_5397	1	0	0	0	0	0	0	0	0	0	0	0	0	0	0	1	1		1	0	0	0	0	0	0	0	0	0	0	0	0	0	0	1	1	1	Ambtr_seq2431c
V5_UCLUSTfixed_0.90-Cluster_5410	1	0	0	0	0	0	0	0	0	0	0	0	0	0	0	1	1		1	0	0	0	0	0	0	0	0	0	0	0	0	0	0	1	1	1	Ambtr_seq24375c
V5_UCLUSTfixed_0.90-Cluster_5436	1	0	0	0	0	0	0	0	0	0	0	0	0	0	0	1	1		1	0	0	0	0	0	0	0	0	0	0	0	0	0	0	1	1	1	Ambtr_seq24434c
V5_UCLUSTfixed_0.90-Cluster_5468	1	0	0	0	0	0	0	0	0	0	0	0	0	0	0	1	1		1	0	0	0	0	0	0	0	0	0	0	0	0	0	0	1	1	1	Ambtr_seq2453c
V5_UCLUSTfixed_0.90-Cluster_5477	1	0	0	0	0	0	0	0	0	0	0	0	0	0	0	1	1		1	0	0	0	0	0	0	0	0	0	0	0	0	0	0	1	1	1	Ambtr_seq24549c
V5_UCLUSTfixed_0.90-Cluster_5492	1	0	0	0	0	0	0	0	0	0	0	0	0	0	0	1	1		1	0	0	0	0	0	0	0	0	0	0	0	0	0	0	1	1	1	Ambtr_seq24581c
V5_UCLUSTfixed_0.90-Cluster_5520	1	0	0	0	0	0	0	0	0	0	0	0	0	0	0	1	1		1	0	0	0	0	0	0	0	0	0	0	0	0	0	0	1	1	1	Ambtr_seq2467c
V5_UCLUSTfixed_0.90-Cluster_5523	1	0	0	0	0	0	0	0	0	0	0	0	0	0	0	1	1		1	0	0	0	0	0	0	0	0	0	0	0	0	0	0	1	1	1	Ambtr_seq24677c
V5_UCLUSTfixed_0.90-Cluster_5534	1	0	0	0	0	0	0	0	0	0	0	0	0	0	0	1	1		1	0	0	0	0	0	0	0	0	0	0	0	0	0	0	1	1	1	Ambtr_seq24699c
V5_UCLUSTfixed_0.90-Cluster_5607	1	0	0	0	0	0	0	0	0	0	0	0	0	0	0	1	1		1	0	0	0	0	0	0	0	0	0	0	0	0	0	0	1	1	1	Ambtr_seq24859c
V5_UCLUSTfixed_0.90-Cluster_5611	1	0	0	0	0	0	0	0	0	0	0	0	0	0	0	1	1		1	0	0	0	0	0	0	0	0	0	0	0	0	0	0	1	1	1	Ambtr_seq24864c
V5_UCLUSTfixed_0.90-Cluster_5625	1	0	0	0	0	0	0	0	0	0	0	0	0	0	0	1	1		1	0	0	0	0	0	0	0	0	0	0	0	0	0	0	1	1	1	Ambtr_seq24899c
V5_UCLUSTfixed_0.90-Cluster_5662	1	0	0	0	0	0	0	0	0	0	0	0	0	0	0	1	1		1	0	0	0	0	0	0	0	0	0	0	0	0	0	0	1	1	1	Ambtr_seq250c
V5_UCLUSTfixed_0.90-Cluster_5705	1	0	0	0	0	0	0	0	0	0	0	0	0	0	0	1	1		1	0	0	0	0	0	0	0	0	0	0	0	0	0	0	1	1	1	Ambtr_seq25116c
V5_UCLUSTfixed_0.90-Cluster_5734	1	0	0	0	0	0	0	0	0	0	0	0	0	0	0	1	1		1	0	0	0	0	0	0	0	0	0	0	0	0	0	0	1	1	1	Ambtr_seq25200c
V5_UCLUSTfixed_0.90-Cluster_5768	1	0	0	0	0	0	0	0	0	0	0	0	0	0	0	1	1		1	0	0	0	0	0	0	0	0	0	0	0	0	0	0	1	1	1	Ambtr_seq25284c
V5_UCLUSTfixed_0.90-Cluster_5769	1	0	0	0	0	0	0	0	0	0	0	0	0	0	0	1	1		1	0	0	0	0	0	0	0	0	0	0	0	0	0	0	1	1	1	Ambtr_seq25287c
V5_UCLUSTfixed_0.90-Cluster_5770	1	0	0	0	0	0	0	0	0	0	0	0	0	0	0	1	1		1	0	0	0	0	0	0	0	0	0	0	0	0	0	0	1	1	1	Ambtr_seq25289c
V5_UCLUSTfixed_0.90-Cluster_5802	1	0	0	0	0	0	0	0	0	0	0	0	0	0	0	1	1		1	0	0	0	0	0	0	0	0	0	0	0	0	0	0	1	1	1	Ambtr_seq2538c
V5_UCLUSTfixed_0.90-Cluster_5803	1	0	0	0	0	0	0	0	0	0	0	0	0	0	0	1	1		1	0	0	0	0	0	0	0	0	0	0	0	0	0	0	1	1	1	Ambtr_seq25385c
V5_UCLUSTfixed_0.90-Cluster_5862	1	0	0	0	0	0	0	0	0	0	0	0	0	0	0	1	1		1	0	0	0	0	0	0	0	0	0	0	0	0	0	0	1	1	1	Ambtr_seq25578c
V5_UCLUSTfixed_0.90-Cluster_5894	1	0	0	0	0	0	0	0	0	0	0	0	0	0	0	1	1		1	0	0	0	0	0	0	0	0	0	0	0	0	0	0	1	1	1	Ambtr_seq2564c
V5_UCLUSTfixed_0.90-Cluster_5927	1	0	0	0	0	0	0	0	0	0	0	0	0	0	0	1	1		1	0	0	0	0	0	0	0	0	0	0	0	0	0	0	1	1	1	Ambtr_seq25727c
V5_UCLUSTfixed_0.90-Cluster_5930	1	0	0	0	0	0	0	0	0	0	0	0	0	0	0	1	1		1	0	0	0	0	0	0	0	0	0	0	0	0	0	0	1	1	1	Ambtr_seq25737c
V5_UCLUSTfixed_0.90-Cluster_5938	1	0	0	0	0	0	0	0	0	0	0	0	0	0	0	1	1		1	0	0	0	0	0	0	0	0	0	0	0	0	0	0	1	1	1	Ambtr_seq25749c
V5_UCLUSTfixed_0.90-Cluster_5940	1	0	0	0	0	0	0	0	0	0	0	0	0	0	0	1	1		1	0	0	0	0	0	0	0	0	0	0	0	0	0	0	1	1	1	Ambtr_seq25752c
V5_UCLUSTfixed_0.90-Cluster_5980	1	0	0	0	0	0	0	0	0	0	0	0	0	0	0	1	1		1	0	0	0	0	0	0	0	0	0	0	0	0	0	0	1	1	1	Ambtr_seq25833c
V5_UCLUSTfixed_0.90-Cluster_5987	1	0	0	0	0	0	0	0	0	0	0	0	0	0	0	1	1		1	0	0	0	0	0	0	0	0	0	0	0	0	0	0	1	1	1	Ambtr_seq25847c
V5_UCLUSTfixed_0.90-Cluster_5989	1	0	0	0	0	0	0	0	0	0	0	0	0	0	0	1	1		1	0	0	0	0	0	0	0	0	0	0	0	0	0	0	1	1	1	Ambtr_seq25857c
V5_UCLUSTfixed_0.90-Cluster_5992	1	0	0	0	0	0	0	0	0	0	0	0	0	0	0	1	1		1	0	0	0	0	0	0	0	0	0	0	0	0	0	0	1	1	1	Ambtr_seq25868c
V5_UCLUSTfixed_0.90-Cluster_6005	1	0	0	0	0	0	0	0	0	0	0	0	0	0	0	1	1		1	0	0	0	0	0	0	0	0	0	0	0	0	0	0	1	1	1	Ambtr_seq25902c
V5_UCLUSTfixed_0.90-Cluster_6007	1	0	0	0	0	0	0	0	0	0	0	0	0	0	0	1	1		1	0	0	0	0	0	0	0	0	0	0	0	0	0	0	1	1	1	Ambtr_seq25916c
V5_UCLUSTfixed_0.90-Cluster_6027	1	0	0	0	0	0	0	0	0	0	0	0	0	0	0	1	1		1	0	0	0	0	0	0	0	0	0	0	0	0	0	0	1	1	1	Ambtr_seq25979c
V5_UCLUSTfixed_0.90-Cluster_6045	1	0	0	0	0	0	0	0	0	0	0	0	0	0	0	1	1		1	0	0	0	0	0	0	0	0	0	0	0	0	0	0	1	1	1	Ambtr_seq26031c
V5_UCLUSTfixed_0.90-Cluster_6054	1	0	0	0	0	0	0	0	0	0	0	0	0	0	0	1	1		1	0	0	0	0	0	0	0	0	0	0	0	0	0	0	1	1	1	Ambtr_seq2605c
V5_UCLUSTfixed_0.90-Cluster_6067	1	0	0	0	0	0	0	0	0	0	0	0	0	0	0	1	1		1	0	0	0	0	0	0	0	0	0	0	0	0	0	0	1	1	1	Ambtr_seq26072c
V5_UCLUSTfixed_0.90-Cluster_6071	1	0	0	0	0	0	0	0	0	0	0	0	0	0	0	1	1		1	0	0	0	0	0	0	0	0	0	0	0	0	0	0	1	1	1	Ambtr_seq26082c
V5_UCLUSTfixed_0.90-Cluster_6073	1	0	0	0	0	0	0	0	0	0	0	0	0	0	0	1	1		1	0	0	0	0	0	0	0	0	0	0	0	0	0	0	1	1	1	Ambtr_seq26088c
V5_UCLUSTfixed_0.90-Cluster_6098	1	0	0	0	0	0	0	0	0	0	0	0	0	0	0	1	1		1	0	0	0	0	0	0	0	0	0	0	0	0	0	0	1	1	1	Ambtr_seq26159c
V5_UCLUSTfixed_0.90-Cluster_6111	1	0	0	0	0	0	0	0	0	0	0	0	0	0	0	1	1		1	0	0	0	0	0	0	0	0	0	0	0	0	0	0	1	1	1	Ambtr_seq26194c
V5_UCLUSTfixed_0.90-Cluster_6163	1	0	0	0	0	0	0	0	0	0	0	0	0	0	0	1	1		1	0	0	0	0	0	0	0	0	0	0	0	0	0	0	1	1	1	Ambtr_seq26357c
V5_UCLUSTfixed_0.90-Cluster_6170	1	0	0	0	0	0	0	0	0	0	0	0	0	0	0	1	1		1	0	0	0	0	0	0	0	0	0	0	0	0	0	0	1	1	1	Ambtr_seq26371c
V5_UCLUSTfixed_0.90-Cluster_6175	1	0	0	0	0	0	0	0	0	0	0	0	0	0	0	1	1		1	0	0	0	0	0	0	0	0	0	0	0	0	0	0	1	1	1	Ambtr_seq26390c
V5_UCLUSTfixed_0.90-Cluster_6184	1	0	0	0	0	0	0	0	0	0	0	0	0	0	0	1	1		1	0	0	0	0	0	0	0	0	0	0	0	0	0	0	1	1	1	Ambtr_seq26408c
V5_UCLUSTfixed_0.90-Cluster_6192	1	0	0	0	0	0	0	0	0	0	0	0	0	0	0	1	1		1	0	0	0	0	0	0	0	0	0	0	0	0	0	0	1	1	1	Ambtr_seq26428c
V5_UCLUSTfixed_0.90-Cluster_6199	1	0	0	0	0	0	0	0	0	0	0	0	0	0	0	1	1		1	0	0	0	0	0	0	0	0	0	0	0	0	0	0	1	1	1	Ambtr_seq26439c
V5_UCLUSTfixed_0.90-Cluster_6226	1	0	0	0	0	0	0	0	0	0	0	0	0	0	0	1	1		1	0	0	0	0	0	0	0	0	0	0	0	0	0	0	1	1	1	Ambtr_seq26519c
V5_UCLUSTfixed_0.90-Cluster_6228	1	0	0	0	0	0	0	0	0	0	0	0	0	0	0	1	1		1	0	0	0	0	0	0	0	0	0	0	0	0	0	0	1	1	1	Ambtr_seq26523c
V5_UCLUSTfixed_0.90-Cluster_6243	1	0	0	0	0	0	0	0	0	0	0	0	0	0	0	1	1		1	0	0	0	0	0	0	0	0	0	0	0	0	0	0	1	1	1	Ambtr_seq26571c
V5_UCLUSTfixed_0.90-Cluster_6270	1	0	0	0	0	0	0	0	0	0	0	0	0	0	0	1	1		1	0	0	0	0	0	0	0	0	0	0	0	0	0	0	1	1	1	Ambtr_seq26639c
V5_UCLUSTfixed_0.90-Cluster_6343	1	0	0	0	0	0	0	0	0	0	0	0	0	0	0	1	1		1	0	0	0	0	0	0	0	0	0	0	0	0	0	0	1	1	1	Ambtr_seq26819c
V5_UCLUSTfixed_0.90-Cluster_6344	1	0	0	0	0	0	0	0	0	0	0	0	0	0	0	1	1		1	0	0	0	0	0	0	0	0	0	0	0	0	0	0	1	1	1	Ambtr_seq26821c
V5_UCLUSTfixed_0.90-Cluster_6352	1	0	0	0	0	0	0	0	0	0	0	0	0	0	0	1	1		1	0	0	0	0	0	0	0	0	0	0	0	0	0	0	1	1	1	Ambtr_seq26844c
V5_UCLUSTfixed_0.90-Cluster_6375	1	0	0	0	0	0	0	0	0	0	0	0	0	0	0	1	1		1	0	0	0	0	0	0	0	0	0	0	0	0	0	0	1	1	1	Ambtr_seq2747c
V5_UCLUSTfixed_0.90-Cluster_6408	1	0	0	0	0	0	0	0	0	0	0	0	0	0	0	1	1		1	0	0	0	0	0	0	0	0	0	0	0	0	0	0	1	1	1	Ambtr_seq2853c
V5_UCLUSTfixed_0.90-Cluster_6450	1	0	0	0	0	0	0	0	0	0	0	0	0	0	0	1	1		1	0	0	0	0	0	0	0	0	0	0	0	0	0	0	1	1	1	Ambtr_seq2981c
V5_UCLUSTfixed_0.90-Cluster_6455	1	0	0	0	0	0	0	0	0	0	0	0	0	0	0	1	1		1	0	0	0	0	0	0	0	0	0	0	0	0	0	0	1	1	1	Ambtr_seq2992c
V5_UCLUSTfixed_0.90-Cluster_6465	1	0	0	0	0	0	0	0	0	0	0	0	0	0	0	1	1		1	0	0	0	0	0	0	0	0	0	0	0	0	0	0	1	1	1	Ambtr_seq3022c
V5_UCLUSTfixed_0.90-Cluster_6487	1	0	0	0	0	0	0	0	0	0	0	0	0	0	0	1	1		1	0	0	0	0	0	0	0	0	0	0	0	0	0	0	1	1	1	Ambtr_seq3072c
V5_UCLUSTfixed_0.90-Cluster_6514	1	0	0	0	0	0	0	0	0	0	0	0	0	0	0	1	1		1	0	0	0	0	0	0	0	0	0	0	0	0	0	0	1	1	1	Ambtr_seq3174c
V5_UCLUSTfixed_0.90-Cluster_6542	1	0	0	0	0	0	0	0	0	0	0	0	0	0	0	1	1		1	0	0	0	0	0	0	0	0	0	0	0	0	0	0	1	1	1	Ambtr_seq3250c
V5_UCLUSTfixed_0.90-Cluster_6560	1	0	0	0	0	0	0	0	0	0	0	0	0	0	0	1	1		1	0	0	0	0	0	0	0	0	0	0	0	0	0	0	1	1	1	Ambtr_seq3284c
V5_UCLUSTfixed_0.90-Cluster_6580	1	0	0	0	0	0	0	0	0	0	0	0	0	0	0	1	1		1	0	0	0	0	0	0	0	0	0	0	0	0	0	0	1	1	1	Ambtr_seq3338c
V5_UCLUSTfixed_0.90-Cluster_6588	1	0	0	0	0	0	0	0	0	0	0	0	0	0	0	1	1		1	0	0	0	0	0	0	0	0	0	0	0	0	0	0	1	1	1	Ambtr_seq3354c
V5_UCLUSTfixed_0.90-Cluster_6591	1	0	0	0	0	0	0	0	0	0	0	0	0	0	0	1	1		1	0	0	0	0	0	0	0	0	0	0	0	0	0	0	1	1	1	Ambtr_seq3357c
V5_UCLUSTfixed_0.90-Cluster_6592	1	0	0	0	0	0	0	0	0	0	0	0	0	0	0	1	1		1	0	0	0	0	0	0	0	0	0	0	0	0	0	0	1	1	1	Ambtr_seq3358c
V5_UCLUSTfixed_0.90-Cluster_6594	1	0	0	0	0	0	0	0	0	0	0	0	0	0	0	1	1		1	0	0	0	0	0	0	0	0	0	0	0	0	0	0	1	1	1	Ambtr_seq3363c
V5_UCLUSTfixed_0.90-Cluster_6606	1	0	0	0	0	0	0	0	0	0	0	0	0	0	0	1	1		1	0	0	0	0	0	0	0	0	0	0	0	0	0	0	1	1	1	Ambtr_seq3386c
V5_UCLUSTfixed_0.90-Cluster_6632	1	0	0	0	0	0	0	0	0	0	0	0	0	0	0	1	1		1	0	0	0	0	0	0	0	0	0	0	0	0	0	0	1	1	1	Ambtr_seq3437c
V5_UCLUSTfixed_0.90-Cluster_6666	1	0	0	0	0	0	0	0	0	0	0	0	0	0	0	1	1		1	0	0	0	0	0	0	0	0	0	0	0	0	0	0	1	1	1	Ambtr_seq3516c
V5_UCLUSTfixed_0.90-Cluster_6674	1	0	0	0	0	0	0	0	0	0	0	0	0	0	0	1	1		1	0	0	0	0	0	0	0	0	0	0	0	0	0	0	1	1	1	Ambtr_seq3532c
V5_UCLUSTfixed_0.90-Cluster_6685	1	0	0	0	0	0	0	0	0	0	0	0	0	0	0	1	1		1	0	0	0	0	0	0	0	0	0	0	0	0	0	0	1	1	1	Ambtr_seq3576c
V5_UCLUSTfixed_0.90-Cluster_6701	1	0	0	0	0	0	0	0	0	0	0	0	0	0	0	1	1		1	0	0	0	0	0	0	0	0	0	0	0	0	0	0	1	1	1	Ambtr_seq3622c
V5_UCLUSTfixed_0.90-Cluster_6746	1	0	0	0	0	0	0	0	0	0	0	0	0	0	0	1	1		1	0	0	0	0	0	0	0	0	0	0	0	0	0	0	1	1	1	Ambtr_seq3754c
V5_UCLUSTfixed_0.90-Cluster_6759	1	0	0	0	0	0	0	0	0	0	0	0	0	0	0	1	1		1	0	0	0	0	0	0	0	0	0	0	0	0	0	0	1	1	1	Ambtr_seq3784c
V5_UCLUSTfixed_0.90-Cluster_6787	1	0	0	0	0	0	0	0	0	0	0	0	0	0	0	1	1		1	0	0	0	0	0	0	0	0	0	0	0	0	0	0	1	1	1	Ambtr_seq3851c
V5_UCLUSTfixed_0.90-Cluster_6803	1	0	0	0	0	0	0	0	0	0	0	0	0	0	0	1	1		1	0	0	0	0	0	0	0	0	0	0	0	0	0	0	1	1	1	Ambtr_seq3903c
V5_UCLUSTfixed_0.90-Cluster_6813	1	0	0	0	0	0	0	0	0	0	0	0	0	0	0	1	1		1	0	0	0	0	0	0	0	0	0	0	0	0	0	0	1	1	1	Ambtr_seq3931c
V5_UCLUSTfixed_0.90-Cluster_6872	1	0	0	0	0	0	0	0	0	0	0	0	0	0	0	1	1		1	0	0	0	0	0	0	0	0	0	0	0	0	0	0	1	1	1	Ambtr_seq4071c
V5_UCLUSTfixed_0.90-Cluster_6881	1	0	0	0	0	0	0	0	0	0	0	0	0	0	0	1	1		1	0	0	0	0	0	0	0	0	0	0	0	0	0	0	1	1	1	Ambtr_seq4094c
V5_UCLUSTfixed_0.90-Cluster_6883	1	0	0	0	0	0	0	0	0	0	0	0	0	0	0	1	1		1	0	0	0	0	0	0	0	0	0	0	0	0	0	0	1	1	1	Ambtr_seq41c
V5_UCLUSTfixed_0.90-Cluster_6914	1	0	0	0	0	0	0	0	0	0	0	0	0	0	0	1	1		1	0	0	0	0	0	0	0	0	0	0	0	0	0	0	1	1	1	Ambtr_seq4184c
V5_UCLUSTfixed_0.90-Cluster_6935	1	0	0	0	0	0	0	0	0	0	0	0	0	0	0	1	1		1	0	0	0	0	0	0	0	0	0	0	0	0	0	0	1	1	1	Ambtr_seq4228c
V5_UCLUSTfixed_0.90-Cluster_6948	1	0	0	0	0	0	0	0	0	0	0	0	0	0	0	1	1		1	0	0	0	0	0	0	0	0	0	0	0	0	0	0	1	1	1	Ambtr_seq4257c
V5_UCLUSTfixed_0.90-Cluster_6951	1	0	0	0	0	0	0	0	0	0	0	0	0	0	0	1	1		1	0	0	0	0	0	0	0	0	0	0	0	0	0	0	1	1	1	Ambtr_seq4260c
V5_UCLUSTfixed_0.90-Cluster_6952	1	0	0	0	0	0	0	0	0	0	0	0	0	0	0	1	1		1	0	0	0	0	0	0	0	0	0	0	0	0	0	0	1	1	1	Ambtr_seq4261c
V5_UCLUSTfixed_0.90-Cluster_6974	1	0	0	0	0	0	0	0	0	0	0	0	0	0	0	1	1		1	0	0	0	0	0	0	0	0	0	0	0	0	0	0	1	1	1	Ambtr_seq4305c
V5_UCLUSTfixed_0.90-Cluster_6980	1	0	0	0	0	0	0	0	0	0	0	0	0	0	0	1	1		1	0	0	0	0	0	0	0	0	0	0	0	0	0	0	1	1	1	Ambtr_seq4320c
V5_UCLUSTfixed_0.90-Cluster_6982	1	0	0	0	0	0	0	0	0	0	0	0	0	0	0	1	1		1	0	0	0	0	0	0	0	0	0	0	0	0	0	0	1	1	1	Ambtr_seq4326c
V5_UCLUSTfixed_0.90-Cluster_6986	1	0	0	0	0	0	0	0	0	0	0	0	0	0	0	1	1		1	0	0	0	0	0	0	0	0	0	0	0	0	0	0	1	1	1	Ambtr_seq4338c
V5_UCLUSTfixed_0.90-Cluster_6993	1	0	0	0	0	0	0	0	0	0	0	0	0	0	0	1	1		1	0	0	0	0	0	0	0	0	0	0	0	0	0	0	1	1	1	Ambtr_seq4346c
V5_UCLUSTfixed_0.90-Cluster_7034	1	0	0	0	0	0	0	0	0	0	0	0	0	0	0	1	1		1	0	0	0	0	0	0	0	0	0	0	0	0	0	0	1	1	1	Ambtr_seq4448c
V5_UCLUSTfixed_0.90-Cluster_7035	1	0	0	0	0	0	0	0	0	0	0	0	0	0	0	1	1		1	0	0	0	0	0	0	0	0	0	0	0	0	0	0	1	1	1	Ambtr_seq4449c
V5_UCLUSTfixed_0.90-Cluster_7044	1	0	0	0	0	0	0	0	0	0	0	0	0	0	0	1	1		1	0	0	0	0	0	0	0	0	0	0	0	0	0	0	1	1	1	Ambtr_seq4480c
V5_UCLUSTfixed_0.90-Cluster_7047	1	0	0	0	0	0	0	0	0	0	0	0	0	0	0	1	1		1	0	0	0	0	0	0	0	0	0	0	0	0	0	0	1	1	1	Ambtr_seq4486c
V5_UCLUSTfixed_0.90-Cluster_7048	1	0	0	0	0	0	0	0	0	0	0	0	0	0	0	1	1		1	0	0	0	0	0	0	0	0	0	0	0	0	0	0	1	1	1	Ambtr_seq4487c
V5_UCLUSTfixed_0.90-Cluster_7057	1	0	0	0	0	0	0	0	0	0	0	0	0	0	0	1	1		1	0	0	0	0	0	0	0	0	0	0	0	0	0	0	1	1	1	Ambtr_seq451c
V5_UCLUSTfixed_0.90-Cluster_7099	1	0	0	0	0	0	0	0	0	0	0	0	0	0	0	1	1		1	0	0	0	0	0	0	0	0	0	0	0	0	0	0	1	1	1	Ambtr_seq4610c
V5_UCLUSTfixed_0.90-Cluster_7102	1	0	0	0	0	0	0	0	0	0	0	0	0	0	0	1	1		1	0	0	0	0	0	0	0	0	0	0	0	0	0	0	1	1	1	Ambtr_seq4615c
V5_UCLUSTfixed_0.90-Cluster_7132	1	0	0	0	0	0	0	0	0	0	0	0	0	0	0	1	1		1	0	0	0	0	0	0	0	0	0	0	0	0	0	0	1	1	1	Ambtr_seq4684c
V5_UCLUSTfixed_0.90-Cluster_7144	1	0	0	0	0	0	0	0	0	0	0	0	0	0	0	1	1		1	0	0	0	0	0	0	0	0	0	0	0	0	0	0	1	1	1	Ambtr_seq471c
V5_UCLUSTfixed_0.90-Cluster_7145	1	0	0	0	0	0	0	0	0	0	0	0	0	0	0	1	1		1	0	0	0	0	0	0	0	0	0	0	0	0	0	0	1	1	1	Ambtr_seq4710c
V5_UCLUSTfixed_0.90-Cluster_7147	1	0	0	0	0	0	0	0	0	0	0	0	0	0	0	1	1		1	0	0	0	0	0	0	0	0	0	0	0	0	0	0	1	1	1	Ambtr_seq4714c
V5_UCLUSTfixed_0.90-Cluster_7162	1	0	0	0	0	0	0	0	0	0	0	0	0	0	0	1	1		1	0	0	0	0	0	0	0	0	0	0	0	0	0	0	1	1	1	Ambtr_seq4748c
V5_UCLUSTfixed_0.90-Cluster_7171	1	0	0	0	0	0	0	0	0	0	0	0	0	0	0	1	1		1	0	0	0	0	0	0	0	0	0	0	0	0	0	0	1	1	1	Ambtr_seq4768c
V5_UCLUSTfixed_0.90-Cluster_7232	1	0	0	0	0	0	0	0	0	0	0	0	0	0	0	1	1		1	0	0	0	0	0	0	0	0	0	0	0	0	0	0	1	1	1	Ambtr_seq4964c
V5_UCLUSTfixed_0.90-Cluster_7266	1	0	0	0	0	0	0	0	0	0	0	0	0	0	0	1	1		1	0	0	0	0	0	0	0	0	0	0	0	0	0	0	1	1	1	Ambtr_seq506c
V5_UCLUSTfixed_0.90-Cluster_7280	1	0	0	0	0	0	0	0	0	0	0	0	0	0	0	1	1		1	0	0	0	0	0	0	0	0	0	0	0	0	0	0	1	1	1	Ambtr_seq5116c
V5_UCLUSTfixed_0.90-Cluster_7283	1	0	0	0	0	0	0	0	0	0	0	0	0	0	0	1	1		1	0	0	0	0	0	0	0	0	0	0	0	0	0	0	1	1	1	Ambtr_seq5122c
V5_UCLUSTfixed_0.90-Cluster_7287	1	0	0	0	0	0	0	0	0	0	0	0	0	0	0	1	1		1	0	0	0	0	0	0	0	0	0	0	0	0	0	0	1	1	1	Ambtr_seq5138c
V5_UCLUSTfixed_0.90-Cluster_7345	1	0	0	0	0	0	0	0	0	0	0	0	0	0	0	1	1		1	0	0	0	0	0	0	0	0	0	0	0	0	0	0	1	1	1	Ambtr_seq5264c
V5_UCLUSTfixed_0.90-Cluster_7349	1	0	0	0	0	0	0	0	0	0	0	0	0	0	0	1	1		1	0	0	0	0	0	0	0	0	0	0	0	0	0	0	1	1	1	Ambtr_seq5270c
V5_UCLUSTfixed_0.90-Cluster_7420	1	0	0	0	0	0	0	0	0	0	0	0	0	0	0	1	1		1	0	0	0	0	0	0	0	0	0	0	0	0	0	0	1	1	1	Ambtr_seq5423c
V5_UCLUSTfixed_0.90-Cluster_7433	1	0	0	0	0	0	0	0	0	0	0	0	0	0	0	1	1		1	0	0	0	0	0	0	0	0	0	0	0	0	0	0	1	1	1	Ambtr_seq5446c
V5_UCLUSTfixed_0.90-Cluster_7435	1	0	0	0	0	0	0	0	0	0	0	0	0	0	0	1	1		1	0	0	0	0	0	0	0	0	0	0	0	0	0	0	1	1	1	Ambtr_seq5448c
V5_UCLUSTfixed_0.90-Cluster_7438	1	0	0	0	0	0	0	0	0	0	0	0	0	0	0	1	1		1	0	0	0	0	0	0	0	0	0	0	0	0	0	0	1	1	1	Ambtr_seq5457c
V5_UCLUSTfixed_0.90-Cluster_7451	1	0	0	0	0	0	0	0	0	0	0	0	0	0	0	1	1		1	0	0	0	0	0	0	0	0	0	0	0	0	0	0	1	1	1	Ambtr_seq5488c
V5_UCLUSTfixed_0.90-Cluster_7452	1	0	0	0	0	0	0	0	0	0	0	0	0	0	0	1	1		1	0	0	0	0	0	0	0	0	0	0	0	0	0	0	1	1	1	Ambtr_seq5489c
V5_UCLUSTfixed_0.90-Cluster_7454	1	0	0	0	0	0	0	0	0	0	0	0	0	0	0	1	1		1	0	0	0	0	0	0	0	0	0	0	0	0	0	0	1	1	1	Ambtr_seq5493c
V5_UCLUSTfixed_0.90-Cluster_7455	1	0	0	0	0	0	0	0	0	0	0	0	0	0	0	1	1		1	0	0	0	0	0	0	0	0	0	0	0	0	0	0	1	1	1	Ambtr_seq5495c
V5_UCLUSTfixed_0.90-Cluster_7474	1	0	0	0	0	0	0	0	0	0	0	0	0	0	0	1	1		1	0	0	0	0	0	0	0	0	0	0	0	0	0	0	1	1	1	Ambtr_seq5531c
V5_UCLUSTfixed_0.90-Cluster_7500	1	0	0	0	0	0	0	0	0	0	0	0	0	0	0	1	1		1	0	0	0	0	0	0	0	0	0	0	0	0	0	0	1	1	1	Ambtr_seq5590c
V5_UCLUSTfixed_0.90-Cluster_7564	1	0	0	0	0	0	0	0	0	0	0	0	0	0	0	1	1		1	0	0	0	0	0	0	0	0	0	0	0	0	0	0	1	1	1	Ambtr_seq5718c
V5_UCLUSTfixed_0.90-Cluster_7565	1	0	0	0	0	0	0	0	0	0	0	0	0	0	0	1	1		1	0	0	0	0	0	0	0	0	0	0	0	0	0	0	1	1	1	Ambtr_seq5721c
V5_UCLUSTfixed_0.90-Cluster_7575	1	0	0	0	0	0	0	0	0	0	0	0	0	0	0	1	1		1	0	0	0	0	0	0	0	0	0	0	0	0	0	0	1	1	1	Ambtr_seq5747c
V5_UCLUSTfixed_0.90-Cluster_7587	1	0	0	0	0	0	0	0	0	0	0	0	0	0	0	1	1		1	0	0	0	0	0	0	0	0	0	0	0	0	0	0	1	1	1	Ambtr_seq576c
V5_UCLUSTfixed_0.90-Cluster_7615	1	0	0	0	0	0	0	0	0	0	0	0	0	0	0	1	1		1	0	0	0	0	0	0	0	0	0	0	0	0	0	0	1	1	1	Ambtr_seq5827c
V5_UCLUSTfixed_0.90-Cluster_7622	1	0	0	0	0	0	0	0	0	0	0	0	0	0	0	1	1		1	0	0	0	0	0	0	0	0	0	0	0	0	0	0	1	1	1	Ambtr_seq5841c
V5_UCLUSTfixed_0.90-Cluster_7629	1	0	0	0	0	0	0	0	0	0	0	0	0	0	0	1	1		1	0	0	0	0	0	0	0	0	0	0	0	0	0	0	1	1	1	Ambtr_seq5856c
V5_UCLUSTfixed_0.90-Cluster_7635	1	0	0	0	0	0	0	0	0	0	0	0	0	0	0	1	1		1	0	0	0	0	0	0	0	0	0	0	0	0	0	0	1	1	1	Ambtr_seq5872c
V5_UCLUSTfixed_0.90-Cluster_7666	1	0	0	0	0	0	0	0	0	0	0	0	0	0	0	1	1		1	0	0	0	0	0	0	0	0	0	0	0	0	0	0	1	1	1	Ambtr_seq5940c
V5_UCLUSTfixed_0.90-Cluster_7690	1	0	0	0	0	0	0	0	0	0	0	0	0	0	0	1	1		1	0	0	0	0	0	0	0	0	0	0	0	0	0	0	1	1	1	Ambtr_seq6007c
V5_UCLUSTfixed_0.90-Cluster_7702	1	0	0	0	0	0	0	0	0	0	0	0	0	0	0	1	1		1	0	0	0	0	0	0	0	0	0	0	0	0	0	0	1	1	1	Ambtr_seq604c
V5_UCLUSTfixed_0.90-Cluster_7707	1	0	0	0	0	0	0	0	0	0	0	0	0	0	0	1	1		1	0	0	0	0	0	0	0	0	0	0	0	0	0	0	1	1	1	Ambtr_seq6049c
V5_UCLUSTfixed_0.90-Cluster_7721	1	0	0	0	0	0	0	0	0	0	0	0	0	0	0	1	1		1	0	0	0	0	0	0	0	0	0	0	0	0	0	0	1	1	1	Ambtr_seq6104c
V5_UCLUSTfixed_0.90-Cluster_7748	1	0	0	0	0	0	0	0	0	0	0	0	0	0	0	1	1		1	0	0	0	0	0	0	0	0	0	0	0	0	0	0	1	1	1	Ambtr_seq6178c
V5_UCLUSTfixed_0.90-Cluster_7753	1	0	0	0	0	0	0	0	0	0	0	0	0	0	0	1	1		1	0	0	0	0	0	0	0	0	0	0	0	0	0	0	1	1	1	Ambtr_seq6187c
V5_UCLUSTfixed_0.90-Cluster_7790	1	0	0	0	0	0	0	0	0	0	0	0	0	0	0	1	1		1	0	0	0	0	0	0	0	0	0	0	0	0	0	0	1	1	1	Ambtr_seq6303c
V5_UCLUSTfixed_0.90-Cluster_7793	1	0	0	0	0	0	0	0	0	0	0	0	0	0	0	1	1		1	0	0	0	0	0	0	0	0	0	0	0	0	0	0	1	1	1	Ambtr_seq6308c
V5_UCLUSTfixed_0.90-Cluster_7806	1	0	0	0	0	0	0	0	0	0	0	0	0	0	0	1	1		1	0	0	0	0	0	0	0	0	0	0	0	0	0	0	1	1	1	Ambtr_seq6339c
V5_UCLUSTfixed_0.90-Cluster_7825	1	0	0	0	0	0	0	0	0	0	0	0	0	0	0	1	1		1	0	0	0	0	0	0	0	0	0	0	0	0	0	0	1	1	1	Ambtr_seq6406c
V5_UCLUSTfixed_0.90-Cluster_7842	1	0	0	0	0	0	0	0	0	0	0	0	0	0	0	1	1		1	0	0	0	0	0	0	0	0	0	0	0	0	0	0	1	1	1	Ambtr_seq6433c
V5_UCLUSTfixed_0.90-Cluster_7895	1	0	0	0	0	0	0	0	0	0	0	0	0	0	0	1	1		1	0	0	0	0	0	0	0	0	0	0	0	0	0	0	1	1	1	Ambtr_seq6545c
V5_UCLUSTfixed_0.90-Cluster_7908	1	0	0	0	0	0	0	0	0	0	0	0	0	0	0	1	1		1	0	0	0	0	0	0	0	0	0	0	0	0	0	0	1	1	1	Ambtr_seq6570c
V5_UCLUSTfixed_0.90-Cluster_7917	1	0	0	0	0	0	0	0	0	0	0	0	0	0	0	1	1		1	0	0	0	0	0	0	0	0	0	0	0	0	0	0	1	1	1	Ambtr_seq6584c
V5_UCLUSTfixed_0.90-Cluster_7918	1	0	0	0	0	0	0	0	0	0	0	0	0	0	0	1	1		1	0	0	0	0	0	0	0	0	0	0	0	0	0	0	1	1	1	Ambtr_seq6586c
V5_UCLUSTfixed_0.90-Cluster_7921	1	0	0	0	0	0	0	0	0	0	0	0	0	0	0	1	1		1	0	0	0	0	0	0	0	0	0	0	0	0	0	0	1	1	1	Ambtr_seq6593c
V5_UCLUSTfixed_0.90-Cluster_7953	1	0	0	0	0	0	0	0	0	0	0	0	0	0	0	1	1		1	0	0	0	0	0	0	0	0	0	0	0	0	0	0	1	1	1	Ambtr_seq6697c
V5_UCLUSTfixed_0.90-Cluster_7976	1	0	0	0	0	0	0	0	0	0	0	0	0	0	0	1	1		1	0	0	0	0	0	0	0	0	0	0	0	0	0	0	1	1	1	Ambtr_seq6741c
V5_UCLUSTfixed_0.90-Cluster_7982	1	0	0	0	0	0	0	0	0	0	0	0	0	0	0	1	1		1	0	0	0	0	0	0	0	0	0	0	0	0	0	0	1	1	1	Ambtr_seq6752c
V5_UCLUSTfixed_0.90-Cluster_7990	1	0	0	0	0	0	0	0	0	0	0	0	0	0	0	1	1		1	0	0	0	0	0	0	0	0	0	0	0	0	0	0	1	1	1	Ambtr_seq6767c
V5_UCLUSTfixed_0.90-Cluster_7992	1	0	0	0	0	0	0	0	0	0	0	0	0	0	0	1	1		1	0	0	0	0	0	0	0	0	0	0	0	0	0	0	1	1	1	Ambtr_seq6774c
V5_UCLUSTfixed_0.90-Cluster_8003	1	0	0	0	0	0	0	0	0	0	0	0	0	0	0	1	1		1	0	0	0	0	0	0	0	0	0	0	0	0	0	0	1	1	1	Ambtr_seq6796c
V5_UCLUSTfixed_0.90-Cluster_8024	1	0	0	0	0	0	0	0	0	0	0	0	0	0	0	1	1		1	0	0	0	0	0	0	0	0	0	0	0	0	0	0	1	1	1	Ambtr_seq6849c
V5_UCLUSTfixed_0.90-Cluster_8033	1	0	0	0	0	0	0	0	0	0	0	0	0	0	0	1	1		1	0	0	0	0	0	0	0	0	0	0	0	0	0	0	1	1	1	Ambtr_seq6874c
V5_UCLUSTfixed_0.90-Cluster_8069	1	0	0	0	0	0	0	0	0	0	0	0	0	0	0	1	1		1	0	0	0	0	0	0	0	0	0	0	0	0	0	0	1	1	1	Ambtr_seq6938c
V5_UCLUSTfixed_0.90-Cluster_8070	1	0	0	0	0	0	0	0	0	0	0	0	0	0	0	1	1		1	0	0	0	0	0	0	0	0	0	0	0	0	0	0	1	1	1	Ambtr_seq6939c
V5_UCLUSTfixed_0.90-Cluster_8074	1	0	0	0	0	0	0	0	0	0	0	0	0	0	0	1	1		1	0	0	0	0	0	0	0	0	0	0	0	0	0	0	1	1	1	Ambtr_seq6945c
V5_UCLUSTfixed_0.90-Cluster_8091	1	0	0	0	0	0	0	0	0	0	0	0	0	0	0	1	1		1	0	0	0	0	0	0	0	0	0	0	0	0	0	0	1	1	1	Ambtr_seq6976c
V5_UCLUSTfixed_0.90-Cluster_8096	1	0	0	0	0	0	0	0	0	0	0	0	0	0	0	1	1		1	0	0	0	0	0	0	0	0	0	0	0	0	0	0	1	1	1	Ambtr_seq6982c
V5_UCLUSTfixed_0.90-Cluster_8107	1	0	0	0	0	0	0	0	0	0	0	0	0	0	0	1	1		1	0	0	0	0	0	0	0	0	0	0	0	0	0	0	1	1	1	Ambtr_seq700c
V5_UCLUSTfixed_0.90-Cluster_8117	1	0	0	0	0	0	0	0	0	0	0	0	0	0	0	1	1		1	0	0	0	0	0	0	0	0	0	0	0	0	0	0	1	1	1	Ambtr_seq7020c
V5_UCLUSTfixed_0.90-Cluster_8118	1	0	0	0	0	0	0	0	0	0	0	0	0	0	0	1	1		1	0	0	0	0	0	0	0	0	0	0	0	0	0	0	1	1	1	Ambtr_seq7021c
V5_UCLUSTfixed_0.90-Cluster_8122	1	0	0	0	0	0	0	0	0	0	0	0	0	0	0	1	1		1	0	0	0	0	0	0	0	0	0	0	0	0	0	0	1	1	1	Ambtr_seq7038c
V5_UCLUSTfixed_0.90-Cluster_8127	1	0	0	0	0	0	0	0	0	0	0	0	0	0	0	1	1		1	0	0	0	0	0	0	0	0	0	0	0	0	0	0	1	1	1	Ambtr_seq7054c
V5_UCLUSTfixed_0.90-Cluster_8154	1	0	0	0	0	0	0	0	0	0	0	0	0	0	0	1	1		1	0	0	0	0	0	0	0	0	0	0	0	0	0	0	1	1	1	Ambtr_seq7141c
V5_UCLUSTfixed_0.90-Cluster_8169	1	0	0	0	0	0	0	0	0	0	0	0	0	0	0	1	1		1	0	0	0	0	0	0	0	0	0	0	0	0	0	0	1	1	1	Ambtr_seq717c
V5_UCLUSTfixed_0.90-Cluster_8208	1	0	0	0	0	0	0	0	0	0	0	0	0	0	0	1	1		1	0	0	0	0	0	0	0	0	0	0	0	0	0	0	1	1	1	Ambtr_seq7259c
V5_UCLUSTfixed_0.90-Cluster_8235	1	0	0	0	0	0	0	0	0	0	0	0	0	0	0	1	1		1	0	0	0	0	0	0	0	0	0	0	0	0	0	0	1	1	1	Ambtr_seq7341c
V5_UCLUSTfixed_0.90-Cluster_8239	1	0	0	0	0	0	0	0	0	0	0	0	0	0	0	1	1		1	0	0	0	0	0	0	0	0	0	0	0	0	0	0	1	1	1	Ambtr_seq7349c
V5_UCLUSTfixed_0.90-Cluster_8255	1	0	0	0	0	0	0	0	0	0	0	0	0	0	0	1	1		1	0	0	0	0	0	0	0	0	0	0	0	0	0	0	1	1	1	Ambtr_seq7393c
V5_UCLUSTfixed_0.90-Cluster_8274	1	0	0	0	0	0	0	0	0	0	0	0	0	0	0	1	1		1	0	0	0	0	0	0	0	0	0	0	0	0	0	0	1	1	1	Ambtr_seq7466c
V5_UCLUSTfixed_0.90-Cluster_8308	1	0	0	0	0	0	0	0	0	0	0	0	0	0	0	1	1		1	0	0	0	0	0	0	0	0	0	0	0	0	0	0	1	1	1	Ambtr_seq7572c
V5_UCLUSTfixed_0.90-Cluster_8332	1	0	0	0	0	0	0	0	0	0	0	0	0	0	0	1	1		1	0	0	0	0	0	0	0	0	0	0	0	0	0	0	1	1	1	Ambtr_seq763c
V5_UCLUSTfixed_0.90-Cluster_8340	1	0	0	0	0	0	0	0	0	0	0	0	0	0	0	1	1		1	0	0	0	0	0	0	0	0	0	0	0	0	0	0	1	1	1	Ambtr_seq7649c
V5_UCLUSTfixed_0.90-Cluster_8345	1	0	0	0	0	0	0	0	0	0	0	0	0	0	0	1	1		1	0	0	0	0	0	0	0	0	0	0	0	0	0	0	1	1	1	Ambtr_seq7656c
V5_UCLUSTfixed_0.90-Cluster_8418	1	0	0	0	0	0	0	0	0	0	0	0	0	0	0	1	1		1	0	0	0	0	0	0	0	0	0	0	0	0	0	0	1	1	1	Ambtr_seq7788c
V5_UCLUSTfixed_0.90-Cluster_8422	1	0	0	0	0	0	0	0	0	0	0	0	0	0	0	1	1		1	0	0	0	0	0	0	0	0	0	0	0	0	0	0	1	1	1	Ambtr_seq7796c
V5_UCLUSTfixed_0.90-Cluster_8427	1	0	0	0	0	0	0	0	0	0	0	0	0	0	0	1	1		1	0	0	0	0	0	0	0	0	0	0	0	0	0	0	1	1	1	Ambtr_seq7801c
V5_UCLUSTfixed_0.90-Cluster_8428	1	0	0	0	0	0	0	0	0	0	0	0	0	0	0	1	1		1	0	0	0	0	0	0	0	0	0	0	0	0	0	0	1	1	1	Ambtr_seq7802c
V5_UCLUSTfixed_0.90-Cluster_8443	1	0	0	0	0	0	0	0	0	0	0	0	0	0	0	1	1		1	0	0	0	0	0	0	0	0	0	0	0	0	0	0	1	1	1	Ambtr_seq7841c
V5_UCLUSTfixed_0.90-Cluster_8452	1	0	0	0	0	0	0	0	0	0	0	0	0	0	0	1	1		1	0	0	0	0	0	0	0	0	0	0	0	0	0	0	1	1	1	Ambtr_seq7863c
V5_UCLUSTfixed_0.90-Cluster_8458	1	0	0	0	0	0	0	0	0	0	0	0	0	0	0	1	1		1	0	0	0	0	0	0	0	0	0	0	0	0	0	0	1	1	1	Ambtr_seq7878c
V5_UCLUSTfixed_0.90-Cluster_8480	1	0	0	0	0	0	0	0	0	0	0	0	0	0	0	1	1		1	0	0	0	0	0	0	0	0	0	0	0	0	0	0	1	1	1	Ambtr_seq7931c
V5_UCLUSTfixed_0.90-Cluster_8511	1	0	0	0	0	0	0	0	0	0	0	0	0	0	0	1	1		1	0	0	0	0	0	0	0	0	0	0	0	0	0	0	1	1	1	Ambtr_seq8011c
V5_UCLUSTfixed_0.90-Cluster_8516	1	0	0	0	0	0	0	0	0	0	0	0	0	0	0	1	1		1	0	0	0	0	0	0	0	0	0	0	0	0	0	0	1	1	1	Ambtr_seq8017c
V5_UCLUSTfixed_0.90-Cluster_8594	1	0	0	0	0	0	0	0	0	0	0	0	0	0	0	1	1		1	0	0	0	0	0	0	0	0	0	0	0	0	0	0	1	1	1	Ambtr_seq8236c
V5_UCLUSTfixed_0.90-Cluster_8603	1	0	0	0	0	0	0	0	0	0	0	0	0	0	0	1	1		1	0	0	0	0	0	0	0	0	0	0	0	0	0	0	1	1	1	Ambtr_seq8259c
V5_UCLUSTfixed_0.90-Cluster_8605	1	0	0	0	0	0	0	0	0	0	0	0	0	0	0	1	1		1	0	0	0	0	0	0	0	0	0	0	0	0	0	0	1	1	1	Ambtr_seq8262c
V5_UCLUSTfixed_0.90-Cluster_8608	1	0	0	0	0	0	0	0	0	0	0	0	0	0	0	1	1		1	0	0	0	0	0	0	0	0	0	0	0	0	0	0	1	1	1	Ambtr_seq8265c
V5_UCLUSTfixed_0.90-Cluster_8618	1	0	0	0	0	0	0	0	0	0	0	0	0	0	0	1	1		1	0	0	0	0	0	0	0	0	0	0	0	0	0	0	1	1	1	Ambtr_seq8285c
V5_UCLUSTfixed_0.90-Cluster_8638	1	0	0	0	0	0	0	0	0	0	0	0	0	0	0	1	1		1	0	0	0	0	0	0	0	0	0	0	0	0	0	0	1	1	1	Ambtr_seq8345c
V5_UCLUSTfixed_0.90-Cluster_8651	1	0	0	0	0	0	0	0	0	0	0	0	0	0	0	1	1		1	0	0	0	0	0	0	0	0	0	0	0	0	0	0	1	1	1	Ambtr_seq8382c
V5_UCLUSTfixed_0.90-Cluster_8656	1	0	0	0	0	0	0	0	0	0	0	0	0	0	0	1	1		1	0	0	0	0	0	0	0	0	0	0	0	0	0	0	1	1	1	Ambtr_seq8395c
V5_UCLUSTfixed_0.90-Cluster_8676	1	0	0	0	0	0	0	0	0	0	0	0	0	0	0	1	1		1	0	0	0	0	0	0	0	0	0	0	0	0	0	0	1	1	1	Ambtr_seq8463c
V5_UCLUSTfixed_0.90-Cluster_8682	1	0	0	0	0	0	0	0	0	0	0	0	0	0	0	1	1		1	0	0	0	0	0	0	0	0	0	0	0	0	0	0	1	1	1	Ambtr_seq8473c
V5_UCLUSTfixed_0.90-Cluster_8691	1	0	0	0	0	0	0	0	0	0	0	0	0	0	0	1	1		1	0	0	0	0	0	0	0	0	0	0	0	0	0	0	1	1	1	Ambtr_seq85c
V5_UCLUSTfixed_0.90-Cluster_8715	1	0	0	0	0	0	0	0	0	0	0	0	0	0	0	1	1		1	0	0	0	0	0	0	0	0	0	0	0	0	0	0	1	1	1	Ambtr_seq8577c
V5_UCLUSTfixed_0.90-Cluster_8744	1	0	0	0	0	0	0	0	0	0	0	0	0	0	0	1	1		1	0	0	0	0	0	0	0	0	0	0	0	0	0	0	1	1	1	Ambtr_seq8669c
V5_UCLUSTfixed_0.90-Cluster_8756	1	0	0	0	0	0	0	0	0	0	0	0	0	0	0	1	1		1	0	0	0	0	0	0	0	0	0	0	0	0	0	0	1	1	1	Ambtr_seq8707c
V5_UCLUSTfixed_0.90-Cluster_8760	1	0	0	0	0	0	0	0	0	0	0	0	0	0	0	1	1		1	0	0	0	0	0	0	0	0	0	0	0	0	0	0	1	1	1	Ambtr_seq8717c
V5_UCLUSTfixed_0.90-Cluster_8810	1	0	0	0	0	0	0	0	0	0	0	0	0	0	0	1	1		1	0	0	0	0	0	0	0	0	0	0	0	0	0	0	1	1	1	Ambtr_seq885c
V5_UCLUSTfixed_0.90-Cluster_8823	1	0	0	0	0	0	0	0	0	0	0	0	0	0	0	1	1		1	0	0	0	0	0	0	0	0	0	0	0	0	0	0	1	1	1	Ambtr_seq8906c
V5_UCLUSTfixed_0.90-Cluster_8842	1	0	0	0	0	0	0	0	0	0	0	0	0	0	0	1	1		1	0	0	0	0	0	0	0	0	0	0	0	0	0	0	1	1	1	Ambtr_seq8968c
V5_UCLUSTfixed_0.90-Cluster_8891	1	0	0	0	0	0	0	0	0	0	0	0	0	0	0	1	1		1	0	0	0	0	0	0	0	0	0	0	0	0	0	0	1	1	1	Ambtr_seq912c
V5_UCLUSTfixed_0.90-Cluster_8893	1	0	0	0	0	0	0	0	0	0	0	0	0	0	0	1	1		1	0	0	0	0	0	0	0	0	0	0	0	0	0	0	1	1	1	Ambtr_seq9124c
V5_UCLUSTfixed_0.90-Cluster_8899	1	0	0	0	0	0	0	0	0	0	0	0	0	0	0	1	1		1	0	0	0	0	0	0	0	0	0	0	0	0	0	0	1	1	1	Ambtr_seq9142c
V5_UCLUSTfixed_0.90-Cluster_8909	1	0	0	0	0	0	0	0	0	0	0	0	0	0	0	1	1		1	0	0	0	0	0	0	0	0	0	0	0	0	0	0	1	1	1	Ambtr_seq9167c
V5_UCLUSTfixed_0.90-Cluster_8912	1	0	0	0	0	0	0	0	0	0	0	0	0	0	0	1	1		1	0	0	0	0	0	0	0	0	0	0	0	0	0	0	1	1	1	Ambtr_seq9175c
V5_UCLUSTfixed_0.90-Cluster_8942	1	0	0	0	0	0	0	0	0	0	0	0	0	0	0	1	1		1	0	0	0	0	0	0	0	0	0	0	0	0	0	0	1	1	1	Ambtr_seq9272c
V5_UCLUSTfixed_0.90-Cluster_8949	1	0	0	0	0	0	0	0	0	0	0	0	0	0	0	1	1		1	0	0	0	0	0	0	0	0	0	0	0	0	0	0	1	1	1	Ambtr_seq9288c
V5_UCLUSTfixed_0.90-Cluster_8950	1	0	0	0	0	0	0	0	0	0	0	0	0	0	0	1	1		1	0	0	0	0	0	0	0	0	0	0	0	0	0	0	1	1	1	Ambtr_seq9290c
V5_UCLUSTfixed_0.90-Cluster_8952	1	0	0	0	0	0	0	0	0	0	0	0	0	0	0	1	1		1	0	0	0	0	0	0	0	0	0	0	0	0	0	0	1	1	1	Ambtr_seq9297c
V5_UCLUSTfixed_0.90-Cluster_9024	1	0	0	0	0	0	0	0	0	0	0	0	0	0	0	1	1		1	0	0	0	0	0	0	0	0	0	0	0	0	0	0	1	1	1	Ambtr_seq9521c
V5_UCLUSTfixed_0.90-Cluster_9053	1	0	0	0	0	0	0	0	0	0	0	0	0	0	0	1	1		1	0	0	0	0	0	0	0	0	0	0	0	0	0	0	1	1	1	Ambtr_seq9628c
V5_UCLUSTfixed_0.90-Cluster_9127	1	0	0	0	0	0	0	0	0	0	0	0	0	0	0	1	1		1	0	0	0	0	0	0	0	0	0	0	0	0	0	0	1	1	1	Ambtr_seq9837c
V5_UCLUSTfixed_0.90-Cluster_9139	1	0	0	0	0	0	0	0	0	0	0	0	0	0	0	1	1		1	0	0	0	0	0	0	0	0	0	0	0	0	0	0	1	1	1	Ambtr_seq9868c
V5_UCLUSTfixed_0.90-Cluster_9177	1	0	0	0	0	0	0	0	0	0	0	0	0	0	0	1	1		1	0	0	0	0	0	0	0	0	0	0	0	0	0	0	1	1	1	Ambtr_seq9988c
V5_UCLUSTfixed_0.90-Cluster_9560	0	1	0	0	0	0	0	0	0	0	0	0	0	0	0	1	1		0	1	0	0	0	0	0	0	0	0	0	0	0	0	0	1	1	1	Antam_seq2008c
V5_UCLUSTfixed_0.90-Cluster_9561	0	1	0	0	0	0	0	0	0	0	0	0	0	0	0	1	1		0	1	0	0	0	0	0	0	0	0	0	0	0	0	0	1	1	1	Antam_seq20706c
V5_UCLUSTfixed_0.90-Cluster_9563	0	1	0	0	0	0	0	0	0	0	0	0	0	0	0	1	1		0	1	0	0	0	0	0	0	0	0	0	0	0	0	0	1	1	1	Antam_seq1719c
V5_UCLUSTfixed_0.90-Cluster_9564	0	1	0	0	0	0	0	0	0	0	0	0	0	0	0	1	1		0	1	0	0	0	0	0	0	0	0	0	0	0	0	0	1	1	1	Antam_seq25306c
V5_UCLUSTfixed_0.90-Cluster_9566	0	1	0	0	0	0	0	0	0	0	0	0	0	0	0	1	1		0	1	0	0	0	0	0	0	0	0	0	0	0	0	0	1	1	1	Antam_seq12504c
V5_UCLUSTfixed_0.90-Cluster_9567	0	1	0	0	0	0	0	0	0	0	0	0	0	0	0	1	1		0	1	0	0	0	0	0	0	0	0	0	0	0	0	0	1	1	1	Antam_seq15022c
V5_UCLUSTfixed_0.90-Cluster_9568	0	1	0	0	0	0	0	0	0	0	0	0	0	0	0	1	1		0	1	0	0	0	0	0	0	0	0	0	0	0	0	0	1	1	1	Antam_seq15974c
V5_UCLUSTfixed_0.90-Cluster_9569	0	1	0	0	0	0	0	0	0	0	0	0	0	0	0	1	1		0	1	0	0	0	0	0	0	0	0	0	0	0	0	0	1	1	1	Antam_seq21162c
V5_UCLUSTfixed_0.90-Cluster_9570	0	1	0	0	0	0	0	0	0	0	0	0	0	0	0	1	1		0	1	0	0	0	0	0	0	0	0	0	0	0	0	0	1	1	1	Antam_seq26503c
V5_UCLUSTfixed_0.90-Cluster_9571	0	1	0	0	0	0	0	0	0	0	0	0	0	0	0	1	1		0	1	0	0	0	0	0	0	0	0	0	0	0	0	0	1	1	1	Antam_seq12351c
V5_UCLUSTfixed_0.90-Cluster_9572	0	1	0	0	0	0	0	0	0	0	0	0	0	0	0	1	1		0	1	0	0	0	0	0	0	0	0	0	0	0	0	0	1	1	1	Antam_seq21198c
V5_UCLUSTfixed_0.90-Cluster_9574	0	1	0	0	0	0	0	0	0	0	0	0	0	0	0	1	1		0	1	0	0	0	0	0	0	0	0	0	0	0	0	0	1	1	1	Antam_seq14971c
V5_UCLUSTfixed_0.90-Cluster_9576	0	1	0	0	0	0	0	0	0	0	0	0	0	0	0	1	1		0	1	0	0	0	0	0	0	0	0	0	0	0	0	0	1	1	1	Antam_seq25864c
V5_UCLUSTfixed_0.90-Cluster_9578	0	1	0	0	0	0	0	0	0	0	0	0	0	0	0	1	1		0	1	0	0	0	0	0	0	0	0	0	0	0	0	0	1	1	1	Antam_seq11189c
V5_UCLUSTfixed_0.90-Cluster_9579	0	1	0	0	0	0	0	0	0	0	0	0	0	0	0	1	1		0	1	0	0	0	0	0	0	0	0	0	0	0	0	0	1	1	1	Antam_seq21698c
V5_UCLUSTfixed_0.90-Cluster_9581	0	1	0	0	0	0	0	0	0	0	0	0	0	0	0	1	1		0	1	0	0	0	0	0	0	0	0	0	0	0	0	0	1	1	1	Antam_seq22236c
V5_UCLUSTfixed_0.90-Cluster_9583	0	1	0	0	0	0	0	0	0	0	0	0	0	0	0	1	1		0	1	0	0	0	0	0	0	0	0	0	0	0	0	0	1	1	1	Antam_seq24913c
V5_UCLUSTfixed_0.90-Cluster_9585	0	1	0	0	0	0	0	0	0	0	0	0	0	0	0	1	1		0	1	0	0	0	0	0	0	0	0	0	0	0	0	0	1	1	1	Antam_seq6413c
V5_UCLUSTfixed_0.90-Cluster_9586	0	1	0	0	0	0	0	0	0	0	0	0	0	0	0	1	1		0	1	0	0	0	0	0	0	0	0	0	0	0	0	0	1	1	1	Antam_seq22137c
V5_UCLUSTfixed_0.90-Cluster_9587	0	1	0	0	0	0	0	0	0	0	0	0	0	0	0	1	1		0	1	0	0	0	0	0	0	0	0	0	0	0	0	0	1	1	1	Antam_seq27111c
V5_UCLUSTfixed_0.90-Cluster_9589	0	1	0	0	0	0	0	0	0	0	0	0	0	0	0	1	1		0	1	0	0	0	0	0	0	0	0	0	0	0	0	0	1	1	1	Antam_seq26283c
V5_UCLUSTfixed_0.90-Cluster_9590	0	1	0	0	0	0	0	0	0	0	0	0	0	0	0	1	1		0	1	0	0	0	0	0	0	0	0	0	0	0	0	0	1	1	1	Antam_seq20993c
V5_UCLUSTfixed_0.90-Cluster_9593	0	1	0	0	0	0	0	0	0	0	0	0	0	0	0	1	1		0	1	0	0	0	0	0	0	0	0	0	0	0	0	0	1	1	1	Antam_seq6969c
V5_UCLUSTfixed_0.90-Cluster_9601	0	1	0	0	0	0	0	0	0	0	0	0	0	0	0	1	1		0	1	0	0	0	0	0	0	0	0	0	0	0	0	0	1	1	1	Antam_seq18768c
V5_UCLUSTfixed_0.90-Cluster_9602	0	1	0	0	0	0	0	0	0	0	0	0	0	0	0	1	1		0	1	0	0	0	0	0	0	0	0	0	0	0	0	0	1	1	1	Antam_seq18574c
V5_UCLUSTfixed_0.90-Cluster_9604	0	1	0	0	0	0	0	0	0	0	0	0	0	0	0	1	1		0	1	0	0	0	0	0	0	0	0	0	0	0	0	0	1	1	1	Antam_seq24916c
V5_UCLUSTfixed_0.90-Cluster_9605	0	1	0	0	0	0	0	0	0	0	0	0	0	0	0	1	1		0	1	0	0	0	0	0	0	0	0	0	0	0	0	0	1	1	1	Antam_seq15467c
V5_UCLUSTfixed_0.90-Cluster_9606	0	1	0	0	0	0	0	0	0	0	0	0	0	0	0	1	1		0	1	0	0	0	0	0	0	0	0	0	0	0	0	0	1	1	1	Antam_seq6335c
V5_UCLUSTfixed_0.90-Cluster_9613	0	1	0	0	0	0	0	0	0	0	0	0	0	0	0	1	1		0	1	0	0	0	0	0	0	0	0	0	0	0	0	0	1	1	1	Antam_seq18428c
V5_UCLUSTfixed_0.90-Cluster_9614	0	1	0	0	0	0	0	0	0	0	0	0	0	0	0	1	1		0	1	0	0	0	0	0	0	0	0	0	0	0	0	0	1	1	1	Antam_seq9824c
V5_UCLUSTfixed_0.90-Cluster_9615	0	1	0	0	0	0	0	0	0	0	0	0	0	0	0	1	1		0	1	0	0	0	0	0	0	0	0	0	0	0	0	0	1	1	1	Antam_seq3475c
V5_UCLUSTfixed_0.90-Cluster_9616	0	1	0	0	0	0	0	0	0	0	0	0	0	0	0	1	1		0	1	0	0	0	0	0	0	0	0	0	0	0	0	0	1	1	1	Antam_seq12742c
V5_UCLUSTfixed_0.90-Cluster_9617	0	1	0	0	0	0	0	0	0	0	0	0	0	0	0	1	1		0	1	0	0	0	0	0	0	0	0	0	0	0	0	0	1	1	1	Antam_seq12348c
V5_UCLUSTfixed_0.90-Cluster_9618	0	1	0	0	0	0	0	0	0	0	0	0	0	0	0	1	1		0	1	0	0	0	0	0	0	0	0	0	0	0	0	0	1	1	1	Antam_seq4886c
V5_UCLUSTfixed_0.90-Cluster_9619	0	1	0	0	0	0	0	0	0	0	0	0	0	0	0	1	1		0	1	0	0	0	0	0	0	0	0	0	0	0	0	0	1	1	1	Antam_seq10126c
V5_UCLUSTfixed_0.90-Cluster_9623	0	1	0	0	0	0	0	0	0	0	0	0	0	0	0	1	1		0	1	0	0	0	0	0	0	0	0	0	0	0	0	0	1	1	1	Antam_seq13031c
V5_UCLUSTfixed_0.90-Cluster_9626	0	1	0	0	0	0	0	0	0	0	0	0	0	0	0	1	1		0	1	0	0	0	0	0	0	0	0	0	0	0	0	0	1	1	1	Antam_seq27835c
V5_UCLUSTfixed_0.90-Cluster_9628	0	1	0	0	0	0	0	0	0	0	0	0	0	0	0	1	1		0	1	0	0	0	0	0	0	0	0	0	0	0	0	0	1	1	1	Antam_seq725c
V5_UCLUSTfixed_0.90-Cluster_9633	0	1	0	0	0	0	0	0	0	0	0	0	0	0	0	1	1		0	1	0	0	0	0	0	0	0	0	0	0	0	0	0	1	1	1	Antam_seq16017c
V5_UCLUSTfixed_0.90-Cluster_9640	0	1	0	0	0	0	0	0	0	0	0	0	0	0	0	1	1		0	1	0	0	0	0	0	0	0	0	0	0	0	0	0	1	1	1	Antam_seq15923c
V5_UCLUSTfixed_0.90-Cluster_9641	0	1	0	0	0	0	0	0	0	0	0	0	0	0	0	1	1		0	1	0	0	0	0	0	0	0	0	0	0	0	0	0	1	1	1	Antam_seq12166c
V5_UCLUSTfixed_0.90-Cluster_9644	0	1	0	0	0	0	0	0	0	0	0	0	0	0	0	1	1		0	1	0	0	0	0	0	0	0	0	0	0	0	0	0	1	1	1	Antam_seq4762c
V5_UCLUSTfixed_0.90-Cluster_9645	0	1	0	0	0	0	0	0	0	0	0	0	0	0	0	1	1		0	1	0	0	0	0	0	0	0	0	0	0	0	0	0	1	1	1	Antam_seq5248c
V5_UCLUSTfixed_0.90-Cluster_9648	0	1	0	0	0	0	0	0	0	0	0	0	0	0	0	1	1		0	1	0	0	0	0	0	0	0	0	0	0	0	0	0	1	1	1	Antam_seq23017c
V5_UCLUSTfixed_0.90-Cluster_9650	0	1	0	0	0	0	0	0	0	0	0	0	0	0	0	1	1		0	1	0	0	0	0	0	0	0	0	0	0	0	0	0	1	1	1	Antam_seq10142c
V5_UCLUSTfixed_0.90-Cluster_9653	0	1	0	0	0	0	0	0	0	0	0	0	0	0	0	1	1		0	1	0	0	0	0	0	0	0	0	0	0	0	0	0	1	1	1	Antam_seq19558c
V5_UCLUSTfixed_0.90-Cluster_9654	0	1	0	0	0	0	0	0	0	0	0	0	0	0	0	1	1		0	1	0	0	0	0	0	0	0	0	0	0	0	0	0	1	1	1	Antam_seq19987c
V5_UCLUSTfixed_0.90-Cluster_9656	0	1	0	0	0	0	0	0	0	0	0	0	0	0	0	1	1		0	1	0	0	0	0	0	0	0	0	0	0	0	0	0	1	1	1	Antam_seq21924c
V5_UCLUSTfixed_0.90-Cluster_10620	0	0	1	0	0	0	0	0	0	0	0	0	0	0	0	1	1		0	0	1	0	0	0	0	0	0	0	0	0	0	0	0	1	1	1	Artha_Seq1079c
V5_UCLUSTfixed_0.90-Cluster_10621	0	0	1	0	0	0	0	0	0	0	0	0	0	0	0	1	1		0	0	1	0	0	0	0	0	0	0	0	0	0	0	0	1	1	1	Artha_Seq1796c
V5_UCLUSTfixed_0.90-Cluster_10623	0	0	1	0	0	0	0	0	0	0	0	0	0	0	0	1	1		0	0	1	0	0	0	0	0	0	0	0	0	0	0	0	1	1	1	Artha_Seq3839c
V5_UCLUSTfixed_0.90-Cluster_10624	0	0	1	0	0	0	0	0	0	0	0	0	0	0	0	1	1		0	0	1	0	0	0	0	0	0	0	0	0	0	0	0	1	1	1	Artha_Seq8320c
V5_UCLUSTfixed_0.90-Cluster_10625	0	0	1	0	0	0	0	0	0	0	0	0	0	0	0	1	1		0	0	1	0	0	0	0	0	0	0	0	0	0	0	0	1	1	1	Artha_Seq10890c
V5_UCLUSTfixed_0.90-Cluster_10626	0	0	1	0	0	0	0	0	0	0	0	0	0	0	0	1	1		0	0	1	0	0	0	0	0	0	0	0	0	0	0	0	1	1	1	Artha_Seq13128c
V5_UCLUSTfixed_0.90-Cluster_10627	0	0	1	0	0	0	0	0	0	0	0	0	0	0	0	1	1		0	0	1	0	0	0	0	0	0	0	0	0	0	0	0	1	1	1	Artha_Seq13264c
V5_UCLUSTfixed_0.90-Cluster_10628	0	0	1	0	0	0	0	0	0	0	0	0	0	0	0	1	1		0	0	1	0	0	0	0	0	0	0	0	0	0	0	0	1	1	1	Artha_Seq17354c
V5_UCLUSTfixed_0.90-Cluster_10629	0	0	1	0	0	0	0	0	0	0	0	0	0	0	0	1	1		0	0	1	0	0	0	0	0	0	0	0	0	0	0	0	1	1	1	Artha_Seq21511c
V5_UCLUSTfixed_0.90-Cluster_10630	0	0	1	0	0	0	0	0	0	0	0	0	0	0	0	1	1		0	0	1	0	0	0	0	0	0	0	0	0	0	0	0	1	1	1	Artha_Seq22541c
V5_UCLUSTfixed_0.90-Cluster_10631	0	0	1	0	0	0	0	0	0	0	0	0	0	0	0	1	1		0	0	1	0	0	0	0	0	0	0	0	0	0	0	0	1	1	1	Artha_Seq24357c
V5_UCLUSTfixed_0.90-Cluster_10632	0	0	1	0	0	0	0	0	0	0	0	0	0	0	0	1	1		0	0	1	0	0	0	0	0	0	0	0	0	0	0	0	1	1	1	Artha_Seq25300c
V5_UCLUSTfixed_0.90-Cluster_10633	0	0	1	0	0	0	0	0	0	0	0	0	0	0	0	1	1		0	0	1	0	0	0	0	0	0	0	0	0	0	0	0	1	1	1	Artha_Seq29986c
V5_UCLUSTfixed_0.90-Cluster_10634	0	0	1	0	0	0	0	0	0	0	0	0	0	0	0	1	1		0	0	1	0	0	0	0	0	0	0	0	0	0	0	0	1	1	1	Artha_Seq34645c
V5_UCLUSTfixed_0.90-Cluster_10635	0	0	1	0	0	0	0	0	0	0	0	0	0	0	0	1	1		0	0	1	0	0	0	0	0	0	0	0	0	0	0	0	1	1	1	Artha_Seq34653c
V5_UCLUSTfixed_0.90-Cluster_10637	0	0	1	0	0	0	0	0	0	0	0	0	0	0	0	1	1		0	0	1	0	0	0	0	0	0	0	0	0	0	0	0	1	1	1	Artha_Seq3891c
V5_UCLUSTfixed_0.90-Cluster_10638	0	0	1	0	0	0	0	0	0	0	0	0	0	0	0	1	1		0	0	1	0	0	0	0	0	0	0	0	0	0	0	0	1	1	1	Artha_Seq8674c
V5_UCLUSTfixed_0.90-Cluster_10640	0	0	1	0	0	0	0	0	0	0	0	0	0	0	0	1	1		0	0	1	0	0	0	0	0	0	0	0	0	0	0	0	1	1	1	Artha_Seq10087c
V5_UCLUSTfixed_0.90-Cluster_10644	0	0	1	0	0	0	0	0	0	0	0	0	0	0	0	1	1		0	0	1	0	0	0	0	0	0	0	0	0	0	0	0	1	1	1	Artha_Seq12713c
V5_UCLUSTfixed_0.90-Cluster_10645	0	0	1	0	0	0	0	0	0	0	0	0	0	0	0	1	1		0	0	1	0	0	0	0	0	0	0	0	0	0	0	0	1	1	1	Artha_Seq13841c
V5_UCLUSTfixed_0.90-Cluster_10648	0	0	1	0	0	0	0	0	0	0	0	0	0	0	0	1	1		0	0	1	0	0	0	0	0	0	0	0	0	0	0	0	1	1	1	Artha_Seq14983c
V5_UCLUSTfixed_0.90-Cluster_10650	0	0	1	0	0	0	0	0	0	0	0	0	0	0	0	1	1		0	0	1	0	0	0	0	0	0	0	0	0	0	0	0	1	1	1	Artha_Seq16836c
V5_UCLUSTfixed_0.90-Cluster_10652	0	0	1	0	0	0	0	0	0	0	0	0	0	0	0	1	1		0	0	1	0	0	0	0	0	0	0	0	0	0	0	0	1	1	1	Artha_Seq18895c
V5_UCLUSTfixed_0.90-Cluster_10653	0	0	1	0	0	0	0	0	0	0	0	0	0	0	0	1	1		0	0	1	0	0	0	0	0	0	0	0	0	0	0	0	1	1	1	Artha_Seq19184c
V5_UCLUSTfixed_0.90-Cluster_10654	0	0	1	0	0	0	0	0	0	0	0	0	0	0	0	1	1		0	0	1	0	0	0	0	0	0	0	0	0	0	0	0	1	1	1	Artha_Seq20474c
V5_UCLUSTfixed_0.90-Cluster_10655	0	0	1	0	0	0	0	0	0	0	0	0	0	0	0	1	1		0	0	1	0	0	0	0	0	0	0	0	0	0	0	0	1	1	1	Artha_Seq23111c
V5_UCLUSTfixed_0.90-Cluster_10658	0	0	1	0	0	0	0	0	0	0	0	0	0	0	0	1	1		0	0	1	0	0	0	0	0	0	0	0	0	0	0	0	1	1	1	Artha_Seq29012c
V5_UCLUSTfixed_0.90-Cluster_10659	0	0	1	0	0	0	0	0	0	0	0	0	0	0	0	1	1		0	0	1	0	0	0	0	0	0	0	0	0	0	0	0	1	1	1	Artha_Seq29252c
V5_UCLUSTfixed_0.90-Cluster_10664	0	0	1	0	0	0	0	0	0	0	0	0	0	0	0	1	1		0	0	1	0	0	0	0	0	0	0	0	0	0	0	0	1	1	1	Artha_Seq34015c
V5_UCLUSTfixed_0.90-Cluster_10666	0	0	1	0	0	0	0	0	0	0	0	0	0	0	0	1	1		0	0	1	0	0	0	0	0	0	0	0	0	0	0	0	1	1	1	Artha_Seq35045c
V5_UCLUSTfixed_0.90-Cluster_10669	0	0	1	0	0	0	0	0	0	0	0	0	0	0	0	1	1		0	0	1	0	0	0	0	0	0	0	0	0	0	0	0	1	1	1	Artha_Seq7534c
V5_UCLUSTfixed_0.90-Cluster_10671	0	0	1	0	0	0	0	0	0	0	0	0	0	0	0	1	1		0	0	1	0	0	0	0	0	0	0	0	0	0	0	0	1	1	1	Artha_Seq7900c
V5_UCLUSTfixed_0.90-Cluster_10672	0	0	1	0	0	0	0	0	0	0	0	0	0	0	0	1	1		0	0	1	0	0	0	0	0	0	0	0	0	0	0	0	1	1	1	Artha_Seq8851c
V5_UCLUSTfixed_0.90-Cluster_10673	0	0	1	0	0	0	0	0	0	0	0	0	0	0	0	1	1		0	0	1	0	0	0	0	0	0	0	0	0	0	0	0	1	1	1	Artha_Seq9914c
V5_UCLUSTfixed_0.90-Cluster_10677	0	0	1	0	0	0	0	0	0	0	0	0	0	0	0	1	1		0	0	1	0	0	0	0	0	0	0	0	0	0	0	0	1	1	1	Artha_Seq10864c
V5_UCLUSTfixed_0.90-Cluster_10679	0	0	1	0	0	0	0	0	0	0	0	0	0	0	0	1	1		0	0	1	0	0	0	0	0	0	0	0	0	0	0	0	1	1	1	Artha_Seq12672c
V5_UCLUSTfixed_0.90-Cluster_10682	0	0	1	0	0	0	0	0	0	0	0	0	0	0	0	1	1		0	0	1	0	0	0	0	0	0	0	0	0	0	0	0	1	1	1	Artha_Seq13801c
V5_UCLUSTfixed_0.90-Cluster_10683	0	0	1	0	0	0	0	0	0	0	0	0	0	0	0	1	1		0	0	1	0	0	0	0	0	0	0	0	0	0	0	0	1	1	1	Artha_Seq13986c
V5_UCLUSTfixed_0.90-Cluster_10686	0	0	1	0	0	0	0	0	0	0	0	0	0	0	0	1	1		0	0	1	0	0	0	0	0	0	0	0	0	0	0	0	1	1	1	Artha_Seq16203c
V5_UCLUSTfixed_0.90-Cluster_10691	0	0	1	0	0	0	0	0	0	0	0	0	0	0	0	1	1		0	0	1	0	0	0	0	0	0	0	0	0	0	0	0	1	1	1	Artha_Seq29693c
V5_UCLUSTfixed_0.90-Cluster_10698	0	0	1	0	0	0	0	0	0	0	0	0	0	0	0	1	1		0	0	1	0	0	0	0	0	0	0	0	0	0	0	0	1	1	1	Artha_Seq7200c
V5_UCLUSTfixed_0.90-Cluster_10701	0	0	1	0	0	0	0	0	0	0	0	0	0	0	0	1	1		0	0	1	0	0	0	0	0	0	0	0	0	0	0	0	1	1	1	Artha_Seq12200c
V5_UCLUSTfixed_0.90-Cluster_10703	0	0	1	0	0	0	0	0	0	0	0	0	0	0	0	1	1		0	0	1	0	0	0	0	0	0	0	0	0	0	0	0	1	1	1	Artha_Seq17474c
V5_UCLUSTfixed_0.90-Cluster_10704	0	0	1	0	0	0	0	0	0	0	0	0	0	0	0	1	1		0	0	1	0	0	0	0	0	0	0	0	0	0	0	0	1	1	1	Artha_Seq18914c
V5_UCLUSTfixed_0.90-Cluster_10709	0	0	1	0	0	0	0	0	0	0	0	0	0	0	0	1	1		0	0	1	0	0	0	0	0	0	0	0	0	0	0	0	1	1	1	Artha_Seq24222c
V5_UCLUSTfixed_0.90-Cluster_10710	0	0	1	0	0	0	0	0	0	0	0	0	0	0	0	1	1		0	0	1	0	0	0	0	0	0	0	0	0	0	0	0	1	1	1	Artha_Seq25064c
V5_UCLUSTfixed_0.90-Cluster_10711	0	0	1	0	0	0	0	0	0	0	0	0	0	0	0	1	1		0	0	1	0	0	0	0	0	0	0	0	0	0	0	0	1	1	1	Artha_Seq27965c
V5_UCLUSTfixed_0.90-Cluster_10715	0	0	1	0	0	0	0	0	0	0	0	0	0	0	0	1	1		0	0	1	0	0	0	0	0	0	0	0	0	0	0	0	1	1	1	Artha_Seq30848c
V5_UCLUSTfixed_0.90-Cluster_10717	0	0	1	0	0	0	0	0	0	0	0	0	0	0	0	1	1		0	0	1	0	0	0	0	0	0	0	0	0	0	0	0	1	1	1	Artha_Seq34555c
V5_UCLUSTfixed_0.90-Cluster_10720	0	0	1	0	0	0	0	0	0	0	0	0	0	0	0	1	1		0	0	1	0	0	0	0	0	0	0	0	0	0	0	0	1	1	1	Artha_Seq1578c
V5_UCLUSTfixed_0.90-Cluster_10723	0	0	1	0	0	0	0	0	0	0	0	0	0	0	0	1	1		0	0	1	0	0	0	0	0	0	0	0	0	0	0	0	1	1	1	Artha_Seq3539c
V5_UCLUSTfixed_0.90-Cluster_10727	0	0	1	0	0	0	0	0	0	0	0	0	0	0	0	1	1		0	0	1	0	0	0	0	0	0	0	0	0	0	0	0	1	1	1	Artha_Seq4733c
V5_UCLUSTfixed_0.90-Cluster_10736	0	0	1	0	0	0	0	0	0	0	0	0	0	0	0	1	1		0	0	1	0	0	0	0	0	0	0	0	0	0	0	0	1	1	1	Artha_Seq13926c
V5_UCLUSTfixed_0.90-Cluster_10744	0	0	1	0	0	0	0	0	0	0	0	0	0	0	0	1	1		0	0	1	0	0	0	0	0	0	0	0	0	0	0	0	1	1	1	Artha_Seq20070c
V5_UCLUSTfixed_0.90-Cluster_10746	0	0	1	0	0	0	0	0	0	0	0	0	0	0	0	1	1		0	0	1	0	0	0	0	0	0	0	0	0	0	0	0	1	1	1	Artha_Seq20212c
V5_UCLUSTfixed_0.90-Cluster_10748	0	0	1	0	0	0	0	0	0	0	0	0	0	0	0	1	1		0	0	1	0	0	0	0	0	0	0	0	0	0	0	0	1	1	1	Artha_Seq22109c
V5_UCLUSTfixed_0.90-Cluster_10756	0	0	1	0	0	0	0	0	0	0	0	0	0	0	0	1	1		0	0	1	0	0	0	0	0	0	0	0	0	0	0	0	1	1	1	Artha_Seq31801c
V5_UCLUSTfixed_0.90-Cluster_11916	0	0	0	1	0	0	0	0	0	0	0	0	0	0	0	1	1		0	0	0	1	0	0	0	0	0	0	0	0	0	0	0	1	1	1	Bradi_Seq139c
V5_UCLUSTfixed_0.90-Cluster_11917	0	0	0	1	0	0	0	0	0	0	0	0	0	0	0	1	1		0	0	0	1	0	0	0	0	0	0	0	0	0	0	0	1	1	1	Bradi_Seq754c
V5_UCLUSTfixed_0.90-Cluster_11918	0	0	0	1	0	0	0	0	0	0	0	0	0	0	0	1	1		0	0	0	1	0	0	0	0	0	0	0	0	0	0	0	1	1	1	Bradi_Seq927c
V5_UCLUSTfixed_0.90-Cluster_11920	0	0	0	1	0	0	0	0	0	0	0	0	0	0	0	1	1		0	0	0	1	0	0	0	0	0	0	0	0	0	0	0	1	1	1	Bradi_Seq1234c
V5_UCLUSTfixed_0.90-Cluster_11921	0	0	0	1	0	0	0	0	0	0	0	0	0	0	0	1	1		0	0	0	1	0	0	0	0	0	0	0	0	0	0	0	1	1	1	Bradi_Seq1280c
V5_UCLUSTfixed_0.90-Cluster_11923	0	0	0	1	0	0	0	0	0	0	0	0	0	0	0	1	1		0	0	0	1	0	0	0	0	0	0	0	0	0	0	0	1	1	1	Bradi_Seq1502c
V5_UCLUSTfixed_0.90-Cluster_11926	0	0	0	1	0	0	0	0	0	0	0	0	0	0	0	1	1		0	0	0	1	0	0	0	0	0	0	0	0	0	0	0	1	1	1	Bradi_Seq3088c
V5_UCLUSTfixed_0.90-Cluster_11927	0	0	0	1	0	0	0	0	0	0	0	0	0	0	0	1	1		0	0	0	1	0	0	0	0	0	0	0	0	0	0	0	1	1	1	Bradi_Seq3176c
V5_UCLUSTfixed_0.90-Cluster_11928	0	0	0	1	0	0	0	0	0	0	0	0	0	0	0	1	1		0	0	0	1	0	0	0	0	0	0	0	0	0	0	0	1	1	1	Bradi_Seq3289c
V5_UCLUSTfixed_0.90-Cluster_11930	0	0	0	1	0	0	0	0	0	0	0	0	0	0	0	1	1		0	0	0	1	0	0	0	0	0	0	0	0	0	0	0	1	1	1	Bradi_Seq3645c
V5_UCLUSTfixed_0.90-Cluster_11932	0	0	0	1	0	0	0	0	0	0	0	0	0	0	0	1	1		0	0	0	1	0	0	0	0	0	0	0	0	0	0	0	1	1	1	Bradi_Seq4215c
V5_UCLUSTfixed_0.90-Cluster_11935	0	0	0	1	0	0	0	0	0	0	0	0	0	0	0	1	1		0	0	0	1	0	0	0	0	0	0	0	0	0	0	0	1	1	1	Bradi_Seq5654c
V5_UCLUSTfixed_0.90-Cluster_11936	0	0	0	1	0	0	0	0	0	0	0	0	0	0	0	1	1		0	0	0	1	0	0	0	0	0	0	0	0	0	0	0	1	1	1	Bradi_Seq6757c
V5_UCLUSTfixed_0.90-Cluster_11937	0	0	0	1	0	0	0	0	0	0	0	0	0	0	0	1	1		0	0	0	1	0	0	0	0	0	0	0	0	0	0	0	1	1	1	Bradi_Seq7036c
V5_UCLUSTfixed_0.90-Cluster_11939	0	0	0	1	0	0	0	0	0	0	0	0	0	0	0	1	1		0	0	0	1	0	0	0	0	0	0	0	0	0	0	0	1	1	1	Bradi_Seq7113c
V5_UCLUSTfixed_0.90-Cluster_11940	0	0	0	1	0	0	0	0	0	0	0	0	0	0	0	1	1		0	0	0	1	0	0	0	0	0	0	0	0	0	0	0	1	1	1	Bradi_Seq7398c
V5_UCLUSTfixed_0.90-Cluster_11941	0	0	0	1	0	0	0	0	0	0	0	0	0	0	0	1	1		0	0	0	1	0	0	0	0	0	0	0	0	0	0	0	1	1	1	Bradi_Seq7875c
V5_UCLUSTfixed_0.90-Cluster_11944	0	0	0	1	0	0	0	0	0	0	0	0	0	0	0	1	1		0	0	0	1	0	0	0	0	0	0	0	0	0	0	0	1	1	1	Bradi_Seq9291c
V5_UCLUSTfixed_0.90-Cluster_11945	0	0	0	1	0	0	0	0	0	0	0	0	0	0	0	1	1		0	0	0	1	0	0	0	0	0	0	0	0	0	0	0	1	1	1	Bradi_Seq9509c
V5_UCLUSTfixed_0.90-Cluster_11949	0	0	0	1	0	0	0	0	0	0	0	0	0	0	0	1	1		0	0	0	1	0	0	0	0	0	0	0	0	0	0	0	1	1	1	Bradi_Seq10260c
V5_UCLUSTfixed_0.90-Cluster_11950	0	0	0	1	0	0	0	0	0	0	0	0	0	0	0	1	1		0	0	0	1	0	0	0	0	0	0	0	0	0	0	0	1	1	1	Bradi_Seq10537c
V5_UCLUSTfixed_0.90-Cluster_11951	0	0	0	1	0	0	0	0	0	0	0	0	0	0	0	1	1		0	0	0	1	0	0	0	0	0	0	0	0	0	0	0	1	1	1	Bradi_Seq10738c
V5_UCLUSTfixed_0.90-Cluster_11952	0	0	0	1	0	0	0	0	0	0	0	0	0	0	0	1	1		0	0	0	1	0	0	0	0	0	0	0	0	0	0	0	1	1	1	Bradi_Seq10784c
V5_UCLUSTfixed_0.90-Cluster_11953	0	0	0	1	0	0	0	0	0	0	0	0	0	0	0	1	1		0	0	0	1	0	0	0	0	0	0	0	0	0	0	0	1	1	1	Bradi_Seq10912c
V5_UCLUSTfixed_0.90-Cluster_11955	0	0	0	1	0	0	0	0	0	0	0	0	0	0	0	1	1		0	0	0	1	0	0	0	0	0	0	0	0	0	0	0	1	1	1	Bradi_Seq10959c
V5_UCLUSTfixed_0.90-Cluster_11957	0	0	0	1	0	0	0	0	0	0	0	0	0	0	0	1	1		0	0	0	1	0	0	0	0	0	0	0	0	0	0	0	1	1	1	Bradi_Seq11586c
V5_UCLUSTfixed_0.90-Cluster_11958	0	0	0	1	0	0	0	0	0	0	0	0	0	0	0	1	1		0	0	0	1	0	0	0	0	0	0	0	0	0	0	0	1	1	1	Bradi_Seq11588c
V5_UCLUSTfixed_0.90-Cluster_11960	0	0	0	1	0	0	0	0	0	0	0	0	0	0	0	1	1		0	0	0	1	0	0	0	0	0	0	0	0	0	0	0	1	1	1	Bradi_Seq11861c
V5_UCLUSTfixed_0.90-Cluster_11962	0	0	0	1	0	0	0	0	0	0	0	0	0	0	0	1	1		0	0	0	1	0	0	0	0	0	0	0	0	0	0	0	1	1	1	Bradi_Seq12585c
V5_UCLUSTfixed_0.90-Cluster_11963	0	0	0	1	0	0	0	0	0	0	0	0	0	0	0	1	1		0	0	0	1	0	0	0	0	0	0	0	0	0	0	0	1	1	1	Bradi_Seq12613c
V5_UCLUSTfixed_0.90-Cluster_11964	0	0	0	1	0	0	0	0	0	0	0	0	0	0	0	1	1		0	0	0	1	0	0	0	0	0	0	0	0	0	0	0	1	1	1	Bradi_Seq12753c
V5_UCLUSTfixed_0.90-Cluster_11966	0	0	0	1	0	0	0	0	0	0	0	0	0	0	0	1	1		0	0	0	1	0	0	0	0	0	0	0	0	0	0	0	1	1	1	Bradi_Seq13050c
V5_UCLUSTfixed_0.90-Cluster_11968	0	0	0	1	0	0	0	0	0	0	0	0	0	0	0	1	1		0	0	0	1	0	0	0	0	0	0	0	0	0	0	0	1	1	1	Bradi_Seq13208c
V5_UCLUSTfixed_0.90-Cluster_11971	0	0	0	1	0	0	0	0	0	0	0	0	0	0	0	1	1		0	0	0	1	0	0	0	0	0	0	0	0	0	0	0	1	1	1	Bradi_Seq13641c
V5_UCLUSTfixed_0.90-Cluster_11973	0	0	0	1	0	0	0	0	0	0	0	0	0	0	0	1	1		0	0	0	1	0	0	0	0	0	0	0	0	0	0	0	1	1	1	Bradi_Seq13857c
V5_UCLUSTfixed_0.90-Cluster_11977	0	0	0	1	0	0	0	0	0	0	0	0	0	0	0	1	1		0	0	0	1	0	0	0	0	0	0	0	0	0	0	0	1	1	1	Bradi_Seq15062c
V5_UCLUSTfixed_0.90-Cluster_11979	0	0	0	1	0	0	0	0	0	0	0	0	0	0	0	1	1		0	0	0	1	0	0	0	0	0	0	0	0	0	0	0	1	1	1	Bradi_Seq15819c
V5_UCLUSTfixed_0.90-Cluster_11980	0	0	0	1	0	0	0	0	0	0	0	0	0	0	0	1	1		0	0	0	1	0	0	0	0	0	0	0	0	0	0	0	1	1	1	Bradi_Seq15900c
V5_UCLUSTfixed_0.90-Cluster_11981	0	0	0	1	0	0	0	0	0	0	0	0	0	0	0	1	1		0	0	0	1	0	0	0	0	0	0	0	0	0	0	0	1	1	1	Bradi_Seq15904c
V5_UCLUSTfixed_0.90-Cluster_11982	0	0	0	1	0	0	0	0	0	0	0	0	0	0	0	1	1		0	0	0	1	0	0	0	0	0	0	0	0	0	0	0	1	1	1	Bradi_Seq15944c
V5_UCLUSTfixed_0.90-Cluster_11983	0	0	0	1	0	0	0	0	0	0	0	0	0	0	0	1	1		0	0	0	1	0	0	0	0	0	0	0	0	0	0	0	1	1	1	Bradi_Seq16133c
V5_UCLUSTfixed_0.90-Cluster_11984	0	0	0	1	0	0	0	0	0	0	0	0	0	0	0	1	1		0	0	0	1	0	0	0	0	0	0	0	0	0	0	0	1	1	1	Bradi_Seq16184c
V5_UCLUSTfixed_0.90-Cluster_11994	0	0	0	1	0	0	0	0	0	0	0	0	0	0	0	1	1		0	0	0	1	0	0	0	0	0	0	0	0	0	0	0	1	1	1	Bradi_Seq18703c
V5_UCLUSTfixed_0.90-Cluster_11995	0	0	0	1	0	0	0	0	0	0	0	0	0	0	0	1	1		0	0	0	1	0	0	0	0	0	0	0	0	0	0	0	1	1	1	Bradi_Seq18836c
V5_UCLUSTfixed_0.90-Cluster_11999	0	0	0	1	0	0	0	0	0	0	0	0	0	0	0	1	1		0	0	0	1	0	0	0	0	0	0	0	0	0	0	0	1	1	1	Bradi_Seq20056c
V5_UCLUSTfixed_0.90-Cluster_12002	0	0	0	1	0	0	0	0	0	0	0	0	0	0	0	1	1		0	0	0	1	0	0	0	0	0	0	0	0	0	0	0	1	1	1	Bradi_Seq20901c
V5_UCLUSTfixed_0.90-Cluster_12004	0	0	0	1	0	0	0	0	0	0	0	0	0	0	0	1	1		0	0	0	1	0	0	0	0	0	0	0	0	0	0	0	1	1	1	Bradi_Seq22313c
V5_UCLUSTfixed_0.90-Cluster_12005	0	0	0	1	0	0	0	0	0	0	0	0	0	0	0	1	1		0	0	0	1	0	0	0	0	0	0	0	0	0	0	0	1	1	1	Bradi_Seq22460c
V5_UCLUSTfixed_0.90-Cluster_12006	0	0	0	1	0	0	0	0	0	0	0	0	0	0	0	1	1		0	0	0	1	0	0	0	0	0	0	0	0	0	0	0	1	1	1	Bradi_Seq22677c
V5_UCLUSTfixed_0.90-Cluster_12007	0	0	0	1	0	0	0	0	0	0	0	0	0	0	0	1	1		0	0	0	1	0	0	0	0	0	0	0	0	0	0	0	1	1	1	Bradi_Seq22715c
V5_UCLUSTfixed_0.90-Cluster_12008	0	0	0	1	0	0	0	0	0	0	0	0	0	0	0	1	1		0	0	0	1	0	0	0	0	0	0	0	0	0	0	0	1	1	1	Bradi_Seq22866c
V5_UCLUSTfixed_0.90-Cluster_12009	0	0	0	1	0	0	0	0	0	0	0	0	0	0	0	1	1		0	0	0	1	0	0	0	0	0	0	0	0	0	0	0	1	1	1	Bradi_Seq23180c
V5_UCLUSTfixed_0.90-Cluster_12012	0	0	0	1	0	0	0	0	0	0	0	0	0	0	0	1	1		0	0	0	1	0	0	0	0	0	0	0	0	0	0	0	1	1	1	Bradi_Seq23950c
V5_UCLUSTfixed_0.90-Cluster_12013	0	0	0	1	0	0	0	0	0	0	0	0	0	0	0	1	1		0	0	0	1	0	0	0	0	0	0	0	0	0	0	0	1	1	1	Bradi_Seq23956c
V5_UCLUSTfixed_0.90-Cluster_12014	0	0	0	1	0	0	0	0	0	0	0	0	0	0	0	1	1		0	0	0	1	0	0	0	0	0	0	0	0	0	0	0	1	1	1	Bradi_Seq23968c
V5_UCLUSTfixed_0.90-Cluster_12015	0	0	0	1	0	0	0	0	0	0	0	0	0	0	0	1	1		0	0	0	1	0	0	0	0	0	0	0	0	0	0	0	1	1	1	Bradi_Seq24333c
V5_UCLUSTfixed_0.90-Cluster_12016	0	0	0	1	0	0	0	0	0	0	0	0	0	0	0	1	1		0	0	0	1	0	0	0	0	0	0	0	0	0	0	0	1	1	1	Bradi_Seq24790c
V5_UCLUSTfixed_0.90-Cluster_12019	0	0	0	1	0	0	0	0	0	0	0	0	0	0	0	1	1		0	0	0	1	0	0	0	0	0	0	0	0	0	0	0	1	1	1	Bradi_Seq25582c
V5_UCLUSTfixed_0.90-Cluster_12020	0	0	0	1	0	0	0	0	0	0	0	0	0	0	0	1	1		0	0	0	1	0	0	0	0	0	0	0	0	0	0	0	1	1	1	Bradi_Seq25680c
V5_UCLUSTfixed_0.90-Cluster_12021	0	0	0	1	0	0	0	0	0	0	0	0	0	0	0	1	1		0	0	0	1	0	0	0	0	0	0	0	0	0	0	0	1	1	1	Bradi_Seq25861c
V5_UCLUSTfixed_0.90-Cluster_12022	0	0	0	1	0	0	0	0	0	0	0	0	0	0	0	1	1		0	0	0	1	0	0	0	0	0	0	0	0	0	0	0	1	1	1	Bradi_Seq26198c
V5_UCLUSTfixed_0.90-Cluster_12023	0	0	0	1	0	0	0	0	0	0	0	0	0	0	0	1	1		0	0	0	1	0	0	0	0	0	0	0	0	0	0	0	1	1	1	Bradi_Seq26413c
V5_UCLUSTfixed_0.90-Cluster_12026	0	0	0	1	0	0	0	0	0	0	0	0	0	0	0	1	1		0	0	0	1	0	0	0	0	0	0	0	0	0	0	0	1	1	1	Bradi_Seq27271c
V5_UCLUSTfixed_0.90-Cluster_12027	0	0	0	1	0	0	0	0	0	0	0	0	0	0	0	1	1		0	0	0	1	0	0	0	0	0	0	0	0	0	0	0	1	1	1	Bradi_Seq27590c
V5_UCLUSTfixed_0.90-Cluster_12029	0	0	0	1	0	0	0	0	0	0	0	0	0	0	0	1	1		0	0	0	1	0	0	0	0	0	0	0	0	0	0	0	1	1	1	Bradi_Seq28282c
V5_UCLUSTfixed_0.90-Cluster_12031	0	0	0	1	0	0	0	0	0	0	0	0	0	0	0	1	1		0	0	0	1	0	0	0	0	0	0	0	0	0	0	0	1	1	1	Bradi_Seq28628c
V5_UCLUSTfixed_0.90-Cluster_12035	0	0	0	1	0	0	0	0	0	0	0	0	0	0	0	1	1		0	0	0	1	0	0	0	0	0	0	0	0	0	0	0	1	1	1	Bradi_Seq29621c
V5_UCLUSTfixed_0.90-Cluster_12036	0	0	0	1	0	0	0	0	0	0	0	0	0	0	0	1	1		0	0	0	1	0	0	0	0	0	0	0	0	0	0	0	1	1	1	Bradi_Seq30093c
V5_UCLUSTfixed_0.90-Cluster_12037	0	0	0	1	0	0	0	0	0	0	0	0	0	0	0	1	1		0	0	0	1	0	0	0	0	0	0	0	0	0	0	0	1	1	1	Bradi_Seq30608c
V5_UCLUSTfixed_0.90-Cluster_12038	0	0	0	1	0	0	0	0	0	0	0	0	0	0	0	1	1		0	0	0	1	0	0	0	0	0	0	0	0	0	0	0	1	1	1	Bradi_Seq30735c
V5_UCLUSTfixed_0.90-Cluster_12039	0	0	0	1	0	0	0	0	0	0	0	0	0	0	0	1	1		0	0	0	1	0	0	0	0	0	0	0	0	0	0	0	1	1	1	Bradi_Seq30915c
V5_UCLUSTfixed_0.90-Cluster_12040	0	0	0	1	0	0	0	0	0	0	0	0	0	0	0	1	1		0	0	0	1	0	0	0	0	0	0	0	0	0	0	0	1	1	1	Bradi_Seq31052c
V5_UCLUSTfixed_0.90-Cluster_12041	0	0	0	1	0	0	0	0	0	0	0	0	0	0	0	1	1		0	0	0	1	0	0	0	0	0	0	0	0	0	0	0	1	1	1	Bradi_Seq31396c
V5_UCLUSTfixed_0.90-Cluster_12044	0	0	0	1	0	0	0	0	0	0	0	0	0	0	0	1	1		0	0	0	1	0	0	0	0	0	0	0	0	0	0	0	1	1	1	Bradi_Seq31958c
V5_UCLUSTfixed_0.90-Cluster_12047	0	0	0	1	0	0	0	0	0	0	0	0	0	0	0	1	1		0	0	0	1	0	0	0	0	0	0	0	0	0	0	0	1	1	1	Bradi_Seq32640c
V5_UCLUSTfixed_0.90-Cluster_12048	0	0	0	1	0	0	0	0	0	0	0	0	0	0	0	1	1		0	0	0	1	0	0	0	0	0	0	0	0	0	0	0	1	1	1	Bradi_Seq32927c
V5_UCLUSTfixed_0.90-Cluster_12052	0	0	0	1	0	0	0	0	0	0	0	0	0	0	0	1	1		0	0	0	1	0	0	0	0	0	0	0	0	0	0	0	1	1	1	Bradi_Seq34737c
V5_UCLUSTfixed_0.90-Cluster_12055	0	0	0	1	0	0	0	0	0	0	0	0	0	0	0	1	1		0	0	0	1	0	0	0	0	0	0	0	0	0	0	0	1	1	1	Bradi_Seq34854c
V5_UCLUSTfixed_0.90-Cluster_12056	0	0	0	1	0	0	0	0	0	0	0	0	0	0	0	1	1		0	0	0	1	0	0	0	0	0	0	0	0	0	0	0	1	1	1	Bradi_Seq34948c
V5_UCLUSTfixed_0.90-Cluster_12058	0	0	0	1	0	0	0	0	0	0	0	0	0	0	0	1	1		0	0	0	1	0	0	0	0	0	0	0	0	0	0	0	1	1	1	Bradi_Seq35604c
V5_UCLUSTfixed_0.90-Cluster_12059	0	0	0	1	0	0	0	0	0	0	0	0	0	0	0	1	1		0	0	0	1	0	0	0	0	0	0	0	0	0	0	0	1	1	1	Bradi_Seq35652c
V5_UCLUSTfixed_0.90-Cluster_12060	0	0	0	1	0	0	0	0	0	0	0	0	0	0	0	1	1		0	0	0	1	0	0	0	0	0	0	0	0	0	0	0	1	1	1	Bradi_Seq35669c
V5_UCLUSTfixed_0.90-Cluster_12061	0	0	0	1	0	0	0	0	0	0	0	0	0	0	0	1	1		0	0	0	1	0	0	0	0	0	0	0	0	0	0	0	1	1	1	Bradi_Seq36147c
V5_UCLUSTfixed_0.90-Cluster_12063	0	0	0	1	0	0	0	0	0	0	0	0	0	0	0	1	1		0	0	0	1	0	0	0	0	0	0	0	0	0	0	0	1	1	1	Bradi_Seq36389c
V5_UCLUSTfixed_0.90-Cluster_12064	0	0	0	1	0	0	0	0	0	0	0	0	0	0	0	1	1		0	0	0	1	0	0	0	0	0	0	0	0	0	0	0	1	1	1	Bradi_Seq37016c
V5_UCLUSTfixed_0.90-Cluster_12065	0	0	0	1	0	0	0	0	0	0	0	0	0	0	0	1	1		0	0	0	1	0	0	0	0	0	0	0	0	0	0	0	1	1	1	Bradi_Seq37141c
V5_UCLUSTfixed_0.90-Cluster_12066	0	0	0	1	0	0	0	0	0	0	0	0	0	0	0	1	1		0	0	0	1	0	0	0	0	0	0	0	0	0	0	0	1	1	1	Bradi_Seq37285c
V5_UCLUSTfixed_0.90-Cluster_12067	0	0	0	1	0	0	0	0	0	0	0	0	0	0	0	1	1		0	0	0	1	0	0	0	0	0	0	0	0	0	0	0	1	1	1	Bradi_Seq37425c
V5_UCLUSTfixed_0.90-Cluster_12071	0	0	0	1	0	0	0	0	0	0	0	0	0	0	0	1	1		0	0	0	1	0	0	0	0	0	0	0	0	0	0	0	1	1	1	Bradi_Seq38189c
V5_UCLUSTfixed_0.90-Cluster_12074	0	0	0	1	0	0	0	0	0	0	0	0	0	0	0	1	1		0	0	0	1	0	0	0	0	0	0	0	0	0	0	0	1	1	1	Bradi_Seq38466c
V5_UCLUSTfixed_0.90-Cluster_12076	0	0	0	1	0	0	0	0	0	0	0	0	0	0	0	1	1		0	0	0	1	0	0	0	0	0	0	0	0	0	0	0	1	1	1	Bradi_Seq39655c
V5_UCLUSTfixed_0.90-Cluster_12077	0	0	0	1	0	0	0	0	0	0	0	0	0	0	0	1	1		0	0	0	1	0	0	0	0	0	0	0	0	0	0	0	1	1	1	Bradi_Seq39840c
V5_UCLUSTfixed_0.90-Cluster_12078	0	0	0	1	0	0	0	0	0	0	0	0	0	0	0	1	1		0	0	0	1	0	0	0	0	0	0	0	0	0	0	0	1	1	1	Bradi_Seq39850c
V5_UCLUSTfixed_0.90-Cluster_12079	0	0	0	1	0	0	0	0	0	0	0	0	0	0	0	1	1		0	0	0	1	0	0	0	0	0	0	0	0	0	0	0	1	1	1	Bradi_Seq39851c
V5_UCLUSTfixed_0.90-Cluster_12083	0	0	0	1	0	0	0	0	0	0	0	0	0	0	0	1	1		0	0	0	1	0	0	0	0	0	0	0	0	0	0	0	1	1	1	Bradi_Seq41237c
V5_UCLUSTfixed_0.90-Cluster_12084	0	0	0	1	0	0	0	0	0	0	0	0	0	0	0	1	1		0	0	0	1	0	0	0	0	0	0	0	0	0	0	0	1	1	1	Bradi_Seq41370c
V5_UCLUSTfixed_0.90-Cluster_12087	0	0	0	1	0	0	0	0	0	0	0	0	0	0	0	1	1		0	0	0	1	0	0	0	0	0	0	0	0	0	0	0	1	1	1	Bradi_Seq41816c
V5_UCLUSTfixed_0.90-Cluster_12094	0	0	0	1	0	0	0	0	0	0	0	0	0	0	0	1	1		0	0	0	1	0	0	0	0	0	0	0	0	0	0	0	1	1	1	Bradi_Seq42464c
V5_UCLUSTfixed_0.90-Cluster_12096	0	0	0	1	0	0	0	0	0	0	0	0	0	0	0	1	1		0	0	0	1	0	0	0	0	0	0	0	0	0	0	0	1	1	1	Bradi_Seq43397c
V5_UCLUSTfixed_0.90-Cluster_12099	0	0	0	1	0	0	0	0	0	0	0	0	0	0	0	1	1		0	0	0	1	0	0	0	0	0	0	0	0	0	0	0	1	1	1	Bradi_Seq44784c
V5_UCLUSTfixed_0.90-Cluster_12101	0	0	0	1	0	0	0	0	0	0	0	0	0	0	0	1	1		0	0	0	1	0	0	0	0	0	0	0	0	0	0	0	1	1	1	Bradi_Seq45277c
V5_UCLUSTfixed_0.90-Cluster_12102	0	0	0	1	0	0	0	0	0	0	0	0	0	0	0	1	1		0	0	0	1	0	0	0	0	0	0	0	0	0	0	0	1	1	1	Bradi_Seq45367c
V5_UCLUSTfixed_0.90-Cluster_12103	0	0	0	1	0	0	0	0	0	0	0	0	0	0	0	1	1		0	0	0	1	0	0	0	0	0	0	0	0	0	0	0	1	1	1	Bradi_Seq45785c
V5_UCLUSTfixed_0.90-Cluster_12104	0	0	0	1	0	0	0	0	0	0	0	0	0	0	0	1	1		0	0	0	1	0	0	0	0	0	0	0	0	0	0	0	1	1	1	Bradi_Seq45817c
V5_UCLUSTfixed_0.90-Cluster_12105	0	0	0	1	0	0	0	0	0	0	0	0	0	0	0	1	1		0	0	0	1	0	0	0	0	0	0	0	0	0	0	0	1	1	1	Bradi_Seq46079c
V5_UCLUSTfixed_0.90-Cluster_12107	0	0	0	1	0	0	0	0	0	0	0	0	0	0	0	1	1		0	0	0	1	0	0	0	0	0	0	0	0	0	0	0	1	1	1	Bradi_Seq46642c
V5_UCLUSTfixed_0.90-Cluster_12111	0	0	0	1	0	0	0	0	0	0	0	0	0	0	0	1	1		0	0	0	1	0	0	0	0	0	0	0	0	0	0	0	1	1	1	Bradi_Seq47567c
V5_UCLUSTfixed_0.90-Cluster_12114	0	0	0	1	0	0	0	0	0	0	0	0	0	0	0	1	1		0	0	0	1	0	0	0	0	0	0	0	0	0	0	0	1	1	1	Bradi_Seq48496c
V5_UCLUSTfixed_0.90-Cluster_12117	0	0	0	1	0	0	0	0	0	0	0	0	0	0	0	1	1		0	0	0	1	0	0	0	0	0	0	0	0	0	0	0	1	1	1	Bradi_Seq50267c
V5_UCLUSTfixed_0.90-Cluster_12118	0	0	0	1	0	0	0	0	0	0	0	0	0	0	0	1	1		0	0	0	1	0	0	0	0	0	0	0	0	0	0	0	1	1	1	Bradi_Seq50416c
V5_UCLUSTfixed_0.90-Cluster_12119	0	0	0	1	0	0	0	0	0	0	0	0	0	0	0	1	1		0	0	0	1	0	0	0	0	0	0	0	0	0	0	0	1	1	1	Bradi_Seq50937c
V5_UCLUSTfixed_0.90-Cluster_12120	0	0	0	1	0	0	0	0	0	0	0	0	0	0	0	1	1		0	0	0	1	0	0	0	0	0	0	0	0	0	0	0	1	1	1	Bradi_Seq50957c
V5_UCLUSTfixed_0.90-Cluster_12121	0	0	0	1	0	0	0	0	0	0	0	0	0	0	0	1	1		0	0	0	1	0	0	0	0	0	0	0	0	0	0	0	1	1	1	Bradi_Seq51201c
V5_UCLUSTfixed_0.90-Cluster_12122	0	0	0	1	0	0	0	0	0	0	0	0	0	0	0	1	1		0	0	0	1	0	0	0	0	0	0	0	0	0	0	0	1	1	1	Bradi_Seq51827c
V5_UCLUSTfixed_0.90-Cluster_12123	0	0	0	1	0	0	0	0	0	0	0	0	0	0	0	1	1		0	0	0	1	0	0	0	0	0	0	0	0	0	0	0	1	1	1	Bradi_Seq51897c
V5_UCLUSTfixed_0.90-Cluster_14851	0	0	0	0	1	0	0	0	0	0	0	0	0	0	0	1	1		0	0	0	0	1	0	0	0	0	0	0	0	0	0	0	1	1	1	Frave_seq252c
V5_UCLUSTfixed_0.90-Cluster_14854	0	0	0	0	1	0	0	0	0	0	0	0	0	0	0	1	1		0	0	0	0	1	0	0	0	0	0	0	0	0	0	0	1	1	1	Frave_seq415c
V5_UCLUSTfixed_0.90-Cluster_14856	0	0	0	0	1	0	0	0	0	0	0	0	0	0	0	1	1		0	0	0	0	1	0	0	0	0	0	0	0	0	0	0	1	1	1	Frave_seq594c
V5_UCLUSTfixed_0.90-Cluster_14857	0	0	0	0	1	0	0	0	0	0	0	0	0	0	0	1	1		0	0	0	0	1	0	0	0	0	0	0	0	0	0	0	1	1	1	Frave_seq758c
V5_UCLUSTfixed_0.90-Cluster_14859	0	0	0	0	1	0	0	0	0	0	0	0	0	0	0	1	1		0	0	0	0	1	0	0	0	0	0	0	0	0	0	0	1	1	1	Frave_seq1023c
V5_UCLUSTfixed_0.90-Cluster_14862	0	0	0	0	1	0	0	0	0	0	0	0	0	0	0	1	1		0	0	0	0	1	0	0	0	0	0	0	0	0	0	0	1	1	1	Frave_seq1088c
V5_UCLUSTfixed_0.90-Cluster_14864	0	0	0	0	1	0	0	0	0	0	0	0	0	0	0	1	1		0	0	0	0	1	0	0	0	0	0	0	0	0	0	0	1	1	1	Frave_seq1335c
V5_UCLUSTfixed_0.90-Cluster_14865	0	0	0	0	1	0	0	0	0	0	0	0	0	0	0	1	1		0	0	0	0	1	0	0	0	0	0	0	0	0	0	0	1	1	1	Frave_seq1435c
V5_UCLUSTfixed_0.90-Cluster_14866	0	0	0	0	1	0	0	0	0	0	0	0	0	0	0	1	1		0	0	0	0	1	0	0	0	0	0	0	0	0	0	0	1	1	1	Frave_seq1731c
V5_UCLUSTfixed_0.90-Cluster_14867	0	0	0	0	1	0	0	0	0	0	0	0	0	0	0	1	1		0	0	0	0	1	0	0	0	0	0	0	0	0	0	0	1	1	1	Frave_seq1801c
V5_UCLUSTfixed_0.90-Cluster_14870	0	0	0	0	1	0	0	0	0	0	0	0	0	0	0	1	1		0	0	0	0	1	0	0	0	0	0	0	0	0	0	0	1	1	1	Frave_seq1983c
V5_UCLUSTfixed_0.90-Cluster_14874	0	0	0	0	1	0	0	0	0	0	0	0	0	0	0	1	1		0	0	0	0	1	0	0	0	0	0	0	0	0	0	0	1	1	1	Frave_seq2471c
V5_UCLUSTfixed_0.90-Cluster_14877	0	0	0	0	1	0	0	0	0	0	0	0	0	0	0	1	1		0	0	0	0	1	0	0	0	0	0	0	0	0	0	0	1	1	1	Frave_seq2706c
V5_UCLUSTfixed_0.90-Cluster_14878	0	0	0	0	1	0	0	0	0	0	0	0	0	0	0	1	1		0	0	0	0	1	0	0	0	0	0	0	0	0	0	0	1	1	1	Frave_seq2914c
V5_UCLUSTfixed_0.90-Cluster_14881	0	0	0	0	1	0	0	0	0	0	0	0	0	0	0	1	1		0	0	0	0	1	0	0	0	0	0	0	0	0	0	0	1	1	1	Frave_seq3486c
V5_UCLUSTfixed_0.90-Cluster_14882	0	0	0	0	1	0	0	0	0	0	0	0	0	0	0	1	1		0	0	0	0	1	0	0	0	0	0	0	0	0	0	0	1	1	1	Frave_seq3569c
V5_UCLUSTfixed_0.90-Cluster_14884	0	0	0	0	1	0	0	0	0	0	0	0	0	0	0	1	1		0	0	0	0	1	0	0	0	0	0	0	0	0	0	0	1	1	1	Frave_seq3626c
V5_UCLUSTfixed_0.90-Cluster_14886	0	0	0	0	1	0	0	0	0	0	0	0	0	0	0	1	1		0	0	0	0	1	0	0	0	0	0	0	0	0	0	0	1	1	1	Frave_seq3711c
V5_UCLUSTfixed_0.90-Cluster_14889	0	0	0	0	1	0	0	0	0	0	0	0	0	0	0	1	1		0	0	0	0	1	0	0	0	0	0	0	0	0	0	0	1	1	1	Frave_seq3941c
V5_UCLUSTfixed_0.90-Cluster_14890	0	0	0	0	1	0	0	0	0	0	0	0	0	0	0	1	1		0	0	0	0	1	0	0	0	0	0	0	0	0	0	0	1	1	1	Frave_seq3948c
V5_UCLUSTfixed_0.90-Cluster_14893	0	0	0	0	1	0	0	0	0	0	0	0	0	0	0	1	1		0	0	0	0	1	0	0	0	0	0	0	0	0	0	0	1	1	1	Frave_seq4073c
V5_UCLUSTfixed_0.90-Cluster_14897	0	0	0	0	1	0	0	0	0	0	0	0	0	0	0	1	1		0	0	0	0	1	0	0	0	0	0	0	0	0	0	0	1	1	1	Frave_seq4848c
V5_UCLUSTfixed_0.90-Cluster_14899	0	0	0	0	1	0	0	0	0	0	0	0	0	0	0	1	1		0	0	0	0	1	0	0	0	0	0	0	0	0	0	0	1	1	1	Frave_seq4956c
V5_UCLUSTfixed_0.90-Cluster_14903	0	0	0	0	1	0	0	0	0	0	0	0	0	0	0	1	1		0	0	0	0	1	0	0	0	0	0	0	0	0	0	0	1	1	1	Frave_seq5282c
V5_UCLUSTfixed_0.90-Cluster_14904	0	0	0	0	1	0	0	0	0	0	0	0	0	0	0	1	1		0	0	0	0	1	0	0	0	0	0	0	0	0	0	0	1	1	1	Frave_seq5390c
V5_UCLUSTfixed_0.90-Cluster_14905	0	0	0	0	1	0	0	0	0	0	0	0	0	0	0	1	1		0	0	0	0	1	0	0	0	0	0	0	0	0	0	0	1	1	1	Frave_seq5392c
V5_UCLUSTfixed_0.90-Cluster_14907	0	0	0	0	1	0	0	0	0	0	0	0	0	0	0	1	1		0	0	0	0	1	0	0	0	0	0	0	0	0	0	0	1	1	1	Frave_seq5645c
V5_UCLUSTfixed_0.90-Cluster_14910	0	0	0	0	1	0	0	0	0	0	0	0	0	0	0	1	1		0	0	0	0	1	0	0	0	0	0	0	0	0	0	0	1	1	1	Frave_seq5890c
V5_UCLUSTfixed_0.90-Cluster_14912	0	0	0	0	1	0	0	0	0	0	0	0	0	0	0	1	1		0	0	0	0	1	0	0	0	0	0	0	0	0	0	0	1	1	1	Frave_seq6187c
V5_UCLUSTfixed_0.90-Cluster_14913	0	0	0	0	1	0	0	0	0	0	0	0	0	0	0	1	1		0	0	0	0	1	0	0	0	0	0	0	0	0	0	0	1	1	1	Frave_seq6275c
V5_UCLUSTfixed_0.90-Cluster_14918	0	0	0	0	1	0	0	0	0	0	0	0	0	0	0	1	1		0	0	0	0	1	0	0	0	0	0	0	0	0	0	0	1	1	1	Frave_seq6536c
V5_UCLUSTfixed_0.90-Cluster_14920	0	0	0	0	1	0	0	0	0	0	0	0	0	0	0	1	1		0	0	0	0	1	0	0	0	0	0	0	0	0	0	0	1	1	1	Frave_seq6855c
V5_UCLUSTfixed_0.90-Cluster_14924	0	0	0	0	1	0	0	0	0	0	0	0	0	0	0	1	1		0	0	0	0	1	0	0	0	0	0	0	0	0	0	0	1	1	1	Frave_seq7053c
V5_UCLUSTfixed_0.90-Cluster_14925	0	0	0	0	1	0	0	0	0	0	0	0	0	0	0	1	1		0	0	0	0	1	0	0	0	0	0	0	0	0	0	0	1	1	1	Frave_seq7123c
V5_UCLUSTfixed_0.90-Cluster_14933	0	0	0	0	1	0	0	0	0	0	0	0	0	0	0	1	1		0	0	0	0	1	0	0	0	0	0	0	0	0	0	0	1	1	1	Frave_seq7745c
V5_UCLUSTfixed_0.90-Cluster_14934	0	0	0	0	1	0	0	0	0	0	0	0	0	0	0	1	1		0	0	0	0	1	0	0	0	0	0	0	0	0	0	0	1	1	1	Frave_seq7837c
V5_UCLUSTfixed_0.90-Cluster_14935	0	0	0	0	1	0	0	0	0	0	0	0	0	0	0	1	1		0	0	0	0	1	0	0	0	0	0	0	0	0	0	0	1	1	1	Frave_seq7883c
V5_UCLUSTfixed_0.90-Cluster_14936	0	0	0	0	1	0	0	0	0	0	0	0	0	0	0	1	1		0	0	0	0	1	0	0	0	0	0	0	0	0	0	0	1	1	1	Frave_seq7976c
V5_UCLUSTfixed_0.90-Cluster_14942	0	0	0	0	1	0	0	0	0	0	0	0	0	0	0	1	1		0	0	0	0	1	0	0	0	0	0	0	0	0	0	0	1	1	1	Frave_seq8370c
V5_UCLUSTfixed_0.90-Cluster_14943	0	0	0	0	1	0	0	0	0	0	0	0	0	0	0	1	1		0	0	0	0	1	0	0	0	0	0	0	0	0	0	0	1	1	1	Frave_seq8422c
V5_UCLUSTfixed_0.90-Cluster_14948	0	0	0	0	1	0	0	0	0	0	0	0	0	0	0	1	1		0	0	0	0	1	0	0	0	0	0	0	0	0	0	0	1	1	1	Frave_seq9004c
V5_UCLUSTfixed_0.90-Cluster_14951	0	0	0	0	1	0	0	0	0	0	0	0	0	0	0	1	1		0	0	0	0	1	0	0	0	0	0	0	0	0	0	0	1	1	1	Frave_seq9310c
V5_UCLUSTfixed_0.90-Cluster_14953	0	0	0	0	1	0	0	0	0	0	0	0	0	0	0	1	1		0	0	0	0	1	0	0	0	0	0	0	0	0	0	0	1	1	1	Frave_seq9457c
V5_UCLUSTfixed_0.90-Cluster_14963	0	0	0	0	1	0	0	0	0	0	0	0	0	0	0	1	1		0	0	0	0	1	0	0	0	0	0	0	0	0	0	0	1	1	1	Frave_seq10115c
V5_UCLUSTfixed_0.90-Cluster_14965	0	0	0	0	1	0	0	0	0	0	0	0	0	0	0	1	1		0	0	0	0	1	0	0	0	0	0	0	0	0	0	0	1	1	1	Frave_seq10343c
V5_UCLUSTfixed_0.90-Cluster_14976	0	0	0	0	1	0	0	0	0	0	0	0	0	0	0	1	1		0	0	0	0	1	0	0	0	0	0	0	0	0	0	0	1	1	1	Frave_seq10947c
V5_UCLUSTfixed_0.90-Cluster_14978	0	0	0	0	1	0	0	0	0	0	0	0	0	0	0	1	1		0	0	0	0	1	0	0	0	0	0	0	0	0	0	0	1	1	1	Frave_seq11200c
V5_UCLUSTfixed_0.90-Cluster_14982	0	0	0	0	1	0	0	0	0	0	0	0	0	0	0	1	1		0	0	0	0	1	0	0	0	0	0	0	0	0	0	0	1	1	1	Frave_seq11377c
V5_UCLUSTfixed_0.90-Cluster_14984	0	0	0	0	1	0	0	0	0	0	0	0	0	0	0	1	1		0	0	0	0	1	0	0	0	0	0	0	0	0	0	0	1	1	1	Frave_seq11408c
V5_UCLUSTfixed_0.90-Cluster_14986	0	0	0	0	1	0	0	0	0	0	0	0	0	0	0	1	1		0	0	0	0	1	0	0	0	0	0	0	0	0	0	0	1	1	1	Frave_seq11474c
V5_UCLUSTfixed_0.90-Cluster_14988	0	0	0	0	1	0	0	0	0	0	0	0	0	0	0	1	1		0	0	0	0	1	0	0	0	0	0	0	0	0	0	0	1	1	1	Frave_seq11720c
V5_UCLUSTfixed_0.90-Cluster_14989	0	0	0	0	1	0	0	0	0	0	0	0	0	0	0	1	1		0	0	0	0	1	0	0	0	0	0	0	0	0	0	0	1	1	1	Frave_seq11739c
V5_UCLUSTfixed_0.90-Cluster_14993	0	0	0	0	1	0	0	0	0	0	0	0	0	0	0	1	1		0	0	0	0	1	0	0	0	0	0	0	0	0	0	0	1	1	1	Frave_seq11914c
V5_UCLUSTfixed_0.90-Cluster_14995	0	0	0	0	1	0	0	0	0	0	0	0	0	0	0	1	1		0	0	0	0	1	0	0	0	0	0	0	0	0	0	0	1	1	1	Frave_seq12019c
V5_UCLUSTfixed_0.90-Cluster_15001	0	0	0	0	1	0	0	0	0	0	0	0	0	0	0	1	1		0	0	0	0	1	0	0	0	0	0	0	0	0	0	0	1	1	1	Frave_seq12181c
V5_UCLUSTfixed_0.90-Cluster_15003	0	0	0	0	1	0	0	0	0	0	0	0	0	0	0	1	1		0	0	0	0	1	0	0	0	0	0	0	0	0	0	0	1	1	1	Frave_seq12222c
V5_UCLUSTfixed_0.90-Cluster_15005	0	0	0	0	1	0	0	0	0	0	0	0	0	0	0	1	1		0	0	0	0	1	0	0	0	0	0	0	0	0	0	0	1	1	1	Frave_seq12420c
V5_UCLUSTfixed_0.90-Cluster_15007	0	0	0	0	1	0	0	0	0	0	0	0	0	0	0	1	1		0	0	0	0	1	0	0	0	0	0	0	0	0	0	0	1	1	1	Frave_seq12591c
V5_UCLUSTfixed_0.90-Cluster_15009	0	0	0	0	1	0	0	0	0	0	0	0	0	0	0	1	1		0	0	0	0	1	0	0	0	0	0	0	0	0	0	0	1	1	1	Frave_seq12913c
V5_UCLUSTfixed_0.90-Cluster_15010	0	0	0	0	1	0	0	0	0	0	0	0	0	0	0	1	1		0	0	0	0	1	0	0	0	0	0	0	0	0	0	0	1	1	1	Frave_seq13001c
V5_UCLUSTfixed_0.90-Cluster_15012	0	0	0	0	1	0	0	0	0	0	0	0	0	0	0	1	1		0	0	0	0	1	0	0	0	0	0	0	0	0	0	0	1	1	1	Frave_seq13208c
V5_UCLUSTfixed_0.90-Cluster_15013	0	0	0	0	1	0	0	0	0	0	0	0	0	0	0	1	1		0	0	0	0	1	0	0	0	0	0	0	0	0	0	0	1	1	1	Frave_seq13273c
V5_UCLUSTfixed_0.90-Cluster_15015	0	0	0	0	1	0	0	0	0	0	0	0	0	0	0	1	1		0	0	0	0	1	0	0	0	0	0	0	0	0	0	0	1	1	1	Frave_seq13318c
V5_UCLUSTfixed_0.90-Cluster_15018	0	0	0	0	1	0	0	0	0	0	0	0	0	0	0	1	1		0	0	0	0	1	0	0	0	0	0	0	0	0	0	0	1	1	1	Frave_seq13578c
V5_UCLUSTfixed_0.90-Cluster_15022	0	0	0	0	1	0	0	0	0	0	0	0	0	0	0	1	1		0	0	0	0	1	0	0	0	0	0	0	0	0	0	0	1	1	1	Frave_seq14023c
V5_UCLUSTfixed_0.90-Cluster_15025	0	0	0	0	1	0	0	0	0	0	0	0	0	0	0	1	1		0	0	0	0	1	0	0	0	0	0	0	0	0	0	0	1	1	1	Frave_seq14265c
V5_UCLUSTfixed_0.90-Cluster_15029	0	0	0	0	1	0	0	0	0	0	0	0	0	0	0	1	1		0	0	0	0	1	0	0	0	0	0	0	0	0	0	0	1	1	1	Frave_seq14562c
V5_UCLUSTfixed_0.90-Cluster_15030	0	0	0	0	1	0	0	0	0	0	0	0	0	0	0	1	1		0	0	0	0	1	0	0	0	0	0	0	0	0	0	0	1	1	1	Frave_seq14643c
V5_UCLUSTfixed_0.90-Cluster_15031	0	0	0	0	1	0	0	0	0	0	0	0	0	0	0	1	1		0	0	0	0	1	0	0	0	0	0	0	0	0	0	0	1	1	1	Frave_seq14788c
V5_UCLUSTfixed_0.90-Cluster_15035	0	0	0	0	1	0	0	0	0	0	0	0	0	0	0	1	1		0	0	0	0	1	0	0	0	0	0	0	0	0	0	0	1	1	1	Frave_seq14959c
V5_UCLUSTfixed_0.90-Cluster_15038	0	0	0	0	1	0	0	0	0	0	0	0	0	0	0	1	1		0	0	0	0	1	0	0	0	0	0	0	0	0	0	0	1	1	1	Frave_seq15042c
V5_UCLUSTfixed_0.90-Cluster_15039	0	0	0	0	1	0	0	0	0	0	0	0	0	0	0	1	1		0	0	0	0	1	0	0	0	0	0	0	0	0	0	0	1	1	1	Frave_seq15066c
V5_UCLUSTfixed_0.90-Cluster_15044	0	0	0	0	1	0	0	0	0	0	0	0	0	0	0	1	1		0	0	0	0	1	0	0	0	0	0	0	0	0	0	0	1	1	1	Frave_seq15435c
V5_UCLUSTfixed_0.90-Cluster_15045	0	0	0	0	1	0	0	0	0	0	0	0	0	0	0	1	1		0	0	0	0	1	0	0	0	0	0	0	0	0	0	0	1	1	1	Frave_seq15443c
V5_UCLUSTfixed_0.90-Cluster_15049	0	0	0	0	1	0	0	0	0	0	0	0	0	0	0	1	1		0	0	0	0	1	0	0	0	0	0	0	0	0	0	0	1	1	1	Frave_seq15774c
V5_UCLUSTfixed_0.90-Cluster_15051	0	0	0	0	1	0	0	0	0	0	0	0	0	0	0	1	1		0	0	0	0	1	0	0	0	0	0	0	0	0	0	0	1	1	1	Frave_seq15935c
V5_UCLUSTfixed_0.90-Cluster_15056	0	0	0	0	1	0	0	0	0	0	0	0	0	0	0	1	1		0	0	0	0	1	0	0	0	0	0	0	0	0	0	0	1	1	1	Frave_seq16549c
V5_UCLUSTfixed_0.90-Cluster_15057	0	0	0	0	1	0	0	0	0	0	0	0	0	0	0	1	1		0	0	0	0	1	0	0	0	0	0	0	0	0	0	0	1	1	1	Frave_seq16671c
V5_UCLUSTfixed_0.90-Cluster_15062	0	0	0	0	1	0	0	0	0	0	0	0	0	0	0	1	1		0	0	0	0	1	0	0	0	0	0	0	0	0	0	0	1	1	1	Frave_seq17325c
V5_UCLUSTfixed_0.90-Cluster_15063	0	0	0	0	1	0	0	0	0	0	0	0	0	0	0	1	1		0	0	0	0	1	0	0	0	0	0	0	0	0	0	0	1	1	1	Frave_seq17328c
V5_UCLUSTfixed_0.90-Cluster_15064	0	0	0	0	1	0	0	0	0	0	0	0	0	0	0	1	1		0	0	0	0	1	0	0	0	0	0	0	0	0	0	0	1	1	1	Frave_seq17424c
V5_UCLUSTfixed_0.90-Cluster_15066	0	0	0	0	1	0	0	0	0	0	0	0	0	0	0	1	1		0	0	0	0	1	0	0	0	0	0	0	0	0	0	0	1	1	1	Frave_seq17649c
V5_UCLUSTfixed_0.90-Cluster_15067	0	0	0	0	1	0	0	0	0	0	0	0	0	0	0	1	1		0	0	0	0	1	0	0	0	0	0	0	0	0	0	0	1	1	1	Frave_seq17712c
V5_UCLUSTfixed_0.90-Cluster_15070	0	0	0	0	1	0	0	0	0	0	0	0	0	0	0	1	1		0	0	0	0	1	0	0	0	0	0	0	0	0	0	0	1	1	1	Frave_seq18320c
V5_UCLUSTfixed_0.90-Cluster_15071	0	0	0	0	1	0	0	0	0	0	0	0	0	0	0	1	1		0	0	0	0	1	0	0	0	0	0	0	0	0	0	0	1	1	1	Frave_seq18413c
V5_UCLUSTfixed_0.90-Cluster_15073	0	0	0	0	1	0	0	0	0	0	0	0	0	0	0	1	1		0	0	0	0	1	0	0	0	0	0	0	0	0	0	0	1	1	1	Frave_seq18588c
V5_UCLUSTfixed_0.90-Cluster_15074	0	0	0	0	1	0	0	0	0	0	0	0	0	0	0	1	1		0	0	0	0	1	0	0	0	0	0	0	0	0	0	0	1	1	1	Frave_seq18680c
V5_UCLUSTfixed_0.90-Cluster_15075	0	0	0	0	1	0	0	0	0	0	0	0	0	0	0	1	1		0	0	0	0	1	0	0	0	0	0	0	0	0	0	0	1	1	1	Frave_seq18730c
V5_UCLUSTfixed_0.90-Cluster_15077	0	0	0	0	1	0	0	0	0	0	0	0	0	0	0	1	1		0	0	0	0	1	0	0	0	0	0	0	0	0	0	0	1	1	1	Frave_seq18850c
V5_UCLUSTfixed_0.90-Cluster_15078	0	0	0	0	1	0	0	0	0	0	0	0	0	0	0	1	1		0	0	0	0	1	0	0	0	0	0	0	0	0	0	0	1	1	1	Frave_seq18875c
V5_UCLUSTfixed_0.90-Cluster_15080	0	0	0	0	1	0	0	0	0	0	0	0	0	0	0	1	1		0	0	0	0	1	0	0	0	0	0	0	0	0	0	0	1	1	1	Frave_seq19051c
V5_UCLUSTfixed_0.90-Cluster_15088	0	0	0	0	1	0	0	0	0	0	0	0	0	0	0	1	1		0	0	0	0	1	0	0	0	0	0	0	0	0	0	0	1	1	1	Frave_seq20131c
V5_UCLUSTfixed_0.90-Cluster_15095	0	0	0	0	1	0	0	0	0	0	0	0	0	0	0	1	1		0	0	0	0	1	0	0	0	0	0	0	0	0	0	0	1	1	1	Frave_seq20973c
V5_UCLUSTfixed_0.90-Cluster_15096	0	0	0	0	1	0	0	0	0	0	0	0	0	0	0	1	1		0	0	0	0	1	0	0	0	0	0	0	0	0	0	0	1	1	1	Frave_seq21088c
V5_UCLUSTfixed_0.90-Cluster_15098	0	0	0	0	1	0	0	0	0	0	0	0	0	0	0	1	1		0	0	0	0	1	0	0	0	0	0	0	0	0	0	0	1	1	1	Frave_seq21334c
V5_UCLUSTfixed_0.90-Cluster_15100	0	0	0	0	1	0	0	0	0	0	0	0	0	0	0	1	1		0	0	0	0	1	0	0	0	0	0	0	0	0	0	0	1	1	1	Frave_seq21430c
V5_UCLUSTfixed_0.90-Cluster_15101	0	0	0	0	1	0	0	0	0	0	0	0	0	0	0	1	1		0	0	0	0	1	0	0	0	0	0	0	0	0	0	0	1	1	1	Frave_seq21484c
V5_UCLUSTfixed_0.90-Cluster_15106	0	0	0	0	1	0	0	0	0	0	0	0	0	0	0	1	1		0	0	0	0	1	0	0	0	0	0	0	0	0	0	0	1	1	1	Frave_seq21802c
V5_UCLUSTfixed_0.90-Cluster_15109	0	0	0	0	1	0	0	0	0	0	0	0	0	0	0	1	1		0	0	0	0	1	0	0	0	0	0	0	0	0	0	0	1	1	1	Frave_seq21933c
V5_UCLUSTfixed_0.90-Cluster_15117	0	0	0	0	1	0	0	0	0	0	0	0	0	0	0	1	1		0	0	0	0	1	0	0	0	0	0	0	0	0	0	0	1	1	1	Frave_seq22363c
V5_UCLUSTfixed_0.90-Cluster_15118	0	0	0	0	1	0	0	0	0	0	0	0	0	0	0	1	1		0	0	0	0	1	0	0	0	0	0	0	0	0	0	0	1	1	1	Frave_seq22440c
V5_UCLUSTfixed_0.90-Cluster_15119	0	0	0	0	1	0	0	0	0	0	0	0	0	0	0	1	1		0	0	0	0	1	0	0	0	0	0	0	0	0	0	0	1	1	1	Frave_seq22665c
V5_UCLUSTfixed_0.90-Cluster_15122	0	0	0	0	1	0	0	0	0	0	0	0	0	0	0	1	1		0	0	0	0	1	0	0	0	0	0	0	0	0	0	0	1	1	1	Frave_seq22770c
V5_UCLUSTfixed_0.90-Cluster_15124	0	0	0	0	1	0	0	0	0	0	0	0	0	0	0	1	1		0	0	0	0	1	0	0	0	0	0	0	0	0	0	0	1	1	1	Frave_seq22821c
V5_UCLUSTfixed_0.90-Cluster_15125	0	0	0	0	1	0	0	0	0	0	0	0	0	0	0	1	1		0	0	0	0	1	0	0	0	0	0	0	0	0	0	0	1	1	1	Frave_seq22868c
V5_UCLUSTfixed_0.90-Cluster_15126	0	0	0	0	1	0	0	0	0	0	0	0	0	0	0	1	1		0	0	0	0	1	0	0	0	0	0	0	0	0	0	0	1	1	1	Frave_seq22976c
V5_UCLUSTfixed_0.90-Cluster_15129	0	0	0	0	1	0	0	0	0	0	0	0	0	0	0	1	1		0	0	0	0	1	0	0	0	0	0	0	0	0	0	0	1	1	1	Frave_seq23145c
V5_UCLUSTfixed_0.90-Cluster_15131	0	0	0	0	1	0	0	0	0	0	0	0	0	0	0	1	1		0	0	0	0	1	0	0	0	0	0	0	0	0	0	0	1	1	1	Frave_seq23351c
V5_UCLUSTfixed_0.90-Cluster_15135	0	0	0	0	1	0	0	0	0	0	0	0	0	0	0	1	1		0	0	0	0	1	0	0	0	0	0	0	0	0	0	0	1	1	1	Frave_seq23923c
V5_UCLUSTfixed_0.90-Cluster_15136	0	0	0	0	1	0	0	0	0	0	0	0	0	0	0	1	1		0	0	0	0	1	0	0	0	0	0	0	0	0	0	0	1	1	1	Frave_seq24014c
V5_UCLUSTfixed_0.90-Cluster_15144	0	0	0	0	1	0	0	0	0	0	0	0	0	0	0	1	1		0	0	0	0	1	0	0	0	0	0	0	0	0	0	0	1	1	1	Frave_seq24842c
V5_UCLUSTfixed_0.90-Cluster_15147	0	0	0	0	1	0	0	0	0	0	0	0	0	0	0	1	1		0	0	0	0	1	0	0	0	0	0	0	0	0	0	0	1	1	1	Frave_seq24965c
V5_UCLUSTfixed_0.90-Cluster_15149	0	0	0	0	1	0	0	0	0	0	0	0	0	0	0	1	1		0	0	0	0	1	0	0	0	0	0	0	0	0	0	0	1	1	1	Frave_seq25156c
V5_UCLUSTfixed_0.90-Cluster_15153	0	0	0	0	1	0	0	0	0	0	0	0	0	0	0	1	1		0	0	0	0	1	0	0	0	0	0	0	0	0	0	0	1	1	1	Frave_seq25260c
V5_UCLUSTfixed_0.90-Cluster_15155	0	0	0	0	1	0	0	0	0	0	0	0	0	0	0	1	1		0	0	0	0	1	0	0	0	0	0	0	0	0	0	0	1	1	1	Frave_seq25485c
V5_UCLUSTfixed_0.90-Cluster_15156	0	0	0	0	1	0	0	0	0	0	0	0	0	0	0	1	1		0	0	0	0	1	0	0	0	0	0	0	0	0	0	0	1	1	1	Frave_seq25503c
V5_UCLUSTfixed_0.90-Cluster_15164	0	0	0	0	1	0	0	0	0	0	0	0	0	0	0	1	1		0	0	0	0	1	0	0	0	0	0	0	0	0	0	0	1	1	1	Frave_seq25846c
V5_UCLUSTfixed_0.90-Cluster_15167	0	0	0	0	1	0	0	0	0	0	0	0	0	0	0	1	1		0	0	0	0	1	0	0	0	0	0	0	0	0	0	0	1	1	1	Frave_seq26298c
V5_UCLUSTfixed_0.90-Cluster_15170	0	0	0	0	1	0	0	0	0	0	0	0	0	0	0	1	1		0	0	0	0	1	0	0	0	0	0	0	0	0	0	0	1	1	1	Frave_seq26382c
V5_UCLUSTfixed_0.90-Cluster_15171	0	0	0	0	1	0	0	0	0	0	0	0	0	0	0	1	1		0	0	0	0	1	0	0	0	0	0	0	0	0	0	0	1	1	1	Frave_seq26526c
V5_UCLUSTfixed_0.90-Cluster_15174	0	0	0	0	1	0	0	0	0	0	0	0	0	0	0	1	1		0	0	0	0	1	0	0	0	0	0	0	0	0	0	0	1	1	1	Frave_seq26632c
V5_UCLUSTfixed_0.90-Cluster_15175	0	0	0	0	1	0	0	0	0	0	0	0	0	0	0	1	1		0	0	0	0	1	0	0	0	0	0	0	0	0	0	0	1	1	1	Frave_seq26652c
V5_UCLUSTfixed_0.90-Cluster_15176	0	0	0	0	1	0	0	0	0	0	0	0	0	0	0	1	1		0	0	0	0	1	0	0	0	0	0	0	0	0	0	0	1	1	1	Frave_seq26923c
V5_UCLUSTfixed_0.90-Cluster_15178	0	0	0	0	1	0	0	0	0	0	0	0	0	0	0	1	1		0	0	0	0	1	0	0	0	0	0	0	0	0	0	0	1	1	1	Frave_seq27033c
V5_UCLUSTfixed_0.90-Cluster_15182	0	0	0	0	1	0	0	0	0	0	0	0	0	0	0	1	1		0	0	0	0	1	0	0	0	0	0	0	0	0	0	0	1	1	1	Frave_seq27266c
V5_UCLUSTfixed_0.90-Cluster_15183	0	0	0	0	1	0	0	0	0	0	0	0	0	0	0	1	1		0	0	0	0	1	0	0	0	0	0	0	0	0	0	0	1	1	1	Frave_seq27337c
V5_UCLUSTfixed_0.90-Cluster_15185	0	0	0	0	1	0	0	0	0	0	0	0	0	0	0	1	1		0	0	0	0	1	0	0	0	0	0	0	0	0	0	0	1	1	1	Frave_seq27419c
V5_UCLUSTfixed_0.90-Cluster_15186	0	0	0	0	1	0	0	0	0	0	0	0	0	0	0	1	1		0	0	0	0	1	0	0	0	0	0	0	0	0	0	0	1	1	1	Frave_seq27434c
V5_UCLUSTfixed_0.90-Cluster_15187	0	0	0	0	1	0	0	0	0	0	0	0	0	0	0	1	1		0	0	0	0	1	0	0	0	0	0	0	0	0	0	0	1	1	1	Frave_seq27473c
V5_UCLUSTfixed_0.90-Cluster_15197	0	0	0	0	1	0	0	0	0	0	0	0	0	0	0	1	1		0	0	0	0	1	0	0	0	0	0	0	0	0	0	0	1	1	1	Frave_seq28179c
V5_UCLUSTfixed_0.90-Cluster_15198	0	0	0	0	1	0	0	0	0	0	0	0	0	0	0	1	1		0	0	0	0	1	0	0	0	0	0	0	0	0	0	0	1	1	1	Frave_seq28216c
V5_UCLUSTfixed_0.90-Cluster_15201	0	0	0	0	1	0	0	0	0	0	0	0	0	0	0	1	1		0	0	0	0	1	0	0	0	0	0	0	0	0	0	0	1	1	1	Frave_seq28406c
V5_UCLUSTfixed_0.90-Cluster_15203	0	0	0	0	1	0	0	0	0	0	0	0	0	0	0	1	1		0	0	0	0	1	0	0	0	0	0	0	0	0	0	0	1	1	1	Frave_seq28805c
V5_UCLUSTfixed_0.90-Cluster_15207	0	0	0	0	1	0	0	0	0	0	0	0	0	0	0	1	1		0	0	0	0	1	0	0	0	0	0	0	0	0	0	0	1	1	1	Frave_seq29033c
V5_UCLUSTfixed_0.90-Cluster_15209	0	0	0	0	1	0	0	0	0	0	0	0	0	0	0	1	1		0	0	0	0	1	0	0	0	0	0	0	0	0	0	0	1	1	1	Frave_seq29094c
V5_UCLUSTfixed_0.90-Cluster_15216	0	0	0	0	1	0	0	0	0	0	0	0	0	0	0	1	1		0	0	0	0	1	0	0	0	0	0	0	0	0	0	0	1	1	1	Frave_seq29837c
V5_UCLUSTfixed_0.90-Cluster_15217	0	0	0	0	1	0	0	0	0	0	0	0	0	0	0	1	1		0	0	0	0	1	0	0	0	0	0	0	0	0	0	0	1	1	1	Frave_seq30055c
V5_UCLUSTfixed_0.90-Cluster_15218	0	0	0	0	1	0	0	0	0	0	0	0	0	0	0	1	1		0	0	0	0	1	0	0	0	0	0	0	0	0	0	0	1	1	1	Frave_seq30087c
V5_UCLUSTfixed_0.90-Cluster_15219	0	0	0	0	1	0	0	0	0	0	0	0	0	0	0	1	1		0	0	0	0	1	0	0	0	0	0	0	0	0	0	0	1	1	1	Frave_seq30667c
V5_UCLUSTfixed_0.90-Cluster_15220	0	0	0	0	1	0	0	0	0	0	0	0	0	0	0	1	1		0	0	0	0	1	0	0	0	0	0	0	0	0	0	0	1	1	1	Frave_seq30773c
V5_UCLUSTfixed_0.90-Cluster_15223	0	0	0	0	1	0	0	0	0	0	0	0	0	0	0	1	1		0	0	0	0	1	0	0	0	0	0	0	0	0	0	0	1	1	1	Frave_seq30955c
V5_UCLUSTfixed_0.90-Cluster_15225	0	0	0	0	1	0	0	0	0	0	0	0	0	0	0	1	1		0	0	0	0	1	0	0	0	0	0	0	0	0	0	0	1	1	1	Frave_seq31243c
V5_UCLUSTfixed_0.90-Cluster_15227	0	0	0	0	1	0	0	0	0	0	0	0	0	0	0	1	1		0	0	0	0	1	0	0	0	0	0	0	0	0	0	0	1	1	1	Frave_seq31303c
V5_UCLUSTfixed_0.90-Cluster_15229	0	0	0	0	1	0	0	0	0	0	0	0	0	0	0	1	1		0	0	0	0	1	0	0	0	0	0	0	0	0	0	0	1	1	1	Frave_seq31308c
V5_UCLUSTfixed_0.90-Cluster_15233	0	0	0	0	1	0	0	0	0	0	0	0	0	0	0	1	1		0	0	0	0	1	0	0	0	0	0	0	0	0	0	0	1	1	1	Frave_seq31623c
V5_UCLUSTfixed_0.90-Cluster_15234	0	0	0	0	1	0	0	0	0	0	0	0	0	0	0	1	1		0	0	0	0	1	0	0	0	0	0	0	0	0	0	0	1	1	1	Frave_seq31630c
V5_UCLUSTfixed_0.90-Cluster_15235	0	0	0	0	1	0	0	0	0	0	0	0	0	0	0	1	1		0	0	0	0	1	0	0	0	0	0	0	0	0	0	0	1	1	1	Frave_seq31665c
V5_UCLUSTfixed_0.90-Cluster_15236	0	0	0	0	1	0	0	0	0	0	0	0	0	0	0	1	1		0	0	0	0	1	0	0	0	0	0	0	0	0	0	0	1	1	1	Frave_seq31872c
V5_UCLUSTfixed_0.90-Cluster_15237	0	0	0	0	1	0	0	0	0	0	0	0	0	0	0	1	1		0	0	0	0	1	0	0	0	0	0	0	0	0	0	0	1	1	1	Frave_seq31992c
V5_UCLUSTfixed_0.90-Cluster_15240	0	0	0	0	1	0	0	0	0	0	0	0	0	0	0	1	1		0	0	0	0	1	0	0	0	0	0	0	0	0	0	0	1	1	1	Frave_seq32175c
V5_UCLUSTfixed_0.90-Cluster_15241	0	0	0	0	1	0	0	0	0	0	0	0	0	0	0	1	1		0	0	0	0	1	0	0	0	0	0	0	0	0	0	0	1	1	1	Frave_seq32326c
V5_UCLUSTfixed_0.90-Cluster_15242	0	0	0	0	1	0	0	0	0	0	0	0	0	0	0	1	1		0	0	0	0	1	0	0	0	0	0	0	0	0	0	0	1	1	1	Frave_seq32524c
V5_UCLUSTfixed_0.90-Cluster_15244	0	0	0	0	1	0	0	0	0	0	0	0	0	0	0	1	1		0	0	0	0	1	0	0	0	0	0	0	0	0	0	0	1	1	1	Frave_seq32727c
V5_UCLUSTfixed_0.90-Cluster_16155	0	0	0	0	0	1	0	0	0	0	0	0	0	0	0	1	1		0	0	0	0	0	1	0	0	0	0	0	0	0	0	0	1	1	1	Glyma_seq32486c
V5_UCLUSTfixed_0.90-Cluster_16156	0	0	0	0	0	1	0	0	0	0	0	0	0	0	0	1	1		0	0	0	0	0	1	0	0	0	0	0	0	0	0	0	1	1	1	Glyma_seq5927c
V5_UCLUSTfixed_0.90-Cluster_16180	0	0	0	0	0	1	0	0	0	0	0	0	0	0	0	1	1		0	0	0	0	0	1	0	0	0	0	0	0	0	0	0	1	1	1	Glyma_seq499c
V5_UCLUSTfixed_0.90-Cluster_16187	0	0	0	0	0	1	0	0	0	0	0	0	0	0	0	1	1		0	0	0	0	0	1	0	0	0	0	0	0	0	0	0	1	1	1	Glyma_seq56336c
V5_UCLUSTfixed_0.90-Cluster_16192	0	0	0	0	0	1	0	0	0	0	0	0	0	0	0	1	1		0	0	0	0	0	1	0	0	0	0	0	0	0	0	0	1	1	1	Glyma_seq66908c
V5_UCLUSTfixed_0.90-Cluster_16268	0	0	0	0	0	1	0	0	0	0	0	0	0	0	0	1	1		0	0	0	0	0	1	0	0	0	0	0	0	0	0	0	1	1	1	Glyma_seq24698c
V5_UCLUSTfixed_0.90-Cluster_16283	0	0	0	0	0	1	0	0	0	0	0	0	0	0	0	1	1		0	0	0	0	0	1	0	0	0	0	0	0	0	0	0	1	1	1	Glyma_seq66275c
V5_UCLUSTfixed_0.90-Cluster_16334	0	0	0	0	0	1	0	0	0	0	0	0	0	0	0	1	1		0	0	0	0	0	1	0	0	0	0	0	0	0	0	0	1	1	1	Glyma_seq49274c
V5_UCLUSTfixed_0.90-Cluster_16337	0	0	0	0	0	1	0	0	0	0	0	0	0	0	0	1	1		0	0	0	0	0	1	0	0	0	0	0	0	0	0	0	1	1	1	Glyma_seq53645c
V5_UCLUSTfixed_0.90-Cluster_16370	0	0	0	0	0	1	0	0	0	0	0	0	0	0	0	1	1		0	0	0	0	0	1	0	0	0	0	0	0	0	0	0	1	1	1	Glyma_seq18242c
V5_UCLUSTfixed_0.90-Cluster_16375	0	0	0	0	0	1	0	0	0	0	0	0	0	0	0	1	1		0	0	0	0	0	1	0	0	0	0	0	0	0	0	0	1	1	1	Glyma_seq37410c
V5_UCLUSTfixed_0.90-Cluster_16406	0	0	0	0	0	1	0	0	0	0	0	0	0	0	0	1	1		0	0	0	0	0	1	0	0	0	0	0	0	0	0	0	1	1	1	Glyma_seq20727c
V5_UCLUSTfixed_0.90-Cluster_16409	0	0	0	0	0	1	0	0	0	0	0	0	0	0	0	1	1		0	0	0	0	0	1	0	0	0	0	0	0	0	0	0	1	1	1	Glyma_seq2313c
V5_UCLUSTfixed_0.90-Cluster_16427	0	0	0	0	0	1	0	0	0	0	0	0	0	0	0	1	1		0	0	0	0	0	1	0	0	0	0	0	0	0	0	0	1	1	1	Glyma_seq45425c
V5_UCLUSTfixed_0.90-Cluster_16434	0	0	0	0	0	1	0	0	0	0	0	0	0	0	0	1	1		0	0	0	0	0	1	0	0	0	0	0	0	0	0	0	1	1	1	Glyma_seq62320c
V5_UCLUSTfixed_0.90-Cluster_16448	0	0	0	0	0	1	0	0	0	0	0	0	0	0	0	1	1		0	0	0	0	0	1	0	0	0	0	0	0	0	0	0	1	1	1	Glyma_seq39336c
V5_UCLUSTfixed_0.90-Cluster_16449	0	0	0	0	0	1	0	0	0	0	0	0	0	0	0	1	1		0	0	0	0	0	1	0	0	0	0	0	0	0	0	0	1	1	1	Glyma_seq28840c
V5_UCLUSTfixed_0.90-Cluster_16452	0	0	0	0	0	1	0	0	0	0	0	0	0	0	0	1	1		0	0	0	0	0	1	0	0	0	0	0	0	0	0	0	1	1	1	Glyma_seq30003c
V5_UCLUSTfixed_0.90-Cluster_16464	0	0	0	0	0	1	0	0	0	0	0	0	0	0	0	1	1		0	0	0	0	0	1	0	0	0	0	0	0	0	0	0	1	1	1	Glyma_seq21130c
V5_UCLUSTfixed_0.90-Cluster_16492	0	0	0	0	0	1	0	0	0	0	0	0	0	0	0	1	1		0	0	0	0	0	1	0	0	0	0	0	0	0	0	0	1	1	1	Glyma_seq5909c
V5_UCLUSTfixed_0.90-Cluster_16496	0	0	0	0	0	1	0	0	0	0	0	0	0	0	0	1	1		0	0	0	0	0	1	0	0	0	0	0	0	0	0	0	1	1	1	Glyma_seq58347c
V5_UCLUSTfixed_0.90-Cluster_16512	0	0	0	0	0	1	0	0	0	0	0	0	0	0	0	1	1		0	0	0	0	0	1	0	0	0	0	0	0	0	0	0	1	1	1	Glyma_seq38993c
V5_UCLUSTfixed_0.90-Cluster_16522	0	0	0	0	0	1	0	0	0	0	0	0	0	0	0	1	1		0	0	0	0	0	1	0	0	0	0	0	0	0	0	0	1	1	1	Glyma_seq54607c
V5_UCLUSTfixed_0.90-Cluster_16536	0	0	0	0	0	1	0	0	0	0	0	0	0	0	0	1	1		0	0	0	0	0	1	0	0	0	0	0	0	0	0	0	1	1	1	Glyma_seq26311c
V5_UCLUSTfixed_0.90-Cluster_16576	0	0	0	0	0	1	0	0	0	0	0	0	0	0	0	1	1		0	0	0	0	0	1	0	0	0	0	0	0	0	0	0	1	1	1	Glyma_seq43672c
V5_UCLUSTfixed_0.90-Cluster_16588	0	0	0	0	0	1	0	0	0	0	0	0	0	0	0	1	1		0	0	0	0	0	1	0	0	0	0	0	0	0	0	0	1	1	1	Glyma_seq17213c
V5_UCLUSTfixed_0.90-Cluster_16591	0	0	0	0	0	1	0	0	0	0	0	0	0	0	0	1	1		0	0	0	0	0	1	0	0	0	0	0	0	0	0	0	1	1	1	Glyma_seq27243c
V5_UCLUSTfixed_0.90-Cluster_16601	0	0	0	0	0	1	0	0	0	0	0	0	0	0	0	1	1		0	0	0	0	0	1	0	0	0	0	0	0	0	0	0	1	1	1	Glyma_seq51888c
V5_UCLUSTfixed_0.90-Cluster_16628	0	0	0	0	0	1	0	0	0	0	0	0	0	0	0	1	1		0	0	0	0	0	1	0	0	0	0	0	0	0	0	0	1	1	1	Glyma_seq20232c
V5_UCLUSTfixed_0.90-Cluster_16641	0	0	0	0	0	1	0	0	0	0	0	0	0	0	0	1	1		0	0	0	0	0	1	0	0	0	0	0	0	0	0	0	1	1	1	Glyma_seq32969c
V5_UCLUSTfixed_0.90-Cluster_16644	0	0	0	0	0	1	0	0	0	0	0	0	0	0	0	1	1		0	0	0	0	0	1	0	0	0	0	0	0	0	0	0	1	1	1	Glyma_seq1917c
V5_UCLUSTfixed_0.90-Cluster_16662	0	0	0	0	0	1	0	0	0	0	0	0	0	0	0	1	1		0	0	0	0	0	1	0	0	0	0	0	0	0	0	0	1	1	1	Glyma_seq415c
V5_UCLUSTfixed_0.90-Cluster_16667	0	0	0	0	0	1	0	0	0	0	0	0	0	0	0	1	1		0	0	0	0	0	1	0	0	0	0	0	0	0	0	0	1	1	1	Glyma_seq18915c
V5_UCLUSTfixed_0.90-Cluster_16682	0	0	0	0	0	1	0	0	0	0	0	0	0	0	0	1	1		0	0	0	0	0	1	0	0	0	0	0	0	0	0	0	1	1	1	Glyma_seq51338c
V5_UCLUSTfixed_0.90-Cluster_16690	0	0	0	0	0	1	0	0	0	0	0	0	0	0	0	1	1		0	0	0	0	0	1	0	0	0	0	0	0	0	0	0	1	1	1	Glyma_seq53653c
V5_UCLUSTfixed_0.90-Cluster_16694	0	0	0	0	0	1	0	0	0	0	0	0	0	0	0	1	1		0	0	0	0	0	1	0	0	0	0	0	0	0	0	0	1	1	1	Glyma_seq1408c
V5_UCLUSTfixed_0.90-Cluster_16722	0	0	0	0	0	1	0	0	0	0	0	0	0	0	0	1	1		0	0	0	0	0	1	0	0	0	0	0	0	0	0	0	1	1	1	Glyma_seq18185c
V5_UCLUSTfixed_0.90-Cluster_16739	0	0	0	0	0	1	0	0	0	0	0	0	0	0	0	1	1		0	0	0	0	0	1	0	0	0	0	0	0	0	0	0	1	1	1	Glyma_seq26647c
V5_UCLUSTfixed_0.90-Cluster_16781	0	0	0	0	0	1	0	0	0	0	0	0	0	0	0	1	1		0	0	0	0	0	1	0	0	0	0	0	0	0	0	0	1	1	1	Glyma_seq2564c
V5_UCLUSTfixed_0.90-Cluster_16796	0	0	0	0	0	1	0	0	0	0	0	0	0	0	0	1	1		0	0	0	0	0	1	0	0	0	0	0	0	0	0	0	1	1	1	Glyma_seq55435c
V5_UCLUSTfixed_0.90-Cluster_16804	0	0	0	0	0	1	0	0	0	0	0	0	0	0	0	1	1		0	0	0	0	0	1	0	0	0	0	0	0	0	0	0	1	1	1	Glyma_seq21804c
V5_UCLUSTfixed_0.90-Cluster_16820	0	0	0	0	0	1	0	0	0	0	0	0	0	0	0	1	1		0	0	0	0	0	1	0	0	0	0	0	0	0	0	0	1	1	1	Glyma_seq38986c
V5_UCLUSTfixed_0.90-Cluster_16902	0	0	0	0	0	1	0	0	0	0	0	0	0	0	0	1	1		0	0	0	0	0	1	0	0	0	0	0	0	0	0	0	1	1	1	Glyma_seq65084c
V5_UCLUSTfixed_0.90-Cluster_16908	0	0	0	0	0	1	0	0	0	0	0	0	0	0	0	1	1		0	0	0	0	0	1	0	0	0	0	0	0	0	0	0	1	1	1	Glyma_seq50732c
V5_UCLUSTfixed_0.90-Cluster_16936	0	0	0	0	0	1	0	0	0	0	0	0	0	0	0	1	1		0	0	0	0	0	1	0	0	0	0	0	0	0	0	0	1	1	1	Glyma_seq38859c
V5_UCLUSTfixed_0.90-Cluster_16948	0	0	0	0	0	1	0	0	0	0	0	0	0	0	0	1	1		0	0	0	0	0	1	0	0	0	0	0	0	0	0	0	1	1	1	Glyma_seq56414c
V5_UCLUSTfixed_0.90-Cluster_16953	0	0	0	0	0	1	0	0	0	0	0	0	0	0	0	1	1		0	0	0	0	0	1	0	0	0	0	0	0	0	0	0	1	1	1	Glyma_seq39508c
V5_UCLUSTfixed_0.90-Cluster_17046	0	0	0	0	0	1	0	0	0	0	0	0	0	0	0	1	1		0	0	0	0	0	1	0	0	0	0	0	0	0	0	0	1	1	1	Glyma_seq6381c
V5_UCLUSTfixed_0.90-Cluster_17056	0	0	0	0	0	1	0	0	0	0	0	0	0	0	0	1	1		0	0	0	0	0	1	0	0	0	0	0	0	0	0	0	1	1	1	Glyma_seq44441c
V5_UCLUSTfixed_0.90-Cluster_17067	0	0	0	0	0	1	0	0	0	0	0	0	0	0	0	1	1		0	0	0	0	0	1	0	0	0	0	0	0	0	0	0	1	1	1	Glyma_seq3909c
V5_UCLUSTfixed_0.90-Cluster_17134	0	0	0	0	0	1	0	0	0	0	0	0	0	0	0	1	1		0	0	0	0	0	1	0	0	0	0	0	0	0	0	0	1	1	1	Glyma_seq12956c
V5_UCLUSTfixed_0.90-Cluster_17153	0	0	0	0	0	1	0	0	0	0	0	0	0	0	0	1	1		0	0	0	0	0	1	0	0	0	0	0	0	0	0	0	1	1	1	Glyma_seq32027c
V5_UCLUSTfixed_0.90-Cluster_17181	0	0	0	0	0	1	0	0	0	0	0	0	0	0	0	1	1		0	0	0	0	0	1	0	0	0	0	0	0	0	0	0	1	1	1	Glyma_seq52360c
V5_UCLUSTfixed_0.90-Cluster_17244	0	0	0	0	0	1	0	0	0	0	0	0	0	0	0	1	1		0	0	0	0	0	1	0	0	0	0	0	0	0	0	0	1	1	1	Glyma_seq12481c
V5_UCLUSTfixed_0.90-Cluster_17260	0	0	0	0	0	1	0	0	0	0	0	0	0	0	0	1	1		0	0	0	0	0	1	0	0	0	0	0	0	0	0	0	1	1	1	Glyma_seq43502c
V5_UCLUSTfixed_0.90-Cluster_17409	0	0	0	0	0	1	0	0	0	0	0	0	0	0	0	1	1		0	0	0	0	0	1	0	0	0	0	0	0	0	0	0	1	1	1	Glyma_seq41452c
V5_UCLUSTfixed_0.90-Cluster_17412	0	0	0	0	0	1	0	0	0	0	0	0	0	0	0	1	1		0	0	0	0	0	1	0	0	0	0	0	0	0	0	0	1	1	1	Glyma_seq69043c
V5_UCLUSTfixed_0.90-Cluster_17499	0	0	0	0	0	1	0	0	0	0	0	0	0	0	0	1	1		0	0	0	0	0	1	0	0	0	0	0	0	0	0	0	1	1	1	Glyma_seq48324c
V5_UCLUSTfixed_0.90-Cluster_17500	0	0	0	0	0	1	0	0	0	0	0	0	0	0	0	1	1		0	0	0	0	0	1	0	0	0	0	0	0	0	0	0	1	1	1	Glyma_seq60618c
V5_UCLUSTfixed_0.90-Cluster_17519	0	0	0	0	0	1	0	0	0	0	0	0	0	0	0	1	1		0	0	0	0	0	1	0	0	0	0	0	0	0	0	0	1	1	1	Glyma_seq9030c
V5_UCLUSTfixed_0.90-Cluster_17574	0	0	0	0	0	1	0	0	0	0	0	0	0	0	0	1	1		0	0	0	0	0	1	0	0	0	0	0	0	0	0	0	1	1	1	Glyma_seq34591c
V5_UCLUSTfixed_0.90-Cluster_17642	0	0	0	0	0	1	0	0	0	0	0	0	0	0	0	1	1		0	0	0	0	0	1	0	0	0	0	0	0	0	0	0	1	1	1	Glyma_seq39623c
V5_UCLUSTfixed_0.90-Cluster_17670	0	0	0	0	0	1	0	0	0	0	0	0	0	0	0	1	1		0	0	0	0	0	1	0	0	0	0	0	0	0	0	0	1	1	1	Glyma_seq65869c
V5_UCLUSTfixed_0.90-Cluster_17672	0	0	0	0	0	1	0	0	0	0	0	0	0	0	0	1	1		0	0	0	0	0	1	0	0	0	0	0	0	0	0	0	1	1	1	Glyma_seq7199c
V5_UCLUSTfixed_0.90-Cluster_17692	0	0	0	0	0	1	0	0	0	0	0	0	0	0	0	1	1		0	0	0	0	0	1	0	0	0	0	0	0	0	0	0	1	1	1	Glyma_seq3284c
V5_UCLUSTfixed_0.90-Cluster_17721	0	0	0	0	0	1	0	0	0	0	0	0	0	0	0	1	1		0	0	0	0	0	1	0	0	0	0	0	0	0	0	0	1	1	1	Glyma_seq45229c
V5_UCLUSTfixed_0.90-Cluster_17781	0	0	0	0	0	1	0	0	0	0	0	0	0	0	0	1	1		0	0	0	0	0	1	0	0	0	0	0	0	0	0	0	1	1	1	Glyma_seq42017c
V5_UCLUSTfixed_0.90-Cluster_17807	0	0	0	0	0	1	0	0	0	0	0	0	0	0	0	1	1		0	0	0	0	0	1	0	0	0	0	0	0	0	0	0	1	1	1	Glyma_seq19379c
V5_UCLUSTfixed_0.90-Cluster_17810	0	0	0	0	0	1	0	0	0	0	0	0	0	0	0	1	1		0	0	0	0	0	1	0	0	0	0	0	0	0	0	0	1	1	1	Glyma_seq64878c
V5_UCLUSTfixed_0.90-Cluster_17815	0	0	0	0	0	1	0	0	0	0	0	0	0	0	0	1	1		0	0	0	0	0	1	0	0	0	0	0	0	0	0	0	1	1	1	Glyma_seq26473c
V5_UCLUSTfixed_0.90-Cluster_17843	0	0	0	0	0	1	0	0	0	0	0	0	0	0	0	1	1		0	0	0	0	0	1	0	0	0	0	0	0	0	0	0	1	1	1	Glyma_seq59222c
V5_UCLUSTfixed_0.90-Cluster_17848	0	0	0	0	0	1	0	0	0	0	0	0	0	0	0	1	1		0	0	0	0	0	1	0	0	0	0	0	0	0	0	0	1	1	1	Glyma_seq71694c
V5_UCLUSTfixed_0.90-Cluster_17854	0	0	0	0	0	1	0	0	0	0	0	0	0	0	0	1	1		0	0	0	0	0	1	0	0	0	0	0	0	0	0	0	1	1	1	Glyma_seq32177c
V5_UCLUSTfixed_0.90-Cluster_17962	0	0	0	0	0	1	0	0	0	0	0	0	0	0	0	1	1		0	0	0	0	0	1	0	0	0	0	0	0	0	0	0	1	1	1	Glyma_seq39880c
V5_UCLUSTfixed_0.90-Cluster_18020	0	0	0	0	0	1	0	0	0	0	0	0	0	0	0	1	1		0	0	0	0	0	1	0	0	0	0	0	0	0	0	0	1	1	1	Glyma_seq21295c
V5_UCLUSTfixed_0.90-Cluster_18045	0	0	0	0	0	1	0	0	0	0	0	0	0	0	0	1	1		0	0	0	0	0	1	0	0	0	0	0	0	0	0	0	1	1	1	Glyma_seq19056c
V5_UCLUSTfixed_0.90-Cluster_18130	0	0	0	0	0	1	0	0	0	0	0	0	0	0	0	1	1		0	0	0	0	0	1	0	0	0	0	0	0	0	0	0	1	1	1	Glyma_seq38755c
V5_UCLUSTfixed_0.90-Cluster_18134	0	0	0	0	0	1	0	0	0	0	0	0	0	0	0	1	1		0	0	0	0	0	1	0	0	0	0	0	0	0	0	0	1	1	1	Glyma_seq38982c
V5_UCLUSTfixed_0.90-Cluster_18148	0	0	0	0	0	1	0	0	0	0	0	0	0	0	0	1	1		0	0	0	0	0	1	0	0	0	0	0	0	0	0	0	1	1	1	Glyma_seq40548c
V5_UCLUSTfixed_0.90-Cluster_18173	0	0	0	0	0	1	0	0	0	0	0	0	0	0	0	1	1		0	0	0	0	0	1	0	0	0	0	0	0	0	0	0	1	1	1	Glyma_seq64924c
V5_UCLUSTfixed_0.90-Cluster_18195	0	0	0	0	0	1	0	0	0	0	0	0	0	0	0	1	1		0	0	0	0	0	1	0	0	0	0	0	0	0	0	0	1	1	1	Glyma_seq68782c
V5_UCLUSTfixed_0.90-Cluster_18202	0	0	0	0	0	1	0	0	0	0	0	0	0	0	0	1	1		0	0	0	0	0	1	0	0	0	0	0	0	0	0	0	1	1	1	Glyma_seq2240c
V5_UCLUSTfixed_0.90-Cluster_18215	0	0	0	0	0	1	0	0	0	0	0	0	0	0	0	1	1		0	0	0	0	0	1	0	0	0	0	0	0	0	0	0	1	1	1	Glyma_seq14857c
V5_UCLUSTfixed_0.90-Cluster_18242	0	0	0	0	0	1	0	0	0	0	0	0	0	0	0	1	1		0	0	0	0	0	1	0	0	0	0	0	0	0	0	0	1	1	1	Glyma_seq24075c
V5_UCLUSTfixed_0.90-Cluster_18260	0	0	0	0	0	1	0	0	0	0	0	0	0	0	0	1	1		0	0	0	0	0	1	0	0	0	0	0	0	0	0	0	1	1	1	Glyma_seq41736c
V5_UCLUSTfixed_0.90-Cluster_18300	0	0	0	0	0	1	0	0	0	0	0	0	0	0	0	1	1		0	0	0	0	0	1	0	0	0	0	0	0	0	0	0	1	1	1	Glyma_seq22068c
V5_UCLUSTfixed_0.90-Cluster_18330	0	0	0	0	0	1	0	0	0	0	0	0	0	0	0	1	1		0	0	0	0	0	1	0	0	0	0	0	0	0	0	0	1	1	1	Glyma_seq48744c
V5_UCLUSTfixed_0.90-Cluster_18336	0	0	0	0	0	1	0	0	0	0	0	0	0	0	0	1	1		0	0	0	0	0	1	0	0	0	0	0	0	0	0	0	1	1	1	Glyma_seq40789c
V5_UCLUSTfixed_0.90-Cluster_18340	0	0	0	0	0	1	0	0	0	0	0	0	0	0	0	1	1		0	0	0	0	0	1	0	0	0	0	0	0	0	0	0	1	1	1	Glyma_seq31643c
V5_UCLUSTfixed_0.90-Cluster_18414	0	0	0	0	0	1	0	0	0	0	0	0	0	0	0	1	1		0	0	0	0	0	1	0	0	0	0	0	0	0	0	0	1	1	1	Glyma_seq64424c
V5_UCLUSTfixed_0.90-Cluster_18450	0	0	0	0	0	1	0	0	0	0	0	0	0	0	0	1	1		0	0	0	0	0	1	0	0	0	0	0	0	0	0	0	1	1	1	Glyma_seq17776c
V5_UCLUSTfixed_0.90-Cluster_18454	0	0	0	0	0	1	0	0	0	0	0	0	0	0	0	1	1		0	0	0	0	0	1	0	0	0	0	0	0	0	0	0	1	1	1	Glyma_seq9863c
V5_UCLUSTfixed_0.90-Cluster_18532	0	0	0	0	0	1	0	0	0	0	0	0	0	0	0	1	1		0	0	0	0	0	1	0	0	0	0	0	0	0	0	0	1	1	1	Glyma_seq23678c
V5_UCLUSTfixed_0.90-Cluster_18556	0	0	0	0	0	1	0	0	0	0	0	0	0	0	0	1	1		0	0	0	0	0	1	0	0	0	0	0	0	0	0	0	1	1	1	Glyma_seq35811c
V5_UCLUSTfixed_0.90-Cluster_18561	0	0	0	0	0	1	0	0	0	0	0	0	0	0	0	1	1		0	0	0	0	0	1	0	0	0	0	0	0	0	0	0	1	1	1	Glyma_seq1073c
V5_UCLUSTfixed_0.90-Cluster_18594	0	0	0	0	0	1	0	0	0	0	0	0	0	0	0	1	1		0	0	0	0	0	1	0	0	0	0	0	0	0	0	0	1	1	1	Glyma_seq59582c
V5_UCLUSTfixed_0.90-Cluster_18642	0	0	0	0	0	1	0	0	0	0	0	0	0	0	0	1	1		0	0	0	0	0	1	0	0	0	0	0	0	0	0	0	1	1	1	Glyma_seq63721c
V5_UCLUSTfixed_0.90-Cluster_18851	0	0	0	0	0	1	0	0	0	0	0	0	0	0	0	1	1		0	0	0	0	0	1	0	0	0	0	0	0	0	0	0	1	1	1	Glyma_seq25761c
V5_UCLUSTfixed_0.90-Cluster_18933	0	0	0	0	0	1	0	0	0	0	0	0	0	0	0	1	1		0	0	0	0	0	1	0	0	0	0	0	0	0	0	0	1	1	1	Glyma_seq43337c
V5_UCLUSTfixed_0.90-Cluster_18964	0	0	0	0	0	1	0	0	0	0	0	0	0	0	0	1	1		0	0	0	0	0	1	0	0	0	0	0	0	0	0	0	1	1	1	Glyma_seq49557c
V5_UCLUSTfixed_0.90-Cluster_19091	0	0	0	0	0	1	0	0	0	0	0	0	0	0	0	1	1		0	0	0	0	0	1	0	0	0	0	0	0	0	0	0	1	1	1	Glyma_seq22316c
V5_UCLUSTfixed_0.90-Cluster_19103	0	0	0	0	0	1	0	0	0	0	0	0	0	0	0	1	1		0	0	0	0	0	1	0	0	0	0	0	0	0	0	0	1	1	1	Glyma_seq14927c
V5_UCLUSTfixed_0.90-Cluster_19166	0	0	0	0	0	1	0	0	0	0	0	0	0	0	0	1	1		0	0	0	0	0	1	0	0	0	0	0	0	0	0	0	1	1	1	Glyma_seq13789c
V5_UCLUSTfixed_0.90-Cluster_19175	0	0	0	0	0	1	0	0	0	0	0	0	0	0	0	1	1		0	0	0	0	0	1	0	0	0	0	0	0	0	0	0	1	1	1	Glyma_seq11013c
V5_UCLUSTfixed_0.90-Cluster_19178	0	0	0	0	0	1	0	0	0	0	0	0	0	0	0	1	1		0	0	0	0	0	1	0	0	0	0	0	0	0	0	0	1	1	1	Glyma_seq34989c
V5_UCLUSTfixed_0.90-Cluster_19244	0	0	0	0	0	1	0	0	0	0	0	0	0	0	0	1	1		0	0	0	0	0	1	0	0	0	0	0	0	0	0	0	1	1	1	Glyma_seq40771c
V5_UCLUSTfixed_0.90-Cluster_19282	0	0	0	0	0	1	0	0	0	0	0	0	0	0	0	1	1		0	0	0	0	0	1	0	0	0	0	0	0	0	0	0	1	1	1	Glyma_seq46186c
V5_UCLUSTfixed_0.90-Cluster_19305	0	0	0	0	0	1	0	0	0	0	0	0	0	0	0	1	1		0	0	0	0	0	1	0	0	0	0	0	0	0	0	0	1	1	1	Glyma_seq30803c
V5_UCLUSTfixed_0.90-Cluster_19307	0	0	0	0	0	1	0	0	0	0	0	0	0	0	0	1	1		0	0	0	0	0	1	0	0	0	0	0	0	0	0	0	1	1	1	Glyma_seq42334c
V5_UCLUSTfixed_0.90-Cluster_19315	0	0	0	0	0	1	0	0	0	0	0	0	0	0	0	1	1		0	0	0	0	0	1	0	0	0	0	0	0	0	0	0	1	1	1	Glyma_seq8090c
V5_UCLUSTfixed_0.90-Cluster_19372	0	0	0	0	0	1	0	0	0	0	0	0	0	0	0	1	1		0	0	0	0	0	1	0	0	0	0	0	0	0	0	0	1	1	1	Glyma_seq23264c
V5_UCLUSTfixed_0.90-Cluster_19375	0	0	0	0	0	1	0	0	0	0	0	0	0	0	0	1	1		0	0	0	0	0	1	0	0	0	0	0	0	0	0	0	1	1	1	Glyma_seq61249c
V5_UCLUSTfixed_0.90-Cluster_19381	0	0	0	0	0	1	0	0	0	0	0	0	0	0	0	1	1		0	0	0	0	0	1	0	0	0	0	0	0	0	0	0	1	1	1	Glyma_seq46927c
V5_UCLUSTfixed_0.90-Cluster_19385	0	0	0	0	0	1	0	0	0	0	0	0	0	0	0	1	1		0	0	0	0	0	1	0	0	0	0	0	0	0	0	0	1	1	1	Glyma_seq2985c
V5_UCLUSTfixed_0.90-Cluster_19388	0	0	0	0	0	1	0	0	0	0	0	0	0	0	0	1	1		0	0	0	0	0	1	0	0	0	0	0	0	0	0	0	1	1	1	Glyma_seq18158c
V5_UCLUSTfixed_0.90-Cluster_19415	0	0	0	0	0	1	0	0	0	0	0	0	0	0	0	1	1		0	0	0	0	0	1	0	0	0	0	0	0	0	0	0	1	1	1	Glyma_seq72196c
V5_UCLUSTfixed_0.90-Cluster_19474	0	0	0	0	0	1	0	0	0	0	0	0	0	0	0	1	1		0	0	0	0	0	1	0	0	0	0	0	0	0	0	0	1	1	1	Glyma_seq29638c
V5_UCLUSTfixed_0.90-Cluster_19479	0	0	0	0	0	1	0	0	0	0	0	0	0	0	0	1	1		0	0	0	0	0	1	0	0	0	0	0	0	0	0	0	1	1	1	Glyma_seq41968c
V5_UCLUSTfixed_0.90-Cluster_19494	0	0	0	0	0	1	0	0	0	0	0	0	0	0	0	1	1		0	0	0	0	0	1	0	0	0	0	0	0	0	0	0	1	1	1	Glyma_seq19566c
V5_UCLUSTfixed_0.90-Cluster_19501	0	0	0	0	0	1	0	0	0	0	0	0	0	0	0	1	1		0	0	0	0	0	1	0	0	0	0	0	0	0	0	0	1	1	1	Glyma_seq29135c
V5_UCLUSTfixed_0.90-Cluster_19503	0	0	0	0	0	1	0	0	0	0	0	0	0	0	0	1	1		0	0	0	0	0	1	0	0	0	0	0	0	0	0	0	1	1	1	Glyma_seq61330c
V5_UCLUSTfixed_0.90-Cluster_19504	0	0	0	0	0	1	0	0	0	0	0	0	0	0	0	1	1		0	0	0	0	0	1	0	0	0	0	0	0	0	0	0	1	1	1	Glyma_seq3157c
V5_UCLUSTfixed_0.90-Cluster_19533	0	0	0	0	0	1	0	0	0	0	0	0	0	0	0	1	1		0	0	0	0	0	1	0	0	0	0	0	0	0	0	0	1	1	1	Glyma_seq50755c
V5_UCLUSTfixed_0.90-Cluster_19554	0	0	0	0	0	1	0	0	0	0	0	0	0	0	0	1	1		0	0	0	0	0	1	0	0	0	0	0	0	0	0	0	1	1	1	Glyma_seq63800c
V5_UCLUSTfixed_0.90-Cluster_19576	0	0	0	0	0	1	0	0	0	0	0	0	0	0	0	1	1		0	0	0	0	0	1	0	0	0	0	0	0	0	0	0	1	1	1	Glyma_seq23696c
V5_UCLUSTfixed_0.90-Cluster_19597	0	0	0	0	0	1	0	0	0	0	0	0	0	0	0	1	1		0	0	0	0	0	1	0	0	0	0	0	0	0	0	0	1	1	1	Glyma_seq39503c
V5_UCLUSTfixed_0.90-Cluster_19608	0	0	0	0	0	1	0	0	0	0	0	0	0	0	0	1	1		0	0	0	0	0	1	0	0	0	0	0	0	0	0	0	1	1	1	Glyma_seq13742c
V5_UCLUSTfixed_0.90-Cluster_19660	0	0	0	0	0	1	0	0	0	0	0	0	0	0	0	1	1		0	0	0	0	0	1	0	0	0	0	0	0	0	0	0	1	1	1	Glyma_seq25726c
V5_UCLUSTfixed_0.90-Cluster_19664	0	0	0	0	0	1	0	0	0	0	0	0	0	0	0	1	1		0	0	0	0	0	1	0	0	0	0	0	0	0	0	0	1	1	1	Glyma_seq64975c
V5_UCLUSTfixed_0.90-Cluster_19687	0	0	0	0	0	1	0	0	0	0	0	0	0	0	0	1	1		0	0	0	0	0	1	0	0	0	0	0	0	0	0	0	1	1	1	Glyma_seq30859c
V5_UCLUSTfixed_0.90-Cluster_19699	0	0	0	0	0	1	0	0	0	0	0	0	0	0	0	1	1		0	0	0	0	0	1	0	0	0	0	0	0	0	0	0	1	1	1	Glyma_seq67995c
V5_UCLUSTfixed_0.90-Cluster_19702	0	0	0	0	0	1	0	0	0	0	0	0	0	0	0	1	1		0	0	0	0	0	1	0	0	0	0	0	0	0	0	0	1	1	1	Glyma_seq32416c
V5_UCLUSTfixed_0.90-Cluster_19750	0	0	0	0	0	1	0	0	0	0	0	0	0	0	0	1	1		0	0	0	0	0	1	0	0	0	0	0	0	0	0	0	1	1	1	Glyma_seq53361c
V5_UCLUSTfixed_0.90-Cluster_19796	0	0	0	0	0	1	0	0	0	0	0	0	0	0	0	1	1		0	0	0	0	0	1	0	0	0	0	0	0	0	0	0	1	1	1	Glyma_seq68941c
V5_UCLUSTfixed_0.90-Cluster_19798	0	0	0	0	0	1	0	0	0	0	0	0	0	0	0	1	1		0	0	0	0	0	1	0	0	0	0	0	0	0	0	0	1	1	1	Glyma_seq66488c
V5_UCLUSTfixed_0.90-Cluster_19865	0	0	0	0	0	1	0	0	0	0	0	0	0	0	0	1	1		0	0	0	0	0	1	0	0	0	0	0	0	0	0	0	1	1	1	Glyma_seq12043c
V5_UCLUSTfixed_0.90-Cluster_19871	0	0	0	0	0	1	0	0	0	0	0	0	0	0	0	1	1		0	0	0	0	0	1	0	0	0	0	0	0	0	0	0	1	1	1	Glyma_seq19887c
V5_UCLUSTfixed_0.90-Cluster_19893	0	0	0	0	0	1	0	0	0	0	0	0	0	0	0	1	1		0	0	0	0	0	1	0	0	0	0	0	0	0	0	0	1	1	1	Glyma_seq47753c
V5_UCLUSTfixed_0.90-Cluster_19901	0	0	0	0	0	1	0	0	0	0	0	0	0	0	0	1	1		0	0	0	0	0	1	0	0	0	0	0	0	0	0	0	1	1	1	Glyma_seq53078c
V5_UCLUSTfixed_0.90-Cluster_19919	0	0	0	0	0	1	0	0	0	0	0	0	0	0	0	1	1		0	0	0	0	0	1	0	0	0	0	0	0	0	0	0	1	1	1	Glyma_seq65810c
V5_UCLUSTfixed_0.90-Cluster_19920	0	0	0	0	0	1	0	0	0	0	0	0	0	0	0	1	1		0	0	0	0	0	1	0	0	0	0	0	0	0	0	0	1	1	1	Glyma_seq17723c
V5_UCLUSTfixed_0.90-Cluster_19962	0	0	0	0	0	1	0	0	0	0	0	0	0	0	0	1	1		0	0	0	0	0	1	0	0	0	0	0	0	0	0	0	1	1	1	Glyma_seq446c
V5_UCLUSTfixed_0.90-Cluster_19982	0	0	0	0	0	1	0	0	0	0	0	0	0	0	0	1	1		0	0	0	0	0	1	0	0	0	0	0	0	0	0	0	1	1	1	Glyma_seq71449c
V5_UCLUSTfixed_0.90-Cluster_19986	0	0	0	0	0	1	0	0	0	0	0	0	0	0	0	1	1		0	0	0	0	0	1	0	0	0	0	0	0	0	0	0	1	1	1	Glyma_seq16459c
V5_UCLUSTfixed_0.90-Cluster_19987	0	0	0	0	0	1	0	0	0	0	0	0	0	0	0	1	1		0	0	0	0	0	1	0	0	0	0	0	0	0	0	0	1	1	1	Glyma_seq1208c
V5_UCLUSTfixed_0.90-Cluster_20024	0	0	0	0	0	1	0	0	0	0	0	0	0	0	0	1	1		0	0	0	0	0	1	0	0	0	0	0	0	0	0	0	1	1	1	Glyma_seq49024c
V5_UCLUSTfixed_0.90-Cluster_20036	0	0	0	0	0	1	0	0	0	0	0	0	0	0	0	1	1		0	0	0	0	0	1	0	0	0	0	0	0	0	0	0	1	1	1	Glyma_seq25978c
V5_UCLUSTfixed_0.90-Cluster_20076	0	0	0	0	0	1	0	0	0	0	0	0	0	0	0	1	1		0	0	0	0	0	1	0	0	0	0	0	0	0	0	0	1	1	1	Glyma_seq10668c
V5_UCLUSTfixed_0.90-Cluster_20080	0	0	0	0	0	1	0	0	0	0	0	0	0	0	0	1	1		0	0	0	0	0	1	0	0	0	0	0	0	0	0	0	1	1	1	Glyma_seq35775c
V5_UCLUSTfixed_0.90-Cluster_20084	0	0	0	0	0	1	0	0	0	0	0	0	0	0	0	1	1		0	0	0	0	0	1	0	0	0	0	0	0	0	0	0	1	1	1	Glyma_seq32703c
V5_UCLUSTfixed_0.90-Cluster_20090	0	0	0	0	0	1	0	0	0	0	0	0	0	0	0	1	1		0	0	0	0	0	1	0	0	0	0	0	0	0	0	0	1	1	1	Glyma_seq36991c
V5_UCLUSTfixed_0.90-Cluster_20106	0	0	0	0	0	1	0	0	0	0	0	0	0	0	0	1	1		0	0	0	0	0	1	0	0	0	0	0	0	0	0	0	1	1	1	Glyma_seq69024c
V5_UCLUSTfixed_0.90-Cluster_20145	0	0	0	0	0	1	0	0	0	0	0	0	0	0	0	1	1		0	0	0	0	0	1	0	0	0	0	0	0	0	0	0	1	1	1	Glyma_seq45114c
V5_UCLUSTfixed_0.90-Cluster_20148	0	0	0	0	0	1	0	0	0	0	0	0	0	0	0	1	1		0	0	0	0	0	1	0	0	0	0	0	0	0	0	0	1	1	1	Glyma_seq53081c
V5_UCLUSTfixed_0.90-Cluster_20152	0	0	0	0	0	1	0	0	0	0	0	0	0	0	0	1	1		0	0	0	0	0	1	0	0	0	0	0	0	0	0	0	1	1	1	Glyma_seq28592c
V5_UCLUSTfixed_0.90-Cluster_20158	0	0	0	0	0	1	0	0	0	0	0	0	0	0	0	1	1		0	0	0	0	0	1	0	0	0	0	0	0	0	0	0	1	1	1	Glyma_seq41804c
V5_UCLUSTfixed_0.90-Cluster_20162	0	0	0	0	0	1	0	0	0	0	0	0	0	0	0	1	1		0	0	0	0	0	1	0	0	0	0	0	0	0	0	0	1	1	1	Glyma_seq71066c
V5_UCLUSTfixed_0.90-Cluster_20167	0	0	0	0	0	1	0	0	0	0	0	0	0	0	0	1	1		0	0	0	0	0	1	0	0	0	0	0	0	0	0	0	1	1	1	Glyma_seq17032c
V5_UCLUSTfixed_0.90-Cluster_20168	0	0	0	0	0	1	0	0	0	0	0	0	0	0	0	1	1		0	0	0	0	0	1	0	0	0	0	0	0	0	0	0	1	1	1	Glyma_seq12c
V5_UCLUSTfixed_0.90-Cluster_20171	0	0	0	0	0	1	0	0	0	0	0	0	0	0	0	1	1		0	0	0	0	0	1	0	0	0	0	0	0	0	0	0	1	1	1	Glyma_seq21490c
V5_UCLUSTfixed_0.90-Cluster_20176	0	0	0	0	0	1	0	0	0	0	0	0	0	0	0	1	1		0	0	0	0	0	1	0	0	0	0	0	0	0	0	0	1	1	1	Glyma_seq36177c
V5_UCLUSTfixed_0.90-Cluster_20223	0	0	0	0	0	1	0	0	0	0	0	0	0	0	0	1	1		0	0	0	0	0	1	0	0	0	0	0	0	0	0	0	1	1	1	Glyma_seq3845c
V5_UCLUSTfixed_0.90-Cluster_20232	0	0	0	0	0	1	0	0	0	0	0	0	0	0	0	1	1		0	0	0	0	0	1	0	0	0	0	0	0	0	0	0	1	1	1	Glyma_seq4776c
V5_UCLUSTfixed_0.90-Cluster_20308	0	0	0	0	0	1	0	0	0	0	0	0	0	0	0	1	1		0	0	0	0	0	1	0	0	0	0	0	0	0	0	0	1	1	1	Glyma_seq28893c
V5_UCLUSTfixed_0.90-Cluster_20310	0	0	0	0	0	1	0	0	0	0	0	0	0	0	0	1	1		0	0	0	0	0	1	0	0	0	0	0	0	0	0	0	1	1	1	Glyma_seq71197c
V5_UCLUSTfixed_0.90-Cluster_20311	0	0	0	0	0	1	0	0	0	0	0	0	0	0	0	1	1		0	0	0	0	0	1	0	0	0	0	0	0	0	0	0	1	1	1	Glyma_seq38808c
V5_UCLUSTfixed_0.90-Cluster_20339	0	0	0	0	0	1	0	0	0	0	0	0	0	0	0	1	1		0	0	0	0	0	1	0	0	0	0	0	0	0	0	0	1	1	1	Glyma_seq39461c
V5_UCLUSTfixed_0.90-Cluster_20373	0	0	0	0	0	1	0	0	0	0	0	0	0	0	0	1	1		0	0	0	0	0	1	0	0	0	0	0	0	0	0	0	1	1	1	Glyma_seq47163c
V5_UCLUSTfixed_0.90-Cluster_20377	0	0	0	0	0	1	0	0	0	0	0	0	0	0	0	1	1		0	0	0	0	0	1	0	0	0	0	0	0	0	0	0	1	1	1	Glyma_seq49430c
V5_UCLUSTfixed_0.90-Cluster_20432	0	0	0	0	0	1	0	0	0	0	0	0	0	0	0	1	1		0	0	0	0	0	1	0	0	0	0	0	0	0	0	0	1	1	1	Glyma_seq30797c
V5_UCLUSTfixed_0.90-Cluster_20451	0	0	0	0	0	1	0	0	0	0	0	0	0	0	0	1	1		0	0	0	0	0	1	0	0	0	0	0	0	0	0	0	1	1	1	Glyma_seq4014c
V5_UCLUSTfixed_0.90-Cluster_20462	0	0	0	0	0	1	0	0	0	0	0	0	0	0	0	1	1		0	0	0	0	0	1	0	0	0	0	0	0	0	0	0	1	1	1	Glyma_seq47808c
V5_UCLUSTfixed_0.90-Cluster_20508	0	0	0	0	0	1	0	0	0	0	0	0	0	0	0	1	1		0	0	0	0	0	1	0	0	0	0	0	0	0	0	0	1	1	1	Glyma_seq64427c
V5_UCLUSTfixed_0.90-Cluster_20564	0	0	0	0	0	1	0	0	0	0	0	0	0	0	0	1	1		0	0	0	0	0	1	0	0	0	0	0	0	0	0	0	1	1	1	Glyma_seq16938c
V5_UCLUSTfixed_0.90-Cluster_20574	0	0	0	0	0	1	0	0	0	0	0	0	0	0	0	1	1		0	0	0	0	0	1	0	0	0	0	0	0	0	0	0	1	1	1	Glyma_seq42532c
V5_UCLUSTfixed_0.90-Cluster_20589	0	0	0	0	0	1	0	0	0	0	0	0	0	0	0	1	1		0	0	0	0	0	1	0	0	0	0	0	0	0	0	0	1	1	1	Glyma_seq52791c
V5_UCLUSTfixed_0.90-Cluster_20591	0	0	0	0	0	1	0	0	0	0	0	0	0	0	0	1	1		0	0	0	0	0	1	0	0	0	0	0	0	0	0	0	1	1	1	Glyma_seq45240c
V5_UCLUSTfixed_0.90-Cluster_20701	0	0	0	0	0	1	0	0	0	0	0	0	0	0	0	1	1		0	0	0	0	0	1	0	0	0	0	0	0	0	0	0	1	1	1	Glyma_seq67346c
V5_UCLUSTfixed_0.90-Cluster_20707	0	0	0	0	0	1	0	0	0	0	0	0	0	0	0	1	1		0	0	0	0	0	1	0	0	0	0	0	0	0	0	0	1	1	1	Glyma_seq72972c
V5_UCLUSTfixed_0.90-Cluster_20726	0	0	0	0	0	1	0	0	0	0	0	0	0	0	0	1	1		0	0	0	0	0	1	0	0	0	0	0	0	0	0	0	1	1	1	Glyma_seq59622c
V5_UCLUSTfixed_0.90-Cluster_20738	0	0	0	0	0	1	0	0	0	0	0	0	0	0	0	1	1		0	0	0	0	0	1	0	0	0	0	0	0	0	0	0	1	1	1	Glyma_seq26042c
V5_UCLUSTfixed_0.90-Cluster_20741	0	0	0	0	0	1	0	0	0	0	0	0	0	0	0	1	1		0	0	0	0	0	1	0	0	0	0	0	0	0	0	0	1	1	1	Glyma_seq47223c
V5_UCLUSTfixed_0.90-Cluster_20766	0	0	0	0	0	1	0	0	0	0	0	0	0	0	0	1	1		0	0	0	0	0	1	0	0	0	0	0	0	0	0	0	1	1	1	Glyma_seq36224c
V5_UCLUSTfixed_0.90-Cluster_20767	0	0	0	0	0	1	0	0	0	0	0	0	0	0	0	1	1		0	0	0	0	0	1	0	0	0	0	0	0	0	0	0	1	1	1	Glyma_seq63824c
V5_UCLUSTfixed_0.90-Cluster_20778	0	0	0	0	0	1	0	0	0	0	0	0	0	0	0	1	1		0	0	0	0	0	1	0	0	0	0	0	0	0	0	0	1	1	1	Glyma_seq43688c
V5_UCLUSTfixed_0.90-Cluster_20803	0	0	0	0	0	1	0	0	0	0	0	0	0	0	0	1	1		0	0	0	0	0	1	0	0	0	0	0	0	0	0	0	1	1	1	Glyma_seq66041c
V5_UCLUSTfixed_0.90-Cluster_20816	0	0	0	0	0	1	0	0	0	0	0	0	0	0	0	1	1		0	0	0	0	0	1	0	0	0	0	0	0	0	0	0	1	1	1	Glyma_seq5695c
V5_UCLUSTfixed_0.90-Cluster_20820	0	0	0	0	0	1	0	0	0	0	0	0	0	0	0	1	1		0	0	0	0	0	1	0	0	0	0	0	0	0	0	0	1	1	1	Glyma_seq25966c
V5_UCLUSTfixed_0.90-Cluster_20881	0	0	0	0	0	1	0	0	0	0	0	0	0	0	0	1	1		0	0	0	0	0	1	0	0	0	0	0	0	0	0	0	1	1	1	Glyma_seq58144c
V5_UCLUSTfixed_0.90-Cluster_20898	0	0	0	0	0	1	0	0	0	0	0	0	0	0	0	1	1		0	0	0	0	0	1	0	0	0	0	0	0	0	0	0	1	1	1	Glyma_seq70916c
V5_UCLUSTfixed_0.90-Cluster_20905	0	0	0	0	0	1	0	0	0	0	0	0	0	0	0	1	1		0	0	0	0	0	1	0	0	0	0	0	0	0	0	0	1	1	1	Glyma_seq55161c
V5_UCLUSTfixed_0.90-Cluster_20918	0	0	0	0	0	1	0	0	0	0	0	0	0	0	0	1	1		0	0	0	0	0	1	0	0	0	0	0	0	0	0	0	1	1	1	Glyma_seq39476c
V5_UCLUSTfixed_0.90-Cluster_20979	0	0	0	0	0	1	0	0	0	0	0	0	0	0	0	1	1		0	0	0	0	0	1	0	0	0	0	0	0	0	0	0	1	1	1	Glyma_seq7105c
V5_UCLUSTfixed_0.90-Cluster_20983	0	0	0	0	0	1	0	0	0	0	0	0	0	0	0	1	1		0	0	0	0	0	1	0	0	0	0	0	0	0	0	0	1	1	1	Glyma_seq71855c
V5_UCLUSTfixed_0.90-Cluster_20996	0	0	0	0	0	1	0	0	0	0	0	0	0	0	0	1	1		0	0	0	0	0	1	0	0	0	0	0	0	0	0	0	1	1	1	Glyma_seq15374c
V5_UCLUSTfixed_0.90-Cluster_20999	0	0	0	0	0	1	0	0	0	0	0	0	0	0	0	1	1		0	0	0	0	0	1	0	0	0	0	0	0	0	0	0	1	1	1	Glyma_seq25654c
V5_UCLUSTfixed_0.90-Cluster_21005	0	0	0	0	0	1	0	0	0	0	0	0	0	0	0	1	1		0	0	0	0	0	1	0	0	0	0	0	0	0	0	0	1	1	1	Glyma_seq7502c
V5_UCLUSTfixed_0.90-Cluster_21007	0	0	0	0	0	1	0	0	0	0	0	0	0	0	0	1	1		0	0	0	0	0	1	0	0	0	0	0	0	0	0	0	1	1	1	Glyma_seq52933c
V5_UCLUSTfixed_0.90-Cluster_21011	0	0	0	0	0	1	0	0	0	0	0	0	0	0	0	1	1		0	0	0	0	0	1	0	0	0	0	0	0	0	0	0	1	1	1	Glyma_seq62404c
V5_UCLUSTfixed_0.90-Cluster_21057	0	0	0	0	0	1	0	0	0	0	0	0	0	0	0	1	1		0	0	0	0	0	1	0	0	0	0	0	0	0	0	0	1	1	1	Glyma_seq14227c
V5_UCLUSTfixed_0.90-Cluster_21064	0	0	0	0	0	1	0	0	0	0	0	0	0	0	0	1	1		0	0	0	0	0	1	0	0	0	0	0	0	0	0	0	1	1	1	Glyma_seq53672c
V5_UCLUSTfixed_0.90-Cluster_21078	0	0	0	0	0	1	0	0	0	0	0	0	0	0	0	1	1		0	0	0	0	0	1	0	0	0	0	0	0	0	0	0	1	1	1	Glyma_seq44950c
V5_UCLUSTfixed_0.90-Cluster_21092	0	0	0	0	0	1	0	0	0	0	0	0	0	0	0	1	1		0	0	0	0	0	1	0	0	0	0	0	0	0	0	0	1	1	1	Glyma_seq46714c
V5_UCLUSTfixed_0.90-Cluster_21124	0	0	0	0	0	1	0	0	0	0	0	0	0	0	0	1	1		0	0	0	0	0	1	0	0	0	0	0	0	0	0	0	1	1	1	Glyma_seq63114c
V5_UCLUSTfixed_0.90-Cluster_21136	0	0	0	0	0	1	0	0	0	0	0	0	0	0	0	1	1		0	0	0	0	0	1	0	0	0	0	0	0	0	0	0	1	1	1	Glyma_seq63003c
V5_UCLUSTfixed_0.90-Cluster_21179	0	0	0	0	0	1	0	0	0	0	0	0	0	0	0	1	1		0	0	0	0	0	1	0	0	0	0	0	0	0	0	0	1	1	1	Glyma_seq1167c
V5_UCLUSTfixed_0.90-Cluster_21261	0	0	0	0	0	1	0	0	0	0	0	0	0	0	0	1	1		0	0	0	0	0	1	0	0	0	0	0	0	0	0	0	1	1	1	Glyma_seq9639c
V5_UCLUSTfixed_0.90-Cluster_21273	0	0	0	0	0	1	0	0	0	0	0	0	0	0	0	1	1		0	0	0	0	0	1	0	0	0	0	0	0	0	0	0	1	1	1	Glyma_seq10628c
V5_UCLUSTfixed_0.90-Cluster_21294	0	0	0	0	0	1	0	0	0	0	0	0	0	0	0	1	1		0	0	0	0	0	1	0	0	0	0	0	0	0	0	0	1	1	1	Glyma_seq16984c
V5_UCLUSTfixed_0.90-Cluster_21310	0	0	0	0	0	1	0	0	0	0	0	0	0	0	0	1	1		0	0	0	0	0	1	0	0	0	0	0	0	0	0	0	1	1	1	Glyma_seq19168c
V5_UCLUSTfixed_0.90-Cluster_21322	0	0	0	0	0	1	0	0	0	0	0	0	0	0	0	1	1		0	0	0	0	0	1	0	0	0	0	0	0	0	0	0	1	1	1	Glyma_seq42425c
V5_UCLUSTfixed_0.90-Cluster_21325	0	0	0	0	0	1	0	0	0	0	0	0	0	0	0	1	1		0	0	0	0	0	1	0	0	0	0	0	0	0	0	0	1	1	1	Glyma_seq48590c
V5_UCLUSTfixed_0.90-Cluster_21332	0	0	0	0	0	1	0	0	0	0	0	0	0	0	0	1	1		0	0	0	0	0	1	0	0	0	0	0	0	0	0	0	1	1	1	Glyma_seq4726c
V5_UCLUSTfixed_0.90-Cluster_21348	0	0	0	0	0	1	0	0	0	0	0	0	0	0	0	1	1		0	0	0	0	0	1	0	0	0	0	0	0	0	0	0	1	1	1	Glyma_seq60405c
V5_UCLUSTfixed_0.90-Cluster_21354	0	0	0	0	0	1	0	0	0	0	0	0	0	0	0	1	1		0	0	0	0	0	1	0	0	0	0	0	0	0	0	0	1	1	1	Glyma_seq8926c
V5_UCLUSTfixed_0.90-Cluster_21362	0	0	0	0	0	1	0	0	0	0	0	0	0	0	0	1	1		0	0	0	0	0	1	0	0	0	0	0	0	0	0	0	1	1	1	Glyma_seq19556c
V5_UCLUSTfixed_0.90-Cluster_21374	0	0	0	0	0	1	0	0	0	0	0	0	0	0	0	1	1		0	0	0	0	0	1	0	0	0	0	0	0	0	0	0	1	1	1	Glyma_seq7156c
V5_UCLUSTfixed_0.90-Cluster_21403	0	0	0	0	0	1	0	0	0	0	0	0	0	0	0	1	1		0	0	0	0	0	1	0	0	0	0	0	0	0	0	0	1	1	1	Glyma_seq326c
V5_UCLUSTfixed_0.90-Cluster_21407	0	0	0	0	0	1	0	0	0	0	0	0	0	0	0	1	1		0	0	0	0	0	1	0	0	0	0	0	0	0	0	0	1	1	1	Glyma_seq41596c
V5_UCLUSTfixed_0.90-Cluster_21457	0	0	0	0	0	1	0	0	0	0	0	0	0	0	0	1	1		0	0	0	0	0	1	0	0	0	0	0	0	0	0	0	1	1	1	Glyma_seq6020c
V5_UCLUSTfixed_0.90-Cluster_21497	0	0	0	0	0	1	0	0	0	0	0	0	0	0	0	1	1		0	0	0	0	0	1	0	0	0	0	0	0	0	0	0	1	1	1	Glyma_seq30955c
V5_UCLUSTfixed_0.90-Cluster_21502	0	0	0	0	0	1	0	0	0	0	0	0	0	0	0	1	1		0	0	0	0	0	1	0	0	0	0	0	0	0	0	0	1	1	1	Glyma_seq55290c
V5_UCLUSTfixed_0.90-Cluster_21517	0	0	0	0	0	1	0	0	0	0	0	0	0	0	0	1	1		0	0	0	0	0	1	0	0	0	0	0	0	0	0	0	1	1	1	Glyma_seq44960c
V5_UCLUSTfixed_0.90-Cluster_21570	0	0	0	0	0	1	0	0	0	0	0	0	0	0	0	1	1		0	0	0	0	0	1	0	0	0	0	0	0	0	0	0	1	1	1	Glyma_seq36739c
V5_UCLUSTfixed_0.90-Cluster_21593	0	0	0	0	0	1	0	0	0	0	0	0	0	0	0	1	1		0	0	0	0	0	1	0	0	0	0	0	0	0	0	0	1	1	1	Glyma_seq5215c
V5_UCLUSTfixed_0.90-Cluster_21617	0	0	0	0	0	1	0	0	0	0	0	0	0	0	0	1	1		0	0	0	0	0	1	0	0	0	0	0	0	0	0	0	1	1	1	Glyma_seq22570c
V5_UCLUSTfixed_0.90-Cluster_21624	0	0	0	0	0	1	0	0	0	0	0	0	0	0	0	1	1		0	0	0	0	0	1	0	0	0	0	0	0	0	0	0	1	1	1	Glyma_seq50042c
V5_UCLUSTfixed_0.90-Cluster_21626	0	0	0	0	0	1	0	0	0	0	0	0	0	0	0	1	1		0	0	0	0	0	1	0	0	0	0	0	0	0	0	0	1	1	1	Glyma_seq68139c
V5_UCLUSTfixed_0.90-Cluster_21648	0	0	0	0	0	1	0	0	0	0	0	0	0	0	0	1	1		0	0	0	0	0	1	0	0	0	0	0	0	0	0	0	1	1	1	Glyma_seq69712c
V5_UCLUSTfixed_0.90-Cluster_21686	0	0	0	0	0	1	0	0	0	0	0	0	0	0	0	1	1		0	0	0	0	0	1	0	0	0	0	0	0	0	0	0	1	1	1	Glyma_seq17131c
V5_UCLUSTfixed_0.90-Cluster_21698	0	0	0	0	0	1	0	0	0	0	0	0	0	0	0	1	1		0	0	0	0	0	1	0	0	0	0	0	0	0	0	0	1	1	1	Glyma_seq30703c
V5_UCLUSTfixed_0.90-Cluster_21702	0	0	0	0	0	1	0	0	0	0	0	0	0	0	0	1	1		0	0	0	0	0	1	0	0	0	0	0	0	0	0	0	1	1	1	Glyma_seq12484c
V5_UCLUSTfixed_0.90-Cluster_21703	0	0	0	0	0	1	0	0	0	0	0	0	0	0	0	1	1		0	0	0	0	0	1	0	0	0	0	0	0	0	0	0	1	1	1	Glyma_seq44468c
V5_UCLUSTfixed_0.90-Cluster_21736	0	0	0	0	0	1	0	0	0	0	0	0	0	0	0	1	1		0	0	0	0	0	1	0	0	0	0	0	0	0	0	0	1	1	1	Glyma_seq57012c
V5_UCLUSTfixed_0.90-Cluster_21739	0	0	0	0	0	1	0	0	0	0	0	0	0	0	0	1	1		0	0	0	0	0	1	0	0	0	0	0	0	0	0	0	1	1	1	Glyma_seq2008c
V5_UCLUSTfixed_0.90-Cluster_21756	0	0	0	0	0	1	0	0	0	0	0	0	0	0	0	1	1		0	0	0	0	0	1	0	0	0	0	0	0	0	0	0	1	1	1	Glyma_seq42642c
V5_UCLUSTfixed_0.90-Cluster_21769	0	0	0	0	0	1	0	0	0	0	0	0	0	0	0	1	1		0	0	0	0	0	1	0	0	0	0	0	0	0	0	0	1	1	1	Glyma_seq66240c
V5_UCLUSTfixed_0.90-Cluster_21864	0	0	0	0	0	1	0	0	0	0	0	0	0	0	0	1	1		0	0	0	0	0	1	0	0	0	0	0	0	0	0	0	1	1	1	Glyma_seq14222c
V5_UCLUSTfixed_0.90-Cluster_23325	0	0	0	0	0	0	1	0	0	0	0	0	0	0	0	1	1		0	0	0	0	0	0	1	0	0	0	0	0	0	0	0	1	1	1	Maldo_seq19359c
V5_UCLUSTfixed_0.90-Cluster_23330	0	0	0	0	0	0	1	0	0	0	0	0	0	0	0	1	1		0	0	0	0	0	0	1	0	0	0	0	0	0	0	0	1	1	1	Maldo_seq19481c
V5_UCLUSTfixed_0.90-Cluster_23332	0	0	0	0	0	0	1	0	0	0	0	0	0	0	0	1	1		0	0	0	0	0	0	1	0	0	0	0	0	0	0	0	1	1	1	Maldo_seq19574c
V5_UCLUSTfixed_0.90-Cluster_23335	0	0	0	0	0	0	1	0	0	0	0	0	0	0	0	1	1		0	0	0	0	0	0	1	0	0	0	0	0	0	0	0	1	1	1	Maldo_seq19661c
V5_UCLUSTfixed_0.90-Cluster_23336	0	0	0	0	0	0	1	0	0	0	0	0	0	0	0	1	1		0	0	0	0	0	0	1	0	0	0	0	0	0	0	0	1	1	1	Maldo_seq19668c
V5_UCLUSTfixed_0.90-Cluster_23337	0	0	0	0	0	0	1	0	0	0	0	0	0	0	0	1	1		0	0	0	0	0	0	1	0	0	0	0	0	0	0	0	1	1	1	Maldo_seq19740c
V5_UCLUSTfixed_0.90-Cluster_23343	0	0	0	0	0	0	1	0	0	0	0	0	0	0	0	1	1		0	0	0	0	0	0	1	0	0	0	0	0	0	0	0	1	1	1	Maldo_seq19898c
V5_UCLUSTfixed_0.90-Cluster_23344	0	0	0	0	0	0	1	0	0	0	0	0	0	0	0	1	1		0	0	0	0	0	0	1	0	0	0	0	0	0	0	0	1	1	1	Maldo_seq19912c
V5_UCLUSTfixed_0.90-Cluster_23346	0	0	0	0	0	0	1	0	0	0	0	0	0	0	0	1	1		0	0	0	0	0	0	1	0	0	0	0	0	0	0	0	1	1	1	Maldo_seq20003c
V5_UCLUSTfixed_0.90-Cluster_23347	0	0	0	0	0	0	1	0	0	0	0	0	0	0	0	1	1		0	0	0	0	0	0	1	0	0	0	0	0	0	0	0	1	1	1	Maldo_seq20014c
V5_UCLUSTfixed_0.90-Cluster_23349	0	0	0	0	0	0	1	0	0	0	0	0	0	0	0	1	1		0	0	0	0	0	0	1	0	0	0	0	0	0	0	0	1	1	1	Maldo_seq20083c
V5_UCLUSTfixed_0.90-Cluster_23350	0	0	0	0	0	0	1	0	0	0	0	0	0	0	0	1	1		0	0	0	0	0	0	1	0	0	0	0	0	0	0	0	1	1	1	Maldo_seq20116c
V5_UCLUSTfixed_0.90-Cluster_23353	0	0	0	0	0	0	1	0	0	0	0	0	0	0	0	1	1		0	0	0	0	0	0	1	0	0	0	0	0	0	0	0	1	1	1	Maldo_seq20247c
V5_UCLUSTfixed_0.90-Cluster_23355	0	0	0	0	0	0	1	0	0	0	0	0	0	0	0	1	1		0	0	0	0	0	0	1	0	0	0	0	0	0	0	0	1	1	1	Maldo_seq20315c
V5_UCLUSTfixed_0.90-Cluster_23358	0	0	0	0	0	0	1	0	0	0	0	0	0	0	0	1	1		0	0	0	0	0	0	1	0	0	0	0	0	0	0	0	1	1	1	Maldo_seq20374c
V5_UCLUSTfixed_0.90-Cluster_23362	0	0	0	0	0	0	1	0	0	0	0	0	0	0	0	1	1		0	0	0	0	0	0	1	0	0	0	0	0	0	0	0	1	1	1	Maldo_seq20430c
V5_UCLUSTfixed_0.90-Cluster_23363	0	0	0	0	0	0	1	0	0	0	0	0	0	0	0	1	1		0	0	0	0	0	0	1	0	0	0	0	0	0	0	0	1	1	1	Maldo_seq20465c
V5_UCLUSTfixed_0.90-Cluster_23365	0	0	0	0	0	0	1	0	0	0	0	0	0	0	0	1	1		0	0	0	0	0	0	1	0	0	0	0	0	0	0	0	1	1	1	Maldo_seq20587c
V5_UCLUSTfixed_0.90-Cluster_23374	0	0	0	0	0	0	1	0	0	0	0	0	0	0	0	1	1		0	0	0	0	0	0	1	0	0	0	0	0	0	0	0	1	1	1	Maldo_seq20762c
V5_UCLUSTfixed_0.90-Cluster_23375	0	0	0	0	0	0	1	0	0	0	0	0	0	0	0	1	1		0	0	0	0	0	0	1	0	0	0	0	0	0	0	0	1	1	1	Maldo_seq20830c
V5_UCLUSTfixed_0.90-Cluster_23377	0	0	0	0	0	0	1	0	0	0	0	0	0	0	0	1	1		0	0	0	0	0	0	1	0	0	0	0	0	0	0	0	1	1	1	Maldo_seq20862c
V5_UCLUSTfixed_0.90-Cluster_23379	0	0	0	0	0	0	1	0	0	0	0	0	0	0	0	1	1		0	0	0	0	0	0	1	0	0	0	0	0	0	0	0	1	1	1	Maldo_seq20882c
V5_UCLUSTfixed_0.90-Cluster_23380	0	0	0	0	0	0	1	0	0	0	0	0	0	0	0	1	1		0	0	0	0	0	0	1	0	0	0	0	0	0	0	0	1	1	1	Maldo_seq20886c
V5_UCLUSTfixed_0.90-Cluster_23381	0	0	0	0	0	0	1	0	0	0	0	0	0	0	0	1	1		0	0	0	0	0	0	1	0	0	0	0	0	0	0	0	1	1	1	Maldo_seq20904c
V5_UCLUSTfixed_0.90-Cluster_23383	0	0	0	0	0	0	1	0	0	0	0	0	0	0	0	1	1		0	0	0	0	0	0	1	0	0	0	0	0	0	0	0	1	1	1	Maldo_seq20934c
V5_UCLUSTfixed_0.90-Cluster_23385	0	0	0	0	0	0	1	0	0	0	0	0	0	0	0	1	1		0	0	0	0	0	0	1	0	0	0	0	0	0	0	0	1	1	1	Maldo_seq20948c
V5_UCLUSTfixed_0.90-Cluster_23386	0	0	0	0	0	0	1	0	0	0	0	0	0	0	0	1	1		0	0	0	0	0	0	1	0	0	0	0	0	0	0	0	1	1	1	Maldo_seq20962c
V5_UCLUSTfixed_0.90-Cluster_23387	0	0	0	0	0	0	1	0	0	0	0	0	0	0	0	1	1		0	0	0	0	0	0	1	0	0	0	0	0	0	0	0	1	1	1	Maldo_seq20965c
V5_UCLUSTfixed_0.90-Cluster_23391	0	0	0	0	0	0	1	0	0	0	0	0	0	0	0	1	1		0	0	0	0	0	0	1	0	0	0	0	0	0	0	0	1	1	1	Maldo_seq21039c
V5_UCLUSTfixed_0.90-Cluster_23392	0	0	0	0	0	0	1	0	0	0	0	0	0	0	0	1	1		0	0	0	0	0	0	1	0	0	0	0	0	0	0	0	1	1	1	Maldo_seq21050c
V5_UCLUSTfixed_0.90-Cluster_23397	0	0	0	0	0	0	1	0	0	0	0	0	0	0	0	1	1		0	0	0	0	0	0	1	0	0	0	0	0	0	0	0	1	1	1	Maldo_seq21202c
V5_UCLUSTfixed_0.90-Cluster_23398	0	0	0	0	0	0	1	0	0	0	0	0	0	0	0	1	1		0	0	0	0	0	0	1	0	0	0	0	0	0	0	0	1	1	1	Maldo_seq21214c
V5_UCLUSTfixed_0.90-Cluster_23399	0	0	0	0	0	0	1	0	0	0	0	0	0	0	0	1	1		0	0	0	0	0	0	1	0	0	0	0	0	0	0	0	1	1	1	Maldo_seq21227c
V5_UCLUSTfixed_0.90-Cluster_23401	0	0	0	0	0	0	1	0	0	0	0	0	0	0	0	1	1		0	0	0	0	0	0	1	0	0	0	0	0	0	0	0	1	1	1	Maldo_seq21289c
V5_UCLUSTfixed_0.90-Cluster_23403	0	0	0	0	0	0	1	0	0	0	0	0	0	0	0	1	1		0	0	0	0	0	0	1	0	0	0	0	0	0	0	0	1	1	1	Maldo_seq21320c
V5_UCLUSTfixed_0.90-Cluster_23405	0	0	0	0	0	0	1	0	0	0	0	0	0	0	0	1	1		0	0	0	0	0	0	1	0	0	0	0	0	0	0	0	1	1	1	Maldo_seq21367c
V5_UCLUSTfixed_0.90-Cluster_23407	0	0	0	0	0	0	1	0	0	0	0	0	0	0	0	1	1		0	0	0	0	0	0	1	0	0	0	0	0	0	0	0	1	1	1	Maldo_seq21406c
V5_UCLUSTfixed_0.90-Cluster_23408	0	0	0	0	0	0	1	0	0	0	0	0	0	0	0	1	1		0	0	0	0	0	0	1	0	0	0	0	0	0	0	0	1	1	1	Maldo_seq21417c
V5_UCLUSTfixed_0.90-Cluster_23409	0	0	0	0	0	0	1	0	0	0	0	0	0	0	0	1	1		0	0	0	0	0	0	1	0	0	0	0	0	0	0	0	1	1	1	Maldo_seq21434c
V5_UCLUSTfixed_0.90-Cluster_23416	0	0	0	0	0	0	1	0	0	0	0	0	0	0	0	1	1		0	0	0	0	0	0	1	0	0	0	0	0	0	0	0	1	1	1	Maldo_seq21510c
V5_UCLUSTfixed_0.90-Cluster_23417	0	0	0	0	0	0	1	0	0	0	0	0	0	0	0	1	1		0	0	0	0	0	0	1	0	0	0	0	0	0	0	0	1	1	1	Maldo_seq21556c
V5_UCLUSTfixed_0.90-Cluster_23418	0	0	0	0	0	0	1	0	0	0	0	0	0	0	0	1	1		0	0	0	0	0	0	1	0	0	0	0	0	0	0	0	1	1	1	Maldo_seq21565c
V5_UCLUSTfixed_0.90-Cluster_23420	0	0	0	0	0	0	1	0	0	0	0	0	0	0	0	1	1		0	0	0	0	0	0	1	0	0	0	0	0	0	0	0	1	1	1	Maldo_seq21644c
V5_UCLUSTfixed_0.90-Cluster_23421	0	0	0	0	0	0	1	0	0	0	0	0	0	0	0	1	1		0	0	0	0	0	0	1	0	0	0	0	0	0	0	0	1	1	1	Maldo_seq21663c
V5_UCLUSTfixed_0.90-Cluster_23423	0	0	0	0	0	0	1	0	0	0	0	0	0	0	0	1	1		0	0	0	0	0	0	1	0	0	0	0	0	0	0	0	1	1	1	Maldo_seq21674c
V5_UCLUSTfixed_0.90-Cluster_23424	0	0	0	0	0	0	1	0	0	0	0	0	0	0	0	1	1		0	0	0	0	0	0	1	0	0	0	0	0	0	0	0	1	1	1	Maldo_seq21703c
V5_UCLUSTfixed_0.90-Cluster_23425	0	0	0	0	0	0	1	0	0	0	0	0	0	0	0	1	1		0	0	0	0	0	0	1	0	0	0	0	0	0	0	0	1	1	1	Maldo_seq21720c
V5_UCLUSTfixed_0.90-Cluster_23426	0	0	0	0	0	0	1	0	0	0	0	0	0	0	0	1	1		0	0	0	0	0	0	1	0	0	0	0	0	0	0	0	1	1	1	Maldo_seq21727c
V5_UCLUSTfixed_0.90-Cluster_23427	0	0	0	0	0	0	1	0	0	0	0	0	0	0	0	1	1		0	0	0	0	0	0	1	0	0	0	0	0	0	0	0	1	1	1	Maldo_seq21751c
V5_UCLUSTfixed_0.90-Cluster_23432	0	0	0	0	0	0	1	0	0	0	0	0	0	0	0	1	1		0	0	0	0	0	0	1	0	0	0	0	0	0	0	0	1	1	1	Maldo_seq21863c
V5_UCLUSTfixed_0.90-Cluster_23435	0	0	0	0	0	0	1	0	0	0	0	0	0	0	0	1	1		0	0	0	0	0	0	1	0	0	0	0	0	0	0	0	1	1	1	Maldo_seq21889c
V5_UCLUSTfixed_0.90-Cluster_23437	0	0	0	0	0	0	1	0	0	0	0	0	0	0	0	1	1		0	0	0	0	0	0	1	0	0	0	0	0	0	0	0	1	1	1	Maldo_seq21902c
V5_UCLUSTfixed_0.90-Cluster_23438	0	0	0	0	0	0	1	0	0	0	0	0	0	0	0	1	1		0	0	0	0	0	0	1	0	0	0	0	0	0	0	0	1	1	1	Maldo_seq21903c
V5_UCLUSTfixed_0.90-Cluster_23439	0	0	0	0	0	0	1	0	0	0	0	0	0	0	0	1	1		0	0	0	0	0	0	1	0	0	0	0	0	0	0	0	1	1	1	Maldo_seq21915c
V5_UCLUSTfixed_0.90-Cluster_23441	0	0	0	0	0	0	1	0	0	0	0	0	0	0	0	1	1		0	0	0	0	0	0	1	0	0	0	0	0	0	0	0	1	1	1	Maldo_seq21928c
V5_UCLUSTfixed_0.90-Cluster_23442	0	0	0	0	0	0	1	0	0	0	0	0	0	0	0	1	1		0	0	0	0	0	0	1	0	0	0	0	0	0	0	0	1	1	1	Maldo_seq21960c
V5_UCLUSTfixed_0.90-Cluster_23443	0	0	0	0	0	0	1	0	0	0	0	0	0	0	0	1	1		0	0	0	0	0	0	1	0	0	0	0	0	0	0	0	1	1	1	Maldo_seq21997c
V5_UCLUSTfixed_0.90-Cluster_23445	0	0	0	0	0	0	1	0	0	0	0	0	0	0	0	1	1		0	0	0	0	0	0	1	0	0	0	0	0	0	0	0	1	1	1	Maldo_seq22056c
V5_UCLUSTfixed_0.90-Cluster_23448	0	0	0	0	0	0	1	0	0	0	0	0	0	0	0	1	1		0	0	0	0	0	0	1	0	0	0	0	0	0	0	0	1	1	1	Maldo_seq22136c
V5_UCLUSTfixed_0.90-Cluster_23449	0	0	0	0	0	0	1	0	0	0	0	0	0	0	0	1	1		0	0	0	0	0	0	1	0	0	0	0	0	0	0	0	1	1	1	Maldo_seq22200c
V5_UCLUSTfixed_0.90-Cluster_23450	0	0	0	0	0	0	1	0	0	0	0	0	0	0	0	1	1		0	0	0	0	0	0	1	0	0	0	0	0	0	0	0	1	1	1	Maldo_seq22205c
V5_UCLUSTfixed_0.90-Cluster_23453	0	0	0	0	0	0	1	0	0	0	0	0	0	0	0	1	1		0	0	0	0	0	0	1	0	0	0	0	0	0	0	0	1	1	1	Maldo_seq22304c
V5_UCLUSTfixed_0.90-Cluster_23455	0	0	0	0	0	0	1	0	0	0	0	0	0	0	0	1	1		0	0	0	0	0	0	1	0	0	0	0	0	0	0	0	1	1	1	Maldo_seq22320c
V5_UCLUSTfixed_0.90-Cluster_23457	0	0	0	0	0	0	1	0	0	0	0	0	0	0	0	1	1		0	0	0	0	0	0	1	0	0	0	0	0	0	0	0	1	1	1	Maldo_seq22349c
V5_UCLUSTfixed_0.90-Cluster_23458	0	0	0	0	0	0	1	0	0	0	0	0	0	0	0	1	1		0	0	0	0	0	0	1	0	0	0	0	0	0	0	0	1	1	1	Maldo_seq22353c
V5_UCLUSTfixed_0.90-Cluster_23459	0	0	0	0	0	0	1	0	0	0	0	0	0	0	0	1	1		0	0	0	0	0	0	1	0	0	0	0	0	0	0	0	1	1	1	Maldo_seq22381c
V5_UCLUSTfixed_0.90-Cluster_23460	0	0	0	0	0	0	1	0	0	0	0	0	0	0	0	1	1		0	0	0	0	0	0	1	0	0	0	0	0	0	0	0	1	1	1	Maldo_seq22383c
V5_UCLUSTfixed_0.90-Cluster_23461	0	0	0	0	0	0	1	0	0	0	0	0	0	0	0	1	1		0	0	0	0	0	0	1	0	0	0	0	0	0	0	0	1	1	1	Maldo_seq22392c
V5_UCLUSTfixed_0.90-Cluster_23462	0	0	0	0	0	0	1	0	0	0	0	0	0	0	0	1	1		0	0	0	0	0	0	1	0	0	0	0	0	0	0	0	1	1	1	Maldo_seq22414c
V5_UCLUSTfixed_0.90-Cluster_23465	0	0	0	0	0	0	1	0	0	0	0	0	0	0	0	1	1		0	0	0	0	0	0	1	0	0	0	0	0	0	0	0	1	1	1	Maldo_seq22483c
V5_UCLUSTfixed_0.90-Cluster_23466	0	0	0	0	0	0	1	0	0	0	0	0	0	0	0	1	1		0	0	0	0	0	0	1	0	0	0	0	0	0	0	0	1	1	1	Maldo_seq22495c
V5_UCLUSTfixed_0.90-Cluster_23467	0	0	0	0	0	0	1	0	0	0	0	0	0	0	0	1	1		0	0	0	0	0	0	1	0	0	0	0	0	0	0	0	1	1	1	Maldo_seq22510c
V5_UCLUSTfixed_0.90-Cluster_23468	0	0	0	0	0	0	1	0	0	0	0	0	0	0	0	1	1		0	0	0	0	0	0	1	0	0	0	0	0	0	0	0	1	1	1	Maldo_seq22573c
V5_UCLUSTfixed_0.90-Cluster_23469	0	0	0	0	0	0	1	0	0	0	0	0	0	0	0	1	1		0	0	0	0	0	0	1	0	0	0	0	0	0	0	0	1	1	1	Maldo_seq22583c
V5_UCLUSTfixed_0.90-Cluster_23472	0	0	0	0	0	0	1	0	0	0	0	0	0	0	0	1	1		0	0	0	0	0	0	1	0	0	0	0	0	0	0	0	1	1	1	Maldo_seq22631c
V5_UCLUSTfixed_0.90-Cluster_23475	0	0	0	0	0	0	1	0	0	0	0	0	0	0	0	1	1		0	0	0	0	0	0	1	0	0	0	0	0	0	0	0	1	1	1	Maldo_seq22701c
V5_UCLUSTfixed_0.90-Cluster_23476	0	0	0	0	0	0	1	0	0	0	0	0	0	0	0	1	1		0	0	0	0	0	0	1	0	0	0	0	0	0	0	0	1	1	1	Maldo_seq22795c
V5_UCLUSTfixed_0.90-Cluster_23477	0	0	0	0	0	0	1	0	0	0	0	0	0	0	0	1	1		0	0	0	0	0	0	1	0	0	0	0	0	0	0	0	1	1	1	Maldo_seq22820c
V5_UCLUSTfixed_0.90-Cluster_23480	0	0	0	0	0	0	1	0	0	0	0	0	0	0	0	1	1		0	0	0	0	0	0	1	0	0	0	0	0	0	0	0	1	1	1	Maldo_seq22850c
V5_UCLUSTfixed_0.90-Cluster_23484	0	0	0	0	0	0	1	0	0	0	0	0	0	0	0	1	1		0	0	0	0	0	0	1	0	0	0	0	0	0	0	0	1	1	1	Maldo_seq22950c
V5_UCLUSTfixed_0.90-Cluster_23486	0	0	0	0	0	0	1	0	0	0	0	0	0	0	0	1	1		0	0	0	0	0	0	1	0	0	0	0	0	0	0	0	1	1	1	Maldo_seq23014c
V5_UCLUSTfixed_0.90-Cluster_23487	0	0	0	0	0	0	1	0	0	0	0	0	0	0	0	1	1		0	0	0	0	0	0	1	0	0	0	0	0	0	0	0	1	1	1	Maldo_seq23016c
V5_UCLUSTfixed_0.90-Cluster_23489	0	0	0	0	0	0	1	0	0	0	0	0	0	0	0	1	1		0	0	0	0	0	0	1	0	0	0	0	0	0	0	0	1	1	1	Maldo_seq23030c
V5_UCLUSTfixed_0.90-Cluster_23492	0	0	0	0	0	0	1	0	0	0	0	0	0	0	0	1	1		0	0	0	0	0	0	1	0	0	0	0	0	0	0	0	1	1	1	Maldo_seq23079c
V5_UCLUSTfixed_0.90-Cluster_23494	0	0	0	0	0	0	1	0	0	0	0	0	0	0	0	1	1		0	0	0	0	0	0	1	0	0	0	0	0	0	0	0	1	1	1	Maldo_seq23141c
V5_UCLUSTfixed_0.90-Cluster_23498	0	0	0	0	0	0	1	0	0	0	0	0	0	0	0	1	1		0	0	0	0	0	0	1	0	0	0	0	0	0	0	0	1	1	1	Maldo_seq23217c
V5_UCLUSTfixed_0.90-Cluster_23500	0	0	0	0	0	0	1	0	0	0	0	0	0	0	0	1	1		0	0	0	0	0	0	1	0	0	0	0	0	0	0	0	1	1	1	Maldo_seq23230c
V5_UCLUSTfixed_0.90-Cluster_23501	0	0	0	0	0	0	1	0	0	0	0	0	0	0	0	1	1		0	0	0	0	0	0	1	0	0	0	0	0	0	0	0	1	1	1	Maldo_seq23252c
V5_UCLUSTfixed_0.90-Cluster_23502	0	0	0	0	0	0	1	0	0	0	0	0	0	0	0	1	1		0	0	0	0	0	0	1	0	0	0	0	0	0	0	0	1	1	1	Maldo_seq23266c
V5_UCLUSTfixed_0.90-Cluster_23504	0	0	0	0	0	0	1	0	0	0	0	0	0	0	0	1	1		0	0	0	0	0	0	1	0	0	0	0	0	0	0	0	1	1	1	Maldo_seq23309c
V5_UCLUSTfixed_0.90-Cluster_23505	0	0	0	0	0	0	1	0	0	0	0	0	0	0	0	1	1		0	0	0	0	0	0	1	0	0	0	0	0	0	0	0	1	1	1	Maldo_seq23323c
V5_UCLUSTfixed_0.90-Cluster_23507	0	0	0	0	0	0	1	0	0	0	0	0	0	0	0	1	1		0	0	0	0	0	0	1	0	0	0	0	0	0	0	0	1	1	1	Maldo_seq23338c
V5_UCLUSTfixed_0.90-Cluster_23508	0	0	0	0	0	0	1	0	0	0	0	0	0	0	0	1	1		0	0	0	0	0	0	1	0	0	0	0	0	0	0	0	1	1	1	Maldo_seq23344c
V5_UCLUSTfixed_0.90-Cluster_23515	0	0	0	0	0	0	1	0	0	0	0	0	0	0	0	1	1		0	0	0	0	0	0	1	0	0	0	0	0	0	0	0	1	1	1	Maldo_seq23425c
V5_UCLUSTfixed_0.90-Cluster_23517	0	0	0	0	0	0	1	0	0	0	0	0	0	0	0	1	1		0	0	0	0	0	0	1	0	0	0	0	0	0	0	0	1	1	1	Maldo_seq23436c
V5_UCLUSTfixed_0.90-Cluster_23518	0	0	0	0	0	0	1	0	0	0	0	0	0	0	0	1	1		0	0	0	0	0	0	1	0	0	0	0	0	0	0	0	1	1	1	Maldo_seq23443c
V5_UCLUSTfixed_0.90-Cluster_23519	0	0	0	0	0	0	1	0	0	0	0	0	0	0	0	1	1		0	0	0	0	0	0	1	0	0	0	0	0	0	0	0	1	1	1	Maldo_seq23459c
V5_UCLUSTfixed_0.90-Cluster_23521	0	0	0	0	0	0	1	0	0	0	0	0	0	0	0	1	1		0	0	0	0	0	0	1	0	0	0	0	0	0	0	0	1	1	1	Maldo_seq23490c
V5_UCLUSTfixed_0.90-Cluster_23522	0	0	0	0	0	0	1	0	0	0	0	0	0	0	0	1	1		0	0	0	0	0	0	1	0	0	0	0	0	0	0	0	1	1	1	Maldo_seq23491c
V5_UCLUSTfixed_0.90-Cluster_23525	0	0	0	0	0	0	1	0	0	0	0	0	0	0	0	1	1		0	0	0	0	0	0	1	0	0	0	0	0	0	0	0	1	1	1	Maldo_seq23518c
V5_UCLUSTfixed_0.90-Cluster_23527	0	0	0	0	0	0	1	0	0	0	0	0	0	0	0	1	1		0	0	0	0	0	0	1	0	0	0	0	0	0	0	0	1	1	1	Maldo_seq23557c
V5_UCLUSTfixed_0.90-Cluster_23532	0	0	0	0	0	0	1	0	0	0	0	0	0	0	0	1	1		0	0	0	0	0	0	1	0	0	0	0	0	0	0	0	1	1	1	Maldo_seq23602c
V5_UCLUSTfixed_0.90-Cluster_23533	0	0	0	0	0	0	1	0	0	0	0	0	0	0	0	1	1		0	0	0	0	0	0	1	0	0	0	0	0	0	0	0	1	1	1	Maldo_seq23630c
V5_UCLUSTfixed_0.90-Cluster_23535	0	0	0	0	0	0	1	0	0	0	0	0	0	0	0	1	1		0	0	0	0	0	0	1	0	0	0	0	0	0	0	0	1	1	1	Maldo_seq23663c
V5_UCLUSTfixed_0.90-Cluster_23537	0	0	0	0	0	0	1	0	0	0	0	0	0	0	0	1	1		0	0	0	0	0	0	1	0	0	0	0	0	0	0	0	1	1	1	Maldo_seq23693c
V5_UCLUSTfixed_0.90-Cluster_23539	0	0	0	0	0	0	1	0	0	0	0	0	0	0	0	1	1		0	0	0	0	0	0	1	0	0	0	0	0	0	0	0	1	1	1	Maldo_seq23711c
V5_UCLUSTfixed_0.90-Cluster_23541	0	0	0	0	0	0	1	0	0	0	0	0	0	0	0	1	1		0	0	0	0	0	0	1	0	0	0	0	0	0	0	0	1	1	1	Maldo_seq23749c
V5_UCLUSTfixed_0.90-Cluster_23543	0	0	0	0	0	0	1	0	0	0	0	0	0	0	0	1	1		0	0	0	0	0	0	1	0	0	0	0	0	0	0	0	1	1	1	Maldo_seq23797c
V5_UCLUSTfixed_0.90-Cluster_23545	0	0	0	0	0	0	1	0	0	0	0	0	0	0	0	1	1		0	0	0	0	0	0	1	0	0	0	0	0	0	0	0	1	1	1	Maldo_seq23831c
V5_UCLUSTfixed_0.90-Cluster_23546	0	0	0	0	0	0	1	0	0	0	0	0	0	0	0	1	1		0	0	0	0	0	0	1	0	0	0	0	0	0	0	0	1	1	1	Maldo_seq23903c
V5_UCLUSTfixed_0.90-Cluster_23547	0	0	0	0	0	0	1	0	0	0	0	0	0	0	0	1	1		0	0	0	0	0	0	1	0	0	0	0	0	0	0	0	1	1	1	Maldo_seq23906c
V5_UCLUSTfixed_0.90-Cluster_23548	0	0	0	0	0	0	1	0	0	0	0	0	0	0	0	1	1		0	0	0	0	0	0	1	0	0	0	0	0	0	0	0	1	1	1	Maldo_seq24075c
V5_UCLUSTfixed_0.90-Cluster_23551	0	0	0	0	0	0	1	0	0	0	0	0	0	0	0	1	1		0	0	0	0	0	0	1	0	0	0	0	0	0	0	0	1	1	1	Maldo_seq24302c
V5_UCLUSTfixed_0.90-Cluster_23553	0	0	0	0	0	0	1	0	0	0	0	0	0	0	0	1	1		0	0	0	0	0	0	1	0	0	0	0	0	0	0	0	1	1	1	Maldo_seq24443c
V5_UCLUSTfixed_0.90-Cluster_23563	0	0	0	0	0	0	1	0	0	0	0	0	0	0	0	1	1		0	0	0	0	0	0	1	0	0	0	0	0	0	0	0	1	1	1	Maldo_seq24699c
V5_UCLUSTfixed_0.90-Cluster_23565	0	0	0	0	0	0	1	0	0	0	0	0	0	0	0	1	1		0	0	0	0	0	0	1	0	0	0	0	0	0	0	0	1	1	1	Maldo_seq24729c
V5_UCLUSTfixed_0.90-Cluster_23566	0	0	0	0	0	0	1	0	0	0	0	0	0	0	0	1	1		0	0	0	0	0	0	1	0	0	0	0	0	0	0	0	1	1	1	Maldo_seq24736c
V5_UCLUSTfixed_0.90-Cluster_23572	0	0	0	0	0	0	1	0	0	0	0	0	0	0	0	1	1		0	0	0	0	0	0	1	0	0	0	0	0	0	0	0	1	1	1	Maldo_seq24784c
V5_UCLUSTfixed_0.90-Cluster_23574	0	0	0	0	0	0	1	0	0	0	0	0	0	0	0	1	1		0	0	0	0	0	0	1	0	0	0	0	0	0	0	0	1	1	1	Maldo_seq24808c
V5_UCLUSTfixed_0.90-Cluster_23575	0	0	0	0	0	0	1	0	0	0	0	0	0	0	0	1	1		0	0	0	0	0	0	1	0	0	0	0	0	0	0	0	1	1	1	Maldo_seq24809c
V5_UCLUSTfixed_0.90-Cluster_23577	0	0	0	0	0	0	1	0	0	0	0	0	0	0	0	1	1		0	0	0	0	0	0	1	0	0	0	0	0	0	0	0	1	1	1	Maldo_seq24818c
V5_UCLUSTfixed_0.90-Cluster_23579	0	0	0	0	0	0	1	0	0	0	0	0	0	0	0	1	1		0	0	0	0	0	0	1	0	0	0	0	0	0	0	0	1	1	1	Maldo_seq24828c
V5_UCLUSTfixed_0.90-Cluster_23580	0	0	0	0	0	0	1	0	0	0	0	0	0	0	0	1	1		0	0	0	0	0	0	1	0	0	0	0	0	0	0	0	1	1	1	Maldo_seq24834c
V5_UCLUSTfixed_0.90-Cluster_23581	0	0	0	0	0	0	1	0	0	0	0	0	0	0	0	1	1		0	0	0	0	0	0	1	0	0	0	0	0	0	0	0	1	1	1	Maldo_seq24857c
V5_UCLUSTfixed_0.90-Cluster_23583	0	0	0	0	0	0	1	0	0	0	0	0	0	0	0	1	1		0	0	0	0	0	0	1	0	0	0	0	0	0	0	0	1	1	1	Maldo_seq24879c
V5_UCLUSTfixed_0.90-Cluster_23588	0	0	0	0	0	0	1	0	0	0	0	0	0	0	0	1	1		0	0	0	0	0	0	1	0	0	0	0	0	0	0	0	1	1	1	Maldo_seq24927c
V5_UCLUSTfixed_0.90-Cluster_23589	0	0	0	0	0	0	1	0	0	0	0	0	0	0	0	1	1		0	0	0	0	0	0	1	0	0	0	0	0	0	0	0	1	1	1	Maldo_seq24930c
V5_UCLUSTfixed_0.90-Cluster_23590	0	0	0	0	0	0	1	0	0	0	0	0	0	0	0	1	1		0	0	0	0	0	0	1	0	0	0	0	0	0	0	0	1	1	1	Maldo_seq24935c
V5_UCLUSTfixed_0.90-Cluster_23596	0	0	0	0	0	0	1	0	0	0	0	0	0	0	0	1	1		0	0	0	0	0	0	1	0	0	0	0	0	0	0	0	1	1	1	Maldo_seq25000c
V5_UCLUSTfixed_0.90-Cluster_23598	0	0	0	0	0	0	1	0	0	0	0	0	0	0	0	1	1		0	0	0	0	0	0	1	0	0	0	0	0	0	0	0	1	1	1	Maldo_seq25003c
V5_UCLUSTfixed_0.90-Cluster_23599	0	0	0	0	0	0	1	0	0	0	0	0	0	0	0	1	1		0	0	0	0	0	0	1	0	0	0	0	0	0	0	0	1	1	1	Maldo_seq25011c
V5_UCLUSTfixed_0.90-Cluster_23602	0	0	0	0	0	0	1	0	0	0	0	0	0	0	0	1	1		0	0	0	0	0	0	1	0	0	0	0	0	0	0	0	1	1	1	Maldo_seq25033c
V5_UCLUSTfixed_0.90-Cluster_23608	0	0	0	0	0	0	1	0	0	0	0	0	0	0	0	1	1		0	0	0	0	0	0	1	0	0	0	0	0	0	0	0	1	1	1	Maldo_seq25071c
V5_UCLUSTfixed_0.90-Cluster_23611	0	0	0	0	0	0	1	0	0	0	0	0	0	0	0	1	1		0	0	0	0	0	0	1	0	0	0	0	0	0	0	0	1	1	1	Maldo_seq25098c
V5_UCLUSTfixed_0.90-Cluster_23613	0	0	0	0	0	0	1	0	0	0	0	0	0	0	0	1	1		0	0	0	0	0	0	1	0	0	0	0	0	0	0	0	1	1	1	Maldo_seq25117c
V5_UCLUSTfixed_0.90-Cluster_23615	0	0	0	0	0	0	1	0	0	0	0	0	0	0	0	1	1		0	0	0	0	0	0	1	0	0	0	0	0	0	0	0	1	1	1	Maldo_seq25132c
V5_UCLUSTfixed_0.90-Cluster_23616	0	0	0	0	0	0	1	0	0	0	0	0	0	0	0	1	1		0	0	0	0	0	0	1	0	0	0	0	0	0	0	0	1	1	1	Maldo_seq25139c
V5_UCLUSTfixed_0.90-Cluster_23617	0	0	0	0	0	0	1	0	0	0	0	0	0	0	0	1	1		0	0	0	0	0	0	1	0	0	0	0	0	0	0	0	1	1	1	Maldo_seq25148c
V5_UCLUSTfixed_0.90-Cluster_23618	0	0	0	0	0	0	1	0	0	0	0	0	0	0	0	1	1		0	0	0	0	0	0	1	0	0	0	0	0	0	0	0	1	1	1	Maldo_seq25153c
V5_UCLUSTfixed_0.90-Cluster_23619	0	0	0	0	0	0	1	0	0	0	0	0	0	0	0	1	1		0	0	0	0	0	0	1	0	0	0	0	0	0	0	0	1	1	1	Maldo_seq25168c
V5_UCLUSTfixed_0.90-Cluster_23621	0	0	0	0	0	0	1	0	0	0	0	0	0	0	0	1	1		0	0	0	0	0	0	1	0	0	0	0	0	0	0	0	1	1	1	Maldo_seq25196c
V5_UCLUSTfixed_0.90-Cluster_23625	0	0	0	0	0	0	1	0	0	0	0	0	0	0	0	1	1		0	0	0	0	0	0	1	0	0	0	0	0	0	0	0	1	1	1	Maldo_seq25221c
V5_UCLUSTfixed_0.90-Cluster_23626	0	0	0	0	0	0	1	0	0	0	0	0	0	0	0	1	1		0	0	0	0	0	0	1	0	0	0	0	0	0	0	0	1	1	1	Maldo_seq25225c
V5_UCLUSTfixed_0.90-Cluster_23627	0	0	0	0	0	0	1	0	0	0	0	0	0	0	0	1	1		0	0	0	0	0	0	1	0	0	0	0	0	0	0	0	1	1	1	Maldo_seq25237c
V5_UCLUSTfixed_0.90-Cluster_23628	0	0	0	0	0	0	1	0	0	0	0	0	0	0	0	1	1		0	0	0	0	0	0	1	0	0	0	0	0	0	0	0	1	1	1	Maldo_seq25240c
V5_UCLUSTfixed_0.90-Cluster_23629	0	0	0	0	0	0	1	0	0	0	0	0	0	0	0	1	1		0	0	0	0	0	0	1	0	0	0	0	0	0	0	0	1	1	1	Maldo_seq25248c
V5_UCLUSTfixed_0.90-Cluster_23631	0	0	0	0	0	0	1	0	0	0	0	0	0	0	0	1	1		0	0	0	0	0	0	1	0	0	0	0	0	0	0	0	1	1	1	Maldo_seq25254c
V5_UCLUSTfixed_0.90-Cluster_23633	0	0	0	0	0	0	1	0	0	0	0	0	0	0	0	1	1		0	0	0	0	0	0	1	0	0	0	0	0	0	0	0	1	1	1	Maldo_seq25273c
V5_UCLUSTfixed_0.90-Cluster_23635	0	0	0	0	0	0	1	0	0	0	0	0	0	0	0	1	1		0	0	0	0	0	0	1	0	0	0	0	0	0	0	0	1	1	1	Maldo_seq25288c
V5_UCLUSTfixed_0.90-Cluster_23637	0	0	0	0	0	0	1	0	0	0	0	0	0	0	0	1	1		0	0	0	0	0	0	1	0	0	0	0	0	0	0	0	1	1	1	Maldo_seq25302c
V5_UCLUSTfixed_0.90-Cluster_23638	0	0	0	0	0	0	1	0	0	0	0	0	0	0	0	1	1		0	0	0	0	0	0	1	0	0	0	0	0	0	0	0	1	1	1	Maldo_seq25347c
V5_UCLUSTfixed_0.90-Cluster_23640	0	0	0	0	0	0	1	0	0	0	0	0	0	0	0	1	1		0	0	0	0	0	0	1	0	0	0	0	0	0	0	0	1	1	1	Maldo_seq25372c
V5_UCLUSTfixed_0.90-Cluster_23641	0	0	0	0	0	0	1	0	0	0	0	0	0	0	0	1	1		0	0	0	0	0	0	1	0	0	0	0	0	0	0	0	1	1	1	Maldo_seq25377c
V5_UCLUSTfixed_0.90-Cluster_23647	0	0	0	0	0	0	1	0	0	0	0	0	0	0	0	1	1		0	0	0	0	0	0	1	0	0	0	0	0	0	0	0	1	1	1	Maldo_seq25504c
V5_UCLUSTfixed_0.90-Cluster_23649	0	0	0	0	0	0	1	0	0	0	0	0	0	0	0	1	1		0	0	0	0	0	0	1	0	0	0	0	0	0	0	0	1	1	1	Maldo_seq25515c
V5_UCLUSTfixed_0.90-Cluster_23650	0	0	0	0	0	0	1	0	0	0	0	0	0	0	0	1	1		0	0	0	0	0	0	1	0	0	0	0	0	0	0	0	1	1	1	Maldo_seq25530c
V5_UCLUSTfixed_0.90-Cluster_23651	0	0	0	0	0	0	1	0	0	0	0	0	0	0	0	1	1		0	0	0	0	0	0	1	0	0	0	0	0	0	0	0	1	1	1	Maldo_seq25532c
V5_UCLUSTfixed_0.90-Cluster_23656	0	0	0	0	0	0	1	0	0	0	0	0	0	0	0	1	1		0	0	0	0	0	0	1	0	0	0	0	0	0	0	0	1	1	1	Maldo_seq25564c
V5_UCLUSTfixed_0.90-Cluster_23657	0	0	0	0	0	0	1	0	0	0	0	0	0	0	0	1	1		0	0	0	0	0	0	1	0	0	0	0	0	0	0	0	1	1	1	Maldo_seq25565c
V5_UCLUSTfixed_0.90-Cluster_23659	0	0	0	0	0	0	1	0	0	0	0	0	0	0	0	1	1		0	0	0	0	0	0	1	0	0	0	0	0	0	0	0	1	1	1	Maldo_seq25591c
V5_UCLUSTfixed_0.90-Cluster_24274	0	0	0	0	0	0	1	0	0	0	0	0	0	0	0	1	1		0	0	0	0	0	0	1	0	0	0	0	0	0	0	0	1	1	1	Maldo_seq36772c
V5_UCLUSTfixed_0.90-Cluster_24278	0	0	0	0	0	0	1	0	0	0	0	0	0	0	0	1	1		0	0	0	0	0	0	1	0	0	0	0	0	0	0	0	1	1	1	Maldo_seq36838c
V5_UCLUSTfixed_0.90-Cluster_24281	0	0	0	0	0	0	1	0	0	0	0	0	0	0	0	1	1		0	0	0	0	0	0	1	0	0	0	0	0	0	0	0	1	1	1	Maldo_seq36930c
V5_UCLUSTfixed_0.90-Cluster_24282	0	0	0	0	0	0	1	0	0	0	0	0	0	0	0	1	1		0	0	0	0	0	0	1	0	0	0	0	0	0	0	0	1	1	1	Maldo_seq36940c
V5_UCLUSTfixed_0.90-Cluster_24290	0	0	0	0	0	0	1	0	0	0	0	0	0	0	0	1	1		0	0	0	0	0	0	1	0	0	0	0	0	0	0	0	1	1	1	Maldo_seq37138c
V5_UCLUSTfixed_0.90-Cluster_24297	0	0	0	0	0	0	1	0	0	0	0	0	0	0	0	1	1		0	0	0	0	0	0	1	0	0	0	0	0	0	0	0	1	1	1	Maldo_seq37260c
V5_UCLUSTfixed_0.90-Cluster_24306	0	0	0	0	0	0	1	0	0	0	0	0	0	0	0	1	1		0	0	0	0	0	0	1	0	0	0	0	0	0	0	0	1	1	1	Maldo_seq37473c
V5_UCLUSTfixed_0.90-Cluster_24309	0	0	0	0	0	0	1	0	0	0	0	0	0	0	0	1	1		0	0	0	0	0	0	1	0	0	0	0	0	0	0	0	1	1	1	Maldo_seq37513c
V5_UCLUSTfixed_0.90-Cluster_24359	0	0	0	0	0	0	1	0	0	0	0	0	0	0	0	1	1		0	0	0	0	0	0	1	0	0	0	0	0	0	0	0	1	1	1	Maldo_seq38720c
V5_UCLUSTfixed_0.90-Cluster_24369	0	0	0	0	0	0	1	0	0	0	0	0	0	0	0	1	1		0	0	0	0	0	0	1	0	0	0	0	0	0	0	0	1	1	1	Maldo_seq38926c
V5_UCLUSTfixed_0.90-Cluster_24378	0	0	0	0	0	0	1	0	0	0	0	0	0	0	0	1	1		0	0	0	0	0	0	1	0	0	0	0	0	0	0	0	1	1	1	Maldo_seq39115c
V5_UCLUSTfixed_0.90-Cluster_24386	0	0	0	0	0	0	1	0	0	0	0	0	0	0	0	1	1		0	0	0	0	0	0	1	0	0	0	0	0	0	0	0	1	1	1	Maldo_seq39317c
V5_UCLUSTfixed_0.90-Cluster_24403	0	0	0	0	0	0	1	0	0	0	0	0	0	0	0	1	1		0	0	0	0	0	0	1	0	0	0	0	0	0	0	0	1	1	1	Maldo_seq39639c
V5_UCLUSTfixed_0.90-Cluster_24409	0	0	0	0	0	0	1	0	0	0	0	0	0	0	0	1	1		0	0	0	0	0	0	1	0	0	0	0	0	0	0	0	1	1	1	Maldo_seq39709c
V5_UCLUSTfixed_0.90-Cluster_24436	0	0	0	0	0	0	1	0	0	0	0	0	0	0	0	1	1		0	0	0	0	0	0	1	0	0	0	0	0	0	0	0	1	1	1	Maldo_seq40370c
V5_UCLUSTfixed_0.90-Cluster_24443	0	0	0	0	0	0	1	0	0	0	0	0	0	0	0	1	1		0	0	0	0	0	0	1	0	0	0	0	0	0	0	0	1	1	1	Maldo_seq40498c
V5_UCLUSTfixed_0.90-Cluster_24483	0	0	0	0	0	0	1	0	0	0	0	0	0	0	0	1	1		0	0	0	0	0	0	1	0	0	0	0	0	0	0	0	1	1	1	Maldo_seq41512c
V5_UCLUSTfixed_0.90-Cluster_24522	0	0	0	0	0	0	1	0	0	0	0	0	0	0	0	1	1		0	0	0	0	0	0	1	0	0	0	0	0	0	0	0	1	1	1	Maldo_seq42209c
V5_UCLUSTfixed_0.90-Cluster_24545	0	0	0	0	0	0	1	0	0	0	0	0	0	0	0	1	1		0	0	0	0	0	0	1	0	0	0	0	0	0	0	0	1	1	1	Maldo_seq42540c
V5_UCLUSTfixed_0.90-Cluster_24555	0	0	0	0	0	0	1	0	0	0	0	0	0	0	0	1	1		0	0	0	0	0	0	1	0	0	0	0	0	0	0	0	1	1	1	Maldo_seq42779c
V5_UCLUSTfixed_0.90-Cluster_24558	0	0	0	0	0	0	1	0	0	0	0	0	0	0	0	1	1		0	0	0	0	0	0	1	0	0	0	0	0	0	0	0	1	1	1	Maldo_seq42823c
V5_UCLUSTfixed_0.90-Cluster_24561	0	0	0	0	0	0	1	0	0	0	0	0	0	0	0	1	1		0	0	0	0	0	0	1	0	0	0	0	0	0	0	0	1	1	1	Maldo_seq42926c
V5_UCLUSTfixed_0.90-Cluster_24584	0	0	0	0	0	0	1	0	0	0	0	0	0	0	0	1	1		0	0	0	0	0	0	1	0	0	0	0	0	0	0	0	1	1	1	Maldo_seq43716c
V5_UCLUSTfixed_0.90-Cluster_24588	0	0	0	0	0	0	1	0	0	0	0	0	0	0	0	1	1		0	0	0	0	0	0	1	0	0	0	0	0	0	0	0	1	1	1	Maldo_seq43806c
V5_UCLUSTfixed_0.90-Cluster_24589	0	0	0	0	0	0	1	0	0	0	0	0	0	0	0	1	1		0	0	0	0	0	0	1	0	0	0	0	0	0	0	0	1	1	1	Maldo_seq43826c
V5_UCLUSTfixed_0.90-Cluster_24596	0	0	0	0	0	0	1	0	0	0	0	0	0	0	0	1	1		0	0	0	0	0	0	1	0	0	0	0	0	0	0	0	1	1	1	Maldo_seq43975c
V5_UCLUSTfixed_0.90-Cluster_24601	0	0	0	0	0	0	1	0	0	0	0	0	0	0	0	1	1		0	0	0	0	0	0	1	0	0	0	0	0	0	0	0	1	1	1	Maldo_seq44128c
V5_UCLUSTfixed_0.90-Cluster_24610	0	0	0	0	0	0	1	0	0	0	0	0	0	0	0	1	1		0	0	0	0	0	0	1	0	0	0	0	0	0	0	0	1	1	1	Maldo_seq44315c
V5_UCLUSTfixed_0.90-Cluster_24614	0	0	0	0	0	0	1	0	0	0	0	0	0	0	0	1	1		0	0	0	0	0	0	1	0	0	0	0	0	0	0	0	1	1	1	Maldo_seq44365c
V5_UCLUSTfixed_0.90-Cluster_24615	0	0	0	0	0	0	1	0	0	0	0	0	0	0	0	1	1		0	0	0	0	0	0	1	0	0	0	0	0	0	0	0	1	1	1	Maldo_seq44402c
V5_UCLUSTfixed_0.90-Cluster_24626	0	0	0	0	0	0	1	0	0	0	0	0	0	0	0	1	1		0	0	0	0	0	0	1	0	0	0	0	0	0	0	0	1	1	1	Maldo_seq44570c
V5_UCLUSTfixed_0.90-Cluster_24628	0	0	0	0	0	0	1	0	0	0	0	0	0	0	0	1	1		0	0	0	0	0	0	1	0	0	0	0	0	0	0	0	1	1	1	Maldo_seq44677c
V5_UCLUSTfixed_0.90-Cluster_24632	0	0	0	0	0	0	1	0	0	0	0	0	0	0	0	1	1		0	0	0	0	0	0	1	0	0	0	0	0	0	0	0	1	1	1	Maldo_seq44753c
V5_UCLUSTfixed_0.90-Cluster_24643	0	0	0	0	0	0	1	0	0	0	0	0	0	0	0	1	1		0	0	0	0	0	0	1	0	0	0	0	0	0	0	0	1	1	1	Maldo_seq45183c
V5_UCLUSTfixed_0.90-Cluster_24679	0	0	0	0	0	0	1	0	0	0	0	0	0	0	0	1	1		0	0	0	0	0	0	1	0	0	0	0	0	0	0	0	1	1	1	Maldo_seq45749c
V5_UCLUSTfixed_0.90-Cluster_24757	0	0	0	0	0	0	1	0	0	0	0	0	0	0	0	1	1		0	0	0	0	0	0	1	0	0	0	0	0	0	0	0	1	1	1	Maldo_seq47128c
V5_UCLUSTfixed_0.90-Cluster_24817	0	0	0	0	0	0	1	0	0	0	0	0	0	0	0	1	1		0	0	0	0	0	0	1	0	0	0	0	0	0	0	0	1	1	1	Maldo_seq48574c
V5_UCLUSTfixed_0.90-Cluster_24917	0	0	0	0	0	0	1	0	0	0	0	0	0	0	0	1	1		0	0	0	0	0	0	1	0	0	0	0	0	0	0	0	1	1	1	Maldo_seq50654c
V5_UCLUSTfixed_0.90-Cluster_24950	0	0	0	0	0	0	1	0	0	0	0	0	0	0	0	1	1		0	0	0	0	0	0	1	0	0	0	0	0	0	0	0	1	1	1	Maldo_seq51713c
V5_UCLUSTfixed_0.90-Cluster_24971	0	0	0	0	0	0	1	0	0	0	0	0	0	0	0	1	1		0	0	0	0	0	0	1	0	0	0	0	0	0	0	0	1	1	1	Maldo_seq52318c
V5_UCLUSTfixed_0.90-Cluster_25013	0	0	0	0	0	0	1	0	0	0	0	0	0	0	0	1	1		0	0	0	0	0	0	1	0	0	0	0	0	0	0	0	1	1	1	Maldo_seq53077c
V5_UCLUSTfixed_0.90-Cluster_25037	0	0	0	0	0	0	1	0	0	0	0	0	0	0	0	1	1		0	0	0	0	0	0	1	0	0	0	0	0	0	0	0	1	1	1	Maldo_seq53460c
V5_UCLUSTfixed_0.90-Cluster_25067	0	0	0	0	0	0	1	0	0	0	0	0	0	0	0	1	1		0	0	0	0	0	0	1	0	0	0	0	0	0	0	0	1	1	1	Maldo_seq54202c
V5_UCLUSTfixed_0.90-Cluster_25093	0	0	0	0	0	0	1	0	0	0	0	0	0	0	0	1	1		0	0	0	0	0	0	1	0	0	0	0	0	0	0	0	1	1	1	Maldo_seq54746c
V5_UCLUSTfixed_0.90-Cluster_25094	0	0	0	0	0	0	1	0	0	0	0	0	0	0	0	1	1		0	0	0	0	0	0	1	0	0	0	0	0	0	0	0	1	1	1	Maldo_seq54747c
V5_UCLUSTfixed_0.90-Cluster_25122	0	0	0	0	0	0	1	0	0	0	0	0	0	0	0	1	1		0	0	0	0	0	0	1	0	0	0	0	0	0	0	0	1	1	1	Maldo_seq55260c
V5_UCLUSTfixed_0.90-Cluster_25263	0	0	0	0	0	0	1	0	0	0	0	0	0	0	0	1	1		0	0	0	0	0	0	1	0	0	0	0	0	0	0	0	1	1	1	Maldo_seq57630c
V5_UCLUSTfixed_0.90-Cluster_25390	0	0	0	0	0	0	1	0	0	0	0	0	0	0	0	1	1		0	0	0	0	0	0	1	0	0	0	0	0	0	0	0	1	1	1	Maldo_seq59379c
V5_UCLUSTfixed_0.90-Cluster_25396	0	0	0	0	0	0	1	0	0	0	0	0	0	0	0	1	1		0	0	0	0	0	0	1	0	0	0	0	0	0	0	0	1	1	1	Maldo_seq59482c
V5_UCLUSTfixed_0.90-Cluster_25398	0	0	0	0	0	0	1	0	0	0	0	0	0	0	0	1	1		0	0	0	0	0	0	1	0	0	0	0	0	0	0	0	1	1	1	Maldo_seq59518c
V5_UCLUSTfixed_0.90-Cluster_25411	0	0	0	0	0	0	1	0	0	0	0	0	0	0	0	1	1		0	0	0	0	0	0	1	0	0	0	0	0	0	0	0	1	1	1	Maldo_seq59713c
V5_UCLUSTfixed_0.90-Cluster_25481	0	0	0	0	0	0	1	0	0	0	0	0	0	0	0	1	1		0	0	0	0	0	0	1	0	0	0	0	0	0	0	0	1	1	1	Maldo_seq60654c
V5_UCLUSTfixed_0.90-Cluster_25494	0	0	0	0	0	0	1	0	0	0	0	0	0	0	0	1	1		0	0	0	0	0	0	1	0	0	0	0	0	0	0	0	1	1	1	Maldo_seq60918c
V5_UCLUSTfixed_0.90-Cluster_25496	0	0	0	0	0	0	1	0	0	0	0	0	0	0	0	1	1		0	0	0	0	0	0	1	0	0	0	0	0	0	0	0	1	1	1	Maldo_seq60959c
V5_UCLUSTfixed_0.90-Cluster_25498	0	0	0	0	0	0	1	0	0	0	0	0	0	0	0	1	1		0	0	0	0	0	0	1	0	0	0	0	0	0	0	0	1	1	1	Maldo_seq60964c
V5_UCLUSTfixed_0.90-Cluster_25506	0	0	0	0	0	0	1	0	0	0	0	0	0	0	0	1	1		0	0	0	0	0	0	1	0	0	0	0	0	0	0	0	1	1	1	Maldo_seq61052c
V5_UCLUSTfixed_0.90-Cluster_25512	0	0	0	0	0	0	1	0	0	0	0	0	0	0	0	1	1		0	0	0	0	0	0	1	0	0	0	0	0	0	0	0	1	1	1	Maldo_seq61155c
V5_UCLUSTfixed_0.90-Cluster_25552	0	0	0	0	0	0	1	0	0	0	0	0	0	0	0	1	1		0	0	0	0	0	0	1	0	0	0	0	0	0	0	0	1	1	1	Maldo_seq61856c
V5_UCLUSTfixed_0.90-Cluster_25593	0	0	0	0	0	0	1	0	0	0	0	0	0	0	0	1	1		0	0	0	0	0	0	1	0	0	0	0	0	0	0	0	1	1	1	Maldo_seq62741c
V5_UCLUSTfixed_0.90-Cluster_25603	0	0	0	0	0	0	1	0	0	0	0	0	0	0	0	1	1		0	0	0	0	0	0	1	0	0	0	0	0	0	0	0	1	1	1	Maldo_seq62887c
V5_UCLUSTfixed_0.90-Cluster_25610	0	0	0	0	0	0	1	0	0	0	0	0	0	0	0	1	1		0	0	0	0	0	0	1	0	0	0	0	0	0	0	0	1	1	1	Maldo_seq63000c
V5_UCLUSTfixed_0.90-Cluster_25631	0	0	0	0	0	0	1	0	0	0	0	0	0	0	0	1	1		0	0	0	0	0	0	1	0	0	0	0	0	0	0	0	1	1	1	Maldo_seq63219c
V5_UCLUSTfixed_0.90-Cluster_25633	0	0	0	0	0	0	1	0	0	0	0	0	0	0	0	1	1		0	0	0	0	0	0	1	0	0	0	0	0	0	0	0	1	1	1	Maldo_seq63258c
V5_UCLUSTfixed_0.90-Cluster_25646	0	0	0	0	0	0	1	0	0	0	0	0	0	0	0	1	1		0	0	0	0	0	0	1	0	0	0	0	0	0	0	0	1	1	1	Maldo_seq63422c
V5_UCLUSTfixed_0.90-Cluster_25663	0	0	0	0	0	0	1	0	0	0	0	0	0	0	0	1	1		0	0	0	0	0	0	1	0	0	0	0	0	0	0	0	1	1	1	Maldo_seq63653c
V5_UCLUSTfixed_0.90-Cluster_25668	0	0	0	0	0	0	1	0	0	0	0	0	0	0	0	1	1		0	0	0	0	0	0	1	0	0	0	0	0	0	0	0	1	1	1	Maldo_seq63788c
V5_UCLUSTfixed_0.90-Cluster_25672	0	0	0	0	0	0	1	0	0	0	0	0	0	0	0	1	1		0	0	0	0	0	0	1	0	0	0	0	0	0	0	0	1	1	1	Maldo_seq63862c
V5_UCLUSTfixed_0.90-Cluster_25687	0	0	0	0	0	0	1	0	0	0	0	0	0	0	0	1	1		0	0	0	0	0	0	1	0	0	0	0	0	0	0	0	1	1	1	Maldo_seq64090c
V5_UCLUSTfixed_0.90-Cluster_25713	0	0	0	0	0	0	1	0	0	0	0	0	0	0	0	1	1		0	0	0	0	0	0	1	0	0	0	0	0	0	0	0	1	1	1	Maldo_seq64380c
V5_UCLUSTfixed_0.90-Cluster_25734	0	0	0	0	0	0	1	0	0	0	0	0	0	0	0	1	1		0	0	0	0	0	0	1	0	0	0	0	0	0	0	0	1	1	1	Maldo_seq64592c
V5_UCLUSTfixed_0.90-Cluster_25736	0	0	0	0	0	0	1	0	0	0	0	0	0	0	0	1	1		0	0	0	0	0	0	1	0	0	0	0	0	0	0	0	1	1	1	Maldo_seq64603c
V5_UCLUSTfixed_0.90-Cluster_25755	0	0	0	0	0	0	1	0	0	0	0	0	0	0	0	1	1		0	0	0	0	0	0	1	0	0	0	0	0	0	0	0	1	1	1	Maldo_seq64831c
V5_UCLUSTfixed_0.90-Cluster_25758	0	0	0	0	0	0	1	0	0	0	0	0	0	0	0	1	1		0	0	0	0	0	0	1	0	0	0	0	0	0	0	0	1	1	1	Maldo_seq64869c
V5_UCLUSTfixed_0.90-Cluster_25807	0	0	0	0	0	0	1	0	0	0	0	0	0	0	0	1	1		0	0	0	0	0	0	1	0	0	0	0	0	0	0	0	1	1	1	Maldo_seq65880c
V5_UCLUSTfixed_0.90-Cluster_25839	0	0	0	0	0	0	1	0	0	0	0	0	0	0	0	1	1		0	0	0	0	0	0	1	0	0	0	0	0	0	0	0	1	1	1	Maldo_seq66605c
V5_UCLUSTfixed_0.90-Cluster_25841	0	0	0	0	0	0	1	0	0	0	0	0	0	0	0	1	1		0	0	0	0	0	0	1	0	0	0	0	0	0	0	0	1	1	1	Maldo_seq66623c
V5_UCLUSTfixed_0.90-Cluster_25865	0	0	0	0	0	0	1	0	0	0	0	0	0	0	0	1	1		0	0	0	0	0	0	1	0	0	0	0	0	0	0	0	1	1	1	Maldo_seq67100c
V5_UCLUSTfixed_0.90-Cluster_25880	0	0	0	0	0	0	1	0	0	0	0	0	0	0	0	1	1		0	0	0	0	0	0	1	0	0	0	0	0	0	0	0	1	1	1	Maldo_seq67370c
V5_UCLUSTfixed_0.90-Cluster_25897	0	0	0	0	0	0	1	0	0	0	0	0	0	0	0	1	1		0	0	0	0	0	0	1	0	0	0	0	0	0	0	0	1	1	1	Maldo_seq67840c
V5_UCLUSTfixed_0.90-Cluster_25902	0	0	0	0	0	0	1	0	0	0	0	0	0	0	0	1	1		0	0	0	0	0	0	1	0	0	0	0	0	0	0	0	1	1	1	Maldo_seq67924c
V5_UCLUSTfixed_0.90-Cluster_25906	0	0	0	0	0	0	1	0	0	0	0	0	0	0	0	1	1		0	0	0	0	0	0	1	0	0	0	0	0	0	0	0	1	1	1	Maldo_seq67987c
V5_UCLUSTfixed_0.90-Cluster_25915	0	0	0	0	0	0	1	0	0	0	0	0	0	0	0	1	1		0	0	0	0	0	0	1	0	0	0	0	0	0	0	0	1	1	1	Maldo_seq68243c
V5_UCLUSTfixed_0.90-Cluster_25919	0	0	0	0	0	0	1	0	0	0	0	0	0	0	0	1	1		0	0	0	0	0	0	1	0	0	0	0	0	0	0	0	1	1	1	Maldo_seq68338c
V5_UCLUSTfixed_0.90-Cluster_25921	0	0	0	0	0	0	1	0	0	0	0	0	0	0	0	1	1		0	0	0	0	0	0	1	0	0	0	0	0	0	0	0	1	1	1	Maldo_seq68365c
V5_UCLUSTfixed_0.90-Cluster_25924	0	0	0	0	0	0	1	0	0	0	0	0	0	0	0	1	1		0	0	0	0	0	0	1	0	0	0	0	0	0	0	0	1	1	1	Maldo_seq68513c
V5_UCLUSTfixed_0.90-Cluster_25926	0	0	0	0	0	0	1	0	0	0	0	0	0	0	0	1	1		0	0	0	0	0	0	1	0	0	0	0	0	0	0	0	1	1	1	Maldo_seq68552c
V5_UCLUSTfixed_0.90-Cluster_25948	0	0	0	0	0	0	1	0	0	0	0	0	0	0	0	1	1		0	0	0	0	0	0	1	0	0	0	0	0	0	0	0	1	1	1	Maldo_seq69120c
V5_UCLUSTfixed_0.90-Cluster_25964	0	0	0	0	0	0	1	0	0	0	0	0	0	0	0	1	1		0	0	0	0	0	0	1	0	0	0	0	0	0	0	0	1	1	1	Maldo_seq69411c
V5_UCLUSTfixed_0.90-Cluster_25966	0	0	0	0	0	0	1	0	0	0	0	0	0	0	0	1	1		0	0	0	0	0	0	1	0	0	0	0	0	0	0	0	1	1	1	Maldo_seq69426c
V5_UCLUSTfixed_0.90-Cluster_25989	0	0	0	0	0	0	1	0	0	0	0	0	0	0	0	1	1		0	0	0	0	0	0	1	0	0	0	0	0	0	0	0	1	1	1	Maldo_seq69843c
V5_UCLUSTfixed_0.90-Cluster_26033	0	0	0	0	0	0	1	0	0	0	0	0	0	0	0	1	1		0	0	0	0	0	0	1	0	0	0	0	0	0	0	0	1	1	1	Maldo_seq70493c
V5_UCLUSTfixed_0.90-Cluster_26036	0	0	0	0	0	0	1	0	0	0	0	0	0	0	0	1	1		0	0	0	0	0	0	1	0	0	0	0	0	0	0	0	1	1	1	Maldo_seq70527c
V5_UCLUSTfixed_0.90-Cluster_26041	0	0	0	0	0	0	1	0	0	0	0	0	0	0	0	1	1		0	0	0	0	0	0	1	0	0	0	0	0	0	0	0	1	1	1	Maldo_seq70582c
V5_UCLUSTfixed_0.90-Cluster_26044	0	0	0	0	0	0	1	0	0	0	0	0	0	0	0	1	1		0	0	0	0	0	0	1	0	0	0	0	0	0	0	0	1	1	1	Maldo_seq70712c
V5_UCLUSTfixed_0.90-Cluster_26055	0	0	0	0	0	0	1	0	0	0	0	0	0	0	0	1	1		0	0	0	0	0	0	1	0	0	0	0	0	0	0	0	1	1	1	Maldo_seq70903c
V5_UCLUSTfixed_0.90-Cluster_26069	0	0	0	0	0	0	1	0	0	0	0	0	0	0	0	1	1		0	0	0	0	0	0	1	0	0	0	0	0	0	0	0	1	1	1	Maldo_seq71124c
V5_UCLUSTfixed_0.90-Cluster_26083	0	0	0	0	0	0	1	0	0	0	0	0	0	0	0	1	1		0	0	0	0	0	0	1	0	0	0	0	0	0	0	0	1	1	1	Maldo_seq71273c
V5_UCLUSTfixed_0.90-Cluster_26089	0	0	0	0	0	0	1	0	0	0	0	0	0	0	0	1	1		0	0	0	0	0	0	1	0	0	0	0	0	0	0	0	1	1	1	Maldo_seq71431c
V5_UCLUSTfixed_0.90-Cluster_26109	0	0	0	0	0	0	1	0	0	0	0	0	0	0	0	1	1		0	0	0	0	0	0	1	0	0	0	0	0	0	0	0	1	1	1	Maldo_seq71645c
V5_UCLUSTfixed_0.90-Cluster_26128	0	0	0	0	0	0	1	0	0	0	0	0	0	0	0	1	1		0	0	0	0	0	0	1	0	0	0	0	0	0	0	0	1	1	1	Maldo_seq71885c
V5_UCLUSTfixed_0.90-Cluster_26129	0	0	0	0	0	0	1	0	0	0	0	0	0	0	0	1	1		0	0	0	0	0	0	1	0	0	0	0	0	0	0	0	1	1	1	Maldo_seq71890c
V5_UCLUSTfixed_0.90-Cluster_26210	0	0	0	0	0	0	1	0	0	0	0	0	0	0	0	1	1		0	0	0	0	0	0	1	0	0	0	0	0	0	0	0	1	1	1	Maldo_seq73037c
V5_UCLUSTfixed_0.90-Cluster_26274	0	0	0	0	0	0	1	0	0	0	0	0	0	0	0	1	1		0	0	0	0	0	0	1	0	0	0	0	0	0	0	0	1	1	1	Maldo_seq73866c
V5_UCLUSTfixed_0.90-Cluster_26290	0	0	0	0	0	0	1	0	0	0	0	0	0	0	0	1	1		0	0	0	0	0	0	1	0	0	0	0	0	0	0	0	1	1	1	Maldo_seq74151c
V5_UCLUSTfixed_0.90-Cluster_26291	0	0	0	0	0	0	1	0	0	0	0	0	0	0	0	1	1		0	0	0	0	0	0	1	0	0	0	0	0	0	0	0	1	1	1	Maldo_seq74176c
V5_UCLUSTfixed_0.90-Cluster_27542	0	0	0	0	0	0	0	1	0	0	0	0	0	0	0	1	1		0	0	0	0	0	0	0	1	0	0	0	0	0	0	0	1	1	1	Orysa_seq110c
V5_UCLUSTfixed_0.90-Cluster_27545	0	0	0	0	0	0	0	1	0	0	0	0	0	0	0	1	1		0	0	0	0	0	0	0	1	0	0	0	0	0	0	0	1	1	1	Orysa_seq310c
V5_UCLUSTfixed_0.90-Cluster_27546	0	0	0	0	0	0	0	1	0	0	0	0	0	0	0	1	1		0	0	0	0	0	0	0	1	0	0	0	0	0	0	0	1	1	1	Orysa_seq756c
V5_UCLUSTfixed_0.90-Cluster_27547	0	0	0	0	0	0	0	1	0	0	0	0	0	0	0	1	1		0	0	0	0	0	0	0	1	0	0	0	0	0	0	0	1	1	1	Orysa_seq1024c
V5_UCLUSTfixed_0.90-Cluster_27549	0	0	0	0	0	0	0	1	0	0	0	0	0	0	0	1	1		0	0	0	0	0	0	0	1	0	0	0	0	0	0	0	1	1	1	Orysa_seq1277c
V5_UCLUSTfixed_0.90-Cluster_27551	0	0	0	0	0	0	0	1	0	0	0	0	0	0	0	1	1		0	0	0	0	0	0	0	1	0	0	0	0	0	0	0	1	1	1	Orysa_seq1295c
V5_UCLUSTfixed_0.90-Cluster_27552	0	0	0	0	0	0	0	1	0	0	0	0	0	0	0	1	1		0	0	0	0	0	0	0	1	0	0	0	0	0	0	0	1	1	1	Orysa_seq1491c
V5_UCLUSTfixed_0.90-Cluster_27553	0	0	0	0	0	0	0	1	0	0	0	0	0	0	0	1	1		0	0	0	0	0	0	0	1	0	0	0	0	0	0	0	1	1	1	Orysa_seq1531c
V5_UCLUSTfixed_0.90-Cluster_27555	0	0	0	0	0	0	0	1	0	0	0	0	0	0	0	1	1		0	0	0	0	0	0	0	1	0	0	0	0	0	0	0	1	1	1	Orysa_seq1630c
V5_UCLUSTfixed_0.90-Cluster_27556	0	0	0	0	0	0	0	1	0	0	0	0	0	0	0	1	1		0	0	0	0	0	0	0	1	0	0	0	0	0	0	0	1	1	1	Orysa_seq1705c
V5_UCLUSTfixed_0.90-Cluster_27558	0	0	0	0	0	0	0	1	0	0	0	0	0	0	0	1	1		0	0	0	0	0	0	0	1	0	0	0	0	0	0	0	1	1	1	Orysa_seq1771c
V5_UCLUSTfixed_0.90-Cluster_27559	0	0	0	0	0	0	0	1	0	0	0	0	0	0	0	1	1		0	0	0	0	0	0	0	1	0	0	0	0	0	0	0	1	1	1	Orysa_seq1910c
V5_UCLUSTfixed_0.90-Cluster_27560	0	0	0	0	0	0	0	1	0	0	0	0	0	0	0	1	1		0	0	0	0	0	0	0	1	0	0	0	0	0	0	0	1	1	1	Orysa_seq2000c
V5_UCLUSTfixed_0.90-Cluster_27561	0	0	0	0	0	0	0	1	0	0	0	0	0	0	0	1	1		0	0	0	0	0	0	0	1	0	0	0	0	0	0	0	1	1	1	Orysa_seq2078c
V5_UCLUSTfixed_0.90-Cluster_27562	0	0	0	0	0	0	0	1	0	0	0	0	0	0	0	1	1		0	0	0	0	0	0	0	1	0	0	0	0	0	0	0	1	1	1	Orysa_seq2208c
V5_UCLUSTfixed_0.90-Cluster_27563	0	0	0	0	0	0	0	1	0	0	0	0	0	0	0	1	1		0	0	0	0	0	0	0	1	0	0	0	0	0	0	0	1	1	1	Orysa_seq2268c
V5_UCLUSTfixed_0.90-Cluster_27565	0	0	0	0	0	0	0	1	0	0	0	0	0	0	0	1	1		0	0	0	0	0	0	0	1	0	0	0	0	0	0	0	1	1	1	Orysa_seq2345c
V5_UCLUSTfixed_0.90-Cluster_27567	0	0	0	0	0	0	0	1	0	0	0	0	0	0	0	1	1		0	0	0	0	0	0	0	1	0	0	0	0	0	0	0	1	1	1	Orysa_seq2579c
V5_UCLUSTfixed_0.90-Cluster_27568	0	0	0	0	0	0	0	1	0	0	0	0	0	0	0	1	1		0	0	0	0	0	0	0	1	0	0	0	0	0	0	0	1	1	1	Orysa_seq2591c
V5_UCLUSTfixed_0.90-Cluster_27569	0	0	0	0	0	0	0	1	0	0	0	0	0	0	0	1	1		0	0	0	0	0	0	0	1	0	0	0	0	0	0	0	1	1	1	Orysa_seq2639c
V5_UCLUSTfixed_0.90-Cluster_27571	0	0	0	0	0	0	0	1	0	0	0	0	0	0	0	1	1		0	0	0	0	0	0	0	1	0	0	0	0	0	0	0	1	1	1	Orysa_seq3086c
V5_UCLUSTfixed_0.90-Cluster_27572	0	0	0	0	0	0	0	1	0	0	0	0	0	0	0	1	1		0	0	0	0	0	0	0	1	0	0	0	0	0	0	0	1	1	1	Orysa_seq3356c
V5_UCLUSTfixed_0.90-Cluster_27573	0	0	0	0	0	0	0	1	0	0	0	0	0	0	0	1	1		0	0	0	0	0	0	0	1	0	0	0	0	0	0	0	1	1	1	Orysa_seq3579c
V5_UCLUSTfixed_0.90-Cluster_27575	0	0	0	0	0	0	0	1	0	0	0	0	0	0	0	1	1		0	0	0	0	0	0	0	1	0	0	0	0	0	0	0	1	1	1	Orysa_seq3723c
V5_UCLUSTfixed_0.90-Cluster_27576	0	0	0	0	0	0	0	1	0	0	0	0	0	0	0	1	1		0	0	0	0	0	0	0	1	0	0	0	0	0	0	0	1	1	1	Orysa_seq3915c
V5_UCLUSTfixed_0.90-Cluster_27577	0	0	0	0	0	0	0	1	0	0	0	0	0	0	0	1	1		0	0	0	0	0	0	0	1	0	0	0	0	0	0	0	1	1	1	Orysa_seq3916c
V5_UCLUSTfixed_0.90-Cluster_27580	0	0	0	0	0	0	0	1	0	0	0	0	0	0	0	1	1		0	0	0	0	0	0	0	1	0	0	0	0	0	0	0	1	1	1	Orysa_seq4390c
V5_UCLUSTfixed_0.90-Cluster_27582	0	0	0	0	0	0	0	1	0	0	0	0	0	0	0	1	1		0	0	0	0	0	0	0	1	0	0	0	0	0	0	0	1	1	1	Orysa_seq4698c
V5_UCLUSTfixed_0.90-Cluster_27585	0	0	0	0	0	0	0	1	0	0	0	0	0	0	0	1	1		0	0	0	0	0	0	0	1	0	0	0	0	0	0	0	1	1	1	Orysa_seq5184c
V5_UCLUSTfixed_0.90-Cluster_27586	0	0	0	0	0	0	0	1	0	0	0	0	0	0	0	1	1		0	0	0	0	0	0	0	1	0	0	0	0	0	0	0	1	1	1	Orysa_seq5417c
V5_UCLUSTfixed_0.90-Cluster_27590	0	0	0	0	0	0	0	1	0	0	0	0	0	0	0	1	1		0	0	0	0	0	0	0	1	0	0	0	0	0	0	0	1	1	1	Orysa_seq6126c
V5_UCLUSTfixed_0.90-Cluster_27591	0	0	0	0	0	0	0	1	0	0	0	0	0	0	0	1	1		0	0	0	0	0	0	0	1	0	0	0	0	0	0	0	1	1	1	Orysa_seq6382c
V5_UCLUSTfixed_0.90-Cluster_27592	0	0	0	0	0	0	0	1	0	0	0	0	0	0	0	1	1		0	0	0	0	0	0	0	1	0	0	0	0	0	0	0	1	1	1	Orysa_seq6534c
V5_UCLUSTfixed_0.90-Cluster_27594	0	0	0	0	0	0	0	1	0	0	0	0	0	0	0	1	1		0	0	0	0	0	0	0	1	0	0	0	0	0	0	0	1	1	1	Orysa_seq6781c
V5_UCLUSTfixed_0.90-Cluster_27595	0	0	0	0	0	0	0	1	0	0	0	0	0	0	0	1	1		0	0	0	0	0	0	0	1	0	0	0	0	0	0	0	1	1	1	Orysa_seq6891c
V5_UCLUSTfixed_0.90-Cluster_27596	0	0	0	0	0	0	0	1	0	0	0	0	0	0	0	1	1		0	0	0	0	0	0	0	1	0	0	0	0	0	0	0	1	1	1	Orysa_seq6966c
V5_UCLUSTfixed_0.90-Cluster_27597	0	0	0	0	0	0	0	1	0	0	0	0	0	0	0	1	1		0	0	0	0	0	0	0	1	0	0	0	0	0	0	0	1	1	1	Orysa_seq7436c
V5_UCLUSTfixed_0.90-Cluster_27598	0	0	0	0	0	0	0	1	0	0	0	0	0	0	0	1	1		0	0	0	0	0	0	0	1	0	0	0	0	0	0	0	1	1	1	Orysa_seq7499c
V5_UCLUSTfixed_0.90-Cluster_27599	0	0	0	0	0	0	0	1	0	0	0	0	0	0	0	1	1		0	0	0	0	0	0	0	1	0	0	0	0	0	0	0	1	1	1	Orysa_seq7652c
V5_UCLUSTfixed_0.90-Cluster_27600	0	0	0	0	0	0	0	1	0	0	0	0	0	0	0	1	1		0	0	0	0	0	0	0	1	0	0	0	0	0	0	0	1	1	1	Orysa_seq7702c
V5_UCLUSTfixed_0.90-Cluster_27601	0	0	0	0	0	0	0	1	0	0	0	0	0	0	0	1	1		0	0	0	0	0	0	0	1	0	0	0	0	0	0	0	1	1	1	Orysa_seq7777c
V5_UCLUSTfixed_0.90-Cluster_27602	0	0	0	0	0	0	0	1	0	0	0	0	0	0	0	1	1		0	0	0	0	0	0	0	1	0	0	0	0	0	0	0	1	1	1	Orysa_seq7976c
V5_UCLUSTfixed_0.90-Cluster_27603	0	0	0	0	0	0	0	1	0	0	0	0	0	0	0	1	1		0	0	0	0	0	0	0	1	0	0	0	0	0	0	0	1	1	1	Orysa_seq8393c
V5_UCLUSTfixed_0.90-Cluster_27606	0	0	0	0	0	0	0	1	0	0	0	0	0	0	0	1	1		0	0	0	0	0	0	0	1	0	0	0	0	0	0	0	1	1	1	Orysa_seq8532c
V5_UCLUSTfixed_0.90-Cluster_27609	0	0	0	0	0	0	0	1	0	0	0	0	0	0	0	1	1		0	0	0	0	0	0	0	1	0	0	0	0	0	0	0	1	1	1	Orysa_seq8770c
V5_UCLUSTfixed_0.90-Cluster_27610	0	0	0	0	0	0	0	1	0	0	0	0	0	0	0	1	1		0	0	0	0	0	0	0	1	0	0	0	0	0	0	0	1	1	1	Orysa_seq8799c
V5_UCLUSTfixed_0.90-Cluster_27611	0	0	0	0	0	0	0	1	0	0	0	0	0	0	0	1	1		0	0	0	0	0	0	0	1	0	0	0	0	0	0	0	1	1	1	Orysa_seq8920c
V5_UCLUSTfixed_0.90-Cluster_27615	0	0	0	0	0	0	0	1	0	0	0	0	0	0	0	1	1		0	0	0	0	0	0	0	1	0	0	0	0	0	0	0	1	1	1	Orysa_seq9327c
V5_UCLUSTfixed_0.90-Cluster_27618	0	0	0	0	0	0	0	1	0	0	0	0	0	0	0	1	1		0	0	0	0	0	0	0	1	0	0	0	0	0	0	0	1	1	1	Orysa_seq9664c
V5_UCLUSTfixed_0.90-Cluster_27619	0	0	0	0	0	0	0	1	0	0	0	0	0	0	0	1	1		0	0	0	0	0	0	0	1	0	0	0	0	0	0	0	1	1	1	Orysa_seq9762c
V5_UCLUSTfixed_0.90-Cluster_27620	0	0	0	0	0	0	0	1	0	0	0	0	0	0	0	1	1		0	0	0	0	0	0	0	1	0	0	0	0	0	0	0	1	1	1	Orysa_seq9874c
V5_UCLUSTfixed_0.90-Cluster_27621	0	0	0	0	0	0	0	1	0	0	0	0	0	0	0	1	1		0	0	0	0	0	0	0	1	0	0	0	0	0	0	0	1	1	1	Orysa_seq10087c
V5_UCLUSTfixed_0.90-Cluster_27624	0	0	0	0	0	0	0	1	0	0	0	0	0	0	0	1	1		0	0	0	0	0	0	0	1	0	0	0	0	0	0	0	1	1	1	Orysa_seq10286c
V5_UCLUSTfixed_0.90-Cluster_27630	0	0	0	0	0	0	0	1	0	0	0	0	0	0	0	1	1		0	0	0	0	0	0	0	1	0	0	0	0	0	0	0	1	1	1	Orysa_seq11169c
V5_UCLUSTfixed_0.90-Cluster_27633	0	0	0	0	0	0	0	1	0	0	0	0	0	0	0	1	1		0	0	0	0	0	0	0	1	0	0	0	0	0	0	0	1	1	1	Orysa_seq12275c
V5_UCLUSTfixed_0.90-Cluster_27637	0	0	0	0	0	0	0	1	0	0	0	0	0	0	0	1	1		0	0	0	0	0	0	0	1	0	0	0	0	0	0	0	1	1	1	Orysa_seq12545c
V5_UCLUSTfixed_0.90-Cluster_27639	0	0	0	0	0	0	0	1	0	0	0	0	0	0	0	1	1		0	0	0	0	0	0	0	1	0	0	0	0	0	0	0	1	1	1	Orysa_seq12772c
V5_UCLUSTfixed_0.90-Cluster_27640	0	0	0	0	0	0	0	1	0	0	0	0	0	0	0	1	1		0	0	0	0	0	0	0	1	0	0	0	0	0	0	0	1	1	1	Orysa_seq12893c
V5_UCLUSTfixed_0.90-Cluster_27642	0	0	0	0	0	0	0	1	0	0	0	0	0	0	0	1	1		0	0	0	0	0	0	0	1	0	0	0	0	0	0	0	1	1	1	Orysa_seq13427c
V5_UCLUSTfixed_0.90-Cluster_27643	0	0	0	0	0	0	0	1	0	0	0	0	0	0	0	1	1		0	0	0	0	0	0	0	1	0	0	0	0	0	0	0	1	1	1	Orysa_seq13430c
V5_UCLUSTfixed_0.90-Cluster_27646	0	0	0	0	0	0	0	1	0	0	0	0	0	0	0	1	1		0	0	0	0	0	0	0	1	0	0	0	0	0	0	0	1	1	1	Orysa_seq13766c
V5_UCLUSTfixed_0.90-Cluster_27647	0	0	0	0	0	0	0	1	0	0	0	0	0	0	0	1	1		0	0	0	0	0	0	0	1	0	0	0	0	0	0	0	1	1	1	Orysa_seq13798c
V5_UCLUSTfixed_0.90-Cluster_27648	0	0	0	0	0	0	0	1	0	0	0	0	0	0	0	1	1		0	0	0	0	0	0	0	1	0	0	0	0	0	0	0	1	1	1	Orysa_seq13841c
V5_UCLUSTfixed_0.90-Cluster_27652	0	0	0	0	0	0	0	1	0	0	0	0	0	0	0	1	1		0	0	0	0	0	0	0	1	0	0	0	0	0	0	0	1	1	1	Orysa_seq14364c
V5_UCLUSTfixed_0.90-Cluster_27653	0	0	0	0	0	0	0	1	0	0	0	0	0	0	0	1	1		0	0	0	0	0	0	0	1	0	0	0	0	0	0	0	1	1	1	Orysa_seq14431c
V5_UCLUSTfixed_0.90-Cluster_27657	0	0	0	0	0	0	0	1	0	0	0	0	0	0	0	1	1		0	0	0	0	0	0	0	1	0	0	0	0	0	0	0	1	1	1	Orysa_seq15921c
V5_UCLUSTfixed_0.90-Cluster_27659	0	0	0	0	0	0	0	1	0	0	0	0	0	0	0	1	1		0	0	0	0	0	0	0	1	0	0	0	0	0	0	0	1	1	1	Orysa_seq16630c
V5_UCLUSTfixed_0.90-Cluster_27661	0	0	0	0	0	0	0	1	0	0	0	0	0	0	0	1	1		0	0	0	0	0	0	0	1	0	0	0	0	0	0	0	1	1	1	Orysa_seq16792c
V5_UCLUSTfixed_0.90-Cluster_27666	0	0	0	0	0	0	0	1	0	0	0	0	0	0	0	1	1		0	0	0	0	0	0	0	1	0	0	0	0	0	0	0	1	1	1	Orysa_seq17764c
V5_UCLUSTfixed_0.90-Cluster_27668	0	0	0	0	0	0	0	1	0	0	0	0	0	0	0	1	1		0	0	0	0	0	0	0	1	0	0	0	0	0	0	0	1	1	1	Orysa_seq18014c
V5_UCLUSTfixed_0.90-Cluster_27671	0	0	0	0	0	0	0	1	0	0	0	0	0	0	0	1	1		0	0	0	0	0	0	0	1	0	0	0	0	0	0	0	1	1	1	Orysa_seq18237c
V5_UCLUSTfixed_0.90-Cluster_27675	0	0	0	0	0	0	0	1	0	0	0	0	0	0	0	1	1		0	0	0	0	0	0	0	1	0	0	0	0	0	0	0	1	1	1	Orysa_seq18860c
V5_UCLUSTfixed_0.90-Cluster_27681	0	0	0	0	0	0	0	1	0	0	0	0	0	0	0	1	1		0	0	0	0	0	0	0	1	0	0	0	0	0	0	0	1	1	1	Orysa_seq20920c
V5_UCLUSTfixed_0.90-Cluster_27688	0	0	0	0	0	0	0	1	0	0	0	0	0	0	0	1	1		0	0	0	0	0	0	0	1	0	0	0	0	0	0	0	1	1	1	Orysa_seq22300c
V5_UCLUSTfixed_0.90-Cluster_27692	0	0	0	0	0	0	0	1	0	0	0	0	0	0	0	1	1		0	0	0	0	0	0	0	1	0	0	0	0	0	0	0	1	1	1	Orysa_seq22646c
V5_UCLUSTfixed_0.90-Cluster_27695	0	0	0	0	0	0	0	1	0	0	0	0	0	0	0	1	1		0	0	0	0	0	0	0	1	0	0	0	0	0	0	0	1	1	1	Orysa_seq22843c
V5_UCLUSTfixed_0.90-Cluster_27699	0	0	0	0	0	0	0	1	0	0	0	0	0	0	0	1	1		0	0	0	0	0	0	0	1	0	0	0	0	0	0	0	1	1	1	Orysa_seq24207c
V5_UCLUSTfixed_0.90-Cluster_27700	0	0	0	0	0	0	0	1	0	0	0	0	0	0	0	1	1		0	0	0	0	0	0	0	1	0	0	0	0	0	0	0	1	1	1	Orysa_seq24381c
V5_UCLUSTfixed_0.90-Cluster_27703	0	0	0	0	0	0	0	1	0	0	0	0	0	0	0	1	1		0	0	0	0	0	0	0	1	0	0	0	0	0	0	0	1	1	1	Orysa_seq24598c
V5_UCLUSTfixed_0.90-Cluster_27704	0	0	0	0	0	0	0	1	0	0	0	0	0	0	0	1	1		0	0	0	0	0	0	0	1	0	0	0	0	0	0	0	1	1	1	Orysa_seq24924c
V5_UCLUSTfixed_0.90-Cluster_27705	0	0	0	0	0	0	0	1	0	0	0	0	0	0	0	1	1		0	0	0	0	0	0	0	1	0	0	0	0	0	0	0	1	1	1	Orysa_seq24930c
V5_UCLUSTfixed_0.90-Cluster_27708	0	0	0	0	0	0	0	1	0	0	0	0	0	0	0	1	1		0	0	0	0	0	0	0	1	0	0	0	0	0	0	0	1	1	1	Orysa_seq25419c
V5_UCLUSTfixed_0.90-Cluster_27710	0	0	0	0	0	0	0	1	0	0	0	0	0	0	0	1	1		0	0	0	0	0	0	0	1	0	0	0	0	0	0	0	1	1	1	Orysa_seq25747c
V5_UCLUSTfixed_0.90-Cluster_27711	0	0	0	0	0	0	0	1	0	0	0	0	0	0	0	1	1		0	0	0	0	0	0	0	1	0	0	0	0	0	0	0	1	1	1	Orysa_seq25899c
V5_UCLUSTfixed_0.90-Cluster_27713	0	0	0	0	0	0	0	1	0	0	0	0	0	0	0	1	1		0	0	0	0	0	0	0	1	0	0	0	0	0	0	0	1	1	1	Orysa_seq26129c
V5_UCLUSTfixed_0.90-Cluster_27715	0	0	0	0	0	0	0	1	0	0	0	0	0	0	0	1	1		0	0	0	0	0	0	0	1	0	0	0	0	0	0	0	1	1	1	Orysa_seq26526c
V5_UCLUSTfixed_0.90-Cluster_27717	0	0	0	0	0	0	0	1	0	0	0	0	0	0	0	1	1		0	0	0	0	0	0	0	1	0	0	0	0	0	0	0	1	1	1	Orysa_seq26964c
V5_UCLUSTfixed_0.90-Cluster_27718	0	0	0	0	0	0	0	1	0	0	0	0	0	0	0	1	1		0	0	0	0	0	0	0	1	0	0	0	0	0	0	0	1	1	1	Orysa_seq27413c
V5_UCLUSTfixed_0.90-Cluster_27721	0	0	0	0	0	0	0	1	0	0	0	0	0	0	0	1	1		0	0	0	0	0	0	0	1	0	0	0	0	0	0	0	1	1	1	Orysa_seq27834c
V5_UCLUSTfixed_0.90-Cluster_27722	0	0	0	0	0	0	0	1	0	0	0	0	0	0	0	1	1		0	0	0	0	0	0	0	1	0	0	0	0	0	0	0	1	1	1	Orysa_seq27856c
V5_UCLUSTfixed_0.90-Cluster_27725	0	0	0	0	0	0	0	1	0	0	0	0	0	0	0	1	1		0	0	0	0	0	0	0	1	0	0	0	0	0	0	0	1	1	1	Orysa_seq28399c
V5_UCLUSTfixed_0.90-Cluster_27727	0	0	0	0	0	0	0	1	0	0	0	0	0	0	0	1	1		0	0	0	0	0	0	0	1	0	0	0	0	0	0	0	1	1	1	Orysa_seq28466c
V5_UCLUSTfixed_0.90-Cluster_27728	0	0	0	0	0	0	0	1	0	0	0	0	0	0	0	1	1		0	0	0	0	0	0	0	1	0	0	0	0	0	0	0	1	1	1	Orysa_seq28528c
V5_UCLUSTfixed_0.90-Cluster_27738	0	0	0	0	0	0	0	1	0	0	0	0	0	0	0	1	1		0	0	0	0	0	0	0	1	0	0	0	0	0	0	0	1	1	1	Orysa_seq31045c
V5_UCLUSTfixed_0.90-Cluster_27739	0	0	0	0	0	0	0	1	0	0	0	0	0	0	0	1	1		0	0	0	0	0	0	0	1	0	0	0	0	0	0	0	1	1	1	Orysa_seq31265c
V5_UCLUSTfixed_0.90-Cluster_27740	0	0	0	0	0	0	0	1	0	0	0	0	0	0	0	1	1		0	0	0	0	0	0	0	1	0	0	0	0	0	0	0	1	1	1	Orysa_seq31312c
V5_UCLUSTfixed_0.90-Cluster_27743	0	0	0	0	0	0	0	1	0	0	0	0	0	0	0	1	1		0	0	0	0	0	0	0	1	0	0	0	0	0	0	0	1	1	1	Orysa_seq31464c
V5_UCLUSTfixed_0.90-Cluster_27744	0	0	0	0	0	0	0	1	0	0	0	0	0	0	0	1	1		0	0	0	0	0	0	0	1	0	0	0	0	0	0	0	1	1	1	Orysa_seq31607c
V5_UCLUSTfixed_0.90-Cluster_27745	0	0	0	0	0	0	0	1	0	0	0	0	0	0	0	1	1		0	0	0	0	0	0	0	1	0	0	0	0	0	0	0	1	1	1	Orysa_seq31826c
V5_UCLUSTfixed_0.90-Cluster_27746	0	0	0	0	0	0	0	1	0	0	0	0	0	0	0	1	1		0	0	0	0	0	0	0	1	0	0	0	0	0	0	0	1	1	1	Orysa_seq31978c
V5_UCLUSTfixed_0.90-Cluster_27748	0	0	0	0	0	0	0	1	0	0	0	0	0	0	0	1	1		0	0	0	0	0	0	0	1	0	0	0	0	0	0	0	1	1	1	Orysa_seq32082c
V5_UCLUSTfixed_0.90-Cluster_27750	0	0	0	0	0	0	0	1	0	0	0	0	0	0	0	1	1		0	0	0	0	0	0	0	1	0	0	0	0	0	0	0	1	1	1	Orysa_seq32105c
V5_UCLUSTfixed_0.90-Cluster_27751	0	0	0	0	0	0	0	1	0	0	0	0	0	0	0	1	1		0	0	0	0	0	0	0	1	0	0	0	0	0	0	0	1	1	1	Orysa_seq32165c
V5_UCLUSTfixed_0.90-Cluster_27752	0	0	0	0	0	0	0	1	0	0	0	0	0	0	0	1	1		0	0	0	0	0	0	0	1	0	0	0	0	0	0	0	1	1	1	Orysa_seq32190c
V5_UCLUSTfixed_0.90-Cluster_27755	0	0	0	0	0	0	0	1	0	0	0	0	0	0	0	1	1		0	0	0	0	0	0	0	1	0	0	0	0	0	0	0	1	1	1	Orysa_seq32726c
V5_UCLUSTfixed_0.90-Cluster_27758	0	0	0	0	0	0	0	1	0	0	0	0	0	0	0	1	1		0	0	0	0	0	0	0	1	0	0	0	0	0	0	0	1	1	1	Orysa_seq33498c
V5_UCLUSTfixed_0.90-Cluster_27760	0	0	0	0	0	0	0	1	0	0	0	0	0	0	0	1	1		0	0	0	0	0	0	0	1	0	0	0	0	0	0	0	1	1	1	Orysa_seq33721c
V5_UCLUSTfixed_0.90-Cluster_27762	0	0	0	0	0	0	0	1	0	0	0	0	0	0	0	1	1		0	0	0	0	0	0	0	1	0	0	0	0	0	0	0	1	1	1	Orysa_seq34081c
V5_UCLUSTfixed_0.90-Cluster_27764	0	0	0	0	0	0	0	1	0	0	0	0	0	0	0	1	1		0	0	0	0	0	0	0	1	0	0	0	0	0	0	0	1	1	1	Orysa_seq34173c
V5_UCLUSTfixed_0.90-Cluster_27766	0	0	0	0	0	0	0	1	0	0	0	0	0	0	0	1	1		0	0	0	0	0	0	0	1	0	0	0	0	0	0	0	1	1	1	Orysa_seq34398c
V5_UCLUSTfixed_0.90-Cluster_27767	0	0	0	0	0	0	0	1	0	0	0	0	0	0	0	1	1		0	0	0	0	0	0	0	1	0	0	0	0	0	0	0	1	1	1	Orysa_seq34412c
V5_UCLUSTfixed_0.90-Cluster_27771	0	0	0	0	0	0	0	1	0	0	0	0	0	0	0	1	1		0	0	0	0	0	0	0	1	0	0	0	0	0	0	0	1	1	1	Orysa_seq35135c
V5_UCLUSTfixed_0.90-Cluster_27774	0	0	0	0	0	0	0	1	0	0	0	0	0	0	0	1	1		0	0	0	0	0	0	0	1	0	0	0	0	0	0	0	1	1	1	Orysa_seq36005c
V5_UCLUSTfixed_0.90-Cluster_27778	0	0	0	0	0	0	0	1	0	0	0	0	0	0	0	1	1		0	0	0	0	0	0	0	1	0	0	0	0	0	0	0	1	1	1	Orysa_seq36494c
V5_UCLUSTfixed_0.90-Cluster_27780	0	0	0	0	0	0	0	1	0	0	0	0	0	0	0	1	1		0	0	0	0	0	0	0	1	0	0	0	0	0	0	0	1	1	1	Orysa_seq36655c
V5_UCLUSTfixed_0.90-Cluster_27783	0	0	0	0	0	0	0	1	0	0	0	0	0	0	0	1	1		0	0	0	0	0	0	0	1	0	0	0	0	0	0	0	1	1	1	Orysa_seq37062c
V5_UCLUSTfixed_0.90-Cluster_27788	0	0	0	0	0	0	0	1	0	0	0	0	0	0	0	1	1		0	0	0	0	0	0	0	1	0	0	0	0	0	0	0	1	1	1	Orysa_seq37868c
V5_UCLUSTfixed_0.90-Cluster_27793	0	0	0	0	0	0	0	1	0	0	0	0	0	0	0	1	1		0	0	0	0	0	0	0	1	0	0	0	0	0	0	0	1	1	1	Orysa_seq38156c
V5_UCLUSTfixed_0.90-Cluster_27794	0	0	0	0	0	0	0	1	0	0	0	0	0	0	0	1	1		0	0	0	0	0	0	0	1	0	0	0	0	0	0	0	1	1	1	Orysa_seq38163c
V5_UCLUSTfixed_0.90-Cluster_27796	0	0	0	0	0	0	0	1	0	0	0	0	0	0	0	1	1		0	0	0	0	0	0	0	1	0	0	0	0	0	0	0	1	1	1	Orysa_seq38633c
V5_UCLUSTfixed_0.90-Cluster_27801	0	0	0	0	0	0	0	1	0	0	0	0	0	0	0	1	1		0	0	0	0	0	0	0	1	0	0	0	0	0	0	0	1	1	1	Orysa_seq39465c
V5_UCLUSTfixed_0.90-Cluster_27805	0	0	0	0	0	0	0	1	0	0	0	0	0	0	0	1	1		0	0	0	0	0	0	0	1	0	0	0	0	0	0	0	1	1	1	Orysa_seq39977c
V5_UCLUSTfixed_0.90-Cluster_27808	0	0	0	0	0	0	0	1	0	0	0	0	0	0	0	1	1		0	0	0	0	0	0	0	1	0	0	0	0	0	0	0	1	1	1	Orysa_seq40374c
V5_UCLUSTfixed_0.90-Cluster_27809	0	0	0	0	0	0	0	1	0	0	0	0	0	0	0	1	1		0	0	0	0	0	0	0	1	0	0	0	0	0	0	0	1	1	1	Orysa_seq40480c
V5_UCLUSTfixed_0.90-Cluster_27812	0	0	0	0	0	0	0	1	0	0	0	0	0	0	0	1	1		0	0	0	0	0	0	0	1	0	0	0	0	0	0	0	1	1	1	Orysa_seq40788c
V5_UCLUSTfixed_0.90-Cluster_27813	0	0	0	0	0	0	0	1	0	0	0	0	0	0	0	1	1		0	0	0	0	0	0	0	1	0	0	0	0	0	0	0	1	1	1	Orysa_seq40881c
V5_UCLUSTfixed_0.90-Cluster_27816	0	0	0	0	0	0	0	1	0	0	0	0	0	0	0	1	1		0	0	0	0	0	0	0	1	0	0	0	0	0	0	0	1	1	1	Orysa_seq41021c
V5_UCLUSTfixed_0.90-Cluster_27823	0	0	0	0	0	0	0	1	0	0	0	0	0	0	0	1	1		0	0	0	0	0	0	0	1	0	0	0	0	0	0	0	1	1	1	Orysa_seq42722c
V5_UCLUSTfixed_0.90-Cluster_27824	0	0	0	0	0	0	0	1	0	0	0	0	0	0	0	1	1		0	0	0	0	0	0	0	1	0	0	0	0	0	0	0	1	1	1	Orysa_seq42858c
V5_UCLUSTfixed_0.90-Cluster_27827	0	0	0	0	0	0	0	1	0	0	0	0	0	0	0	1	1		0	0	0	0	0	0	0	1	0	0	0	0	0	0	0	1	1	1	Orysa_seq43067c
V5_UCLUSTfixed_0.90-Cluster_27829	0	0	0	0	0	0	0	1	0	0	0	0	0	0	0	1	1		0	0	0	0	0	0	0	1	0	0	0	0	0	0	0	1	1	1	Orysa_seq43386c
V5_UCLUSTfixed_0.90-Cluster_27830	0	0	0	0	0	0	0	1	0	0	0	0	0	0	0	1	1		0	0	0	0	0	0	0	1	0	0	0	0	0	0	0	1	1	1	Orysa_seq43393c
V5_UCLUSTfixed_0.90-Cluster_27831	0	0	0	0	0	0	0	1	0	0	0	0	0	0	0	1	1		0	0	0	0	0	0	0	1	0	0	0	0	0	0	0	1	1	1	Orysa_seq43499c
V5_UCLUSTfixed_0.90-Cluster_27833	0	0	0	0	0	0	0	1	0	0	0	0	0	0	0	1	1		0	0	0	0	0	0	0	1	0	0	0	0	0	0	0	1	1	1	Orysa_seq43599c
V5_UCLUSTfixed_0.90-Cluster_27835	0	0	0	0	0	0	0	1	0	0	0	0	0	0	0	1	1		0	0	0	0	0	0	0	1	0	0	0	0	0	0	0	1	1	1	Orysa_seq43700c
V5_UCLUSTfixed_0.90-Cluster_27836	0	0	0	0	0	0	0	1	0	0	0	0	0	0	0	1	1		0	0	0	0	0	0	0	1	0	0	0	0	0	0	0	1	1	1	Orysa_seq43722c
V5_UCLUSTfixed_0.90-Cluster_27837	0	0	0	0	0	0	0	1	0	0	0	0	0	0	0	1	1		0	0	0	0	0	0	0	1	0	0	0	0	0	0	0	1	1	1	Orysa_seq43806c
V5_UCLUSTfixed_0.90-Cluster_27839	0	0	0	0	0	0	0	1	0	0	0	0	0	0	0	1	1		0	0	0	0	0	0	0	1	0	0	0	0	0	0	0	1	1	1	Orysa_seq43893c
V5_UCLUSTfixed_0.90-Cluster_27842	0	0	0	0	0	0	0	1	0	0	0	0	0	0	0	1	1		0	0	0	0	0	0	0	1	0	0	0	0	0	0	0	1	1	1	Orysa_seq44222c
V5_UCLUSTfixed_0.90-Cluster_27847	0	0	0	0	0	0	0	1	0	0	0	0	0	0	0	1	1		0	0	0	0	0	0	0	1	0	0	0	0	0	0	0	1	1	1	Orysa_seq44775c
V5_UCLUSTfixed_0.90-Cluster_27848	0	0	0	0	0	0	0	1	0	0	0	0	0	0	0	1	1		0	0	0	0	0	0	0	1	0	0	0	0	0	0	0	1	1	1	Orysa_seq45097c
V5_UCLUSTfixed_0.90-Cluster_27853	0	0	0	0	0	0	0	1	0	0	0	0	0	0	0	1	1		0	0	0	0	0	0	0	1	0	0	0	0	0	0	0	1	1	1	Orysa_seq46055c
V5_UCLUSTfixed_0.90-Cluster_27855	0	0	0	0	0	0	0	1	0	0	0	0	0	0	0	1	1		0	0	0	0	0	0	0	1	0	0	0	0	0	0	0	1	1	1	Orysa_seq46446c
V5_UCLUSTfixed_0.90-Cluster_27856	0	0	0	0	0	0	0	1	0	0	0	0	0	0	0	1	1		0	0	0	0	0	0	0	1	0	0	0	0	0	0	0	1	1	1	Orysa_seq46612c
V5_UCLUSTfixed_0.90-Cluster_27863	0	0	0	0	0	0	0	1	0	0	0	0	0	0	0	1	1		0	0	0	0	0	0	0	1	0	0	0	0	0	0	0	1	1	1	Orysa_seq46932c
V5_UCLUSTfixed_0.90-Cluster_27864	0	0	0	0	0	0	0	1	0	0	0	0	0	0	0	1	1		0	0	0	0	0	0	0	1	0	0	0	0	0	0	0	1	1	1	Orysa_seq47023c
V5_UCLUSTfixed_0.90-Cluster_27865	0	0	0	0	0	0	0	1	0	0	0	0	0	0	0	1	1		0	0	0	0	0	0	0	1	0	0	0	0	0	0	0	1	1	1	Orysa_seq47027c
V5_UCLUSTfixed_0.90-Cluster_27868	0	0	0	0	0	0	0	1	0	0	0	0	0	0	0	1	1		0	0	0	0	0	0	0	1	0	0	0	0	0	0	0	1	1	1	Orysa_seq47153c
V5_UCLUSTfixed_0.90-Cluster_27869	0	0	0	0	0	0	0	1	0	0	0	0	0	0	0	1	1		0	0	0	0	0	0	0	1	0	0	0	0	0	0	0	1	1	1	Orysa_seq47160c
V5_UCLUSTfixed_0.90-Cluster_27871	0	0	0	0	0	0	0	1	0	0	0	0	0	0	0	1	1		0	0	0	0	0	0	0	1	0	0	0	0	0	0	0	1	1	1	Orysa_seq47236c
V5_UCLUSTfixed_0.90-Cluster_27872	0	0	0	0	0	0	0	1	0	0	0	0	0	0	0	1	1		0	0	0	0	0	0	0	1	0	0	0	0	0	0	0	1	1	1	Orysa_seq47398c
V5_UCLUSTfixed_0.90-Cluster_27874	0	0	0	0	0	0	0	1	0	0	0	0	0	0	0	1	1		0	0	0	0	0	0	0	1	0	0	0	0	0	0	0	1	1	1	Orysa_seq47582c
V5_UCLUSTfixed_0.90-Cluster_27881	0	0	0	0	0	0	0	1	0	0	0	0	0	0	0	1	1		0	0	0	0	0	0	0	1	0	0	0	0	0	0	0	1	1	1	Orysa_seq48158c
V5_UCLUSTfixed_0.90-Cluster_27882	0	0	0	0	0	0	0	1	0	0	0	0	0	0	0	1	1		0	0	0	0	0	0	0	1	0	0	0	0	0	0	0	1	1	1	Orysa_seq48171c
V5_UCLUSTfixed_0.90-Cluster_27883	0	0	0	0	0	0	0	1	0	0	0	0	0	0	0	1	1		0	0	0	0	0	0	0	1	0	0	0	0	0	0	0	1	1	1	Orysa_seq48278c
V5_UCLUSTfixed_0.90-Cluster_31387	0	0	0	0	0	0	0	0	1	0	0	0	0	0	0	1	1		0	0	0	0	0	0	0	0	1	0	0	0	0	0	0	1	1	1	Panvi_seq487c
V5_UCLUSTfixed_0.90-Cluster_31389	0	0	0	0	0	0	0	0	1	0	0	0	0	0	0	1	1		0	0	0	0	0	0	0	0	1	0	0	0	0	0	0	1	1	1	Panvi_seq874c
V5_UCLUSTfixed_0.90-Cluster_31390	0	0	0	0	0	0	0	0	1	0	0	0	0	0	0	1	1		0	0	0	0	0	0	0	0	1	0	0	0	0	0	0	1	1	1	Panvi_seq886c
V5_UCLUSTfixed_0.90-Cluster_31392	0	0	0	0	0	0	0	0	1	0	0	0	0	0	0	1	1		0	0	0	0	0	0	0	0	1	0	0	0	0	0	0	1	1	1	Panvi_seq1011c
V5_UCLUSTfixed_0.90-Cluster_31395	0	0	0	0	0	0	0	0	1	0	0	0	0	0	0	1	1		0	0	0	0	0	0	0	0	1	0	0	0	0	0	0	1	1	1	Panvi_seq1357c
V5_UCLUSTfixed_0.90-Cluster_31397	0	0	0	0	0	0	0	0	1	0	0	0	0	0	0	1	1		0	0	0	0	0	0	0	0	1	0	0	0	0	0	0	1	1	1	Panvi_seq1657c
V5_UCLUSTfixed_0.90-Cluster_31399	0	0	0	0	0	0	0	0	1	0	0	0	0	0	0	1	1		0	0	0	0	0	0	0	0	1	0	0	0	0	0	0	1	1	1	Panvi_seq1917c
V5_UCLUSTfixed_0.90-Cluster_31401	0	0	0	0	0	0	0	0	1	0	0	0	0	0	0	1	1		0	0	0	0	0	0	0	0	1	0	0	0	0	0	0	1	1	1	Panvi_seq1946c
V5_UCLUSTfixed_0.90-Cluster_31404	0	0	0	0	0	0	0	0	1	0	0	0	0	0	0	1	1		0	0	0	0	0	0	0	0	1	0	0	0	0	0	0	1	1	1	Panvi_seq2005c
V5_UCLUSTfixed_0.90-Cluster_31410	0	0	0	0	0	0	0	0	1	0	0	0	0	0	0	1	1		0	0	0	0	0	0	0	0	1	0	0	0	0	0	0	1	1	1	Panvi_seq3086c
V5_UCLUSTfixed_0.90-Cluster_31411	0	0	0	0	0	0	0	0	1	0	0	0	0	0	0	1	1		0	0	0	0	0	0	0	0	1	0	0	0	0	0	0	1	1	1	Panvi_seq3321c
V5_UCLUSTfixed_0.90-Cluster_31412	0	0	0	0	0	0	0	0	1	0	0	0	0	0	0	1	1		0	0	0	0	0	0	0	0	1	0	0	0	0	0	0	1	1	1	Panvi_seq3436c
V5_UCLUSTfixed_0.90-Cluster_31415	0	0	0	0	0	0	0	0	1	0	0	0	0	0	0	1	1		0	0	0	0	0	0	0	0	1	0	0	0	0	0	0	1	1	1	Panvi_seq3796c
V5_UCLUSTfixed_0.90-Cluster_31417	0	0	0	0	0	0	0	0	1	0	0	0	0	0	0	1	1		0	0	0	0	0	0	0	0	1	0	0	0	0	0	0	1	1	1	Panvi_seq3962c
V5_UCLUSTfixed_0.90-Cluster_31419	0	0	0	0	0	0	0	0	1	0	0	0	0	0	0	1	1		0	0	0	0	0	0	0	0	1	0	0	0	0	0	0	1	1	1	Panvi_seq4017c
V5_UCLUSTfixed_0.90-Cluster_31422	0	0	0	0	0	0	0	0	1	0	0	0	0	0	0	1	1		0	0	0	0	0	0	0	0	1	0	0	0	0	0	0	1	1	1	Panvi_seq4193c
V5_UCLUSTfixed_0.90-Cluster_31423	0	0	0	0	0	0	0	0	1	0	0	0	0	0	0	1	1		0	0	0	0	0	0	0	0	1	0	0	0	0	0	0	1	1	1	Panvi_seq4365c
V5_UCLUSTfixed_0.90-Cluster_31425	0	0	0	0	0	0	0	0	1	0	0	0	0	0	0	1	1		0	0	0	0	0	0	0	0	1	0	0	0	0	0	0	1	1	1	Panvi_seq4766c
V5_UCLUSTfixed_0.90-Cluster_31426	0	0	0	0	0	0	0	0	1	0	0	0	0	0	0	1	1		0	0	0	0	0	0	0	0	1	0	0	0	0	0	0	1	1	1	Panvi_seq4853c
V5_UCLUSTfixed_0.90-Cluster_31427	0	0	0	0	0	0	0	0	1	0	0	0	0	0	0	1	1		0	0	0	0	0	0	0	0	1	0	0	0	0	0	0	1	1	1	Panvi_seq4925c
V5_UCLUSTfixed_0.90-Cluster_31428	0	0	0	0	0	0	0	0	1	0	0	0	0	0	0	1	1		0	0	0	0	0	0	0	0	1	0	0	0	0	0	0	1	1	1	Panvi_seq5038c
V5_UCLUSTfixed_0.90-Cluster_31430	0	0	0	0	0	0	0	0	1	0	0	0	0	0	0	1	1		0	0	0	0	0	0	0	0	1	0	0	0	0	0	0	1	1	1	Panvi_seq5696c
V5_UCLUSTfixed_0.90-Cluster_31433	0	0	0	0	0	0	0	0	1	0	0	0	0	0	0	1	1		0	0	0	0	0	0	0	0	1	0	0	0	0	0	0	1	1	1	Panvi_seq6114c
V5_UCLUSTfixed_0.90-Cluster_31434	0	0	0	0	0	0	0	0	1	0	0	0	0	0	0	1	1		0	0	0	0	0	0	0	0	1	0	0	0	0	0	0	1	1	1	Panvi_seq6234c
V5_UCLUSTfixed_0.90-Cluster_31435	0	0	0	0	0	0	0	0	1	0	0	0	0	0	0	1	1		0	0	0	0	0	0	0	0	1	0	0	0	0	0	0	1	1	1	Panvi_seq6368c
V5_UCLUSTfixed_0.90-Cluster_31436	0	0	0	0	0	0	0	0	1	0	0	0	0	0	0	1	1		0	0	0	0	0	0	0	0	1	0	0	0	0	0	0	1	1	1	Panvi_seq6371c
V5_UCLUSTfixed_0.90-Cluster_31442	0	0	0	0	0	0	0	0	1	0	0	0	0	0	0	1	1		0	0	0	0	0	0	0	0	1	0	0	0	0	0	0	1	1	1	Panvi_seq6706c
V5_UCLUSTfixed_0.90-Cluster_31443	0	0	0	0	0	0	0	0	1	0	0	0	0	0	0	1	1		0	0	0	0	0	0	0	0	1	0	0	0	0	0	0	1	1	1	Panvi_seq6794c
V5_UCLUSTfixed_0.90-Cluster_31446	0	0	0	0	0	0	0	0	1	0	0	0	0	0	0	1	1		0	0	0	0	0	0	0	0	1	0	0	0	0	0	0	1	1	1	Panvi_seq7138c
V5_UCLUSTfixed_0.90-Cluster_31450	0	0	0	0	0	0	0	0	1	0	0	0	0	0	0	1	1		0	0	0	0	0	0	0	0	1	0	0	0	0	0	0	1	1	1	Panvi_seq7321c
V5_UCLUSTfixed_0.90-Cluster_31451	0	0	0	0	0	0	0	0	1	0	0	0	0	0	0	1	1		0	0	0	0	0	0	0	0	1	0	0	0	0	0	0	1	1	1	Panvi_seq7328c
V5_UCLUSTfixed_0.90-Cluster_31454	0	0	0	0	0	0	0	0	1	0	0	0	0	0	0	1	1		0	0	0	0	0	0	0	0	1	0	0	0	0	0	0	1	1	1	Panvi_seq7614c
V5_UCLUSTfixed_0.90-Cluster_31455	0	0	0	0	0	0	0	0	1	0	0	0	0	0	0	1	1		0	0	0	0	0	0	0	0	1	0	0	0	0	0	0	1	1	1	Panvi_seq7698c
V5_UCLUSTfixed_0.90-Cluster_31456	0	0	0	0	0	0	0	0	1	0	0	0	0	0	0	1	1		0	0	0	0	0	0	0	0	1	0	0	0	0	0	0	1	1	1	Panvi_seq7721c
V5_UCLUSTfixed_0.90-Cluster_31457	0	0	0	0	0	0	0	0	1	0	0	0	0	0	0	1	1		0	0	0	0	0	0	0	0	1	0	0	0	0	0	0	1	1	1	Panvi_seq7751c
V5_UCLUSTfixed_0.90-Cluster_31459	0	0	0	0	0	0	0	0	1	0	0	0	0	0	0	1	1		0	0	0	0	0	0	0	0	1	0	0	0	0	0	0	1	1	1	Panvi_seq7830c
V5_UCLUSTfixed_0.90-Cluster_31460	0	0	0	0	0	0	0	0	1	0	0	0	0	0	0	1	1		0	0	0	0	0	0	0	0	1	0	0	0	0	0	0	1	1	1	Panvi_seq7870c
V5_UCLUSTfixed_0.90-Cluster_31461	0	0	0	0	0	0	0	0	1	0	0	0	0	0	0	1	1		0	0	0	0	0	0	0	0	1	0	0	0	0	0	0	1	1	1	Panvi_seq8026c
V5_UCLUSTfixed_0.90-Cluster_31465	0	0	0	0	0	0	0	0	1	0	0	0	0	0	0	1	1		0	0	0	0	0	0	0	0	1	0	0	0	0	0	0	1	1	1	Panvi_seq8525c
V5_UCLUSTfixed_0.90-Cluster_31467	0	0	0	0	0	0	0	0	1	0	0	0	0	0	0	1	1		0	0	0	0	0	0	0	0	1	0	0	0	0	0	0	1	1	1	Panvi_seq9046c
V5_UCLUSTfixed_0.90-Cluster_31468	0	0	0	0	0	0	0	0	1	0	0	0	0	0	0	1	1		0	0	0	0	0	0	0	0	1	0	0	0	0	0	0	1	1	1	Panvi_seq9057c
V5_UCLUSTfixed_0.90-Cluster_31473	0	0	0	0	0	0	0	0	1	0	0	0	0	0	0	1	1		0	0	0	0	0	0	0	0	1	0	0	0	0	0	0	1	1	1	Panvi_seq9975c
V5_UCLUSTfixed_0.90-Cluster_31474	0	0	0	0	0	0	0	0	1	0	0	0	0	0	0	1	1		0	0	0	0	0	0	0	0	1	0	0	0	0	0	0	1	1	1	Panvi_seq10092c
V5_UCLUSTfixed_0.90-Cluster_31475	0	0	0	0	0	0	0	0	1	0	0	0	0	0	0	1	1		0	0	0	0	0	0	0	0	1	0	0	0	0	0	0	1	1	1	Panvi_seq10169c
V5_UCLUSTfixed_0.90-Cluster_31476	0	0	0	0	0	0	0	0	1	0	0	0	0	0	0	1	1		0	0	0	0	0	0	0	0	1	0	0	0	0	0	0	1	1	1	Panvi_seq10247c
V5_UCLUSTfixed_0.90-Cluster_31478	0	0	0	0	0	0	0	0	1	0	0	0	0	0	0	1	1		0	0	0	0	0	0	0	0	1	0	0	0	0	0	0	1	1	1	Panvi_seq10574c
V5_UCLUSTfixed_0.90-Cluster_31480	0	0	0	0	0	0	0	0	1	0	0	0	0	0	0	1	1		0	0	0	0	0	0	0	0	1	0	0	0	0	0	0	1	1	1	Panvi_seq10893c
V5_UCLUSTfixed_0.90-Cluster_31483	0	0	0	0	0	0	0	0	1	0	0	0	0	0	0	1	1		0	0	0	0	0	0	0	0	1	0	0	0	0	0	0	1	1	1	Panvi_seq11208c
V5_UCLUSTfixed_0.90-Cluster_31484	0	0	0	0	0	0	0	0	1	0	0	0	0	0	0	1	1		0	0	0	0	0	0	0	0	1	0	0	0	0	0	0	1	1	1	Panvi_seq11391c
V5_UCLUSTfixed_0.90-Cluster_31486	0	0	0	0	0	0	0	0	1	0	0	0	0	0	0	1	1		0	0	0	0	0	0	0	0	1	0	0	0	0	0	0	1	1	1	Panvi_seq11503c
V5_UCLUSTfixed_0.90-Cluster_31487	0	0	0	0	0	0	0	0	1	0	0	0	0	0	0	1	1		0	0	0	0	0	0	0	0	1	0	0	0	0	0	0	1	1	1	Panvi_seq11633c
V5_UCLUSTfixed_0.90-Cluster_31490	0	0	0	0	0	0	0	0	1	0	0	0	0	0	0	1	1		0	0	0	0	0	0	0	0	1	0	0	0	0	0	0	1	1	1	Panvi_seq11788c
V5_UCLUSTfixed_0.90-Cluster_31492	0	0	0	0	0	0	0	0	1	0	0	0	0	0	0	1	1		0	0	0	0	0	0	0	0	1	0	0	0	0	0	0	1	1	1	Panvi_seq11855c
V5_UCLUSTfixed_0.90-Cluster_31495	0	0	0	0	0	0	0	0	1	0	0	0	0	0	0	1	1		0	0	0	0	0	0	0	0	1	0	0	0	0	0	0	1	1	1	Panvi_seq11895c
V5_UCLUSTfixed_0.90-Cluster_31498	0	0	0	0	0	0	0	0	1	0	0	0	0	0	0	1	1		0	0	0	0	0	0	0	0	1	0	0	0	0	0	0	1	1	1	Panvi_seq12321c
V5_UCLUSTfixed_0.90-Cluster_31500	0	0	0	0	0	0	0	0	1	0	0	0	0	0	0	1	1		0	0	0	0	0	0	0	0	1	0	0	0	0	0	0	1	1	1	Panvi_seq12757c
V5_UCLUSTfixed_0.90-Cluster_31501	0	0	0	0	0	0	0	0	1	0	0	0	0	0	0	1	1		0	0	0	0	0	0	0	0	1	0	0	0	0	0	0	1	1	1	Panvi_seq12923c
V5_UCLUSTfixed_0.90-Cluster_31502	0	0	0	0	0	0	0	0	1	0	0	0	0	0	0	1	1		0	0	0	0	0	0	0	0	1	0	0	0	0	0	0	1	1	1	Panvi_seq12971c
V5_UCLUSTfixed_0.90-Cluster_31506	0	0	0	0	0	0	0	0	1	0	0	0	0	0	0	1	1		0	0	0	0	0	0	0	0	1	0	0	0	0	0	0	1	1	1	Panvi_seq13365c
V5_UCLUSTfixed_0.90-Cluster_31509	0	0	0	0	0	0	0	0	1	0	0	0	0	0	0	1	1		0	0	0	0	0	0	0	0	1	0	0	0	0	0	0	1	1	1	Panvi_seq13829c
V5_UCLUSTfixed_0.90-Cluster_31512	0	0	0	0	0	0	0	0	1	0	0	0	0	0	0	1	1		0	0	0	0	0	0	0	0	1	0	0	0	0	0	0	1	1	1	Panvi_seq14363c
V5_UCLUSTfixed_0.90-Cluster_31515	0	0	0	0	0	0	0	0	1	0	0	0	0	0	0	1	1		0	0	0	0	0	0	0	0	1	0	0	0	0	0	0	1	1	1	Panvi_seq14881c
V5_UCLUSTfixed_0.90-Cluster_31516	0	0	0	0	0	0	0	0	1	0	0	0	0	0	0	1	1		0	0	0	0	0	0	0	0	1	0	0	0	0	0	0	1	1	1	Panvi_seq15079c
V5_UCLUSTfixed_0.90-Cluster_31517	0	0	0	0	0	0	0	0	1	0	0	0	0	0	0	1	1		0	0	0	0	0	0	0	0	1	0	0	0	0	0	0	1	1	1	Panvi_seq15102c
V5_UCLUSTfixed_0.90-Cluster_31519	0	0	0	0	0	0	0	0	1	0	0	0	0	0	0	1	1		0	0	0	0	0	0	0	0	1	0	0	0	0	0	0	1	1	1	Panvi_seq15326c
V5_UCLUSTfixed_0.90-Cluster_31521	0	0	0	0	0	0	0	0	1	0	0	0	0	0	0	1	1		0	0	0	0	0	0	0	0	1	0	0	0	0	0	0	1	1	1	Panvi_seq15511c
V5_UCLUSTfixed_0.90-Cluster_31522	0	0	0	0	0	0	0	0	1	0	0	0	0	0	0	1	1		0	0	0	0	0	0	0	0	1	0	0	0	0	0	0	1	1	1	Panvi_seq15651c
V5_UCLUSTfixed_0.90-Cluster_31523	0	0	0	0	0	0	0	0	1	0	0	0	0	0	0	1	1		0	0	0	0	0	0	0	0	1	0	0	0	0	0	0	1	1	1	Panvi_seq15825c
V5_UCLUSTfixed_0.90-Cluster_31529	0	0	0	0	0	0	0	0	1	0	0	0	0	0	0	1	1		0	0	0	0	0	0	0	0	1	0	0	0	0	0	0	1	1	1	Panvi_seq16530c
V5_UCLUSTfixed_0.90-Cluster_31530	0	0	0	0	0	0	0	0	1	0	0	0	0	0	0	1	1		0	0	0	0	0	0	0	0	1	0	0	0	0	0	0	1	1	1	Panvi_seq16545c
V5_UCLUSTfixed_0.90-Cluster_31531	0	0	0	0	0	0	0	0	1	0	0	0	0	0	0	1	1		0	0	0	0	0	0	0	0	1	0	0	0	0	0	0	1	1	1	Panvi_seq16554c
V5_UCLUSTfixed_0.90-Cluster_31532	0	0	0	0	0	0	0	0	1	0	0	0	0	0	0	1	1		0	0	0	0	0	0	0	0	1	0	0	0	0	0	0	1	1	1	Panvi_seq16635c
V5_UCLUSTfixed_0.90-Cluster_31534	0	0	0	0	0	0	0	0	1	0	0	0	0	0	0	1	1		0	0	0	0	0	0	0	0	1	0	0	0	0	0	0	1	1	1	Panvi_seq16944c
V5_UCLUSTfixed_0.90-Cluster_31539	0	0	0	0	0	0	0	0	1	0	0	0	0	0	0	1	1		0	0	0	0	0	0	0	0	1	0	0	0	0	0	0	1	1	1	Panvi_seq17421c
V5_UCLUSTfixed_0.90-Cluster_31542	0	0	0	0	0	0	0	0	1	0	0	0	0	0	0	1	1		0	0	0	0	0	0	0	0	1	0	0	0	0	0	0	1	1	1	Panvi_seq17598c
V5_UCLUSTfixed_0.90-Cluster_31546	0	0	0	0	0	0	0	0	1	0	0	0	0	0	0	1	1		0	0	0	0	0	0	0	0	1	0	0	0	0	0	0	1	1	1	Panvi_seq17865c
V5_UCLUSTfixed_0.90-Cluster_31547	0	0	0	0	0	0	0	0	1	0	0	0	0	0	0	1	1		0	0	0	0	0	0	0	0	1	0	0	0	0	0	0	1	1	1	Panvi_seq17874c
V5_UCLUSTfixed_0.90-Cluster_31549	0	0	0	0	0	0	0	0	1	0	0	0	0	0	0	1	1		0	0	0	0	0	0	0	0	1	0	0	0	0	0	0	1	1	1	Panvi_seq18061c
V5_UCLUSTfixed_0.90-Cluster_31552	0	0	0	0	0	0	0	0	1	0	0	0	0	0	0	1	1		0	0	0	0	0	0	0	0	1	0	0	0	0	0	0	1	1	1	Panvi_seq18470c
V5_UCLUSTfixed_0.90-Cluster_31553	0	0	0	0	0	0	0	0	1	0	0	0	0	0	0	1	1		0	0	0	0	0	0	0	0	1	0	0	0	0	0	0	1	1	1	Panvi_seq18541c
V5_UCLUSTfixed_0.90-Cluster_31554	0	0	0	0	0	0	0	0	1	0	0	0	0	0	0	1	1		0	0	0	0	0	0	0	0	1	0	0	0	0	0	0	1	1	1	Panvi_seq18679c
V5_UCLUSTfixed_0.90-Cluster_31555	0	0	0	0	0	0	0	0	1	0	0	0	0	0	0	1	1		0	0	0	0	0	0	0	0	1	0	0	0	0	0	0	1	1	1	Panvi_seq18960c
V5_UCLUSTfixed_0.90-Cluster_31556	0	0	0	0	0	0	0	0	1	0	0	0	0	0	0	1	1		0	0	0	0	0	0	0	0	1	0	0	0	0	0	0	1	1	1	Panvi_seq19030c
V5_UCLUSTfixed_0.90-Cluster_31559	0	0	0	0	0	0	0	0	1	0	0	0	0	0	0	1	1		0	0	0	0	0	0	0	0	1	0	0	0	0	0	0	1	1	1	Panvi_seq19248c
V5_UCLUSTfixed_0.90-Cluster_31561	0	0	0	0	0	0	0	0	1	0	0	0	0	0	0	1	1		0	0	0	0	0	0	0	0	1	0	0	0	0	0	0	1	1	1	Panvi_seq19397c
V5_UCLUSTfixed_0.90-Cluster_31570	0	0	0	0	0	0	0	0	1	0	0	0	0	0	0	1	1		0	0	0	0	0	0	0	0	1	0	0	0	0	0	0	1	1	1	Panvi_seq20240c
V5_UCLUSTfixed_0.90-Cluster_31576	0	0	0	0	0	0	0	0	1	0	0	0	0	0	0	1	1		0	0	0	0	0	0	0	0	1	0	0	0	0	0	0	1	1	1	Panvi_seq20809c
V5_UCLUSTfixed_0.90-Cluster_31577	0	0	0	0	0	0	0	0	1	0	0	0	0	0	0	1	1		0	0	0	0	0	0	0	0	1	0	0	0	0	0	0	1	1	1	Panvi_seq21135c
V5_UCLUSTfixed_0.90-Cluster_31579	0	0	0	0	0	0	0	0	1	0	0	0	0	0	0	1	1		0	0	0	0	0	0	0	0	1	0	0	0	0	0	0	1	1	1	Panvi_seq21253c
V5_UCLUSTfixed_0.90-Cluster_31581	0	0	0	0	0	0	0	0	1	0	0	0	0	0	0	1	1		0	0	0	0	0	0	0	0	1	0	0	0	0	0	0	1	1	1	Panvi_seq21653c
V5_UCLUSTfixed_0.90-Cluster_31583	0	0	0	0	0	0	0	0	1	0	0	0	0	0	0	1	1		0	0	0	0	0	0	0	0	1	0	0	0	0	0	0	1	1	1	Panvi_seq21897c
V5_UCLUSTfixed_0.90-Cluster_31584	0	0	0	0	0	0	0	0	1	0	0	0	0	0	0	1	1		0	0	0	0	0	0	0	0	1	0	0	0	0	0	0	1	1	1	Panvi_seq21928c
V5_UCLUSTfixed_0.90-Cluster_31587	0	0	0	0	0	0	0	0	1	0	0	0	0	0	0	1	1		0	0	0	0	0	0	0	0	1	0	0	0	0	0	0	1	1	1	Panvi_seq22342c
V5_UCLUSTfixed_0.90-Cluster_31591	0	0	0	0	0	0	0	0	1	0	0	0	0	0	0	1	1		0	0	0	0	0	0	0	0	1	0	0	0	0	0	0	1	1	1	Panvi_seq23059c
V5_UCLUSTfixed_0.90-Cluster_31592	0	0	0	0	0	0	0	0	1	0	0	0	0	0	0	1	1		0	0	0	0	0	0	0	0	1	0	0	0	0	0	0	1	1	1	Panvi_seq23123c
V5_UCLUSTfixed_0.90-Cluster_31593	0	0	0	0	0	0	0	0	1	0	0	0	0	0	0	1	1		0	0	0	0	0	0	0	0	1	0	0	0	0	0	0	1	1	1	Panvi_seq23190c
V5_UCLUSTfixed_0.90-Cluster_31597	0	0	0	0	0	0	0	0	1	0	0	0	0	0	0	1	1		0	0	0	0	0	0	0	0	1	0	0	0	0	0	0	1	1	1	Panvi_seq24220c
V5_UCLUSTfixed_0.90-Cluster_31600	0	0	0	0	0	0	0	0	1	0	0	0	0	0	0	1	1		0	0	0	0	0	0	0	0	1	0	0	0	0	0	0	1	1	1	Panvi_seq24547c
V5_UCLUSTfixed_0.90-Cluster_31601	0	0	0	0	0	0	0	0	1	0	0	0	0	0	0	1	1		0	0	0	0	0	0	0	0	1	0	0	0	0	0	0	1	1	1	Panvi_seq24642c
V5_UCLUSTfixed_0.90-Cluster_31602	0	0	0	0	0	0	0	0	1	0	0	0	0	0	0	1	1		0	0	0	0	0	0	0	0	1	0	0	0	0	0	0	1	1	1	Panvi_seq24675c
V5_UCLUSTfixed_0.90-Cluster_31610	0	0	0	0	0	0	0	0	1	0	0	0	0	0	0	1	1		0	0	0	0	0	0	0	0	1	0	0	0	0	0	0	1	1	1	Panvi_seq25797c
V5_UCLUSTfixed_0.90-Cluster_31611	0	0	0	0	0	0	0	0	1	0	0	0	0	0	0	1	1		0	0	0	0	0	0	0	0	1	0	0	0	0	0	0	1	1	1	Panvi_seq25844c
V5_UCLUSTfixed_0.90-Cluster_31612	0	0	0	0	0	0	0	0	1	0	0	0	0	0	0	1	1		0	0	0	0	0	0	0	0	1	0	0	0	0	0	0	1	1	1	Panvi_seq25923c
V5_UCLUSTfixed_0.90-Cluster_31613	0	0	0	0	0	0	0	0	1	0	0	0	0	0	0	1	1		0	0	0	0	0	0	0	0	1	0	0	0	0	0	0	1	1	1	Panvi_seq25959c
V5_UCLUSTfixed_0.90-Cluster_31616	0	0	0	0	0	0	0	0	1	0	0	0	0	0	0	1	1		0	0	0	0	0	0	0	0	1	0	0	0	0	0	0	1	1	1	Panvi_seq26395c
V5_UCLUSTfixed_0.90-Cluster_31618	0	0	0	0	0	0	0	0	1	0	0	0	0	0	0	1	1		0	0	0	0	0	0	0	0	1	0	0	0	0	0	0	1	1	1	Panvi_seq26608c
V5_UCLUSTfixed_0.90-Cluster_31619	0	0	0	0	0	0	0	0	1	0	0	0	0	0	0	1	1		0	0	0	0	0	0	0	0	1	0	0	0	0	0	0	1	1	1	Panvi_seq26839c
V5_UCLUSTfixed_0.90-Cluster_31620	0	0	0	0	0	0	0	0	1	0	0	0	0	0	0	1	1		0	0	0	0	0	0	0	0	1	0	0	0	0	0	0	1	1	1	Panvi_seq26904c
V5_UCLUSTfixed_0.90-Cluster_31622	0	0	0	0	0	0	0	0	1	0	0	0	0	0	0	1	1		0	0	0	0	0	0	0	0	1	0	0	0	0	0	0	1	1	1	Panvi_seq27136c
V5_UCLUSTfixed_0.90-Cluster_31623	0	0	0	0	0	0	0	0	1	0	0	0	0	0	0	1	1		0	0	0	0	0	0	0	0	1	0	0	0	0	0	0	1	1	1	Panvi_seq27396c
V5_UCLUSTfixed_0.90-Cluster_31624	0	0	0	0	0	0	0	0	1	0	0	0	0	0	0	1	1		0	0	0	0	0	0	0	0	1	0	0	0	0	0	0	1	1	1	Panvi_seq27596c
V5_UCLUSTfixed_0.90-Cluster_31625	0	0	0	0	0	0	0	0	1	0	0	0	0	0	0	1	1		0	0	0	0	0	0	0	0	1	0	0	0	0	0	0	1	1	1	Panvi_seq27710c
V5_UCLUSTfixed_0.90-Cluster_31626	0	0	0	0	0	0	0	0	1	0	0	0	0	0	0	1	1		0	0	0	0	0	0	0	0	1	0	0	0	0	0	0	1	1	1	Panvi_seq27762c
V5_UCLUSTfixed_0.90-Cluster_31627	0	0	0	0	0	0	0	0	1	0	0	0	0	0	0	1	1		0	0	0	0	0	0	0	0	1	0	0	0	0	0	0	1	1	1	Panvi_seq27918c
V5_UCLUSTfixed_0.90-Cluster_31629	0	0	0	0	0	0	0	0	1	0	0	0	0	0	0	1	1		0	0	0	0	0	0	0	0	1	0	0	0	0	0	0	1	1	1	Panvi_seq28081c
V5_UCLUSTfixed_0.90-Cluster_31633	0	0	0	0	0	0	0	0	1	0	0	0	0	0	0	1	1		0	0	0	0	0	0	0	0	1	0	0	0	0	0	0	1	1	1	Panvi_seq28314c
V5_UCLUSTfixed_0.90-Cluster_31634	0	0	0	0	0	0	0	0	1	0	0	0	0	0	0	1	1		0	0	0	0	0	0	0	0	1	0	0	0	0	0	0	1	1	1	Panvi_seq28533c
V5_UCLUSTfixed_0.90-Cluster_31635	0	0	0	0	0	0	0	0	1	0	0	0	0	0	0	1	1		0	0	0	0	0	0	0	0	1	0	0	0	0	0	0	1	1	1	Panvi_seq28559c
V5_UCLUSTfixed_0.90-Cluster_31636	0	0	0	0	0	0	0	0	1	0	0	0	0	0	0	1	1		0	0	0	0	0	0	0	0	1	0	0	0	0	0	0	1	1	1	Panvi_seq28585c
V5_UCLUSTfixed_0.90-Cluster_31637	0	0	0	0	0	0	0	0	1	0	0	0	0	0	0	1	1		0	0	0	0	0	0	0	0	1	0	0	0	0	0	0	1	1	1	Panvi_seq28622c
V5_UCLUSTfixed_0.90-Cluster_31639	0	0	0	0	0	0	0	0	1	0	0	0	0	0	0	1	1		0	0	0	0	0	0	0	0	1	0	0	0	0	0	0	1	1	1	Panvi_seq28752c
V5_UCLUSTfixed_0.90-Cluster_31640	0	0	0	0	0	0	0	0	1	0	0	0	0	0	0	1	1		0	0	0	0	0	0	0	0	1	0	0	0	0	0	0	1	1	1	Panvi_seq28837c
V5_UCLUSTfixed_0.90-Cluster_31641	0	0	0	0	0	0	0	0	1	0	0	0	0	0	0	1	1		0	0	0	0	0	0	0	0	1	0	0	0	0	0	0	1	1	1	Panvi_seq28855c
V5_UCLUSTfixed_0.90-Cluster_31642	0	0	0	0	0	0	0	0	1	0	0	0	0	0	0	1	1		0	0	0	0	0	0	0	0	1	0	0	0	0	0	0	1	1	1	Panvi_seq28914c
V5_UCLUSTfixed_0.90-Cluster_31643	0	0	0	0	0	0	0	0	1	0	0	0	0	0	0	1	1		0	0	0	0	0	0	0	0	1	0	0	0	0	0	0	1	1	1	Panvi_seq29048c
V5_UCLUSTfixed_0.90-Cluster_31644	0	0	0	0	0	0	0	0	1	0	0	0	0	0	0	1	1		0	0	0	0	0	0	0	0	1	0	0	0	0	0	0	1	1	1	Panvi_seq29095c
V5_UCLUSTfixed_0.90-Cluster_31648	0	0	0	0	0	0	0	0	1	0	0	0	0	0	0	1	1		0	0	0	0	0	0	0	0	1	0	0	0	0	0	0	1	1	1	Panvi_seq29437c
V5_UCLUSTfixed_0.90-Cluster_31651	0	0	0	0	0	0	0	0	1	0	0	0	0	0	0	1	1		0	0	0	0	0	0	0	0	1	0	0	0	0	0	0	1	1	1	Panvi_seq29604c
V5_UCLUSTfixed_0.90-Cluster_31652	0	0	0	0	0	0	0	0	1	0	0	0	0	0	0	1	1		0	0	0	0	0	0	0	0	1	0	0	0	0	0	0	1	1	1	Panvi_seq29886c
V5_UCLUSTfixed_0.90-Cluster_31655	0	0	0	0	0	0	0	0	1	0	0	0	0	0	0	1	1		0	0	0	0	0	0	0	0	1	0	0	0	0	0	0	1	1	1	Panvi_seq30456c
V5_UCLUSTfixed_0.90-Cluster_31657	0	0	0	0	0	0	0	0	1	0	0	0	0	0	0	1	1		0	0	0	0	0	0	0	0	1	0	0	0	0	0	0	1	1	1	Panvi_seq30767c
V5_UCLUSTfixed_0.90-Cluster_31658	0	0	0	0	0	0	0	0	1	0	0	0	0	0	0	1	1		0	0	0	0	0	0	0	0	1	0	0	0	0	0	0	1	1	1	Panvi_seq30803c
V5_UCLUSTfixed_0.90-Cluster_31660	0	0	0	0	0	0	0	0	1	0	0	0	0	0	0	1	1		0	0	0	0	0	0	0	0	1	0	0	0	0	0	0	1	1	1	Panvi_seq30858c
V5_UCLUSTfixed_0.90-Cluster_31661	0	0	0	0	0	0	0	0	1	0	0	0	0	0	0	1	1		0	0	0	0	0	0	0	0	1	0	0	0	0	0	0	1	1	1	Panvi_seq31030c
V5_UCLUSTfixed_0.90-Cluster_31664	0	0	0	0	0	0	0	0	1	0	0	0	0	0	0	1	1		0	0	0	0	0	0	0	0	1	0	0	0	0	0	0	1	1	1	Panvi_seq31084c
V5_UCLUSTfixed_0.90-Cluster_31667	0	0	0	0	0	0	0	0	1	0	0	0	0	0	0	1	1		0	0	0	0	0	0	0	0	1	0	0	0	0	0	0	1	1	1	Panvi_seq31363c
V5_UCLUSTfixed_0.90-Cluster_31668	0	0	0	0	0	0	0	0	1	0	0	0	0	0	0	1	1		0	0	0	0	0	0	0	0	1	0	0	0	0	0	0	1	1	1	Panvi_seq31524c
V5_UCLUSTfixed_0.90-Cluster_31669	0	0	0	0	0	0	0	0	1	0	0	0	0	0	0	1	1		0	0	0	0	0	0	0	0	1	0	0	0	0	0	0	1	1	1	Panvi_seq31700c
V5_UCLUSTfixed_0.90-Cluster_31673	0	0	0	0	0	0	0	0	1	0	0	0	0	0	0	1	1		0	0	0	0	0	0	0	0	1	0	0	0	0	0	0	1	1	1	Panvi_seq32017c
V5_UCLUSTfixed_0.90-Cluster_31674	0	0	0	0	0	0	0	0	1	0	0	0	0	0	0	1	1		0	0	0	0	0	0	0	0	1	0	0	0	0	0	0	1	1	1	Panvi_seq32069c
V5_UCLUSTfixed_0.90-Cluster_31675	0	0	0	0	0	0	0	0	1	0	0	0	0	0	0	1	1		0	0	0	0	0	0	0	0	1	0	0	0	0	0	0	1	1	1	Panvi_seq32133c
V5_UCLUSTfixed_0.90-Cluster_31676	0	0	0	0	0	0	0	0	1	0	0	0	0	0	0	1	1		0	0	0	0	0	0	0	0	1	0	0	0	0	0	0	1	1	1	Panvi_seq32169c
V5_UCLUSTfixed_0.90-Cluster_31679	0	0	0	0	0	0	0	0	1	0	0	0	0	0	0	1	1		0	0	0	0	0	0	0	0	1	0	0	0	0	0	0	1	1	1	Panvi_seq32677c
V5_UCLUSTfixed_0.90-Cluster_31680	0	0	0	0	0	0	0	0	1	0	0	0	0	0	0	1	1		0	0	0	0	0	0	0	0	1	0	0	0	0	0	0	1	1	1	Panvi_seq32707c
V5_UCLUSTfixed_0.90-Cluster_31681	0	0	0	0	0	0	0	0	1	0	0	0	0	0	0	1	1		0	0	0	0	0	0	0	0	1	0	0	0	0	0	0	1	1	1	Panvi_seq32796c
V5_UCLUSTfixed_0.90-Cluster_31682	0	0	0	0	0	0	0	0	1	0	0	0	0	0	0	1	1		0	0	0	0	0	0	0	0	1	0	0	0	0	0	0	1	1	1	Panvi_seq33096c
V5_UCLUSTfixed_0.90-Cluster_31684	0	0	0	0	0	0	0	0	1	0	0	0	0	0	0	1	1		0	0	0	0	0	0	0	0	1	0	0	0	0	0	0	1	1	1	Panvi_seq33458c
V5_UCLUSTfixed_0.90-Cluster_31685	0	0	0	0	0	0	0	0	1	0	0	0	0	0	0	1	1		0	0	0	0	0	0	0	0	1	0	0	0	0	0	0	1	1	1	Panvi_seq33947c
V5_UCLUSTfixed_0.90-Cluster_31688	0	0	0	0	0	0	0	0	1	0	0	0	0	0	0	1	1		0	0	0	0	0	0	0	0	1	0	0	0	0	0	0	1	1	1	Panvi_seq34098c
V5_UCLUSTfixed_0.90-Cluster_31690	0	0	0	0	0	0	0	0	1	0	0	0	0	0	0	1	1		0	0	0	0	0	0	0	0	1	0	0	0	0	0	0	1	1	1	Panvi_seq34205c
V5_UCLUSTfixed_0.90-Cluster_31691	0	0	0	0	0	0	0	0	1	0	0	0	0	0	0	1	1		0	0	0	0	0	0	0	0	1	0	0	0	0	0	0	1	1	1	Panvi_seq34218c
V5_UCLUSTfixed_0.90-Cluster_31692	0	0	0	0	0	0	0	0	1	0	0	0	0	0	0	1	1		0	0	0	0	0	0	0	0	1	0	0	0	0	0	0	1	1	1	Panvi_seq34319c
V5_UCLUSTfixed_0.90-Cluster_31694	0	0	0	0	0	0	0	0	1	0	0	0	0	0	0	1	1		0	0	0	0	0	0	0	0	1	0	0	0	0	0	0	1	1	1	Panvi_seq34607c
V5_UCLUSTfixed_0.90-Cluster_31695	0	0	0	0	0	0	0	0	1	0	0	0	0	0	0	1	1		0	0	0	0	0	0	0	0	1	0	0	0	0	0	0	1	1	1	Panvi_seq34637c
V5_UCLUSTfixed_0.90-Cluster_31696	0	0	0	0	0	0	0	0	1	0	0	0	0	0	0	1	1		0	0	0	0	0	0	0	0	1	0	0	0	0	0	0	1	1	1	Panvi_seq34709c
V5_UCLUSTfixed_0.90-Cluster_31698	0	0	0	0	0	0	0	0	1	0	0	0	0	0	0	1	1		0	0	0	0	0	0	0	0	1	0	0	0	0	0	0	1	1	1	Panvi_seq34904c
V5_UCLUSTfixed_0.90-Cluster_31701	0	0	0	0	0	0	0	0	1	0	0	0	0	0	0	1	1		0	0	0	0	0	0	0	0	1	0	0	0	0	0	0	1	1	1	Panvi_seq35141c
V5_UCLUSTfixed_0.90-Cluster_31708	0	0	0	0	0	0	0	0	1	0	0	0	0	0	0	1	1		0	0	0	0	0	0	0	0	1	0	0	0	0	0	0	1	1	1	Panvi_seq36197c
V5_UCLUSTfixed_0.90-Cluster_31709	0	0	0	0	0	0	0	0	1	0	0	0	0	0	0	1	1		0	0	0	0	0	0	0	0	1	0	0	0	0	0	0	1	1	1	Panvi_seq36400c
V5_UCLUSTfixed_0.90-Cluster_31710	0	0	0	0	0	0	0	0	1	0	0	0	0	0	0	1	1		0	0	0	0	0	0	0	0	1	0	0	0	0	0	0	1	1	1	Panvi_seq36404c
V5_UCLUSTfixed_0.90-Cluster_31711	0	0	0	0	0	0	0	0	1	0	0	0	0	0	0	1	1		0	0	0	0	0	0	0	0	1	0	0	0	0	0	0	1	1	1	Panvi_seq36416c
V5_UCLUSTfixed_0.90-Cluster_31713	0	0	0	0	0	0	0	0	1	0	0	0	0	0	0	1	1		0	0	0	0	0	0	0	0	1	0	0	0	0	0	0	1	1	1	Panvi_seq36942c
V5_UCLUSTfixed_0.90-Cluster_31716	0	0	0	0	0	0	0	0	1	0	0	0	0	0	0	1	1		0	0	0	0	0	0	0	0	1	0	0	0	0	0	0	1	1	1	Panvi_seq37319c
V5_UCLUSTfixed_0.90-Cluster_31720	0	0	0	0	0	0	0	0	1	0	0	0	0	0	0	1	1		0	0	0	0	0	0	0	0	1	0	0	0	0	0	0	1	1	1	Panvi_seq37539c
V5_UCLUSTfixed_0.90-Cluster_31724	0	0	0	0	0	0	0	0	1	0	0	0	0	0	0	1	1		0	0	0	0	0	0	0	0	1	0	0	0	0	0	0	1	1	1	Panvi_seq37973c
V5_UCLUSTfixed_0.90-Cluster_31725	0	0	0	0	0	0	0	0	1	0	0	0	0	0	0	1	1		0	0	0	0	0	0	0	0	1	0	0	0	0	0	0	1	1	1	Panvi_seq38105c
V5_UCLUSTfixed_0.90-Cluster_31726	0	0	0	0	0	0	0	0	1	0	0	0	0	0	0	1	1		0	0	0	0	0	0	0	0	1	0	0	0	0	0	0	1	1	1	Panvi_seq38175c
V5_UCLUSTfixed_0.90-Cluster_31728	0	0	0	0	0	0	0	0	1	0	0	0	0	0	0	1	1		0	0	0	0	0	0	0	0	1	0	0	0	0	0	0	1	1	1	Panvi_seq38612c
V5_UCLUSTfixed_0.90-Cluster_31731	0	0	0	0	0	0	0	0	1	0	0	0	0	0	0	1	1		0	0	0	0	0	0	0	0	1	0	0	0	0	0	0	1	1	1	Panvi_seq38856c
V5_UCLUSTfixed_0.90-Cluster_31732	0	0	0	0	0	0	0	0	1	0	0	0	0	0	0	1	1		0	0	0	0	0	0	0	0	1	0	0	0	0	0	0	1	1	1	Panvi_seq38876c
V5_UCLUSTfixed_0.90-Cluster_31735	0	0	0	0	0	0	0	0	1	0	0	0	0	0	0	1	1		0	0	0	0	0	0	0	0	1	0	0	0	0	0	0	1	1	1	Panvi_seq39561c
V5_UCLUSTfixed_0.90-Cluster_31738	0	0	0	0	0	0	0	0	1	0	0	0	0	0	0	1	1		0	0	0	0	0	0	0	0	1	0	0	0	0	0	0	1	1	1	Panvi_seq39674c
V5_UCLUSTfixed_0.90-Cluster_31739	0	0	0	0	0	0	0	0	1	0	0	0	0	0	0	1	1		0	0	0	0	0	0	0	0	1	0	0	0	0	0	0	1	1	1	Panvi_seq39878c
V5_UCLUSTfixed_0.90-Cluster_31742	0	0	0	0	0	0	0	0	1	0	0	0	0	0	0	1	1		0	0	0	0	0	0	0	0	1	0	0	0	0	0	0	1	1	1	Panvi_seq40381c
V5_UCLUSTfixed_0.90-Cluster_31743	0	0	0	0	0	0	0	0	1	0	0	0	0	0	0	1	1		0	0	0	0	0	0	0	0	1	0	0	0	0	0	0	1	1	1	Panvi_seq40426c
V5_UCLUSTfixed_0.90-Cluster_31745	0	0	0	0	0	0	0	0	1	0	0	0	0	0	0	1	1		0	0	0	0	0	0	0	0	1	0	0	0	0	0	0	1	1	1	Panvi_seq40733c
V5_UCLUSTfixed_0.90-Cluster_31747	0	0	0	0	0	0	0	0	1	0	0	0	0	0	0	1	1		0	0	0	0	0	0	0	0	1	0	0	0	0	0	0	1	1	1	Panvi_seq41225c
V5_UCLUSTfixed_0.90-Cluster_31748	0	0	0	0	0	0	0	0	1	0	0	0	0	0	0	1	1		0	0	0	0	0	0	0	0	1	0	0	0	0	0	0	1	1	1	Panvi_seq41370c
V5_UCLUSTfixed_0.90-Cluster_31749	0	0	0	0	0	0	0	0	1	0	0	0	0	0	0	1	1		0	0	0	0	0	0	0	0	1	0	0	0	0	0	0	1	1	1	Panvi_seq41781c
V5_UCLUSTfixed_0.90-Cluster_31751	0	0	0	0	0	0	0	0	1	0	0	0	0	0	0	1	1		0	0	0	0	0	0	0	0	1	0	0	0	0	0	0	1	1	1	Panvi_seq42021c
V5_UCLUSTfixed_0.90-Cluster_31752	0	0	0	0	0	0	0	0	1	0	0	0	0	0	0	1	1		0	0	0	0	0	0	0	0	1	0	0	0	0	0	0	1	1	1	Panvi_seq42205c
V5_UCLUSTfixed_0.90-Cluster_31753	0	0	0	0	0	0	0	0	1	0	0	0	0	0	0	1	1		0	0	0	0	0	0	0	0	1	0	0	0	0	0	0	1	1	1	Panvi_seq42284c
V5_UCLUSTfixed_0.90-Cluster_31754	0	0	0	0	0	0	0	0	1	0	0	0	0	0	0	1	1		0	0	0	0	0	0	0	0	1	0	0	0	0	0	0	1	1	1	Panvi_seq42463c
V5_UCLUSTfixed_0.90-Cluster_31756	0	0	0	0	0	0	0	0	1	0	0	0	0	0	0	1	1		0	0	0	0	0	0	0	0	1	0	0	0	0	0	0	1	1	1	Panvi_seq42937c
V5_UCLUSTfixed_0.90-Cluster_31757	0	0	0	0	0	0	0	0	1	0	0	0	0	0	0	1	1		0	0	0	0	0	0	0	0	1	0	0	0	0	0	0	1	1	1	Panvi_seq43009c
V5_UCLUSTfixed_0.90-Cluster_31759	0	0	0	0	0	0	0	0	1	0	0	0	0	0	0	1	1		0	0	0	0	0	0	0	0	1	0	0	0	0	0	0	1	1	1	Panvi_seq43289c
V5_UCLUSTfixed_0.90-Cluster_31762	0	0	0	0	0	0	0	0	1	0	0	0	0	0	0	1	1		0	0	0	0	0	0	0	0	1	0	0	0	0	0	0	1	1	1	Panvi_seq43654c
V5_UCLUSTfixed_0.90-Cluster_31763	0	0	0	0	0	0	0	0	1	0	0	0	0	0	0	1	1		0	0	0	0	0	0	0	0	1	0	0	0	0	0	0	1	1	1	Panvi_seq43735c
V5_UCLUSTfixed_0.90-Cluster_31766	0	0	0	0	0	0	0	0	1	0	0	0	0	0	0	1	1		0	0	0	0	0	0	0	0	1	0	0	0	0	0	0	1	1	1	Panvi_seq44165c
V5_UCLUSTfixed_0.90-Cluster_31768	0	0	0	0	0	0	0	0	1	0	0	0	0	0	0	1	1		0	0	0	0	0	0	0	0	1	0	0	0	0	0	0	1	1	1	Panvi_seq44322c
V5_UCLUSTfixed_0.90-Cluster_31771	0	0	0	0	0	0	0	0	1	0	0	0	0	0	0	1	1		0	0	0	0	0	0	0	0	1	0	0	0	0	0	0	1	1	1	Panvi_seq44902c
V5_UCLUSTfixed_0.90-Cluster_31773	0	0	0	0	0	0	0	0	1	0	0	0	0	0	0	1	1		0	0	0	0	0	0	0	0	1	0	0	0	0	0	0	1	1	1	Panvi_seq44988c
V5_UCLUSTfixed_0.90-Cluster_31774	0	0	0	0	0	0	0	0	1	0	0	0	0	0	0	1	1		0	0	0	0	0	0	0	0	1	0	0	0	0	0	0	1	1	1	Panvi_seq45297c
V5_UCLUSTfixed_0.90-Cluster_31777	0	0	0	0	0	0	0	0	1	0	0	0	0	0	0	1	1		0	0	0	0	0	0	0	0	1	0	0	0	0	0	0	1	1	1	Panvi_seq46160c
V5_UCLUSTfixed_0.90-Cluster_31780	0	0	0	0	0	0	0	0	1	0	0	0	0	0	0	1	1		0	0	0	0	0	0	0	0	1	0	0	0	0	0	0	1	1	1	Panvi_seq46818c
V5_UCLUSTfixed_0.90-Cluster_31782	0	0	0	0	0	0	0	0	1	0	0	0	0	0	0	1	1		0	0	0	0	0	0	0	0	1	0	0	0	0	0	0	1	1	1	Panvi_seq46969c
V5_UCLUSTfixed_0.90-Cluster_31783	0	0	0	0	0	0	0	0	1	0	0	0	0	0	0	1	1		0	0	0	0	0	0	0	0	1	0	0	0	0	0	0	1	1	1	Panvi_seq47018c
V5_UCLUSTfixed_0.90-Cluster_31784	0	0	0	0	0	0	0	0	1	0	0	0	0	0	0	1	1		0	0	0	0	0	0	0	0	1	0	0	0	0	0	0	1	1	1	Panvi_seq47046c
V5_UCLUSTfixed_0.90-Cluster_31788	0	0	0	0	0	0	0	0	1	0	0	0	0	0	0	1	1		0	0	0	0	0	0	0	0	1	0	0	0	0	0	0	1	1	1	Panvi_seq47395c
V5_UCLUSTfixed_0.90-Cluster_31789	0	0	0	0	0	0	0	0	1	0	0	0	0	0	0	1	1		0	0	0	0	0	0	0	0	1	0	0	0	0	0	0	1	1	1	Panvi_seq47510c
V5_UCLUSTfixed_0.90-Cluster_31790	0	0	0	0	0	0	0	0	1	0	0	0	0	0	0	1	1		0	0	0	0	0	0	0	0	1	0	0	0	0	0	0	1	1	1	Panvi_seq47828c
V5_UCLUSTfixed_0.90-Cluster_31793	0	0	0	0	0	0	0	0	1	0	0	0	0	0	0	1	1		0	0	0	0	0	0	0	0	1	0	0	0	0	0	0	1	1	1	Panvi_seq48176c
V5_UCLUSTfixed_0.90-Cluster_31795	0	0	0	0	0	0	0	0	1	0	0	0	0	0	0	1	1		0	0	0	0	0	0	0	0	1	0	0	0	0	0	0	1	1	1	Panvi_seq48308c
V5_UCLUSTfixed_0.90-Cluster_31796	0	0	0	0	0	0	0	0	1	0	0	0	0	0	0	1	1		0	0	0	0	0	0	0	0	1	0	0	0	0	0	0	1	1	1	Panvi_seq48776c
V5_UCLUSTfixed_0.90-Cluster_31797	0	0	0	0	0	0	0	0	1	0	0	0	0	0	0	1	1		0	0	0	0	0	0	0	0	1	0	0	0	0	0	0	1	1	1	Panvi_seq49013c
V5_UCLUSTfixed_0.90-Cluster_31807	0	0	0	0	0	0	0	0	1	0	0	0	0	0	0	1	1		0	0	0	0	0	0	0	0	1	0	0	0	0	0	0	1	1	1	Panvi_seq49921c
V5_UCLUSTfixed_0.90-Cluster_31808	0	0	0	0	0	0	0	0	1	0	0	0	0	0	0	1	1		0	0	0	0	0	0	0	0	1	0	0	0	0	0	0	1	1	1	Panvi_seq49949c
V5_UCLUSTfixed_0.90-Cluster_31809	0	0	0	0	0	0	0	0	1	0	0	0	0	0	0	1	1		0	0	0	0	0	0	0	0	1	0	0	0	0	0	0	1	1	1	Panvi_seq49961c
V5_UCLUSTfixed_0.90-Cluster_31810	0	0	0	0	0	0	0	0	1	0	0	0	0	0	0	1	1		0	0	0	0	0	0	0	0	1	0	0	0	0	0	0	1	1	1	Panvi_seq50225c
V5_UCLUSTfixed_0.90-Cluster_31813	0	0	0	0	0	0	0	0	1	0	0	0	0	0	0	1	1		0	0	0	0	0	0	0	0	1	0	0	0	0	0	0	1	1	1	Panvi_seq50402c
V5_UCLUSTfixed_0.90-Cluster_31814	0	0	0	0	0	0	0	0	1	0	0	0	0	0	0	1	1		0	0	0	0	0	0	0	0	1	0	0	0	0	0	0	1	1	1	Panvi_seq50896c
V5_UCLUSTfixed_0.90-Cluster_31815	0	0	0	0	0	0	0	0	1	0	0	0	0	0	0	1	1		0	0	0	0	0	0	0	0	1	0	0	0	0	0	0	1	1	1	Panvi_seq51123c
V5_UCLUSTfixed_0.90-Cluster_31816	0	0	0	0	0	0	0	0	1	0	0	0	0	0	0	1	1		0	0	0	0	0	0	0	0	1	0	0	0	0	0	0	1	1	1	Panvi_seq51199c
V5_UCLUSTfixed_0.90-Cluster_31817	0	0	0	0	0	0	0	0	1	0	0	0	0	0	0	1	1		0	0	0	0	0	0	0	0	1	0	0	0	0	0	0	1	1	1	Panvi_seq51426c
V5_UCLUSTfixed_0.90-Cluster_31818	0	0	0	0	0	0	0	0	1	0	0	0	0	0	0	1	1		0	0	0	0	0	0	0	0	1	0	0	0	0	0	0	1	1	1	Panvi_seq51524c
V5_UCLUSTfixed_0.90-Cluster_31821	0	0	0	0	0	0	0	0	1	0	0	0	0	0	0	1	1		0	0	0	0	0	0	0	0	1	0	0	0	0	0	0	1	1	1	Panvi_seq52056c
V5_UCLUSTfixed_0.90-Cluster_31829	0	0	0	0	0	0	0	0	1	0	0	0	0	0	0	1	1		0	0	0	0	0	0	0	0	1	0	0	0	0	0	0	1	1	1	Panvi_seq52793c
V5_UCLUSTfixed_0.90-Cluster_31833	0	0	0	0	0	0	0	0	1	0	0	0	0	0	0	1	1		0	0	0	0	0	0	0	0	1	0	0	0	0	0	0	1	1	1	Panvi_seq52966c
V5_UCLUSTfixed_0.90-Cluster_31834	0	0	0	0	0	0	0	0	1	0	0	0	0	0	0	1	1		0	0	0	0	0	0	0	0	1	0	0	0	0	0	0	1	1	1	Panvi_seq52991c
V5_UCLUSTfixed_0.90-Cluster_31835	0	0	0	0	0	0	0	0	1	0	0	0	0	0	0	1	1		0	0	0	0	0	0	0	0	1	0	0	0	0	0	0	1	1	1	Panvi_seq53019c
V5_UCLUSTfixed_0.90-Cluster_31839	0	0	0	0	0	0	0	0	1	0	0	0	0	0	0	1	1		0	0	0	0	0	0	0	0	1	0	0	0	0	0	0	1	1	1	Panvi_seq53163c
V5_UCLUSTfixed_0.90-Cluster_31840	0	0	0	0	0	0	0	0	1	0	0	0	0	0	0	1	1		0	0	0	0	0	0	0	0	1	0	0	0	0	0	0	1	1	1	Panvi_seq53261c
V5_UCLUSTfixed_0.90-Cluster_31841	0	0	0	0	0	0	0	0	1	0	0	0	0	0	0	1	1		0	0	0	0	0	0	0	0	1	0	0	0	0	0	0	1	1	1	Panvi_seq53362c
V5_UCLUSTfixed_0.90-Cluster_31843	0	0	0	0	0	0	0	0	1	0	0	0	0	0	0	1	1		0	0	0	0	0	0	0	0	1	0	0	0	0	0	0	1	1	1	Panvi_seq53567c
V5_UCLUSTfixed_0.90-Cluster_31844	0	0	0	0	0	0	0	0	1	0	0	0	0	0	0	1	1		0	0	0	0	0	0	0	0	1	0	0	0	0	0	0	1	1	1	Panvi_seq53630c
V5_UCLUSTfixed_0.90-Cluster_31845	0	0	0	0	0	0	0	0	1	0	0	0	0	0	0	1	1		0	0	0	0	0	0	0	0	1	0	0	0	0	0	0	1	1	1	Panvi_seq53776c
V5_UCLUSTfixed_0.90-Cluster_31846	0	0	0	0	0	0	0	0	1	0	0	0	0	0	0	1	1		0	0	0	0	0	0	0	0	1	0	0	0	0	0	0	1	1	1	Panvi_seq54100c
V5_UCLUSTfixed_0.90-Cluster_31847	0	0	0	0	0	0	0	0	1	0	0	0	0	0	0	1	1		0	0	0	0	0	0	0	0	1	0	0	0	0	0	0	1	1	1	Panvi_seq54118c
V5_UCLUSTfixed_0.90-Cluster_31848	0	0	0	0	0	0	0	0	1	0	0	0	0	0	0	1	1		0	0	0	0	0	0	0	0	1	0	0	0	0	0	0	1	1	1	Panvi_seq54193c
V5_UCLUSTfixed_0.90-Cluster_31849	0	0	0	0	0	0	0	0	1	0	0	0	0	0	0	1	1		0	0	0	0	0	0	0	0	1	0	0	0	0	0	0	1	1	1	Panvi_seq54494c
V5_UCLUSTfixed_0.90-Cluster_31852	0	0	0	0	0	0	0	0	1	0	0	0	0	0	0	1	1		0	0	0	0	0	0	0	0	1	0	0	0	0	0	0	1	1	1	Panvi_seq54646c
V5_UCLUSTfixed_0.90-Cluster_31854	0	0	0	0	0	0	0	0	1	0	0	0	0	0	0	1	1		0	0	0	0	0	0	0	0	1	0	0	0	0	0	0	1	1	1	Panvi_seq54963c
V5_UCLUSTfixed_0.90-Cluster_31855	0	0	0	0	0	0	0	0	1	0	0	0	0	0	0	1	1		0	0	0	0	0	0	0	0	1	0	0	0	0	0	0	1	1	1	Panvi_seq55102c
V5_UCLUSTfixed_0.90-Cluster_31856	0	0	0	0	0	0	0	0	1	0	0	0	0	0	0	1	1		0	0	0	0	0	0	0	0	1	0	0	0	0	0	0	1	1	1	Panvi_seq55147c
V5_UCLUSTfixed_0.90-Cluster_31857	0	0	0	0	0	0	0	0	1	0	0	0	0	0	0	1	1		0	0	0	0	0	0	0	0	1	0	0	0	0	0	0	1	1	1	Panvi_seq55356c
V5_UCLUSTfixed_0.90-Cluster_31860	0	0	0	0	0	0	0	0	1	0	0	0	0	0	0	1	1		0	0	0	0	0	0	0	0	1	0	0	0	0	0	0	1	1	1	Panvi_seq56164c
V5_UCLUSTfixed_0.90-Cluster_31862	0	0	0	0	0	0	0	0	1	0	0	0	0	0	0	1	1		0	0	0	0	0	0	0	0	1	0	0	0	0	0	0	1	1	1	Panvi_seq56355c
V5_UCLUSTfixed_0.90-Cluster_31863	0	0	0	0	0	0	0	0	1	0	0	0	0	0	0	1	1		0	0	0	0	0	0	0	0	1	0	0	0	0	0	0	1	1	1	Panvi_seq56560c
V5_UCLUSTfixed_0.90-Cluster_31864	0	0	0	0	0	0	0	0	1	0	0	0	0	0	0	1	1		0	0	0	0	0	0	0	0	1	0	0	0	0	0	0	1	1	1	Panvi_seq56605c
V5_UCLUSTfixed_0.90-Cluster_31866	0	0	0	0	0	0	0	0	1	0	0	0	0	0	0	1	1		0	0	0	0	0	0	0	0	1	0	0	0	0	0	0	1	1	1	Panvi_seq56940c
V5_UCLUSTfixed_0.90-Cluster_31867	0	0	0	0	0	0	0	0	1	0	0	0	0	0	0	1	1		0	0	0	0	0	0	0	0	1	0	0	0	0	0	0	1	1	1	Panvi_seq57080c
V5_UCLUSTfixed_0.90-Cluster_31868	0	0	0	0	0	0	0	0	1	0	0	0	0	0	0	1	1		0	0	0	0	0	0	0	0	1	0	0	0	0	0	0	1	1	1	Panvi_seq57215c
V5_UCLUSTfixed_0.90-Cluster_31874	0	0	0	0	0	0	0	0	1	0	0	0	0	0	0	1	1		0	0	0	0	0	0	0	0	1	0	0	0	0	0	0	1	1	1	Panvi_seq57550c
V5_UCLUSTfixed_0.90-Cluster_31876	0	0	0	0	0	0	0	0	1	0	0	0	0	0	0	1	1		0	0	0	0	0	0	0	0	1	0	0	0	0	0	0	1	1	1	Panvi_seq58010c
V5_UCLUSTfixed_0.90-Cluster_31879	0	0	0	0	0	0	0	0	1	0	0	0	0	0	0	1	1		0	0	0	0	0	0	0	0	1	0	0	0	0	0	0	1	1	1	Panvi_seq59590c
V5_UCLUSTfixed_0.90-Cluster_31880	0	0	0	0	0	0	0	0	1	0	0	0	0	0	0	1	1		0	0	0	0	0	0	0	0	1	0	0	0	0	0	0	1	1	1	Panvi_seq59779c
V5_UCLUSTfixed_0.90-Cluster_31882	0	0	0	0	0	0	0	0	1	0	0	0	0	0	0	1	1		0	0	0	0	0	0	0	0	1	0	0	0	0	0	0	1	1	1	Panvi_seq59901c
V5_UCLUSTfixed_0.90-Cluster_31884	0	0	0	0	0	0	0	0	1	0	0	0	0	0	0	1	1		0	0	0	0	0	0	0	0	1	0	0	0	0	0	0	1	1	1	Panvi_seq59987c
V5_UCLUSTfixed_0.90-Cluster_31886	0	0	0	0	0	0	0	0	1	0	0	0	0	0	0	1	1		0	0	0	0	0	0	0	0	1	0	0	0	0	0	0	1	1	1	Panvi_seq60131c
V5_UCLUSTfixed_0.90-Cluster_31890	0	0	0	0	0	0	0	0	1	0	0	0	0	0	0	1	1		0	0	0	0	0	0	0	0	1	0	0	0	0	0	0	1	1	1	Panvi_seq60602c
V5_UCLUSTfixed_0.90-Cluster_31893	0	0	0	0	0	0	0	0	1	0	0	0	0	0	0	1	1		0	0	0	0	0	0	0	0	1	0	0	0	0	0	0	1	1	1	Panvi_seq61764c
V5_UCLUSTfixed_0.90-Cluster_31894	0	0	0	0	0	0	0	0	1	0	0	0	0	0	0	1	1		0	0	0	0	0	0	0	0	1	0	0	0	0	0	0	1	1	1	Panvi_seq61885c
V5_UCLUSTfixed_0.90-Cluster_31895	0	0	0	0	0	0	0	0	1	0	0	0	0	0	0	1	1		0	0	0	0	0	0	0	0	1	0	0	0	0	0	0	1	1	1	Panvi_seq61977c
V5_UCLUSTfixed_0.90-Cluster_31896	0	0	0	0	0	0	0	0	1	0	0	0	0	0	0	1	1		0	0	0	0	0	0	0	0	1	0	0	0	0	0	0	1	1	1	Panvi_seq62090c
V5_UCLUSTfixed_0.90-Cluster_31897	0	0	0	0	0	0	0	0	1	0	0	0	0	0	0	1	1		0	0	0	0	0	0	0	0	1	0	0	0	0	0	0	1	1	1	Panvi_seq62148c
V5_UCLUSTfixed_0.90-Cluster_31898	0	0	0	0	0	0	0	0	1	0	0	0	0	0	0	1	1		0	0	0	0	0	0	0	0	1	0	0	0	0	0	0	1	1	1	Panvi_seq62221c
V5_UCLUSTfixed_0.90-Cluster_31901	0	0	0	0	0	0	0	0	1	0	0	0	0	0	0	1	1		0	0	0	0	0	0	0	0	1	0	0	0	0	0	0	1	1	1	Panvi_seq62375c
V5_UCLUSTfixed_0.90-Cluster_31903	0	0	0	0	0	0	0	0	1	0	0	0	0	0	0	1	1		0	0	0	0	0	0	0	0	1	0	0	0	0	0	0	1	1	1	Panvi_seq62499c
V5_UCLUSTfixed_0.90-Cluster_31906	0	0	0	0	0	0	0	0	1	0	0	0	0	0	0	1	1		0	0	0	0	0	0	0	0	1	0	0	0	0	0	0	1	1	1	Panvi_seq62691c
V5_UCLUSTfixed_0.90-Cluster_31907	0	0	0	0	0	0	0	0	1	0	0	0	0	0	0	1	1		0	0	0	0	0	0	0	0	1	0	0	0	0	0	0	1	1	1	Panvi_seq62817c
V5_UCLUSTfixed_0.90-Cluster_31908	0	0	0	0	0	0	0	0	1	0	0	0	0	0	0	1	1		0	0	0	0	0	0	0	0	1	0	0	0	0	0	0	1	1	1	Panvi_seq62925c
V5_UCLUSTfixed_0.90-Cluster_31910	0	0	0	0	0	0	0	0	1	0	0	0	0	0	0	1	1		0	0	0	0	0	0	0	0	1	0	0	0	0	0	0	1	1	1	Panvi_seq63248c
V5_UCLUSTfixed_0.90-Cluster_31912	0	0	0	0	0	0	0	0	1	0	0	0	0	0	0	1	1		0	0	0	0	0	0	0	0	1	0	0	0	0	0	0	1	1	1	Panvi_seq63445c
V5_UCLUSTfixed_0.90-Cluster_31913	0	0	0	0	0	0	0	0	1	0	0	0	0	0	0	1	1		0	0	0	0	0	0	0	0	1	0	0	0	0	0	0	1	1	1	Panvi_seq63636c
V5_UCLUSTfixed_0.90-Cluster_31914	0	0	0	0	0	0	0	0	1	0	0	0	0	0	0	1	1		0	0	0	0	0	0	0	0	1	0	0	0	0	0	0	1	1	1	Panvi_seq63637c
V5_UCLUSTfixed_0.90-Cluster_31915	0	0	0	0	0	0	0	0	1	0	0	0	0	0	0	1	1		0	0	0	0	0	0	0	0	1	0	0	0	0	0	0	1	1	1	Panvi_seq64007c
V5_UCLUSTfixed_0.90-Cluster_31917	0	0	0	0	0	0	0	0	1	0	0	0	0	0	0	1	1		0	0	0	0	0	0	0	0	1	0	0	0	0	0	0	1	1	1	Panvi_seq64327c
V5_UCLUSTfixed_0.90-Cluster_31919	0	0	0	0	0	0	0	0	1	0	0	0	0	0	0	1	1		0	0	0	0	0	0	0	0	1	0	0	0	0	0	0	1	1	1	Panvi_seq64739c
V5_UCLUSTfixed_0.90-Cluster_31920	0	0	0	0	0	0	0	0	1	0	0	0	0	0	0	1	1		0	0	0	0	0	0	0	0	1	0	0	0	0	0	0	1	1	1	Panvi_seq64919c
V5_UCLUSTfixed_0.90-Cluster_31930	0	0	0	0	0	0	0	0	1	0	0	0	0	0	0	1	1		0	0	0	0	0	0	0	0	1	0	0	0	0	0	0	1	1	1	Panvi_seq66673c
V5_UCLUSTfixed_0.90-Cluster_31931	0	0	0	0	0	0	0	0	1	0	0	0	0	0	0	1	1		0	0	0	0	0	0	0	0	1	0	0	0	0	0	0	1	1	1	Panvi_seq66728c
V5_UCLUSTfixed_0.90-Cluster_31932	0	0	0	0	0	0	0	0	1	0	0	0	0	0	0	1	1		0	0	0	0	0	0	0	0	1	0	0	0	0	0	0	1	1	1	Panvi_seq66736c
V5_UCLUSTfixed_0.90-Cluster_31933	0	0	0	0	0	0	0	0	1	0	0	0	0	0	0	1	1		0	0	0	0	0	0	0	0	1	0	0	0	0	0	0	1	1	1	Panvi_seq66800c
V5_UCLUSTfixed_0.90-Cluster_31934	0	0	0	0	0	0	0	0	1	0	0	0	0	0	0	1	1		0	0	0	0	0	0	0	0	1	0	0	0	0	0	0	1	1	1	Panvi_seq66887c
V5_UCLUSTfixed_0.90-Cluster_31936	0	0	0	0	0	0	0	0	1	0	0	0	0	0	0	1	1		0	0	0	0	0	0	0	0	1	0	0	0	0	0	0	1	1	1	Panvi_seq67422c
V5_UCLUSTfixed_0.90-Cluster_31937	0	0	0	0	0	0	0	0	1	0	0	0	0	0	0	1	1		0	0	0	0	0	0	0	0	1	0	0	0	0	0	0	1	1	1	Panvi_seq67477c
V5_UCLUSTfixed_0.90-Cluster_31942	0	0	0	0	0	0	0	0	1	0	0	0	0	0	0	1	1		0	0	0	0	0	0	0	0	1	0	0	0	0	0	0	1	1	1	Panvi_seq68664c
V5_UCLUSTfixed_0.90-Cluster_31944	0	0	0	0	0	0	0	0	1	0	0	0	0	0	0	1	1		0	0	0	0	0	0	0	0	1	0	0	0	0	0	0	1	1	1	Panvi_seq68802c
V5_UCLUSTfixed_0.90-Cluster_31946	0	0	0	0	0	0	0	0	1	0	0	0	0	0	0	1	1		0	0	0	0	0	0	0	0	1	0	0	0	0	0	0	1	1	1	Panvi_seq68999c
V5_UCLUSTfixed_0.90-Cluster_31948	0	0	0	0	0	0	0	0	1	0	0	0	0	0	0	1	1		0	0	0	0	0	0	0	0	1	0	0	0	0	0	0	1	1	1	Panvi_seq69401c
V5_UCLUSTfixed_0.90-Cluster_31949	0	0	0	0	0	0	0	0	1	0	0	0	0	0	0	1	1		0	0	0	0	0	0	0	0	1	0	0	0	0	0	0	1	1	1	Panvi_seq69415c
V5_UCLUSTfixed_0.90-Cluster_31951	0	0	0	0	0	0	0	0	1	0	0	0	0	0	0	1	1		0	0	0	0	0	0	0	0	1	0	0	0	0	0	0	1	1	1	Panvi_seq69903c
V5_UCLUSTfixed_0.90-Cluster_31954	0	0	0	0	0	0	0	0	1	0	0	0	0	0	0	1	1		0	0	0	0	0	0	0	0	1	0	0	0	0	0	0	1	1	1	Panvi_seq70473c
V5_UCLUSTfixed_0.90-Cluster_31955	0	0	0	0	0	0	0	0	1	0	0	0	0	0	0	1	1		0	0	0	0	0	0	0	0	1	0	0	0	0	0	0	1	1	1	Panvi_seq70493c
V5_UCLUSTfixed_0.90-Cluster_31956	0	0	0	0	0	0	0	0	1	0	0	0	0	0	0	1	1		0	0	0	0	0	0	0	0	1	0	0	0	0	0	0	1	1	1	Panvi_seq70612c
V5_UCLUSTfixed_0.90-Cluster_31958	0	0	0	0	0	0	0	0	1	0	0	0	0	0	0	1	1		0	0	0	0	0	0	0	0	1	0	0	0	0	0	0	1	1	1	Panvi_seq70778c
V5_UCLUSTfixed_0.90-Cluster_31961	0	0	0	0	0	0	0	0	1	0	0	0	0	0	0	1	1		0	0	0	0	0	0	0	0	1	0	0	0	0	0	0	1	1	1	Panvi_seq71097c
V5_UCLUSTfixed_0.90-Cluster_31963	0	0	0	0	0	0	0	0	1	0	0	0	0	0	0	1	1		0	0	0	0	0	0	0	0	1	0	0	0	0	0	0	1	1	1	Panvi_seq71185c
V5_UCLUSTfixed_0.90-Cluster_31965	0	0	0	0	0	0	0	0	1	0	0	0	0	0	0	1	1		0	0	0	0	0	0	0	0	1	0	0	0	0	0	0	1	1	1	Panvi_seq71309c
V5_UCLUSTfixed_0.90-Cluster_31968	0	0	0	0	0	0	0	0	1	0	0	0	0	0	0	1	1		0	0	0	0	0	0	0	0	1	0	0	0	0	0	0	1	1	1	Panvi_seq71641c
V5_UCLUSTfixed_0.90-Cluster_31970	0	0	0	0	0	0	0	0	1	0	0	0	0	0	0	1	1		0	0	0	0	0	0	0	0	1	0	0	0	0	0	0	1	1	1	Panvi_seq71952c
V5_UCLUSTfixed_0.90-Cluster_31971	0	0	0	0	0	0	0	0	1	0	0	0	0	0	0	1	1		0	0	0	0	0	0	0	0	1	0	0	0	0	0	0	1	1	1	Panvi_seq72044c
V5_UCLUSTfixed_0.90-Cluster_31974	0	0	0	0	0	0	0	0	1	0	0	0	0	0	0	1	1		0	0	0	0	0	0	0	0	1	0	0	0	0	0	0	1	1	1	Panvi_seq72477c
V5_UCLUSTfixed_0.90-Cluster_31977	0	0	0	0	0	0	0	0	1	0	0	0	0	0	0	1	1		0	0	0	0	0	0	0	0	1	0	0	0	0	0	0	1	1	1	Panvi_seq72955c
V5_UCLUSTfixed_0.90-Cluster_31978	0	0	0	0	0	0	0	0	1	0	0	0	0	0	0	1	1		0	0	0	0	0	0	0	0	1	0	0	0	0	0	0	1	1	1	Panvi_seq72971c
V5_UCLUSTfixed_0.90-Cluster_31979	0	0	0	0	0	0	0	0	1	0	0	0	0	0	0	1	1		0	0	0	0	0	0	0	0	1	0	0	0	0	0	0	1	1	1	Panvi_seq72980c
V5_UCLUSTfixed_0.90-Cluster_31980	0	0	0	0	0	0	0	0	1	0	0	0	0	0	0	1	1		0	0	0	0	0	0	0	0	1	0	0	0	0	0	0	1	1	1	Panvi_seq73274c
V5_UCLUSTfixed_0.90-Cluster_31981	0	0	0	0	0	0	0	0	1	0	0	0	0	0	0	1	1		0	0	0	0	0	0	0	0	1	0	0	0	0	0	0	1	1	1	Panvi_seq73359c
V5_UCLUSTfixed_0.90-Cluster_31983	0	0	0	0	0	0	0	0	1	0	0	0	0	0	0	1	1		0	0	0	0	0	0	0	0	1	0	0	0	0	0	0	1	1	1	Panvi_seq73882c
V5_UCLUSTfixed_0.90-Cluster_31984	0	0	0	0	0	0	0	0	1	0	0	0	0	0	0	1	1		0	0	0	0	0	0	0	0	1	0	0	0	0	0	0	1	1	1	Panvi_seq73904c
V5_UCLUSTfixed_0.90-Cluster_31985	0	0	0	0	0	0	0	0	1	0	0	0	0	0	0	1	1		0	0	0	0	0	0	0	0	1	0	0	0	0	0	0	1	1	1	Panvi_seq73986c
V5_UCLUSTfixed_0.90-Cluster_31987	0	0	0	0	0	0	0	0	1	0	0	0	0	0	0	1	1		0	0	0	0	0	0	0	0	1	0	0	0	0	0	0	1	1	1	Panvi_seq74409c
V5_UCLUSTfixed_0.90-Cluster_31989	0	0	0	0	0	0	0	0	1	0	0	0	0	0	0	1	1		0	0	0	0	0	0	0	0	1	0	0	0	0	0	0	1	1	1	Panvi_seq74568c
V5_UCLUSTfixed_0.90-Cluster_31991	0	0	0	0	0	0	0	0	1	0	0	0	0	0	0	1	1		0	0	0	0	0	0	0	0	1	0	0	0	0	0	0	1	1	1	Panvi_seq74813c
V5_UCLUSTfixed_0.90-Cluster_31994	0	0	0	0	0	0	0	0	1	0	0	0	0	0	0	1	1		0	0	0	0	0	0	0	0	1	0	0	0	0	0	0	1	1	1	Panvi_seq75654c
V5_UCLUSTfixed_0.90-Cluster_31995	0	0	0	0	0	0	0	0	1	0	0	0	0	0	0	1	1		0	0	0	0	0	0	0	0	1	0	0	0	0	0	0	1	1	1	Panvi_seq75668c
V5_UCLUSTfixed_0.90-Cluster_31997	0	0	0	0	0	0	0	0	1	0	0	0	0	0	0	1	1		0	0	0	0	0	0	0	0	1	0	0	0	0	0	0	1	1	1	Panvi_seq76031c
V5_UCLUSTfixed_0.90-Cluster_32000	0	0	0	0	0	0	0	0	1	0	0	0	0	0	0	1	1		0	0	0	0	0	0	0	0	1	0	0	0	0	0	0	1	1	1	Panvi_seq76238c
V5_UCLUSTfixed_0.90-Cluster_32001	0	0	0	0	0	0	0	0	1	0	0	0	0	0	0	1	1		0	0	0	0	0	0	0	0	1	0	0	0	0	0	0	1	1	1	Panvi_seq76398c
V5_UCLUSTfixed_0.90-Cluster_32002	0	0	0	0	0	0	0	0	1	0	0	0	0	0	0	1	1		0	0	0	0	0	0	0	0	1	0	0	0	0	0	0	1	1	1	Panvi_seq76870c
V5_UCLUSTfixed_0.90-Cluster_32003	0	0	0	0	0	0	0	0	1	0	0	0	0	0	0	1	1		0	0	0	0	0	0	0	0	1	0	0	0	0	0	0	1	1	1	Panvi_seq76956c
V5_UCLUSTfixed_0.90-Cluster_32004	0	0	0	0	0	0	0	0	1	0	0	0	0	0	0	1	1		0	0	0	0	0	0	0	0	1	0	0	0	0	0	0	1	1	1	Panvi_seq77030c
V5_UCLUSTfixed_0.90-Cluster_32007	0	0	0	0	0	0	0	0	1	0	0	0	0	0	0	1	1		0	0	0	0	0	0	0	0	1	0	0	0	0	0	0	1	1	1	Panvi_seq77588c
V5_UCLUSTfixed_0.90-Cluster_32008	0	0	0	0	0	0	0	0	1	0	0	0	0	0	0	1	1		0	0	0	0	0	0	0	0	1	0	0	0	0	0	0	1	1	1	Panvi_seq77661c
V5_UCLUSTfixed_0.90-Cluster_32011	0	0	0	0	0	0	0	0	1	0	0	0	0	0	0	1	1		0	0	0	0	0	0	0	0	1	0	0	0	0	0	0	1	1	1	Panvi_seq78139c
V5_UCLUSTfixed_0.90-Cluster_32012	0	0	0	0	0	0	0	0	1	0	0	0	0	0	0	1	1		0	0	0	0	0	0	0	0	1	0	0	0	0	0	0	1	1	1	Panvi_seq78144c
V5_UCLUSTfixed_0.90-Cluster_32015	0	0	0	0	0	0	0	0	1	0	0	0	0	0	0	1	1		0	0	0	0	0	0	0	0	1	0	0	0	0	0	0	1	1	1	Panvi_seq78479c
V5_UCLUSTfixed_0.90-Cluster_32016	0	0	0	0	0	0	0	0	1	0	0	0	0	0	0	1	1		0	0	0	0	0	0	0	0	1	0	0	0	0	0	0	1	1	1	Panvi_seq78491c
V5_UCLUSTfixed_0.90-Cluster_32019	0	0	0	0	0	0	0	0	1	0	0	0	0	0	0	1	1		0	0	0	0	0	0	0	0	1	0	0	0	0	0	0	1	1	1	Panvi_seq78768c
V5_UCLUSTfixed_0.90-Cluster_32020	0	0	0	0	0	0	0	0	1	0	0	0	0	0	0	1	1		0	0	0	0	0	0	0	0	1	0	0	0	0	0	0	1	1	1	Panvi_seq78863c
V5_UCLUSTfixed_0.90-Cluster_32024	0	0	0	0	0	0	0	0	1	0	0	0	0	0	0	1	1		0	0	0	0	0	0	0	0	1	0	0	0	0	0	0	1	1	1	Panvi_seq79509c
V5_UCLUSTfixed_0.90-Cluster_32026	0	0	0	0	0	0	0	0	1	0	0	0	0	0	0	1	1		0	0	0	0	0	0	0	0	1	0	0	0	0	0	0	1	1	1	Panvi_seq79688c
V5_UCLUSTfixed_0.90-Cluster_32027	0	0	0	0	0	0	0	0	1	0	0	0	0	0	0	1	1		0	0	0	0	0	0	0	0	1	0	0	0	0	0	0	1	1	1	Panvi_seq79778c
V5_UCLUSTfixed_0.90-Cluster_32028	0	0	0	0	0	0	0	0	1	0	0	0	0	0	0	1	1		0	0	0	0	0	0	0	0	1	0	0	0	0	0	0	1	1	1	Panvi_seq80058c
V5_UCLUSTfixed_0.90-Cluster_32029	0	0	0	0	0	0	0	0	1	0	0	0	0	0	0	1	1		0	0	0	0	0	0	0	0	1	0	0	0	0	0	0	1	1	1	Panvi_seq80158c
V5_UCLUSTfixed_0.90-Cluster_32030	0	0	0	0	0	0	0	0	1	0	0	0	0	0	0	1	1		0	0	0	0	0	0	0	0	1	0	0	0	0	0	0	1	1	1	Panvi_seq80219c
V5_UCLUSTfixed_0.90-Cluster_32032	0	0	0	0	0	0	0	0	1	0	0	0	0	0	0	1	1		0	0	0	0	0	0	0	0	1	0	0	0	0	0	0	1	1	1	Panvi_seq80274c
V5_UCLUSTfixed_0.90-Cluster_32035	0	0	0	0	0	0	0	0	1	0	0	0	0	0	0	1	1		0	0	0	0	0	0	0	0	1	0	0	0	0	0	0	1	1	1	Panvi_seq81047c
V5_UCLUSTfixed_0.90-Cluster_32036	0	0	0	0	0	0	0	0	1	0	0	0	0	0	0	1	1		0	0	0	0	0	0	0	0	1	0	0	0	0	0	0	1	1	1	Panvi_seq81201c
V5_UCLUSTfixed_0.90-Cluster_32037	0	0	0	0	0	0	0	0	1	0	0	0	0	0	0	1	1		0	0	0	0	0	0	0	0	1	0	0	0	0	0	0	1	1	1	Panvi_seq81588c
V5_UCLUSTfixed_0.90-Cluster_32039	0	0	0	0	0	0	0	0	1	0	0	0	0	0	0	1	1		0	0	0	0	0	0	0	0	1	0	0	0	0	0	0	1	1	1	Panvi_seq81777c
V5_UCLUSTfixed_0.90-Cluster_32040	0	0	0	0	0	0	0	0	1	0	0	0	0	0	0	1	1		0	0	0	0	0	0	0	0	1	0	0	0	0	0	0	1	1	1	Panvi_seq81868c
V5_UCLUSTfixed_0.90-Cluster_32041	0	0	0	0	0	0	0	0	1	0	0	0	0	0	0	1	1		0	0	0	0	0	0	0	0	1	0	0	0	0	0	0	1	1	1	Panvi_seq82064c
V5_UCLUSTfixed_0.90-Cluster_32044	0	0	0	0	0	0	0	0	1	0	0	0	0	0	0	1	1		0	0	0	0	0	0	0	0	1	0	0	0	0	0	0	1	1	1	Panvi_seq82431c
V5_UCLUSTfixed_0.90-Cluster_32047	0	0	0	0	0	0	0	0	1	0	0	0	0	0	0	1	1		0	0	0	0	0	0	0	0	1	0	0	0	0	0	0	1	1	1	Panvi_seq83047c
V5_UCLUSTfixed_0.90-Cluster_32048	0	0	0	0	0	0	0	0	1	0	0	0	0	0	0	1	1		0	0	0	0	0	0	0	0	1	0	0	0	0	0	0	1	1	1	Panvi_seq83050c
V5_UCLUSTfixed_0.90-Cluster_32050	0	0	0	0	0	0	0	0	1	0	0	0	0	0	0	1	1		0	0	0	0	0	0	0	0	1	0	0	0	0	0	0	1	1	1	Panvi_seq83240c
V5_UCLUSTfixed_0.90-Cluster_32052	0	0	0	0	0	0	0	0	1	0	0	0	0	0	0	1	1		0	0	0	0	0	0	0	0	1	0	0	0	0	0	0	1	1	1	Panvi_seq84195c
V5_UCLUSTfixed_0.90-Cluster_32053	0	0	0	0	0	0	0	0	1	0	0	0	0	0	0	1	1		0	0	0	0	0	0	0	0	1	0	0	0	0	0	0	1	1	1	Panvi_seq84256c
V5_UCLUSTfixed_0.90-Cluster_32054	0	0	0	0	0	0	0	0	1	0	0	0	0	0	0	1	1		0	0	0	0	0	0	0	0	1	0	0	0	0	0	0	1	1	1	Panvi_seq84543c
V5_UCLUSTfixed_0.90-Cluster_32055	0	0	0	0	0	0	0	0	1	0	0	0	0	0	0	1	1		0	0	0	0	0	0	0	0	1	0	0	0	0	0	0	1	1	1	Panvi_seq84757c
V5_UCLUSTfixed_0.90-Cluster_32056	0	0	0	0	0	0	0	0	1	0	0	0	0	0	0	1	1		0	0	0	0	0	0	0	0	1	0	0	0	0	0	0	1	1	1	Panvi_seq85143c
V5_UCLUSTfixed_0.90-Cluster_32058	0	0	0	0	0	0	0	0	1	0	0	0	0	0	0	1	1		0	0	0	0	0	0	0	0	1	0	0	0	0	0	0	1	1	1	Panvi_seq85297c
V5_UCLUSTfixed_0.90-Cluster_32060	0	0	0	0	0	0	0	0	1	0	0	0	0	0	0	1	1		0	0	0	0	0	0	0	0	1	0	0	0	0	0	0	1	1	1	Panvi_seq85575c
V5_UCLUSTfixed_0.90-Cluster_32066	0	0	0	0	0	0	0	0	1	0	0	0	0	0	0	1	1		0	0	0	0	0	0	0	0	1	0	0	0	0	0	0	1	1	1	Panvi_seq86316c
V5_UCLUSTfixed_0.90-Cluster_32071	0	0	0	0	0	0	0	0	1	0	0	0	0	0	0	1	1		0	0	0	0	0	0	0	0	1	0	0	0	0	0	0	1	1	1	Panvi_seq86684c
V5_UCLUSTfixed_0.90-Cluster_32072	0	0	0	0	0	0	0	0	1	0	0	0	0	0	0	1	1		0	0	0	0	0	0	0	0	1	0	0	0	0	0	0	1	1	1	Panvi_seq86764c
V5_UCLUSTfixed_0.90-Cluster_32073	0	0	0	0	0	0	0	0	1	0	0	0	0	0	0	1	1		0	0	0	0	0	0	0	0	1	0	0	0	0	0	0	1	1	1	Panvi_seq86774c
V5_UCLUSTfixed_0.90-Cluster_32074	0	0	0	0	0	0	0	0	1	0	0	0	0	0	0	1	1		0	0	0	0	0	0	0	0	1	0	0	0	0	0	0	1	1	1	Panvi_seq87166c
V5_UCLUSTfixed_0.90-Cluster_32077	0	0	0	0	0	0	0	0	1	0	0	0	0	0	0	1	1		0	0	0	0	0	0	0	0	1	0	0	0	0	0	0	1	1	1	Panvi_seq87517c
V5_UCLUSTfixed_0.90-Cluster_32080	0	0	0	0	0	0	0	0	1	0	0	0	0	0	0	1	1		0	0	0	0	0	0	0	0	1	0	0	0	0	0	0	1	1	1	Panvi_seq88102c
V5_UCLUSTfixed_0.90-Cluster_32081	0	0	0	0	0	0	0	0	1	0	0	0	0	0	0	1	1		0	0	0	0	0	0	0	0	1	0	0	0	0	0	0	1	1	1	Panvi_seq88535c
V5_UCLUSTfixed_0.90-Cluster_32082	0	0	0	0	0	0	0	0	1	0	0	0	0	0	0	1	1		0	0	0	0	0	0	0	0	1	0	0	0	0	0	0	1	1	1	Panvi_seq88730c
V5_UCLUSTfixed_0.90-Cluster_32083	0	0	0	0	0	0	0	0	1	0	0	0	0	0	0	1	1		0	0	0	0	0	0	0	0	1	0	0	0	0	0	0	1	1	1	Panvi_seq88753c
V5_UCLUSTfixed_0.90-Cluster_32084	0	0	0	0	0	0	0	0	1	0	0	0	0	0	0	1	1		0	0	0	0	0	0	0	0	1	0	0	0	0	0	0	1	1	1	Panvi_seq88857c
V5_UCLUSTfixed_0.90-Cluster_32085	0	0	0	0	0	0	0	0	1	0	0	0	0	0	0	1	1		0	0	0	0	0	0	0	0	1	0	0	0	0	0	0	1	1	1	Panvi_seq88988c
V5_UCLUSTfixed_0.90-Cluster_32086	0	0	0	0	0	0	0	0	1	0	0	0	0	0	0	1	1		0	0	0	0	0	0	0	0	1	0	0	0	0	0	0	1	1	1	Panvi_seq89098c
V5_UCLUSTfixed_0.90-Cluster_32087	0	0	0	0	0	0	0	0	1	0	0	0	0	0	0	1	1		0	0	0	0	0	0	0	0	1	0	0	0	0	0	0	1	1	1	Panvi_seq89276c
V5_UCLUSTfixed_0.90-Cluster_32088	0	0	0	0	0	0	0	0	1	0	0	0	0	0	0	1	1		0	0	0	0	0	0	0	0	1	0	0	0	0	0	0	1	1	1	Panvi_seq89433c
V5_UCLUSTfixed_0.90-Cluster_32090	0	0	0	0	0	0	0	0	1	0	0	0	0	0	0	1	1		0	0	0	0	0	0	0	0	1	0	0	0	0	0	0	1	1	1	Panvi_seq89508c
V5_UCLUSTfixed_0.90-Cluster_32094	0	0	0	0	0	0	0	0	1	0	0	0	0	0	0	1	1		0	0	0	0	0	0	0	0	1	0	0	0	0	0	0	1	1	1	Panvi_seq89887c
V5_UCLUSTfixed_0.90-Cluster_32096	0	0	0	0	0	0	0	0	1	0	0	0	0	0	0	1	1		0	0	0	0	0	0	0	0	1	0	0	0	0	0	0	1	1	1	Panvi_seq90206c
V5_UCLUSTfixed_0.90-Cluster_32098	0	0	0	0	0	0	0	0	1	0	0	0	0	0	0	1	1		0	0	0	0	0	0	0	0	1	0	0	0	0	0	0	1	1	1	Panvi_seq90486c
V5_UCLUSTfixed_0.90-Cluster_32099	0	0	0	0	0	0	0	0	1	0	0	0	0	0	0	1	1		0	0	0	0	0	0	0	0	1	0	0	0	0	0	0	1	1	1	Panvi_seq90532c
V5_UCLUSTfixed_0.90-Cluster_32100	0	0	0	0	0	0	0	0	1	0	0	0	0	0	0	1	1		0	0	0	0	0	0	0	0	1	0	0	0	0	0	0	1	1	1	Panvi_seq90581c
V5_UCLUSTfixed_0.90-Cluster_32102	0	0	0	0	0	0	0	0	1	0	0	0	0	0	0	1	1		0	0	0	0	0	0	0	0	1	0	0	0	0	0	0	1	1	1	Panvi_seq90945c
V5_UCLUSTfixed_0.90-Cluster_32103	0	0	0	0	0	0	0	0	1	0	0	0	0	0	0	1	1		0	0	0	0	0	0	0	0	1	0	0	0	0	0	0	1	1	1	Panvi_seq91039c
V5_UCLUSTfixed_0.90-Cluster_32106	0	0	0	0	0	0	0	0	1	0	0	0	0	0	0	1	1		0	0	0	0	0	0	0	0	1	0	0	0	0	0	0	1	1	1	Panvi_seq91511c
V5_UCLUSTfixed_0.90-Cluster_32107	0	0	0	0	0	0	0	0	1	0	0	0	0	0	0	1	1		0	0	0	0	0	0	0	0	1	0	0	0	0	0	0	1	1	1	Panvi_seq92080c
V5_UCLUSTfixed_0.90-Cluster_32108	0	0	0	0	0	0	0	0	1	0	0	0	0	0	0	1	1		0	0	0	0	0	0	0	0	1	0	0	0	0	0	0	1	1	1	Panvi_seq92084c
V5_UCLUSTfixed_0.90-Cluster_32110	0	0	0	0	0	0	0	0	1	0	0	0	0	0	0	1	1		0	0	0	0	0	0	0	0	1	0	0	0	0	0	0	1	1	1	Panvi_seq92156c
V5_UCLUSTfixed_0.90-Cluster_32111	0	0	0	0	0	0	0	0	1	0	0	0	0	0	0	1	1		0	0	0	0	0	0	0	0	1	0	0	0	0	0	0	1	1	1	Panvi_seq92212c
V5_UCLUSTfixed_0.90-Cluster_32113	0	0	0	0	0	0	0	0	1	0	0	0	0	0	0	1	1		0	0	0	0	0	0	0	0	1	0	0	0	0	0	0	1	1	1	Panvi_seq92388c
V5_UCLUSTfixed_0.90-Cluster_32115	0	0	0	0	0	0	0	0	1	0	0	0	0	0	0	1	1		0	0	0	0	0	0	0	0	1	0	0	0	0	0	0	1	1	1	Panvi_seq92606c
V5_UCLUSTfixed_0.90-Cluster_32116	0	0	0	0	0	0	0	0	1	0	0	0	0	0	0	1	1		0	0	0	0	0	0	0	0	1	0	0	0	0	0	0	1	1	1	Panvi_seq92919c
V5_UCLUSTfixed_0.90-Cluster_32117	0	0	0	0	0	0	0	0	1	0	0	0	0	0	0	1	1		0	0	0	0	0	0	0	0	1	0	0	0	0	0	0	1	1	1	Panvi_seq93412c
V5_UCLUSTfixed_0.90-Cluster_32118	0	0	0	0	0	0	0	0	1	0	0	0	0	0	0	1	1		0	0	0	0	0	0	0	0	1	0	0	0	0	0	0	1	1	1	Panvi_seq93515c
V5_UCLUSTfixed_0.90-Cluster_32120	0	0	0	0	0	0	0	0	1	0	0	0	0	0	0	1	1		0	0	0	0	0	0	0	0	1	0	0	0	0	0	0	1	1	1	Panvi_seq94012c
V5_UCLUSTfixed_0.90-Cluster_32124	0	0	0	0	0	0	0	0	1	0	0	0	0	0	0	1	1		0	0	0	0	0	0	0	0	1	0	0	0	0	0	0	1	1	1	Panvi_seq94511c
V5_UCLUSTfixed_0.90-Cluster_32125	0	0	0	0	0	0	0	0	1	0	0	0	0	0	0	1	1		0	0	0	0	0	0	0	0	1	0	0	0	0	0	0	1	1	1	Panvi_seq94581c
V5_UCLUSTfixed_0.90-Cluster_32126	0	0	0	0	0	0	0	0	1	0	0	0	0	0	0	1	1		0	0	0	0	0	0	0	0	1	0	0	0	0	0	0	1	1	1	Panvi_seq94780c
V5_UCLUSTfixed_0.90-Cluster_32127	0	0	0	0	0	0	0	0	1	0	0	0	0	0	0	1	1		0	0	0	0	0	0	0	0	1	0	0	0	0	0	0	1	1	1	Panvi_seq94888c
V5_UCLUSTfixed_0.90-Cluster_32131	0	0	0	0	0	0	0	0	1	0	0	0	0	0	0	1	1		0	0	0	0	0	0	0	0	1	0	0	0	0	0	0	1	1	1	Panvi_seq95554c
V5_UCLUSTfixed_0.90-Cluster_32132	0	0	0	0	0	0	0	0	1	0	0	0	0	0	0	1	1		0	0	0	0	0	0	0	0	1	0	0	0	0	0	0	1	1	1	Panvi_seq95615c
V5_UCLUSTfixed_0.90-Cluster_32133	0	0	0	0	0	0	0	0	1	0	0	0	0	0	0	1	1		0	0	0	0	0	0	0	0	1	0	0	0	0	0	0	1	1	1	Panvi_seq95770c
V5_UCLUSTfixed_0.90-Cluster_32134	0	0	0	0	0	0	0	0	1	0	0	0	0	0	0	1	1		0	0	0	0	0	0	0	0	1	0	0	0	0	0	0	1	1	1	Panvi_seq95947c
V5_UCLUSTfixed_0.90-Cluster_32135	0	0	0	0	0	0	0	0	1	0	0	0	0	0	0	1	1		0	0	0	0	0	0	0	0	1	0	0	0	0	0	0	1	1	1	Panvi_seq95977c
V5_UCLUSTfixed_0.90-Cluster_32136	0	0	0	0	0	0	0	0	1	0	0	0	0	0	0	1	1		0	0	0	0	0	0	0	0	1	0	0	0	0	0	0	1	1	1	Panvi_seq96018c
V5_UCLUSTfixed_0.90-Cluster_32138	0	0	0	0	0	0	0	0	1	0	0	0	0	0	0	1	1		0	0	0	0	0	0	0	0	1	0	0	0	0	0	0	1	1	1	Panvi_seq96176c
V5_UCLUSTfixed_0.90-Cluster_32140	0	0	0	0	0	0	0	0	1	0	0	0	0	0	0	1	1		0	0	0	0	0	0	0	0	1	0	0	0	0	0	0	1	1	1	Panvi_seq96627c
V5_UCLUSTfixed_0.90-Cluster_32141	0	0	0	0	0	0	0	0	1	0	0	0	0	0	0	1	1		0	0	0	0	0	0	0	0	1	0	0	0	0	0	0	1	1	1	Panvi_seq96839c
V5_UCLUSTfixed_0.90-Cluster_32142	0	0	0	0	0	0	0	0	1	0	0	0	0	0	0	1	1		0	0	0	0	0	0	0	0	1	0	0	0	0	0	0	1	1	1	Panvi_seq97039c
V5_UCLUSTfixed_0.90-Cluster_32143	0	0	0	0	0	0	0	0	1	0	0	0	0	0	0	1	1		0	0	0	0	0	0	0	0	1	0	0	0	0	0	0	1	1	1	Panvi_seq97090c
V5_UCLUSTfixed_0.90-Cluster_32146	0	0	0	0	0	0	0	0	1	0	0	0	0	0	0	1	1		0	0	0	0	0	0	0	0	1	0	0	0	0	0	0	1	1	1	Panvi_seq97236c
V5_UCLUSTfixed_0.90-Cluster_32147	0	0	0	0	0	0	0	0	1	0	0	0	0	0	0	1	1		0	0	0	0	0	0	0	0	1	0	0	0	0	0	0	1	1	1	Panvi_seq97288c
V5_UCLUSTfixed_0.90-Cluster_32151	0	0	0	0	0	0	0	0	1	0	0	0	0	0	0	1	1		0	0	0	0	0	0	0	0	1	0	0	0	0	0	0	1	1	1	Panvi_seq97912c
V5_UCLUSTfixed_0.90-Cluster_32153	0	0	0	0	0	0	0	0	1	0	0	0	0	0	0	1	1		0	0	0	0	0	0	0	0	1	0	0	0	0	0	0	1	1	1	Panvi_seq98104c
V5_UCLUSTfixed_0.90-Cluster_32157	0	0	0	0	0	0	0	0	1	0	0	0	0	0	0	1	1		0	0	0	0	0	0	0	0	1	0	0	0	0	0	0	1	1	1	Panvi_seq98725c
V5_UCLUSTfixed_0.90-Cluster_32163	0	0	0	0	0	0	0	0	1	0	0	0	0	0	0	1	1		0	0	0	0	0	0	0	0	1	0	0	0	0	0	0	1	1	1	Panvi_seq99477c
V5_UCLUSTfixed_0.90-Cluster_32164	0	0	0	0	0	0	0	0	1	0	0	0	0	0	0	1	1		0	0	0	0	0	0	0	0	1	0	0	0	0	0	0	1	1	1	Panvi_seq99495c
V5_UCLUSTfixed_0.90-Cluster_32165	0	0	0	0	0	0	0	0	1	0	0	0	0	0	0	1	1		0	0	0	0	0	0	0	0	1	0	0	0	0	0	0	1	1	1	Panvi_seq99804c
V5_UCLUSTfixed_0.90-Cluster_32166	0	0	0	0	0	0	0	0	1	0	0	0	0	0	0	1	1		0	0	0	0	0	0	0	0	1	0	0	0	0	0	0	1	1	1	Panvi_seq100183c
V5_UCLUSTfixed_0.90-Cluster_32167	0	0	0	0	0	0	0	0	1	0	0	0	0	0	0	1	1		0	0	0	0	0	0	0	0	1	0	0	0	0	0	0	1	1	1	Panvi_seq100448c
V5_UCLUSTfixed_0.90-Cluster_32168	0	0	0	0	0	0	0	0	1	0	0	0	0	0	0	1	1		0	0	0	0	0	0	0	0	1	0	0	0	0	0	0	1	1	1	Panvi_seq100456c
V5_UCLUSTfixed_0.90-Cluster_32174	0	0	0	0	0	0	0	0	1	0	0	0	0	0	0	1	1		0	0	0	0	0	0	0	0	1	0	0	0	0	0	0	1	1	1	Panvi_seq100988c
V5_UCLUSTfixed_0.90-Cluster_32175	0	0	0	0	0	0	0	0	1	0	0	0	0	0	0	1	1		0	0	0	0	0	0	0	0	1	0	0	0	0	0	0	1	1	1	Panvi_seq101027c
V5_UCLUSTfixed_0.90-Cluster_32176	0	0	0	0	0	0	0	0	1	0	0	0	0	0	0	1	1		0	0	0	0	0	0	0	0	1	0	0	0	0	0	0	1	1	1	Panvi_seq101040c
V5_UCLUSTfixed_0.90-Cluster_32177	0	0	0	0	0	0	0	0	1	0	0	0	0	0	0	1	1		0	0	0	0	0	0	0	0	1	0	0	0	0	0	0	1	1	1	Panvi_seq101050c
V5_UCLUSTfixed_0.90-Cluster_32178	0	0	0	0	0	0	0	0	1	0	0	0	0	0	0	1	1		0	0	0	0	0	0	0	0	1	0	0	0	0	0	0	1	1	1	Panvi_seq101169c
V5_UCLUSTfixed_0.90-Cluster_32179	0	0	0	0	0	0	0	0	1	0	0	0	0	0	0	1	1		0	0	0	0	0	0	0	0	1	0	0	0	0	0	0	1	1	1	Panvi_seq101279c
V5_UCLUSTfixed_0.90-Cluster_32180	0	0	0	0	0	0	0	0	1	0	0	0	0	0	0	1	1		0	0	0	0	0	0	0	0	1	0	0	0	0	0	0	1	1	1	Panvi_seq101337c
V5_UCLUSTfixed_0.90-Cluster_32181	0	0	0	0	0	0	0	0	1	0	0	0	0	0	0	1	1		0	0	0	0	0	0	0	0	1	0	0	0	0	0	0	1	1	1	Panvi_seq101361c
V5_UCLUSTfixed_0.90-Cluster_32182	0	0	0	0	0	0	0	0	1	0	0	0	0	0	0	1	1		0	0	0	0	0	0	0	0	1	0	0	0	0	0	0	1	1	1	Panvi_seq101383c
V5_UCLUSTfixed_0.90-Cluster_32184	0	0	0	0	0	0	0	0	1	0	0	0	0	0	0	1	1		0	0	0	0	0	0	0	0	1	0	0	0	0	0	0	1	1	1	Panvi_seq102025c
V5_UCLUSTfixed_0.90-Cluster_32190	0	0	0	0	0	0	0	0	1	0	0	0	0	0	0	1	1		0	0	0	0	0	0	0	0	1	0	0	0	0	0	0	1	1	1	Panvi_seq102341c
V5_UCLUSTfixed_0.90-Cluster_32191	0	0	0	0	0	0	0	0	1	0	0	0	0	0	0	1	1		0	0	0	0	0	0	0	0	1	0	0	0	0	0	0	1	1	1	Panvi_seq102439c
V5_UCLUSTfixed_0.90-Cluster_32195	0	0	0	0	0	0	0	0	1	0	0	0	0	0	0	1	1		0	0	0	0	0	0	0	0	1	0	0	0	0	0	0	1	1	1	Panvi_seq103443c
V5_UCLUSTfixed_0.90-Cluster_32196	0	0	0	0	0	0	0	0	1	0	0	0	0	0	0	1	1		0	0	0	0	0	0	0	0	1	0	0	0	0	0	0	1	1	1	Panvi_seq103473c
V5_UCLUSTfixed_0.90-Cluster_32198	0	0	0	0	0	0	0	0	1	0	0	0	0	0	0	1	1		0	0	0	0	0	0	0	0	1	0	0	0	0	0	0	1	1	1	Panvi_seq103540c
V5_UCLUSTfixed_0.90-Cluster_32199	0	0	0	0	0	0	0	0	1	0	0	0	0	0	0	1	1		0	0	0	0	0	0	0	0	1	0	0	0	0	0	0	1	1	1	Panvi_seq103586c
V5_UCLUSTfixed_0.90-Cluster_32200	0	0	0	0	0	0	0	0	1	0	0	0	0	0	0	1	1		0	0	0	0	0	0	0	0	1	0	0	0	0	0	0	1	1	1	Panvi_seq103882c
V5_UCLUSTfixed_0.90-Cluster_32203	0	0	0	0	0	0	0	0	1	0	0	0	0	0	0	1	1		0	0	0	0	0	0	0	0	1	0	0	0	0	0	0	1	1	1	Panvi_seq104051c
V5_UCLUSTfixed_0.90-Cluster_32204	0	0	0	0	0	0	0	0	1	0	0	0	0	0	0	1	1		0	0	0	0	0	0	0	0	1	0	0	0	0	0	0	1	1	1	Panvi_seq104067c
V5_UCLUSTfixed_0.90-Cluster_32205	0	0	0	0	0	0	0	0	1	0	0	0	0	0	0	1	1		0	0	0	0	0	0	0	0	1	0	0	0	0	0	0	1	1	1	Panvi_seq104202c
V5_UCLUSTfixed_0.90-Cluster_32206	0	0	0	0	0	0	0	0	1	0	0	0	0	0	0	1	1		0	0	0	0	0	0	0	0	1	0	0	0	0	0	0	1	1	1	Panvi_seq104266c
V5_UCLUSTfixed_0.90-Cluster_32208	0	0	0	0	0	0	0	0	1	0	0	0	0	0	0	1	1		0	0	0	0	0	0	0	0	1	0	0	0	0	0	0	1	1	1	Panvi_seq104682c
V5_UCLUSTfixed_0.90-Cluster_32209	0	0	0	0	0	0	0	0	1	0	0	0	0	0	0	1	1		0	0	0	0	0	0	0	0	1	0	0	0	0	0	0	1	1	1	Panvi_seq104685c
V5_UCLUSTfixed_0.90-Cluster_32211	0	0	0	0	0	0	0	0	1	0	0	0	0	0	0	1	1		0	0	0	0	0	0	0	0	1	0	0	0	0	0	0	1	1	1	Panvi_seq105068c
V5_UCLUSTfixed_0.90-Cluster_32212	0	0	0	0	0	0	0	0	1	0	0	0	0	0	0	1	1		0	0	0	0	0	0	0	0	1	0	0	0	0	0	0	1	1	1	Panvi_seq105307c
V5_UCLUSTfixed_0.90-Cluster_32213	0	0	0	0	0	0	0	0	1	0	0	0	0	0	0	1	1		0	0	0	0	0	0	0	0	1	0	0	0	0	0	0	1	1	1	Panvi_seq105392c
V5_UCLUSTfixed_0.90-Cluster_32215	0	0	0	0	0	0	0	0	1	0	0	0	0	0	0	1	1		0	0	0	0	0	0	0	0	1	0	0	0	0	0	0	1	1	1	Panvi_seq105582c
V5_UCLUSTfixed_0.90-Cluster_32216	0	0	0	0	0	0	0	0	1	0	0	0	0	0	0	1	1		0	0	0	0	0	0	0	0	1	0	0	0	0	0	0	1	1	1	Panvi_seq105989c
V5_UCLUSTfixed_0.90-Cluster_32217	0	0	0	0	0	0	0	0	1	0	0	0	0	0	0	1	1		0	0	0	0	0	0	0	0	1	0	0	0	0	0	0	1	1	1	Panvi_seq106121c
V5_UCLUSTfixed_0.90-Cluster_32219	0	0	0	0	0	0	0	0	1	0	0	0	0	0	0	1	1		0	0	0	0	0	0	0	0	1	0	0	0	0	0	0	1	1	1	Panvi_seq106378c
V5_UCLUSTfixed_0.90-Cluster_32220	0	0	0	0	0	0	0	0	1	0	0	0	0	0	0	1	1		0	0	0	0	0	0	0	0	1	0	0	0	0	0	0	1	1	1	Panvi_seq106387c
V5_UCLUSTfixed_0.90-Cluster_32222	0	0	0	0	0	0	0	0	1	0	0	0	0	0	0	1	1		0	0	0	0	0	0	0	0	1	0	0	0	0	0	0	1	1	1	Panvi_seq107086c
V5_UCLUSTfixed_0.90-Cluster_32223	0	0	0	0	0	0	0	0	1	0	0	0	0	0	0	1	1		0	0	0	0	0	0	0	0	1	0	0	0	0	0	0	1	1	1	Panvi_seq107092c
V5_UCLUSTfixed_0.90-Cluster_32225	0	0	0	0	0	0	0	0	1	0	0	0	0	0	0	1	1		0	0	0	0	0	0	0	0	1	0	0	0	0	0	0	1	1	1	Panvi_seq107270c
V5_UCLUSTfixed_0.90-Cluster_32226	0	0	0	0	0	0	0	0	1	0	0	0	0	0	0	1	1		0	0	0	0	0	0	0	0	1	0	0	0	0	0	0	1	1	1	Panvi_seq107344c
V5_UCLUSTfixed_0.90-Cluster_32227	0	0	0	0	0	0	0	0	1	0	0	0	0	0	0	1	1		0	0	0	0	0	0	0	0	1	0	0	0	0	0	0	1	1	1	Panvi_seq107370c
V5_UCLUSTfixed_0.90-Cluster_32228	0	0	0	0	0	0	0	0	1	0	0	0	0	0	0	1	1		0	0	0	0	0	0	0	0	1	0	0	0	0	0	0	1	1	1	Panvi_seq107831c
V5_UCLUSTfixed_0.90-Cluster_32230	0	0	0	0	0	0	0	0	1	0	0	0	0	0	0	1	1		0	0	0	0	0	0	0	0	1	0	0	0	0	0	0	1	1	1	Panvi_seq108048c
V5_UCLUSTfixed_0.90-Cluster_32231	0	0	0	0	0	0	0	0	1	0	0	0	0	0	0	1	1		0	0	0	0	0	0	0	0	1	0	0	0	0	0	0	1	1	1	Panvi_seq108104c
[truncated: 11,452 more rows]
[truncated: 2,380 more columns]

## Sheet: Shared
	Total Proteome																			Plastome
Cluster Number	Ambtr	Antam	Artha	Bradi	Frave	Glyma	Maldo	Orysa	Panvi	Poptr	Prupe	Setit	Solly	Sorbi	Vitvi		Total species	Total Sequences	%	Ambtr Plastidial	Antam Plastidial	Artha Plastidial	Bradi Plastidial	Frave Plastidial	Glyma Plastidial	Maldo Plastidial	Orysa Plastidial	Panvi Plastidial	Poptr Plastidial	Prupe Plastidial	Setit Plastidial	Solly Plastidial	Sorbi Plastidial	Vitvi Plastidial	Unique Cluster	Plastidial Sequences	Plastid Species
V5_UCLUSTfixed_0.90-Cluster_95790	1	1	1	8	1	3	6	1	4	4	2	2	1	1	2		15	38	1	1	1	1	1	1	1	1	1	1	1	1	1	1	1	1	0	33	15	Panvi_seq113803c	Maldo_seq60549	Prupe_Seq32125c	Sorbi_seq31289c	Orysa_seq21761c	Maldo_seq60550	Prupe_Seq32124c	Glyma_seq60494c	Antam_seq16721c	Poptr_seq58104c	Poptr_seq58105c	Maldo_seq64426
V5_UCLUSTfixed_0.90-Cluster_95797	1	2	3	2	2	3	5	3	12	5	1	4	1	5	1		15	50	1	1	1	1	1	1	1	1	1	1	1	1	1	1	1	1	0	28	15	Panvi_seq59429	Panvi_seq77590	Panvi_seq68532	Sorbi_seq8117	Sorbi_seq4737	Poptr_seq4273c	Setit_seq16693c	Prupe_Seq33258c	Glyma_seq53461	Maldo_seq22444c	Setit_seq1213	Panvi_seq59430
V5_UCLUSTfixed_0.90-Cluster_95901	1	1	2	1	1	3	4	1	1	1	1	1	2	1	1		15	22	1	1	1	1	1	1	1	1	1	1	1	1	1	1	1	1	0	18	15	Maldo_seq43101c	Sorbi_seq8473c	Artha_Seq31587c	Artha_Seq5973c	Antam_seq17671c	Bradi_Seq3391c	Panvi_seq61564c	Glyma_seq48082	Ambtr_seq7190c	Glyma_seq33567c	Solly_seq10009c	Glyma_seq28650
V5_UCLUSTfixed_0.90-Cluster_95950	1	1	1	1	1	2	3	1	3	3	1	1	1	1	2		15	23	1	1	1	1	1	1	1	1	1	1	1	1	1	1	1	1	0	22	15	Maldo_seq48426c	Orysa_seq8576c	Glyma_seq55341c	Maldo_seq48427c	Frave_seq27249c	Bradi_Seq37460c	Poptr_seq36829c	Artha_Seq13721c	Maldo_seq47977c	Prupe_Seq32767c	Vitvi_seq4581c	Poptr_seq36830c
V5_UCLUSTfixed_0.90-Cluster_95959	1	1	1	1	1	2	3	1	2	1	1	1	1	1	1		15	19	1	1	1	1	1	1	1	1	1	1	1	1	1	1	1	1	0	19	15	Panvi_seq48610c	Ambtr_seq19226c	Maldo_seq38718c	Glyma_seq44947c	Glyma_seq52285c	Bradi_Seq36592c	Frave_seq9733c	Antam_seq5192c	Poptr_seq4108c	Panvi_seq20287c	Orysa_seq10253c	Setit_seq22533c
V5_UCLUSTfixed_0.90-Cluster_95991	1	1	2	1	1	2	3	2	3	1	2	1	1	1	3		15	25	1	1	1	1	1	1	1	1	1	1	1	1	1	1	1	1	0	23	15	Maldo_seq16308	Orysa_seq39546c	Frave_seq25268c	Bradi_Seq45707c	Prupe_Seq30684c	Maldo_seq70281c	Panvi_seq73340c	Antam_seq8338c	Artha_Seq10230c	Maldo_seq70280c	Panvi_seq42385c	Panvi_seq42386c
V5_UCLUSTfixed_0.90-Cluster_96005	2	3	1	4	4	10	7	9	13	17	6	3	2	4	3		15	88	1	1	1	1	1	1	1	1	1	1	1	1	1	1	1	1	0	67	15	Antam_seq26874c	Maldo_seq32275	Poptr_seq30548c	Glyma_seq26875c	Glyma_seq36083c	Ambtr_seq11133c	Frave_seq11017c	Maldo_seq1355	Frave_seq8548	Panvi_seq27117c	Orysa_seq31909c	Prupe_Seq30769c
V5_UCLUSTfixed_0.90-Cluster_96010	1	1	5	1	1	4	2	1	2	4	1	2	1	2	1		15	29	1	1	1	1	1	1	1	1	1	1	1	1	1	1	1	1	0	26	15	Glyma_seq15359c	Sorbi_seq3931c	Setit_seq27285c	Artha_Seq804c	Glyma_seq19051c	Artha_Seq15732	Artha_Seq803c	Panvi_seq34131c	Frave_seq991c	Poptr_seq29739c	Glyma_seq15358c	Orysa_seq37513c
V5_UCLUSTfixed_0.90-Cluster_96021	2	2	3	3	2	5	6	3	5	9	6	2	2	2	4		15	56	1	1	1	1	1	1	1	1	1	1	1	1	1	1	1	1	0	44	15	Antam_seq4837c	Poptr_seq17463	Poptr_seq47144	Panvi_seq104553c	Sorbi_seq28027c	Maldo_seq37535c	Ambtr_seq11865c	Vitvi_seq26828	Frave_seq2237c	Maldo_seq19559c	Maldo_seq37534c	Artha_Seq27992c
V5_UCLUSTfixed_0.90-Cluster_96069	1	1	3	1	1	4	1	1	3	8	1	1	1	1	4		15	32	1	1	1	1	1	1	1	1	1	1	1	1	1	1	1	1	0	29	15	Artha_Seq12681	Vitvi_seq7582c	Poptr_seq42822c	Solly_seq16480c	Panvi_seq26372c	Panvi_seq25218c	Artha_Seq4279	Bradi_Seq35653c	Poptr_seq42824c	Poptr_seq53092c	Glyma_seq70015c	Antam_seq18990c
V5_UCLUSTfixed_0.90-Cluster_96109	1	2	3	1	1	1	8	1	6	2	5	1	1	2	1		15	36	1	1	1	1	1	1	1	1	1	1	1	1	1	1	1	1	0	26	15	Maldo_seq41030c	Prupe_Seq30971c	Maldo_seq55942	Setit_seq41957c	Prupe_Seq17625	Prupe_Seq30972c	Artha_Seq24810	Bradi_Seq52863c	Maldo_seq41240c	Artha_Seq379c	Artha_Seq22633	Panvi_seq121302c
V5_UCLUSTfixed_0.90-Cluster_96161	1	1	8	3	3	10	6	4	9	5	3	4	2	6	1		15	66	1	1	1	1	1	1	1	1	1	1	1	1	1	1	1	1	0	46	15	Artha_Seq7595	Poptr_seq28269	Artha_Seq23500c	Prupe_Seq28482c	Poptr_seq47166c	Panvi_seq96177c	Orysa_seq39597c	Panvi_seq37591	Setit_seq22755c	Orysa_seq48007c	Setit_seq35596c	Maldo_seq68926
V5_UCLUSTfixed_0.90-Cluster_96189	1	1	1	1	2	3	3	1	2	9	3	1	1	1	1		15	31	1	1	1	1	1	1	1	1	1	1	1	1	1	1	1	1	0	24	15	Poptr_seq57998	Poptr_seq57999c	Frave_seq32354c	Prupe_Seq27084c	Poptr_seq58000c	Prupe_Seq27083c	Sorbi_seq10344c	Artha_Seq26062c	Antam_seq13825c	Poptr_seq1417c	Glyma_seq13677c	Poptr_seq57994c
V5_UCLUSTfixed_0.90-Cluster_96262	1	1	1	1	1	2	4	3	3	3	1	2	1	1	3		15	28	1	1	1	1	1	1	1	1	1	1	1	1	1	1	1	1	0	28	15	Ambtr_seq16350c	Glyma_seq62085c	Glyma_seq62084c	Setit_seq34082c	Panvi_seq36686c	Solly_seq23647c	Panvi_seq75529c	Vitvi_seq13224c	Bradi_Seq18688c	Maldo_seq21789c	Poptr_seq51510c	Maldo_seq42851c
V5_UCLUSTfixed_0.90-Cluster_96361	3	2	7	18	7	9	8	6	20	25	8	4	2	4	5		15	128	1	1	1	1	1	1	1	1	1	1	1	1	1	1	1	1	0	67	15	Poptr_seq52989c	Frave_seq29830	Artha_Seq22546	Sorbi_seq9631c	Bradi_Seq18556c	Setit_seq41254c	Poptr_seq50039	Poptr_seq52285c	Setit_seq2821	Ambtr_seq25157c	Frave_seq1050c	Panvi_seq78812
V5_UCLUSTfixed_0.90-Cluster_96368	1	2	3	1	1	3	3	1	3	3	1	1	1	1	3		15	28	1	1	1	1	1	1	1	1	1	1	1	1	1	1	1	1	0	27	15	Maldo_seq50653c	Antam_seq11619c	Glyma_seq42043c	Artha_Seq32802c	Maldo_seq21779c	Artha_Seq32804c	Bradi_Seq20546c	Glyma_seq36613c	Ambtr_seq25551c	Vitvi_seq15738c	Glyma_seq42044c	Panvi_seq40528c
V5_UCLUSTfixed_0.90-Cluster_96486	1	1	1	1	1	1	2	1	4	3	1	1	1	1	3		15	23	1	1	1	1	1	1	1	1	1	1	1	1	1	1	1	1	0	20	15	Glyma_seq10429c	Artha_Seq21216c	Antam_seq8555c	Vitvi_seq19179c	Bradi_Seq31272c	Maldo_seq27647	Panvi_seq24657c	Vitvi_seq19177c	Orysa_seq37716c	Vitvi_seq19178c	Frave_seq8496c	Panvi_seq24656c
V5_UCLUSTfixed_0.90-Cluster_96529	1	1	1	1	1	2	1	2	5	1	1	1	1	1	1		15	21	1	1	1	1	1	1	1	1	1	1	1	1	1	1	1	1	0	21	15	Artha_Seq33698c	Solly_seq13419c	Glyma_seq68931c	Panvi_seq217c	Frave_seq3639c	Panvi_seq68663c	Panvi_seq68783c	Orysa_seq41996c	Panvi_seq120336c	Poptr_seq72570c	Bradi_Seq9743c	Panvi_seq41095c
V5_UCLUSTfixed_0.90-Cluster_96545	1	2	1	1	1	3	4	1	2	10	3	1	1	2	2		15	35	1	1	1	1	1	1	1	1	1	1	1	1	1	1	1	1	0	31	15	Artha_Seq8817c	Poptr_seq53502c	Poptr_seq38820c	Poptr_seq70515c	Maldo_seq43190c	Vitvi_seq20864c	Ambtr_seq2470c	Glyma_seq20157c	Antam_seq23297c	Sorbi_seq43358	Glyma_seq1772c	Frave_seq6576c
V5_UCLUSTfixed_0.90-Cluster_96549	2	3	3	4	2	5	3	4	13	9	3	9	2	4	7		15	73	1	1	1	1	1	1	1	1	1	1	1	1	1	1	1	1	0	50	15	Poptr_seq40234	Poptr_seq40239	Solly_seq10318c	Setit_seq12181	Panvi_seq98296	Bradi_Seq22225c	Vitvi_seq16499c	Setit_seq12180c	Orysa_seq36418c	Solly_seq12690c	Sorbi_seq3826c	Panvi_seq34053c
V5_UCLUSTfixed_0.90-Cluster_96577	2	2	7	7	3	10	9	7	5	8	4	6	4	1	1		15	76	1	1	1	1	1	1	1	1	1	1	1	1	1	1	1	1	0	70	15	Sorbi_seq15623c	Solly_seq13136c	Glyma_seq71793c	Bradi_Seq42964c	Solly_seq10558c	Orysa_seq39481c	Panvi_seq72599c	Bradi_Seq41974c	Setit_seq16751c	Setit_seq31343c	Panvi_seq71486c	Maldo_seq43646c
V5_UCLUSTfixed_0.90-Cluster_96616	2	1	2	3	3	5	8	3	9	8	4	3	1	3	4		15	59	1	1	1	1	1	1	1	1	1	1	1	1	1	1	1	1	0	40	15	Artha_Seq28957c	Prupe_Seq43651	Sorbi_seq42762c	Glyma_seq27868c	Prupe_Seq12882	Maldo_seq43976	Poptr_seq63352	Poptr_seq40983c	Orysa_seq5782c	Antam_seq8460c	Panvi_seq14132c	Sorbi_seq28640c
V5_UCLUSTfixed_0.90-Cluster_96620	1	2	1	2	1	2	3	1	5	8	2	1	1	3	6		15	39	1	1	1	1	1	1	1	1	1	1	1	1	1	1	1	1	0	37	15	Vitvi_seq23045c	Maldo_seq43219c	Vitvi_seq23046c	Antam_seq8980c	Antam_seq12590c	Vitvi_seq23048c	Bradi_Seq21878c	Solly_seq12569c	Poptr_seq41247c	Orysa_seq23063c	Vitvi_seq23047c	Sorbi_seq16186
V5_UCLUSTfixed_0.90-Cluster_96639	3	3	6	3	3	12	5	7	8	24	5	3	3	4	6		15	95	1	1	1	1	1	1	1	1	1	1	1	1	1	1	1	1	0	78	15	Sorbi_seq3882c	Poptr_seq43709c	Glyma_seq57585	Maldo_seq35043	Vitvi_seq7701c	Poptr_seq53370c	Sorbi_seq3881c	Glyma_seq18790c	Orysa_seq35538c	Glyma_seq48007	Poptr_seq43710c	Glyma_seq73108
V5_UCLUSTfixed_0.90-Cluster_96644	1	1	2	1	1	2	2	1	2	3	1	1	1	1	1		15	21	1	1	1	1	1	1	1	1	1	1	1	1	1	1	1	1	0	21	15	Orysa_seq36106c	Antam_seq1074c	Maldo_seq38920c	Glyma_seq20949c	Bradi_Seq31260c	Artha_Seq17463c	Prupe_Seq32843c	Poptr_seq43594c	Setit_seq28098c	Artha_Seq15816c	Sorbi_seq1086c	Solly_seq943c
V5_UCLUSTfixed_0.90-Cluster_96645	1	1	1	1	1	1	2	1	2	2	2	2	1	1	1		15	20	1	1	1	1	1	1	1	1	1	1	1	1	1	1	1	1	0	18	15	Panvi_seq53839c	Maldo_seq44300c	Panvi_seq127204c	Setit_seq39692c	Prupe_Seq7899	Ambtr_seq2126c	Poptr_seq42323	Prupe_Seq33324c	Artha_Seq18791c	Bradi_Seq33059c	Sorbi_seq41409c	Vitvi_seq23738c
V5_UCLUSTfixed_0.90-Cluster_96664	1	1	2	1	1	2	4	1	3	7	3	2	1	1	1		15	31	1	1	1	1	1	1	1	1	1	1	1	1	1	1	1	1	0	25	15	Maldo_seq42087c	Maldo_seq62884	Bradi_Seq33158c	Panvi_seq95312c	Glyma_seq17330c	Orysa_seq21943c	Artha_Seq34193c	Maldo_seq62885	Vitvi_seq24102c	Prupe_Seq32971c	Panvi_seq114323c	Panvi_seq114324
V5_UCLUSTfixed_0.90-Cluster_96715	1	3	2	2	3	2	2	2	3	3	1	1	1	2	3		15	31	1	1	1	1	1	1	1	1	1	1	1	1	1	1	1	1	0	30	15	Frave_seq5214c	Antam_seq21847c	Sorbi_seq29243c	Prupe_Seq27663c	Frave_seq3021c	Vitvi_seq25248c	Panvi_seq6285c	Bradi_Seq35939c	Vitvi_seq25246c	Antam_seq7657c	Setit_seq6430c	Antam_seq17508c
V5_UCLUSTfixed_0.90-Cluster_96762	2	2	2	4	2	6	12	3	7	6	2	3	2	3	3		15	59	1	1	1	1	1	1	1	1	1	1	1	1	1	1	1	1	0	53	15	Panvi_seq124490c	Vitvi_seq26420c	Solly_seq21346c	Glyma_seq53757c	Maldo_seq62672	Antam_seq23322c	Panvi_seq40701c	Sorbi_seq26994c	Setit_seq20706c	Artha_Seq14384c	Maldo_seq4649	Orysa_seq41834c
V5_UCLUSTfixed_0.90-Cluster_96799	1	1	1	1	1	2	8	2	2	6	1	1	2	1	2		15	32	1	1	1	1	1	1	1	1	1	1	1	1	1	1	1	1	0	27	15	Poptr_seq67079c	Maldo_seq62793	Maldo_seq69133c	Vitvi_seq27531c	Glyma_seq7912	Poptr_seq67078c	Sorbi_seq9539c	Artha_Seq12025c	Maldo_seq69135c	Antam_seq13351c	Bradi_Seq2502c	Maldo_seq43843
V5_UCLUSTfixed_0.90-Cluster_96817	2	3	4	4	3	8	4	3	11	13	4	5	4	4	4		15	76	1	1	1	1	1	1	1	1	1	1	1	1	1	1	1	1	0	60	15	Panvi_seq45996	Glyma_seq7333	Poptr_seq47586	Panvi_seq108426	Artha_Seq8294c	Poptr_seq52477c	Poptr_seq47974c	Glyma_seq20111c	Glyma_seq15783c	Vitvi_seq53018	Poptr_seq16291c	Orysa_seq7678c
V5_UCLUSTfixed_0.90-Cluster_96857	3	3	4	6	2	8	10	4	14	17	4	3	4	3	2		15	87	1	1	1	1	1	1	1	1	1	1	1	1	1	1	1	1	0	60	15	Panvi_seq44369c	Panvi_seq20092c	Glyma_seq1508c	Bradi_Seq36459c	Glyma_seq5978c	Panvi_seq23560c	Setit_seq29446c	Poptr_seq27597	Sorbi_seq37986c	Orysa_seq43131c	Orysa_seq6413c	Antam_seq2610c
V5_UCLUSTfixed_0.90-Cluster_96876	1	1	1	1	1	2	3	1	2	2	1	1	1	1	1		15	20	1	1	1	1	1	1	1	1	1	1	1	1	1	1	1	1	0	19	15	Vitvi_seq29143c	Panvi_seq127028c	Glyma_seq21176c	Maldo_seq37345c	Sorbi_seq41629c	Panvi_seq13903	Poptr_seq68744c	Maldo_seq63834c	Poptr_seq24639c	Setit_seq40103c	Ambtr_seq15710c	Prupe_Seq27932c
V5_UCLUSTfixed_0.90-Cluster_96891	2	2	5	5	2	5	7	8	6	12	3	4	2	6	2		15	71	1	1	1	1	1	1	1	1	1	1	1	1	1	1	1	1	0	32	15	Sorbi_seq22614	Ambtr_seq7999	Prupe_Seq29467c	Glyma_seq47591c	Maldo_seq19353c	Ambtr_seq7817c	Bradi_Seq43663	Sorbi_seq1907	Solly_seq17154	Poptr_seq3185c	Vitvi_seq29769	Poptr_seq1889
V5_UCLUSTfixed_0.90-Cluster_96961	4	3	9	6	4	16	11	10	13	18	6	7	5	7	8		15	127	1	1	1	1	1	1	1	1	1	1	1	1	1	1	1	1	0	56	15	Maldo_seq1758	Panvi_seq116205	Setit_seq28309c	Panvi_seq25587c	Poptr_seq54052	Ambtr_seq25299	Panvi_seq8693	Sorbi_seq34020	Bradi_Seq50322c	Orysa_seq32378	Bradi_Seq21794c	Setit_seq10975
V5_UCLUSTfixed_0.90-Cluster_97002	1	1	4	2	1	4	2	2	4	3	2	2	2	2	2		15	34	1	1	1	1	1	1	1	1	1	1	1	1	1	1	1	1	0	27	15	Glyma_seq17297c	Poptr_seq14759	Artha_Seq7849c	Glyma_seq18759c	Sorbi_seq1151c	Solly_seq23086c	Orysa_seq37963c	Frave_seq2238c	Panvi_seq25100	Setit_seq29031c	Panvi_seq100803c	Maldo_seq51370c
V5_UCLUSTfixed_0.90-Cluster_97048	1	1	2	2	1	2	2	3	5	5	4	1	1	1	4		15	35	1	1	1	1	1	1	1	1	1	1	1	1	1	1	1	1	0	27	15	Prupe_Seq40873	Poptr_seq9721c	Vitvi_seq33221c	Glyma_seq62675c	Solly_seq18968c	Panvi_seq126562c	Poptr_seq63679c	Antam_seq17561c	Maldo_seq19448c	Vitvi_seq33220c	Orysa_seq32432c	Bradi_Seq16027c
V5_UCLUSTfixed_0.90-Cluster_97062	1	1	1	2	1	1	1	1	2	2	1	1	1	1	2		15	19	1	1	1	1	1	1	1	1	1	1	1	1	1	1	1	1	0	19	15	Panvi_seq115634c	Maldo_seq22942c	Solly_seq25574c	Orysa_seq22521c	Bradi_Seq24781c	Antam_seq8170c	Artha_Seq20048c	Panvi_seq80939c	Poptr_seq67456c	Prupe_Seq27469c	Vitvi_seq33478c	Sorbi_seq32941c
V5_UCLUSTfixed_0.90-Cluster_97087	1	1	1	4	1	2	2	1	4	2	3	1	1	1	5		15	30	1	1	1	1	1	1	1	1	1	1	1	1	1	1	1	1	0	29	15	Glyma_seq43516c	Poptr_seq29332c	Vitvi_seq34355c	Bradi_Seq50070c	Glyma_seq49041c	Prupe_Seq32251c	Frave_seq20415c	Vitvi_seq34352c	Antam_seq18751c	Maldo_seq20402c	Panvi_seq22904c	Sorbi_seq12012c
V5_UCLUSTfixed_0.90-Cluster_97153	1	1	1	1	1	2	5	1	4	2	4	1	1	1	1		15	27	1	1	1	1	1	1	1	1	1	1	1	1	1	1	1	1	0	21	15	Panvi_seq64394	Prupe_Seq31945c	Poptr_seq28995c	Prupe_Seq25148	Ambtr_seq22676c	Maldo_seq40586c	Poptr_seq31914c	Glyma_seq16445c	Bradi_Seq43872c	Setit_seq17320c	Maldo_seq22498c	Panvi_seq64393c
V5_UCLUSTfixed_0.90-Cluster_97166	1	1	2	6	1	5	1	3	6	3	1	2	2	2	3		15	39	1	1	1	1	1	1	1	1	1	1	1	1	1	1	1	1	0	31	15	Vitvi_seq35870c	Artha_Seq18082c	Glyma_seq28482c	Prupe_Seq29445c	Ambtr_seq2761c	Antam_seq21772c	Glyma_seq35345c	Panvi_seq72364c	Bradi_Seq12413	Bradi_Seq12411	Bradi_Seq12409c	Vitvi_seq35869
V5_UCLUSTfixed_0.90-Cluster_97171	1	1	1	2	1	2	3	2	3	5	1	1	1	1	2		15	27	1	1	1	1	1	1	1	1	1	1	1	1	1	1	1	1	0	24	15	Solly_seq784c	Panvi_seq12404c	Poptr_seq44485c	Maldo_seq20189c	Setit_seq39301c	Sorbi_seq46752c	Poptr_seq7414c	Vitvi_seq35979c	Panvi_seq12403c	Bradi_Seq16525c	Poptr_seq54556c	Prupe_Seq27940c
V5_UCLUSTfixed_0.90-Cluster_97235	1	1	3	5	1	5	2	3	7	2	1	4	2	2	7		15	46	1	1	1	1	1	1	1	1	1	1	1	1	1	1	1	1	0	39	15	Panvi_seq38071c	Setit_seq361	Artha_Seq23687c	Vitvi_seq37322c	Poptr_seq395c	Bradi_Seq3281	Panvi_seq41350c	Bradi_Seq3280	Panvi_seq38085c	Orysa_seq14878c	Glyma_seq58534	Vitvi_seq13290c
V5_UCLUSTfixed_0.90-Cluster_97263	2	1	7	8	3	10	11	9	13	14	5	5	3	5	6		15	102	1	1	1	1	1	1	1	1	1	1	1	1	1	1	1	1	0	86	15	Panvi_seq94437c	Maldo_seq42595c	Artha_Seq16067c	Frave_seq3422c	Panvi_seq94436c	Maldo_seq71097	Prupe_Seq29693c	Panvi_seq14939c	Artha_Seq18966c	Setit_seq10294c	Poptr_seq48943c	Sorbi_seq16690c
V5_UCLUSTfixed_0.90-Cluster_97294	3	2	4	2	2	4	10	3	5	13	2	3	3	2	4		15	62	1	1	1	1	1	1	1	1	1	1	1	1	1	1	1	1	0	40	15	Poptr_seq52572c	Sorbi_seq35650c	Poptr_seq52570c	Setit_seq21328c	Poptr_seq52573c	Maldo_seq54228	Maldo_seq67572	Glyma_seq42033c	Ambtr_seq22027	Glyma_seq60913c	Antam_seq2907c	Setit_seq21327c
V5_UCLUSTfixed_0.90-Cluster_97295	1	3	1	2	2	7	9	4	6	6	5	1	2	2	4		15	55	1	1	1	1	1	1	1	1	1	1	1	1	1	1	1	1	0	31	15	Maldo_seq72602c	Solly_seq13154c	Maldo_seq39790	Panvi_seq132965	Glyma_seq6848	Sorbi_seq20037	Bradi_Seq44873	Frave_seq17811c	Maldo_seq39789	Prupe_Seq27626c	Glyma_seq60314c	Prupe_Seq24162
V5_UCLUSTfixed_0.90-Cluster_97313	2	2	5	3	3	2	4	3	5	5	3	3	3	2	3		15	48	1	1	1	1	1	1	1	1	1	1	1	1	1	1	1	1	0	37	15	Orysa_seq26447	Sorbi_seq45886c	Artha_Seq10105	Poptr_seq30398	Prupe_Seq29091c	Setit_seq9941c	Ambtr_seq2756c	Maldo_seq20852c	Solly_seq28450c	Bradi_Seq25614c	Ambtr_seq15919c	Poptr_seq23336c
V5_UCLUSTfixed_0.90-Cluster_97349	1	4	2	2	1	8	2	1	2	8	5	1	1	2	7		15	47	1	1	1	1	1	1	1	1	1	1	1	1	1	1	1	1	0	40	15	Panvi_seq57481	Poptr_seq5078c	Prupe_Seq32372c	Vitvi_seq39768c	Frave_seq5166c	Glyma_seq1091c	Poptr_seq38671c	Sorbi_seq5034c	Antam_seq2868c	Artha_Seq21401c	Antam_seq20041c	Antam_seq14217
V5_UCLUSTfixed_0.90-Cluster_97361	1	2	5	2	4	2	11	5	10	5	4	3	3	2	5		15	64	1	1	1	1	1	1	1	1	1	1	1	1	1	1	1	1	0	42	15	Orysa_seq31785c	Panvi_seq67295	Panvi_seq88268	Maldo_seq44295c	Bradi_Seq13302c	Poptr_seq622c	Solly_seq31785	Prupe_Seq28993c	Frave_seq3007c	Ambtr_seq14826c	Panvi_seq132395c	Setit_seq34916c
V5_UCLUSTfixed_0.90-Cluster_97386	1	1	1	3	2	6	6	2	6	9	2	2	2	2	7		15	52	1	1	1	1	1	1	1	1	1	1	1	1	1	1	1	1	0	45	15	Panvi_seq75022c	Poptr_seq68600c	Bradi_Seq3721c	Frave_seq19326c	Vitvi_seq40582c	Panvi_seq80054	Panvi_seq73982c	Setit_seq5263c	Glyma_seq13732c	Artha_Seq34979c	Glyma_seq9103c	Panvi_seq84136c
V5_UCLUSTfixed_0.90-Cluster_97487	1	1	1	5	2	4	2	6	11	9	2	3	4	4	2		15	57	1	1	1	1	1	1	1	1	1	1	1	1	1	1	1	1	0	52	15	Frave_seq21845c	Setit_seq29376c	Panvi_seq20118c	Bradi_Seq28559c	Panvi_seq21595c	Poptr_seq60303c	Sorbi_seq37491c	Sorbi_seq11312	Solly_seq19045	Solly_seq20696	Panvi_seq127523c	Orysa_seq22357c
V5_UCLUSTfixed_0.90-Cluster_97525	1	3	1	7	1	4	2	1	6	7	2	1	1	1	7		15	45	1	1	1	1	1	1	1	1	1	1	1	1	1	1	1	1	0	35	15	Antam_seq8640c	Poptr_seq52561c	Orysa_seq43509c	Poptr_seq52556c	Maldo_seq69648	Bradi_Seq7906	Vitvi_seq43270c	Vitvi_seq43274c	Sorbi_seq10694c	Vitvi_seq43273c	Glyma_seq42769c	Panvi_seq107519c
V5_UCLUSTfixed_0.90-Cluster_97526	2	1	2	3	3	10	6	3	4	6	4	2	4	2	4		15	56	1	1	1	1	1	1	1	1	1	1	1	1	1	1	1	1	0	29	15	Prupe_Seq31179c	Poptr_seq54848	Panvi_seq108909	Orysa_seq23056	Bradi_Seq30147	Maldo_seq334	Glyma_seq43838	Setit_seq17031c	Prupe_Seq29586c	Panvi_seq90535c	Glyma_seq45521	Sorbi_seq22551c
V5_UCLUSTfixed_0.90-Cluster_97527	4	8	10	6	5	19	3	7	12	34	6	4	5	9	8		15	140	1	1	1	1	1	1	1	1	1	1	1	1	1	1	1	1	0	49	15	Glyma_seq1652	Poptr_seq37979	Vitvi_seq14493	Panvi_seq117319	Poptr_seq12336	Glyma_seq12629	Poptr_seq40764	Poptr_seq58201c	Poptr_seq58199c	Glyma_seq31179c	Antam_seq21374	Ambtr_seq11156
V5_UCLUSTfixed_0.90-Cluster_97539	1	2	1	1	1	3	3	2	4	5	2	3	1	3	6		15	38	1	1	1	1	1	1	1	1	1	1	1	1	1	1	1	1	0	33	15	Glyma_seq52025c	Sorbi_seq4496	Ambtr_seq18165c	Glyma_seq42739c	Bradi_Seq3793c	Maldo_seq44790	Poptr_seq43953c	Antam_seq24763c	Maldo_seq22837	Antam_seq12359c	Panvi_seq79119c	Sorbi_seq4494c
V5_UCLUSTfixed_0.90-Cluster_97555	1	1	1	1	1	4	5	1	3	6	1	1	1	1	1		15	29	1	1	1	1	1	1	1	1	1	1	1	1	1	1	1	1	0	26	15	Orysa_seq21591c	Maldo_seq21842c	Bradi_Seq29638c	Setit_seq9488c	Antam_seq2376c	Frave_seq23497c	Maldo_seq54423	Maldo_seq21104c	Poptr_seq56945c	Poptr_seq56943c	Poptr_seq42239c	Poptr_seq42240
V5_UCLUSTfixed_0.90-Cluster_97564	1	1	2	2	1	5	2	1	12	1	1	3	2	2	1		15	37	1	1	1	1	1	1	1	1	1	1	1	1	1	1	1	1	0	29	15	Setit_seq3973	Panvi_seq86004	Orysa_seq19171c	Antam_seq5455c	Sorbi_seq4776	Panvi_seq58330c	Glyma_seq20995	Panvi_seq71114	Maldo_seq22812c	Glyma_seq5943c	Maldo_seq44834c	Solly_seq25876c
V5_UCLUSTfixed_0.90-Cluster_97567	6	4	7	11	5	23	15	17	20	16	10	9	6	15	18		15	182	1	1	1	1	1	1	1	1	1	1	1	1	1	1	1	1	0	87	15	Orysa_seq17891	Sorbi_seq26688	Bradi_Seq1367	Bradi_Seq26162	Bradi_Seq12576c	Artha_Seq4271	Glyma_seq20956c	Glyma_seq90	Glyma_seq42295c	Orysa_seq17890	Ambtr_seq17127	Bradi_Seq1366
V5_UCLUSTfixed_0.90-Cluster_97581	1	1	2	1	1	5	7	1	2	3	2	1	2	2	1		15	32	1	1	1	1	1	1	1	1	1	1	1	1	1	1	1	1	0	29	15	Orysa_seq13657c	Ambtr_seq15896c	Maldo_seq69490	Poptr_seq43416c	Glyma_seq62733c	Antam_seq19581c	Artha_Seq2618c	Maldo_seq64674	Panvi_seq120331c	Glyma_seq31566c	Poptr_seq43415c	Sorbi_seq42568c
V5_UCLUSTfixed_0.90-Cluster_97592	2	2	4	7	2	16	5	5	14	13	5	3	3	5	7		15	93	1	1	1	1	1	1	1	1	1	1	1	1	1	1	1	1	0	51	15	Poptr_seq65592	Artha_Seq28634	Bradi_Seq52306c	Prupe_Seq35444	Glyma_seq36214c	Panvi_seq88184	Panvi_seq5438	Vitvi_seq40955c	Glyma_seq32830c	Sorbi_seq22413c	Glyma_seq33144	Bradi_Seq52309c
V5_UCLUSTfixed_0.90-Cluster_97612	1	1	2	1	1	6	4	1	2	23	2	1	1	2	1		15	49	1	1	1	1	1	1	1	1	1	1	1	1	1	1	1	1	0	44	15	Poptr_seq37036c	Poptr_seq52486c	Vitvi_seq45442c	Artha_Seq28022c	Poptr_seq37037c	Poptr_seq37035c	Prupe_Seq28120c	Poptr_seq52490c	Maldo_seq36624c	Maldo_seq702	Panvi_seq68892c	Poptr_seq52481c
V5_UCLUSTfixed_0.90-Cluster_97634	2	5	5	4	2	12	12	10	11	15	7	7	3	19	9		15	123	1	1	1	1	1	1	1	1	1	1	1	1	1	1	1	1	0	63	15	Bradi_Seq43249	Vitvi_seq34273c	Sorbi_seq23694c	Vitvi_seq34278	Sorbi_seq46206	Poptr_seq72896	Glyma_seq20610c	Frave_seq17349c	Panvi_seq69215c	Glyma_seq36501c	Panvi_seq69306	Sorbi_seq23559c
V5_UCLUSTfixed_0.90-Cluster_97796	2	3	6	2	2	5	5	3	9	4	4	3	4	4	5		15	61	1	1	1	1	1	1	1	1	1	1	1	1	1	1	1	1	0	36	15	Maldo_seq15867	Maldo_seq39871c	Panvi_seq95689	Prupe_Seq12229	Orysa_seq13769	Glyma_seq69143c	Orysa_seq21614c	Artha_Seq559c	Bradi_Seq30317	Sorbi_seq33754c	Glyma_seq20410c	Orysa_seq13768
V5_UCLUSTfixed_0.90-Cluster_97811	5	5	4	7	10	20	22	10	13	19	15	7	6	6	22		15	171	1	1	1	1	1	1	1	1	1	1	1	1	1	1	1	1	0	72	15	Artha_Seq27048c	Frave_seq28149c	Vitvi_seq40392c	Prupe_Seq35116	Prupe_Seq9969	Panvi_seq106631c	Setit_seq26652c	Poptr_seq19153	Orysa_seq4658	Setit_seq20843c	Maldo_seq59235	Frave_seq31200c
V5_UCLUSTfixed_0.90-Cluster_97812	1	1	2	2	1	2	4	3	4	4	1	2	1	3	1		15	32	1	1	1	1	1	1	1	1	1	1	1	1	1	1	1	1	0	26	15	Maldo_seq19515c	Sorbi_seq44771c	Orysa_seq33058	Bradi_Seq51539	Solly_seq15062c	Panvi_seq119837c	Maldo_seq19516c	Maldo_seq70836c	Poptr_seq66431c	Panvi_seq3878	Bradi_Seq14192c	Setit_seq42870c
V5_UCLUSTfixed_0.90-Cluster_97867	1	1	2	1	1	3	2	2	4	2	1	2	1	2	2		15	27	1	1	1	1	1	1	1	1	1	1	1	1	1	1	1	1	0	25	15	Panvi_seq21428c	Artha_Seq13496c	Bradi_Seq38695c	Panvi_seq21429c	Prupe_Seq30936c	Poptr_seq69254c	Panvi_seq21427c	Sorbi_seq40635c	Antam_seq5396c	Ambtr_seq4192c	Frave_seq16821c	Orysa_seq9893c
V5_UCLUSTfixed_0.90-Cluster_97873	1	1	1	1	2	3	4	2	2	2	2	1	1	1	3		15	27	1	1	1	1	1	1	1	1	1	1	1	1	1	1	1	1	0	18	15	Prupe_Seq29379c	Bradi_Seq10973c	Glyma_seq63055c	Glyma_seq63056c	Setit_seq29949c	Vitvi_seq29697	Orysa_seq11892	Maldo_seq48425	Panvi_seq37356c	Maldo_seq56524	Glyma_seq61954	Frave_seq30862c
V5_UCLUSTfixed_0.90-Cluster_97891	3	3	4	8	2	14	2	4	11	26	3	4	3	2	9		15	98	1	1	1	1	1	1	1	1	1	1	1	1	1	1	1	1	0	67	15	Glyma_seq54062	Poptr_seq60448	Vitvi_seq11735c	Panvi_seq49948c	Vitvi_seq51374c	Glyma_seq24736c	Bradi_Seq52011c	Ambtr_seq15853	Glyma_seq64725c	Vitvi_seq11736c	Vitvi_seq11734	Poptr_seq60450
V5_UCLUSTfixed_0.90-Cluster_97915	3	3	6	9	4	13	14	8	28	16	13	13	4	11	7		15	152	1	1	1	1	1	1	1	1	1	1	1	1	1	1	1	1	0	44	15	Solly_seq1556	Maldo_seq63062c	Maldo_seq68015c	Orysa_seq1602	Setit_seq8659	Panvi_seq122792	Panvi_seq40564	Bradi_Seq25224	Poptr_seq8957	Poptr_seq52157	Poptr_seq8959	Orysa_seq24692
V5_UCLUSTfixed_0.90-Cluster_97916	10	4	10	9	8	17	21	11	15	30	12	7	19	8	10		15	191	1	1	1	1	1	1	1	1	1	1	1	1	1	1	1	1	0	133	15	Setit_seq11512c	Maldo_seq73959	Vitvi_seq28147c	Maldo_seq44416c	Orysa_seq26054c	Maldo_seq60089	Poptr_seq65376c	Sorbi_seq43552c	Panvi_seq53510	Maldo_seq37257c	Glyma_seq58072	Maldo_seq20303c
V5_UCLUSTfixed_0.90-Cluster_97935	2	5	2	2	2	6	8	2	4	12	5	2	3	2	10		15	67	1	1	1	1	1	1	1	1	1	1	1	1	1	1	1	1	0	27	15	Maldo_seq46790	Frave_seq16377	Poptr_seq2206c	Sorbi_seq23289	Ambtr_seq16913c	Vitvi_seq7366	Poptr_seq2207c	Vitvi_seq52827c	Vitvi_seq7369	Setit_seq14035	Antam_seq8672	Poptr_seq52587
V5_UCLUSTfixed_0.90-Cluster_98002	1	1	3	2	1	3	4	3	2	4	1	1	1	1	2		15	30	1	1	1	1	1	1	1	1	1	1	1	1	1	1	1	1	0	28	15	Maldo_seq41945c	Maldo_seq19904c	Sorbi_seq42707c	Poptr_seq23024c	Poptr_seq14347c	Maldo_seq41947c	Orysa_seq11680c	Panvi_seq14743c	Prupe_Seq29482c	Glyma_seq41990c	Vitvi_seq54919c	Artha_Seq8938c
V5_UCLUSTfixed_0.90-Cluster_98074	2	4	6	3	1	5	9	6	10	11	2	2	2	8	9		15	80	1	1	1	1	1	1	1	1	1	1	1	1	1	1	1	1	0	61	15	Poptr_seq2031	Panvi_seq101844	Setit_seq2313c	Orysa_seq21252	Maldo_seq44364c	Artha_Seq5088c	Antam_seq11220c	Solly_seq22969c	Maldo_seq21301c	Artha_Seq5089c	Orysa_seq21250	Maldo_seq40257c
V5_UCLUSTfixed_0.90-Cluster_98181	1	1	1	1	1	2	1	2	2	3	1	1	1	1	2		15	21	1	1	1	1	1	1	1	1	1	1	1	1	1	1	1	1	0	19	15	Setit_seq42505c	Orysa_seq10719	Vitvi_seq4216c	Poptr_seq32136c	Prupe_Seq29373c	Antam_seq19612c	Maldo_seq24530c	Glyma_seq46944c	Artha_Seq16730c	Poptr_seq32135c	Glyma_seq57882c	Vitvi_seq4217
V5_UCLUSTfixed_0.90-Cluster_98818	3	2	1	2	1	5	2	4	2	4	3	1	3	1	8		15	42	1	1	1	1	1	1	1	1	1	1	1	1	1	1	1	1	0	31	15	Glyma_seq17474c	Orysa_seq27269c	Bradi_Seq42732c	Prupe_Seq27237c	Glyma_seq18432c	Glyma_seq47862c	Orysa_seq8075	Artha_Seq24881c	Maldo_seq20311c	Vitvi_seq21295	Panvi_seq87288c	Orysa_seq27270c
V5_UCLUSTfixed_0.90-Cluster_98904	2	2	5	9	2	6	3	5	8	4	1	3	2	3	8		15	63	1	1	1	1	1	1	1	1	1	1	1	1	1	1	1	1	0	25	15	Vitvi_seq22960	Vitvi_seq22958	Setit_seq16070c	Poptr_seq61717c	Panvi_seq120439	Solly_seq25320	Bradi_Seq52561	Artha_Seq35311c	Panvi_seq91398c	Vitvi_seq54622c	Glyma_seq13507c	Glyma_seq38784c
V5_UCLUSTfixed_0.90-Cluster_98945	4	2	3	7	5	6	13	5	18	12	16	5	4	5	7		15	112	1	1	1	1	1	1	1	1	1	1	1	1	1	1	1	1	0	62	15	Panvi_seq123113	Panvi_seq54081c	Prupe_Seq25174	Prupe_Seq27413c	Prupe_Seq30090c	Poptr_seq8546	Prupe_Seq27759c	Maldo_seq66988c	Poptr_seq35128	Maldo_seq61671	Maldo_seq68661c	Ambtr_seq25182
V5_UCLUSTfixed_0.90-Cluster_98947	1	1	2	5	3	5	10	3	6	9	3	7	2	2	14		15	73	1	1	1	1	1	1	1	1	1	1	1	1	1	1	1	1	0	48	15	Panvi_seq1746c	Maldo_seq11745	Solly_seq16001c	Poptr_seq42913c	Poptr_seq29066c	Artha_Seq970c	Maldo_seq42920c	Maldo_seq41966	Glyma_seq58730c	Setit_seq20455	Artha_Seq14416	Vitvi_seq6295c
V5_UCLUSTfixed_0.90-Cluster_99320	5	4	12	9	4	12	16	12	30	27	10	9	7	15	10		15	182	1	1	1	1	1	1	1	1	1	1	1	1	1	1	1	1	0	57	15	Panvi_seq36463	Glyma_seq39179	Poptr_seq4985	Panvi_seq38504	Setit_seq20914c	Poptr_seq23809	Glyma_seq14645	Glyma_seq34451	Vitvi_seq53924	Poptr_seq63477	Prupe_Seq35820	Maldo_seq51874
V5_UCLUSTfixed_0.90-Cluster_99844	2	6	4	7	2	4	10	6	12	9	6	9	3	9	8		15	97	1	1	1	1	1	1	1	1	1	1	1	1	1	1	1	1	0	52	15	Vitvi_seq562c	Panvi_seq69839	Sorbi_seq39202	Orysa_seq13643c	Artha_Seq22489c	Antam_seq18541c	Glyma_seq7097c	Panvi_seq123181c	Maldo_seq7939	Panvi_seq123184	Vitvi_seq45343	Antam_seq3845c
V5_UCLUSTfixed_0.90-Cluster_100305	2	5	2	7	2	8	8	6	11	9	3	3	3	3	7		15	79	1	1	1	1	1	1	1	1	1	1	1	1	1	1	1	1	0	54	15	Panvi_seq8747c	Poptr_seq40738	Bradi_Seq30619c	Maldo_seq54307	Poptr_seq10114	Maldo_seq42573c	Antam_seq23743c	Setit_seq29764c	Sorbi_seq12147c	Poptr_seq40478c	Poptr_seq41106c	Vitvi_seq313
V5_UCLUSTfixed_0.90-Cluster_100773	1	1	2	1	1	5	7	2	4	2	2	2	1	2	5		15	38	1	1	1	1	1	1	1	1	1	1	1	1	1	1	1	1	0	30	15	Antam_seq13151c	Maldo_seq68779c	Prupe_Seq33274c	Maldo_seq22332c	Vitvi_seq53826c	Setit_seq29413c	Panvi_seq110155c	Panvi_seq5461c	Orysa_seq4992c	Glyma_seq22865c	Vitvi_seq53825c	Glyma_seq35833
V5_UCLUSTfixed_0.90-Cluster_100816	3	3	10	3	3	14	11	4	9	11	7	3	6	4	15		15	106	1	1	1	1	1	1	1	1	1	1	1	1	1	1	1	1	0	43	15	Setit_seq26051c	Panvi_seq103048	Poptr_seq51268	Ambtr_seq13383	Antam_seq25275c	Poptr_seq36556	Glyma_seq53965	Glyma_seq6096c	Glyma_seq69415	Panvi_seq3948c	Bradi_Seq42531	Artha_Seq6190
V5_UCLUSTfixed_0.90-Cluster_101014	6	13	24	18	9	38	26	28	32	53	21	22	9	17	26		15	342	1	1	1	1	1	1	1	1	1	1	1	1	1	1	1	1	0	53	15	Glyma_seq46873	Glyma_seq51177c	Vitvi_seq36799	Prupe_Seq30770c	Vitvi_seq13998	Sorbi_seq3478	Vitvi_seq46210c	Poptr_seq51359	Maldo_seq71317	Poptr_seq39867	Panvi_seq38555	Maldo_seq64307
V5_UCLUSTfixed_0.90-Cluster_101189	9	10	13	28	8	39	33	20	42	25	19	17	12	19	28		15	322	1	1	1	1	1	1	1	1	1	1	1	1	1	1	1	1	0	70	15	Prupe_Seq37943	Panvi_seq60799	Sorbi_seq36253	Vitvi_seq5494c	Setit_seq911	Bradi_Seq6450	Setit_seq11867	Setit_seq5851	Bradi_Seq50569c	Glyma_seq60139c	Glyma_seq46856	Vitvi_seq17599
V5_UCLUSTfixed_0.90-Cluster_101246	5	4	7	3	4	13	10	4	9	9	15	3	3	4	14		15	107	1	1	1	1	1	1	1	1	1	1	1	1	1	1	1	1	0	26	15	Ambtr_seq18501	Artha_Seq665	Vitvi_seq46045	Panvi_seq42748	Prupe_Seq4313	Setit_seq41572	Vitvi_seq43507	Poptr_seq25950c	Ambtr_seq2630	Panvi_seq12405	Prupe_Seq34971	Artha_Seq22925
V5_UCLUSTfixed_0.90-Cluster_101451	4	5	5	4	2	12	13	4	9	16	7	3	5	4	8		15	101	1	1	1	1	1	1	1	1	1	1	1	1	1	1	1	1	0	58	15	Poptr_seq40522	Glyma_seq16782	Frave_seq20855c	Maldo_seq39761	Bradi_Seq9084c	Panvi_seq81665	Maldo_seq48584	Ambtr_seq10046c	Antam_seq17268	Sorbi_seq6433c	Glyma_seq28800	Panvi_seq80221c
V5_UCLUSTfixed_0.90-Cluster_101477	3	9	8	11	2	19	9	8	12	15	10	9	5	7	10		15	137	1	1	1	1	1	1	1	1	1	1	1	1	1	1	1	1	0	53	15	Setit_seq13640	Ambtr_seq9269c	Sorbi_seq30503c	Maldo_seq48220c	Bradi_Seq51852	Poptr_seq55928	Orysa_seq27973	Panvi_seq74992	Poptr_seq21096c	Glyma_seq37507c	Glyma_seq56293	Glyma_seq58476c
V5_UCLUSTfixed_0.90-Cluster_101749	1	1	2	1	1	3	3	1	4	6	1	1	1	1	5		15	32	1	1	1	1	1	1	1	1	1	1	1	1	1	1	1	1	0	28	15	Poptr_seq48228c	Bradi_Seq27546c	Poptr_seq48230c	Glyma_seq7615c	Vitvi_seq28171c	Maldo_seq43799c	Frave_seq12091c	Panvi_seq66466c	Vitvi_seq33868	Glyma_seq31787c	Setit_seq17327c	Orysa_seq13302c
V5_UCLUSTfixed_0.90-Cluster_101871	8	12	17	18	19	42	27	30	49	37	39	20	19	25	29		15	391	1	1	1	1	1	1	1	1	1	1	1	1	1	1	1	1	0	39	15	Bradi_Seq28408	Bradi_Seq19649c	Maldo_seq15404	Poptr_seq18655	Panvi_seq97298	Frave_seq22040c	Bradi_Seq42225	Setit_seq40518c	Prupe_Seq17060	Maldo_seq49568	Artha_Seq20930	Glyma_seq3817
V5_UCLUSTfixed_0.90-Cluster_101937	8	6	25	24	10	41	33	20	40	65	27	12	17	16	32		15	376	1	1	1	1	1	1	1	1	1	1	1	1	1	1	1	1	0	72	15	Setit_seq31688	Glyma_seq33050	Poptr_seq14216	Prupe_Seq44359	Orysa_seq30670	Setit_seq32685	Panvi_seq108302	Sorbi_seq26416c	Solly_seq9299	Glyma_seq6091	Maldo_seq67082	Prupe_Seq31614c
V5_UCLUSTfixed_0.90-Cluster_102050	2	1	3	2	2	6	4	1	2	4	2	1	2	2	4		15	38	1	1	1	1	1	1	1	1	1	1	1	1	1	1	1	1	0	32	15	Solly_seq24195c	Artha_Seq5167c	Ambtr_seq21248	Maldo_seq1589	Poptr_seq9288c	Sorbi_seq40256c	Glyma_seq16086c	Ambtr_seq1298c	Glyma_seq22939c	Panvi_seq100759c	Artha_Seq12438c	Sorbi_seq31889c
V5_UCLUSTfixed_0.90-Cluster_102096	5	8	7	16	5	18	13	15	35	28	6	7	6	14	17		15	200	1	1	1	1	1	1	1	1	1	1	1	1	1	1	1	1	0	53	15	Poptr_seq26230	Panvi_seq100979	Poptr_seq14633	Bradi_Seq742	Poptr_seq39542	Bradi_Seq26895	Maldo_seq64942	Orysa_seq19344	Glyma_seq1260c	Antam_seq19530	Poptr_seq39540	Poptr_seq13427c
V5_UCLUSTfixed_0.90-Cluster_102113	2	1	2	2	5	7	6	5	6	8	6	3	1	6	7		15	67	1	1	1	1	1	1	1	1	1	1	1	1	1	1	1	1	0	22	15	Orysa_seq17433	Poptr_seq32930c	Maldo_seq65912	Solly_seq28709c	Orysa_seq43378	Frave_seq18300	Vitvi_seq34828	Poptr_seq32927c	Vitvi_seq5655	Orysa_seq28928	Frave_seq18436	Sorbi_seq6518
V5_UCLUSTfixed_0.90-Cluster_102476	10	8	22	27	13	41	26	30	66	33	18	27	15	26	42		15	404	1	1	1	1	1	1	1	1	1	1	1	1	1	1	1	1	0	92	15	Vitvi_seq35272	Panvi_seq85770	Glyma_seq22051	Panvi_seq88357c	Sorbi_seq9847	Maldo_seq21272c	Orysa_seq15231	Artha_Seq30064	Vitvi_seq27439c	Poptr_seq29306	Artha_Seq28363c	Vitvi_seq16627c
V5_UCLUSTfixed_0.90-Cluster_102932	16	20	46	46	20	95	53	43	92	96	43	39	36	44	66		15	755	1	1	1	1	1	1	1	1	1	1	1	1	1	1	1	1	0	96	15	Glyma_seq45244	Solly_seq31108	Artha_Seq4026c	Vitvi_seq40152	Vitvi_seq23547	Artha_Seq4025	Sorbi_seq24017	Vitvi_seq42055c	Glyma_seq9481	Maldo_seq55095	Panvi_seq55449	Bradi_Seq15278
V5_UCLUSTfixed_0.90-Cluster_102972	13	12	23	18	9	38	39	21	32	54	20	12	15	23	26		15	355	1	1	1	1	1	1	1	1	1	1	1	1	1	1	1	1	0	91	15	Vitvi_seq48255	Bradi_Seq52065	Sorbi_seq24290	Glyma_seq15791c	Vitvi_seq2570	Vitvi_seq48257	Solly_seq3560c	Glyma_seq16533	Poptr_seq45810c	Artha_Seq20288	Ambtr_seq18649	Bradi_Seq47371
V5_UCLUSTfixed_0.90-Cluster_102976	1	2	1	1	1	2	2	1	3	4	3	1	3	1	4		15	30	1	1	1	1	1	1	1	1	1	1	1	1	1	1	1	1	0	24	15	Maldo_seq66736c	Vitvi_seq48324	Artha_Seq20987c	Solly_seq3915c	Prupe_Seq30766c	Maldo_seq22574c	Glyma_seq48927c	Vitvi_seq48325	Sorbi_seq21642c	Solly_seq21047	Vitvi_seq48322	Solly_seq23438
V5_UCLUSTfixed_0.90-Cluster_103279	22	8	63	53	21	74	65	62	123	74	112	42	22	77	71		15	889	1	1	1	1	1	1	1	1	1	1	1	1	1	1	1	1	0	72	15	Orysa_seq11137c	Vitvi_seq12471	Sorbi_seq36723	Artha_Seq11590	Glyma_seq25068	Solly_seq17078	Artha_Seq32242	Prupe_Seq14724	Orysa_seq45258	Prupe_Seq14721	Artha_Seq14823	Glyma_seq4390
V5_UCLUSTfixed_0.90-Cluster_93405	1	1	1	1	1	3	3	4	8	2	4	1	1	1	3		15	35	1	1	1	1	1	1	1	1	1	1	1	1	1	1	1	1	0	27	15	Sorbi_seq20963c	Frave_seq13323c	Panvi_seq89038c	Panvi_seq89036c	Panvi_seq89037c	Panvi_seq89039c	Prupe_Seq28307c	Glyma_seq72028	Maldo_seq36487c	Glyma_seq58436c	Vitvi_seq35939	Prupe_Seq35211
V5_UCLUSTfixed_0.90-Cluster_96118	2	3	5	4	1	5	6	5	15	5	4	7	2	9	2		15	75	1	1	1	1	1	1	1	1	1	1	1	1	1	1	1	1	0	53	15	Setit_seq38051	Glyma_seq2221c	Setit_seq20462c	Panvi_seq21540c	Poptr_seq54010c	Panvi_seq15001c	Setit_seq37434c	Solly_seq12897c	Glyma_seq6809c	Bradi_Seq45005c	Artha_Seq28059c	Glyma_seq2222
V5_UCLUSTfixed_0.90-Cluster_96141	2	3	3	3	2	5	9	3	7	8	6	3	2	3	8		15	67	1	1	1	1	1	1	1	1	1	1	1	1	1	1	1	1	0	39	15	Solly_seq20726c	Glyma_seq9240c	Glyma_seq46611	Poptr_seq29831	Orysa_seq36473c	Maldo_seq24999	Solly_seq24162c	Sorbi_seq20288	Panvi_seq50959	Prupe_Seq22130	Poptr_seq20450c	Vitvi_seq7139
V5_UCLUSTfixed_0.90-Cluster_96159	1	1	1	3	1	5	4	2	9	3	6	1	1	2	2		15	42	1	1	1	1	1	1	1	1	1	1	1	1	1	1	1	1	0	35	15	Glyma_seq71276c	Prupe_Seq26755c	Sorbi_seq13914c	Glyma_seq13199c	Vitvi_seq10246c	Antam_seq21388c	Glyma_seq71277c	Orysa_seq43921c	Panvi_seq128681c	Maldo_seq42497	Bradi_Seq22c	Panvi_seq2585c
V5_UCLUSTfixed_0.90-Cluster_96454	1	1	1	1	1	2	2	3	3	1	1	2	2	1	1		15	23	1	1	1	1	1	1	1	1	1	1	1	1	1	1	1	1	0	17	15	Artha_Seq1550c	Orysa_seq45795	Setit_seq29483	Glyma_seq65636c	Solly_seq24146c	Ambtr_seq7706c	Bradi_Seq128c	Prupe_Seq26364c	Panvi_seq37114	Vitvi_seq18395c	Orysa_seq45794	Panvi_seq84760
V5_UCLUSTfixed_0.90-Cluster_96523	1	1	1	1	1	3	3	1	4	1	1	1	1	1	1		15	22	1	1	1	1	1	1	1	1	1	1	1	1	1	1	1	1	0	19	15	Frave_seq6026c	Setit_seq25670c	Maldo_seq20664c	Artha_Seq34832c	Antam_seq13897c	Panvi_seq23945c	Maldo_seq44553c	Solly_seq15675c	Bradi_Seq21829c	Panvi_seq34513c	Orysa_seq34857c	Sorbi_seq2970c
V5_UCLUSTfixed_0.90-Cluster_96556	1	1	2	1	6	3	4	1	3	1	2	1	1	1	1		15	29	1	1	1	1	1	1	1	1	1	1	1	1	1	1	1	1	0	19	15	Antam_seq2783c	Frave_seq9883	Panvi_seq36602c	Solly_seq2353c	Prupe_Seq29630c	Artha_Seq24055c	Vitvi_seq21202c	Frave_seq27376	Glyma_seq14735c	Panvi_seq90630c	Maldo_seq38783	Prupe_Seq43173
V5_UCLUSTfixed_0.90-Cluster_96656	1	1	2	1	1	2	5	3	3	5	2	1	1	1	1		15	30	1	1	1	1	1	1	1	1	1	1	1	1	1	1	1	1	0	25	15	Vitvi_seq23983c	Poptr_seq43076	Prupe_Seq32734c	Poptr_seq43078	Maldo_seq60413c	Orysa_seq14763c	Poptr_seq43075	Panvi_seq52637c	Maldo_seq42090c	Ambtr_seq20861c	Artha_Seq18784c	Panvi_seq83367c
V5_UCLUSTfixed_0.90-Cluster_96697	1	2	1	1	1	3	2	2	1	5	1	1	1	1	4		15	27	1	1	1	1	1	1	1	1	1	1	1	1	1	1	1	1	0	21	15	Orysa_seq23869c	Antam_seq11108c	Poptr_seq45512	Orysa_seq23870c	Poptr_seq45511	Poptr_seq45509	Vitvi_seq24771c	Glyma_seq29877c	Prupe_Seq32399c	Sorbi_seq36826c	Frave_seq20101c	Setit_seq11155c
V5_UCLUSTfixed_0.90-Cluster_96864	1	2	2	1	1	3	3	1	4	1	4	1	1	1	5		15	31	1	1	1	1	1	1	1	1	1	1	1	1	1	1	1	1	0	21	15	Glyma_seq2332c	Artha_Seq16224c	Orysa_seq26643c	Antam_seq11052c	Prupe_Seq28999c	Setit_seq11525c	Glyma_seq5610c	Frave_seq31973c	Ambtr_seq22503c	Vitvi_seq28818	Prupe_Seq29001c	Panvi_seq114569
V5_UCLUSTfixed_0.90-Cluster_97481	1	3	3	2	1	2	1	1	2	1	3	1	1	1	4		15	27	1	1	1	1	1	1	1	1	1	1	1	1	1	1	1	1	0	22	15	Frave_seq32160c	Glyma_seq9633c	Vitvi_seq42651c	Vitvi_seq42650c	Vitvi_seq42652c	Artha_Seq30876c	Panvi_seq131262c	Poptr_seq11509c	Solly_seq7203c	Bradi_Seq17750c	Prupe_Seq7421	Sorbi_seq15823c
V5_UCLUSTfixed_0.90-Cluster_97484	5	7	13	10	7	21	17	14	20	21	19	10	8	9	23		15	204	1	1	1	1	1	1	1	1	1	1	1	1	1	1	1	1	0	56	15	Poptr_seq47502	Panvi_seq67961c	Poptr_seq58148c	Ambtr_seq16450	Glyma_seq9986	Sorbi_seq25560	Prupe_Seq833	Artha_Seq6658	Artha_Seq9021	Poptr_seq4590c	Orysa_seq29068	Panvi_seq17016
V5_UCLUSTfixed_0.90-Cluster_98064	2	3	5	2	1	6	6	4	7	17	3	3	2	2	5		15	68	1	1	1	1	1	1	1	1	1	1	1	1	1	1	1	1	0	28	15	Vitvi_seq19919	Orysa_seq2034c	Panvi_seq35410c	Glyma_seq35299	Antam_seq123	Panvi_seq8245	Poptr_seq70886c	Antam_seq22169	Poptr_seq70882c	Prupe_Seq25333	Setit_seq6141	Glyma_seq50804
V5_UCLUSTfixed_0.90-Cluster_98154	3	3	8	6	3	16	9	7	9	6	7	5	4	3	11		15	100	1	1	1	1	1	1	1	1	1	1	1	1	1	1	1	1	0	55	15	Poptr_seq11281c	Frave_seq29784	Artha_Seq22881c	Poptr_seq14523	Maldo_seq16483	Antam_seq9295	Glyma_seq27512c	Prupe_Seq27936c	Setit_seq9839c	Vitvi_seq8233	Bradi_Seq21705c	Glyma_seq32559
V5_UCLUSTfixed_0.90-Cluster_98794	2	2	2	2	2	9	3	2	7	7	8	2	2	2	3		15	55	1	1	1	1	1	1	1	1	1	1	1	1	1	1	1	1	0	39	15	Orysa_seq2252c	Solly_seq29101	Artha_Seq14464c	Maldo_seq7961	Poptr_seq72118c	Bradi_Seq49840c	Setit_seq6778c	Maldo_seq72445	Poptr_seq72120c	Sorbi_seq36887c	Glyma_seq40303c	Vitvi_seq20467c
V5_UCLUSTfixed_0.90-Cluster_99707	2	1	5	6	1	6	4	5	16	4	4	6	2	11	11		15	84	1	1	1	1	1	1	1	1	1	1	1	1	1	1	1	1	0	55	15	Artha_Seq10163c	Sorbi_seq17743	Setit_seq5420c	Vitvi_seq24583c	Bradi_Seq1522	Bradi_Seq1523	Setit_seq13101c	Glyma_seq66197	Antam_seq4669c	Maldo_seq63213	Frave_seq226c	Glyma_seq18402c
V5_UCLUSTfixed_0.90-Cluster_99745	1	1	1	3	1	4	3	3	4	3	4	1	1	1	3		15	34	1	1	1	1	1	1	1	1	1	1	1	1	1	1	1	1	0	26	15	Panvi_seq82286c	Setit_seq18091c	Poptr_seq44378c	Bradi_Seq21851c	Vitvi_seq43129	Prupe_Seq27497c	Prupe_Seq27495c	Bradi_Seq21853c	Panvi_seq64594c	Prupe_Seq27494c	Solly_seq32787c	Frave_seq21022c
V5_UCLUSTfixed_0.90-Cluster_99888	6	3	6	3	4	29	17	9	14	31	22	5	5	8	17		15	179	1	1	1	1	1	1	1	1	1	1	1	1	1	1	1	1	0	58	15	Vitvi_seq35079c	Glyma_seq43709	Maldo_seq48267	Glyma_seq33641c	Glyma_seq55997c	Orysa_seq36976	Glyma_seq15185c	Setit_seq32144c	Panvi_seq122973c	Panvi_seq31956	Vitvi_seq35082	Vitvi_seq7334c
V5_UCLUSTfixed_0.90-Cluster_99911	7	5	16	15	7	43	21	13	23	39	22	12	10	14	19		15	266	1	1	1	1	1	1	1	1	1	1	1	1	1	1	1	1	0	62	15	Sorbi_seq6344	Glyma_seq41005	Poptr_seq26862	Vitvi_seq7728	Frave_seq18157c	Prupe_Seq23428	Artha_Seq4486	Maldo_seq63711	Antam_seq14434	Ambtr_seq21259c	Prupe_Seq21644	Poptr_seq29552c
V5_UCLUSTfixed_0.90-Cluster_99977	5	7	12	6	4	19	21	11	10	22	8	6	8	7	8		15	154	1	1	1	1	1	1	1	1	1	1	1	1	1	1	1	1	0	26	15	Glyma_seq72583c	Poptr_seq49954	Ambtr_seq838c	Orysa_seq22654c	Glyma_seq54835	Orysa_seq16739	Orysa_seq25620	Glyma_seq52843	Panvi_seq47117	Poptr_seq49952	Solly_seq34198c	Antam_seq4122c
V5_UCLUSTfixed_0.90-Cluster_100478	3	5	2	5	3	9	12	3	10	13	5	2	4	3	15		15	94	1	1	1	1	1	1	1	1	1	1	1	1	1	1	1	1	0	41	15	Artha_Seq26916c	Bradi_Seq22790	Antam_seq19603	Solly_seq13143c	Solly_seq33390	Maldo_seq21045c	Ambtr_seq840	Prupe_Seq8901	Prupe_Seq31697c	Glyma_seq53970c	Prupe_Seq29472c	Panvi_seq109759
V5_UCLUSTfixed_0.90-Cluster_100777	5	1	8	9	3	5	5	8	25	10	5	9	8	12	13		15	126	1	1	1	1	1	1	1	1	1	1	1	1	1	1	1	1	0	82	15	Glyma_seq66282c	Setit_seq13198c	Antam_seq26730c	Setit_seq11072c	Maldo_seq70138	Orysa_seq6278c	Glyma_seq2685	Orysa_seq5023c	Frave_seq11736c	Ambtr_seq2177	Panvi_seq70009c	Panvi_seq125231c
V5_UCLUSTfixed_0.90-Cluster_100940	7	3	14	17	10	28	25	20	38	31	22	14	9	20	34		15	292	1	1	1	1	1	1	1	1	1	1	1	1	1	1	1	1	0	29	15	Poptr_seq49226	Vitvi_seq40221	Vitvi_seq25731	Poptr_seq28333	Solly_seq29516	Orysa_seq21656	Poptr_seq44785	Prupe_Seq23394	Sorbi_seq38058	Solly_seq4428	Glyma_seq31540	Panvi_seq113169
V5_UCLUSTfixed_0.90-Cluster_101426	5	7	10	18	5	20	13	17	26	18	15	14	7	11	10		15	196	1	1	1	1	1	1	1	1	1	1	1	1	1	1	1	1	0	35	15	Bradi_Seq6865	Vitvi_seq38633c	Prupe_Seq25616	Antam_seq22430	Maldo_seq21699c	Sorbi_seq38469	Orysa_seq20030	Sorbi_seq13089	Poptr_seq67999	Panvi_seq103119c	Sorbi_seq9370	Poptr_seq51366
V5_UCLUSTfixed_0.90-Cluster_101458	4	8	6	7	3	11	9	8	20	20	8	7	6	10	41		15	168	1	1	1	1	1	1	1	1	1	1	1	1	1	1	1	1	0	29	15	Vitvi_seq34284	Poptr_seq18782	Vitvi_seq22814	Vitvi_seq5410	Ambtr_seq24011c	Poptr_seq71013c	Poptr_seq38876	Poptr_seq71012c	Maldo_seq2264	Vitvi_seq5411	Orysa_seq26695	Antam_seq25647
V5_UCLUSTfixed_0.90-Cluster_101966	5	5	5	6	6	11	7	9	623	7	5	37	4	7	14		15	751	1	1	1	1	1	1	1	1	1	1	1	1	1	1	1	1	0	57	15	Panvi_seq2001	Panvi_seq13489c	Panvi_seq42310	Panvi_seq105936	Panvi_seq92224	Panvi_seq11749	Panvi_seq25929	Panvi_seq125220	Panvi_seq16558	Panvi_seq97787	Setit_seq20913	Setit_seq22580
V5_UCLUSTfixed_0.90-Cluster_102351	2	2	5	5	3	11	7	5	11	15	4	5	4	7	11		15	97	1	1	1	1	1	1	1	1	1	1	1	1	1	1	1	1	0	37	15	Prupe_Seq12738	Orysa_seq723c	Artha_Seq11028	Maldo_seq70074	Sorbi_seq43310	Solly_seq27612	Poptr_seq19970c	Sorbi_seq46769c	Maldo_seq57449	Vitvi_seq8580	Panvi_seq15737	Maldo_seq66376
V5_UCLUSTfixed_0.90-Cluster_102507	8	4	20	14	9	30	27	15	40	35	18	12	10	17	15		15	274	1	1	1	1	1	1	1	1	1	1	1	1	1	1	1	1	0	49	15	Sorbi_seq28881	Maldo_seq70186	Orysa_seq14964c	Glyma_seq38445	Sorbi_seq12737c	Poptr_seq8521	Panvi_seq7230c	Orysa_seq6675	Frave_seq23169c	Maldo_seq19956c	Poptr_seq63455c	Maldo_seq36048
V5_UCLUSTfixed_0.90-Cluster_102825	2	3	5	3	1	17	6	3	11	17	4	7	3	3	7		15	92	1	1	1	1	1	1	1	1	1	1	1	1	1	1	1	1	0	35	15	Antam_seq4860	Glyma_seq34104c	Poptr_seq13952	Setit_seq36686	Sorbi_seq19184c	Glyma_seq7554	Setit_seq36685	Glyma_seq59931c	Vitvi_seq32743	Solly_seq26507c	Poptr_seq13949	Setit_seq33072c
V5_UCLUSTfixed_0.90-Cluster_102939	31	14	40	82	14	82	60	54	150	62	40	50	22	66	43		15	810	1	1	1	1	1	1	1	1	1	1	1	1	1	1	1	1	0	48	15	Sorbi_seq45365c	Prupe_Seq9507	Vitvi_seq35734	Poptr_seq23302	Poptr_seq87	Ambtr_seq22873	Setit_seq7625	Panvi_seq9959	Orysa_seq22395	Panvi_seq113812	Ambtr_seq3864	Maldo_seq47135
V5_UCLUSTfixed_0.90-Cluster_103465	17	9	27	36	51	73	69	28	84	86	60	37	34	36	136		15	783	1	1	1	1	1	1	1	1	1	1	1	1	1	1	1	1	0	55	15	Frave_seq15133	Glyma_seq3703	Orysa_seq19365	Maldo_seq57418	Glyma_seq3381	Ambtr_seq14162	Frave_seq13397	Artha_Seq14902	Poptr_seq38643	Bradi_Seq1328	Sorbi_seq16214	Artha_Seq27176
V5_UCLUSTfixed_0.90-Cluster_96583	2	4	2	4	3	11	9	8	14	9	4	3	3	5	5		15	86	1	1	1	1	1	1	1	1	1	1	1	1	1	1	1	1	0	18	15	Bradi_Seq25725	Poptr_seq41236	Frave_seq11295	Panvi_seq74030	Setit_seq41578c	Panvi_seq33779	Glyma_seq17237c	Orysa_seq2502	Panvi_seq27025	Prupe_Seq30091c	Glyma_seq21123	Poptr_seq41238
V5_UCLUSTfixed_0.90-Cluster_101481	2	2	5	3	1	4	3	2	5	13	4	2	3	2	8		15	59	1	1	1	1	1	1	1	1	1	1	1	1	1	1	1	1	0	22	15	Artha_Seq31922	Artha_Seq31921	Vitvi_seq4650	Panvi_seq16887c	Bradi_Seq37823c	Solly_seq14676	Poptr_seq40884	Vitvi_seq4651	Orysa_seq13432	Vitvi_seq23189	Panvi_seq124459	Vitvi_seq23184
V5_UCLUSTfixed_0.90-Cluster_102511	2	1	5	3	3	12	7	7	5	20	11	3	3	7	6		15	95	1	1	1	1	1	1	1	1	1	1	1	1	1	1	1	1	0	45	15	Orysa_seq48322	Orysa_seq13464	Maldo_seq52994	Prupe_Seq6681	Poptr_seq64954	Bradi_Seq28958c	Poptr_seq30104c	Bradi_Seq12301	Frave_seq5977c	Artha_Seq31160c	Glyma_seq12824	Vitvi_seq41478
V5_UCLUSTfixed_0.90-Cluster_102732	5	7	27	49	8	42	27	25	47	53	31	20	11	28	22		15	402	1	1	1	1	1	1	1	1	1	1	1	1	1	1	1	1	0	61	15	Vitvi_seq32739	Poptr_seq10790	Bradi_Seq45473c	Panvi_seq82608	Bradi_Seq45418	Solly_seq26465	Prupe_Seq24643	Glyma_seq4211c	Panvi_seq34578	Panvi_seq65643	Glyma_seq17562	Sorbi_seq18394c
V5_UCLUSTfixed_0.90-Cluster_103073	6	3	12	8	4	17	13	5	12	22	7	6	4	5	17		15	141	1	1	1	1	1	1	1	1	1	1	1	1	1	1	1	1	0	20	15	Sorbi_seq8471	Vitvi_seq13438	Glyma_seq45508	Artha_Seq7117	Artha_Seq21286	Poptr_seq1171	Vitvi_seq13444	Orysa_seq29764	Setit_seq271	Maldo_seq65787	Maldo_seq36771	Maldo_seq9371
V5_UCLUSTfixed_0.90-Cluster_96056	5	3	11	9	4	16	9	8	10	12	8	5	5	6	9		15	120	1	1	1	1	1	1	1	1	1	1	1	1	1	1	1	1	0	43	15	Poptr_seq14783	Panvi_seq82993c	Bradi_Seq7153c	Setit_seq29717c	Prupe_Seq26635	Bradi_Seq7154c	Artha_Seq25975c	Panvi_seq111380c	Antam_seq5590	Sorbi_seq35213	Ambtr_seq16962	Artha_Seq3659c
V5_UCLUSTfixed_0.90-Cluster_97222	2	1	3	2	2	11	6	2	7	12	3	3	2	3	7		15	66	1	1	1	1	1	1	1	1	1	1	1	1	1	1	1	1	0	16	15	Glyma_seq20681	Setit_seq23404c	Prupe_Seq17563	Bradi_Seq15063c	Poptr_seq36633	Panvi_seq36809	Glyma_seq14766c	Poptr_seq36634	Glyma_seq20683	Vitvi_seq43903	Solly_seq24744	Ambtr_seq18929c
V5_UCLUSTfixed_0.90-Cluster_98158	3	6	6	4	3	11	6	6	7	20	5	4	4	10	10		15	105	1	1	1	1	1	1	1	1	1	1	1	1	1	1	1	1	0	25	15	Poptr_seq12312	Setit_seq5448	Antam_seq14681c	Ambtr_seq14011c	Vitvi_seq3482	Vitvi_seq7936	Glyma_seq30187	Glyma_seq65010	Poptr_seq5043	Sorbi_seq7574	Sorbi_seq10007	Poptr_seq36256
V5_UCLUSTfixed_0.90-Cluster_100911	6	6	7	11	5	21	21	10	21	14	13	9	9	7	17		15	177	1	1	1	1	1	1	1	1	1	1	1	1	1	1	1	1	0	21	15	Poptr_seq48646	Antam_seq27485	Bradi_Seq16874	Maldo_seq64504	Bradi_Seq16873	Sorbi_seq5663	Bradi_Seq16875	Panvi_seq41437	Poptr_seq55264	Panvi_seq10630	Poptr_seq71891	Setit_seq26793
V5_UCLUSTfixed_0.90-Cluster_101784	3	3	7	5	4	9	5	4	13	6	9	9	3	7	9		15	96	1	1	1	1	1	1	1	1	1	1	1	1	1	1	1	1	0	14	15	Glyma_seq4101	Setit_seq16976	Setit_seq15804	Solly_seq22573c	Vitvi_seq8403c	Frave_seq16605	Panvi_seq69420	Antam_seq9128	Prupe_Seq46410	Artha_Seq15812	Panvi_seq28253	Antam_seq10688
V5_UCLUSTfixed_0.90-Cluster_96039	2	2	6	38	3	12	12	27	69	38	18	31	4	31	16		15	309	1	1	1	1	1	1	1	1	1	1	1	1	1	1	1	1	0	23	15	Prupe_Seq18899	Panvi_seq45613	Bradi_Seq36982	Orysa_seq6290c	Panvi_seq1066	Glyma_seq39776	Vitvi_seq51646	Panvi_seq106060	Bradi_Seq33693	Setit_seq18145c	Setit_seq18147c	Panvi_seq45612
V5_UCLUSTfixed_0.90-Cluster_102978	4	2	11	8	5	11	19	11	30	19	14	8	12	12	18		15	184	1	1	1	1	1	1	1	1	1	1	1	1	1	1	1	1	0	24	15	Sorbi_seq22044	Artha_Seq20868	Solly_seq33831	Panvi_seq82050	Maldo_seq52709	Maldo_seq49598	Setit_seq24209c	Solly_seq33272	Vitvi_seq11697	Poptr_seq8755	Bradi_Seq40888	Vitvi_seq48359
V5_UCLUSTfixed_0.90-Cluster_103499	10	28	68	156	84	272	219	102	286	409	150	116	71	123	287		15	2381	1	1	1	1	1	1	1	1	1	1	1	1	1	1	1	1	0	25	15	Orysa_seq39695	Vitvi_seq54140	Poptr_seq65617	Panvi_seq9481	Poptr_seq48293	Poptr_seq22942	Panvi_seq9233	Bradi_Seq39708	Poptr_seq48694	Setit_seq21912	Panvi_seq1014	Vitvi_seq3772
V5_UCLUSTfixed_0.90-Cluster_95847	4	5	7	4	5	17	10	5	12	20	6	4	7	4	12		15	122	1	1	1	1	1	1	1	1	1	1	1	1	1	1	1	1	0	22	15	Glyma_seq25696c	Glyma_seq24973c	Maldo_seq45760c	Panvi_seq68676	Maldo_seq71626	Panvi_seq24430	Poptr_seq61907	Panvi_seq27256c	Vitvi_seq51197	Glyma_seq29989	Maldo_seq72580	Poptr_seq28357
V5_UCLUSTfixed_0.90-Cluster_99894	16	18	56	57	22	85	67	51	109	83	33	44	43	40	50		15	774	1	1	1	1	1	1	1	1	1	1	1	1	1	1	1	1	0	24	15	Vitvi_seq32634	Vitvi_seq44514	Sorbi_seq6015	Sorbi_seq42613	Panvi_seq124745	Glyma_seq72579	Glyma_seq1444	Bradi_Seq15719	Glyma_seq62245	Maldo_seq55082	Poptr_seq52739	Panvi_seq11748
V5_UCLUSTfixed_0.90-Cluster_101907	3	5	13	21	2	31	8	5	14	28	16	10	5	8	17		15	186	1	1	1	1	1	1	1	1	1	1	1	1	1	1	1	1	0	26	15	Artha_Seq19492	Poptr_seq10576c	Orysa_seq1469	Vitvi_seq31078	Poptr_seq44921	Artha_Seq8550	Poptr_seq10574c	Poptr_seq20048	Bradi_Seq48252	Ambtr_seq22233	Artha_Seq6684	Maldo_seq27897
V5_UCLUSTfixed_0.90-Cluster_102895	19	11	26	50	15	55	40	39	92	103	39	36	23	38	55		15	641	1	1	1	1	1	1	1	1	1	1	1	1	1	1	1	1	0	26	15	Bradi_Seq45466	Panvi_seq78858	Maldo_seq44545	Panvi_seq130443	Artha_Seq17039	Vitvi_seq37192	Glyma_seq33186	Frave_seq4979	Sorbi_seq24215	Glyma_seq4880	Ambtr_seq21687	Maldo_seq64509
V5_UCLUSTfixed_0.90-Cluster_97788	2	3	3	4	1	10	10	7	10	5	4	3	2	6	10		15	80	1	1	1	1	1	1	1	1	1	1	1	1	1	1	1	1	0	20	15	Maldo_seq51414	Panvi_seq122705	Artha_Seq4999c	Maldo_seq73646	Glyma_seq51341	Vitvi_seq48995c	Panvi_seq122704	Panvi_seq122707	Panvi_seq70047	Orysa_seq33809	Maldo_seq45862	Sorbi_seq46585
V5_UCLUSTfixed_0.90-Cluster_101067	14	7	16	45	14	47	38	26	90	61	27	46	18	33	35		15	517	1	1	1	1	1	1	1	1	1	1	1	1	1	1	1	1	0	18	15	Bradi_Seq21953	Sorbi_seq46926	Sorbi_seq18246	Sorbi_seq36185	Maldo_seq8907	Setit_seq8114	Vitvi_seq49413	Sorbi_seq2540	Glyma_seq58992	Poptr_seq45289	Poptr_seq17089	Frave_seq30523
V5_UCLUSTfixed_0.90-Cluster_103197	19	17	17	38	18	60	34	32	104	47	40	34	24	49	102		15	635	1	1	1	1	1	1	1	1	1	1	1	1	1	1	1	1	0	20	15	Solly_seq30206	Vitvi_seq50518	Poptr_seq61929	Panvi_seq11853	Poptr_seq61930	Frave_seq31668	Setit_seq14809	Panvi_seq87683	Antam_seq16321	Panvi_seq103954	Setit_seq12651	Vitvi_seq50497
V5_UCLUSTfixed_0.90-Cluster_95977	4	3	7	20	5	18	10	5	13	9	4	3	6	7	10		15	124	1	1	1	1	1	1	1	1	1	1	1	1	1	1	1	1	0	23	15	Ambtr_seq24855	Maldo_seq38102	Frave_seq983	Bradi_Seq24368	Maldo_seq48164	Bradi_Seq7697	Panvi_seq60954	Glyma_seq2092	Vitvi_seq34350	Bradi_Seq7698	Artha_Seq29263	Panvi_seq60952c
V5_UCLUSTfixed_0.90-Cluster_96640	6	5	9	11	4	26	23	9	25	21	9	16	6	9	23		15	202	1	1	1	1	1	1	1	1	1	1	1	1	1	1	1	1	0	18	15	Antam_seq13211	Glyma_seq12422	Maldo_seq273	Maldo_seq47322	Solly_seq19463	Glyma_seq35108	Maldo_seq44509	Sorbi_seq25058	Glyma_seq35109	Panvi_seq50408	Vitvi_seq11421	Panvi_seq70105
V5_UCLUSTfixed_0.90-Cluster_100328	3	4	6	6	4	28	10	5	10	12	13	9	6	8	6		15	130	1	1	1	1	1	1	1	1	1	1	1	1	1	1	1	1	0	21	15	Ambtr_seq15167c	Poptr_seq58237	Poptr_seq6702	Antam_seq3384	Solly_seq11699	Panvi_seq56687c	Setit_seq2751	Maldo_seq57264	Prupe_Seq38510	Bradi_Seq9407c	Artha_Seq14392	Poptr_seq6700
V5_UCLUSTfixed_0.90-Cluster_101706	5	5	5	11	5	18	20	6	10	29	15	5	6	6	20		15	166	1	1	1	1	1	1	1	1	1	1	1	1	1	1	1	1	0	12	15	Ambtr_seq23647	Vitvi_seq391	Poptr_seq69177	Maldo_seq35754	Maldo_seq45646	Antam_seq447	Frave_seq24307c	Prupe_Seq29992c	Prupe_Seq29993c	Vitvi_seq21427c	Maldo_seq10765	Maldo_seq1304
V5_UCLUSTfixed_0.90-Cluster_101785	12	22	38	34	19	81	56	32	90	88	48	28	25	32	50		15	655	1	1	1	1	1	1	1	1	1	1	1	1	1	1	1	1	0	26	15	Maldo_seq8515	Bradi_Seq30513	Maldo_seq4338	Antam_seq7595	Vitvi_seq28711	Vitvi_seq23408	Poptr_seq58157	Glyma_seq66370	Poptr_seq24218	Poptr_seq29554	Panvi_seq93711	Antam_seq24252
V5_UCLUSTfixed_0.90-Cluster_94274	2	5	7	10	2	13	7	4	16	13	4	7	3	6	9		15	108	1	1	1	1	1	1	1	1	1	1	1	1	1	1	1	1	0	15	15	Sorbi_seq5291	Artha_Seq4120	Solly_seq25848	Sorbi_seq4969	Antam_seq22021	Bradi_Seq5971c	Panvi_seq35769	Maldo_seq47495	Glyma_seq49273	Prupe_Seq5180	Panvi_seq83383	Poptr_seq55119
V5_UCLUSTfixed_0.90-Cluster_98798	4	4	14	20	7	32	13	19	29	23	14	13	8	24	19		15	243	1	1	1	1	1	1	1	1	1	1	1	1	1	1	1	1	0	17	15	Sorbi_seq43816	Poptr_seq51890	Frave_seq5417	Glyma_seq71565	Bradi_Seq49352	Frave_seq5010	Bradi_Seq26561	Prupe_Seq26402	Artha_Seq14440c	Vitvi_seq19703c	Poptr_seq72244	Maldo_seq11230
V5_UCLUSTfixed_0.90-Cluster_99661	5	4	16	6	6	21	17	11	16	29	21	7	11	7	13		15	190	1	1	1	1	1	1	1	1	1	1	1	1	1	1	1	1	0	16	15	Vitvi_seq41031	Glyma_seq63294	Maldo_seq5291	Orysa_seq19199c	Orysa_seq25056	Poptr_seq54819	Glyma_seq11607c	Antam_seq18875	Artha_Seq26824	Glyma_seq9606c	Prupe_Seq25575	Panvi_seq120657
V5_UCLUSTfixed_0.90-Cluster_99712	18	9	15	25	14	50	39	21	60	54	28	18	19	17	38		15	425	1	1	1	1	1	1	1	1	1	1	1	1	1	1	1	1	0	19	15	Maldo_seq33190	Solly_seq15622	Setit_seq22532	Sorbi_seq39972	Antam_seq18262	Antam_seq12501	Glyma_seq6474	Poptr_seq30915	Poptr_seq65877	Artha_Seq31002	Glyma_seq7989	Maldo_seq64786
V5_UCLUSTfixed_0.90-Cluster_99834	4	4	7	7	6	20	18	10	17	17	8	8	4	5	14		15	149	1	1	1	1	1	1	1	1	1	1	1	1	1	1	1	1	0	10	15	Panvi_seq87377	Bradi_Seq19811	Ambtr_seq13766	Maldo_seq55167	Glyma_seq61841	Vitvi_seq24128	Panvi_seq85621	Glyma_seq23638	Glyma_seq22310	Vitvi_seq33239	Frave_seq24981	Setit_seq14964
V5_UCLUSTfixed_0.90-Cluster_101704	11	12	35	34	12	57	39	34	92	61	25	45	18	31	36		15	542	1	1	1	1	1	1	1	1	1	1	1	1	1	1	1	1	0	19	15	Setit_seq35286	Panvi_seq61787	Maldo_seq2815	Antam_seq7163	Vitvi_seq18477c	Panvi_seq78969	Maldo_seq46282	Ambtr_seq2033	Vitvi_seq38044	Panvi_seq60631	Poptr_seq42877	Glyma_seq5640
V5_UCLUSTfixed_0.90-Cluster_102737	7	3	6	4	7	15	13	9	9	6	9	4	4	4	8		15	108	1	1	1	1	1	1	1	1	1	1	1	1	1	1	1	1	0	9	15	Poptr_seq64464	Maldo_seq12820	Panvi_seq46173c	Prupe_Seq47026	Orysa_seq4065c	Maldo_seq27009	Ambtr_seq8483	Frave_seq10336	Ambtr_seq9584	Maldo_seq46778	Orysa_seq8127	Glyma_seq11534
V5_UCLUSTfixed_0.90-Cluster_102814	2	3	7	15	3	12	7	3	8	5	3	5	5	3	8		15	89	1	1	1	1	1	1	1	1	1	1	1	1	1	1	1	1	0	10	15	Vitvi_seq28739c	Glyma_seq5140	Frave_seq30894	Vitvi_seq55140	Bradi_Seq50609	Bradi_Seq50606	Setit_seq4415	Panvi_seq70950	Bradi_Seq50611	Glyma_seq69838	Vitvi_seq45964	Solly_seq32146
V5_UCLUSTfixed_0.90-Cluster_102936	2	5	5	5	4	14	13	5	8	10	5	3	3	4	4		15	90	1	1	1	1	1	1	1	1	1	1	1	1	1	1	1	1	0	11	15	Maldo_seq16286	Glyma_seq65362	Panvi_seq38158	Prupe_Seq41491	Orysa_seq16732	Poptr_seq3936	Panvi_seq109756	Maldo_seq66078	Panvi_seq102515	Panvi_seq110993	Vitvi_seq10785	Glyma_seq70221
V5_UCLUSTfixed_0.90-Cluster_103070	3	3	6	5	4	16	11	9	12	22	10	5	5	7	21		15	139	1	1	1	1	1	1	1	1	1	1	1	1	1	1	1	1	0	13	15	Setit_seq36248	Artha_Seq11915	Glyma_seq28646	Sorbi_seq3988	Vitvi_seq49714	Orysa_seq36151	Frave_seq16688	Bradi_Seq15494	Poptr_seq31485	Glyma_seq28643	Panvi_seq129516	Artha_Seq12431
V5_UCLUSTfixed_0.90-Cluster_103083	4	4	10	24	5	16	7	9	25	12	9	9	6	10	9		15	159	1	1	1	1	1	1	1	1	1	1	1	1	1	1	1	1	0	8	15	Panvi_seq62072	Maldo_seq69716	Antam_seq24361	Panvi_seq93117	Setit_seq22924	Artha_Seq21792	Orysa_seq13994	Solly_seq27178	Glyma_seq42902	Vitvi_seq49809	Frave_seq21046	Orysa_seq41551c
V5_UCLUSTfixed_0.90-Cluster_103396	14	6	25	20	14	34	44	16	31	49	17	16	18	21	39		15	364	1	1	1	1	1	1	1	1	1	1	1	1	1	1	1	1	0	7	15	Orysa_seq7379	Panvi_seq22281	Vitvi_seq37336	Artha_Seq34536	Panvi_seq48334	Maldo_seq46829	Panvi_seq88536	Vitvi_seq37604	Orysa_seq48997	Setit_seq1764	Panvi_seq56404	Artha_Seq13137
V5_UCLUSTfixed_0.90-Cluster_98621	3	3	4	7	3	7	8	5	8	4	4	3	3	3	5		15	70	1	1	1	1	1	1	1	1	1	1	1	1	1	1	1	1	0	9	15	Setit_seq41513	Glyma_seq25413	Solly_seq14064	Poptr_seq40084	Glyma_seq71547	Sorbi_seq45828	Frave_seq17033	Panvi_seq125550	Maldo_seq2899	Antam_seq21172	Panvi_seq122420	Bradi_Seq29563
V5_UCLUSTfixed_0.90-Cluster_99062	6	3	7	11	5	9	32	9	36	7	8	15	5	14	12		15	179	1	1	1	1	1	1	1	1	1	1	1	1	1	1	1	1	0	18	15	Maldo_seq16475	Maldo_seq72908	Solly_seq19026	Prupe_Seq33232c	Poptr_seq16357	Orysa_seq17788	Vitvi_seq26923	Vitvi_seq26925	Antam_seq20026	Glyma_seq15176	Prupe_Seq32700c	Bradi_Seq35305
V5_UCLUSTfixed_0.90-Cluster_101074	5	3	9	11	4	24	18	9	30	30	13	10	8	16	18		15	208	1	1	1	1	1	1	1	1	1	1	1	1	1	1	1	1	0	6	15	Solly_seq21925	Glyma_seq46282	Glyma_seq24324	Panvi_seq66270	Maldo_seq50923	Prupe_Seq46616	Bradi_Seq49079	Panvi_seq43707	Poptr_seq2418	Vitvi_seq1446	Glyma_seq40990	Panvi_seq46566
V5_UCLUSTfixed_0.90-Cluster_102378	18	5	28	19	21	56	42	25	47	45	27	22	29	25	34		15	443	1	1	1	1	1	1	1	1	1	1	1	1	1	1	1	1	0	8	15	Panvi_seq32651	Ambtr_seq20401	Prupe_Seq9716	Bradi_Seq40668	Panvi_seq23752	Panvi_seq27031	Frave_seq32591	Maldo_seq4584	Panvi_seq103497	Prupe_Seq9717	Poptr_seq44289	Prupe_Seq37297
V5_UCLUSTfixed_0.90-Cluster_102692	10	10	28	23	13	45	37	19	63	46	28	25	20	23	45		15	435	1	1	1	1	1	1	1	1	1	1	1	1	1	1	1	1	0	14	15	Artha_Seq731	Bradi_Seq21419	Glyma_seq17469	Poptr_seq61739	Panvi_seq22083	Solly_seq34424	Glyma_seq55817	Sorbi_seq3488	Prupe_Seq6213	Glyma_seq12372	Glyma_seq60135	Poptr_seq50430
V5_UCLUSTfixed_0.90-Cluster_102800	5	4	7	29	3	22	16	12	33	25	22	10	8	15	26		15	237	1	1	1	1	1	1	1	1	1	1	1	1	1	1	1	1	0	12	15	Orysa_seq45321	Vitvi_seq26162	Glyma_seq18803	Maldo_seq64403	Glyma_seq3938	Orysa_seq46496c	Sorbi_seq23780	Panvi_seq36332	Maldo_seq33311	Poptr_seq48575	Sorbi_seq5111	Sorbi_seq17544c
V5_UCLUSTfixed_0.90-Cluster_102846	40	3	23	29	25	73	76	55	96	37	27	66	32	50	21		15	653	1	1	1	1	1	1	1	1	1	1	1	1	1	1	1	1	0	15	15	Glyma_seq56485	Setit_seq11187	Poptr_seq60116	Bradi_Seq41338	Artha_Seq23669	Orysa_seq28376	Orysa_seq13308	Solly_seq28863	Panvi_seq100835	Ambtr_seq6634	Artha_Seq24470	Artha_Seq26836
V5_UCLUSTfixed_0.90-Cluster_102924	5	4	14	39	11	35	28	19	66	33	21	17	18	25	34		15	369	1	1	1	1	1	1	1	1	1	1	1	1	1	1	1	1	0	12	15	Maldo_seq52557	Orysa_seq44822	Setit_seq33426	Vitvi_seq15549	Panvi_seq77548	Setit_seq17845	Poptr_seq13209	Prupe_Seq17450	Solly_seq19120	Prupe_Seq34466	Frave_seq19490	Artha_Seq32181
V5_UCLUSTfixed_0.90-Cluster_102994	9	8	14	39	10	41	27	35	57	35	29	21	11	28	20		15	384	1	1	1	1	1	1	1	1	1	1	1	1	1	1	1	1	0	23	15	Sorbi_seq23862	Bradi_Seq29020	Maldo_seq15751	Poptr_seq72620	Maldo_seq42537	Prupe_Seq37335	Glyma_seq68861	Solly_seq8296	Sorbi_seq3700c	Poptr_seq2102	Bradi_Seq23607	Maldo_seq26822
V5_UCLUSTfixed_0.90-Cluster_103019	52	9	32	63	25	100	71	68	129	50	32	63	39	64	53		15	850	1	1	1	1	1	1	1	1	1	1	1	1	1	1	1	1	0	9	15	Panvi_seq20203	Vitvi_seq46858	Orysa_seq44089	Maldo_seq72370	Frave_seq9335	Poptr_seq31400	Poptr_seq12631	Panvi_seq32650	Orysa_seq13772	Panvi_seq28046	Frave_seq24201	Artha_Seq32537
V5_UCLUSTfixed_0.90-Cluster_103216	15	14	20	55	12	59	38	35	69	52	47	35	15	36	36		15	538	1	1	1	1	1	1	1	1	1	1	1	1	1	1	1	1	0	7	15	Orysa_seq36874	Artha_Seq7004	Artha_Seq1051	Bradi_Seq27285	Poptr_seq21894	Setit_seq42004	Orysa_seq22722	Bradi_Seq37735	Poptr_seq59381	Vitvi_seq51739	Poptr_seq18885	Glyma_seq12564
V5_UCLUSTfixed_0.90-Cluster_103229	3	13	18	21	17	31	27	25	41	46	16	19	17	18	21		15	333	1	1	1	1	1	1	1	1	1	1	1	1	1	1	1	1	0	9	15	Frave_seq10888	Solly_seq19139	Bradi_Seq9554	Frave_seq28801	Sorbi_seq4754	Solly_seq26616	Panvi_seq9072	Setit_seq917	Glyma_seq49133	Vitvi_seq19395	Panvi_seq75923	Sorbi_seq23207
V5_UCLUSTfixed_0.90-Cluster_96871	7	10	13	16	10	39	20	19	49	27	20	25	15	21	19		15	310	1	1	1	1	1	1	1	1	1	1	1	1	1	1	1	1	0	6	15	Panvi_seq44993	Bradi_Seq48439	Prupe_Seq8592	Prupe_Seq28452	Orysa_seq40985	Vitvi_seq28957	Frave_seq30737	Frave_seq17243	Glyma_seq71910	Glyma_seq51023	Poptr_seq66601	Panvi_seq114148
V5_UCLUSTfixed_0.90-Cluster_98848	3	3	6	3	4	14	18	4	19	15	12	5	6	5	11		15	128	1	1	1	1	1	1	1	1	1	1	1	1	1	1	1	1	0	6	15	Poptr_seq6925c	Maldo_seq71260	Panvi_seq70152	Antam_seq27125	Poptr_seq70881	Poptr_seq6924c	Prupe_Seq30939c	Artha_Seq34232	Panvi_seq93246	Orysa_seq30917	Maldo_seq14889	Maldo_seq36181
V5_UCLUSTfixed_0.90-Cluster_99801	4	5	20	10	8	51	24	12	22	41	33	11	12	12	36		15	301	1	1	1	1	1	1	1	1	1	1	1	1	1	1	1	1	0	6	15	Sorbi_seq17804	Bradi_Seq43789	Panvi_seq36990	Panvi_seq133314	Poptr_seq23847	Poptr_seq29711	Orysa_seq42135	Vitvi_seq44238	Sorbi_seq17805	Glyma_seq20351	Poptr_seq45875	Glyma_seq1928
V5_UCLUSTfixed_0.90-Cluster_100259	7	6	11	11	7	14	30	10	18	10	13	10	12	13	14		15	186	1	1	1	1	1	1	1	1	1	1	1	1	1	1	1	1	0	6	15	Orysa_seq3093	Sorbi_seq20286	Orysa_seq41376	Maldo_seq41682	Bradi_Seq24103	Ambtr_seq10025	Maldo_seq39266	Panvi_seq35788	Setit_seq30849	Glyma_seq45459	Solly_seq13748	Setit_seq33002
V5_UCLUSTfixed_0.90-Cluster_101116	3	3	16	6	3	13	6	6	18	23	26	16	7	13	18		15	177	1	1	1	1	1	1	1	1	1	1	1	1	1	1	1	1	0	8	15	Artha_Seq11870	Poptr_seq3668	Solly_seq7335	Artha_Seq18971	Prupe_Seq17476	Bradi_Seq11155	Vitvi_seq40660	Prupe_Seq8414	Sorbi_seq28321	Prupe_Seq17475	Solly_seq6341	Poptr_seq10224
V5_UCLUSTfixed_0.90-Cluster_101130	6	7	19	24	9	38	22	17	41	24	25	13	18	14	23		15	300	1	1	1	1	1	1	1	1	1	1	1	1	1	1	1	1	0	7	15	Orysa_seq29581	Frave_seq18392	Panvi_seq49541	Vitvi_seq22663	Vitvi_seq6870	Antam_seq8008	Vitvi_seq20550	Setit_seq27097	Vitvi_seq35588	Artha_Seq12936	Solly_seq8502	Setit_seq17279
V5_UCLUSTfixed_0.90-Cluster_101488	7	7	3	5	8	13	24	5	6	20	15	3	4	3	10		15	133	1	1	1	1	1	1	1	1	1	1	1	1	1	1	1	1	0	10	15	Poptr_seq37761	Poptr_seq41796	Vitvi_seq55317	Prupe_Seq21758	Maldo_seq73371c	Maldo_seq42039	Frave_seq27	Ambtr_seq22238	Solly_seq27063c	Maldo_seq61706	Panvi_seq95490	Ambtr_seq19246
V5_UCLUSTfixed_0.90-Cluster_101763	3	4	11	11	4	14	10	6	17	19	11	8	7	9	22		15	156	1	1	1	1	1	1	1	1	1	1	1	1	1	1	1	1	0	7	15	Vitvi_seq28426	Ambtr_seq12285	Vitvi_seq44257	Vitvi_seq28420	Setit_seq20164	Sorbi_seq43045	Maldo_seq40439	Glyma_seq8330	Artha_Seq31455	Orysa_seq299	Panvi_seq122773	Sorbi_seq41081
V5_UCLUSTfixed_0.90-Cluster_101807	3	5	8	6	3	8	6	4	18	29	6	6	3	7	19		15	131	1	1	1	1	1	1	1	1	1	1	1	1	1	1	1	1	0	7	15	Poptr_seq27726	Panvi_seq47803	Poptr_seq27734	Sorbi_seq1023	Panvi_seq9329	Panvi_seq114856	Poptr_seq27725	Sorbi_seq3073	Antam_seq26217	Antam_seq21185	Sorbi_seq26973	Poptr_seq35498
V5_UCLUSTfixed_0.90-Cluster_101923	7	13	20	42	9	55	35	20	41	31	20	22	14	19	24		15	372	1	1	1	1	1	1	1	1	1	1	1	1	1	1	1	1	0	10	15	Sorbi_seq39816	Artha_Seq18175	Sorbi_seq37753c	Sorbi_seq36242	Maldo_seq2770	Bradi_Seq34262	Glyma_seq58656	Sorbi_seq29084	Panvi_seq34853	Solly_seq28117	Bradi_Seq39617	Bradi_Seq20404
V5_UCLUSTfixed_0.90-Cluster_101931	3	3	10	8	3	18	8	9	24	8	7	17	4	12	16		15	150	1	1	1	1	1	1	1	1	1	1	1	1	1	1	1	1	0	5	15	Artha_Seq8368	Vitvi_seq1123	Sorbi_seq30156	Glyma_seq64359	Artha_Seq29313	Panvi_seq47408	Frave_seq24271c	Prupe_Seq14060	Panvi_seq70945	Orysa_seq9580	Artha_Seq17606	Setit_seq34515
V5_UCLUSTfixed_0.90-Cluster_102119	7	6	12	9	11	38	28	16	33	36	44	9	9	19	48		15	325	1	1	1	1	1	1	1	1	1	1	1	1	1	1	1	1	0	10	15	Maldo_seq9950	Sorbi_seq22047	Setit_seq2484	Sorbi_seq2617	Vitvi_seq34936	Glyma_seq2859	Panvi_seq86008	Orysa_seq3947	Prupe_Seq13951	Glyma_seq64616	Prupe_Seq33311	Vitvi_seq34909
V5_UCLUSTfixed_0.90-Cluster_102495	7	4	24	12	12	24	17	24	35	27	19	9	12	14	41		15	281	1	1	1	1	1	1	1	1	1	1	1	1	1	1	1	1	0	7	15	Maldo_seq39035	Glyma_seq7541	Poptr_seq2660	Vitvi_seq41216	Poptr_seq2775	Poptr_seq52929	Poptr_seq49134	Vitvi_seq10824	Orysa_seq24760	Vitvi_seq41220	Prupe_Seq8108	Vitvi_seq10821
V5_UCLUSTfixed_0.90-Cluster_102599	9	7	5	13	12	26	35	24	28	24	18	16	13	21	21		15	272	1	1	1	1	1	1	1	1	1	1	1	1	1	1	1	1	0	8	15	Panvi_seq87935	Prupe_Seq13265	Orysa_seq12446	Antam_seq2271	Panvi_seq124762	Frave_seq31371	Frave_seq27801	Orysa_seq10458	Poptr_seq33173	Maldo_seq59949	Maldo_seq38896	Ambtr_seq13040
V5_UCLUSTfixed_0.90-Cluster_102855	3	4	7	6	4	8	13	4	19	18	17	5	3	5	20		15	136	1	1	1	1	1	1	1	1	1	1	1	1	1	1	1	1	0	10	15	Sorbi_seq31113	Setit_seq39488	Glyma_seq49073	Poptr_seq24752	Setit_seq36350	Setit_seq10038	Poptr_seq34128	Poptr_seq24755	Maldo_seq9079	Vitvi_seq30520	Artha_Seq18805	Vitvi_seq30521
V5_UCLUSTfixed_0.90-Cluster_103095	14	14	15	38	18	47	36	17	48	41	33	26	18	22	48		15	435	1	1	1	1	1	1	1	1	1	1	1	1	1	1	1	1	0	18	15	Frave_seq10561	Panvi_seq28759	Frave_seq31117	Panvi_seq109677	Vitvi_seq28828	Setit_seq21821	Bradi_Seq6687	Glyma_seq4506	Poptr_seq21602	Antam_seq3055	Bradi_Seq37612c	Bradi_Seq33190
V5_UCLUSTfixed_0.90-Cluster_103287	4	6	17	7	3	23	7	7	39	20	30	19	7	12	22		15	223	1	1	1	1	1	1	1	1	1	1	1	1	1	1	1	1	0	15	15	Panvi_seq5834	Panvi_seq9271	Panvi_seq122208	Prupe_Seq20580	Orysa_seq11285	Vitvi_seq52879	Solly_seq25346	Glyma_seq27426c	Vitvi_seq10055	Artha_Seq9138	Maldo_seq33573	Vitvi_seq27919
V5_UCLUSTfixed_0.90-Cluster_103380	7	5	13	8	6	22	14	8	29	26	14	14	9	12	21		15	208	1	1	1	1	1	1	1	1	1	1	1	1	1	1	1	1	0	9	15	Panvi_seq96578	Setit_seq40980c	Panvi_seq87065	Panvi_seq14564	Prupe_Seq36633	Artha_Seq27139	Setit_seq7323	Bradi_Seq38780	Orysa_seq2048	Antam_seq7814	Solly_seq28551	Glyma_seq68157
V5_UCLUSTfixed_0.90-Cluster_103408	9	10	15	21	10	43	42	15	45	31	21	17	14	21	23		15	337	1	1	1	1	1	1	1	1	1	1	1	1	1	1	1	1	0	10	15	Glyma_seq8215	Maldo_seq58216	Prupe_Seq11690	Panvi_seq30285	Glyma_seq57251	Panvi_seq46253	Glyma_seq9215	Glyma_seq41571	Glyma_seq64277	Panvi_seq1250	Panvi_seq1869	Poptr_seq60977
V5_UCLUSTfixed_0.90-Cluster_103443	12	7	11	14	7	25	25	12	24	34	10	9	11	12	22		15	235	1	1	1	1	1	1	1	1	1	1	1	1	1	1	1	1	0	16	15	Maldo_seq45512	Panvi_seq30853c	Ambtr_seq20725	Bradi_Seq35581c	Poptr_seq8971	Vitvi_seq25812	Orysa_seq30438	Vitvi_seq42099	Orysa_seq16925	Bradi_Seq216	Orysa_seq34859	Glyma_seq40629
V5_UCLUSTfixed_0.90-Cluster_103476	10	7	7	12	34	52	71	12	32	96	63	7	15	7	54		15	479	1	1	1	1	1	1	1	1	1	1	1	1	1	1	1	1	0	9	15	Poptr_seq33107	Prupe_Seq41117	Glyma_seq11631	Solly_seq18451	Vitvi_seq48941	Ambtr_seq2994	Orysa_seq7883	Solly_seq25058	Poptr_seq33108	Poptr_seq17781	Prupe_Seq42352	Panvi_seq19778
V5_UCLUSTfixed_0.90-Cluster_98579	4	7	11	15	6	20	10	23	17	36	19	10	6	15	50		15	249	1	1	1	1	1	1	1	1	1	1	1	1	1	1	1	1	0	4	15	Prupe_Seq31428	Antam_seq276	Vitvi_seq50976	Glyma_seq61129	Vitvi_seq40598	Vitvi_seq11287	Ambtr_seq25574	Artha_Seq23439	Poptr_seq29355	Ambtr_seq19689	Bradi_Seq43720	Setit_seq14628
V5_UCLUSTfixed_0.90-Cluster_99092	5	7	16	20	8	31	13	26	40	34	15	20	10	22	14		15	281	1	1	1	1	1	1	1	1	1	1	1	1	1	1	1	1	0	14	15	Panvi_seq129251	Poptr_seq60664	Orysa_seq45936	Poptr_seq23863	Prupe_Seq4678	Glyma_seq10153	Orysa_seq4524	Bradi_Seq33554	Panvi_seq70704	Maldo_seq66719	Poptr_seq60661	Artha_Seq13519
V5_UCLUSTfixed_0.90-Cluster_99684	11	16	37	54	17	72	55	52	89	65	24	46	27	46	41		15	652	1	1	1	1	1	1	1	1	1	1	1	1	1	1	1	1	0	5	15	Poptr_seq28016	Panvi_seq56149	Glyma_seq72526	Panvi_seq30211	Sorbi_seq34695	Panvi_seq73061	Poptr_seq32959	Solly_seq19003	Maldo_seq16443	Poptr_seq29343	Sorbi_seq9094	Setit_seq42773
V5_UCLUSTfixed_0.90-Cluster_100236	9	5	9	18	16	14	38	13	36	32	20	25	9	17	27		15	288	1	1	1	1	1	1	1	1	1	1	1	1	1	1	1	1	0	5	15	Setit_seq35327	Ambtr_seq2678	Maldo_seq51254	Prupe_Seq36956	Panvi_seq101123	Bradi_Seq17547	Vitvi_seq45349	Vitvi_seq25153	Orysa_seq26343	Sorbi_seq5251	Maldo_seq51541	Maldo_seq15763
V5_UCLUSTfixed_0.90-Cluster_102591	6	11	31	39	7	88	18	41	81	57	46	46	14	53	37		15	575	1	1	1	1	1	1	1	1	1	1	1	1	1	1	1	1	0	7	15	Prupe_Seq24412	Sorbi_seq11211	Setit_seq1648	Setit_seq40441	Prupe_Seq7644	Glyma_seq20795	Prupe_Seq46429	Sorbi_seq4964	Glyma_seq73213	Glyma_seq7055	Bradi_Seq28476	Poptr_seq33281
V5_UCLUSTfixed_0.90-Cluster_102650	19	5	23	25	21	37	31	25	55	48	25	24	21	27	37		15	423	1	1	1	1	1	1	1	1	1	1	1	1	1	1	1	1	0	4	15	Poptr_seq57004	Panvi_seq45265	Ambtr_seq8539	Glyma_seq12400	Vitvi_seq19714	Sorbi_seq2330	Poptr_seq63729	Bradi_Seq28623	Poptr_seq42011	Frave_seq20506	Poptr_seq20342	Poptr_seq3967
V5_UCLUSTfixed_0.90-Cluster_102711	4	5	4	8	4	38	11	7	20	22	9	5	5	9	12		15	163	1	1	1	1	1	1	1	1	1	1	1	1	1	1	1	1	0	8	15	Glyma_seq32146	Orysa_seq7115	Antam_seq19959	Maldo_seq28459	Vitvi_seq13611	Bradi_Seq8866	Poptr_seq25396	Antam_seq16548	Maldo_seq65923	Poptr_seq50514	Panvi_seq18272	Setit_seq16098
V5_UCLUSTfixed_0.90-Cluster_102720	4	3	17	5	7	18	27	3	6	25	15	4	10	3	26		15	173	1	1	1	1	1	1	1	1	1	1	1	1	1	1	1	1	0	5	15	Poptr_seq72622	Poptr_seq60949	Vitvi_seq44528	Bradi_Seq37767	Panvi_seq98194	Maldo_seq44918	Poptr_seq60948	Solly_seq14437	Maldo_seq41171	Prupe_Seq46000	Glyma_seq71477	Glyma_seq36220
V5_UCLUSTfixed_0.90-Cluster_103378	7	4	9	18	18	17	46	11	22	46	47	11	14	15	52		15	337	1	1	1	1	1	1	1	1	1	1	1	1	1	1	1	1	0	4	15	Poptr_seq28093	Frave_seq513	Maldo_seq40213	Prupe_Seq6994	Poptr_seq29005	Poptr_seq24015	Setit_seq18629	Vitvi_seq23394	Vitvi_seq52002	Vitvi_seq23393	Vitvi_seq54617	Setit_seq18585
V5_UCLUSTfixed_0.90-Cluster_103404	25	8	33	36	23	83	64	28	83	71	45	37	24	34	79		15	673	1	1	1	1	1	1	1	1	1	1	1	1	1	1	1	1	0	8	15	Sorbi_seq31241	Bradi_Seq15276	Glyma_seq32770	Vitvi_seq10920	Frave_seq17964	Glyma_seq70926	Orysa_seq26306	Maldo_seq64072	Poptr_seq50159	Poptr_seq38433	Ambtr_seq15907	Ambtr_seq8941
V5_UCLUSTfixed_0.90-Cluster_94757	9	5	10	7	9	19	14	11	19	12	8	9	12	11	7		15	162	1	1	1	1	1	1	1	1	1	1	1	1	1	1	1	1	0	3	15	Ambtr_seq16401	Panvi_seq1304	Glyma_seq46167	Ambtr_seq16562	Maldo_seq73878	Vitvi_seq47660	Solly_seq20437	Panvi_seq102636	Glyma_seq11694	Sorbi_seq22934	Frave_seq29700	Glyma_seq10503
V5_UCLUSTfixed_0.90-Cluster_94806	4	5	7	8	8	14	7	6	16	8	6	10	7	7	6		15	119	1	1	1	1	1	1	1	1	1	1	1	1	1	1	1	1	0	4	15	Setit_seq805	Panvi_seq63472c	Artha_Seq2788	Maldo_seq10563	Vitvi_seq1831	Setit_seq27281	Prupe_Seq1012	Panvi_seq88241	Orysa_seq25529	Poptr_seq33118	Ambtr_seq568	Sorbi_seq33352
V5_UCLUSTfixed_0.90-Cluster_95574	16	5	11	16	8	16	29	12	45	29	18	19	21	19	24		15	288	1	1	1	1	1	1	1	1	1	1	1	1	1	1	1	1	0	4	15	Panvi_seq109384	Setit_seq3943	Panvi_seq110506	Glyma_seq71826	Bradi_Seq25129	Prupe_Seq32458c	Panvi_seq107811	Bradi_Seq48091	Antam_seq23385	Vitvi_seq20289	Maldo_seq49114	Setit_seq9303
V5_UCLUSTfixed_0.90-Cluster_97124	3	4	6	9	3	25	9	4	9	7	9	3	4	3	7		15	105	1	1	1	1	1	1	1	1	1	1	1	1	1	1	1	1	0	3	15	Poptr_seq27551	Panvi_seq76365	Poptr_seq25868	Prupe_Seq24362	Vitvi_seq34845	Artha_Seq35104	Bradi_Seq7706	Maldo_seq51209	Solly_seq21827	Antam_seq2581	Glyma_seq15852	Poptr_seq27553
V5_UCLUSTfixed_0.90-Cluster_97571	3	4	6	15	5	23	12	16	27	9	5	18	6	17	4		15	170	1	1	1	1	1	1	1	1	1	1	1	1	1	1	1	1	0	3	15	Solly_seq10157	Solly_seq34317	Maldo_seq20715	Panvi_seq64389	Orysa_seq7196	Sorbi_seq25110	Panvi_seq45504	Vitvi_seq38641	Glyma_seq30813	Glyma_seq4992	Glyma_seq4995	Glyma_seq4993
V5_UCLUSTfixed_0.90-Cluster_97658	4	6	9	7	4	31	11	6	8	20	6	7	5	10	13		15	147	1	1	1	1	1	1	1	1	1	1	1	1	1	1	1	1	0	5	15	Maldo_seq64174	Poptr_seq254	Orysa_seq11314	Maldo_seq54719	Glyma_seq68764	Vitvi_seq43279	Glyma_seq4499	Antam_seq18494	Panvi_seq10887	Solly_seq19478	Sorbi_seq34477	Glyma_seq62447
V5_UCLUSTfixed_0.90-Cluster_98479	6	5	8	9	6	25	29	6	18	22	32	8	9	11	17		15	211	1	1	1	1	1	1	1	1	1	1	1	1	1	1	1	1	0	8	15	Prupe_Seq6088	Poptr_seq53989	Artha_Seq10546	Maldo_seq2233	Panvi_seq41526	Prupe_Seq26846c	Ambtr_seq18005	Prupe_Seq6087	Vitvi_seq40315	Setit_seq5135	Glyma_seq42945	Ambtr_seq1187
V5_UCLUSTfixed_0.90-Cluster_99413	3	3	12	11	3	18	6	10	16	16	7	5	3	4	6		15	123	1	1	1	1	1	1	1	1	1	1	1	1	1	1	1	1	0	3	15	Panvi_seq107453	Bradi_Seq49910	Panvi_seq107454	Antam_seq1824	Prupe_Seq9654	Bradi_Seq20170	Panvi_seq102665	Bradi_Seq49911	Orysa_seq4413	Artha_Seq15464	Glyma_seq25909	Vitvi_seq4495
V5_UCLUSTfixed_0.90-Cluster_99475	10	9	16	12	11	32	28	12	27	28	25	9	13	16	26		15	274	1	1	1	1	1	1	1	1	1	1	1	1	1	1	1	1	0	6	15	Poptr_seq48966	Maldo_seq8978	Panvi_seq79620	Prupe_Seq34408	Glyma_seq61562	Orysa_seq29127	Prupe_Seq34407	Frave_seq13895	Sorbi_seq23277	Artha_Seq24392	Sorbi_seq41094	Artha_Seq29029
V5_UCLUSTfixed_0.90-Cluster_101851	4	6	10	20	4	26	17	12	24	28	15	10	8	8	21		15	213	1	1	1	1	1	1	1	1	1	1	1	1	1	1	1	1	0	4	15	Orysa_seq17708	Bradi_Seq403	Sorbi_seq12176	Setit_seq8225	Glyma_seq55568	Artha_Seq11656	Setit_seq3784	Prupe_Seq29672	Bradi_Seq11487	Maldo_seq50100	Poptr_seq53954	Sorbi_seq10187
V5_UCLUSTfixed_0.90-Cluster_101990	5	5	14	13	8	20	29	8	19	28	26	7	7	9	25		15	223	1	1	1	1	1	1	1	1	1	1	1	1	1	1	1	1	0	3	15	Poptr_seq20991	Maldo_seq53154	Panvi_seq97315	Prupe_Seq38751	Poptr_seq41984	Glyma_seq37896	Vitvi_seq32503	Prupe_Seq12347	Sorbi_seq34549	Poptr_seq13073	Antam_seq7948	Poptr_seq55626
V5_UCLUSTfixed_0.90-Cluster_102128	3	4	4	3	3	9	10	4	9	12	5	4	3	9	7		15	89	1	1	1	1	1	1	1	1	1	1	1	1	1	1	1	1	0	3	15	Prupe_Seq22764	Maldo_seq40655	Maldo_seq15425	Poptr_seq32785	Artha_Seq34823	Orysa_seq42005	Poptr_seq30063	Prupe_Seq45392	Poptr_seq27747	Glyma_seq20920	Poptr_seq32782	Poptr_seq30061
V5_UCLUSTfixed_0.90-Cluster_102198	4	4	13	4	4	17	21	6	11	10	7	5	7	4	5		15	122	1	1	1	1	1	1	1	1	1	1	1	1	1	1	1	1	0	4	15	Bradi_Seq32915	Panvi_seq18295	Sorbi_seq22034	Glyma_seq1226	Glyma_seq21599	Antam_seq9252	Artha_Seq25409	Glyma_seq39599	Solly_seq25828	Panvi_seq69634	Artha_Seq15319	Frave_seq7819
V5_UCLUSTfixed_0.90-Cluster_102249	8	14	16	17	12	50	34	16	65	44	19	16	11	15	19		15	356	1	1	1	1	1	1	1	1	1	1	1	1	1	1	1	1	0	3	15	Panvi_seq76246	Antam_seq21294	Bradi_Seq8279	Poptr_seq66107	Glyma_seq38298	Sorbi_seq758	Maldo_seq48149	Orysa_seq21233	Panvi_seq70652	Antam_seq7706	Orysa_seq37170	Vitvi_seq36995
V5_UCLUSTfixed_0.90-Cluster_102290	3	8	15	21	6	35	16	16	38	20	13	14	7	14	20		15	246	1	1	1	1	1	1	1	1	1	1	1	1	1	1	1	1	0	3	15	Prupe_Seq16860	Panvi_seq54785	Vitvi_seq37648	Maldo_seq15301	Bradi_Seq7202	Maldo_seq76	Poptr_seq8016	Bradi_Seq11386	Frave_seq20067	Setit_seq42685	Glyma_seq67486	Artha_Seq12049
V5_UCLUSTfixed_0.90-Cluster_102513	9	9	19	9	15	45	46	12	27	47	42	12	24	14	34		15	364	1	1	1	1	1	1	1	1	1	1	1	1	1	1	1	1	0	6	15	Prupe_Seq19060	Panvi_seq83133	Poptr_seq17775	Poptr_seq24637	Poptr_seq12177	Ambtr_seq8387	Maldo_seq72090	Poptr_seq62955	Solly_seq15209	Frave_seq25408	Orysa_seq8102	Orysa_seq8101
V5_UCLUSTfixed_0.90-Cluster_102531	3	6	6	12	5	13	15	9	15	17	4	8	4	10	5		15	132	1	1	1	1	1	1	1	1	1	1	1	1	1	1	1	1	0	3	15	Setit_seq38315	Bradi_Seq26074	Sorbi_seq31143	Frave_seq18233	Artha_Seq2292	Maldo_seq1159	Poptr_seq16852	Antam_seq15347	Sorbi_seq18669	Orysa_seq47045	Orysa_seq39244	Orysa_seq21797
V5_UCLUSTfixed_0.90-Cluster_102669	9	6	17	12	18	55	69	19	35	36	25	16	22	18	25		15	382	1	1	1	1	1	1	1	1	1	1	1	1	1	1	1	1	0	3	15	Maldo_seq15283	Glyma_seq6830	Maldo_seq33236	Vitvi_seq15229	Maldo_seq38970	Maldo_seq49883	Poptr_seq5194	Vitvi_seq15227	Maldo_seq32940	Maldo_seq57637	Orysa_seq24413	Panvi_seq83321
V5_UCLUSTfixed_0.90-Cluster_102684	7	7	18	21	10	46	22	16	30	22	23	12	12	16	14		15	276	1	1	1	1	1	1	1	1	1	1	1	1	1	1	1	1	0	9	15	Prupe_Seq45394	Frave_seq3828	Glyma_seq50360	Poptr_seq21046	Solly_seq7965	Bradi_Seq46669	Glyma_seq7008	Prupe_Seq45607	Bradi_Seq14653	Solly_seq7055	Orysa_seq25526	Sorbi_seq30978
V5_UCLUSTfixed_0.90-Cluster_102708	8	6	13	14	11	31	31	17	43	25	18	18	13	17	11		15	276	1	1	1	1	1	1	1	1	1	1	1	1	1	1	1	1	0	6	15	Solly_seq30121	Maldo_seq50846	Prupe_Seq46725	Sorbi_seq39663	Glyma_seq11339	Setit_seq34787	Poptr_seq23633	Vitvi_seq7932	Orysa_seq3688	Artha_Seq33220	Frave_seq14263	Orysa_seq43001
V5_UCLUSTfixed_0.90-Cluster_102843	8	3	13	8	7	25	15	8	16	16	17	7	11	9	10		15	173	1	1	1	1	1	1	1	1	1	1	1	1	1	1	1	1	0	5	15	Glyma_seq57988	Sorbi_seq4437	Vitvi_seq27956	Glyma_seq8562	Vitvi_seq27954	Solly_seq31047	Poptr_seq15408	Vitvi_seq1840	Vitvi_seq46307	Vitvi_seq8458	Orysa_seq14941	Ambtr_seq24213
V5_UCLUSTfixed_0.90-Cluster_102848	8	6	12	10	8	20	27	19	31	16	28	17	10	11	26		15	249	1	1	1	1	1	1	1	1	1	1	1	1	1	1	1	1	0	3	15	Prupe_Seq39554	Panvi_seq119991	Bradi_Seq32267	Glyma_seq12216	Poptr_seq8276	Artha_Seq23704	Prupe_Seq41990	Panvi_seq112875	Vitvi_seq41893	Ambtr_seq1313	Panvi_seq129974	Panvi_seq87066
V5_UCLUSTfixed_0.90-Cluster_102856	3	3	6	13	3	23	7	12	24	30	11	11	6	7	21		15	180	1	1	1	1	1	1	1	1	1	1	1	1	1	1	1	1	0	4	15	Bradi_Seq12385	Bradi_Seq24149	Glyma_seq28560	Prupe_Seq8633	Vitvi_seq41902	Orysa_seq14228	Maldo_seq68238	Glyma_seq7310	Panvi_seq87232	Glyma_seq14946	Frave_seq25604	Glyma_seq9057
V5_UCLUSTfixed_0.90-Cluster_102899	6	17	16	18	9	27	28	18	50	23	13	18	12	22	22		15	299	1	1	1	1	1	1	1	1	1	1	1	1	1	1	1	1	0	6	15	Frave_seq14403	Panvi_seq24256	Sorbi_seq23799	Antam_seq21670	Sorbi_seq3498	Artha_Seq27067	Prupe_Seq24722	Maldo_seq4064	Antam_seq16194	Antam_seq20505	Artha_Seq15846	Orysa_seq33998c
V5_UCLUSTfixed_0.90-Cluster_103098	12	9	23	29	16	48	42	31	59	39	25	32	20	25	44		15	454	1	1	1	1	1	1	1	1	1	1	1	1	1	1	1	1	0	4	15	Artha_Seq27073	Ambtr_seq7204	Orysa_seq1341	Panvi_seq114326	Setit_seq3858	Panvi_seq102756	Poptr_seq65319	Glyma_seq69913	Poptr_seq27233	Sorbi_seq34337	Panvi_seq25637	Antam_seq17729
V5_UCLUSTfixed_0.90-Cluster_103252	9	13	9	35	10	52	17	27	62	38	23	26	7	27	27		15	382	1	1	1	1	1	1	1	1	1	1	1	1	1	1	1	1	0	6	15	Maldo_seq39243	Orysa_seq15011	Glyma_seq17693	Sorbi_seq1988	Poptr_seq42424	Panvi_seq41486	Panvi_seq8353	Bradi_Seq52368	Sorbi_seq2990	Glyma_seq2655	Glyma_seq37321	Orysa_seq7457
V5_UCLUSTfixed_0.90-Cluster_103420	5	11	11	45	6	49	9	16	49	22	11	32	7	22	17		15	312	1	1	1	1	1	1	1	1	1	1	1	1	1	1	1	1	0	5	15	Setit_seq11879	Prupe_Seq47070	Bradi_Seq5469	Bradi_Seq26231	Poptr_seq55	Artha_Seq32308	Setit_seq2088	Glyma_seq10293	Sorbi_seq26235	Bradi_Seq28197c	Vitvi_seq1183	Vitvi_seq1185
V5_UCLUSTfixed_0.90-Cluster_94722	5	3	20	12	10	37	14	19	31	48	9	12	14	19	21		15	274	1	1	1	1	1	1	1	1	1	1	1	1	1	1	1	1	0	2	15	Frave_seq6405	Sorbi_seq42404c	Ambtr_seq17855	Artha_Seq4784	Poptr_seq58294	Artha_Seq9312	Artha_Seq25101	Glyma_seq13182	Poptr_seq51162	Glyma_seq1255	Poptr_seq7709	Sorbi_seq40304
V5_UCLUSTfixed_0.90-Cluster_95052	3	4	4	4	4	8	8	7	8	10	7	3	4	3	10		15	87	1	1	1	1	1	1	1	1	1	1	1	1	1	1	1	1	0	2	15	Vitvi_seq49807	Maldo_seq11148	Setit_seq42378	Frave_seq16036	Maldo_seq44113	Poptr_seq70512	Ambtr_seq9308	Maldo_seq44115	Glyma_seq67602	Panvi_seq5923	Setit_seq40861	Sorbi_seq42671c
V5_UCLUSTfixed_0.90-Cluster_95211	6	9	19	8	9	32	25	9	17	33	15	8	11	7	17		15	225	1	1	1	1	1	1	1	1	1	1	1	1	1	1	1	1	0	2	15	Artha_Seq26797	Prupe_Seq24684	Artha_Seq345	Prupe_Seq19133	Maldo_seq37127	Poptr_seq34222	Glyma_seq59350	Maldo_seq35386	Artha_Seq3493	Artha_Seq344	Antam_seq17275	Frave_seq15031
V5_UCLUSTfixed_0.90-Cluster_97404	6	4	10	13	9	13	13	9	23	12	11	9	13	14	5		15	164	1	1	1	1	1	1	1	1	1	1	1	1	1	1	1	1	0	2	15	Frave_seq28747	Sorbi_seq28977	Artha_Seq2616	Glyma_seq9494	Maldo_seq65310	Sorbi_seq13543	Solly_seq6648	Setit_seq20796	Prupe_Seq6262	Orysa_seq2937	Solly_seq8631	Antam_seq2018
V5_UCLUSTfixed_0.90-Cluster_98763	3	5	7	8	6	14	17	6	15	22	15	5	6	11	8		15	148	1	1	1	1	1	1	1	1	1	1	1	1	1	1	1	1	0	3	15	Poptr_seq14528	Panvi_seq55475	Panvi_seq23877	Maldo_seq69259	Poptr_seq25448	Bradi_Seq4527	Bradi_Seq1832	Orysa_seq45108	Poptr_seq32826	Solly_seq30929	Poptr_seq26160	Vitvi_seq5519
V5_UCLUSTfixed_0.90-Cluster_98771	4	3	6	5	4	13	8	5	12	10	5	5	9	7	8		15	104	1	1	1	1	1	1	1	1	1	1	1	1	1	1	1	1	0	3	15	Solly_seq34194	Glyma_seq25317	Setit_seq27572	Sorbi_seq24002	Glyma_seq38062	Artha_Seq9229	Panvi_seq4275	Panvi_seq99306	Sorbi_seq24004	Solly_seq22286	Ambtr_seq1494	Panvi_seq111978
V5_UCLUSTfixed_0.90-Cluster_98963	3	3	9	7	11	19	17	4	19	18	17	11	14	9	6		15	167	1	1	1	1	1	1	1	1	1	1	1	1	1	1	1	1	0	4	15	Glyma_seq72251	Panvi_seq132377	Sorbi_seq11271	Panvi_seq38172	Panvi_seq131953	Solly_seq19921	Glyma_seq6991	Solly_seq20569	Poptr_seq42721	Prupe_Seq24182	Glyma_seq15766	Glyma_seq18974
V5_UCLUSTfixed_0.90-Cluster_99887	4	5	7	6	3	26	12	7	10	17	8	4	5	6	22		15	142	1	1	1	1	1	1	1	1	1	1	1	1	1	1	1	1	0	2	15	Poptr_seq47654	Glyma_seq54407	Bradi_Seq491	Poptr_seq840	Poptr_seq47653	Glyma_seq23810	Orysa_seq42128	Artha_Seq20018	Prupe_Seq36727	Vitvi_seq11176	Sorbi_seq29829	Maldo_seq37413
V5_UCLUSTfixed_0.90-Cluster_100064	7	5	17	24	16	47	28	22	43	32	22	25	17	20	31		15	356	1	1	1	1	1	1	1	1	1	1	1	1	1	1	1	1	0	6	15	Glyma_seq41450	Setit_seq7836	Vitvi_seq30885	Panvi_seq64999	Panvi_seq119396	Panvi_seq72977	Solly_seq3762	Prupe_Seq22082	Orysa_seq2962	Vitvi_seq50010	Sorbi_seq3626	Glyma_seq15481
V5_UCLUSTfixed_0.90-Cluster_100071	3	6	6	12	6	14	18	15	43	18	12	14	6	20	13		15	206	1	1	1	1	1	1	1	1	1	1	1	1	1	1	1	1	0	6	15	Poptr_seq47825	Vitvi_seq49166	Panvi_seq16288	Poptr_seq26548	Bradi_Seq3668	Maldo_seq55835	Maldo_seq19572	Solly_seq23762	Maldo_seq62832	Poptr_seq26545	Panvi_seq42720	Prupe_Seq35282
V5_UCLUSTfixed_0.90-Cluster_100244	4	4	10	5	4	11	13	6	14	9	5	7	5	9	12		15	118	1	1	1	1	1	1	1	1	1	1	1	1	1	1	1	1	0	4	15	Vitvi_seq6324	Solly_seq13533	Poptr_seq31693c	Panvi_seq18644	Vitvi_seq6320c	Poptr_seq21450	Glyma_seq37889	Prupe_Seq37147	Panvi_seq87022	Panvi_seq25545	Panvi_seq33993	Panvi_seq26637
V5_UCLUSTfixed_0.90-Cluster_100408	4	6	5	13	4	18	7	7	18	16	8	9	6	9	9		15	139	1	1	1	1	1	1	1	1	1	1	1	1	1	1	1	1	0	5	15	Antam_seq18486	Setit_seq8392	Sorbi_seq1430	Bradi_Seq109	Poptr_seq1280	Artha_Seq3765	Sorbi_seq42557	Poptr_seq41053	Vitvi_seq2143	Bradi_Seq32268	Panvi_seq70505	Vitvi_seq2144
V5_UCLUSTfixed_0.90-Cluster_100557	5	8	9	9	8	32	25	17	22	25	20	11	8	13	18		15	230	1	1	1	1	1	1	1	1	1	1	1	1	1	1	1	1	0	3	15	Orysa_seq23087	Solly_seq23400	Sorbi_seq33685	Setit_seq18408	Glyma_seq28458	Panvi_seq128388	Setit_seq11371	Glyma_seq9425	Sorbi_seq41942	Glyma_seq15716	Orysa_seq23468	Maldo_seq11631
V5_UCLUSTfixed_0.90-Cluster_100593	4	6	7	11	4	10	9	12	21	23	8	10	6	6	12		15	149	1	1	1	1	1	1	1	1	1	1	1	1	1	1	1	1	0	2	15	Bradi_Seq4368	Bradi_Seq4369	Panvi_seq39961	Orysa_seq43901	Artha_Seq5509	Poptr_seq1689	Solly_seq210	Poptr_seq1691	Glyma_seq57374	Orysa_seq43368	Vitvi_seq25435	Bradi_Seq15771
V5_UCLUSTfixed_0.90-Cluster_101030	7	5	33	30	17	44	39	35	74	74	44	27	16	45	22		15	512	1	1	1	1	1	1	1	1	1	1	1	1	1	1	1	1	0	3	15	Poptr_seq22234	Panvi_seq31614	Bradi_Seq19276	Sorbi_seq33024	Glyma_seq26038	Vitvi_seq28402	Panvi_seq11945	Glyma_seq38571	Panvi_seq116669	Panvi_seq11177	Panvi_seq743	Orysa_seq11527
V5_UCLUSTfixed_0.90-Cluster_101218	5	5	14	11	6	22	17	11	21	24	12	15	11	15	30		15	219	1	1	1	1	1	1	1	1	1	1	1	1	1	1	1	1	0	4	15	Artha_Seq268	Prupe_Seq38672	Setit_seq1275	Bradi_Seq29132	Vitvi_seq18159	Solly_seq23115	Glyma_seq64715	Frave_seq21562	Solly_seq28048	Panvi_seq109667	Frave_seq6632	Poptr_seq63777
V5_UCLUSTfixed_0.90-Cluster_101432	3	4	6	9	3	16	8	8	11	16	15	6	5	4	13		15	127	1	1	1	1	1	1	1	1	1	1	1	1	1	1	1	1	0	2	15	Panvi_seq113132	Glyma_seq56127	Artha_Seq34689	Antam_seq22855	Bradi_Seq12517	Prupe_Seq43612	Glyma_seq36067	Panvi_seq63315	Maldo_seq32900	Maldo_seq52307	Panvi_seq101899	Solly_seq8788
V5_UCLUSTfixed_0.90-Cluster_101467	8	6	19	36	11	40	13	21	60	27	32	36	16	21	38		15	384	1	1	1	1	1	1	1	1	1	1	1	1	1	1	1	1	0	5	15	Frave_seq23385	Panvi_seq107872	Prupe_Seq23139	Sorbi_seq22089	Solly_seq12686	Sorbi_seq22303	Glyma_seq55450	Setit_seq13437	Frave_seq7912	Panvi_seq5414	Panvi_seq7071	Setit_seq26980
V5_UCLUSTfixed_0.90-Cluster_101712	4	14	28	10	7	42	29	19	16	33	14	7	13	7	26		15	269	1	1	1	1	1	1	1	1	1	1	1	1	1	1	1	1	0	6	15	Artha_Seq30328	Poptr_seq43588	Prupe_Seq18547	Glyma_seq72012	Prupe_Seq19130	Vitvi_seq102	Setit_seq35247	Panvi_seq131082	Glyma_seq14215	Artha_Seq28041	Antam_seq25394	Setit_seq19231
V5_UCLUSTfixed_0.90-Cluster_101842	6	15	15	15	7	42	23	16	30	41	19	11	8	14	31		15	293	1	1	1	1	1	1	1	1	1	1	1	1	1	1	1	1	0	2	15	Glyma_seq43223	Solly_seq27020	Vitvi_seq1357	Artha_Seq34221	Glyma_seq43221	Setit_seq26769	Artha_Seq23435	Poptr_seq36188	Panvi_seq107953	Maldo_seq3917	Prupe_Seq10871	Prupe_Seq38128
V5_UCLUSTfixed_0.90-Cluster_102088	3	6	4	8	5	23	16	9	23	23	5	7	10	6	10		15	158	1	1	1	1	1	1	1	1	1	1	1	1	1	1	1	1	0	2	15	Glyma_seq36761	Bradi_Seq3306	Maldo_seq70383	Glyma_seq29891	Glyma_seq1285	Solly_seq29615	Poptr_seq25842	Poptr_seq21339	Maldo_seq70384	Poptr_seq25840	Maldo_seq62427	Glyma_seq1287
V5_UCLUSTfixed_0.90-Cluster_102156	5	7	16	12	11	48	24	12	24	24	15	11	12	11	23		15	255	1	1	1	1	1	1	1	1	1	1	1	1	1	1	1	1	0	3	15	Glyma_seq66307	Vitvi_seq51581	Glyma_seq19309	Glyma_seq14046	Glyma_seq47519	Glyma_seq43541	Setit_seq32516	Maldo_seq54426	Orysa_seq40668	Artha_Seq8527	Bradi_Seq44581	Vitvi_seq51289
V5_UCLUSTfixed_0.90-Cluster_102226	9	5	21	20	12	36	42	16	33	45	28	23	13	23	16		15	342	1	1	1	1	1	1	1	1	1	1	1	1	1	1	1	1	0	2	15	Glyma_seq62478	Poptr_seq40212	Maldo_seq46498	Frave_seq12241	Sorbi_seq2501	Solly_seq14600	Poptr_seq66553	Bradi_Seq39768	Poptr_seq51866	Vitvi_seq25829	Glyma_seq13420	Glyma_seq9914
V5_UCLUSTfixed_0.90-Cluster_102437	6	11	18	13	4	23	13	15	35	26	8	15	6	21	13		15	227	1	1	1	1	1	1	1	1	1	1	1	1	1	1	1	1	0	4	15	Artha_Seq5068	Setit_seq35128	Maldo_seq56416	Sorbi_seq606	Antam_seq4869	Glyma_seq24877	Poptr_seq39688	Poptr_seq15846	Panvi_seq119959	Sorbi_seq25926	Vitvi_seq22852	Panvi_seq13532
V5_UCLUSTfixed_0.90-Cluster_102505	3	5	6	8	5	31	9	6	11	17	9	5	9	8	17		15	149	1	1	1	1	1	1	1	1	1	1	1	1	1	1	1	1	0	2	15	Glyma_seq10063	Frave_seq28128	Solly_seq6614	Maldo_seq44333	Antam_seq2088	Prupe_Seq3867	Orysa_seq15847	Bradi_Seq8652c	Sorbi_seq32231	Sorbi_seq11537	Vitvi_seq41398	Orysa_seq15848
V5_UCLUSTfixed_0.90-Cluster_102534	4	4	8	21	3	30	15	12	31	31	11	14	5	11	13		15	213	1	1	1	1	1	1	1	1	1	1	1	1	1	1	1	1	0	2	15	Glyma_seq58563	Glyma_seq71782	Poptr_seq27947	Glyma_seq3792	Panvi_seq78837	Ambtr_seq15608	Sorbi_seq5669	Poptr_seq67654	Orysa_seq15179	Prupe_Seq38749	Sorbi_seq44044	Panvi_seq112112
V5_UCLUSTfixed_0.90-Cluster_102603	12	10	16	26	10	24	25	26	53	26	12	24	19	26	17		15	326	1	1	1	1	1	1	1	1	1	1	1	1	1	1	1	1	0	2	15	Solly_seq12216	Prupe_Seq22610	Sorbi_seq32799	Artha_Seq3958	Bradi_Seq6846	Panvi_seq23596	Solly_seq32681	Vitvi_seq51095	Antam_seq23830	Maldo_seq45076	Panvi_seq66437	Setit_seq7764
V5_UCLUSTfixed_0.90-Cluster_102648	3	3	6	7	5	16	13	7	10	10	4	6	7	6	12		15	115	1	1	1	1	1	1	1	1	1	1	1	1	1	1	1	1	0	2	15	Maldo_seq67849	Ambtr_seq18205	Glyma_seq36437	Solly_seq8044	Maldo_seq41842	Frave_seq27318	Frave_seq18983	Artha_Seq18680	Glyma_seq6396	Glyma_seq49147	Glyma_seq48740	Prupe_Seq4263
V5_UCLUSTfixed_0.90-Cluster_102722	4	4	13	7	4	24	17	7	23	25	10	6	7	9	8		15	168	1	1	1	1	1	1	1	1	1	1	1	1	1	1	1	1	0	2	15	Artha_Seq2488	Glyma_seq66099	Poptr_seq1528	Vitvi_seq44564	Poptr_seq71729	Maldo_seq55402	Poptr_seq59259	Panvi_seq74301	Maldo_seq32384	Antam_seq460	Poptr_seq71730	Panvi_seq9351
V5_UCLUSTfixed_0.90-Cluster_102724	3	3	7	9	5	14	11	8	16	6	8	8	7	11	9		15	125	1	1	1	1	1	1	1	1	1	1	1	1	1	1	1	1	0	3	15	Prupe_Seq2890	Orysa_seq16645	Panvi_seq56863	Glyma_seq57435	Bradi_Seq10459	Setit_seq25725c	Vitvi_seq5319	Panvi_seq87303	Frave_seq23663	Setit_seq1367	Glyma_seq18540	Antam_seq12070
V5_UCLUSTfixed_0.90-Cluster_102802	5	7	11	10	6	16	13	12	25	32	16	7	7	9	23		15	199	1	1	1	1	1	1	1	1	1	1	1	1	1	1	1	1	0	2	15	Vitvi_seq8215	Orysa_seq26969	Orysa_seq35737	Poptr_seq23996	Panvi_seq6677	Sorbi_seq24081	Panvi_seq159	Glyma_seq20229	Prupe_Seq11049	Prupe_Seq43112	Maldo_seq32669	Antam_seq24120
V5_UCLUSTfixed_0.90-Cluster_102902	5	6	6	6	4	7	9	4	10	8	4	5	5	4	5		15	88	1	1	1	1	1	1	1	1	1	1	1	1	1	1	1	1	0	2	15	Panvi_seq11069	Maldo_seq59121c	Artha_Seq17725	Glyma_seq62878	Glyma_seq14758	Artha_Seq880	Glyma_seq24513	Poptr_seq22429	Artha_Seq7672	Antam_seq8873	Antam_seq16724	Solly_seq1922
V5_UCLUSTfixed_0.90-Cluster_102930	4	14	21	25	9	48	29	13	53	28	31	26	10	19	16		15	346	1	1	1	1	1	1	1	1	1	1	1	1	1	1	1	1	0	7	15	Setit_seq12585	Prupe_Seq43092	Prupe_Seq39091	Antam_seq10786	Vitvi_seq47716	Vitvi_seq13066	Glyma_seq67981	Frave_seq26802	Glyma_seq59940	Maldo_seq12006	Glyma_seq56285	Artha_Seq12275
V5_UCLUSTfixed_0.90-Cluster_102990	6	4	16	25	9	47	22	14	33	21	29	18	11	15	16		15	286	1	1	1	1	1	1	1	1	1	1	1	1	1	1	1	1	0	3	15	Panvi_seq45665	Prupe_Seq41313	Poptr_seq71791	Artha_Seq18278	Glyma_seq2262	Setit_seq10813	Orysa_seq41076	Prupe_Seq41262	Glyma_seq42450c	Prupe_Seq41254	Glyma_seq14532	Setit_seq252
V5_UCLUSTfixed_0.90-Cluster_103038	13	10	29	21	17	55	48	19	44	42	26	20	27	22	21		15	414	1	1	1	1	1	1	1	1	1	1	1	1	1	1	1	1	0	2	15	Frave_seq8710	Orysa_seq42723	Maldo_seq39418	Poptr_seq22415	Orysa_seq19400	Bradi_Seq6942	Glyma_seq22942	Vitvi_seq49259	Glyma_seq34040	Frave_seq27759	Sorbi_seq12414	Orysa_seq34091
V5_UCLUSTfixed_0.90-Cluster_103088	11	12	21	17	19	53	33	20	39	53	37	16	17	18	34		15	400	1	1	1	1	1	1	1	1	1	1	1	1	1	1	1	1	0	2	15	Setit_seq13872	Glyma_seq28823	Frave_seq37	Artha_Seq13584	Ambtr_seq6721	Glyma_seq67613	Glyma_seq15794	Panvi_seq74745	Sorbi_seq10060	Maldo_seq57698	Poptr_seq29380	Poptr_seq16065
V5_UCLUSTfixed_0.90-Cluster_103093	3	4	8	5	7	24	6	10	10	27	7	6	6	4	4		15	131	1	1	1	1	1	1	1	1	1	1	1	1	1	1	1	1	0	3	15	Solly_seq22943	Frave_seq2024	Orysa_seq38335	Setit_seq27604	Orysa_seq15755	Glyma_seq57997	Glyma_seq58000	Glyma_seq29962	Artha_Seq8333	Panvi_seq48890	Poptr_seq27877	Panvi_seq131781
V5_UCLUSTfixed_0.90-Cluster_103151	3	9	12	5	5	31	19	5	17	42	36	4	6	5	20		15	219	1	1	1	1	1	1	1	1	1	1	1	1	1	1	1	1	0	2	15	Orysa_seq4079	Prupe_Seq46005	Glyma_seq28368	Vitvi_seq50717	Glyma_seq25880	Poptr_seq29537	Poptr_seq17437	Poptr_seq16524	Vitvi_seq50718	Glyma_seq14318	Bradi_Seq10484	Panvi_seq96237
V5_UCLUSTfixed_0.90-Cluster_103187	17	5	14	35	25	30	46	31	69	39	24	32	15	24	28		15	434	1	1	1	1	1	1	1	1	1	1	1	1	1	1	1	1	0	2	15	Ambtr_seq17823	Vitvi_seq14971	Panvi_seq70133	Glyma_seq40328	Bradi_Seq46755	Prupe_Seq23597	Sorbi_seq46714	Orysa_seq24001	Orysa_seq36830	Maldo_seq41763	Bradi_Seq38552	Orysa_seq5767
V5_UCLUSTfixed_0.90-Cluster_91290	4	6	8	8	3	13	10	18	19	19	3	7	6	6	8		15	138	1	1	1	1	1	1	1	1	1	1	1	1	1	1	1	1	0	1	15	Sorbi_seq3062	Artha_Seq21772	Vitvi_seq6654	Prupe_Seq21500	Orysa_seq27392	Maldo_seq658	Artha_Seq26453	Poptr_seq3398	Panvi_seq44892	Panvi_seq67188	Setit_seq42274	Sorbi_seq21168
V5_UCLUSTfixed_0.90-Cluster_92800	3	7	14	10	4	22	11	15	18	43	9	9	6	8	14		15	193	1	1	1	1	1	1	1	1	1	1	1	1	1	1	1	1	0	1	15	Panvi_seq80947	Glyma_seq49323	Poptr_seq66476	Setit_seq14515	Glyma_seq24115	Orysa_seq7776	Sorbi_seq17699	Panvi_seq40644	Panvi_seq69783	Setit_seq36225	Poptr_seq19698	Orysa_seq46980
V5_UCLUSTfixed_0.90-Cluster_93143	3	3	5	6	5	5	7	8	10	10	9	6	6	3	5		15	91	1	1	1	1	1	1	1	1	1	1	1	1	1	1	1	1	0	1	15	Panvi_seq106516	Orysa_seq23548	Vitvi_seq31832	Poptr_seq19710	Setit_seq15020	Setit_seq18243	Frave_seq32728	Orysa_seq4760	Solly_seq28544	Sorbi_seq27230	Frave_seq18501	Artha_Seq17002
V5_UCLUSTfixed_0.90-Cluster_93193	4	4	3	4	3	4	5	3	16	6	4	3	5	3	6		15	73	1	1	1	1	1	1	1	1	1	1	1	1	1	1	1	1	0	1	15	Orysa_seq9607	Orysa_seq3055	Orysa_seq29377	Panvi_seq2837	Setit_seq18014	Vitvi_seq11341	Vitvi_seq11342	Frave_seq28270	Glyma_seq6460	Ambtr_seq16215	Glyma_seq63823	Panvi_seq119082
V5_UCLUSTfixed_0.90-Cluster_93657	3	7	12	12	3	11	8	7	16	12	11	7	3	7	16		15	135	1	1	1	1	1	1	1	1	1	1	1	1	1	1	1	1	0	1	15	Glyma_seq48461c	Artha_Seq21754	Vitvi_seq29792	Vitvi_seq21251	Vitvi_seq21249	Artha_Seq18090	Artha_Seq13547	Poptr_seq72443	Panvi_seq121805	Antam_seq11990	Poptr_seq46886	Setit_seq15779
V5_UCLUSTfixed_0.90-Cluster_94292	3	3	7	8	3	10	11	5	16	17	11	4	5	4	4		15	111	1	1	1	1	1	1	1	1	1	1	1	1	1	1	1	1	0	2	15	Panvi_seq42808	Setit_seq23981	Poptr_seq59192	Panvi_seq82663	Glyma_seq66469	Setit_seq9582	Setit_seq23016	Solly_seq6605	Sorbi_seq35967	Orysa_seq42051	Antam_seq12593	Bradi_Seq10769c
V5_UCLUSTfixed_0.90-Cluster_94683	11	25	37	19	14	71	32	26	49	87	26	14	22	16	35		15	484	1	1	1	1	1	1	1	1	1	1	1	1	1	1	1	1	0	1	15	Bradi_Seq43402	Antam_seq4072	Solly_seq31416	Glyma_seq73032	Frave_seq24064	Bradi_Seq44803	Poptr_seq47125	Panvi_seq120326	Poptr_seq36741	Vitvi_seq3532	Glyma_seq66660	Frave_seq13672
V5_UCLUSTfixed_0.90-Cluster_94876	4	7	15	13	3	22	12	5	17	15	14	5	7	10	16		15	165	1	1	1	1	1	1	1	1	1	1	1	1	1	1	1	1	0	1	15	Frave_seq2913	Vitvi_seq48615	Ambtr_seq20799	Prupe_Seq20561	Vitvi_seq48618	Antam_seq8416	Sorbi_seq103	Orysa_seq24793	Antam_seq13116	Maldo_seq6983	Vitvi_seq9491	Glyma_seq26267
V5_UCLUSTfixed_0.90-Cluster_95156	3	3	9	6	6	19	12	4	15	24	10	4	5	8	18		15	146	1	1	1	1	1	1	1	1	1	1	1	1	1	1	1	1	0	1	15	Ambtr_seq23956	Panvi_seq83738	Glyma_seq15119	Vitvi_seq50544	Glyma_seq33572	Frave_seq1463	Bradi_Seq11789	Glyma_seq27205	Vitvi_seq37566	Artha_Seq7602	Glyma_seq27393	Vitvi_seq5945
V5_UCLUSTfixed_0.90-Cluster_95685	4	10	8	4	6	19	23	5	14	15	8	4	6	9	13		15	148	1	1	1	1	1	1	1	1	1	1	1	1	1	1	1	1	0	2	15	Poptr_seq15152	Panvi_seq76068	Antam_seq10488	Ambtr_seq23853	Bradi_Seq32698	Antam_seq3535	Maldo_seq65100	Antam_seq6985	Maldo_seq45752c	Panvi_seq114909	Maldo_seq988	Maldo_seq98
V5_UCLUSTfixed_0.90-Cluster_95742	4	6	9	9	3	10	18	3	22	20	5	12	4	11	14		15	150	1	1	1	1	1	1	1	1	1	1	1	1	1	1	1	1	0	1	15	Maldo_seq54483	Vitvi_seq40786	Vitvi_seq6466	Bradi_Seq35441	Poptr_seq33446	Bradi_Seq24102	Panvi_seq64726	Maldo_seq61927	Panvi_seq7644	Panvi_seq110873	Artha_Seq16843	Panvi_seq655
V5_UCLUSTfixed_0.90-Cluster_96574	4	6	4	6	4	18	8	9	17	28	16	5	5	7	12		15	149	1	1	1	1	1	1	1	1	1	1	1	1	1	1	1	1	0	1	15	Poptr_seq57514	Artha_Seq14325	Vitvi_seq692	Poptr_seq57512	Prupe_Seq21721	Bradi_Seq10681	Panvi_seq81806	Setit_seq5597	Maldo_seq33456	Antam_seq2109	Glyma_seq24717	Prupe_Seq29719
V5_UCLUSTfixed_0.90-Cluster_99073	8	3	5	3	6	18	11	5	13	14	9	4	7	5	20		15	131	1	1	1	1	1	1	1	1	1	1	1	1	1	1	1	1	0	1	15	Glyma_seq31042	Vitvi_seq27232	Prupe_Seq761	Sorbi_seq6524	Glyma_seq31428	Vitvi_seq10944	Ambtr_seq23512	Frave_seq5967	Poptr_seq60919	Maldo_seq18192	Panvi_seq58978	Ambtr_seq5140
V5_UCLUSTfixed_0.90-Cluster_99198	6	8	13	7	9	34	15	27	25	27	14	18	12	12	15		15	242	1	1	1	1	1	1	1	1	1	1	1	1	1	1	1	1	0	2	15	Orysa_seq25149	Antam_seq16449	Sorbi_seq16670	Orysa_seq35791	Glyma_seq58932	Prupe_Seq41161	Poptr_seq39049	Sorbi_seq32368	Setit_seq22239	Panvi_seq95059	Bradi_Seq8913	Glyma_seq69376
V5_UCLUSTfixed_0.90-Cluster_99302	4	6	6	12	4	20	11	17	19	18	6	7	5	27	8		15	170	1	1	1	1	1	1	1	1	1	1	1	1	1	1	1	1	0	1	15	Orysa_seq17080	Panvi_seq85082	Glyma_seq36964	Bradi_Seq19239	Sorbi_seq1378	Orysa_seq43897	Orysa_seq17079	Glyma_seq41471	Sorbi_seq1388	Panvi_seq22764	Sorbi_seq1380	Setit_seq4842
V5_UCLUSTfixed_0.90-Cluster_99491	4	8	6	8	5	9	7	5	9	11	10	3	5	4	10		15	104	1	1	1	1	1	1	1	1	1	1	1	1	1	1	1	1	0	2	15	Vitvi_seq13053	Setit_seq9566	Sorbi_seq31530	Antam_seq19248c	Sorbi_seq35030	Panvi_seq110095	Panvi_seq120567	Solly_seq10691	Frave_seq10521	Poptr_seq58904	Prupe_Seq9557	Poptr_seq58901
V5_UCLUSTfixed_0.90-Cluster_100427	4	6	6	7	5	15	12	7	12	18	7	9	4	5	14		15	131	1	1	1	1	1	1	1	1	1	1	1	1	1	1	1	1	0	1	15	Orysa_seq15930	Vitvi_seq36034	Solly_seq2499	Prupe_Seq38741	Setit_seq3202	Poptr_seq22335	Orysa_seq27416	Setit_seq25953	Maldo_seq28483	Vitvi_seq2442	Panvi_seq56406	Bradi_Seq32102
V5_UCLUSTfixed_0.90-Cluster_100590	3	11	15	14	8	45	24	18	31	41	18	11	11	12	19		15	281	1	1	1	1	1	1	1	1	1	1	1	1	1	1	1	1	0	1	15	Prupe_Seq5371	Glyma_seq60984	Glyma_seq27168	Glyma_seq22406	Poptr_seq16328	Frave_seq20729	Artha_Seq25130	Maldo_seq51086	Antam_seq22572	Bradi_Seq46156	Frave_seq28436	Prupe_Seq5370
V5_UCLUSTfixed_0.90-Cluster_101055	3	3	6	6	3	11	14	4	8	10	5	3	5	3	8		15	92	1	1	1	1	1	1	1	1	1	1	1	1	1	1	1	1	0	2	15	Sorbi_seq46455	Maldo_seq69093	Panvi_seq126451	Maldo_seq44803	Bradi_Seq20068	Maldo_seq35503	Maldo_seq1453	Prupe_Seq46917	Ambtr_seq11180	Setit_seq30603	Setit_seq42031	Prupe_Seq3045
V5_UCLUSTfixed_0.90-Cluster_101115	3	3	8	8	4	20	9	5	11	23	11	6	4	6	21		15	142	1	1	1	1	1	1	1	1	1	1	1	1	1	1	1	1	0	1	15	Solly_seq15237	Poptr_seq45443	Vitvi_seq38650	Orysa_seq581	Prupe_Seq44748	Maldo_seq15679	Vitvi_seq38652	Glyma_seq51051	Vitvi_seq44225	Prupe_Seq18064	Glyma_seq42564	Maldo_seq70932
V5_UCLUSTfixed_0.90-Cluster_101170	5	4	7	13	5	7	14	11	13	10	7	6	10	8	9		15	129	1	1	1	1	1	1	1	1	1	1	1	1	1	1	1	1	0	1	15	Bradi_Seq50996	Maldo_seq44694	Solly_seq27642	Vitvi_seq17126	Solly_seq26180	Maldo_seq66172	Ambtr_seq12331	Orysa_seq6956	Glyma_seq48794	Maldo_seq261	Sorbi_seq21648	Poptr_seq56059
V5_UCLUSTfixed_0.90-Cluster_101338	4	8	6	6	5	15	9	5	12	20	4	5	7	6	9		15	121	1	1	1	1	1	1	1	1	1	1	1	1	1	1	1	1	0	3	15	Panvi_seq93623	Glyma_seq16624	Poptr_seq40320	Poptr_seq26803	Panvi_seq33780	Ambtr_seq2423	Maldo_seq54144	Vitvi_seq42073	Solly_seq7658	Bradi_Seq15876	Bradi_Seq15875	Glyma_seq14032
V5_UCLUSTfixed_0.90-Cluster_101356	5	4	12	13	5	22	12	16	46	25	9	13	8	11	20		15	221	1	1	1	1	1	1	1	1	1	1	1	1	1	1	1	1	0	1	15	Panvi_seq102508	Panvi_seq51755	Vitvi_seq26308	Maldo_seq61056	Panvi_seq120432	Orysa_seq19528	Panvi_seq107267	Ambtr_seq9729	Orysa_seq3808	Panvi_seq83388	Prupe_Seq20125	Poptr_seq64358
V5_UCLUSTfixed_0.90-Cluster_101577	5	5	12	22	8	26	24	11	28	54	13	9	8	12	20		15	257	1	1	1	1	1	1	1	1	1	1	1	1	1	1	1	1	0	3	15	Maldo_seq52837	Poptr_seq50119	Poptr_seq73010	Panvi_seq114873	Panvi_seq106148	Bradi_Seq4393	Bradi_Seq4394	Bradi_Seq46554	Poptr_seq51079	Poptr_seq17305	Artha_Seq22207c	Setit_seq30827
V5_UCLUSTfixed_0.90-Cluster_101578	4	5	7	21	4	22	11	11	29	22	11	10	7	13	12		15	189	1	1	1	1	1	1	1	1	1	1	1	1	1	1	1	1	0	1	15	Frave_seq18854	Glyma_seq2808	Sorbi_seq45132	Poptr_seq53922	Panvi_seq122827	Panvi_seq82165	Vitvi_seq13358	Glyma_seq28666	Antam_seq18255	Sorbi_seq24827	Bradi_Seq45851	Bradi_Seq4376
V5_UCLUSTfixed_0.90-Cluster_101606	4	4	4	3	3	15	8	4	8	13	10	3	3	3	4		15	89	1	1	1	1	1	1	1	1	1	1	1	1	1	1	1	1	0	1	15	Maldo_seq35096	Ambtr_seq2919	Glyma_seq51103	Panvi_seq132046	Sorbi_seq30602	Glyma_seq55378	Maldo_seq26965	Prupe_Seq46980	Sorbi_seq26692	Poptr_seq16427	Glyma_seq45430	Glyma_seq45429
V5_UCLUSTfixed_0.90-Cluster_101618	10	7	17	17	9	36	33	21	55	41	27	14	11	20	27		15	345	1	1	1	1	1	1	1	1	1	1	1	1	1	1	1	1	0	2	15	Poptr_seq57143	Glyma_seq40832	Panvi_seq109998	Artha_Seq18069	Maldo_seq65544	Sorbi_seq42329	Orysa_seq17266	Antam_seq11421	Vitvi_seq23672	Glyma_seq59446	Glyma_seq834	Vitvi_seq25987
V5_UCLUSTfixed_0.90-Cluster_102076	9	4	16	11	8	12	17	12	34	17	10	13	10	21	17		15	211	1	1	1	1	1	1	1	1	1	1	1	1	1	1	1	1	0	1	15	Sorbi_seq3829	Poptr_seq61469	Panvi_seq94355	Panvi_seq77024	Vitvi_seq34060	Setit_seq27781	Prupe_Seq46353	Solly_seq9141	Prupe_Seq45402	Poptr_seq32905	Prupe_Seq42282	Setit_seq33087
V5_UCLUSTfixed_0.90-Cluster_102139	4	4	8	4	5	22	12	5	4	30	9	3	6	4	9		15	129	1	1	1	1	1	1	1	1	1	1	1	1	1	1	1	1	0	1	15	Poptr_seq72745	Glyma_seq2511	Orysa_seq3227	Poptr_seq30854	Glyma_seq17148	Prupe_Seq20916	Setit_seq8904	Poptr_seq30856	Artha_Seq10097	Poptr_seq30853	Glyma_seq29168	Vitvi_seq42786
V5_UCLUSTfixed_0.90-Cluster_102167	4	7	8	20	5	35	14	11	37	35	12	9	7	10	17		15	231	1	1	1	1	1	1	1	1	1	1	1	1	1	1	1	1	0	1	15	Solly_seq13359	Sorbi_seq3565	Poptr_seq5770	Poptr_seq32417	Panvi_seq35833	Solly_seq18150	Glyma_seq25887	Orysa_seq36582	Poptr_seq22307	Poptr_seq27048	Artha_Seq14150	Orysa_seq38626
V5_UCLUSTfixed_0.90-Cluster_102257	6	7	25	9	11	29	15	13	23	24	23	12	10	11	25		15	243	1	1	1	1	1	1	1	1	1	1	1	1	1	1	1	1	0	1	15	Solly_seq11648	Sorbi_seq38821	Prupe_Seq46531	Bradi_Seq30245	Orysa_seq23251	Orysa_seq22681	Sorbi_seq40217	Setit_seq22982	Prupe_Seq11362	Glyma_seq11008	Glyma_seq27807	Poptr_seq45896
V5_UCLUSTfixed_0.90-Cluster_102288	3	4	3	6	4	13	9	6	15	12	5	5	3	8	14		15	110	1	1	1	1	1	1	1	1	1	1	1	1	1	1	1	1	0	4	15	Setit_seq3814	Panvi_seq109137	Frave_seq15570	Sorbi_seq31778	Poptr_seq12659	Vitvi_seq34452	Poptr_seq5393	Panvi_seq86583	Orysa_seq1588	Artha_Seq15787	Sorbi_seq33651	Bradi_Seq29652
V5_UCLUSTfixed_0.90-Cluster_102300	4	4	5	4	5	8	12	6	21	11	21	5	4	7	8		15	125	1	1	1	1	1	1	1	1	1	1	1	1	1	1	1	1	0	1	15	Frave_seq28221	Panvi_seq33969	Panvi_seq54218	Poptr_seq17465	Panvi_seq35893	Prupe_Seq5012	Frave_seq23124	Panvi_seq35892	Prupe_Seq23097	Ambtr_seq26617	Sorbi_seq42804	Antam_seq8522
V5_UCLUSTfixed_0.90-Cluster_102335	3	7	6	4	3	8	9	6	7	14	3	3	3	5	4		15	85	1	1	1	1	1	1	1	1	1	1	1	1	1	1	1	1	0	2	15	Panvi_seq44781	Antam_seq11894	Maldo_seq34827	Panvi_seq14774	Orysa_seq11557	Poptr_seq72471	Maldo_seq25793	Antam_seq4788	Solly_seq15487	Antam_seq23104	Artha_Seq24094	Antam_seq23369
V5_UCLUSTfixed_0.90-Cluster_102608	3	5	8	18	7	21	23	8	27	26	13	9	11	10	10		15	199	1	1	1	1	1	1	1	1	1	1	1	1	1	1	1	1	0	1	15	Poptr_seq7949	Vitvi_seq22677	Orysa_seq16046	Glyma_seq43914	Panvi_seq112619	Poptr_seq7947	Glyma_seq27471	Poptr_seq59140	Panvi_seq18384	Bradi_Seq8735	Bradi_Seq2658	Panvi_seq111354
V5_UCLUSTfixed_0.90-Cluster_102685	3	3	8	47	14	20	20	12	44	20	37	16	9	9	22		15	284	1	1	1	1	1	1	1	1	1	1	1	1	1	1	1	1	0	1	15	Solly_seq30507	Glyma_seq31890	Bradi_Seq45157	Bradi_Seq6976	Bradi_Seq10776	Vitvi_seq3887	Frave_seq13968	Frave_seq8929	Setit_seq32297	Artha_Seq11074	Poptr_seq44556	Bradi_Seq9878
V5_UCLUSTfixed_0.90-Cluster_102691	6	5	12	22	11	20	30	17	35	20	24	15	10	15	17		15	259	1	1	1	1	1	1	1	1	1	1	1	1	1	1	1	1	0	3	15	Frave_seq17643	Prupe_Seq26105	Orysa_seq9126	Orysa_seq21575	Maldo_seq40567	Bradi_Seq37554	Prupe_Seq22403	Setit_seq26164	Prupe_Seq23383	Setit_seq10567	Vitvi_seq20502	Artha_Seq9649
V5_UCLUSTfixed_0.90-Cluster_102742	4	7	15	18	7	40	19	25	35	51	9	12	8	15	24		15	289	1	1	1	1	1	1	1	1	1	1	1	1	1	1	1	1	0	1	15	Poptr_seq37562	Glyma_seq27231	Frave_seq9052	Prupe_Seq15687	Panvi_seq68287	Bradi_Seq21734	Vitvi_seq54755	Panvi_seq53423	Vitvi_seq44905	Bradi_Seq29510	Poptr_seq37561	Solly_seq18336
V5_UCLUSTfixed_0.90-Cluster_102764	16	12	31	25	27	78	81	24	55	69	40	29	27	35	35		15	584	1	1	1	1	1	1	1	1	1	1	1	1	1	1	1	1	0	1	15	Sorbi_seq10821	Frave_seq8967	Bradi_Seq20645	Glyma_seq15315	Glyma_seq63736	Prupe_Seq45054	Glyma_seq16813	Glyma_seq9232	Glyma_seq55409	Setit_seq18521	Poptr_seq12894	Prupe_Seq47063
V5_UCLUSTfixed_0.90-Cluster_102790	3	6	11	15	4	26	21	7	28	21	42	12	6	17	24		15	243	1	1	1	1	1	1	1	1	1	1	1	1	1	1	1	1	0	2	15	Sorbi_seq20523	Setit_seq22885	Artha_Seq10062	Panvi_seq93031	Poptr_seq42779	Panvi_seq11130	Vitvi_seq23495	Sorbi_seq1071	Panvi_seq44626	Maldo_seq52263	Poptr_seq45048	Panvi_seq70981
V5_UCLUSTfixed_0.90-Cluster_102847	4	7	18	32	6	38	12	16	52	28	31	22	9	20	36		15	331	1	1	1	1	1	1	1	1	1	1	1	1	1	1	1	1	0	3	15	Bradi_Seq33255	Panvi_seq81414	Orysa_seq30778	Glyma_seq52820	Vitvi_seq34517	Panvi_seq101516	Prupe_Seq4528	Vitvi_seq49928	Panvi_seq130037	Vitvi_seq49931	Bradi_Seq33673	Poptr_seq25871
V5_UCLUSTfixed_0.90-Cluster_102882	3	4	11	7	3	13	8	8	21	16	7	7	4	5	5		15	122	1	1	1	1	1	1	1	1	1	1	1	1	1	1	1	1	0	1	15	Artha_Seq2027	Sorbi_seq39009	Frave_seq30757	Artha_Seq23389	Orysa_seq2549	Ambtr_seq17496	Poptr_seq65637	Prupe_Seq41545	Bradi_Seq25022	Glyma_seq57129	Sorbi_seq17367	Panvi_seq35538
V5_UCLUSTfixed_0.90-Cluster_102888	5	6	17	15	7	26	13	14	33	20	13	11	9	9	14		15	212	1	1	1	1	1	1	1	1	1	1	1	1	1	1	1	1	0	1	15	Vitvi_seq38370	Solly_seq7649	Artha_Seq2256	Maldo_seq38530	Glyma_seq52743	Glyma_seq42437	Solly_seq5128	Maldo_seq18669	Maldo_seq38531	Orysa_seq47299	Artha_Seq2257	Panvi_seq53525
V5_UCLUSTfixed_0.90-Cluster_102925	4	4	5	7	3	17	9	6	11	9	7	10	3	5	10		15	110	1	1	1	1	1	1	1	1	1	1	1	1	1	1	1	1	0	3	15	Setit_seq1060	Panvi_seq104218	Panvi_seq56207	Glyma_seq50717	Poptr_seq61049	Vitvi_seq44681	Sorbi_seq5156	Maldo_seq73343	Vitvi_seq44683	Glyma_seq67609	Antam_seq8149	Panvi_seq79154
V5_UCLUSTfixed_0.90-Cluster_102971	4	5	7	9	5	19	13	5	22	11	11	11	5	11	9		15	147	1	1	1	1	1	1	1	1	1	1	1	1	1	1	1	1	0	1	15	Maldo_seq3796	Sorbi_seq11309	Artha_Seq32941	Prupe_Seq3600	Sorbi_seq29321	Glyma_seq50625	Poptr_seq34879	Artha_Seq26063	Poptr_seq43512	Panvi_seq81727	Bradi_Seq15222	Artha_Seq24570
V5_UCLUSTfixed_0.90-Cluster_103059	7	5	16	12	10	32	19	13	36	33	15	13	8	17	18		15	254	1	1	1	1	1	1	1	1	1	1	1	1	1	1	1	1	0	1	15	Vitvi_seq17360	Poptr_seq29013	Frave_seq12283	Glyma_seq50118	Maldo_seq53567	Artha_Seq12237	Frave_seq19109	Maldo_seq53076	Glyma_seq50252	Orysa_seq9823	Prupe_Seq25863	Maldo_seq67420
V5_UCLUSTfixed_0.90-Cluster_103226	4	3	11	6	16	24	18	9	27	27	22	16	14	11	34		15	242	1	1	1	1	1	1	1	1	1	1	1	1	1	1	1	1	0	1	15	Poptr_seq1062	Prupe_Seq4599	Poptr_seq60509	Vitvi_seq47924	Solly_seq25711	Vitvi_seq38626	Poptr_seq1482	Prupe_Seq6269	Setit_seq1343	Artha_Seq3220	Prupe_Seq43211	Maldo_seq17292
V5_UCLUSTfixed_0.90-Cluster_103415	3	4	8	4	7	25	17	4	17	20	10	3	9	4	21		15	156	1	1	1	1	1	1	1	1	1	1	1	1	1	1	1	1	0	1	15	Artha_Seq17423	Maldo_seq2728	Vitvi_seq43191	Orysa_seq42556	Prupe_Seq5868	Prupe_Seq41049	Glyma_seq47084	Vitvi_seq25451	Poptr_seq59514	Vitvi_seq54407	Maldo_seq33480	Vitvi_seq25450
V5_UCLUSTfixed_0.90-Cluster_103444	10	14	16	15	10	25	30	15	32	34	16	25	12	19	18		15	291	1	1	1	1	1	1	1	1	1	1	1	1	1	1	1	1	0	1	15	Poptr_seq34336	Maldo_seq57373	Bradi_Seq26403	Glyma_seq64221	Orysa_seq24457	Prupe_Seq15240	Sorbi_seq33847	Glyma_seq72661	Antam_seq4095	Setit_seq20067	Orysa_seq34025	Setit_seq16400
V5_UCLUSTfixed_0.90-Cluster_103467	5	5	14	11	12	31	7	12	24	26	16	10	10	10	28		15	221	1	1	1	1	1	1	1	1	1	1	1	1	1	1	1	1	0	1	15	Frave_seq17948	Setit_seq32088	Sorbi_seq11378	Poptr_seq62106	Glyma_seq47072	Vitvi_seq19371	Vitvi_seq10633	Glyma_seq36976	Artha_Seq34977	Panvi_seq44828	Vitvi_seq40998	Panvi_seq58325
V5_UCLUSTfixed_0.90-Cluster_103472	8	12	22	14	16	41	42	19	35	38	20	17	24	20	36		15	364	1	1	1	1	1	1	1	1	1	1	1	1	1	1	1	1	0	2	15	Sorbi_seq42560	Sorbi_seq19047	Panvi_seq57604	Prupe_Seq45750	Artha_Seq29542	Panvi_seq79835	Frave_seq18045	Maldo_seq66881	Maldo_seq70354	Maldo_seq39269	Setit_seq26386	Panvi_seq8877
V5_UCLUSTfixed_0.90-Cluster_103500	6	3	9	6	8	29	18	8	16	23	7	11	9	9	10		15	172	1	1	1	1	1	1	1	1	1	1	1	1	1	1	1	1	0	1	15	Setit_seq27477	Glyma_seq61367	Bradi_Seq2156	Glyma_seq68700	Glyma_seq21756	Poptr_seq59814	Glyma_seq56671	Antam_seq25969	Sorbi_seq35175	Antam_seq3569	Ambtr_seq21315	Poptr_seq2034
V5_UCLUSTfixed_0.90-Cluster_100778	3	1	4	4	3	8	10	5	7	20	10	3	3	4	13		15	98	1	1	1	1	1	1	1	1	1	1	1	1	1	1	1	1	0	21	15	Vitvi_seq55482	Maldo_seq51689	Prupe_Seq10772	Frave_seq32659	Vitvi_seq52912c	Prupe_Seq15486	Poptr_seq7348c	Maldo_seq36514c	Panvi_seq119817	Poptr_seq7349c	Artha_Seq15306	Poptr_seq26293
V5_UCLUSTfixed_0.90-Cluster_93851	4	2	5	3	3	14	11	5	10	8	7	5	4	8	4		15	93	1	1	1	1	1	1	1	1	1	1	1	1	1	1	1	1	0	7	15	Prupe_Seq13874	Panvi_seq19682	Prupe_Seq47078	Prupe_Seq47077	Maldo_seq73048	Glyma_seq35225	Glyma_seq11545	Prupe_Seq30053	Sorbi_seq17564	Antam_seq20413c	Artha_Seq9222	Ambtr_seq695
V5_UCLUSTfixed_0.90-Cluster_101804	3	2	5	5	5	18	6	6	15	8	5	5	6	5	6		15	100	1	1	1	1	1	1	1	1	1	1	1	1	1	1	1	1	0	9	15	Maldo_seq52952	Glyma_seq1533	Artha_Seq21329	Setit_seq3930	Prupe_Seq41045	Panvi_seq12573c	Glyma_seq26495	Ambtr_seq10858	Panvi_seq128878	Glyma_seq21466	Sorbi_seq38011	Setit_seq20772
V5_UCLUSTfixed_0.90-Cluster_103053	3	1	5	5	7	23	23	3	14	14	9	6	6	6	16		15	141	1	1	1	1	1	1	1	1	1	1	1	1	1	1	1	1	0	4	15	Vitvi_seq13151	Bradi_Seq11900	Poptr_seq41818	Vitvi_seq13152	Panvi_seq54588	Maldo_seq19158	Poptr_seq41816	Poptr_seq16377	Artha_Seq15982	Panvi_seq76705	Glyma_seq57794	Glyma_seq35566
V5_UCLUSTfixed_0.90-Cluster_93996	3	4	6	5	1	8	6	6	15	8	4	6	4	6	3		15	85	1	1	1	1	1	1	1	1	1	1	1	1	1	1	1	1	0	2	15	Poptr_seq10289	Orysa_seq36701	Maldo_seq69990	Sorbi_seq18552	Bradi_Seq45033	Orysa_seq36700	Setit_seq1	Panvi_seq95403	Panvi_seq36458	Panvi_seq6817	Vitvi_seq883	Ambtr_seq23281
V5_UCLUSTfixed_0.90-Cluster_100749	4	6	8	8	2	21	8	7	22	20	8	7	6	6	5		15	138	1	1	1	1	1	1	1	1	1	1	1	1	1	1	1	1	0	1	15	Orysa_seq27289	Artha_Seq31359	Panvi_seq96096	Poptr_seq23215	Poptr_seq15123	Solly_seq17224	Panvi_seq106970	Panvi_seq69498	Orysa_seq35640	Poptr_seq49152	Glyma_seq7911	Vitvi_seq52096
V5_UCLUSTfixed_0.90-Cluster_96359	3	3	2	7	2	7	10	6	13	6	4	7	3	7	4		15	84	1	1	1	1	1	1	1	1	1	1	1	1	1	1	1	1	0	19	15	Maldo_seq73978	Orysa_seq36272	Antam_seq6734	Ambtr_seq20446	Prupe_Seq31677	Maldo_seq40774	Sorbi_seq23238	Bradi_Seq12991	Poptr_seq68338	Orysa_seq23324	Ambtr_seq26630	Glyma_seq35292c
V5_UCLUSTfixed_0.90-Cluster_98831	13	5	5	9	2	4	15	13	9	7	2	4	7	5	3		15	103	1	1	1	1	1	1	1	1	1	1	1	1	1	1	1	1	0	8	15	Maldo_seq510	Poptr_seq9720	Artha_Seq48	Maldo_seq508	Ambtr_seq23040	Panvi_seq77952c	Bradi_Seq1484	Setit_seq32686	Maldo_seq61808	Solly_seq25912	Ambtr_seq7392	Panvi_seq79289
V5_UCLUSTfixed_0.90-Cluster_97570	4	3	4	4	3	4	7	2	9	15	4	4	2	2	4		15	71	1	1	1	1	1	1	1	1	1	1	1	1	1	1	1	1	0	25	15	Panvi_seq66725	Vitvi_seq10489c	Prupe_Seq34509	Setit_seq11024c	Frave_seq20914c	Bradi_Seq33756c	Poptr_seq46071	Ambtr_seq12306	Ambtr_seq12254	Bradi_Seq37413	Solly_seq92c	Vitvi_seq44202
V5_UCLUSTfixed_0.90-Cluster_95923	1	2	1	3	1	2	4	2	5	1	1	1	1	1	2		15	28	1	1	1	1	1	0	1	1	1	1	1	1	1	1	1	1	0	23	14	Panvi_seq114179c	Antam_seq3565	Glyma_seq36141	Glyma_seq22715c	Frave_seq29537	Sorbi_seq13175c	Vitvi_seq3908c	Maldo_seq21314c	Panvi_seq63781c	Maldo_seq16123	Orysa_seq45611c	Maldo_seq61860
V5_UCLUSTfixed_0.90-Cluster_95993	1	1	1	4	1	3	4	8	7	13	4	3	1	5	2		15	58	1	1	0	1	1	1	1	1	1	1	1	1	1	1	1	1	0	32	14	Prupe_Seq39486	Setit_seq38264	Orysa_seq22198	Orysa_seq22197	Setit_seq14808c	Antam_seq27335	Maldo_seq21013c	Sorbi_seq44460	Panvi_seq97439	Poptr_seq25609c	Vitvi_seq5721c	Poptr_seq25611c
V5_UCLUSTfixed_0.90-Cluster_96052	1	1	1	1	1	3	4	1	2	1	1	1	1	1	1		15	21	1	1	1	1	0	1	1	1	1	1	1	1	1	1	1	1	0	15	14	Frave_seq7749c	Poptr_seq28507c	Maldo_seq72506	Antam_seq7594c	Panvi_seq26582c	Setit_seq26767c	Maldo_seq9792	Prupe_Seq31417c	Ambtr_seq2202c	Glyma_seq57050c	Solly_seq16964c	Bradi_Seq25969
V5_UCLUSTfixed_0.90-Cluster_96068	3	1	3	5	3	11	7	6	12	16	4	3	3	4	17		15	98	1	1	0	1	1	1	1	1	1	1	1	1	1	1	1	1	0	48	14	Poptr_seq7044	Orysa_seq39613c	Poptr_seq7041	Solly_seq12315	Panvi_seq31086c	Vitvi_seq35731	Bradi_Seq30105	Orysa_seq32402c	Glyma_seq10877c	Vitvi_seq40256	Poptr_seq62112c	Orysa_seq38012
V5_UCLUSTfixed_0.90-Cluster_96075	1	1	1	5	1	4	2	4	5	4	1	2	1	3	2		15	37	1	1	1	1	1	1	1	1	1	1	1	1	1	0	1	1	0	33	14	Setit_seq2030c	Orysa_seq44627c	Maldo_seq22651c	Prupe_Seq31224c	Vitvi_seq7715c	Bradi_Seq3194c	Orysa_seq44628c	Maldo_seq59239	Panvi_seq82914	Glyma_seq30337c	Vitvi_seq7716c	Setit_seq33433c
V5_UCLUSTfixed_0.90-Cluster_96090	1	1	3	1	1	2	3	1	2	2	3	1	1	1	1		15	24	1	1	1	1	1	1	1	1	1	1	1	1	1	1	0	1	0	23	14	Frave_seq17248c	Orysa_seq22741c	Setit_seq6802c	Glyma_seq7863c	Solly_seq16643c	Ambtr_seq6833c	Sorbi_seq29695	Artha_Seq3390c	Antam_seq27628c	Prupe_Seq31288c	Vitvi_seq8226c	Artha_Seq3389c
V5_UCLUSTfixed_0.90-Cluster_96193	1	2	4	1	1	4	2	2	3	7	2	1	2	1	2		15	35	1	1	0	1	1	1	1	1	1	1	1	1	1	1	1	1	0	29	14	Frave_seq3715c	Artha_Seq24900c	Artha_Seq24901c	Glyma_seq4692	Poptr_seq57902c	Glyma_seq4691c	Setit_seq28821c	Vitvi_seq11189	Solly_seq21934c	Panvi_seq30897c	Artha_Seq24899c	Glyma_seq67709c
V5_UCLUSTfixed_0.90-Cluster_96202	1	1	3	3	1	4	3	1	4	7	1	3	2	3	4		15	41	1	1	0	1	1	1	1	1	1	1	1	1	1	1	1	1	0	31	14	Sorbi_seq27433c	Poptr_seq60830c	Artha_Seq31153c	Glyma_seq59668c	Frave_seq4791c	Solly_seq18313c	Setit_seq40181c	Poptr_seq60832c	Setit_seq18988	Poptr_seq60827c	Poptr_seq60831c	Vitvi_seq11417c
V5_UCLUSTfixed_0.90-Cluster_96210	1	4	1	1	2	3	4	2	8	3	3	1	3	1	5		15	42	1	1	1	1	1	0	1	1	1	1	1	1	1	1	1	1	0	27	14	Antam_seq24187c	Poptr_seq2343c	Prupe_Seq26956c	Ambtr_seq7236c	Panvi_seq46045	Artha_Seq28302c	Panvi_seq46041	Panvi_seq18082c	Antam_seq16446c	Panvi_seq46042	Maldo_seq49366c	Solly_seq1409
V5_UCLUSTfixed_0.90-Cluster_96259	4	2	9	9	4	19	6	9	23	30	4	7	4	11	26		15	167	1	1	0	1	1	1	1	1	1	1	1	1	1	1	1	1	0	69	14	Sorbi_seq24616	Setit_seq10659c	Glyma_seq43472	Maldo_seq8524	Glyma_seq69422	Panvi_seq45867	Glyma_seq43114	Glyma_seq69424	Panvi_seq62895	Glyma_seq42028c	Glyma_seq72180c	Vitvi_seq8897
V5_UCLUSTfixed_0.90-Cluster_96300	1	1	1	1	1	1	2	2	2	3	4	1	1	2	5		15	28	1	1	1	1	1	1	0	1	1	1	1	1	1	1	1	1	0	24	14	Setit_seq31686c	Sorbi_seq17963c	Ambtr_seq13022c	Frave_seq7377c	Vitvi_seq14209c	Prupe_Seq28217c	Maldo_seq59881c	Poptr_seq51234c	Artha_Seq26426c	Orysa_seq39387c	Vitvi_seq14208c	Solly_seq23688c
V5_UCLUSTfixed_0.90-Cluster_96495	1	2	2	2	1	4	2	1	3	2	1	1	1	2	3		15	28	1	1	1	0	1	1	1	1	1	1	1	1	1	1	1	1	0	25	14	Sorbi_seq23495c	Poptr_seq63865c	Glyma_seq9872c	Artha_Seq23696	Maldo_seq5702	Orysa_seq28348c	Vitvi_seq19646c	Setit_seq17049c	Bradi_Seq43961c	Frave_seq5129c	Prupe_Seq26723c	Poptr_seq63864c
V5_UCLUSTfixed_0.90-Cluster_96563	1	1	1	1	1	2	4	2	4	4	4	1	2	1	2		15	31	1	1	1	1	1	1	1	1	1	1	1	1	1	0	1	1	0	24	14	Panvi_seq87897	Setit_seq17595c	Panvi_seq87895	Artha_Seq25950c	Maldo_seq20498c	Poptr_seq40003c	Orysa_seq28821c	Frave_seq26379c	Poptr_seq40004c	Prupe_Seq29890c	Antam_seq17071c	Glyma_seq63672c
V5_UCLUSTfixed_0.90-Cluster_96565	1	1	1	1	1	3	3	1	2	1	3	1	1	1	2		15	23	1	1	1	1	1	0	1	1	1	1	1	1	1	1	1	1	0	21	14	Frave_seq25710	Ambtr_seq9703c	Setit_seq16262c	Vitvi_seq21445c	Antam_seq20398c	Maldo_seq24555c	Poptr_seq39826c	Glyma_seq23030c	Glyma_seq37754c	Vitvi_seq21446c	Prupe_Seq29787c	Maldo_seq43126c
V5_UCLUSTfixed_0.90-Cluster_96598	1	1	2	1	1	9	4	1	2	7	4	1	1	4	2		15	41	1	1	0	1	1	1	1	1	1	1	1	1	1	1	1	1	0	36	14	Panvi_seq116498c	Panvi_seq102422c	Prupe_Seq29780c	Antam_seq8169	Frave_seq23903c	Bradi_Seq26571c	Glyma_seq37978c	Sorbi_seq34132	Glyma_seq37976c	Poptr_seq40868	Glyma_seq29146c	Artha_Seq34122c
V5_UCLUSTfixed_0.90-Cluster_96651	1	3	4	7	1	1	2	1	4	4	1	1	1	2	1		15	34	1	1	1	1	1	1	1	0	1	1	1	1	1	1	1	1	0	22	14	Sorbi_seq16699c	Poptr_seq46009c	Solly_seq19665c	Poptr_seq46008c	Panvi_seq131810c	Panvi_seq49747	Bradi_Seq12152	Antam_seq10901	Vitvi_seq23861c	Bradi_Seq12150	Ambtr_seq20675c	Bradi_Seq12151c
V5_UCLUSTfixed_0.90-Cluster_96686	1	2	2	2	1	2	2	2	3	3	5	1	1	1	1		15	29	1	1	1	1	1	0	1	1	1	1	1	1	1	1	1	1	0	27	14	Prupe_Seq33004c	Antam_seq17606c	Orysa_seq32824c	Prupe_Seq33005c	Panvi_seq123374c	Panvi_seq12478c	Orysa_seq32823c	Maldo_seq42136c	Poptr_seq6131c	Antam_seq12192c	Poptr_seq6130c	Frave_seq23473
V5_UCLUSTfixed_0.90-Cluster_96755	1	1	1	1	1	4	1	1	2	4	1	1	2	1	1		15	23	1	1	1	1	1	0	1	1	1	1	1	1	1	1	1	1	0	21	14	Poptr_seq49330c	Glyma_seq61288	Vitvi_seq26294c	Poptr_seq44693c	Prupe_Seq27135c	Ambtr_seq22713c	Antam_seq25976c	Panvi_seq84965c	Artha_Seq12908c	Maldo_seq69047c	Poptr_seq44692c	Panvi_seq59539c
V5_UCLUSTfixed_0.90-Cluster_96756	1	1	1	1	1	3	1	1	1	1	1	2	1	3	1		15	20	1	1	1	1	1	0	1	1	1	1	1	1	1	1	1	1	0	18	14	Setit_seq22647	Vitvi_seq26318c	Maldo_seq22313c	Solly_seq895c	Glyma_seq69327c	Orysa_seq39095c	Antam_seq2703c	Bradi_Seq14132c	Prupe_Seq27286c	Sorbi_seq19958c	Sorbi_seq19959c	Ambtr_seq20752c
V5_UCLUSTfixed_0.90-Cluster_96761	1	1	1	3	1	2	6	2	3	3	2	1	1	2	1		15	30	1	1	1	1	1	1	1	1	1	1	1	1	0	1	1	1	0	24	14	Maldo_seq55170	Bradi_Seq10756	Orysa_seq43172c	Antam_seq8229c	Vitvi_seq26417c	Glyma_seq44646c	Bradi_Seq10755	Poptr_seq64838c	Maldo_seq37214c	Setit_seq30684	Poptr_seq64840c	Prupe_Seq31028c
V5_UCLUSTfixed_0.90-Cluster_96771	1	2	1	3	1	4	2	1	5	7	1	1	1	1	3		15	34	1	1	1	1	1	1	1	0	1	1	1	1	1	1	1	1	0	30	14	Poptr_seq5840c	Setit_seq25108c	Panvi_seq16954c	Vitvi_seq26841c	Antam_seq20263c	Sorbi_seq37440c	Panvi_seq16957c	Poptr_seq14489c	Panvi_seq16955c	Glyma_seq11505c	Glyma_seq71546	Orysa_seq8849c
V5_UCLUSTfixed_0.90-Cluster_96972	1	1	1	1	1	2	4	1	1	6	1	1	2	2	1		15	26	1	1	1	1	1	1	1	1	1	0	1	1	1	1	1	1	0	24	14	Prupe_Seq30177c	Ambtr_seq6176c	Poptr_seq21735c	Vitvi_seq31489c	Maldo_seq70072	Glyma_seq40968c	Sorbi_seq34947c	Poptr_seq21737c	Panvi_seq107850	Sorbi_seq39596c	Setit_seq8717c	Solly_seq28032c
V5_UCLUSTfixed_0.90-Cluster_96973	1	2	2	2	1	4	4	1	5	1	8	1	1	3	6		15	42	1	1	1	1	1	0	1	1	1	1	1	1	1	1	1	1	0	37	14	Artha_Seq14081c	Prupe_Seq29796c	Maldo_seq52950c	Glyma_seq39411c	Bradi_Seq43272c	Poptr_seq63582c	Panvi_seq95583c	Vitvi_seq31502c	Vitvi_seq31503c	Vitvi_seq31501c	Antam_seq22505c	Panvi_seq117779c
V5_UCLUSTfixed_0.90-Cluster_96975	2	1	1	2	1	2	3	2	4	9	1	2	1	3	3		15	37	1	1	1	1	1	0	1	1	1	1	1	1	1	1	1	1	0	30	14	Vitvi_seq31616c	Setit_seq16250c	Maldo_seq2253	Sorbi_seq25314c	Solly_seq29637c	Frave_seq23521	Poptr_seq61952c	Maldo_seq45724	Poptr_seq19951	Glyma_seq40835c	Maldo_seq20071c	Artha_Seq13019c
V5_UCLUSTfixed_0.90-Cluster_97026	1	1	1	1	1	2	1	1	2	1	1	1	1	1	3		15	19	1	1	1	1	1	1	1	1	1	1	1	0	1	1	1	1	0	17	14	Panvi_seq88119c	Poptr_seq8887c	Bradi_Seq52480c	Artha_Seq3432c	Vitvi_seq32930c	Prupe_Seq34340	Setit_seq16916c	Glyma_seq63271c	Glyma_seq54063	Antam_seq8152c	Maldo_seq22856c	Sorbi_seq24552c
V5_UCLUSTfixed_0.90-Cluster_97076	5	5	1	1	1	2	2	5	7	2	7	3	1	6	2		15	50	1	1	1	0	1	1	1	1	1	1	1	1	1	1	1	1	0	27	14	Vitvi_seq34015c	Panvi_seq68798	Panvi_seq68797	Setit_seq17757c	Orysa_seq27253c	Frave_seq12818c	Panvi_seq92603c	Orysa_seq27256	Sorbi_seq25389	Sorbi_seq25390	Bradi_Seq43907c	Orysa_seq27255
V5_UCLUSTfixed_0.90-Cluster_97080	1	1	3	4	1	1	3	1	7	1	1	2	1	2	3		15	32	1	1	1	1	1	1	1	1	1	1	0	1	1	1	1	1	0	20	14	Sorbi_seq40005c	Ambtr_seq10917c	Setit_seq21740c	Artha_Seq6125c	Maldo_seq63455c	Frave_seq8862c	Artha_Seq6126c	Bradi_Seq42961	Antam_seq26564c	Panvi_seq18590c	Solly_seq4458c	Panvi_seq44285c
V5_UCLUSTfixed_0.90-Cluster_97176	1	1	1	1	1	2	3	2	5	3	1	1	1	1	2		15	26	1	1	1	1	1	0	1	1	1	1	1	1	1	1	1	1	0	20	14	Maldo_seq47050	Panvi_seq77216c	Orysa_seq19194	Glyma_seq70522c	Vitvi_seq36056c	Bradi_Seq10596c	Glyma_seq55673c	Poptr_seq17175c	Frave_seq12024	Prupe_Seq28603c	Poptr_seq17176	Panvi_seq84039c
V5_UCLUSTfixed_0.90-Cluster_97259	1	1	1	1	1	1	2	1	3	1	9	1	1	1	2		15	27	1	1	1	1	1	1	0	1	1	1	1	1	1	1	1	1	0	26	14	Prupe_Seq32652c	Maldo_seq44292c	Panvi_seq127308c	Artha_Seq30728c	Prupe_Seq32648c	Frave_seq7433c	Prupe_Seq32651c	Prupe_Seq32650c	Prupe_Seq32645c	Panvi_seq9598c	Sorbi_seq42108c	Solly_seq23704c
V5_UCLUSTfixed_0.90-Cluster_97299	1	1	1	2	1	4	4	1	2	2	1	1	1	1	3		15	26	1	1	1	0	1	1	1	1	1	1	1	1	1	1	1	1	0	22	14	Maldo_seq24687c	Maldo_seq44858c	Poptr_seq441c	Frave_seq10401c	Setit_seq730c	Glyma_seq5275	Ambtr_seq13547c	Sorbi_seq6580c	Glyma_seq61214c	Panvi_seq61762c	Poptr_seq440c	Antam_seq1406c
V5_UCLUSTfixed_0.90-Cluster_97314	1	1	2	1	1	1	1	1	2	4	2	1	2	1	1		15	22	1	1	1	1	1	1	1	0	1	1	1	1	1	1	1	1	0	21	14	Panvi_seq1312c	Poptr_seq20748c	Prupe_Seq32083c	Orysa_seq4648c	Setit_seq21020c	Frave_seq6947c	Glyma_seq32102c	Panvi_seq106243c	Artha_Seq20770c	Poptr_seq69061c	Antam_seq7930c	Sorbi_seq27582c
V5_UCLUSTfixed_0.90-Cluster_97326	1	2	1	1	1	3	1	2	3	1	5	1	1	1	5		15	29	1	1	0	1	1	1	1	1	1	1	1	1	1	1	1	1	0	22	14	Solly_seq32677c	Poptr_seq56274c	Sorbi_seq29149c	Panvi_seq100519c	Prupe_Seq22326	Artha_Seq24242c	Glyma_seq71635	Glyma_seq13184c	Vitvi_seq39293c	Vitvi_seq39294c	Panvi_seq101102c	Vitvi_seq39291c
V5_UCLUSTfixed_0.90-Cluster_97397	1	1	1	1	1	3	4	1	3	3	1	2	1	1	1		15	25	1	1	1	1	1	1	1	1	1	1	1	1	1	0	1	1	0	17	14	Solly_seq6246	Glyma_seq48104c	Maldo_seq71676	Orysa_seq15822c	Prupe_Seq28216c	Maldo_seq47373c	Setit_seq3001	Ambtr_seq1515c	Panvi_seq61917	Vitvi_seq40813c	Antam_seq24137c	Maldo_seq3701
V5_UCLUSTfixed_0.90-Cluster_97423	3	3	10	9	2	10	19	11	20	14	7	6	4	13	12		15	143	1	1	1	1	1	0	1	1	1	1	1	1	1	1	1	1	0	74	14	Bradi_Seq27631c	Prupe_Seq33891	Maldo_seq69166	Sorbi_seq6871c	Maldo_seq57006	Vitvi_seq10118c	Panvi_seq60274c	Orysa_seq17382c	Vitvi_seq41396	Artha_Seq11831	Bradi_Seq9108c	Setit_seq4467c
V5_UCLUSTfixed_0.90-Cluster_97444	1	2	1	1	1	4	2	1	3	2	3	1	1	1	3		15	27	1	1	1	1	1	1	1	1	1	1	0	1	1	1	1	1	0	24	14	Vitvi_seq41798c	Glyma_seq70876c	Orysa_seq23264c	Glyma_seq13781c	Maldo_seq66258c	Poptr_seq17689	Ambtr_seq17534c	Panvi_seq109147c	Panvi_seq109146c	Solly_seq6880c	Sorbi_seq34657c	Prupe_Seq28155c
V5_UCLUSTfixed_0.90-Cluster_97503	2	2	4	10	2	8	3	6	7	6	4	3	2	4	7		15	70	1	1	1	1	1	0	1	1	1	1	1	1	1	1	1	1	0	32	14	Glyma_seq3020	Panvi_seq91260	Vitvi_seq42966c	Artha_Seq24060	Poptr_seq63839	Bradi_Seq48069c	Orysa_seq31858	Poptr_seq20696	Glyma_seq3084	Vitvi_seq42963c	Glyma_seq69429	Panvi_seq119617c
V5_UCLUSTfixed_0.90-Cluster_97605	1	1	2	1	2	2	4	2	2	3	1	1	1	1	2		15	26	1	1	1	1	0	1	1	1	1	1	1	1	1	1	1	1	0	23	14	Orysa_seq29307c	Glyma_seq15911c	Artha_Seq11720c	Antam_seq24314c	Maldo_seq43176c	Maldo_seq43174c	Artha_Seq11721c	Panvi_seq83004c	Maldo_seq43341	Frave_seq19742c	Solly_seq1983c	Poptr_seq54861c
V5_UCLUSTfixed_0.90-Cluster_97742	1	1	5	1	2	5	5	1	2	4	2	1	1	1	1		15	33	1	1	1	1	1	1	1	1	1	1	1	1	1	1	1	0	0	29	14	Maldo_seq19949c	Artha_Seq24319c	Artha_Seq4312c	Glyma_seq12835c	Maldo_seq44712c	Orysa_seq11653c	Artha_Seq24320c	Ambtr_seq587c	Maldo_seq47894	Solly_seq33883c	Poptr_seq60103c	Frave_seq14714c
V5_UCLUSTfixed_0.90-Cluster_97787	1	1	6	1	1	3	6	3	2	6	5	1	2	1	2		15	41	1	1	1	1	1	0	1	1	1	1	1	1	1	1	1	1	0	35	14	Solly_seq3693	Poptr_seq33416c	Ambtr_seq3296c	Prupe_Seq30276c	Vitvi_seq48974c	Poptr_seq26283c	Maldo_seq43967c	Maldo_seq21932c	Glyma_seq57726c	Artha_Seq1186c	Setit_seq30993c	Sorbi_seq38945c
V5_UCLUSTfixed_0.90-Cluster_97798	2	1	3	3	2	4	9	2	10	13	7	3	2	3	4		15	68	1	1	0	1	1	1	1	1	1	1	1	1	1	1	1	1	0	34	14	Maldo_seq51034c	Poptr_seq57479	Ambtr_seq21994c	Orysa_seq36545c	Bradi_Seq34093c	Maldo_seq1596	Maldo_seq46449	Glyma_seq59278	Artha_Seq25397c	Sorbi_seq22296c	Prupe_Seq39023	Panvi_seq31760c
V5_UCLUSTfixed_0.90-Cluster_97846	1	2	2	1	1	6	2	1	3	1	1	1	3	1	2		15	28	1	1	0	1	1	1	1	1	1	1	1	1	1	1	1	1	0	25	14	Glyma_seq24729c	Glyma_seq64144c	Orysa_seq45095c	Vitvi_seq50315c	Glyma_seq45616c	Bradi_Seq19c	Artha_Seq16985c	Poptr_seq20537c	Glyma_seq64143c	Solly_seq31061c	Panvi_seq95667c	Maldo_seq19429c
V5_UCLUSTfixed_0.90-Cluster_97864	2	1	3	3	1	8	5	3	7	4	2	4	4	2	4		15	53	1	1	0	1	1	1	1	1	1	1	1	1	1	1	1	1	0	44	14	Sorbi_seq23489c	Maldo_seq20959c	Maldo_seq47177	Glyma_seq45696c	Glyma_seq65045c	Glyma_seq65044c	Vitvi_seq6140c	Glyma_seq31202c	Antam_seq27507	Bradi_Seq49350c	Solly_seq7646	Vitvi_seq50732
V5_UCLUSTfixed_0.90-Cluster_97883	1	3	1	1	1	2	1	1	3	5	1	1	1	2	3		15	27	1	1	1	1	0	1	1	1	1	1	1	1	1	1	1	1	0	26	14	Panvi_seq5307c	Poptr_seq68434c	Vitvi_seq51201c	Sorbi_seq26087c	Sorbi_seq26086c	Panvi_seq106183c	Poptr_seq68436c	Antam_seq15508c	Frave_seq13420c	Glyma_seq26455c	Vitvi_seq51202c	Orysa_seq5401c
V5_UCLUSTfixed_0.90-Cluster_97988	1	1	4	1	1	3	4	2	2	3	1	1	1	1	2		15	28	1	1	1	1	1	1	1	1	0	1	1	1	1	1	1	1	0	26	14	Orysa_seq27034	Artha_Seq3704c	Antam_seq21627c	Solly_seq6836c	Artha_Seq26429c	Maldo_seq38952c	Glyma_seq65308c	Panvi_seq64006c	Poptr_seq21742c	Frave_seq24892c	Maldo_seq38954c	Artha_Seq1367c
V5_UCLUSTfixed_0.90-Cluster_97997	1	1	1	1	1	2	3	1	4	4	1	1	1	1	1		15	24	1	1	1	1	1	0	1	1	1	1	1	1	1	1	1	1	0	22	14	Poptr_seq52966c	Glyma_seq13243c	Panvi_seq6988c	Vitvi_seq54717c	Setit_seq8808c	Prupe_Seq30699c	Poptr_seq52963c	Glyma_seq40872	Solly_seq11633c	Bradi_Seq21317c	Ambtr_seq1705c	Maldo_seq44339c
V5_UCLUSTfixed_0.90-Cluster_98008	2	1	4	5	2	5	11	5	14	12	5	4	2	5	4		15	81	1	1	0	1	1	1	1	1	1	1	1	1	1	1	1	1	0	63	14	Prupe_Seq27846c	Vitvi_seq55022c	Maldo_seq74224	Prupe_Seq33345c	Panvi_seq2223c	Bradi_Seq31342c	Orysa_seq26396c	Bradi_Seq27157c	Poptr_seq52450	Glyma_seq17238c	Panvi_seq11191	Setit_seq6623
V5_UCLUSTfixed_0.90-Cluster_98016	1	1	5	1	1	3	2	2	2	4	3	1	3	1	7		15	37	1	1	1	1	1	1	1	0	1	1	1	1	1	1	1	1	0	32	14	Orysa_seq12928c	Vitvi_seq3334c	Panvi_seq120884c	Poptr_seq25017c	Poptr_seq57094	Vitvi_seq8236c	Maldo_seq4821	Setit_seq42541c	Vitvi_seq3333	Glyma_seq45380c	Artha_Seq8272c	Prupe_Seq28987c
V5_UCLUSTfixed_0.90-Cluster_98379	2	2	2	2	1	6	1	2	6	3	1	3	3	3	2		15	39	1	1	1	1	1	1	1	1	0	1	1	1	1	1	1	1	0	26	14	Setit_seq19188	Glyma_seq23040c	Poptr_seq18132c	Ambtr_seq13856c	Artha_Seq14620c	Prupe_Seq32421c	Vitvi_seq9660	Vitvi_seq11709c	Glyma_seq9834c	Antam_seq9314c	Solly_seq3257c	Panvi_seq5764c
V5_UCLUSTfixed_0.90-Cluster_98924	1	3	2	1	1	4	2	1	4	6	2	1	1	1	5		15	35	1	1	1	1	1	1	1	1	0	1	1	1	1	1	1	1	0	32	14	Vitvi_seq23626c	Maldo_seq21942c	Panvi_seq92742c	Prupe_Seq32271c	Poptr_seq51433c	Poptr_seq51430c	Antam_seq21439c	Bradi_Seq46750c	Vitvi_seq23625c	Glyma_seq18942c	Panvi_seq66096c	Antam_seq6842c
V5_UCLUSTfixed_0.90-Cluster_99098	5	2	8	10	7	14	14	12	14	33	13	8	5	8	19		15	172	1	1	0	1	1	1	1	1	1	1	1	1	1	1	1	1	0	51	14	Orysa_seq43852	Orysa_seq43850	Poptr_seq3579c	Poptr_seq3581	Poptr_seq58720	Antam_seq11193	Poptr_seq3578c	Glyma_seq54542c	Poptr_seq24764	Glyma_seq52738c	Prupe_Seq27668c	Solly_seq31056c
V5_UCLUSTfixed_0.90-Cluster_99217	1	1	2	1	1	2	3	4	2	1	1	1	1	1	6		15	28	1	1	1	1	0	1	1	1	1	1	1	1	1	1	1	1	0	24	14	Frave_seq26992c	Orysa_seq3261c	Vitvi_seq31057c	Poptr_seq69356c	Maldo_seq69835c	Bradi_Seq45777	Glyma_seq28700c	Maldo_seq20983c	Antam_seq3507c	Vitvi_seq31055c	Setit_seq19514c	Artha_Seq18244c
V5_UCLUSTfixed_0.90-Cluster_99984	1	2	2	4	6	2	2	1	5	2	3	1	1	2	2		15	36	1	1	1	1	1	1	1	0	1	1	1	1	1	1	1	1	0	24	14	Sorbi_seq22868c	Antam_seq8804c	Frave_seq26328	Ambtr_seq2608c	Frave_seq27593	Bradi_Seq47945c	Panvi_seq68777c	Antam_seq6495	Poptr_seq11586c	Vitvi_seq48332c	Frave_seq26490	Vitvi_seq48333
V5_UCLUSTfixed_0.90-Cluster_100897	1	2	1	1	1	2	2	1	2	3	1	1	1	2	4		15	25	1	1	1	1	1	0	1	1	1	1	1	1	1	1	1	1	0	23	14	Poptr_seq1129c	Artha_Seq21415c	Vitvi_seq11665c	Vitvi_seq11662c	Antam_seq2499c	Panvi_seq89812c	Antam_seq27380c	Panvi_seq68621c	Vitvi_seq11664	Vitvi_seq11663c	Setit_seq16374c	Poptr_seq61442c
V5_UCLUSTfixed_0.90-Cluster_100980	1	3	4	2	1	4	3	3	4	4	3	1	1	1	6		15	41	1	1	1	1	1	1	1	1	1	1	1	1	1	0	1	1	0	34	14	Frave_seq2259c	Vitvi_seq13253	Artha_Seq30948c	Sorbi_seq29004c	Orysa_seq26252c	Prupe_Seq28448c	Vitvi_seq13254	Vitvi_seq13251	Antam_seq12943c	Poptr_seq16332c	Antam_seq732c	Orysa_seq26253c
V5_UCLUSTfixed_0.90-Cluster_101880	3	2	11	9	3	10	11	9	22	5	5	13	4	7	14		15	128	1	1	0	1	1	1	1	1	1	1	1	1	1	1	1	1	0	65	14	Sorbi_seq34028	Artha_Seq7703	Panvi_seq93882c	Setit_seq14451	Vitvi_seq30527	Bradi_Seq47013c	Frave_seq7479c	Panvi_seq99340	Bradi_Seq34332c	Maldo_seq63510	Artha_Seq34762	Setit_seq15842c
V5_UCLUSTfixed_0.90-Cluster_102191	1	1	2	2	1	3	4	2	12	1	3	3	2	2	8		15	47	1	1	0	1	1	1	1	1	1	1	1	1	1	1	1	1	0	23	14	Panvi_seq120507	Panvi_seq9974	Panvi_seq66336	Ambtr_seq336c	Vitvi_seq36042	Panvi_seq34725c	Prupe_Seq27971c	Sorbi_seq13584c	Solly_seq1141c	Solly_seq20907	Frave_seq11929c	Panvi_seq10409
V5_UCLUSTfixed_0.90-Cluster_102926	1	2	1	1	1	4	2	1	4	5	1	1	1	1	7		15	33	1	1	1	1	0	1	1	1	1	1	1	1	1	1	1	1	0	24	14	Bradi_Seq27261	Artha_Seq28381c	Vitvi_seq47617	Frave_seq12688c	Vitvi_seq47616	Vitvi_seq47615c	Vitvi_seq47612c	Glyma_seq44283c	Panvi_seq94560	Panvi_seq94558c	Glyma_seq44281c	Vitvi_seq47613c
V5_UCLUSTfixed_0.90-Cluster_102957	4	2	6	9	5	7	12	9	16	11	8	5	4	10	9		15	117	1	1	0	1	1	1	1	1	1	1	1	1	1	1	1	1	0	40	14	Panvi_seq98172c	Orysa_seq24408	Bradi_Seq4720c	Ambtr_seq5967	Vitvi_seq41336	Glyma_seq2060c	Artha_Seq24578	Panvi_seq113579	Sorbi_seq9060	Maldo_seq59384	Vitvi_seq48014c	Maldo_seq59385
V5_UCLUSTfixed_0.90-Cluster_95808	2	1	7	1	0	4	3	4	6	3	1	2	1	3	3		14	41	1	1	1	1	1	0	1	1	1	1	1	1	1	1	1	1	0	30	14	Panvi_seq90777	Glyma_seq68932c	Maldo_seq37372c	Vitvi_seq1165	Solly_seq31244c	Panvi_seq118199	Sorbi_seq41002c	Setit_seq10477c	Artha_Seq17861	Artha_Seq11298	Panvi_seq45510c	Poptr_seq59690c
V5_UCLUSTfixed_0.90-Cluster_95967	1	1	2	0	1	2	2	2	1	10	3	1	1	2	1		14	30	1	1	1	1	0	1	1	1	1	1	1	1	1	1	1	1	0	28	14	Ambtr_seq8377c	Solly_seq16824c	Antam_seq6572c	Sorbi_seq2710c	Poptr_seq28602c	Prupe_Seq30805c	Poptr_seq31406c	Glyma_seq26855c	Panvi_seq32622c	Prupe_Seq20057	Artha_Seq21192c	Poptr_seq28607c
V5_UCLUSTfixed_0.90-Cluster_96029	2	0	1	4	1	1	4	3	10	2	1	3	1	7	1		14	41	1	1	0	1	1	1	1	1	1	1	1	1	1	1	1	1	0	17	14	Panvi_seq116350	Maldo_seq39580c	Panvi_seq7294c	Setit_seq16383c	Panvi_seq118588	Bradi_Seq14152	Setit_seq11387	Panvi_seq94716	Sorbi_seq7004	Maldo_seq6518	Panvi_seq86225	Sorbi_seq29342
V5_UCLUSTfixed_0.90-Cluster_96130	1	0	2	1	1	6	2	1	3	14	2	1	2	2	8		14	46	1	1	0	1	1	1	1	1	1	1	1	1	1	1	1	1	0	37	14	Poptr_seq20570	Poptr_seq64395c	Poptr_seq64393c	Solly_seq19904c	Sorbi_seq34115c	Maldo_seq23203c	Poptr_seq20574	Maldo_seq40772c	Vitvi_seq9395c	Poptr_seq20567	Poptr_seq64396c	Panvi_seq110745c
V5_UCLUSTfixed_0.90-Cluster_96204	1	2	1	1	1	1	1	3	4	2	1	0	1	3	1		14	23	1	1	1	1	1	1	1	1	1	1	1	1	0	1	1	1	0	22	14	Poptr_seq57560c	Prupe_Seq26790c	Panvi_seq38432c	Frave_seq6954c	Maldo_seq40830c	Antam_seq9928c	Orysa_seq22531c	Sorbi_seq35604c	Glyma_seq59846c	Poptr_seq2347c	Solly_seq22678c	Orysa_seq22532c
V5_UCLUSTfixed_0.90-Cluster_96224	1	0	1	2	1	3	2	2	2	2	1	1	1	1	2		14	22	1	1	0	1	1	1	1	1	1	1	1	1	1	1	1	1	0	21	14	Vitvi_seq12210c	Maldo_seq40452c	Glyma_seq20138c	Bradi_Seq43217c	Panvi_seq3594c	Orysa_seq5585c	Setit_seq19807c	Panvi_seq104249c	Sorbi_seq27494c	Maldo_seq24771c	Solly_seq23787c	Artha_Seq21299c
V5_UCLUSTfixed_0.90-Cluster_96229	1	0	2	1	1	2	7	1	3	14	1	1	1	1	2		14	38	1	1	0	1	1	1	1	1	1	1	1	1	1	1	1	1	0	34	14	Orysa_seq44117c	Poptr_seq62237c	Vitvi_seq12390c	Poptr_seq7624	Prupe_Seq26602c	Glyma_seq9358c	Bradi_Seq11122c	Maldo_seq44646c	Poptr_seq62243c	Glyma_seq55860c	Artha_Seq25256c	Maldo_seq44643c
V5_UCLUSTfixed_0.90-Cluster_96233	1	0	1	1	1	2	5	1	4	5	3	1	1	1	2		14	29	1	1	0	1	1	1	1	1	1	1	1	1	1	1	1	1	0	24	14	Panvi_seq64364c	Prupe_Seq26468c	Solly_seq10684c	Maldo_seq42796c	Prupe_Seq26467c	Orysa_seq28233c	Artha_Seq25524c	Vitvi_seq12507c	Poptr_seq9741c	Glyma_seq59398c	Glyma_seq47357c	Maldo_seq42797c
V5_UCLUSTfixed_0.90-Cluster_96329	1	0	3	1	1	2	4	1	2	4	1	1	2	1	1		14	25	1	1	0	1	1	1	1	1	1	1	1	1	1	1	1	1	0	23	14	Poptr_seq57916c	Frave_seq14340c	Setit_seq21929c	Glyma_seq23538c	Orysa_seq7432c	Solly_seq14633c	Artha_Seq31351c	Artha_Seq18507c	Maldo_seq19683	Maldo_seq54312	Panvi_seq16966c	Sorbi_seq40626c
V5_UCLUSTfixed_0.90-Cluster_96373	2	0	3	2	1	2	4	2	4	2	1	2	2	1	2		14	30	1	1	0	1	1	1	1	1	1	1	1	1	1	1	1	1	0	29	14	Panvi_seq40993c	Sorbi_seq9801c	Artha_Seq24387c	Glyma_seq12961c	Prupe_Seq31611c	Glyma_seq9443c	Panvi_seq84308c	Maldo_seq37322c	Setit_seq2421c	Orysa_seq15820c	Solly_seq11084c	Vitvi_seq16089c
V5_UCLUSTfixed_0.90-Cluster_96382	1	1	1	1	0	4	1	2	3	2	1	1	1	1	3		14	23	1	1	1	1	1	0	1	1	1	1	1	1	1	1	1	1	0	23	14	Panvi_seq30661c	Glyma_seq34821c	Sorbi_seq1925c	Glyma_seq42593c	Orysa_seq34347c	Antam_seq1979c	Orysa_seq34348c	Glyma_seq42592c	Glyma_seq34820c	Vitvi_seq16239c	Panvi_seq26586c	Ambtr_seq25863c
V5_UCLUSTfixed_0.90-Cluster_96405	3	0	6	3	2	9	7	6	8	19	4	4	4	6	4		14	85	1	1	0	1	1	1	1	1	1	1	1	1	1	1	1	1	0	67	14	Glyma_seq50524c	Panvi_seq33276c	Orysa_seq29680	Maldo_seq60094	Poptr_seq64024	Panvi_seq122821c	Poptr_seq64016c	Prupe_Seq30513c	Poptr_seq54431c	Poptr_seq29767c	Panvi_seq15471c	Poptr_seq64014c
V5_UCLUSTfixed_0.90-Cluster_96447	1	0	2	1	1	6	4	1	2	1	1	1	1	1	2		14	25	1	1	0	1	1	1	1	1	1	1	1	1	1	1	1	1	0	20	14	Maldo_seq63649	Vitvi_seq18055c	Maldo_seq37320c	Poptr_seq53843c	Glyma_seq68159c	Glyma_seq41563c	Vitvi_seq18056c	Maldo_seq37319c	Maldo_seq20552c	Artha_Seq20590c	Glyma_seq50966	Glyma_seq41564
V5_UCLUSTfixed_0.90-Cluster_96451	1	1	1	1	1	2	2	1	6	2	1	1	0	1	1		14	22	1	1	1	1	1	1	1	1	1	1	1	1	1	0	1	1	0	20	14	Prupe_Seq31362c	Bradi_Seq11254c	Poptr_seq55409	Antam_seq5615c	Poptr_seq43756c	Panvi_seq41170c	Setit_seq30714c	Glyma_seq65615c	Ambtr_seq14083c	Panvi_seq67206c	Maldo_seq21561c	Maldo_seq67524
V5_UCLUSTfixed_0.90-Cluster_96457	1	0	1	1	1	2	4	1	2	5	1	1	1	1	1		14	23	1	1	0	1	1	1	1	1	1	1	1	1	1	1	1	1	0	21	14	Poptr_seq56952	Panvi_seq95119c	Maldo_seq37539c	Maldo_seq37540c	Panvi_seq109084c	Frave_seq4990c	Poptr_seq42375c	Artha_Seq7037c	Ambtr_seq2135c	Poptr_seq42377c	Glyma_seq58264c	Setit_seq7915c
V5_UCLUSTfixed_0.90-Cluster_96501	1	0	2	1	2	5	4	1	2	8	3	1	2	2	2		14	36	1	1	0	1	1	1	1	1	1	1	1	1	1	1	1	1	0	25	14	Maldo_seq11040	Poptr_seq39280c	Ambtr_seq16754c	Maldo_seq19963	Poptr_seq39282	Setit_seq6853c	Vitvi_seq19848c	Sorbi_seq36889c	Vitvi_seq19849c	Poptr_seq72413	Artha_Seq8394c	Bradi_Seq33727c
V5_UCLUSTfixed_0.90-Cluster_96528	1	0	2	2	1	4	2	5	4	11	4	2	2	3	3		14	46	1	1	0	1	1	1	1	1	1	1	1	1	1	1	1	1	0	42	14	Frave_seq6011c	Bradi_Seq31964c	Vitvi_seq20474c	Prupe_Seq26802c	Prupe_Seq26799c	Solly_seq5197c	Bradi_Seq31965c	Panvi_seq34318c	Ambtr_seq21595c	Sorbi_seq445c	Orysa_seq37160c	Poptr_seq54528c
V5_UCLUSTfixed_0.90-Cluster_96610	1	0	2	6	2	4	3	8	17	5	2	4	2	5	2		14	63	1	1	0	1	1	1	1	1	1	1	1	1	1	1	1	1	0	53	14	Bradi_Seq10118	Orysa_seq33528c	Bradi_Seq10116c	Poptr_seq72703c	Panvi_seq104268c	Poptr_seq68112c	Prupe_Seq29568c	Setit_seq41330c	Panvi_seq123280	Panvi_seq35658c	Artha_Seq35141c	Bradi_Seq10119
V5_UCLUSTfixed_0.90-Cluster_96649	1	0	2	1	1	3	1	3	7	4	3	1	1	1	1		14	30	1	1	0	1	1	1	1	1	1	1	1	1	1	1	1	1	0	26	14	Poptr_seq45000c	Poptr_seq44998c	Panvi_seq9722c	Orysa_seq47879c	Poptr_seq45001c	Sorbi_seq16905c	Orysa_seq47878c	Setit_seq36745c	Panvi_seq50152c	Panvi_seq9991c	Frave_seq17931c	Artha_Seq16724c
V5_UCLUSTfixed_0.90-Cluster_96688	1	0	2	1	1	5	2	1	4	1	2	1	1	1	1		14	24	1	1	0	1	1	1	1	1	1	1	1	1	1	1	1	1	0	23	14	Panvi_seq12890c	Prupe_Seq31729c	Maldo_seq42934c	Panvi_seq12891c	Poptr_seq42058c	Ambtr_seq11704c	Glyma_seq14162c	Solly_seq1303c	Sorbi_seq46331c	Glyma_seq14163c	Prupe_Seq31728c	Frave_seq26814c
V5_UCLUSTfixed_0.90-Cluster_96818	1	0	4	1	2	5	6	4	2	8	3	1	2	1	8		14	48	1	1	0	1	1	1	1	1	1	1	1	1	1	1	1	1	0	44	14	Vitvi_seq8438c	Vitvi_seq8439c	Glyma_seq9705c	Vitvi_seq28087c	Panvi_seq102603c	Frave_seq11956c	Artha_Seq16065c	Orysa_seq20989c	Ambtr_seq16260c	Prupe_Seq31243c	Glyma_seq33811c	Prupe_Seq31244c
V5_UCLUSTfixed_0.90-Cluster_96829	1	3	1	1	0	6	3	3	2	3	1	1	1	1	3		14	30	1	1	1	1	1	0	1	1	1	1	1	1	1	1	1	1	0	25	14	Glyma_seq45935c	Vitvi_seq28294c	Poptr_seq22774c	Orysa_seq4596c	Sorbi_seq26209c	Antam_seq17466c	Glyma_seq45934c	Solly_seq10053c	Panvi_seq4152c	Maldo_seq40999c	Poptr_seq22773c	Poptr_seq22772c
V5_UCLUSTfixed_0.90-Cluster_96833	1	0	1	1	2	6	6	2	2	4	1	2	1	2	2		14	33	1	1	0	1	1	1	1	1	1	1	1	1	1	1	1	1	0	30	14	Poptr_seq24468c	Sorbi_seq43178c	Artha_Seq34887c	Vitvi_seq3195c	Maldo_seq43241c	Glyma_seq54092c	Maldo_seq43243c	Ambtr_seq26796c	Bradi_Seq33046c	Maldo_seq43242c	Panvi_seq31607c	Frave_seq28223c
V5_UCLUSTfixed_0.90-Cluster_96837	1	1	1	5	1	2	0	1	1	1	1	1	1	1	1		14	19	1	1	1	1	1	1	1	0	1	1	1	1	1	1	1	1	0	19	14	Panvi_seq128408c	Bradi_Seq41417c	Antam_seq23380c	Solly_seq3234c	Glyma_seq70514c	Vitvi_seq28452c	Setit_seq39664c	Glyma_seq5863c	Prupe_Seq28837c	Bradi_Seq25094c	Bradi_Seq41418c	Poptr_seq64501c
V5_UCLUSTfixed_0.90-Cluster_96882	1	0	1	2	1	3	3	3	6	4	1	2	2	2	1		14	32	1	1	0	1	1	1	1	1	1	1	1	1	1	1	1	1	0	31	14	Bradi_Seq28424c	Maldo_seq37268c	Panvi_seq104394c	Ambtr_seq2887c	Frave_seq30214c	Bradi_Seq31750c	Setit_seq20045c	Panvi_seq104393c	Maldo_seq66234c	Poptr_seq63764	Poptr_seq23631c	Panvi_seq124162c
V5_UCLUSTfixed_0.90-Cluster_96919	2	0	3	4	1	10	8	3	10	6	2	4	3	1	4		14	61	1	1	0	1	1	1	1	1	1	1	1	1	1	1	1	1	0	44	14	Sorbi_seq3385c	Vitvi_seq30328c	Panvi_seq126156	Artha_Seq29624c	Solly_seq9752c	Glyma_seq22386c	Bradi_Seq40476c	Prupe_Seq28984c	Setit_seq23826	Setit_seq39901c	Maldo_seq19650c	Panvi_seq32973c
V5_UCLUSTfixed_0.90-Cluster_96925	1	0	2	1	1	2	4	1	2	2	1	1	1	1	1		14	21	1	1	0	1	1	1	1	1	1	1	1	1	1	1	1	1	0	18	14	Frave_seq26412c	Glyma_seq64131c	Orysa_seq33491c	Vitvi_seq30453c	Prupe_Seq29616c	Maldo_seq49777	Maldo_seq15547	Sorbi_seq41118c	Poptr_seq69370c	Setit_seq38021c	Panvi_seq120937c	Ambtr_seq2379c
V5_UCLUSTfixed_0.90-Cluster_96928	1	0	1	4	2	7	6	7	4	16	5	2	1	2	6		14	64	1	1	0	1	1	1	1	1	1	1	1	1	1	1	1	1	0	50	14	Bradi_Seq3513	Maldo_seq53895	Poptr_seq68721c	Vitvi_seq30532c	Poptr_seq68725c	Maldo_seq56532	Ambtr_seq25244c	Panvi_seq30451c	Orysa_seq37754c	Panvi_seq7522c	Frave_seq5023c	Glyma_seq68250
V5_UCLUSTfixed_0.90-Cluster_96946	1	0	7	5	1	4	4	10	4	13	1	2	2	7	9		14	70	1	1	0	1	1	1	1	1	1	1	1	1	1	1	1	1	0	48	14	Ambtr_seq2129c	Vitvi_seq30912	Artha_Seq6595c	Poptr_seq19486	Vitvi_seq30915c	Bradi_Seq25406c	Glyma_seq37062c	Maldo_seq44314c	Bradi_Seq25657	Orysa_seq20998c	Panvi_seq96443c	Artha_Seq6591c
V5_UCLUSTfixed_0.90-Cluster_97050	1	2	1	2	0	2	2	2	4	3	2	9	1	2	1		14	34	1	1	1	1	1	0	1	1	1	1	1	1	1	1	1	1	0	33	14	Panvi_seq90297c	Setit_seq27764c	Artha_Seq3662c	Antam_seq1329c	Setit_seq28208c	Setit_seq14921c	Setit_seq28206c	Prupe_Seq27174c	Setit_seq28210c	Maldo_seq20259c	Poptr_seq68463c	Panvi_seq30015c
V5_UCLUSTfixed_0.90-Cluster_97073	1	0	2	2	2	2	4	2	6	2	1	3	2	4	1		14	34	1	1	0	1	1	1	1	1	1	1	1	1	1	1	1	1	0	22	14	Sorbi_seq28744c	Panvi_seq105072c	Bradi_Seq18472c	Sorbi_seq44876c	Panvi_seq127395	Setit_seq9441c	Sorbi_seq24443c	Ambtr_seq20196c	Panvi_seq126308c	Prupe_Seq27178c	Panvi_seq5114	Poptr_seq6360c
V5_UCLUSTfixed_0.90-Cluster_97112	1	0	1	2	1	2	1	3	6	2	1	2	1	3	1		14	27	1	1	0	1	1	1	1	1	1	1	1	1	1	1	1	1	0	27	14	Solly_seq18787c	Artha_Seq21400c	Panvi_seq93609c	Panvi_seq44491c	Panvi_seq66979c	Glyma_seq15698c	Panvi_seq18393c	Setit_seq24204c	Glyma_seq21398c	Poptr_seq29169c	Orysa_seq8080c	Orysa_seq8079c
V5_UCLUSTfixed_0.90-Cluster_97143	1	0	2	2	3	3	4	2	6	2	1	2	2	3	2		14	35	1	1	0	1	1	1	1	1	1	1	1	1	1	1	1	1	0	30	14	Orysa_seq17280c	Vitvi_seq5218c	Sorbi_seq8441c	Glyma_seq48484c	Setit_seq1026c	Frave_seq8295	Vitvi_seq35291c	Panvi_seq36222c	Maldo_seq785	Glyma_seq28736c	Maldo_seq43509c	Solly_seq8445c
V5_UCLUSTfixed_0.90-Cluster_97177	1	1	2	1	0	2	1	1	4	3	2	1	1	2	2		14	24	1	1	1	1	1	0	1	1	1	1	1	1	1	1	1	1	0	23	14	Glyma_seq57651	Poptr_seq47286c	Antam_seq23318c	Panvi_seq84544c	Orysa_seq17729c	Prupe_Seq28049c	Panvi_seq35021c	Solly_seq21058c	Maldo_seq40711c	Artha_Seq20902c	Sorbi_seq11814c	Prupe_Seq28050c
V5_UCLUSTfixed_0.90-Cluster_97204	2	0	10	3	2	6	6	6	9	12	2	3	3	5	7		14	76	1	1	0	1	1	1	1	1	1	1	1	1	1	1	1	1	0	66	14	Ambtr_seq20559c	Bradi_Seq30470c	Vitvi_seq36637c	Poptr_seq36526c	Poptr_seq50940c	Glyma_seq55965c	Poptr_seq50939c	Panvi_seq121629c	Panvi_seq115401c	Sorbi_seq9579c	Poptr_seq65780c	Frave_seq28730
V5_UCLUSTfixed_0.90-Cluster_97208	1	1	2	5	0	2	1	1	2	2	1	1	1	1	2		14	23	1	1	1	1	1	0	1	1	1	1	1	1	1	1	1	1	0	22	14	Artha_Seq33528c	Artha_Seq33529	Vitvi_seq36698c	Bradi_Seq20387c	Setit_seq41616c	Antam_seq3884c	Sorbi_seq43776c	Bradi_Seq12036c	Glyma_seq41326c	Panvi_seq13139c	Poptr_seq49316c	Solly_seq9016c
V5_UCLUSTfixed_0.90-Cluster_97253	1	1	1	1	0	2	3	3	3	6	2	1	1	1	1		14	27	1	1	1	1	1	0	1	1	1	1	1	1	1	1	1	1	0	25	14	Solly_seq29801c	Panvi_seq109329c	Maldo_seq66217c	Poptr_seq3212c	Glyma_seq56629c	Poptr_seq3213c	Orysa_seq23680c	Poptr_seq3210c	Glyma_seq45952c	Artha_Seq16272c	Panvi_seq113371c	Poptr_seq3211c
V5_UCLUSTfixed_0.90-Cluster_97261	1	0	1	1	1	2	3	1	2	1	1	1	1	1	1		14	18	1	1	0	1	1	1	1	1	1	1	1	1	1	1	1	1	0	15	14	Panvi_seq100776c	Vitvi_seq37879c	Maldo_seq57422	Frave_seq9231c	Solly_seq24267c	Bradi_Seq32008c	Setit_seq12584c	Maldo_seq17189	Artha_Seq33959c	Poptr_seq60876c	Maldo_seq22934c	Glyma_seq48220c
V5_UCLUSTfixed_0.90-Cluster_97412	2	0	3	2	2	2	5	2	6	3	1	2	1	2	1		14	34	1	1	0	1	1	1	1	1	1	1	1	1	1	1	1	1	0	18	14	Panvi_seq12029	Prupe_Seq27872c	Poptr_seq20014c	Sorbi_seq46343	Orysa_seq40585	Frave_seq17791c	Maldo_seq1075	Bradi_Seq16434	Poptr_seq67548c	Maldo_seq52493c	Artha_Seq24791c	Sorbi_seq31308c
V5_UCLUSTfixed_0.90-Cluster_97420	1	0	4	1	1	5	6	1	3	4	1	1	1	1	1		14	31	1	1	0	1	1	1	1	1	1	1	1	1	1	1	1	1	0	31	14	Vitvi_seq41359c	Ambtr_seq583c	Solly_seq15711c	Maldo_seq44557c	Orysa_seq25406c	Panvi_seq114644c	Poptr_seq28110c	Artha_Seq17178c	Maldo_seq44560c	Panvi_seq103013c	Glyma_seq20826c	Setit_seq12063c
V5_UCLUSTfixed_0.90-Cluster_97494	2	0	1	1	1	3	2	1	3	7	1	1	1	1	1		14	26	1	1	0	1	1	1	1	1	1	1	1	1	1	1	1	1	0	24	14	Sorbi_seq37085c	Vitvi_seq42875c	Glyma_seq8085	Maldo_seq24512c	Glyma_seq13749c	Solly_seq8937c	Prupe_Seq28467c	Panvi_seq20916c	Maldo_seq24531c	Poptr_seq13799c	Artha_Seq12101c	Setit_seq22742c
V5_UCLUSTfixed_0.90-Cluster_97610	1	0	2	2	1	3	2	1	3	4	2	1	1	3	4		14	30	1	1	0	1	1	1	1	1	1	1	1	1	1	1	1	1	0	27	14	Poptr_seq52270c	Maldo_seq21199c	Sorbi_seq22814c	Poptr_seq52273c	Glyma_seq24665c	Vitvi_seq45391c	Vitvi_seq45393c	Panvi_seq67193c	Glyma_seq36140	Bradi_Seq45251c	Glyma_seq24666c	Solly_seq2641c
V5_UCLUSTfixed_0.90-Cluster_97674	2	0	2	5	2	5	9	3	13	17	12	5	4	8	11		14	98	1	1	0	1	1	1	1	1	1	1	1	1	1	1	1	1	0	60	14	Vitvi_seq46757c	Vitvi_seq46759c	Setit_seq23385c	Ambtr_seq24635c	Maldo_seq73558c	Sorbi_seq15092c	Setit_seq5230c	Maldo_seq30721	Sorbi_seq18491c	Vitvi_seq46756c	Poptr_seq33846c	Vitvi_seq32480
V5_UCLUSTfixed_0.90-Cluster_97729	1	0	3	5	3	9	6	2	3	20	8	3	2	2	11		14	78	1	1	0	1	1	1	1	1	1	1	1	1	1	1	1	1	0	59	14	Artha_Seq1483c	Prupe_Seq26264c	Poptr_seq38c	Glyma_seq50274c	Maldo_seq44125	Poptr_seq41	Vitvi_seq10792c	Prupe_Seq28188c	Poptr_seq45c	Glyma_seq1329c	Poptr_seq42c	Artha_Seq1482c
V5_UCLUSTfixed_0.90-Cluster_97743	2	0	3	4	5	8	4	4	3	17	3	2	3	3	3		14	64	1	1	0	1	1	1	1	1	1	1	1	1	1	1	1	1	0	42	14	Panvi_seq122330c	Poptr_seq63341	Panvi_seq64604c	Poptr_seq33789c	Frave_seq11284c	Artha_Seq28754c	Poptr_seq29975c	Glyma_seq59993c	Bradi_Seq52671c	Setit_seq13682c	Sorbi_seq45413c	Bradi_Seq12160
V5_UCLUSTfixed_0.90-Cluster_97750	1	0	1	2	1	2	2	2	9	4	1	2	1	2	1		14	31	1	1	0	1	1	1	1	1	1	1	1	1	1	1	1	1	0	25	14	Sorbi_seq17048c	Maldo_seq48542c	Orysa_seq48125c	Bradi_Seq12078c	Glyma_seq42093c	Panvi_seq4134c	Panvi_seq73888c	Solly_seq33122c	Poptr_seq27701	Panvi_seq783	Panvi_seq103737	Sorbi_seq19751c
V5_UCLUSTfixed_0.90-Cluster_97760	1	0	1	2	1	2	6	3	5	1	1	2	1	2	1		14	29	1	1	0	1	1	1	1	1	1	1	1	1	1	1	1	1	0	26	14	Maldo_seq69313	Bradi_Seq24069c	Maldo_seq37184c	Orysa_seq20594	Glyma_seq44054c	Maldo_seq37183c	Sorbi_seq22538c	Setit_seq13500c	Panvi_seq29930c	Prupe_Seq30712c	Vitvi_seq48484c	Frave_seq11389c
V5_UCLUSTfixed_0.90-Cluster_97800	1	0	2	1	1	3	7	1	5	5	1	2	1	1	4		14	35	1	1	0	1	1	1	1	1	1	1	1	1	1	1	1	1	0	24	14	Poptr_seq28115c	Maldo_seq47686	Panvi_seq94039	Panvi_seq94040	Setit_seq17636	Poptr_seq28113c	Glyma_seq3394c	Prupe_Seq30541c	Poptr_seq28114c	Vitvi_seq49385c	Poptr_seq57236c	Orysa_seq27329c
V5_UCLUSTfixed_0.90-Cluster_97894	2	0	4	5	2	5	6	4	7	9	3	3	3	3	3		14	59	1	1	0	1	1	1	1	1	1	1	1	1	1	1	1	1	0	50	14	Poptr_seq69994c	Artha_Seq24957c	Poptr_seq41698c	Maldo_seq73759c	Prupe_Seq27223c	Frave_seq13773	Artha_Seq6109c	Bradi_Seq43230	Maldo_seq19699c	Sorbi_seq39417c	Prupe_Seq31119c	Solly_seq13509c
V5_UCLUSTfixed_0.90-Cluster_97910	1	0	1	1	1	1	2	2	3	4	1	1	2	1	1		14	22	1	1	0	1	1	1	1	1	1	1	1	1	1	1	1	1	0	22	14	Prupe_Seq28944c	Ambtr_seq10886c	Poptr_seq21788c	Poptr_seq63299c	Vitvi_seq51773c	Glyma_seq37072c	Panvi_seq112911c	Solly_seq11275c	Sorbi_seq32090c	Setit_seq9169c	Frave_seq30800c	Orysa_seq25467c
V5_UCLUSTfixed_0.90-Cluster_97972	1	0	1	4	1	7	2	1	3	10	2	1	1	2	7		14	43	1	1	0	1	1	1	1	1	1	1	1	1	1	1	1	1	0	38	14	Vitvi_seq53991c	Glyma_seq23325	Artha_Seq10419c	Glyma_seq37495c	Vitvi_seq53682c	Poptr_seq36004c	Ambtr_seq21706c	Glyma_seq23327	Poptr_seq36007c	Poptr_seq36009c	Sorbi_seq40757c	Poptr_seq36012c
V5_UCLUSTfixed_0.90-Cluster_97974	1	0	1	1	1	3	2	2	4	3	1	1	1	5	1		14	27	1	1	0	1	1	1	1	1	1	1	1	1	1	1	1	1	0	22	14	Sorbi_seq40760	Glyma_seq55516c	Orysa_seq8029	Panvi_seq17183	Sorbi_seq40226c	Ambtr_seq26433c	Sorbi_seq40759c	Artha_Seq9436c	Glyma_seq55517c	Panvi_seq17182c	Orysa_seq8028c	Sorbi_seq40758c
V5_UCLUSTfixed_0.90-Cluster_97992	1	0	1	2	1	4	5	3	7	2	1	3	3	3	1		14	37	1	1	0	1	1	1	1	1	1	1	1	1	1	1	1	1	0	32	14	Glyma_seq37822c	Panvi_seq105579c	Maldo_seq61375c	Bradi_Seq51013c	Poptr_seq68432c	Ambtr_seq24362c	Poptr_seq18370c	Glyma_seq39053c	Sorbi_seq36591c	Prupe_Seq29845c	Panvi_seq90009	Glyma_seq26776c
V5_UCLUSTfixed_0.90-Cluster_98836	1	0	3	5	1	7	5	7	10	9	1	3	2	4	9		14	67	1	1	0	1	1	1	1	1	1	1	1	1	1	1	1	1	0	61	14	Sorbi_seq43413c	Poptr_seq30518c	Sorbi_seq3335c	Maldo_seq19602c	Vitvi_seq21764c	Poptr_seq28505c	Ambtr_seq8625c	Panvi_seq70061c	Bradi_Seq35893c	Panvi_seq90184c	Sorbi_seq3336c	Maldo_seq19600c
V5_UCLUSTfixed_0.90-Cluster_98996	1	0	3	1	1	4	2	2	2	8	1	2	2	2	2		14	33	1	1	0	1	1	1	1	1	1	1	1	1	1	1	1	1	0	26	14	Poptr_seq48930	Artha_Seq7384	Setit_seq1975c	Poptr_seq48931	Solly_seq11406c	Glyma_seq39760	Vitvi_seq25301	Poptr_seq48932	Poptr_seq36366c	Glyma_seq7094	Bradi_Seq28509c	Panvi_seq58394c
V5_UCLUSTfixed_0.90-Cluster_99126	1	0	2	1	2	5	7	1	2	3	2	1	2	1	2		14	32	1	1	0	1	1	1	1	1	1	1	1	1	1	1	1	1	0	26	14	Solly_seq30271c	Vitvi_seq3350c	Poptr_seq23766c	Glyma_seq45112c	Solly_seq11149c	Setit_seq41220c	Artha_Seq6670c	Panvi_seq122534c	Glyma_seq32513c	Maldo_seq39797c	Maldo_seq66178	Maldo_seq58938
V5_UCLUSTfixed_0.90-Cluster_99246	2	0	2	2	2	4	2	2	7	8	12	1	2	3	4		14	53	1	1	0	1	1	1	1	1	1	1	1	1	1	1	1	1	0	26	14	Prupe_Seq36395	Prupe_Seq12806	Prupe_Seq12805	Panvi_seq64096c	Frave_seq26795c	Glyma_seq59579c	Orysa_seq28436c	Setit_seq13460c	Prupe_Seq31149c	Sorbi_seq23168c	Maldo_seq42925c	Poptr_seq62028
V5_UCLUSTfixed_0.90-Cluster_102584	1	0	1	3	1	6	2	1	2	2	3	1	1	1	8		14	33	1	1	0	1	1	1	1	1	1	1	1	1	1	1	1	1	0	18	14	Glyma_seq33574c	Glyma_seq9289	Vitvi_seq51101	Bradi_Seq19164c	Glyma_seq33575	Bradi_Seq19163c	Solly_seq18819c	Panvi_seq38584	Prupe_Seq35389	Maldo_seq5344	Artha_Seq3092c	Glyma_seq9288
V5_UCLUSTfixed_0.90-Cluster_93942	1	2	2	3	1	2	3	1	5	2	2	1	1	1	13		15	40	1	1	1	1	1	1	1	1	0	1	1	1	1	1	1	1	0	24	14	Prupe_Seq28835c	Panvi_seq52587c	Vitvi_seq40522	Maldo_seq37055c	Vitvi_seq40531	Ambtr_seq3084c	Vitvi_seq40521	Artha_Seq21756c	Maldo_seq7564	Vitvi_seq40532	Panvi_seq129381c	Panvi_seq129383c
V5_UCLUSTfixed_0.90-Cluster_95895	1	3	1	4	1	3	7	1	5	4	1	1	1	1	2		15	36	1	1	1	1	1	0	1	1	1	1	1	1	1	1	1	1	0	22	14	Poptr_seq12119	Artha_Seq6798c	Bradi_Seq24106c	Glyma_seq45591c	Antam_seq12700c	Glyma_seq45590c	Frave_seq32754	Poptr_seq12122	Prupe_Seq28983c	Bradi_Seq24107c	Poptr_seq12121	Panvi_seq120088
V5_UCLUSTfixed_0.90-Cluster_95912	1	2	3	4	2	2	1	1	8	6	1	2	2	1	3		15	39	1	1	1	1	1	1	1	1	0	1	1	1	1	1	1	1	0	27	14	Poptr_seq24710c	Artha_Seq5635	Prupe_Seq29020c	Bradi_Seq8157c	Frave_seq7516	Setit_seq1505c	Panvi_seq83992	Ambtr_seq14024c	Panvi_seq83991	Setit_seq1506c	Vitvi_seq3603c	Panvi_seq83990
V5_UCLUSTfixed_0.90-Cluster_96227	1	4	2	4	1	7	4	3	7	2	2	1	1	1	8		15	48	1	1	1	1	1	1	1	1	1	1	1	1	1	0	1	1	0	33	14	Poptr_seq9713	Vitvi_seq12317c	Setit_seq21914c	Panvi_seq46752c	Panvi_seq46751c	Glyma_seq11984c	Maldo_seq52038	Artha_Seq33305c	Vitvi_seq12316c	Prupe_Seq26292c	Orysa_seq37152c	Bradi_Seq21029
V5_UCLUSTfixed_0.90-Cluster_96242	3	2	3	3	2	2	8	5	15	7	11	3	2	1	2		15	69	1	1	1	1	1	1	1	1	1	1	1	1	1	1	0	1	0	23	14	Artha_Seq5513	Maldo_seq40936c	Orysa_seq37655	Frave_seq3545c	Ambtr_seq15281c	Prupe_Seq1523	Ambtr_seq19902c	Maldo_seq21793c	Poptr_seq9934	Antam_seq8254c	Bradi_Seq33558	Vitvi_seq12780
V5_UCLUSTfixed_0.90-Cluster_96309	2	2	5	2	5	10	14	4	7	13	9	2	2	5	4		15	86	1	1	0	1	1	1	1	1	1	1	1	1	1	1	1	1	0	25	14	Panvi_seq24982c	Antam_seq12128	Ambtr_seq3465	Poptr_seq11734	Glyma_seq72687c	Prupe_Seq36571	Sorbi_seq716c	Artha_Seq30217c	Setit_seq25878c	Maldo_seq47074	Poptr_seq2392	Sorbi_seq13203
V5_UCLUSTfixed_0.90-Cluster_96446	1	1	1	2	1	4	3	2	3	2	1	1	3	1	4		15	30	1	1	1	1	1	0	1	1	1	1	1	1	1	1	1	1	0	20	14	Artha_Seq12261c	Maldo_seq1763	Vitvi_seq17988	Vitvi_seq17990c	Bradi_Seq37994c	Solly_seq30529c	Maldo_seq64161	Setit_seq6367c	Panvi_seq119642c	Glyma_seq44596c	Prupe_Seq26464c	Glyma_seq67064c
V5_UCLUSTfixed_0.90-Cluster_96536	1	1	1	18	1	1	1	2	26	4	1	2	1	2	1		15	63	1	1	1	1	1	1	1	1	0	1	1	1	1	1	1	1	0	33	14	Panvi_seq112638	Panvi_seq102325c	Panvi_seq112641c	Panvi_seq102326c	Panvi_seq112640	Bradi_Seq42068	Sorbi_seq31772c	Panvi_seq112636c	Panvi_seq112643c	Panvi_seq112645c	Bradi_Seq42083	Sorbi_seq31771c
V5_UCLUSTfixed_0.90-Cluster_96835	1	1	3	1	2	3	6	1	2	5	1	1	5	1	3		15	36	1	1	1	1	1	1	1	1	1	0	1	1	1	1	1	1	0	18	14	Setit_seq20837c	Panvi_seq2494	Vitvi_seq3207	Antam_seq22424c	Prupe_Seq29110c	Poptr_seq24325	Poptr_seq70016c	Poptr_seq23878c	Maldo_seq27796	Maldo_seq72544	Solly_seq3659c	Maldo_seq56443
V5_UCLUSTfixed_0.90-Cluster_96850	1	1	4	3	2	6	4	2	4	2	2	3	2	3	3		15	42	1	1	1	1	1	1	1	1	1	1	0	1	1	1	1	1	0	21	14	Prupe_Seq11052	Glyma_seq26275c	Maldo_seq4228	Maldo_seq21189c	Frave_seq31265c	Ambtr_seq8578c	Orysa_seq43789c	Poptr_seq13570	Sorbi_seq8031	Frave_seq32737	Panvi_seq34588c	Panvi_seq82965
V5_UCLUSTfixed_0.90-Cluster_96899	1	2	1	1	1	1	4	2	7	3	6	1	1	2	1		15	34	1	1	1	1	1	0	1	1	1	1	1	1	1	1	1	1	0	18	14	Prupe_Seq42980	Panvi_seq80140c	Panvi_seq58667	Bradi_Seq7244c	Maldo_seq39480	Maldo_seq50275c	Ambtr_seq11992c	Panvi_seq58665c	Artha_Seq13882c	Setit_seq2742c	Antam_seq4699c	Maldo_seq56411
V5_UCLUSTfixed_0.90-Cluster_96989	1	3	4	3	1	2	1	1	16	4	2	4	1	5	9		15	57	1	1	1	1	1	1	1	1	1	1	1	1	1	0	1	1	0	31	14	Setit_seq39296	Antam_seq11740	Bradi_Seq44829c	Prupe_Seq27126c	Panvi_seq8912	Maldo_seq22769c	Antam_seq12133	Artha_Seq3463	Solly_seq26513	Poptr_seq12696c	Setit_seq39295c	Vitvi_seq32047c
V5_UCLUSTfixed_0.90-Cluster_96991	2	1	3	1	2	2	3	2	6	3	5	1	2	3	11		15	47	1	1	0	1	1	1	1	1	1	1	1	1	1	1	1	1	0	31	14	Maldo_seq21524c	Vitvi_seq32073c	Poptr_seq7830	Vitvi_seq32075c	Prupe_Seq27503c	Poptr_seq9893c	Ambtr_seq1806	Vitvi_seq32074c	Bradi_Seq51987c	Solly_seq26538c	Panvi_seq70988c	Vitvi_seq32067
V5_UCLUSTfixed_0.90-Cluster_97059	1	1	1	1	1	2	2	1	4	3	1	1	1	1	2		15	23	1	1	1	1	1	1	1	1	1	1	1	1	0	1	1	1	0	14	14	Panvi_seq63463	Poptr_seq8174c	Panvi_seq60295	Panvi_seq63461	Frave_seq21752c	Setit_seq32128	Ambtr_seq19853c	Solly_seq3933c	Vitvi_seq33359c	Panvi_seq63462	Maldo_seq56669	Bradi_Seq6756c
V5_UCLUSTfixed_0.90-Cluster_97121	2	1	8	4	5	17	12	6	14	21	10	4	3	13	4		15	124	1	1	0	1	1	1	1	1	1	1	1	1	1	1	1	1	0	37	14	Panvi_seq66211	Poptr_seq13493	Frave_seq26279c	Vitvi_seq3335	Panvi_seq74458c	Panvi_seq7496	Artha_Seq13690	Poptr_seq32846c	Panvi_seq1990	Glyma_seq64285	Glyma_seq64286	Prupe_Seq10238
V5_UCLUSTfixed_0.90-Cluster_97187	1	1	2	1	1	2	2	2	3	3	1	1	1	1	9		15	31	1	1	1	1	0	1	1	1	1	1	1	1	1	1	1	1	0	24	14	Glyma_seq12558	Vitvi_seq36351c	Vitvi_seq36348c	Antam_seq6609c	Vitvi_seq36346c	Ambtr_seq11485c	Vitvi_seq36353c	Orysa_seq32912c	Artha_Seq33618c	Poptr_seq36928	Maldo_seq21041c	Vitvi_seq36347c
V5_UCLUSTfixed_0.90-Cluster_97654	1	2	1	1	1	3	3	2	2	3	2	1	1	1	4		15	28	1	1	0	1	1	1	1	1	1	1	1	1	1	1	1	1	0	21	14	Glyma_seq44247c	Glyma_seq44248c	Prupe_Seq30873c	Orysa_seq21584	Poptr_seq17595	Vitvi_seq46277c	Antam_seq11129	Bradi_Seq27353c	Glyma_seq68851c	Maldo_seq21905c	Antam_seq9963	Poptr_seq17596
V5_UCLUSTfixed_0.90-Cluster_97766	1	1	1	2	1	1	2	2	3	5	1	5	1	1	1		15	28	1	1	1	0	1	1	1	1	1	1	1	1	1	1	1	1	0	20	14	Poptr_seq28541	Antam_seq12640c	Poptr_seq28543	Bradi_Seq43978c	Poptr_seq28540	Glyma_seq60912c	Setit_seq12020	Prupe_Seq30452c	Poptr_seq28544	Poptr_seq28542	Orysa_seq1118c	Bradi_Seq43977c
V5_UCLUSTfixed_0.90-Cluster_98438	1	2	1	2	1	1	1	2	4	2	3	1	1	1	4		15	27	1	1	1	1	1	0	1	1	1	1	1	1	1	1	1	1	0	22	14	Solly_seq19958c	Bradi_Seq42316c	Panvi_seq92815c	Bradi_Seq42317c	Prupe_Seq27017c	Vitvi_seq11300	Orysa_seq29036c	Setit_seq16879c	Vitvi_seq11297	Orysa_seq29037c	Panvi_seq92814c	Prupe_Seq27016c
V5_UCLUSTfixed_0.90-Cluster_99001	2	1	11	2	1	5	7	4	3	6	2	1	5	1	3		15	54	1	1	1	1	1	1	1	1	1	1	1	1	0	1	1	1	0	23	14	Artha_Seq22801	Glyma_seq12119c	Orysa_seq13808	Artha_Seq20604	Artha_Seq5317c	Vitvi_seq36173c	Vitvi_seq37758	Artha_Seq21699c	Panvi_seq28804	Maldo_seq63908	Maldo_seq70006	Orysa_seq16183c
V5_UCLUSTfixed_0.90-Cluster_99026	3	1	5	4	3	10	19	4	9	10	6	4	5	4	7		15	94	1	1	0	1	1	1	1	1	1	1	1	1	1	1	1	1	0	35	14	Frave_seq31212	Maldo_seq44976	Setit_seq3388	Panvi_seq59592	Maldo_seq36589c	Artha_Seq24075c	Glyma_seq9488c	Poptr_seq64808	Glyma_seq21374	Frave_seq2313	Vitvi_seq27740	Solly_seq17801
V5_UCLUSTfixed_0.90-Cluster_99149	1	2	1	4	1	3	1	2	2	3	3	4	1	2	2		15	32	1	1	1	1	1	1	1	0	1	1	1	1	1	1	1	1	0	20	14	Glyma_seq42922c	Glyma_seq42921c	Bradi_Seq26784c	Setit_seq42218	Prupe_Seq27975c	Sorbi_seq42555c	Prupe_Seq27976c	Glyma_seq42923	Bradi_Seq26782c	Poptr_seq15108c	Setit_seq42220	Setit_seq42219
V5_UCLUSTfixed_0.90-Cluster_99569	2	2	3	3	2	3	6	1	11	10	3	3	2	4	3		15	58	1	1	0	1	1	1	1	1	1	1	1	1	1	1	1	1	0	34	14	Artha_Seq9666c	Artha_Seq9667c	Poptr_seq62138	Ambtr_seq15954c	Panvi_seq57640	Frave_seq15996c	Glyma_seq61439	Maldo_seq64265	Poptr_seq18841c	Panvi_seq63145c	Orysa_seq48745c	Solly_seq27335c
V5_UCLUSTfixed_0.90-Cluster_100051	1	2	2	1	1	4	1	1	4	2	3	1	1	4	5		15	33	1	1	0	1	1	1	1	1	1	1	1	1	1	1	1	1	0	21	14	Glyma_seq67489c	Artha_Seq19225c	Sorbi_seq33823c	Prupe_Seq31139c	Antam_seq104	Antam_seq9381	Poptr_seq20978c	Solly_seq29785c	Bradi_Seq26530c	Panvi_seq109161c	Artha_Seq19224c	Maldo_seq22677c
V5_UCLUSTfixed_0.90-Cluster_100706	2	2	3	8	7	6	18	3	12	6	4	7	1	11	10		15	100	1	1	0	1	1	1	1	1	1	1	1	1	1	1	1	1	0	37	14	Frave_seq5618	Maldo_seq52987	Ambtr_seq11284c	Frave_seq16365	Sorbi_seq39140	Maldo_seq43986	Sorbi_seq39141	Sorbi_seq27712	Panvi_seq10809	Sorbi_seq4433	Artha_Seq1894c	Maldo_seq63338
V5_UCLUSTfixed_0.90-Cluster_101187	3	2	3	2	1	4	3	2	5	6	1	3	3	6	4		15	48	1	1	1	1	1	0	1	1	1	1	1	1	1	1	1	1	0	33	14	Prupe_Seq27092c	Maldo_seq20514c	Glyma_seq60044c	Sorbi_seq39729c	Maldo_seq15741	Vitvi_seq19796c	Glyma_seq11288	Ambtr_seq19535c	Glyma_seq53498c	Sorbi_seq2264c	Bradi_Seq26935c	Sorbi_seq14132c
V5_UCLUSTfixed_0.90-Cluster_95817	2	0	1	1	3	7	17	1	2	6	9	1	1	2	5		14	58	1	1	0	1	1	1	1	1	1	1	1	1	1	1	1	1	0	23	14	Poptr_seq33188c	Maldo_seq37431	Prupe_Seq20043	Vitvi_seq17780	Maldo_seq73560	Frave_seq16113	Glyma_seq72980c	Maldo_seq45354	Prupe_Seq18471	Sorbi_seq28606c	Panvi_seq2652c	Solly_seq20902c
V5_UCLUSTfixed_0.90-Cluster_95886	1	1	1	3	0	8	2	1	3	3	2	1	1	3	2		14	32	1	1	1	1	1	0	1	1	1	1	1	1	1	1	1	1	0	23	14	Glyma_seq25871c	Antam_seq12905c	Artha_Seq33525c	Ambtr_seq20289c	Glyma_seq25872	Sorbi_seq8189	Glyma_seq46752	Sorbi_seq8187	Glyma_seq26215	Prupe_Seq33159c	Sorbi_seq8188	Solly_seq5786c
V5_UCLUSTfixed_0.90-Cluster_96507	1	1	1	1	0	3	1	1	4	3	4	2	1	4	2		14	29	1	1	1	1	1	0	1	1	1	1	1	1	1	1	1	1	0	23	14	Poptr_seq72670c	Panvi_seq48824c	Panvi_seq48825c	Setit_seq22385c	Vitvi_seq19992c	Ambtr_seq22430c	Antam_seq8983c	Glyma_seq71885c	Vitvi_seq19991c	Maldo_seq20331c	Bradi_Seq40850c	Glyma_seq25630c
V5_UCLUSTfixed_0.90-Cluster_97088	2	1	1	2	1	1	0	3	1	3	1	3	1	1	8		14	29	1	1	1	1	1	1	1	0	1	1	1	1	1	1	1	1	0	25	14	Bradi_Seq11657c	Vitvi_seq34382c	Solly_seq27839c	Antam_seq15563c	Prupe_Seq33333c	Panvi_seq46901c	Setit_seq32596c	Vitvi_seq34380c	Orysa_seq42372c	Glyma_seq760c	Setit_seq32598c	Vitvi_seq34383c
V5_UCLUSTfixed_0.90-Cluster_97717	1	1	1	1	1	2	4	0	3	1	1	1	3	1	1		14	22	1	1	1	1	1	1	1	1	0	1	1	1	1	1	1	1	0	15	14	Panvi_seq97903	Maldo_seq57370	Frave_seq11535c	Setit_seq6813c	Antam_seq12350c	Sorbi_seq35961c	Solly_seq30344	Panvi_seq35066	Ambtr_seq3733c	Artha_Seq22088c	Glyma_seq59948c	Vitvi_seq47646c
V5_UCLUSTfixed_0.90-Cluster_101682	1	0	4	4	3	10	5	3	7	2	4	3	4	3	3		14	56	1	1	0	1	1	1	1	1	1	1	1	1	1	1	1	1	0	14	14	Artha_Seq25401	Glyma_seq32289	Vitvi_seq27137c	Poptr_seq17171c	Glyma_seq62480c	Solly_seq32569	Poptr_seq45355	Maldo_seq19524c	Orysa_seq28891	Prupe_Seq43455	Glyma_seq51677	Maldo_seq37363
V5_UCLUSTfixed_0.90-Cluster_91434	1	1	2	2	1	5	5	6	5	5	1	3	1	2	4		15	44	1	1	1	1	1	0	1	1	1	1	1	1	1	1	1	1	0	26	14	Maldo_seq63988	Poptr_seq5094c	Orysa_seq2835	Maldo_seq44862c	Frave_seq12547	Vitvi_seq16538	Vitvi_seq16537	Setit_seq9256	Maldo_seq19434c	Glyma_seq72696c	Orysa_seq21530c	Setit_seq6851
V5_UCLUSTfixed_0.90-Cluster_96057	3	5	4	7	1	7	4	10	19	12	3	7	4	8	2		15	96	1	1	1	1	1	0	1	1	1	1	1	1	1	1	1	1	0	29	14	Poptr_seq63428	Panvi_seq113125	Poptr_seq25073c	Orysa_seq31902c	Panvi_seq68638	Orysa_seq4559	Frave_seq8296	Glyma_seq60822	Setit_seq20355	Antam_seq16803	Sorbi_seq22901	Panvi_seq91923
V5_UCLUSTfixed_0.90-Cluster_96492	2	1	4	4	3	19	9	4	7	13	2	3	3	3	5		15	82	1	1	0	1	1	1	1	1	1	1	1	1	1	1	1	1	0	34	14	Frave_seq10326	Glyma_seq114	Poptr_seq35721c	Artha_Seq6740c	Glyma_seq3753c	Panvi_seq102270	Ambtr_seq26609	Solly_seq13107	Orysa_seq7784	Glyma_seq111c	Glyma_seq107c	Prupe_Seq26480c
V5_UCLUSTfixed_0.90-Cluster_96996	2	2	1	1	1	2	2	4	8	2	3	8	1	3	5		15	45	1	1	1	1	1	1	1	1	1	1	0	1	1	1	1	1	0	22	14	Maldo_seq20447c	Setit_seq11132	Vitvi_seq32180c	Setit_seq11137	Panvi_seq111082	Sorbi_seq41050c	Ambtr_seq17006c	Setit_seq11135	Sorbi_seq36400c	Prupe_Seq27611c	Setit_seq11133	Prupe_Seq27612c
V5_UCLUSTfixed_0.90-Cluster_97267	2	4	6	3	3	11	11	5	6	21	11	5	2	7	8		15	105	1	1	1	1	1	1	1	1	1	1	1	1	1	0	1	1	0	27	14	Panvi_seq100907	Vitvi_seq37990	Poptr_seq4134	Poptr_seq4194	Poptr_seq4140	Maldo_seq72567	Frave_seq8299c	Poptr_seq4190	Vitvi_seq37996	Maldo_seq13952	Prupe_Seq32331c	Bradi_Seq3481
V5_UCLUSTfixed_0.90-Cluster_97408	1	3	2	1	1	5	1	4	3	4	3	1	1	2	4		15	36	1	1	1	1	1	1	1	1	1	1	1	1	1	0	1	1	0	25	14	Prupe_Seq28137c	Glyma_seq31861c	Orysa_seq41980	Artha_Seq33950c	Prupe_Seq28136c	Sorbi_seq12919c	Orysa_seq41981	Antam_seq16040c	Prupe_Seq28138c	Vitvi_seq41140c	Vitvi_seq41142c	Artha_Seq33949c
V5_UCLUSTfixed_0.90-Cluster_97476	3	2	5	4	3	15	11	9	18	30	8	5	3	7	12		15	135	1	1	0	1	1	1	1	1	1	1	1	1	1	1	1	1	0	27	14	Glyma_seq44166	Panvi_seq100701	Poptr_seq7935c	Poptr_seq51712	Prupe_Seq28484c	Maldo_seq43952	Maldo_seq71819	Panvi_seq125081	Solly_seq19716c	Poptr_seq15458	Poptr_seq12596c	Panvi_seq125084
V5_UCLUSTfixed_0.90-Cluster_98541	3	3	3	2	2	5	3	2	9	5	2	6	2	5	3		15	55	1	1	1	1	0	1	1	1	1	1	1	1	1	1	1	1	0	19	14	Panvi_seq64098c	Setit_seq24885	Glyma_seq51269c	Frave_seq794c	Frave_seq3410	Poptr_seq58206	Glyma_seq60453	Poptr_seq2822	Prupe_Seq28731c	Poptr_seq49222c	Vitvi_seq862	Poptr_seq62428
V5_UCLUSTfixed_0.90-Cluster_98583	1	1	1	1	2	3	7	1	2	5	2	1	1	3	3		15	34	1	1	1	0	1	1	1	1	1	1	1	1	1	1	1	1	0	17	14	Maldo_seq39738	Sorbi_seq18367c	Maldo_seq49225	Setit_seq1639c	Solly_seq3518c	Glyma_seq66851	Artha_Seq19429	Prupe_Seq28659c	Maldo_seq52516	Glyma_seq66850	Maldo_seq39737c	Poptr_seq64349
V5_UCLUSTfixed_0.90-Cluster_101683	4	2	7	4	5	16	8	3	11	19	9	3	5	5	12		15	113	1	1	0	1	1	1	1	1	1	1	1	1	1	1	1	1	0	22	14	Panvi_seq4445	Glyma_seq30957	Maldo_seq1028	Panvi_seq83094	Glyma_seq9398	Artha_Seq5441	Glyma_seq69306	Vitvi_seq39674	Prupe_Seq31376c	Panvi_seq94129	Vitvi_seq14617c	Vitvi_seq17724
V5_UCLUSTfixed_0.90-Cluster_98677	1	0	3	2	1	2	4	1	4	4	1	1	2	1	4		14	31	1	1	0	1	1	1	1	1	1	1	1	1	1	1	1	1	0	18	14	Glyma_seq40890c	Poptr_seq45344c	Bradi_Seq34547c	Artha_Seq4087c	Vitvi_seq17581	Frave_seq5994c	Vitvi_seq17580	Artha_Seq19503c	Panvi_seq65034	Poptr_seq45342c	Orysa_seq37394c	Panvi_seq25822
V5_UCLUSTfixed_0.90-Cluster_96028	1	2	3	4	1	4	3	1	3	7	19	1	2	1	2		15	54	1	1	1	1	1	0	1	1	1	1	1	1	1	1	1	1	0	24	14	Glyma_seq15860c	Orysa_seq29990c	Prupe_Seq36849	Prupe_Seq36842	Poptr_seq30744	Prupe_Seq32510	Poptr_seq30741	Sorbi_seq21906c	Prupe_Seq30240c	Prupe_Seq36844	Glyma_seq8066	Poptr_seq30746
V5_UCLUSTfixed_0.90-Cluster_96902	2	3	2	4	3	4	5	3	10	5	4	6	3	4	3		15	61	1	1	1	0	1	1	1	1	1	1	1	1	1	1	1	1	0	21	14	Prupe_Seq29990c	Sorbi_seq10597	Maldo_seq660	Panvi_seq40182	Orysa_seq1370	Sorbi_seq10598	Bradi_Seq11577	Setit_seq30266	Glyma_seq13161c	Sorbi_seq10596	Setit_seq28621	Poptr_seq50767
V5_UCLUSTfixed_0.90-Cluster_97573	1	3	1	1	1	3	4	2	3	4	3	3	1	1	3		15	34	1	1	1	1	1	1	1	1	0	1	1	1	1	1	1	1	0	22	14	Setit_seq2628c	Poptr_seq55888c	Panvi_seq85113c	Prupe_Seq27527c	Prupe_Seq27528c	Maldo_seq60782	Glyma_seq35436	Maldo_seq60781	Setit_seq2629c	Panvi_seq56841c	Poptr_seq55885c	Maldo_seq58047
V5_UCLUSTfixed_0.90-Cluster_99381	2	3	4	6	3	4	12	2	7	16	8	4	2	4	6		15	83	1	1	1	1	1	1	1	1	1	1	1	1	1	0	1	1	0	16	14	Antam_seq26262	Artha_Seq30667	Poptr_seq21073	Artha_Seq4935	Glyma_seq72903	Artha_Seq30668	Poptr_seq43547	Panvi_seq127559	Poptr_seq43545	Poptr_seq54186	Maldo_seq34	Frave_seq6018
V5_UCLUSTfixed_0.90-Cluster_98858	4	1	9	6	2	9	6	8	18	7	5	9	4	6	3		15	97	1	1	1	1	1	0	1	1	1	1	1	1	1	1	1	1	0	14	14	Prupe_Seq23282	Ambtr_seq6105c	Solly_seq24539	Panvi_seq62103	Panvi_seq132941	Solly_seq6304c	Sorbi_seq41744	Orysa_seq22105	Prupe_Seq30175c	Artha_Seq34007	Artha_Seq12785c	Panvi_seq124135
V5_UCLUSTfixed_0.90-Cluster_103318	4	2	4	11	4	14	9	5	33	16	9	4	8	13	5		15	141	1	1	0	1	1	1	1	1	1	1	1	1	1	1	1	1	0	31	14	Solly_seq32873	Sorbi_seq33409	Bradi_Seq49456	Panvi_seq112193	Sorbi_seq33411	Maldo_seq5499	Frave_seq21417	Poptr_seq7150	Prupe_Seq45734	Sorbi_seq32455	Artha_Seq24800	Sorbi_seq33406
V5_UCLUSTfixed_0.90-Cluster_99334	51	0	8	16	11	22	76	18	29	49	54	14	13	15	18		14	394	1	1	0	1	1	1	1	1	1	1	1	1	1	1	1	1	0	21	14	Prupe_Seq37480	Maldo_seq52324	Maldo_seq53186c	Maldo_seq14925	Glyma_seq48358	Setit_seq17596	Maldo_seq54963	Prupe_Seq35165	Maldo_seq70568	Maldo_seq47620	Maldo_seq24221	Vitvi_seq53677
V5_UCLUSTfixed_0.90-Cluster_97067	1	2	4	3	3	8	7	3	7	2	3	4	4	3	3		15	57	1	1	1	1	1	1	1	1	1	1	0	1	1	1	1	1	0	14	14	Bradi_Seq10066	Vitvi_seq24712	Panvi_seq16663	Glyma_seq23090c	Poptr_seq43200	Artha_Seq23635c	Sorbi_seq33767	Panvi_seq62111	Vitvi_seq5517	Glyma_seq36135c	Orysa_seq18186	Maldo_seq60354c
V5_UCLUSTfixed_0.90-Cluster_97485	3	5	6	4	6	23	16	3	9	13	7	2	7	3	11		15	118	1	1	1	1	1	1	1	1	1	1	1	1	0	1	1	1	0	14	14	Ambtr_seq19908c	Glyma_seq2607	Bradi_Seq41305	Maldo_seq66324	Maldo_seq62140	Glyma_seq46055	Glyma_seq43029	Maldo_seq69523	Maldo_seq64857	Orysa_seq33577	Panvi_seq69018	Glyma_seq8436
V5_UCLUSTfixed_0.90-Cluster_100377	5	2	8	18	6	25	12	21	30	20	20	11	8	10	20		15	216	1	1	0	1	1	1	1	1	1	1	1	1	1	1	1	1	0	23	14	Panvi_seq127457	Panvi_seq68873c	Artha_Seq20150	Poptr_seq20144	Setit_seq3003	Prupe_Seq13418	Prupe_Seq37472	Vitvi_seq1652	Vitvi_seq1653	Bradi_Seq21456	Orysa_seq28029c	Panvi_seq81742
V5_UCLUSTfixed_0.90-Cluster_97175	4	2	14	8	7	18	15	7	22	21	8	8	8	8	8		15	158	1	1	0	1	1	1	1	1	1	1	1	1	1	1	1	1	0	33	14	Orysa_seq4213	Artha_Seq19177	Poptr_seq16117c	Poptr_seq47576	Panvi_seq15241	Poptr_seq48038c	Solly_seq17909	Glyma_seq73142	Artha_Seq29287	Glyma_seq14615c	Bradi_Seq17415	Vitvi_seq36052c
V5_UCLUSTfixed_0.90-Cluster_98612	3	1	9	11	4	12	16	8	24	23	12	5	4	8	6		15	146	1	1	0	1	1	1	1	1	1	1	1	1	1	1	1	1	0	11	14	Glyma_seq3155	Poptr_seq267	Panvi_seq39283	Maldo_seq68644c	Artha_Seq30944	Setit_seq16913	Bradi_Seq7635	Bradi_Seq6188	Sorbi_seq8072	Prupe_Seq31038c	Poptr_seq17791	Solly_seq31065
V5_UCLUSTfixed_0.90-Cluster_102752	2	2	6	7	4	8	10	5	8	11	4	3	3	4	4		15	81	1	1	0	1	1	1	1	1	1	1	1	1	1	1	1	1	0	10	14	Maldo_seq39767c	Artha_Seq1214c	Sorbi_seq42898	Setit_seq8888	Artha_Seq30510	Orysa_seq21509	Maldo_seq30707	Glyma_seq40963	Panvi_seq124524	Maldo_seq39768c	Glyma_seq13612	Prupe_Seq42063
V5_UCLUSTfixed_0.90-Cluster_97158	3	2	7	6	3	11	5	9	12	16	6	6	5	7	5		15	103	1	1	0	1	1	1	1	1	1	1	1	1	1	1	1	1	0	6	14	Poptr_seq71946	Bradi_Seq25322	Sorbi_seq30572	Poptr_seq71951	Bradi_Seq31778	Setit_seq22462	Artha_Seq1348	Glyma_seq24871	Solly_seq18874	Setit_seq8217	Setit_seq24897c	Vitvi_seq35707
V5_UCLUSTfixed_0.90-Cluster_97182	1	1	1	4	4	13	8	5	6	8	4	4	5	4	14		15	82	1	1	0	1	1	1	1	1	1	1	1	1	1	1	1	1	0	8	14	Setit_seq22429	Vitvi_seq23360	Glyma_seq57894	Prupe_Seq29503	Glyma_seq11137	Bradi_Seq5354	Solly_seq19498c	Prupe_Seq38884	Antam_seq17703	Glyma_seq20767	Panvi_seq82777	Frave_seq27804
V5_UCLUSTfixed_0.90-Cluster_97205	3	2	3	14	3	11	3	3	10	10	10	18	3	2	9		15	104	1	1	0	1	1	1	1	1	1	1	1	1	1	1	1	1	0	20	14	Bradi_Seq33491c	Bradi_Seq33486c	Glyma_seq8626	Glyma_seq4681	Setit_seq12422	Glyma_seq4682	Setit_seq12432	Setit_seq12428	Panvi_seq14651	Poptr_seq11465	Orysa_seq24494	Maldo_seq60073
V5_UCLUSTfixed_0.90-Cluster_100617	3	2	6	5	3	10	7	4	7	11	13	3	3	4	13		15	94	1	1	0	1	1	1	1	1	1	1	1	1	1	1	1	1	0	11	14	Panvi_seq87774c	Maldo_seq52673	Glyma_seq32694	Antam_seq398	Glyma_seq46370	Prupe_Seq16763	Setit_seq21471	Prupe_Seq20166	Glyma_seq26599	Maldo_seq52672	Ambtr_seq12430	Sorbi_seq40198
V5_UCLUSTfixed_0.90-Cluster_102071	2	0	26	3	12	50	6	4	8	69	29	3	22	5	19		14	258	1	1	0	1	1	1	1	1	1	1	1	1	1	1	1	1	0	5	14	Poptr_seq23771	Glyma_seq57286	Poptr_seq70390	Glyma_seq3280	Glyma_seq16403	Prupe_Seq42263	Poptr_seq65207	Prupe_Seq45629	Poptr_seq24085	Maldo_seq39741	Artha_Seq13671	Prupe_Seq42143
V5_UCLUSTfixed_0.90-Cluster_101414	3	1	5	12	7	18	18	10	17	13	10	7	8	8	7		15	144	1	1	0	1	1	1	1	1	1	1	1	1	1	1	1	1	0	3	14	Prupe_Seq43459	Glyma_seq6870	Orysa_seq45835	Artha_Seq33604	Sorbi_seq43136	Solly_seq11048	Panvi_seq47889	Prupe_Seq43694	Bradi_Seq25848	Frave_seq1153	Panvi_seq45716	Maldo_seq33233
[truncated: 318 more rows]
[truncated: 2,369 more columns]

## Sheet: Shared-Synonyms
V5_UCLUSTfixed_0.90-Cluster_95790	RPL15
V5_UCLUSTfixed_0.90-Cluster_95797
V5_UCLUSTfixed_0.90-Cluster_95901	ABC1	ATABC1	ATNAP1	LAF6
V5_UCLUSTfixed_0.90-Cluster_95950	ATHX	ATX	THX
V5_UCLUSTfixed_0.90-Cluster_95959
[truncated: 825 more rows]
[truncated: 86 more columns]

## Sheet: Shared-Arabidopsis
V5_UCLUSTfixed_0.90-Cluster_95790	AT3G25920.1
[truncated: 827 more rows]
[truncated: 19 more columns]

[truncated: 6 more sheets: Unique, Monocots, Poaceae, Dicots, Rosids, Rosaceae]
