# Supplementary material for: Genome-Scale Characterization of Predicted Plastid-Targeted Proteomes in Higher Plants
Source: Sci Rep. 2020 May 19;10:8281. doi: 10.1038/s41598-020-64670-5 (PMC7237471; doi:10.1038/s41598-020-64670-5)
Supplement: Supplementary file 5 [file 41598_2020_64670_MOESM5_ESM.zip]

Archive with 16 entries (16 files):
- Supplementary File 5/Amborella-trichopoda_Plastidial.xlsx
- Supplementary File 5/Anthurium-amnicola_Plastidial.xlsx
- Supplementary File 5/Arabidopsis-thaliana_Plastidial.xlsx
- Supplementary File 5/Brachypodium-distachyon_Plastidial.xlsx
- Supplementary File 5/Fragaria-vesca_Plastidial.xlsx
- Supplementary File 5/Glycine-max_Plastidial.xlsx
- Supplementary File 5/Malus_domestica_Plastidial.xlsx
- Supplementary File 5/Oryza-sativa_Plastidial.xlsx
- Supplementary File 5/Panicum-vigatum_Plastial.xlsx
- Supplementary File 5/Populus-trichocarpa_Plastidial.xlsx
- Supplementary File 5/Prunus-persica_Plastidial.xlsx
- Supplementary File 5/Setaria-italica_Plastidial.xlsx
- Supplementary File 5/Solanum-lycopersicum_Plastidial.xlsx
- Supplementary File 5/Sorghum-bicolor_Plastidial.xlsx
- Supplementary File 5/Supplementary File 5_ReadMe.docx
- Supplementary File 5/Vitis-vinifera_Plastidial.xlsx
