# Supplementary material for: Genome-Scale Characterization of Predicted Plastid-Targeted Proteomes in Higher Plants
Source: Sci Rep. 2020 May 19;10:8281. doi: 10.1038/s41598-020-64670-5 (PMC7237471; doi:10.1038/s41598-020-64670-5)
Supplement: Supplementary file 5 [file 41598_2020_64670_MOESM5_ESM.zip › Supplementary File 5/Amborella-trichopoda_Plastidial.xlsx]

## Sheet: Atrichopoda_291_v1.0.proteinfix
Description	Final Alias	Alt GO IDs	GOslim Terms	Localizer Prediction	TargetP Prediction	Consensus Prediction	BLAST Cluster	UCLUST Cluster	Blast-Only	Uclust-Only	Consensus	Unique
>evm_27.model.AmTr_v1.0_scaffold01945.1 pacid=31549308 transcript=evm_27.model.AmTr_v1.0_scaffold01945.1 locus=evm_27.TU.AmTr_v1.0_scaffold01945.1 ID=evm_27.model.AmTr_v1.0_scaffold01945.1.v1.0 annot-version=v1.0	Ambtr_seq41		-	Y (0.989 | 1-38)	C	1	V5_BLAST_0.9SELF0.4OUT-REDO4-Cluster_9506	V5_UCLUSTfixed_0.90-Cluster_6883	-	-	-	-
>evm_27.model.AmTr_v1.0_scaffold00154.45 pacid=31549313 transcript=evm_27.model.AmTr_v1.0_scaffold00154.45 locus=evm_27.TU.AmTr_v1.0_scaffold00154.45 ID=evm_27.model.AmTr_v1.0_scaffold00154.45.v1.0 annot-version=v1.0	Ambtr_seq46		-	Y (0.979 | 1-32)	C	1	V5_BLAST_0.9SELF0.4OUT-REDO4-Cluster_165474	V5_UCLUSTfixed_0.90-Cluster_91951	-	-	-	-
>evm_27.model.AmTr_v1.0_scaffold00154.12 pacid=31549323 transcript=evm_27.model.AmTr_v1.0_scaffold00154.12 locus=evm_27.TU.AmTr_v1.0_scaffold00154.12 ID=evm_27.model.AmTr_v1.0_scaffold00154.12.v1.0 annot-version=v1.0	Ambtr_seq56		-	Y (0.975 | 1-49)	C	1	V5_BLAST_0.9SELF0.4OUT-REDO4-Cluster_170590	V5_UCLUSTfixed_0.90-Cluster_103177	-	-	-	-
>evm_27.model.AmTr_v1.0_scaffold00154.31 pacid=31549351 transcript=evm_27.model.AmTr_v1.0_scaffold00154.31 locus=evm_27.TU.AmTr_v1.0_scaffold00154.31 ID=evm_27.model.AmTr_v1.0_scaffold00154.31.v1.0 annot-version=v1.0	Ambtr_seq84	F:GO:0005524	F:GO:0000166	Y (0.993 | 1-41)	C	1	V5_BLAST_0.9SELF0.4OUT-REDO4-Cluster_162610	V5_UCLUSTfixed_0.90-Cluster_96029	-	-	-	-
>evm_27.model.AmTr_v1.0_scaffold00154.16 pacid=31549352 transcript=evm_27.model.AmTr_v1.0_scaffold00154.16 locus=evm_27.TU.AmTr_v1.0_scaffold00154.16 ID=evm_27.model.AmTr_v1.0_scaffold00154.16.v1.0 annot-version=v1.0	Ambtr_seq85		-	Y (0.928 | 1-47)	C	1	V5_BLAST_0.9SELF0.4OUT-REDO4-Cluster_11982	V5_UCLUSTfixed_0.90-Cluster_8691	-	-	-	-
>evm_27.model.AmTr_v1.0_scaffold00566.1 pacid=31549386 transcript=evm_27.model.AmTr_v1.0_scaffold00566.1 locus=evm_27.TU.AmTr_v1.0_scaffold00566.1 ID=evm_27.model.AmTr_v1.0_scaffold00566.1.v1.0 annot-version=v1.0	Ambtr_seq119	P:GO:0008299	P:GO:0006629;P:GO:0009058;P:GO:0044763;P:GO:0044711;P:GO:0009987	Y (0.999 | 1-42)	C	1	V5_BLAST_0.9SELF0.4OUT-REDO4-Cluster_165613	V5_UCLUSTfixed_0.90-Cluster_99001	-	-	-	-
>evm_27.model.AmTr_v1.0_scaffold00200.3 pacid=31549435 transcript=evm_27.model.AmTr_v1.0_scaffold00200.3 locus=evm_27.TU.AmTr_v1.0_scaffold00200.3 ID=evm_27.model.AmTr_v1.0_scaffold00200.3.v1.0 annot-version=v1.0	Ambtr_seq168		-	Y (0.997 | 1-67)	C	1	V5_BLAST_0.9SELF0.4OUT-REDO4-Cluster_3477	V5_UCLUSTfixed_0.90-Cluster_2600	-	-	-	-
>evm_27.model.AmTr_v1.0_scaffold00034.66 pacid=31549455 transcript=evm_27.model.AmTr_v1.0_scaffold00034.66 locus=evm_27.TU.AmTr_v1.0_scaffold00034.66 ID=evm_27.model.AmTr_v1.0_scaffold00034.66.v1.0 annot-version=v1.0	Ambtr_seq188	F:GO:0046872; P:GO:0030001	F:GO:0005488;P:GO:0006810	Y (0.994 | 1-58)	C	1	V5_BLAST_0.9SELF0.4OUT-REDO4-Cluster_167464	V5_UCLUSTfixed_0.90-Cluster_3327	-	-	-	-
>evm_27.model.AmTr_v1.0_scaffold00034.44 pacid=31549462 transcript=evm_27.model.AmTr_v1.0_scaffold00034.44 locus=evm_27.TU.AmTr_v1.0_scaffold00034.44 ID=evm_27.model.AmTr_v1.0_scaffold00034.44.v1.0 annot-version=v1.0	Ambtr_seq195		-	Y (0.942 | 1-42)	C	1	V5_BLAST_0.9SELF0.4OUT-REDO4-Cluster_4740	V5_UCLUSTfixed_0.90-Cluster_3566	-	-	-	-
>evm_27.model.AmTr_v1.0_scaffold00034.2 pacid=31549472 transcript=evm_27.model.AmTr_v1.0_scaffold00034.2 locus=evm_27.TU.AmTr_v1.0_scaffold00034.2 ID=evm_27.model.AmTr_v1.0_scaffold00034.2.v1.0 annot-version=v1.0	Ambtr_seq205		-	Y (0.952 | 1-58)	C	1	V5_BLAST_0.9SELF0.4OUT-REDO4-Cluster_5310	V5_UCLUSTfixed_0.90-Cluster_3971	-	-	-	-
>evm_27.model.AmTr_v1.0_scaffold00034.55 pacid=31549517 transcript=evm_27.model.AmTr_v1.0_scaffold00034.55 locus=evm_27.TU.AmTr_v1.0_scaffold00034.55 ID=evm_27.model.AmTr_v1.0_scaffold00034.55.v1.0 annot-version=v1.0	Ambtr_seq250		-	Y (0.99 | 1-30)	C	1	V5_BLAST_0.9SELF0.4OUT-REDO4-Cluster_7748	V5_UCLUSTfixed_0.90-Cluster_5662	-	-	-	-
>evm_27.model.AmTr_v1.0_scaffold00034.70 pacid=31549543 transcript=evm_27.model.AmTr_v1.0_scaffold00034.70 locus=evm_27.TU.AmTr_v1.0_scaffold00034.70 ID=evm_27.model.AmTr_v1.0_scaffold00034.70.v1.0 annot-version=v1.0	Ambtr_seq276		-	Y (0.998 | 1-24)	C	1	V5_BLAST_0.9SELF0.4OUT-REDO4-Cluster_168556	V5_UCLUSTfixed_0.90-Cluster_93986	-	-	-	-
>evm_27.model.AmTr_v1.0_scaffold00089.34 pacid=31549602 transcript=evm_27.model.AmTr_v1.0_scaffold00089.34 locus=evm_27.TU.AmTr_v1.0_scaffold00089.34 ID=evm_27.model.AmTr_v1.0_scaffold00089.34.v1.0 annot-version=v1.0	Ambtr_seq335		-	Y (0.99 | 1-62)	C	1	V5_BLAST_0.9SELF0.4OUT-REDO4-Cluster_164095	V5_UCLUSTfixed_0.90-Cluster_97586	-	-	-	-
>evm_27.model.AmTr_v1.0_scaffold00089.110 pacid=31549603 transcript=evm_27.model.AmTr_v1.0_scaffold00089.110 locus=evm_27.TU.AmTr_v1.0_scaffold00089.110 ID=evm_27.model.AmTr_v1.0_scaffold00089.110.v1.0 annot-version=v1.0	Ambtr_seq336	F:GO:0016787; P:GO:0008299; F:GO:0004452	P:GO:0006629;P:GO:0009058;P:GO:0044763;P:GO:0044711;P:GO:0009987;F:GO:0016787	Y (0.999 | 1-61)	C	1	V5_BLAST_0.9SELF0.4OUT-REDO4-Cluster_169422	V5_UCLUSTfixed_0.90-Cluster_102191	-	-	-	-
>evm_27.model.AmTr_v1.0_scaffold00029.129 pacid=31549708 transcript=evm_27.model.AmTr_v1.0_scaffold00029.129 locus=evm_27.TU.AmTr_v1.0_scaffold00029.129 ID=evm_27.model.AmTr_v1.0_scaffold00029.129.v1.0 annot-version=v1.0	Ambtr_seq441		-	Y (0.936 | 1-50)	C	1	V5_BLAST_0.9SELF0.4OUT-REDO4-Cluster_162444	V5_UCLUSTfixed_0.90-Cluster_95855	-	-	-	-
>evm_27.model.AmTr_v1.0_scaffold00029.331 pacid=31549710 transcript=evm_27.model.AmTr_v1.0_scaffold00029.331 locus=evm_27.TU.AmTr_v1.0_scaffold00029.331 ID=evm_27.model.AmTr_v1.0_scaffold00029.331.v1.0 annot-version=v1.0	Ambtr_seq443	F:GO:0005524; C:GO:0016021; F:GO:0008270; F:GO:0004222; P:GO:0006508	F:GO:0000166;P:GO:0019538;C:GO:0016020;F:GO:0016787	Y (0.941 | 1-51)	C	1	V5_BLAST_0.9SELF0.4OUT-REDO4-Cluster_163943	V5_UCLUSTfixed_0.90-Cluster_97418	-	-	-	-
>evm_27.model.AmTr_v1.0_scaffold00029.101 pacid=31549718 transcript=evm_27.model.AmTr_v1.0_scaffold00029.101 locus=evm_27.TU.AmTr_v1.0_scaffold00029.101 ID=evm_27.model.AmTr_v1.0_scaffold00029.101.v1.0 annot-version=v1.0	Ambtr_seq451		-	Y (0.988 | 1-34)	C	1	V5_BLAST_0.9SELF0.4OUT-REDO4-Cluster_9733	V5_UCLUSTfixed_0.90-Cluster_7057	-	-	-	-
>evm_27.model.AmTr_v1.0_scaffold00029.111 pacid=31549734 transcript=evm_27.model.AmTr_v1.0_scaffold00029.111 locus=evm_27.TU.AmTr_v1.0_scaffold00029.111 ID=evm_27.model.AmTr_v1.0_scaffold00029.111.v1.0 annot-version=v1.0	Ambtr_seq467	F:GO:0005515	F:GO:0005515	Y (0.855 | 1-22)	C	1	V5_BLAST_0.9SELF0.4OUT-REDO4-Cluster_163197	V5_UCLUSTfixed_0.90-Cluster_96624	-	-	-	-
>evm_27.model.AmTr_v1.0_scaffold00029.261 pacid=31549738 transcript=evm_27.model.AmTr_v1.0_scaffold00029.261 locus=evm_27.TU.AmTr_v1.0_scaffold00029.261 ID=evm_27.model.AmTr_v1.0_scaffold00029.261.v1.0 annot-version=v1.0	Ambtr_seq471		-	Y (0.717 | 1-52)	C	1	V5_BLAST_0.9SELF0.4OUT-REDO4-Cluster_9855	V5_UCLUSTfixed_0.90-Cluster_7144	-	-	-	-
>evm_27.model.AmTr_v1.0_scaffold00029.378 pacid=31549754 transcript=evm_27.model.AmTr_v1.0_scaffold00029.378 locus=evm_27.TU.AmTr_v1.0_scaffold00029.378 ID=evm_27.model.AmTr_v1.0_scaffold00029.378.v1.0 annot-version=v1.0	Ambtr_seq487	F:GO:0016833; P:GO:0009058	F:GO:0003824;P:GO:0009058	Y (0.998 | 1-51)	C	1	V5_BLAST_0.9SELF0.4OUT-REDO4-Cluster_163946	V5_UCLUSTfixed_0.90-Cluster_97423	-	-	-	-
>evm_27.model.AmTr_v1.0_scaffold00029.304 pacid=31549760 transcript=evm_27.model.AmTr_v1.0_scaffold00029.304 locus=evm_27.TU.AmTr_v1.0_scaffold00029.304 ID=evm_27.model.AmTr_v1.0_scaffold00029.304.v1.0 annot-version=v1.0	Ambtr_seq493	P:GO:0055085; F:GO:0022857; C:GO:0016021	C:GO:0016020;P:GO:0006810;F:GO:0005215	Y (1.0 | 1-41)	C	1	V5_BLAST_0.9SELF0.4OUT-REDO4-Cluster_170322	V5_UCLUSTfixed_0.90-Cluster_102957	-	-	-	-
>evm_27.model.AmTr_v1.0_scaffold00029.253 pacid=31549761 transcript=evm_27.model.AmTr_v1.0_scaffold00029.253 locus=evm_27.TU.AmTr_v1.0_scaffold00029.253 ID=evm_27.model.AmTr_v1.0_scaffold00029.253.v1.0 annot-version=v1.0	Ambtr_seq494	P:GO:0006355	P:GO:0009058;P:GO:0006139	Y (0.95 | 1-33)	C	1	V5_BLAST_0.9SELF0.4OUT-REDO4-Cluster_164262	V5_UCLUSTfixed_0.90-Cluster_97737	-	-	-	-
>evm_27.model.AmTr_v1.0_scaffold00029.16 pacid=31549765 transcript=evm_27.model.AmTr_v1.0_scaffold00029.16 locus=evm_27.TU.AmTr_v1.0_scaffold00029.16 ID=evm_27.model.AmTr_v1.0_scaffold00029.16.v1.0 annot-version=v1.0	Ambtr_seq498		-	Y (0.991 | 1-51)	C	1	V5_BLAST_0.9SELF0.4OUT-REDO4-Cluster_10008	V5_UCLUSTfixed_0.90-Cluster_97056	-	-	-	-
>evm_27.model.AmTr_v1.0_scaffold00029.205 pacid=31549768 transcript=evm_27.model.AmTr_v1.0_scaffold00029.205 locus=evm_27.TU.AmTr_v1.0_scaffold00029.205 ID=evm_27.model.AmTr_v1.0_scaffold00029.205.v1.0 annot-version=v1.0	Ambtr_seq501		-	Y (0.996 | 1-28)	C	1	V5_BLAST_0.9SELF0.4OUT-REDO4-Cluster_162448	V5_UCLUSTfixed_0.90-Cluster_73647	-	-	-	-
>evm_27.model.AmTr_v1.0_scaffold00029.290 pacid=31549773 transcript=evm_27.model.AmTr_v1.0_scaffold00029.290 locus=evm_27.TU.AmTr_v1.0_scaffold00029.290 ID=evm_27.model.AmTr_v1.0_scaffold00029.290.v1.0 annot-version=v1.0	Ambtr_seq506		-	Y (0.977 | 1-40)	C	1	V5_BLAST_0.9SELF0.4OUT-REDO4-Cluster_10045	V5_UCLUSTfixed_0.90-Cluster_7266	-	-	-	-
>evm_27.model.AmTr_v1.0_scaffold00029.292 pacid=31549788 transcript=evm_27.model.AmTr_v1.0_scaffold00029.292 locus=evm_27.TU.AmTr_v1.0_scaffold00029.292 ID=evm_27.model.AmTr_v1.0_scaffold00029.292.v1.0 annot-version=v1.0	Ambtr_seq521		-	Y (0.979 | 1-59)	C	1	V5_BLAST_0.9SELF0.4OUT-REDO4-Cluster_166674	V5_UCLUSTfixed_0.90-Cluster_55715	-	-	-	-
>evm_27.model.AmTr_v1.0_scaffold00029.212 pacid=31549803 transcript=evm_27.model.AmTr_v1.0_scaffold00029.212 locus=evm_27.TU.AmTr_v1.0_scaffold00029.212 ID=evm_27.model.AmTr_v1.0_scaffold00029.212.v1.0 annot-version=v1.0	Ambtr_seq536	P:GO:0006355; C:GO:0005739; F:GO:0003690	F:GO:0003677;C:GO:0005739;P:GO:0009058;P:GO:0006139	Y (1.0 | 1-61)	C	1	V5_BLAST_0.9SELF0.4OUT-REDO4-Cluster_167406	V5_UCLUSTfixed_0.90-Cluster_100544	-	-	-	-
>evm_27.model.AmTr_v1.0_scaffold00029.343 pacid=31549843 transcript=evm_27.model.AmTr_v1.0_scaffold00029.343 locus=evm_27.TU.AmTr_v1.0_scaffold00029.343 ID=evm_27.model.AmTr_v1.0_scaffold00029.343.v1.0 annot-version=v1.0	Ambtr_seq576		-	Y (0.644 | 1-62)	C	1	V5_BLAST_0.9SELF0.4OUT-REDO4-Cluster_10485	V5_UCLUSTfixed_0.90-Cluster_7587	-	-	-	-
>evm_27.model.AmTr_v1.0_scaffold00029.338 pacid=31549850 transcript=evm_27.model.AmTr_v1.0_scaffold00029.338 locus=evm_27.TU.AmTr_v1.0_scaffold00029.338 ID=evm_27.model.AmTr_v1.0_scaffold00029.338.v1.0 annot-version=v1.0	Ambtr_seq583	P:GO:0006412; C:GO:0005840; F:GO:0003735	F:GO:0005198;C:GO:0005840;P:GO:0006412	Y (1.0 | 1-51)	C	1	V5_BLAST_0.9SELF0.4OUT-REDO4-Cluster_163944	V5_UCLUSTfixed_0.90-Cluster_97420	-	-	-	-
>evm_27.model.AmTr_v1.0_scaffold00029.405 pacid=31549854 transcript=evm_27.model.AmTr_v1.0_scaffold00029.405 locus=evm_27.TU.AmTr_v1.0_scaffold00029.405 ID=evm_27.model.AmTr_v1.0_scaffold00029.405.v1.0 annot-version=v1.0	Ambtr_seq587	C:GO:0016020; P:GO:0009765	P:GO:0006091;C:GO:0016020;P:GO:0015979	Y (0.997 | 1-48)	C	1	V5_BLAST_0.9SELF0.4OUT-REDO4-Cluster_164267	V5_UCLUSTfixed_0.90-Cluster_97742	-	-	-	-
>evm_27.model.AmTr_v1.0_scaffold00029.35 pacid=31549864 transcript=evm_27.model.AmTr_v1.0_scaffold00029.35 locus=evm_27.TU.AmTr_v1.0_scaffold00029.35 ID=evm_27.model.AmTr_v1.0_scaffold00029.35.v1.0 annot-version=v1.0	Ambtr_seq597	P:GO:0055085; F:GO:0022857; C:GO:0016021	C:GO:0016020;P:GO:0006810;F:GO:0005215	Y (0.99 | 1-54)	C	1	V5_BLAST_0.9SELF0.4OUT-REDO4-Cluster_10607	V5_UCLUSTfixed_0.90-Cluster_71061	-	UniqueCluster_198	-	X
>evm_27.model.AmTr_v1.0_scaffold00029.393 pacid=31549871 transcript=evm_27.model.AmTr_v1.0_scaffold00029.393 locus=evm_27.TU.AmTr_v1.0_scaffold00029.393 ID=evm_27.model.AmTr_v1.0_scaffold00029.393.v1.0 annot-version=v1.0	Ambtr_seq604	P:GO:0006468; F:GO:0004672	P:GO:0006464;F:GO:0016301	Y (0.932 | 1-21)	C	1	V5_BLAST_0.9SELF0.4OUT-REDO4-Cluster_10635	V5_UCLUSTfixed_0.90-Cluster_7702	-	-	-	-
>evm_27.model.AmTr_v1.0_scaffold00029.54 pacid=31549877 transcript=evm_27.model.AmTr_v1.0_scaffold00029.54 locus=evm_27.TU.AmTr_v1.0_scaffold00029.54 ID=evm_27.model.AmTr_v1.0_scaffold00029.54.v1.0 annot-version=v1.0	Ambtr_seq610		-	Y (0.97 | 1-28)	C	1	V5_BLAST_0.9SELF0.4OUT-REDO4-Cluster_168566	V5_UCLUSTfixed_0.90-Cluster_101481	-	-	-	-
>evm_27.model.AmTr_v1.0_scaffold00029.8 pacid=31549884 transcript=evm_27.model.AmTr_v1.0_scaffold00029.8 locus=evm_27.TU.AmTr_v1.0_scaffold00029.8 ID=evm_27.model.AmTr_v1.0_scaffold00029.8.v1.0 annot-version=v1.0	Ambtr_seq617		-	Y (0.672 | 1-62)	C	1	V5_BLAST_0.9SELF0.4OUT-REDO4-Cluster_163732	V5_UCLUSTfixed_0.90-Cluster_95953	-	-	-	-
>evm_27.model.AmTr_v1.0_scaffold00029.140 pacid=31549899 transcript=evm_27.model.AmTr_v1.0_scaffold00029.140 locus=evm_27.TU.AmTr_v1.0_scaffold00029.140 ID=evm_27.model.AmTr_v1.0_scaffold00029.140.v1.0 annot-version=v1.0	Ambtr_seq632	P:GO:0030163	P:GO:0019538;P:GO:0009056	Y (0.938 | 1-52)	C	1	V5_BLAST_0.9SELF0.4OUT-REDO4-Cluster_134458	V5_UCLUSTfixed_0.90-Cluster_76040	-	-	-	-
>evm_27.model.AmTr_v1.0_scaffold00029.446 pacid=31549903 transcript=evm_27.model.AmTr_v1.0_scaffold00029.446 locus=evm_27.TU.AmTr_v1.0_scaffold00029.446 ID=evm_27.model.AmTr_v1.0_scaffold00029.446.v1.0 annot-version=v1.0	Ambtr_seq636	F:GO:0016829; P:GO:0008152	F:GO:0003824;P:GO:0008152	Y (0.97 | 1-53)	C	1	V5_BLAST_0.9SELF0.4OUT-REDO4-Cluster_168216	V5_UCLUSTfixed_0.90-Cluster_101195	-	-	-	-
>evm_27.model.AmTr_v1.0_scaffold00029.32 pacid=31549905 transcript=evm_27.model.AmTr_v1.0_scaffold00029.32 locus=evm_27.TU.AmTr_v1.0_scaffold00029.32 ID=evm_27.model.AmTr_v1.0_scaffold00029.32.v1.0 annot-version=v1.0	Ambtr_seq638	F:GO:0008270; F:GO:0005515	F:GO:0005515	Y (0.995 | 1-23)	C	1	V5_BLAST_0.9SELF0.4OUT-REDO4-Cluster_163196	V5_UCLUSTfixed_0.90-Cluster_96623	-	-	UniqueCluster_1731	X
>evm_27.model.AmTr_v1.0_scaffold00029.72 pacid=31549913 transcript=evm_27.model.AmTr_v1.0_scaffold00029.72 locus=evm_27.TU.AmTr_v1.0_scaffold00029.72 ID=evm_27.model.AmTr_v1.0_scaffold00029.72.v1.0 annot-version=v1.0	Ambtr_seq646		-	Y (0.999 | 1-41)	C	1	V5_BLAST_0.9SELF0.4OUT-REDO4-Cluster_162535	V5_UCLUSTfixed_0.90-Cluster_95952	-	-	-	-
>evm_27.model.AmTr_v1.0_scaffold00029.219 pacid=31549920 transcript=evm_27.model.AmTr_v1.0_scaffold00029.219 locus=evm_27.TU.AmTr_v1.0_scaffold00029.219 ID=evm_27.model.AmTr_v1.0_scaffold00029.219.v1.0 annot-version=v1.0	Ambtr_seq653	P:GO:0055114; F:GO:0020037; P:GO:0006979; F:GO:0004601	F:GO:0003824;P:GO:0008152;F:GO:0005488;P:GO:0044710;P:GO:0006950	Y (0.988 | 1-70)	C	1	V5_BLAST_0.9SELF0.4OUT-REDO4-Cluster_10844	V5_UCLUSTfixed_0.90-Cluster_103019	-	-	-	-
>evm_27.model.AmTr_v1.0_scaffold00029.161 pacid=31549956 transcript=evm_27.model.AmTr_v1.0_scaffold00029.161 locus=evm_27.TU.AmTr_v1.0_scaffold00029.161 ID=evm_27.model.AmTr_v1.0_scaffold00029.161.v1.0 annot-version=v1.0	Ambtr_seq689		-	Y (0.958 | 1-48)	C	1	V5_BLAST_0.9SELF0.4OUT-REDO4-Cluster_164214	V5_UCLUSTfixed_0.90-Cluster_97690	-	-	-	-
>evm_27.model.AmTr_v1.0_scaffold00029.76 pacid=31549961 transcript=evm_27.model.AmTr_v1.0_scaffold00029.76 locus=evm_27.TU.AmTr_v1.0_scaffold00029.76 ID=evm_27.model.AmTr_v1.0_scaffold00029.76.v1.0 annot-version=v1.0	Ambtr_seq694		-	Y (0.999 | 1-46)	C	1	V5_BLAST_0.9SELF0.4OUT-REDO4-Cluster_162365	V5_UCLUSTfixed_0.90-Cluster_95774	-	-	-	-
>evm_27.model.AmTr_v1.0_scaffold00029.153 pacid=31549967 transcript=evm_27.model.AmTr_v1.0_scaffold00029.153 locus=evm_27.TU.AmTr_v1.0_scaffold00029.153 ID=evm_27.model.AmTr_v1.0_scaffold00029.153.v1.0 annot-version=v1.0	Ambtr_seq700	C:GO:0019898; P:GO:0015979; C:GO:0009654; C:GO:0009523; F:GO:0005509	C:GO:0016020;P:GO:0015979;F:GO:0005488;C:GO:0009579	Y (1.0 | 1-41)	C	1	V5_BLAST_0.9SELF0.4OUT-REDO4-Cluster_170768	V5_UCLUSTfixed_0.90-Cluster_8107	-	-	-	-
>evm_27.model.AmTr_v1.0_scaffold00029.201 pacid=31549984 transcript=evm_27.model.AmTr_v1.0_scaffold00029.201 locus=evm_27.TU.AmTr_v1.0_scaffold00029.201 ID=evm_27.model.AmTr_v1.0_scaffold00029.201.v1.0 annot-version=v1.0	Ambtr_seq717		-	Y (0.953 | 1-33)	C	1	V5_BLAST_0.9SELF0.4OUT-REDO4-Cluster_11273	V5_UCLUSTfixed_0.90-Cluster_8169	-	-	-	-
>evm_27.model.AmTr_v1.0_scaffold00029.190 pacid=31549991 transcript=evm_27.model.AmTr_v1.0_scaffold00029.190 locus=evm_27.TU.AmTr_v1.0_scaffold00029.190 ID=evm_27.model.AmTr_v1.0_scaffold00029.190.v1.0 annot-version=v1.0	Ambtr_seq724		-	Y (1.0 | 1-51)	C	1	V5_BLAST_0.9SELF0.4OUT-REDO4-Cluster_163873	V5_UCLUSTfixed_0.90-Cluster_97344	-	-	-	-
>evm_27.model.AmTr_v1.0_scaffold00029.424 pacid=31549997 transcript=evm_27.model.AmTr_v1.0_scaffold00029.424 locus=evm_27.TU.AmTr_v1.0_scaffold00029.424 ID=evm_27.model.AmTr_v1.0_scaffold00029.424.v1.0 annot-version=v1.0	Ambtr_seq730		-	Y (0.999 | 1-41)	C	1	V5_BLAST_0.9SELF0.4OUT-REDO4-Cluster_166683	V5_UCLUSTfixed_0.90-Cluster_99971	-	-	-	-
>evm_27.model.AmTr_v1.0_scaffold00029.363 pacid=31549998 transcript=evm_27.model.AmTr_v1.0_scaffold00029.363 locus=evm_27.TU.AmTr_v1.0_scaffold00029.363 ID=evm_27.model.AmTr_v1.0_scaffold00029.363.v1.0 annot-version=v1.0	Ambtr_seq731		-	Y (0.964 | 1-45)	C	1	V5_BLAST_0.9SELF0.4OUT-REDO4-Cluster_167727	V5_UCLUSTfixed_0.90-Cluster_100821	-	-	-	-
>evm_27.model.AmTr_v1.0_scaffold00029.386 pacid=31550011 transcript=evm_27.model.AmTr_v1.0_scaffold00029.386 locus=evm_27.TU.AmTr_v1.0_scaffold00029.386 ID=evm_27.model.AmTr_v1.0_scaffold00029.386.v1.0 annot-version=v1.0	Ambtr_seq744		-	Y (0.999 | 1-71)	C	1	V5_BLAST_0.9SELF0.4OUT-REDO4-Cluster_166681	V5_UCLUSTfixed_0.90-Cluster_99968	-	-	-	-
>evm_27.model.AmTr_v1.0_scaffold00029.31 pacid=31550024 transcript=evm_27.model.AmTr_v1.0_scaffold00029.31 locus=evm_27.TU.AmTr_v1.0_scaffold00029.31 ID=evm_27.model.AmTr_v1.0_scaffold00029.31.v1.0 annot-version=v1.0	Ambtr_seq757	P:GO:0045454; F:GO:0015035; P:GO:0006662	P:GO:0019725;F:GO:0003824;P:GO:0008152;P:GO:0044710	Y (1.0 | 1-26)	C	1	V5_BLAST_0.9SELF0.4OUT-REDO4-Cluster_162533	V5_UCLUSTfixed_0.90-Cluster_95950	-	-	-	-
>evm_27.model.AmTr_v1.0_scaffold00029.318 pacid=31550030 transcript=evm_27.model.AmTr_v1.0_scaffold00029.318 locus=evm_27.TU.AmTr_v1.0_scaffold00029.318 ID=evm_27.model.AmTr_v1.0_scaffold00029.318.v1.0 annot-version=v1.0	Ambtr_seq763		-	Y (1.0 | 1-41)	C	1	V5_BLAST_0.9SELF0.4OUT-REDO4-Cluster_166676	V5_UCLUSTfixed_0.90-Cluster_8332	-	-	-	-
>evm_27.model.AmTr_v1.0_scaffold00029.125 pacid=31550034 transcript=evm_27.model.AmTr_v1.0_scaffold00029.125 locus=evm_27.TU.AmTr_v1.0_scaffold00029.125 ID=evm_27.model.AmTr_v1.0_scaffold00029.125.v1.0 annot-version=v1.0	Ambtr_seq767		-	Y (0.999 | 1-41)	C	1	V5_BLAST_0.9SELF0.4OUT-REDO4-Cluster_150318	V5_UCLUSTfixed_0.90-Cluster_85340	-	-	-	-
>evm_27.model.AmTr_v1.0_scaffold00029.308 pacid=31550067 transcript=evm_27.model.AmTr_v1.0_scaffold00029.308 locus=evm_27.TU.AmTr_v1.0_scaffold00029.308 ID=evm_27.model.AmTr_v1.0_scaffold00029.308.v1.0 annot-version=v1.0	Ambtr_seq800	P:GO:0055085; F:GO:0022857; C:GO:0016021	C:GO:0016020;P:GO:0006810;F:GO:0005215	Y (0.996 | 1-72)	C	1	V5_BLAST_0.9SELF0.4OUT-REDO4-Cluster_163942	V5_UCLUSTfixed_0.90-Cluster_102957	-	-	-	-
>evm_27.model.AmTr_v1.0_scaffold00029.289 pacid=31550090 transcript=evm_27.model.AmTr_v1.0_scaffold00029.289 locus=evm_27.TU.AmTr_v1.0_scaffold00029.289 ID=evm_27.model.AmTr_v1.0_scaffold00029.289.v1.0 annot-version=v1.0	Ambtr_seq823		-	Y (0.93 | 1-29)	C	1	V5_BLAST_0.9SELF0.4OUT-REDO4-Cluster_169794	V5_UCLUSTfixed_0.90-Cluster_102500	-	-	UniqueCluster_2154	X
>evm_27.model.AmTr_v1.0_scaffold00029.249 pacid=31550105 transcript=evm_27.model.AmTr_v1.0_scaffold00029.249 locus=evm_27.TU.AmTr_v1.0_scaffold00029.249 ID=evm_27.model.AmTr_v1.0_scaffold00029.249.v1.0 annot-version=v1.0	Ambtr_seq838	F:GO:0042578; F:GO:0042132; P:GO:0005975	P:GO:0005975;F:GO:0016787	Y (1.0 | 1-41)	C	1	V5_BLAST_0.9SELF0.4OUT-REDO4-Cluster_164260	V5_UCLUSTfixed_0.90-Cluster_99977	-	-	-	-
>evm_27.model.AmTr_v1.0_scaffold00029.391 pacid=31550110 transcript=evm_27.model.AmTr_v1.0_scaffold00029.391 locus=evm_27.TU.AmTr_v1.0_scaffold00029.391 ID=evm_27.model.AmTr_v1.0_scaffold00029.391.v1.0 annot-version=v1.0	Ambtr_seq843	P:GO:0006468; F:GO:0004672	P:GO:0006464;F:GO:0016301	Y (0.99 | 1-23)	C	1	V5_BLAST_0.9SELF0.4OUT-REDO4-Cluster_170555	V5_UCLUSTfixed_0.90-Cluster_57131	-	-	-	-
>evm_27.model.AmTr_v1.0_scaffold00029.291 pacid=31550116 transcript=evm_27.model.AmTr_v1.0_scaffold00029.291 locus=evm_27.TU.AmTr_v1.0_scaffold00029.291 ID=evm_27.model.AmTr_v1.0_scaffold00029.291.v1.0 annot-version=v1.0	Ambtr_seq849		-	Y (0.915 | 1-57)	C	1	V5_BLAST_0.9SELF0.4OUT-REDO4-Cluster_11976	V5_UCLUSTfixed_0.90-Cluster_46251	-	-	-	-
>evm_27.model.AmTr_v1.0_scaffold01067.1 pacid=31550152 transcript=evm_27.model.AmTr_v1.0_scaffold01067.1 locus=evm_27.TU.AmTr_v1.0_scaffold01067.1 ID=evm_27.model.AmTr_v1.0_scaffold01067.1.v1.0 annot-version=v1.0	Ambtr_seq885		-	Y (0.999 | 1-51)	C	1	V5_BLAST_0.9SELF0.4OUT-REDO4-Cluster_12119	V5_UCLUSTfixed_0.90-Cluster_8810	-	-	-	-
>evm_27.model.AmTr_v1.0_scaffold00106.81 pacid=31550156 transcript=evm_27.model.AmTr_v1.0_scaffold00106.81 locus=evm_27.TU.AmTr_v1.0_scaffold00106.81 ID=evm_27.model.AmTr_v1.0_scaffold00106.81.v1.0 annot-version=v1.0	Ambtr_seq889		-	Y (0.986 | 1-58)	C	1	V5_BLAST_0.9SELF0.4OUT-REDO4-Cluster_165258	V5_UCLUSTfixed_0.90-Cluster_98675	-	-	-	-
>evm_27.model.AmTr_v1.0_scaffold00106.108 pacid=31550161 transcript=evm_27.model.AmTr_v1.0_scaffold00106.108 locus=evm_27.TU.AmTr_v1.0_scaffold00106.108 ID=evm_27.model.AmTr_v1.0_scaffold00106.108.v1.0 annot-version=v1.0	Ambtr_seq894		-	Y (0.775 | 1-59)	C	1	V5_BLAST_0.9SELF0.4OUT-REDO4-Cluster_164498	V5_UCLUSTfixed_0.90-Cluster_97979	-	-	-	-
>evm_27.model.AmTr_v1.0_scaffold00106.79 pacid=31550172 transcript=evm_27.model.AmTr_v1.0_scaffold00106.79 locus=evm_27.TU.AmTr_v1.0_scaffold00106.79 ID=evm_27.model.AmTr_v1.0_scaffold00106.79.v1.0 annot-version=v1.0	Ambtr_seq905	F:GO:0016887; F:GO:0005524; C:GO:0016021; F:GO:0008270; F:GO:0004222; P:GO:0006508	F:GO:0000166;P:GO:0019538;C:GO:0016020;F:GO:0016787	Y (0.99 | 1-23)	C	1	V5_BLAST_0.9SELF0.4OUT-REDO4-Cluster_169777	V5_UCLUSTfixed_0.90-Cluster_96639	-	-	-	-
>evm_27.model.AmTr_v1.0_scaffold00106.91 pacid=31550177 transcript=evm_27.model.AmTr_v1.0_scaffold00106.91 locus=evm_27.TU.AmTr_v1.0_scaffold00106.91 ID=evm_27.model.AmTr_v1.0_scaffold00106.91.v1.0 annot-version=v1.0	Ambtr_seq910	F:GO:0005524	F:GO:0000166	Y (0.995 | 1-60)	C	1	V5_BLAST_0.9SELF0.4OUT-REDO4-Cluster_166767	V5_UCLUSTfixed_0.90-Cluster_101880	-	-	-	-
>evm_27.model.AmTr_v1.0_scaffold00106.69 pacid=31550179 transcript=evm_27.model.AmTr_v1.0_scaffold00106.69 locus=evm_27.TU.AmTr_v1.0_scaffold00106.69 ID=evm_27.model.AmTr_v1.0_scaffold00106.69.v1.0 annot-version=v1.0	Ambtr_seq912		-	Y (0.991 | 1-31)	C	1	V5_BLAST_0.9SELF0.4OUT-REDO4-Cluster_12211	V5_UCLUSTfixed_0.90-Cluster_8891	-	-	-	-
>evm_27.model.AmTr_v1.0_scaffold00106.40 pacid=31550188 transcript=evm_27.model.AmTr_v1.0_scaffold00106.40 locus=evm_27.TU.AmTr_v1.0_scaffold00106.40 ID=evm_27.model.AmTr_v1.0_scaffold00106.40.v1.0 annot-version=v1.0	Ambtr_seq921		-	Y (0.988 | 1-49)	C	1	V5_BLAST_0.9SELF0.4OUT-REDO4-Cluster_170637	V5_UCLUSTfixed_0.90-Cluster_95803	-	-	-	-
>evm_27.model.AmTr_v1.0_scaffold00106.111 pacid=31550209 transcript=evm_27.model.AmTr_v1.0_scaffold00106.111 locus=evm_27.TU.AmTr_v1.0_scaffold00106.111 ID=evm_27.model.AmTr_v1.0_scaffold00106.111.v1.0 annot-version=v1.0	Ambtr_seq942		-	Y (1.0 | 1-45)	C	1	V5_BLAST_0.9SELF0.4OUT-REDO4-Cluster_165254	V5_UCLUSTfixed_0.90-Cluster_98667	-	-	-	-
>evm_27.model.AmTr_v1.0_scaffold00106.109 pacid=31550262 transcript=evm_27.model.AmTr_v1.0_scaffold00106.109 locus=evm_27.TU.AmTr_v1.0_scaffold00106.109 ID=evm_27.model.AmTr_v1.0_scaffold00106.109.v1.0 annot-version=v1.0	Ambtr_seq995	F:GO:0005525	F:GO:0000166	Y (0.998 | 1-46)	C	1	V5_BLAST_0.9SELF0.4OUT-REDO4-Cluster_163072	V5_UCLUSTfixed_0.90-Cluster_96495	-	-	-	-
>evm_27.model.AmTr_v1.0_scaffold00004.86 pacid=31550289 transcript=evm_27.model.AmTr_v1.0_scaffold00004.86 locus=evm_27.TU.AmTr_v1.0_scaffold00004.86 ID=evm_27.model.AmTr_v1.0_scaffold00004.86.v1.0 annot-version=v1.0	Ambtr_seq1022	P:GO:0006508; F:GO:0004222	P:GO:0019538;F:GO:0016787	Y (1.0 | 1-33)	C	1	V5_BLAST_0.9SELF0.4OUT-REDO4-Cluster_164169	V5_UCLUSTfixed_0.90-Cluster_97654	-	-	-	-
>evm_27.model.AmTr_v1.0_scaffold00004.107 pacid=31550305 transcript=evm_27.model.AmTr_v1.0_scaffold00004.107 locus=evm_27.TU.AmTr_v1.0_scaffold00004.107 ID=evm_27.model.AmTr_v1.0_scaffold00004.107.v1.0 annot-version=v1.0	Ambtr_seq1038	F:GO:0003676	F:GO:0003676	Y (0.922 | 1-29)	C	1	V5_BLAST_0.9SELF0.4OUT-REDO4-Cluster_164177	V5_UCLUSTfixed_0.90-Cluster_131	-	-	-	-
>evm_27.model.AmTr_v1.0_scaffold00004.63 pacid=31550306 transcript=evm_27.model.AmTr_v1.0_scaffold00004.63 locus=evm_27.TU.AmTr_v1.0_scaffold00004.63 ID=evm_27.model.AmTr_v1.0_scaffold00004.63.v1.0 annot-version=v1.0	Ambtr_seq1039		-	Y (1.0 | 1-26)	C	1	V5_BLAST_0.9SELF0.4OUT-REDO4-Cluster_160977	V5_UCLUSTfixed_0.90-Cluster_94965	-	-	-	-
>evm_27.model.AmTr_v1.0_scaffold00004.64 pacid=31550315 transcript=evm_27.model.AmTr_v1.0_scaffold00004.64 locus=evm_27.TU.AmTr_v1.0_scaffold00004.64 ID=evm_27.model.AmTr_v1.0_scaffold00004.64.v1.0 annot-version=v1.0	Ambtr_seq1048		-	Y (0.976 | 1-32)	C	1	V5_BLAST_0.9SELF0.4OUT-REDO4-Cluster_164312	V5_UCLUSTfixed_0.90-Cluster_97794	-	-	-	-
>evm_27.model.AmTr_v1.0_scaffold00004.77 pacid=31550321 transcript=evm_27.model.AmTr_v1.0_scaffold00004.77 locus=evm_27.TU.AmTr_v1.0_scaffold00004.77 ID=evm_27.model.AmTr_v1.0_scaffold00004.77.v1.0 annot-version=v1.0	Ambtr_seq1054	F:GO:0003723; F:GO:0003676; P:GO:0006402; F:GO:0004654	F:GO:0003723;P:GO:0009056;F:GO:0016740;P:GO:0006139	Y (0.973 | 1-25)	C	1	V5_BLAST_0.9SELF0.4OUT-REDO4-Cluster_160569	V5_UCLUSTfixed_0.90-Cluster_94596	-	-	-	-
>evm_27.model.AmTr_v1.0_scaffold00004.161 pacid=31550346 transcript=evm_27.model.AmTr_v1.0_scaffold00004.161 locus=evm_27.TU.AmTr_v1.0_scaffold00004.161 ID=evm_27.model.AmTr_v1.0_scaffold00004.161.v1.0 annot-version=v1.0	Ambtr_seq1079		-	Y (0.993 | 1-81)	C	1	V5_BLAST_0.9SELF0.4OUT-REDO4-Cluster_160606	V5_UCLUSTfixed_0.90-Cluster_94620	-	-	-	-
>evm_27.model.AmTr_v1.0_scaffold00004.32 pacid=31550348 transcript=evm_27.model.AmTr_v1.0_scaffold00004.32 locus=evm_27.TU.AmTr_v1.0_scaffold00004.32 ID=evm_27.model.AmTr_v1.0_scaffold00004.32.v1.0 annot-version=v1.0	Ambtr_seq1081		-	Y (0.999 | 1-23)	C	1	V5_BLAST_0.9SELF0.4OUT-REDO4-Cluster_410	V5_UCLUSTfixed_0.90-Cluster_273	-	-	-	-
>evm_27.model.AmTr_v1.0_scaffold00004.27 pacid=31550355 transcript=evm_27.model.AmTr_v1.0_scaffold00004.27 locus=evm_27.TU.AmTr_v1.0_scaffold00004.27 ID=evm_27.model.AmTr_v1.0_scaffold00004.27.v1.0 annot-version=v1.0	Ambtr_seq1088	F:GO:0051536; F:GO:0009055	F:GO:0005488	Y (0.991 | 1-59)	C	1	V5_BLAST_0.9SELF0.4OUT-REDO4-Cluster_164004	V5_UCLUSTfixed_0.90-Cluster_97284	-	-	-	-
>evm_27.model.AmTr_v1.0_scaffold00004.284 pacid=31550360 transcript=evm_27.model.AmTr_v1.0_scaffold00004.284 locus=evm_27.TU.AmTr_v1.0_scaffold00004.284 ID=evm_27.model.AmTr_v1.0_scaffold00004.284.v1.0 annot-version=v1.0	Ambtr_seq1093		-	Y (0.99 | 1-61)	C	1	V5_BLAST_0.9SELF0.4OUT-REDO4-Cluster_465	V5_UCLUSTfixed_0.90-Cluster_321	-	-	-	-
>evm_27.model.AmTr_v1.0_scaffold00004.250 pacid=31550361 transcript=evm_27.model.AmTr_v1.0_scaffold00004.250 locus=evm_27.TU.AmTr_v1.0_scaffold00004.250 ID=evm_27.model.AmTr_v1.0_scaffold00004.250.v1.0 annot-version=v1.0	Ambtr_seq1094		-	Y (0.96 | 1-24)	C	1	V5_BLAST_0.9SELF0.4OUT-REDO4-Cluster_9884	V5_UCLUSTfixed_0.90-Cluster_45849	-	-	-	-
>evm_27.model.AmTr_v1.0_scaffold00004.141 pacid=31550377 transcript=evm_27.model.AmTr_v1.0_scaffold00004.141 locus=evm_27.TU.AmTr_v1.0_scaffold00004.141 ID=evm_27.model.AmTr_v1.0_scaffold00004.141.v1.0 annot-version=v1.0	Ambtr_seq1110		-	Y (0.995 | 1-37)	C	1	V5_BLAST_0.9SELF0.4OUT-REDO4-Cluster_565	V5_UCLUSTfixed_0.90-Cluster_45250	-	-	-	-
>evm_27.model.AmTr_v1.0_scaffold00004.303 pacid=31550400 transcript=evm_27.model.AmTr_v1.0_scaffold00004.303 locus=evm_27.TU.AmTr_v1.0_scaffold00004.303 ID=evm_27.model.AmTr_v1.0_scaffold00004.303.v1.0 annot-version=v1.0	Ambtr_seq1133		-	Y (0.979 | 1-25)	C	1	V5_BLAST_0.9SELF0.4OUT-REDO4-Cluster_695	V5_UCLUSTfixed_0.90-Cluster_477	-	-	-	-
>evm_27.model.AmTr_v1.0_scaffold00004.10 pacid=31550411 transcript=evm_27.model.AmTr_v1.0_scaffold00004.10 locus=evm_27.TU.AmTr_v1.0_scaffold00004.10 ID=evm_27.model.AmTr_v1.0_scaffold00004.10.v1.0 annot-version=v1.0	Ambtr_seq1144		-	Y (0.998 | 1-41)	C	1	V5_BLAST_0.9SELF0.4OUT-REDO4-Cluster_164076	V5_UCLUSTfixed_0.90-Cluster_97567	-	-	-	-
>evm_27.model.AmTr_v1.0_scaffold00004.152 pacid=31550440 transcript=evm_27.model.AmTr_v1.0_scaffold00004.152 locus=evm_27.TU.AmTr_v1.0_scaffold00004.152 ID=evm_27.model.AmTr_v1.0_scaffold00004.152.v1.0 annot-version=v1.0	Ambtr_seq1173		-	Y (0.976 | 1-38)	C	1	V5_BLAST_0.9SELF0.4OUT-REDO4-Cluster_908	V5_UCLUSTfixed_0.90-Cluster_636	-	-	-	-
>evm_27.model.AmTr_v1.0_scaffold00004.142 pacid=31550461 transcript=evm_27.model.AmTr_v1.0_scaffold00004.142 locus=evm_27.TU.AmTr_v1.0_scaffold00004.142 ID=evm_27.model.AmTr_v1.0_scaffold00004.142.v1.0 annot-version=v1.0	Ambtr_seq1194		-	Y (0.989 | 1-26)	C	1	V5_BLAST_0.9SELF0.4OUT-REDO4-Cluster_163968	V5_UCLUSTfixed_0.90-Cluster_97447	-	-	-	-
>evm_27.model.AmTr_v1.0_scaffold00004.82 pacid=31550468 transcript=evm_27.model.AmTr_v1.0_scaffold00004.82 locus=evm_27.TU.AmTr_v1.0_scaffold00004.82 ID=evm_27.model.AmTr_v1.0_scaffold00004.82.v1.0 annot-version=v1.0	Ambtr_seq1201		-	Y (0.977 | 1-39)	C	1	V5_BLAST_0.9SELF0.4OUT-REDO4-Cluster_164281	V5_UCLUSTfixed_0.90-Cluster_97762	-	-	-	-
>evm_27.model.AmTr_v1.0_scaffold00004.188 pacid=31550498 transcript=evm_27.model.AmTr_v1.0_scaffold00004.188 locus=evm_27.TU.AmTr_v1.0_scaffold00004.188 ID=evm_27.model.AmTr_v1.0_scaffold00004.188.v1.0 annot-version=v1.0	Ambtr_seq1231		-	Y (0.998 | 1-35)	C	1	V5_BLAST_0.9SELF0.4OUT-REDO4-Cluster_1221	V5_UCLUSTfixed_0.90-Cluster_851	-	-	-	-
>evm_27.model.AmTr_v1.0_scaffold00004.240 pacid=31550503 transcript=evm_27.model.AmTr_v1.0_scaffold00004.240 locus=evm_27.TU.AmTr_v1.0_scaffold00004.240 ID=evm_27.model.AmTr_v1.0_scaffold00004.240.v1.0 annot-version=v1.0	Ambtr_seq1236		-	Y (0.999 | 1-45)	C	1	V5_BLAST_0.9SELF0.4OUT-REDO4-Cluster_1246	V5_UCLUSTfixed_0.90-Cluster_875	-	-	-	-
>evm_27.model.AmTr_v1.0_scaffold00004.255 pacid=31550544 transcript=evm_27.model.AmTr_v1.0_scaffold00004.255 locus=evm_27.TU.AmTr_v1.0_scaffold00004.255 ID=evm_27.model.AmTr_v1.0_scaffold00004.255.v1.0 annot-version=v1.0	Ambtr_seq1277		-	Y (0.998 | 1-24)	C	1	V5_BLAST_0.9SELF0.4OUT-REDO4-Cluster_1465	V5_UCLUSTfixed_0.90-Cluster_45143	-	-	-	-
>evm_27.model.AmTr_v1.0_scaffold00004.194 pacid=31550565 transcript=evm_27.model.AmTr_v1.0_scaffold00004.194 locus=evm_27.TU.AmTr_v1.0_scaffold00004.194 ID=evm_27.model.AmTr_v1.0_scaffold00004.194.v1.0 annot-version=v1.0	Ambtr_seq1298	P:GO:0055114; F:GO:0050661; P:GO:0033014; F:GO:0008883	F:GO:0000166;F:GO:0003824;P:GO:0009058;P:GO:0009987	Y (0.988 | 1-71)	C	1	V5_BLAST_0.9SELF0.4OUT-REDO4-Cluster_169248	V5_UCLUSTfixed_0.90-Cluster_102050	-	-	-	-
>evm_27.model.AmTr_v1.0_scaffold00004.127 pacid=31550567 transcript=evm_27.model.AmTr_v1.0_scaffold00004.127 locus=evm_27.TU.AmTr_v1.0_scaffold00004.127 ID=evm_27.model.AmTr_v1.0_scaffold00004.127.v1.0 annot-version=v1.0	Ambtr_seq1300		-	Y (0.941 | 1-40)	C	1	V5_BLAST_0.9SELF0.4OUT-REDO4-Cluster_163970	V5_UCLUSTfixed_0.90-Cluster_97449	-	-	-	-
>evm_27.model.AmTr_v1.0_scaffold00132.27 pacid=31550596 transcript=evm_27.model.AmTr_v1.0_scaffold00132.27 locus=evm_27.TU.AmTr_v1.0_scaffold00132.27 ID=evm_27.model.AmTr_v1.0_scaffold00132.27.v1.0 annot-version=v1.0	Ambtr_seq1329		-	Y (0.995 | 1-30)	C	1	V5_BLAST_0.9SELF0.4OUT-REDO4-Cluster_169864	V5_UCLUSTfixed_0.90-Cluster_1248	-	-	-	-
>evm_27.model.AmTr_v1.0_scaffold00132.20 pacid=31550610 transcript=evm_27.model.AmTr_v1.0_scaffold00132.20 locus=evm_27.TU.AmTr_v1.0_scaffold00132.20 ID=evm_27.model.AmTr_v1.0_scaffold00132.20.v1.0 annot-version=v1.0	Ambtr_seq1343		-	Y (0.974 | 1-56)	C	1	V5_BLAST_0.9SELF0.4OUT-REDO4-Cluster_1782	V5_UCLUSTfixed_0.90-Cluster_1299	-	-	-	-
>evm_27.model.AmTr_v1.0_scaffold00132.14 pacid=31550620 transcript=evm_27.model.AmTr_v1.0_scaffold00132.14 locus=evm_27.TU.AmTr_v1.0_scaffold00132.14 ID=evm_27.model.AmTr_v1.0_scaffold00132.14.v1.0 annot-version=v1.0	Ambtr_seq1353		-	Y (0.771 | 1-41)	C	1	V5_BLAST_0.9SELF0.4OUT-REDO4-Cluster_1826	V5_UCLUSTfixed_0.90-Cluster_1338	-	-	-	-
>evm_27.model.AmTr_v1.0_scaffold00132.11 pacid=31550622 transcript=evm_27.model.AmTr_v1.0_scaffold00132.11 locus=evm_27.TU.AmTr_v1.0_scaffold00132.11 ID=evm_27.model.AmTr_v1.0_scaffold00132.11.v1.0 annot-version=v1.0	Ambtr_seq1355		-	Y (1.0 | 1-41)	C	1	V5_BLAST_0.9SELF0.4OUT-REDO4-Cluster_165967	V5_UCLUSTfixed_0.90-Cluster_99294	-	-	-	-
>evm_27.model.AmTr_v1.0_scaffold00013.44 pacid=31550673 transcript=evm_27.model.AmTr_v1.0_scaffold00013.44 locus=evm_27.TU.AmTr_v1.0_scaffold00013.44 ID=evm_27.model.AmTr_v1.0_scaffold00013.44.v1.0 annot-version=v1.0	Ambtr_seq1406		-	Y (0.977 | 1-25)	C	1	V5_BLAST_0.9SELF0.4OUT-REDO4-Cluster_2121	V5_UCLUSTfixed_0.90-Cluster_1567	-	-	-	-
>evm_27.model.AmTr_v1.0_scaffold00013.191 pacid=31550681 transcript=evm_27.model.AmTr_v1.0_scaffold00013.191 locus=evm_27.TU.AmTr_v1.0_scaffold00013.191 ID=evm_27.model.AmTr_v1.0_scaffold00013.191.v1.0 annot-version=v1.0	Ambtr_seq1414		-	Y (0.979 | 1-22)	C	1	V5_BLAST_0.9SELF0.4OUT-REDO4-Cluster_2154	V5_UCLUSTfixed_0.90-Cluster_1598	-	-	-	-
>evm_27.model.AmTr_v1.0_scaffold00013.84 pacid=31550684 transcript=evm_27.model.AmTr_v1.0_scaffold00013.84 locus=evm_27.TU.AmTr_v1.0_scaffold00013.84 ID=evm_27.model.AmTr_v1.0_scaffold00013.84.v1.0 annot-version=v1.0	Ambtr_seq1417		-	Y (0.999 | 1-51)	C	1	V5_BLAST_0.9SELF0.4OUT-REDO4-Cluster_2168	V5_UCLUSTfixed_0.90-Cluster_1612	-	-	-	-
>evm_27.model.AmTr_v1.0_scaffold00013.83 pacid=31550690 transcript=evm_27.model.AmTr_v1.0_scaffold00013.83 locus=evm_27.TU.AmTr_v1.0_scaffold00013.83 ID=evm_27.model.AmTr_v1.0_scaffold00013.83.v1.0 annot-version=v1.0	Ambtr_seq1423		-	Y (0.996 | 1-30)	C	1	V5_BLAST_0.9SELF0.4OUT-REDO4-Cluster_2191	V5_UCLUSTfixed_0.90-Cluster_1635	-	-	-	-
>evm_27.model.AmTr_v1.0_scaffold00013.145 pacid=31550731 transcript=evm_27.model.AmTr_v1.0_scaffold00013.145 locus=evm_27.TU.AmTr_v1.0_scaffold00013.145 ID=evm_27.model.AmTr_v1.0_scaffold00013.145.v1.0 annot-version=v1.0	Ambtr_seq1464	P:GO:0006412; C:GO:0005840; C:GO:0005622; F:GO:0003735	F:GO:0005198;C:GO:0005840;P:GO:0006412	Y (0.999 | 1-41)	C	1	V5_BLAST_0.9SELF0.4OUT-REDO4-Cluster_163791	V5_UCLUSTfixed_0.90-Cluster_97253	-	-	-	-
>evm_27.model.AmTr_v1.0_scaffold00013.16 pacid=31550772 transcript=evm_27.model.AmTr_v1.0_scaffold00013.16 locus=evm_27.TU.AmTr_v1.0_scaffold00013.16 ID=evm_27.model.AmTr_v1.0_scaffold00013.16.v1.0 annot-version=v1.0	Ambtr_seq1505	C:GO:0005783	C:GO:0005783	Y (0.985 | 1-63)	C	1	V5_BLAST_0.9SELF0.4OUT-REDO4-Cluster_162073	V5_UCLUSTfixed_0.90-Cluster_95585	-	-	UniqueCluster_2007	X
>evm_27.model.AmTr_v1.0_scaffold00013.171 pacid=31550782 transcript=evm_27.model.AmTr_v1.0_scaffold00013.171 locus=evm_27.TU.AmTr_v1.0_scaffold00013.171 ID=evm_27.model.AmTr_v1.0_scaffold00013.171.v1.0 annot-version=v1.0	Ambtr_seq1515		-	Y (0.933 | 1-34)	C	1	V5_BLAST_0.9SELF0.4OUT-REDO4-Cluster_170347	V5_UCLUSTfixed_0.90-Cluster_97397	-	-	-	-
>evm_27.model.AmTr_v1.0_scaffold00013.185 pacid=31550788 transcript=evm_27.model.AmTr_v1.0_scaffold00013.185 locus=evm_27.TU.AmTr_v1.0_scaffold00013.185 ID=evm_27.model.AmTr_v1.0_scaffold00013.185.v1.0 annot-version=v1.0	Ambtr_seq1521	P:GO:0031167; F:GO:0008168	F:GO:0016740;P:GO:0006139	Y (0.998 | 1-52)	C	1	V5_BLAST_0.9SELF0.4OUT-REDO4-Cluster_167003	V5_UCLUSTfixed_0.90-Cluster_98591	-	-	-	-
>evm_27.model.AmTr_v1.0_scaffold00013.7 pacid=31550800 transcript=evm_27.model.AmTr_v1.0_scaffold00013.7 locus=evm_27.TU.AmTr_v1.0_scaffold00013.7 ID=evm_27.model.AmTr_v1.0_scaffold00013.7.v1.0 annot-version=v1.0	Ambtr_seq1533	P:GO:0006412; C:GO:0005840; C:GO:0005622; F:GO:0003735	F:GO:0005198;C:GO:0005840;P:GO:0006412	Y (0.997 | 1-50)	C	1	V5_BLAST_0.9SELF0.4OUT-REDO4-Cluster_162942	V5_UCLUSTfixed_0.90-Cluster_96366	-	-	-	-
>evm_27.model.AmTr_v1.0_scaffold00013.13 pacid=31550802 transcript=evm_27.model.AmTr_v1.0_scaffold00013.13 locus=evm_27.TU.AmTr_v1.0_scaffold00013.13 ID=evm_27.model.AmTr_v1.0_scaffold00013.13.v1.0 annot-version=v1.0	Ambtr_seq1535	F:GO:0030976; F:GO:0000287; F:GO:0003824	F:GO:0003824;F:GO:0005488	Y (0.999 | 1-25)	C	1	V5_BLAST_0.9SELF0.4OUT-REDO4-Cluster_165373	V5_UCLUSTfixed_0.90-Cluster_98818	-	-	-	-
>evm_27.model.AmTr_v1.0_scaffold00013.107 pacid=31550814 transcript=evm_27.model.AmTr_v1.0_scaffold00013.107 locus=evm_27.TU.AmTr_v1.0_scaffold00013.107 ID=evm_27.model.AmTr_v1.0_scaffold00013.107.v1.0 annot-version=v1.0	Ambtr_seq1547	C:GO:0016020; P:GO:0009765	P:GO:0006091;C:GO:0016020;P:GO:0015979	Y (1.0 | 1-41)	C	1	V5_BLAST_0.9SELF0.4OUT-REDO4-Cluster_163271	V5_UCLUSTfixed_0.90-Cluster_96405	-	-	-	-
>evm_27.model.AmTr_v1.0_scaffold00013.201 pacid=31550835 transcript=evm_27.model.AmTr_v1.0_scaffold00013.201 locus=evm_27.TU.AmTr_v1.0_scaffold00013.201 ID=evm_27.model.AmTr_v1.0_scaffold00013.201.v1.0 annot-version=v1.0	Ambtr_seq1568		-	Y (1.0 | 1-51)	C	1	V5_BLAST_0.9SELF0.4OUT-REDO4-Cluster_164159	V5_UCLUSTfixed_0.90-Cluster_97648	-	-	-	-
>evm_27.model.AmTr_v1.0_scaffold00013.128 pacid=31550839 transcript=evm_27.model.AmTr_v1.0_scaffold00013.128 locus=evm_27.TU.AmTr_v1.0_scaffold00013.128 ID=evm_27.model.AmTr_v1.0_scaffold00013.128.v1.0 annot-version=v1.0	Ambtr_seq1572		-	Y (0.775 | 1-56)	C	1	V5_BLAST_0.9SELF0.4OUT-REDO4-Cluster_166193	V5_UCLUSTfixed_0.90-Cluster_99501	-	-	-	-
>evm_27.model.AmTr_v1.0_scaffold00013.67 pacid=31550890 transcript=evm_27.model.AmTr_v1.0_scaffold00013.67 locus=evm_27.TU.AmTr_v1.0_scaffold00013.67 ID=evm_27.model.AmTr_v1.0_scaffold00013.67.v1.0 annot-version=v1.0	Ambtr_seq1623		-	Y (0.834 | 1-52)	C	1	V5_BLAST_0.9SELF0.4OUT-REDO4-Cluster_3243	V5_UCLUSTfixed_0.90-Cluster_2408	-	-	-	-
>evm_27.model.AmTr_v1.0_scaffold00013.127 pacid=31550891 transcript=evm_27.model.AmTr_v1.0_scaffold00013.127 locus=evm_27.TU.AmTr_v1.0_scaffold00013.127 ID=evm_27.model.AmTr_v1.0_scaffold00013.127.v1.0 annot-version=v1.0	Ambtr_seq1624	P:GO:0006508; F:GO:0004222	P:GO:0019538;F:GO:0016787	Y (1.0 | 1-41)	C	1	V5_BLAST_0.9SELF0.4OUT-REDO4-Cluster_168263	V5_UCLUSTfixed_0.90-Cluster_98589	-	-	-	-
>evm_27.model.AmTr_v1.0_scaffold00001.121 pacid=31550925 transcript=evm_27.model.AmTr_v1.0_scaffold00001.121 locus=evm_27.TU.AmTr_v1.0_scaffold00001.121 ID=evm_27.model.AmTr_v1.0_scaffold00001.121.v1.0 annot-version=v1.0	Ambtr_seq1658	F:GO:0008270	F:GO:0005488	Y (0.964 | 1-42)	C	1	V5_BLAST_0.9SELF0.4OUT-REDO4-Cluster_163217	V5_UCLUSTfixed_0.90-Cluster_96643	-	-	-	-
>evm_27.model.AmTr_v1.0_scaffold00001.510 pacid=31550926 transcript=evm_27.model.AmTr_v1.0_scaffold00001.510 locus=evm_27.TU.AmTr_v1.0_scaffold00001.510 ID=evm_27.model.AmTr_v1.0_scaffold00001.510.v1.0 annot-version=v1.0	Ambtr_seq1659		-	Y (0.999 | 1-71)	C	1	V5_BLAST_0.9SELF0.4OUT-REDO4-Cluster_166785	V5_UCLUSTfixed_0.90-Cluster_96444	-	-	-	-
>evm_27.model.AmTr_v1.0_scaffold00001.114 pacid=31550932 transcript=evm_27.model.AmTr_v1.0_scaffold00001.114 locus=evm_27.TU.AmTr_v1.0_scaffold00001.114 ID=evm_27.model.AmTr_v1.0_scaffold00001.114.v1.0 annot-version=v1.0	Ambtr_seq1665		-	Y (0.971 | 1-35)	C	1	V5_BLAST_0.9SELF0.4OUT-REDO4-Cluster_167086	V5_UCLUSTfixed_0.90-Cluster_100274	-	-	-	-
>evm_27.model.AmTr_v1.0_scaffold00001.229 pacid=31550935 transcript=evm_27.model.AmTr_v1.0_scaffold00001.229 locus=evm_27.TU.AmTr_v1.0_scaffold00001.229 ID=evm_27.model.AmTr_v1.0_scaffold00001.229.v1.0 annot-version=v1.0	Ambtr_seq1668		-	Y (1.0 | 1-71)	C	1	V5_BLAST_0.9SELF0.4OUT-REDO4-Cluster_163545	V5_UCLUSTfixed_0.90-Cluster_96989	-	-	-	-
>evm_27.model.AmTr_v1.0_scaffold00001.316 pacid=31550953 transcript=evm_27.model.AmTr_v1.0_scaffold00001.316 locus=evm_27.TU.AmTr_v1.0_scaffold00001.316 ID=evm_27.model.AmTr_v1.0_scaffold00001.316.v1.0 annot-version=v1.0	Ambtr_seq1686		-	Y (0.994 | 1-25)	C	1	V5_BLAST_0.9SELF0.4OUT-REDO4-Cluster_163469	V5_UCLUSTfixed_0.90-Cluster_2622	-	-	-	-
>evm_27.model.AmTr_v1.0_scaffold00001.320 pacid=31550959 transcript=evm_27.model.AmTr_v1.0_scaffold00001.320 locus=evm_27.TU.AmTr_v1.0_scaffold00001.320 ID=evm_27.model.AmTr_v1.0_scaffold00001.320.v1.0 annot-version=v1.0	Ambtr_seq1692		-	Y (0.993 | 1-45)	C	1	V5_BLAST_0.9SELF0.4OUT-REDO4-Cluster_163027	V5_UCLUSTfixed_0.90-Cluster_2652	-	-	-	-
>evm_27.model.AmTr_v1.0_scaffold00001.171 pacid=31550972 transcript=evm_27.model.AmTr_v1.0_scaffold00001.171 locus=evm_27.TU.AmTr_v1.0_scaffold00001.171 ID=evm_27.model.AmTr_v1.0_scaffold00001.171.v1.0 annot-version=v1.0	Ambtr_seq1705		-	Y (0.993 | 1-33)	C	1	V5_BLAST_0.9SELF0.4OUT-REDO4-Cluster_164520	V5_UCLUSTfixed_0.90-Cluster_97997	-	-	-	-
>evm_27.model.AmTr_v1.0_scaffold00001.367 pacid=31550991 transcript=evm_27.model.AmTr_v1.0_scaffold00001.367 locus=evm_27.TU.AmTr_v1.0_scaffold00001.367 ID=evm_27.model.AmTr_v1.0_scaffold00001.367.v1.0 annot-version=v1.0	Ambtr_seq1724	P:GO:0055114; F:GO:0016491; P:GO:0006633; F:GO:0005506	F:GO:0003824;P:GO:0006629;P:GO:0009058;P:GO:0044763;P:GO:0044711;F:GO:0005488;P:GO:0009987	Y (0.788 | 1-48)	C	1	V5_BLAST_0.9SELF0.4OUT-REDO4-Cluster_163468	V5_UCLUSTfixed_0.90-Cluster_96903	-	-	-	-
>evm_27.model.AmTr_v1.0_scaffold00001.249 pacid=31550994 transcript=evm_27.model.AmTr_v1.0_scaffold00001.249 locus=evm_27.TU.AmTr_v1.0_scaffold00001.249 ID=evm_27.model.AmTr_v1.0_scaffold00001.249.v1.0 annot-version=v1.0	Ambtr_seq1727	F:GO:0005524; P:GO:0006508; F:GO:0004222	F:GO:0000166;P:GO:0019538;F:GO:0016787	Y (1.0 | 1-51)	C	1	V5_BLAST_0.9SELF0.4OUT-REDO4-Cluster_163213	V5_UCLUSTfixed_0.90-Cluster_96639	-	-	-	-
>evm_27.model.AmTr_v1.0_scaffold00001.266 pacid=31551010 transcript=evm_27.model.AmTr_v1.0_scaffold00001.266 locus=evm_27.TU.AmTr_v1.0_scaffold00001.266 ID=evm_27.model.AmTr_v1.0_scaffold00001.266.v1.0 annot-version=v1.0	Ambtr_seq1743		-	Y (0.945 | 1-62)	C	1	V5_BLAST_0.9SELF0.4OUT-REDO4-Cluster_3749	V5_UCLUSTfixed_0.90-Cluster_2822	-	-	-	-
>evm_27.model.AmTr_v1.0_scaffold00001.327 pacid=31551017 transcript=evm_27.model.AmTr_v1.0_scaffold00001.327 locus=evm_27.TU.AmTr_v1.0_scaffold00001.327 ID=evm_27.model.AmTr_v1.0_scaffold00001.327.v1.0 annot-version=v1.0	Ambtr_seq1750		-	Y (0.975 | 1-27)	C	1	V5_BLAST_0.9SELF0.4OUT-REDO4-Cluster_3787	V5_UCLUSTfixed_0.90-Cluster_2847	-	-	-	-
>evm_27.model.AmTr_v1.0_scaffold00001.235 pacid=31551021 transcript=evm_27.model.AmTr_v1.0_scaffold00001.235 locus=evm_27.TU.AmTr_v1.0_scaffold00001.235 ID=evm_27.model.AmTr_v1.0_scaffold00001.235.v1.0 annot-version=v1.0	Ambtr_seq1754		-	Y (0.955 | 1-21)	C	1	V5_BLAST_0.9SELF0.4OUT-REDO4-Cluster_169179	V5_UCLUSTfixed_0.90-Cluster_2861	-	-	-	-
>evm_27.model.AmTr_v1.0_scaffold00001.4 pacid=31551027 transcript=evm_27.model.AmTr_v1.0_scaffold00001.4 locus=evm_27.TU.AmTr_v1.0_scaffold00001.4 ID=evm_27.model.AmTr_v1.0_scaffold00001.4.v1.0 annot-version=v1.0	Ambtr_seq1760		-	Y (0.999 | 1-23)	C	1	V5_BLAST_0.9SELF0.4OUT-REDO4-Cluster_3832	V5_UCLUSTfixed_0.90-Cluster_2881	-	-	-	-
>evm_27.model.AmTr_v1.0_scaffold00001.386 pacid=31551029 transcript=evm_27.model.AmTr_v1.0_scaffold00001.386 locus=evm_27.TU.AmTr_v1.0_scaffold00001.386 ID=evm_27.model.AmTr_v1.0_scaffold00001.386.v1.0 annot-version=v1.0	Ambtr_seq1762		-	Y (1.0 | 1-41)	C	1	V5_BLAST_0.9SELF0.4OUT-REDO4-Cluster_3837	V5_UCLUSTfixed_0.90-Cluster_2888	-	-	-	-
>evm_27.model.AmTr_v1.0_scaffold00001.83 pacid=31551044 transcript=evm_27.model.AmTr_v1.0_scaffold00001.83 locus=evm_27.TU.AmTr_v1.0_scaffold00001.83 ID=evm_27.model.AmTr_v1.0_scaffold00001.83.v1.0 annot-version=v1.0	Ambtr_seq1777		-	Y (1.0 | 1-28)	C	1	V5_BLAST_0.9SELF0.4OUT-REDO4-Cluster_3908	V5_UCLUSTfixed_0.90-Cluster_2947	-	-	-	-
>evm_27.model.AmTr_v1.0_scaffold00001.102 pacid=31551046 transcript=evm_27.model.AmTr_v1.0_scaffold00001.102 locus=evm_27.TU.AmTr_v1.0_scaffold00001.102 ID=evm_27.model.AmTr_v1.0_scaffold00001.102.v1.0 annot-version=v1.0	Ambtr_seq1779		-	Y (0.778 | 1-48)	C	1	V5_BLAST_0.9SELF0.4OUT-REDO4-Cluster_3919	V5_UCLUSTfixed_0.90-Cluster_2954	-	-	-	-
>evm_27.model.AmTr_v1.0_scaffold00001.206 pacid=31551052 transcript=evm_27.model.AmTr_v1.0_scaffold00001.206 locus=evm_27.TU.AmTr_v1.0_scaffold00001.206 ID=evm_27.model.AmTr_v1.0_scaffold00001.206.v1.0 annot-version=v1.0	Ambtr_seq1785	P:GO:0055085; C:GO:0016020; F:GO:0015297; F:GO:0015238; P:GO:0006855	C:GO:0016020;P:GO:0006810;P:GO:0044765;F:GO:0005215	Y (0.998 | 1-71)	C	1	V5_BLAST_0.9SELF0.4OUT-REDO4-Cluster_163549	V5_UCLUSTfixed_0.90-Cluster_96991	-	-	-	-
>evm_27.model.AmTr_v1.0_scaffold00001.490 pacid=31551067 transcript=evm_27.model.AmTr_v1.0_scaffold00001.490 locus=evm_27.TU.AmTr_v1.0_scaffold00001.490 ID=evm_27.model.AmTr_v1.0_scaffold00001.490.v1.0 annot-version=v1.0	Ambtr_seq1800		-	Y (0.999 | 1-51)	C	1	V5_BLAST_0.9SELF0.4OUT-REDO4-Cluster_4037	V5_UCLUSTfixed_0.90-Cluster_3031	-	-	-	-
>evm_27.model.AmTr_v1.0_scaffold00001.241 pacid=31551072 transcript=evm_27.model.AmTr_v1.0_scaffold00001.241 locus=evm_27.TU.AmTr_v1.0_scaffold00001.241 ID=evm_27.model.AmTr_v1.0_scaffold00001.241.v1.0 annot-version=v1.0	Ambtr_seq1805		-	Y (0.938 | 1-45)	C	1	V5_BLAST_0.9SELF0.4OUT-REDO4-Cluster_164037	V5_UCLUSTfixed_0.90-Cluster_97524	-	-	-	-
>evm_27.model.AmTr_v1.0_scaffold00001.483 pacid=31551079 transcript=evm_27.model.AmTr_v1.0_scaffold00001.483 locus=evm_27.TU.AmTr_v1.0_scaffold00001.483 ID=evm_27.model.AmTr_v1.0_scaffold00001.483.v1.0 annot-version=v1.0	Ambtr_seq1812	P:GO:0055114; F:GO:0020037; F:GO:0016705; F:GO:0005506	F:GO:0003824;P:GO:0008152;F:GO:0005488;P:GO:0044710	Y (1.0 | 1-22)	C	1	V5_BLAST_0.9SELF0.4OUT-REDO4-Cluster_164286	V5_UCLUSTfixed_0.90-Cluster_97766	-	-	-	-
>evm_27.model.AmTr_v1.0_scaffold00001.479 pacid=31551107 transcript=evm_27.model.AmTr_v1.0_scaffold00001.479 locus=evm_27.TU.AmTr_v1.0_scaffold00001.479 ID=evm_27.model.AmTr_v1.0_scaffold00001.479.v1.0 annot-version=v1.0	Ambtr_seq1840		-	Y (0.806 | 1-51)	C	1	V5_BLAST_0.9SELF0.4OUT-REDO4-Cluster_4236	V5_UCLUSTfixed_0.90-Cluster_3175	-	-	-	-
>evm_27.model.AmTr_v1.0_scaffold00001.59 pacid=31551120 transcript=evm_27.model.AmTr_v1.0_scaffold00001.59 locus=evm_27.TU.AmTr_v1.0_scaffold00001.59 ID=evm_27.model.AmTr_v1.0_scaffold00001.59.v1.0 annot-version=v1.0	Ambtr_seq1853	P:GO:0055114; F:GO:0045300; P:GO:0006631	F:GO:0003824;P:GO:0006629;P:GO:0044763;P:GO:0009987	Y (0.999 | 1-28)	C	1	V5_BLAST_0.9SELF0.4OUT-REDO4-Cluster_169679	V5_UCLUSTfixed_0.90-Cluster_100777	-	-	-	-
>evm_27.model.AmTr_v1.0_scaffold00001.236 pacid=31551128 transcript=evm_27.model.AmTr_v1.0_scaffold00001.236 locus=evm_27.TU.AmTr_v1.0_scaffold00001.236 ID=evm_27.model.AmTr_v1.0_scaffold00001.236.v1.0 annot-version=v1.0	Ambtr_seq1861		-	Y (0.989 | 1-40)	C	1	V5_BLAST_0.9SELF0.4OUT-REDO4-Cluster_163211	V5_UCLUSTfixed_0.90-Cluster_98924	-	-	-	-
>evm_27.model.AmTr_v1.0_scaffold00001.57 pacid=31551130 transcript=evm_27.model.AmTr_v1.0_scaffold00001.57 locus=evm_27.TU.AmTr_v1.0_scaffold00001.57 ID=evm_27.model.AmTr_v1.0_scaffold00001.57.v1.0 annot-version=v1.0	Ambtr_seq1863	P:GO:0008152; P:GO:0006741; F:GO:0003951	P:GO:0009058;P:GO:0044711;P:GO:0006139;F:GO:0016301	Y (0.99 | 1-49)	C	1	V5_BLAST_0.9SELF0.4OUT-REDO4-Cluster_163023	V5_UCLUSTfixed_0.90-Cluster_96456	-	-	-	-
>evm_27.model.AmTr_v1.0_scaffold00001.154 pacid=31551134 transcript=evm_27.model.AmTr_v1.0_scaffold00001.154 locus=evm_27.TU.AmTr_v1.0_scaffold00001.154 ID=evm_27.model.AmTr_v1.0_scaffold00001.154.v1.0 annot-version=v1.0	Ambtr_seq1867	F:GO:0003824	F:GO:0003824	Y (0.965 | 1-37)	C	1	V5_BLAST_0.9SELF0.4OUT-REDO4-Cluster_165736	V5_UCLUSTfixed_0.90-Cluster_92134	-	UniqueCluster_2468	-	X
>evm_27.model.AmTr_v1.0_scaffold00001.555 pacid=31551140 transcript=evm_27.model.AmTr_v1.0_scaffold00001.555 locus=evm_27.TU.AmTr_v1.0_scaffold00001.555 ID=evm_27.model.AmTr_v1.0_scaffold00001.555.v1.0 annot-version=v1.0	Ambtr_seq1873		-	Y (0.835 | 1-32)	C	1	V5_BLAST_0.9SELF0.4OUT-REDO4-Cluster_4397	V5_UCLUSTfixed_0.90-Cluster_45587	-	-	-	-
>evm_27.model.AmTr_v1.0_scaffold00001.111 pacid=31551160 transcript=evm_27.model.AmTr_v1.0_scaffold00001.111 locus=evm_27.TU.AmTr_v1.0_scaffold00001.111 ID=evm_27.model.AmTr_v1.0_scaffold00001.111.v1.0 annot-version=v1.0	Ambtr_seq1893		-	Y (0.998 | 1-30)	C	1	V5_BLAST_0.9SELF0.4OUT-REDO4-Cluster_163557	V5_UCLUSTfixed_0.90-Cluster_97004	-	-	-	-
>evm_27.model.AmTr_v1.0_scaffold00001.370 pacid=31551167 transcript=evm_27.model.AmTr_v1.0_scaffold00001.370 locus=evm_27.TU.AmTr_v1.0_scaffold00001.370 ID=evm_27.model.AmTr_v1.0_scaffold00001.370.v1.0 annot-version=v1.0	Ambtr_seq1900	F:GO:0016852; P:GO:0009236	F:GO:0003824;P:GO:0009058;P:GO:0044763;P:GO:0044711;P:GO:0009987	Y (0.999 | 1-41)	C	1	V5_BLAST_0.9SELF0.4OUT-REDO4-Cluster_156314	V5_UCLUSTfixed_0.90-Cluster_91386	-	-	-	-
>evm_27.model.AmTr_v1.0_scaffold00001.342 pacid=31551176 transcript=evm_27.model.AmTr_v1.0_scaffold00001.342 locus=evm_27.TU.AmTr_v1.0_scaffold00001.342 ID=evm_27.model.AmTr_v1.0_scaffold00001.342.v1.0 annot-version=v1.0	Ambtr_seq1909		-	Y (0.909 | 1-32)	C	1	V5_BLAST_0.9SELF0.4OUT-REDO4-Cluster_4564	V5_UCLUSTfixed_0.90-Cluster_3427	-	-	-	-
>evm_27.model.AmTr_v1.0_scaffold00001.354 pacid=31551181 transcript=evm_27.model.AmTr_v1.0_scaffold00001.354 locus=evm_27.TU.AmTr_v1.0_scaffold00001.354 ID=evm_27.model.AmTr_v1.0_scaffold00001.354.v1.0 annot-version=v1.0	Ambtr_seq1914		-	Y (0.787 | 1-40)	C	1	V5_BLAST_0.9SELF0.4OUT-REDO4-Cluster_4591	V5_UCLUSTfixed_0.90-Cluster_3449	-	-	-	-
>evm_27.model.AmTr_v1.0_scaffold00001.20 pacid=31551200 transcript=evm_27.model.AmTr_v1.0_scaffold00001.20 locus=evm_27.TU.AmTr_v1.0_scaffold00001.20 ID=evm_27.model.AmTr_v1.0_scaffold00001.20.v1.0 annot-version=v1.0	Ambtr_seq1933		-	Y (0.999 | 1-30)	C	1	V5_BLAST_0.9SELF0.4OUT-REDO4-Cluster_164679	V5_UCLUSTfixed_0.90-Cluster_98151	-	-	-	-
>evm_27.model.AmTr_v1.0_scaffold00001.393 pacid=31551210 transcript=evm_27.model.AmTr_v1.0_scaffold00001.393 locus=evm_27.TU.AmTr_v1.0_scaffold00001.393 ID=evm_27.model.AmTr_v1.0_scaffold00001.393.v1.0 annot-version=v1.0	Ambtr_seq1943	P:GO:0006418; F:GO:0005524; F:GO:0004812; F:GO:0000166; P:GO:0006433; C:GO:0005737; F:GO:0004827	F:GO:0000166;F:GO:0003824;C:GO:0005737;P:GO:0006139;P:GO:0006412	Y (0.999 | 1-21)	C	1	V5_BLAST_0.9SELF0.4OUT-REDO4-Cluster_170924	V5_UCLUSTfixed_0.90-Cluster_98787	-	-	-	-
>evm_27.model.AmTr_v1.0_scaffold00001.464 pacid=31551230 transcript=evm_27.model.AmTr_v1.0_scaffold00001.464 locus=evm_27.TU.AmTr_v1.0_scaffold00001.464 ID=evm_27.model.AmTr_v1.0_scaffold00001.464.v1.0 annot-version=v1.0	Ambtr_seq1963		-	Y (0.998 | 1-67)	C	1	V5_BLAST_0.9SELF0.4OUT-REDO4-Cluster_165674	V5_UCLUSTfixed_0.90-Cluster_99049	-	-	-	-
>evm_27.model.AmTr_v1.0_scaffold00001.122 pacid=31551269 transcript=evm_27.model.AmTr_v1.0_scaffold00001.122 locus=evm_27.TU.AmTr_v1.0_scaffold00001.122 ID=evm_27.model.AmTr_v1.0_scaffold00001.122.v1.0 annot-version=v1.0	Ambtr_seq2002		-	Y (0.981 | 1-48)	C	1	V5_BLAST_0.9SELF0.4OUT-REDO4-Cluster_163218	V5_UCLUSTfixed_0.90-Cluster_96644	-	-	-	-
>evm_27.model.AmTr_v1.0_scaffold00001.534 pacid=31551283 transcript=evm_27.model.AmTr_v1.0_scaffold00001.534 locus=evm_27.TU.AmTr_v1.0_scaffold00001.534 ID=evm_27.model.AmTr_v1.0_scaffold00001.534.v1.0 annot-version=v1.0	Ambtr_seq2016	F:GO:0005515	F:GO:0005515	Y (0.995 | 1-61)	C	1	V5_BLAST_0.9SELF0.4OUT-REDO4-Cluster_165935	V5_UCLUSTfixed_0.90-Cluster_85101	-	-	-	-
>evm_27.model.AmTr_v1.0_scaffold00001.187 pacid=31551317 transcript=evm_27.model.AmTr_v1.0_scaffold00001.187 locus=evm_27.TU.AmTr_v1.0_scaffold00001.187 ID=evm_27.model.AmTr_v1.0_scaffold00001.187.v1.0 annot-version=v1.0	Ambtr_seq2050	P:GO:0071704; F:GO:0016868; P:GO:0005975	P:GO:0005975;F:GO:0003824	Y (1.0 | 1-41)	C	1	V5_BLAST_0.9SELF0.4OUT-REDO4-Cluster_164584	V5_UCLUSTfixed_0.90-Cluster_98064	-	-	-	-
>evm_27.model.AmTr_v1.0_scaffold00001.250 pacid=31551334 transcript=evm_27.model.AmTr_v1.0_scaffold00001.250 locus=evm_27.TU.AmTr_v1.0_scaffold00001.250 ID=evm_27.model.AmTr_v1.0_scaffold00001.250.v1.0 annot-version=v1.0	Ambtr_seq2067		-	Y (0.992 | 1-27)	C	1	V5_BLAST_0.9SELF0.4OUT-REDO4-Cluster_5401	V5_UCLUSTfixed_0.90-Cluster_45347	-	-	-	-
>evm_27.model.AmTr_v1.0_scaffold00001.90 pacid=31551338 transcript=evm_27.model.AmTr_v1.0_scaffold00001.90 locus=evm_27.TU.AmTr_v1.0_scaffold00001.90 ID=evm_27.model.AmTr_v1.0_scaffold00001.90.v1.0 annot-version=v1.0	Ambtr_seq2071	P:GO:0055114; F:GO:0016491	F:GO:0003824;P:GO:0008152;P:GO:0044710	Y (0.999 | 1-51)	C	1	V5_BLAST_0.9SELF0.4OUT-REDO4-Cluster_163470	V5_UCLUSTfixed_0.90-Cluster_96904	-	-	-	-
>evm_27.model.AmTr_v1.0_scaffold00001.353 pacid=31551343 transcript=evm_27.model.AmTr_v1.0_scaffold00001.353 locus=evm_27.TU.AmTr_v1.0_scaffold00001.353 ID=evm_27.model.AmTr_v1.0_scaffold00001.353.v1.0 annot-version=v1.0	Ambtr_seq2076		-	Y (0.999 | 1-41)	C	1	V5_BLAST_0.9SELF0.4OUT-REDO4-Cluster_150500	V5_UCLUSTfixed_0.90-Cluster_4059	-	-	-	-
>evm_27.model.AmTr_v1.0_scaffold00001.167 pacid=31551366 transcript=evm_27.model.AmTr_v1.0_scaffold00001.167 locus=evm_27.TU.AmTr_v1.0_scaffold00001.167 ID=evm_27.model.AmTr_v1.0_scaffold00001.167.v1.0 annot-version=v1.0	Ambtr_seq2099	P:GO:0008299	P:GO:0006629;P:GO:0009058;P:GO:0044763;P:GO:0044711;P:GO:0009987	Y (0.999 | 1-28)	C	1	V5_BLAST_0.9SELF0.4OUT-REDO4-Cluster_166372	V5_UCLUSTfixed_0.90-Cluster_85204	-	-	-	-
>evm_27.model.AmTr_v1.0_scaffold00001.86 pacid=31551376 transcript=evm_27.model.AmTr_v1.0_scaffold00001.86 locus=evm_27.TU.AmTr_v1.0_scaffold00001.86 ID=evm_27.model.AmTr_v1.0_scaffold00001.86.v1.0 annot-version=v1.0	Ambtr_seq2109	F:GO:0008168; P:GO:0008152	P:GO:0008152;F:GO:0016740	Y (0.998 | 1-37)	C	1	V5_BLAST_0.9SELF0.4OUT-REDO4-Cluster_164858	V5_UCLUSTfixed_0.90-Cluster_98311	-	-	-	-
>evm_27.model.AmTr_v1.0_scaffold00001.130 pacid=31551393 transcript=evm_27.model.AmTr_v1.0_scaffold00001.130 locus=evm_27.TU.AmTr_v1.0_scaffold00001.130 ID=evm_27.model.AmTr_v1.0_scaffold00001.130.v1.0 annot-version=v1.0	Ambtr_seq2126	P:GO:0045454; F:GO:0015035; P:GO:0006662	P:GO:0019725;F:GO:0003824;P:GO:0008152;P:GO:0044710	Y (1.0 | 1-57)	C	1	V5_BLAST_0.9SELF0.4OUT-REDO4-Cluster_163219	V5_UCLUSTfixed_0.90-Cluster_96645	-	-	-	-
>evm_27.model.AmTr_v1.0_scaffold00001.191 pacid=31551396 transcript=evm_27.model.AmTr_v1.0_scaffold00001.191 locus=evm_27.TU.AmTr_v1.0_scaffold00001.191 ID=evm_27.model.AmTr_v1.0_scaffold00001.191.v1.0 annot-version=v1.0	Ambtr_seq2129		-	Y (0.999 | 1-71)	C	1	V5_BLAST_0.9SELF0.4OUT-REDO4-Cluster_163934	V5_UCLUSTfixed_0.90-Cluster_96946	-	-	-	-
>evm_27.model.AmTr_v1.0_scaffold00001.365 pacid=31551402 transcript=evm_27.model.AmTr_v1.0_scaffold00001.365 locus=evm_27.TU.AmTr_v1.0_scaffold00001.365 ID=evm_27.model.AmTr_v1.0_scaffold00001.365.v1.0 annot-version=v1.0	Ambtr_seq2135		-	Y (1.0 | 1-41)	C	1	V5_BLAST_0.9SELF0.4OUT-REDO4-Cluster_163024	V5_UCLUSTfixed_0.90-Cluster_96457	-	-	-	-
>evm_27.model.AmTr_v1.0_scaffold00001.387 pacid=31551405 transcript=evm_27.model.AmTr_v1.0_scaffold00001.387 locus=evm_27.TU.AmTr_v1.0_scaffold00001.387 ID=evm_27.model.AmTr_v1.0_scaffold00001.387.v1.0 annot-version=v1.0	Ambtr_seq2138		-	Y (1.0 | 1-41)	C	1	V5_BLAST_0.9SELF0.4OUT-REDO4-Cluster_163467	V5_UCLUSTfixed_0.90-Cluster_96902	-	-	-	-
>evm_27.model.AmTr_v1.0_scaffold00001.328 pacid=31551410 transcript=evm_27.model.AmTr_v1.0_scaffold00001.328 locus=evm_27.TU.AmTr_v1.0_scaffold00001.328 ID=evm_27.model.AmTr_v1.0_scaffold00001.328.v1.0 annot-version=v1.0	Ambtr_seq2143		-	Y (0.997 | 1-81)	C	1	V5_BLAST_0.9SELF0.4OUT-REDO4-Cluster_163095	V5_UCLUSTfixed_0.90-Cluster_96522	-	-	-	-
>evm_27.model.AmTr_v1.0_scaffold00001.503 pacid=31551440 transcript=evm_27.model.AmTr_v1.0_scaffold00001.503 locus=evm_27.TU.AmTr_v1.0_scaffold00001.503 ID=evm_27.model.AmTr_v1.0_scaffold00001.503.v1.0 annot-version=v1.0	Ambtr_seq2173	P:GO:0006412; C:GO:0005840; F:GO:0003735	F:GO:0005198;C:GO:0005840;P:GO:0006412	Y (0.988 | 1-34)	C	1	V5_BLAST_0.9SELF0.4OUT-REDO4-Cluster_170144	V5_UCLUSTfixed_0.90-Cluster_96929	-	-	-	-
>evm_27.model.AmTr_v1.0_scaffold00001.527 pacid=31551469 transcript=evm_27.model.AmTr_v1.0_scaffold00001.527 locus=evm_27.TU.AmTr_v1.0_scaffold00001.527 ID=evm_27.model.AmTr_v1.0_scaffold00001.527.v1.0 annot-version=v1.0	Ambtr_seq2202		-	Y (0.994 | 1-80)	C	1	V5_BLAST_0.9SELF0.4OUT-REDO4-Cluster_162630	V5_UCLUSTfixed_0.90-Cluster_96052	-	-	-	-
>evm_27.model.AmTr_v1.0_scaffold00001.481 pacid=31551485 transcript=evm_27.model.AmTr_v1.0_scaffold00001.481 locus=evm_27.TU.AmTr_v1.0_scaffold00001.481 ID=evm_27.model.AmTr_v1.0_scaffold00001.481.v1.0 annot-version=v1.0	Ambtr_seq2218		-	Y (0.97 | 1-33)	C	1	V5_BLAST_0.9SELF0.4OUT-REDO4-Cluster_6237	V5_UCLUSTfixed_0.90-Cluster_4593	-	-	-	-
>evm_27.model.AmTr_v1.0_scaffold00001.144 pacid=31551501 transcript=evm_27.model.AmTr_v1.0_scaffold00001.144 locus=evm_27.TU.AmTr_v1.0_scaffold00001.144 ID=evm_27.model.AmTr_v1.0_scaffold00001.144.v1.0 annot-version=v1.0	Ambtr_seq2234	F:GO:0003723; F:GO:0009982; P:GO:0009451; P:GO:0001522	F:GO:0003723;F:GO:0003824;P:GO:0006139	Y (0.997 | 1-41)	C	1	V5_BLAST_0.9SELF0.4OUT-REDO4-Cluster_165737	V5_UCLUSTfixed_0.90-Cluster_96647	-	-	-	-
>evm_27.model.AmTr_v1.0_scaffold00001.366 pacid=31551508 transcript=evm_27.model.AmTr_v1.0_scaffold00001.366 locus=evm_27.TU.AmTr_v1.0_scaffold00001.366 ID=evm_27.model.AmTr_v1.0_scaffold00001.366.v1.0 annot-version=v1.0	Ambtr_seq2241		-	Y (1.0 | 1-41)	C	1	V5_BLAST_0.9SELF0.4OUT-REDO4-Cluster_163096	V5_UCLUSTfixed_0.90-Cluster_96523	-	-	-	-
>evm_27.model.AmTr_v1.0_scaffold00129.35 pacid=31551509 transcript=evm_27.model.AmTr_v1.0_scaffold00129.35 locus=evm_27.TU.AmTr_v1.0_scaffold00129.35 ID=evm_27.model.AmTr_v1.0_scaffold00129.35.v1.0 annot-version=v1.0	Ambtr_seq2242		-	Y (0.979 | 1-26)	C	1	V5_BLAST_0.9SELF0.4OUT-REDO4-Cluster_6374	V5_UCLUSTfixed_0.90-Cluster_4690	-	-	-	-
>evm_27.model.AmTr_v1.0_scaffold00129.64 pacid=31551513 transcript=evm_27.model.AmTr_v1.0_scaffold00129.64 locus=evm_27.TU.AmTr_v1.0_scaffold00129.64 ID=evm_27.model.AmTr_v1.0_scaffold00129.64.v1.0 annot-version=v1.0	Ambtr_seq2246		-	Y (0.979 | 1-52)	C	1	V5_BLAST_0.9SELF0.4OUT-REDO4-Cluster_166749	V5_UCLUSTfixed_0.90-Cluster_4708	-	-	-	-
>evm_27.model.AmTr_v1.0_scaffold00129.89 pacid=31551522 transcript=evm_27.model.AmTr_v1.0_scaffold00129.89 locus=evm_27.TU.AmTr_v1.0_scaffold00129.89 ID=evm_27.model.AmTr_v1.0_scaffold00129.89.v1.0 annot-version=v1.0	Ambtr_seq2255	P:GO:0016567; F:GO:0004842	P:GO:0006464;F:GO:0016740	Y (0.915 | 1-64)	C	1	V5_BLAST_0.9SELF0.4OUT-REDO4-Cluster_166841	V5_UCLUSTfixed_0.90-Cluster_4739	UniqueCluster_1005	-	-	X
>evm_27.model.AmTr_v1.0_scaffold00129.87 pacid=31551525 transcript=evm_27.model.AmTr_v1.0_scaffold00129.87 locus=evm_27.TU.AmTr_v1.0_scaffold00129.87 ID=evm_27.model.AmTr_v1.0_scaffold00129.87.v1.0 annot-version=v1.0	Ambtr_seq2258	P:GO:0016567; F:GO:0004842	P:GO:0006464;F:GO:0016740	Y (0.834 | 1-82)	C	1	V5_BLAST_0.9SELF0.4OUT-REDO4-Cluster_6472	V5_UCLUSTfixed_0.90-Cluster_4753	-	-	-	-
>evm_27.model.AmTr_v1.0_scaffold00129.94 pacid=31551529 transcript=evm_27.model.AmTr_v1.0_scaffold00129.94 locus=evm_27.TU.AmTr_v1.0_scaffold00129.94 ID=evm_27.model.AmTr_v1.0_scaffold00129.94.v1.0 annot-version=v1.0	Ambtr_seq2262		-	Y (0.662 | 1-51)	C	1	V5_BLAST_0.9SELF0.4OUT-REDO4-Cluster_6491	V5_UCLUSTfixed_0.90-Cluster_4771	-	-	-	-
>evm_27.model.AmTr_v1.0_scaffold00129.69 pacid=31551549 transcript=evm_27.model.AmTr_v1.0_scaffold00129.69 locus=evm_27.TU.AmTr_v1.0_scaffold00129.69 ID=evm_27.model.AmTr_v1.0_scaffold00129.69.v1.0 annot-version=v1.0	Ambtr_seq2282		-	Y (0.884 | 1-42)	C	1	V5_BLAST_0.9SELF0.4OUT-REDO4-Cluster_166750	V5_UCLUSTfixed_0.90-Cluster_79547	-	-	-	-
>evm_27.model.AmTr_v1.0_scaffold00129.52 pacid=31551555 transcript=evm_27.model.AmTr_v1.0_scaffold00129.52 locus=evm_27.TU.AmTr_v1.0_scaffold00129.52 ID=evm_27.model.AmTr_v1.0_scaffold00129.52.v1.0 annot-version=v1.0	Ambtr_seq2288		-	Y (0.976 | 1-24)	C	1	V5_BLAST_0.9SELF0.4OUT-REDO4-Cluster_6601	V5_UCLUSTfixed_0.90-Cluster_4841	-	-	-	-
>evm_27.model.AmTr_v1.0_scaffold00129.54 pacid=31551562 transcript=evm_27.model.AmTr_v1.0_scaffold00129.54 locus=evm_27.TU.AmTr_v1.0_scaffold00129.54 ID=evm_27.model.AmTr_v1.0_scaffold00129.54.v1.0 annot-version=v1.0	Ambtr_seq2295		-	Y (0.996 | 1-34)	C	1	V5_BLAST_0.9SELF0.4OUT-REDO4-Cluster_6636	V5_UCLUSTfixed_0.90-Cluster_4871	-	-	-	-
>evm_27.model.AmTr_v1.0_scaffold00129.67 pacid=31551581 transcript=evm_27.model.AmTr_v1.0_scaffold00129.67 locus=evm_27.TU.AmTr_v1.0_scaffold00129.67 ID=evm_27.model.AmTr_v1.0_scaffold00129.67.v1.0 annot-version=v1.0	Ambtr_seq2314		-	Y (0.999 | 1-27)	C	1	V5_BLAST_0.9SELF0.4OUT-REDO4-Cluster_6729	V5_UCLUSTfixed_0.90-Cluster_4941	-	-	-	-
>evm_27.model.AmTr_v1.0_scaffold00129.9 pacid=31551602 transcript=evm_27.model.AmTr_v1.0_scaffold00129.9 locus=evm_27.TU.AmTr_v1.0_scaffold00129.9 ID=evm_27.model.AmTr_v1.0_scaffold00129.9.v1.0 annot-version=v1.0	Ambtr_seq2335		-	Y (0.622 | 1-51)	C	1	V5_BLAST_0.9SELF0.4OUT-REDO4-Cluster_6850	V5_UCLUSTfixed_0.90-Cluster_5031	-	-	-	-
>evm_27.model.AmTr_v1.0_scaffold00027.32 pacid=31551624 transcript=evm_27.model.AmTr_v1.0_scaffold00027.32 locus=evm_27.TU.AmTr_v1.0_scaffold00027.32 ID=evm_27.model.AmTr_v1.0_scaffold00027.32.v1.0 annot-version=v1.0	Ambtr_seq2357		-	Y (0.923 | 1-81)	C	1	V5_BLAST_0.9SELF0.4OUT-REDO4-Cluster_6952	V5_UCLUSTfixed_0.90-Cluster_5105	-	-	-	-
>evm_27.model.AmTr_v1.0_scaffold00027.140 pacid=31551626 transcript=evm_27.model.AmTr_v1.0_scaffold00027.140 locus=evm_27.TU.AmTr_v1.0_scaffold00027.140 ID=evm_27.model.AmTr_v1.0_scaffold00027.140.v1.0 annot-version=v1.0	Ambtr_seq2359		-	Y (0.969 | 1-33)	C	1	V5_BLAST_0.9SELF0.4OUT-REDO4-Cluster_6961	V5_UCLUSTfixed_0.90-Cluster_45497	-	-	-	-
>evm_27.model.AmTr_v1.0_scaffold00027.29 pacid=31551636 transcript=evm_27.model.AmTr_v1.0_scaffold00027.29 locus=evm_27.TU.AmTr_v1.0_scaffold00027.29 ID=evm_27.model.AmTr_v1.0_scaffold00027.29.v1.0 annot-version=v1.0	Ambtr_seq2369		-	Y (0.998 | 1-36)	C	1	V5_BLAST_0.9SELF0.4OUT-REDO4-Cluster_167708	V5_UCLUSTfixed_0.90-Cluster_92816	-	-	-	-
>evm_27.model.AmTr_v1.0_scaffold00027.82 pacid=31551646 transcript=evm_27.model.AmTr_v1.0_scaffold00027.82 locus=evm_27.TU.AmTr_v1.0_scaffold00027.82 ID=evm_27.model.AmTr_v1.0_scaffold00027.82.v1.0 annot-version=v1.0	Ambtr_seq2379	F:GO:0003824	F:GO:0003824	Y (1.0 | 1-61)	C	1	V5_BLAST_0.9SELF0.4OUT-REDO4-Cluster_163493	V5_UCLUSTfixed_0.90-Cluster_96925	-	-	-	-
>evm_27.model.AmTr_v1.0_scaffold00027.149 pacid=31551688 transcript=evm_27.model.AmTr_v1.0_scaffold00027.149 locus=evm_27.TU.AmTr_v1.0_scaffold00027.149 ID=evm_27.model.AmTr_v1.0_scaffold00027.149.v1.0 annot-version=v1.0	Ambtr_seq2421	C:GO:0016020	C:GO:0016020	Y (0.973 | 1-51)	C	1	V5_BLAST_0.9SELF0.4OUT-REDO4-Cluster_158383	V5_UCLUSTfixed_0.90-Cluster_5361	-	-	-	-
>evm_27.model.AmTr_v1.0_scaffold00027.126 pacid=31551698 transcript=evm_27.model.AmTr_v1.0_scaffold00027.126 locus=evm_27.TU.AmTr_v1.0_scaffold00027.126 ID=evm_27.model.AmTr_v1.0_scaffold00027.126.v1.0 annot-version=v1.0	Ambtr_seq2431		-	Y (0.933 | 1-36)	C	1	V5_BLAST_0.9SELF0.4OUT-REDO4-Cluster_7333	V5_UCLUSTfixed_0.90-Cluster_5397	-	-	-	-
>evm_27.model.AmTr_v1.0_scaffold00027.19 pacid=31551713 transcript=evm_27.model.AmTr_v1.0_scaffold00027.19 locus=evm_27.TU.AmTr_v1.0_scaffold00027.19 ID=evm_27.model.AmTr_v1.0_scaffold00027.19.v1.0 annot-version=v1.0	Ambtr_seq2446		-	Y (0.994 | 1-21)	C	1	V5_BLAST_0.9SELF0.4OUT-REDO4-Cluster_7396	V5_UCLUSTfixed_0.90-Cluster_46162	-	-	-	-
>evm_27.model.AmTr_v1.0_scaffold00027.138 pacid=31551720 transcript=evm_27.model.AmTr_v1.0_scaffold00027.138 locus=evm_27.TU.AmTr_v1.0_scaffold00027.138 ID=evm_27.model.AmTr_v1.0_scaffold00027.138.v1.0 annot-version=v1.0	Ambtr_seq2453		-	Y (0.995 | 1-30)	C	1	V5_BLAST_0.9SELF0.4OUT-REDO4-Cluster_7441	V5_UCLUSTfixed_0.90-Cluster_5468	-	-	-	-
>evm_27.model.AmTr_v1.0_scaffold00027.44 pacid=31551734 transcript=evm_27.model.AmTr_v1.0_scaffold00027.44 locus=evm_27.TU.AmTr_v1.0_scaffold00027.44 ID=evm_27.model.AmTr_v1.0_scaffold00027.44.v1.0 annot-version=v1.0	Ambtr_seq2467		-	Y (0.719 | 1-48)	C	1	V5_BLAST_0.9SELF0.4OUT-REDO4-Cluster_7525	V5_UCLUSTfixed_0.90-Cluster_5520	-	-	-	-
>evm_27.model.AmTr_v1.0_scaffold00027.81 pacid=31551737 transcript=evm_27.model.AmTr_v1.0_scaffold00027.81 locus=evm_27.TU.AmTr_v1.0_scaffold00027.81 ID=evm_27.model.AmTr_v1.0_scaffold00027.81.v1.0 annot-version=v1.0	Ambtr_seq2470		-	Y (0.998 | 1-44)	C	1	V5_BLAST_0.9SELF0.4OUT-REDO4-Cluster_163120	V5_UCLUSTfixed_0.90-Cluster_96545	-	-	-	-
>evm_27.model.AmTr_v1.0_scaffold00027.43 pacid=31551738 transcript=evm_27.model.AmTr_v1.0_scaffold00027.43 locus=evm_27.TU.AmTr_v1.0_scaffold00027.43 ID=evm_27.model.AmTr_v1.0_scaffold00027.43.v1.0 annot-version=v1.0	Ambtr_seq2471		-	Y (0.997 | 1-31)	C	1	V5_BLAST_0.9SELF0.4OUT-REDO4-Cluster_163117	V5_UCLUSTfixed_0.90-Cluster_96543	-	-	-	-
>evm_27.model.AmTr_v1.0_scaffold00027.79 pacid=31551748 transcript=evm_27.model.AmTr_v1.0_scaffold00027.79 locus=evm_27.TU.AmTr_v1.0_scaffold00027.79 ID=evm_27.model.AmTr_v1.0_scaffold00027.79.v1.0 annot-version=v1.0	Ambtr_seq2481		-	Y (0.974 | 1-29)	C	1	V5_BLAST_0.9SELF0.4OUT-REDO4-Cluster_163494	V5_UCLUSTfixed_0.90-Cluster_88030	-	-	-	-
>evm_27.model.AmTr_v1.0_scaffold00027.5 pacid=31551771 transcript=evm_27.model.AmTr_v1.0_scaffold00027.5 locus=evm_27.TU.AmTr_v1.0_scaffold00027.5 ID=evm_27.model.AmTr_v1.0_scaffold00027.5.v1.0 annot-version=v1.0	Ambtr_seq2504		-	Y (0.999 | 1-41)	C	1	V5_BLAST_0.9SELF0.4OUT-REDO4-Cluster_163014	V5_UCLUSTfixed_0.90-Cluster_96447	-	-	-	-
>evm_27.model.AmTr_v1.0_scaffold00031.9 pacid=31551795 transcript=evm_27.model.AmTr_v1.0_scaffold00031.9 locus=evm_27.TU.AmTr_v1.0_scaffold00031.9 ID=evm_27.model.AmTr_v1.0_scaffold00031.9.v1.0 annot-version=v1.0	Ambtr_seq2528		-	Y (0.886 | 1-50)	C	1	V5_BLAST_0.9SELF0.4OUT-REDO4-Cluster_169066	V5_UCLUSTfixed_0.90-Cluster_48386	-	-	-	-
>evm_27.model.AmTr_v1.0_scaffold00031.108 pacid=31551805 transcript=evm_27.model.AmTr_v1.0_scaffold00031.108 locus=evm_27.TU.AmTr_v1.0_scaffold00031.108 ID=evm_27.model.AmTr_v1.0_scaffold00031.108.v1.0 annot-version=v1.0	Ambtr_seq2538		-	Y (0.998 | 1-41)	C	1	V5_BLAST_0.9SELF0.4OUT-REDO4-Cluster_7939	V5_UCLUSTfixed_0.90-Cluster_5802	-	-	-	-
>evm_27.model.AmTr_v1.0_scaffold00031.109 pacid=31551831 transcript=evm_27.model.AmTr_v1.0_scaffold00031.109 locus=evm_27.TU.AmTr_v1.0_scaffold00031.109 ID=evm_27.model.AmTr_v1.0_scaffold00031.109.v1.0 annot-version=v1.0	Ambtr_seq2564		-	Y (0.998 | 1-61)	C	1	V5_BLAST_0.9SELF0.4OUT-REDO4-Cluster_8064	V5_UCLUSTfixed_0.90-Cluster_5894	-	-	-	-
>evm_27.model.AmTr_v1.0_scaffold00031.16 pacid=31551833 transcript=evm_27.model.AmTr_v1.0_scaffold00031.16 locus=evm_27.TU.AmTr_v1.0_scaffold00031.16 ID=evm_27.model.AmTr_v1.0_scaffold00031.16.v1.0 annot-version=v1.0	Ambtr_seq2566	F:GO:0051536; F:GO:0009055	F:GO:0005488	Y (1.0 | 1-52)	C	1	V5_BLAST_0.9SELF0.4OUT-REDO4-Cluster_164004	V5_UCLUSTfixed_0.90-Cluster_97487	-	-	-	-
>evm_27.model.AmTr_v1.0_scaffold00031.29 pacid=31551866 transcript=evm_27.model.AmTr_v1.0_scaffold00031.29 locus=evm_27.TU.AmTr_v1.0_scaffold00031.29 ID=evm_27.model.AmTr_v1.0_scaffold00031.29.v1.0 annot-version=v1.0	Ambtr_seq2599		-	Y (0.988 | 1-60)	C	1	V5_BLAST_0.9SELF0.4OUT-REDO4-Cluster_166934	V5_UCLUSTfixed_0.90-Cluster_46064	-	-	-	-
>evm_27.model.AmTr_v1.0_scaffold00031.31 pacid=31551871 transcript=evm_27.model.AmTr_v1.0_scaffold00031.31 locus=evm_27.TU.AmTr_v1.0_scaffold00031.31 ID=evm_27.model.AmTr_v1.0_scaffold00031.31.v1.0 annot-version=v1.0	Ambtr_seq2604		-	Y (0.999 | 1-41)	C	1	V5_BLAST_0.9SELF0.4OUT-REDO4-Cluster_170341	V5_UCLUSTfixed_0.90-Cluster_102976	-	-	-	-
>evm_27.model.AmTr_v1.0_scaffold00031.17 pacid=31551872 transcript=evm_27.model.AmTr_v1.0_scaffold00031.17 locus=evm_27.TU.AmTr_v1.0_scaffold00031.17 ID=evm_27.model.AmTr_v1.0_scaffold00031.17.v1.0 annot-version=v1.0	Ambtr_seq2605		-	Y (0.739 | 1-39)	C	1	V5_BLAST_0.9SELF0.4OUT-REDO4-Cluster_8317	V5_UCLUSTfixed_0.90-Cluster_6054	-	-	-	-
>evm_27.model.AmTr_v1.0_scaffold00031.26 pacid=31551875 transcript=evm_27.model.AmTr_v1.0_scaffold00031.26 locus=evm_27.TU.AmTr_v1.0_scaffold00031.26 ID=evm_27.model.AmTr_v1.0_scaffold00031.26.v1.0 annot-version=v1.0	Ambtr_seq2608		-	Y (0.962 | 1-28)	C	1	V5_BLAST_0.9SELF0.4OUT-REDO4-Cluster_166692	V5_UCLUSTfixed_0.90-Cluster_99984	-	-	-	-
>evm_27.model.AmTr_v1.0_scaffold00031.7 pacid=31551877 transcript=evm_27.model.AmTr_v1.0_scaffold00031.7 locus=evm_27.TU.AmTr_v1.0_scaffold00031.7 ID=evm_27.model.AmTr_v1.0_scaffold00031.7.v1.0 annot-version=v1.0	Ambtr_seq2610		-	Y (0.958 | 1-34)	C	1	V5_BLAST_0.9SELF0.4OUT-REDO4-Cluster_164434	V5_UCLUSTfixed_0.90-Cluster_97918	-	-	-	-
>evm_27.model.AmTr_v1.0_scaffold00031.99 pacid=31551883 transcript=evm_27.model.AmTr_v1.0_scaffold00031.99 locus=evm_27.TU.AmTr_v1.0_scaffold00031.99 ID=evm_27.model.AmTr_v1.0_scaffold00031.99.v1.0 annot-version=v1.0	Ambtr_seq2616	F:GO:0016301; F:GO:0005524; P:GO:0006614; F:GO:0005525; C:GO:0048500; F:GO:0008312	F:GO:0000166;F:GO:0003723;C:GO:0005737;F:GO:0016301;P:GO:0006810	Y (0.999 | 1-81)	C	1	V5_BLAST_0.9SELF0.4OUT-REDO4-Cluster_170734	V5_UCLUSTfixed_0.90-Cluster_97750	-	-	-	-
>evm_27.model.AmTr_v1.0_scaffold00126.29 pacid=31551902 transcript=evm_27.model.AmTr_v1.0_scaffold00126.29 locus=evm_27.TU.AmTr_v1.0_scaffold00126.29 ID=evm_27.model.AmTr_v1.0_scaffold00126.29.v1.0 annot-version=v1.0	Ambtr_seq2635		-	Y (0.957 | 1-77)	C	1	V5_BLAST_0.9SELF0.4OUT-REDO4-Cluster_166553	V5_UCLUSTfixed_0.90-Cluster_99844	-	-	-	-
>evm_27.model.AmTr_v1.0_scaffold00126.32 pacid=31551917 transcript=evm_27.model.AmTr_v1.0_scaffold00126.32 locus=evm_27.TU.AmTr_v1.0_scaffold00126.32 ID=evm_27.model.AmTr_v1.0_scaffold00126.32.v1.0 annot-version=v1.0	Ambtr_seq2650	F:GO:0016787; P:GO:0006541	P:GO:0008152;P:GO:0044763;P:GO:0044710;P:GO:0009987;F:GO:0016787	Y (1.0 | 1-51)	C	1	V5_BLAST_0.9SELF0.4OUT-REDO4-Cluster_166162	V5_UCLUSTfixed_0.90-Cluster_95808	-	-	-	-
>evm_27.model.AmTr_v1.0_scaffold00126.53 pacid=31551925 transcript=evm_27.model.AmTr_v1.0_scaffold00126.53 locus=evm_27.TU.AmTr_v1.0_scaffold00126.53 ID=evm_27.model.AmTr_v1.0_scaffold00126.53.v1.0 annot-version=v1.0	Ambtr_seq2658	F:GO:0005524; F:GO:0003676	F:GO:0000166;F:GO:0003676	Y (0.999 | 1-56)	C	1	V5_BLAST_0.9SELF0.4OUT-REDO4-Cluster_162836	V5_UCLUSTfixed_0.90-Cluster_96063	-	-	-	-
>evm_27.model.AmTr_v1.0_scaffold00126.1 pacid=31551953 transcript=evm_27.model.AmTr_v1.0_scaffold00126.1 locus=evm_27.TU.AmTr_v1.0_scaffold00126.1 ID=evm_27.model.AmTr_v1.0_scaffold00126.1.v1.0 annot-version=v1.0	Ambtr_seq2686	P:GO:0006508	P:GO:0019538	Y (0.986 | 1-28)	C	1	V5_BLAST_0.9SELF0.4OUT-REDO4-Cluster_163578	V5_UCLUSTfixed_0.90-Cluster_97023	-	-	-	-
>evm_27.model.AmTr_v1.0_scaffold00185.1 pacid=31551978 transcript=evm_27.model.AmTr_v1.0_scaffold00185.1 locus=evm_27.TU.AmTr_v1.0_scaffold00185.1 ID=evm_27.model.AmTr_v1.0_scaffold00185.1.v1.0 annot-version=v1.0	Ambtr_seq2711		-	Y (1.0 | 1-69)	C	1	V5_BLAST_0.9SELF0.4OUT-REDO4-Cluster_8812	V5_UCLUSTfixed_0.90-Cluster_46172	-	-	-	-
>evm_27.model.AmTr_v1.0_scaffold00556.1 pacid=31552002 transcript=evm_27.model.AmTr_v1.0_scaffold00556.1 locus=evm_27.TU.AmTr_v1.0_scaffold00556.1 ID=evm_27.model.AmTr_v1.0_scaffold00556.1.v1.0 annot-version=v1.0	Ambtr_seq2735		-	Y (0.993 | 1-78)	C	1	V5_BLAST_0.9SELF0.4OUT-REDO4-Cluster_8824	V5_UCLUSTfixed_0.90-Cluster_45723	-	-	-	-
>evm_27.model.AmTr_v1.0_scaffold01463.1 pacid=31552005 transcript=evm_27.model.AmTr_v1.0_scaffold01463.1 locus=evm_27.TU.AmTr_v1.0_scaffold01463.1 ID=evm_27.model.AmTr_v1.0_scaffold01463.1.v1.0 annot-version=v1.0	Ambtr_seq2738	F:GO:0016829; F:GO:0010333; P:GO:0008152	F:GO:0003824;P:GO:0008152	Y (0.934 | 1-52)	C	1	V5_BLAST_0.9SELF0.4OUT-REDO4-Cluster_80309	V5_UCLUSTfixed_0.90-Cluster_46094	-	-	-	-
>evm_27.model.AmTr_v1.0_scaffold00092.90 pacid=31552012 transcript=evm_27.model.AmTr_v1.0_scaffold00092.90 locus=evm_27.TU.AmTr_v1.0_scaffold00092.90 ID=evm_27.model.AmTr_v1.0_scaffold00092.90.v1.0 annot-version=v1.0	Ambtr_seq2745	P:GO:0055114; F:GO:0016491	F:GO:0003824;P:GO:0008152;P:GO:0044710	Y (0.994 | 1-62)	C	1	V5_BLAST_0.9SELF0.4OUT-REDO4-Cluster_163329	V5_UCLUSTfixed_0.90-Cluster_101825	-	-	-	-
>evm_27.model.AmTr_v1.0_scaffold00092.64 pacid=31552014 transcript=evm_27.model.AmTr_v1.0_scaffold00092.64 locus=evm_27.TU.AmTr_v1.0_scaffold00092.64 ID=evm_27.model.AmTr_v1.0_scaffold00092.64.v1.0 annot-version=v1.0	Ambtr_seq2747		-	Y (0.896 | 1-47)	C	1	V5_BLAST_0.9SELF0.4OUT-REDO4-Cluster_8828	V5_UCLUSTfixed_0.90-Cluster_6375	-	-	-	-
>evm_27.model.AmTr_v1.0_scaffold00092.44 pacid=31552020 transcript=evm_27.model.AmTr_v1.0_scaffold00092.44 locus=evm_27.TU.AmTr_v1.0_scaffold00092.44 ID=evm_27.model.AmTr_v1.0_scaffold00092.44.v1.0 annot-version=v1.0	Ambtr_seq2753		-	Y (0.972 | 1-27)	C	1	V5_BLAST_0.9SELF0.4OUT-REDO4-Cluster_155161	V5_UCLUSTfixed_0.90-Cluster_90698	-	-	-	-
>evm_27.model.AmTr_v1.0_scaffold00092.158 pacid=31552023 transcript=evm_27.model.AmTr_v1.0_scaffold00092.158 locus=evm_27.TU.AmTr_v1.0_scaffold00092.158 ID=evm_27.model.AmTr_v1.0_scaffold00092.158.v1.0 annot-version=v1.0	Ambtr_seq2756		-	Y (1.0 | 1-23)	C	1	V5_BLAST_0.9SELF0.4OUT-REDO4-Cluster_163844	V5_UCLUSTfixed_0.90-Cluster_97313	-	-	-	-
>evm_27.model.AmTr_v1.0_scaffold00092.30 pacid=31552025 transcript=evm_27.model.AmTr_v1.0_scaffold00092.30 locus=evm_27.TU.AmTr_v1.0_scaffold00092.30 ID=evm_27.model.AmTr_v1.0_scaffold00092.30.v1.0 annot-version=v1.0	Ambtr_seq2758		-	Y (0.997 | 1-41)	C	1	V5_BLAST_0.9SELF0.4OUT-REDO4-Cluster_8832	V5_UCLUSTfixed_0.90-Cluster_88120	-	-	-	-
>evm_27.model.AmTr_v1.0_scaffold00092.156 pacid=31552028 transcript=evm_27.model.AmTr_v1.0_scaffold00092.156 locus=evm_27.TU.AmTr_v1.0_scaffold00092.156 ID=evm_27.model.AmTr_v1.0_scaffold00092.156.v1.0 annot-version=v1.0	Ambtr_seq2761	P:GO:0008152; F:GO:0003824	F:GO:0003824;P:GO:0008152	Y (0.999 | 1-47)	C	1	V5_BLAST_0.9SELF0.4OUT-REDO4-Cluster_163713	V5_UCLUSTfixed_0.90-Cluster_97166	-	-	-	-
>evm_27.model.AmTr_v1.0_scaffold00092.68 pacid=31552057 transcript=evm_27.model.AmTr_v1.0_scaffold00092.68 locus=evm_27.TU.AmTr_v1.0_scaffold00092.68 ID=evm_27.model.AmTr_v1.0_scaffold00092.68.v1.0 annot-version=v1.0	Ambtr_seq2790		-	Y (0.995 | 1-29)	C	1	V5_BLAST_0.9SELF0.4OUT-REDO4-Cluster_158285	V5_UCLUSTfixed_0.90-Cluster_102725	-	-	UniqueCluster_1857	X
>evm_27.model.AmTr_v1.0_scaffold00092.82 pacid=31552067 transcript=evm_27.model.AmTr_v1.0_scaffold00092.82 locus=evm_27.TU.AmTr_v1.0_scaffold00092.82 ID=evm_27.model.AmTr_v1.0_scaffold00092.82.v1.0 annot-version=v1.0	Ambtr_seq2800	P:GO:0006508; F:GO:0004252	P:GO:0019538;F:GO:0016787	Y (0.999 | 1-39)	C	1	V5_BLAST_0.9SELF0.4OUT-REDO4-Cluster_154672	V5_UCLUSTfixed_0.90-Cluster_90384	-	-	-	-
>evm_27.model.AmTr_v1.0_scaffold00092.54 pacid=31552090 transcript=evm_27.model.AmTr_v1.0_scaffold00092.54 locus=evm_27.TU.AmTr_v1.0_scaffold00092.54 ID=evm_27.model.AmTr_v1.0_scaffold00092.54.v1.0 annot-version=v1.0	Ambtr_seq2823	F:GO:0005525	F:GO:0000166	Y (0.994 | 1-48)	C	1	V5_BLAST_0.9SELF0.4OUT-REDO4-Cluster_168670	V5_UCLUSTfixed_0.90-Cluster_96881	-	-	-	-
>evm_27.model.AmTr_v1.0_scaffold00092.121 pacid=31552120 transcript=evm_27.model.AmTr_v1.0_scaffold00092.121 locus=evm_27.TU.AmTr_v1.0_scaffold00092.121 ID=evm_27.model.AmTr_v1.0_scaffold00092.121.v1.0 annot-version=v1.0	Ambtr_seq2853		-	Y (0.791 | 1-40)	C	1	V5_BLAST_0.9SELF0.4OUT-REDO4-Cluster_8865	V5_UCLUSTfixed_0.90-Cluster_6408	-	-	-	-
>evm_27.model.AmTr_v1.0_scaffold00092.138 pacid=31552154 transcript=evm_27.model.AmTr_v1.0_scaffold00092.138 locus=evm_27.TU.AmTr_v1.0_scaffold00092.138 ID=evm_27.model.AmTr_v1.0_scaffold00092.138.v1.0 annot-version=v1.0	Ambtr_seq2887	C:GO:0042651; P:GO:0015979; C:GO:0009654; C:GO:0009523	C:GO:0016020;P:GO:0015979;C:GO:0009579	Y (1.0 | 1-41)	C	1	V5_BLAST_0.9SELF0.4OUT-REDO4-Cluster_170627	V5_UCLUSTfixed_0.90-Cluster_96882	-	-	-	-
>evm_27.model.AmTr_v1.0_scaffold00226.12 pacid=31552172 transcript=evm_27.model.AmTr_v1.0_scaffold00226.12 locus=evm_27.TU.AmTr_v1.0_scaffold00226.12 ID=evm_27.model.AmTr_v1.0_scaffold00226.12.v1.0 annot-version=v1.0	Ambtr_seq2905	C:GO:0016592; P:GO:0006357; F:GO:0001104	P:GO:0009058;P:GO:0006139;F:GO:0003674;C:GO:0005654	Y (0.987 | 1-81)	C	1	V5_BLAST_0.9SELF0.4OUT-REDO4-Cluster_164235	V5_UCLUSTfixed_0.90-Cluster_97715	-	-	-	-
>evm_27.model.AmTr_v1.0_scaffold00022.107 pacid=31552203 transcript=evm_27.model.AmTr_v1.0_scaffold00022.107 locus=evm_27.TU.AmTr_v1.0_scaffold00022.107 ID=evm_27.model.AmTr_v1.0_scaffold00022.107.v1.0 annot-version=v1.0	Ambtr_seq2936		-	Y (0.968 | 1-51)	C	1	V5_BLAST_0.9SELF0.4OUT-REDO4-Cluster_163205	V5_UCLUSTfixed_0.90-Cluster_96632	-	-	-	-
>evm_27.model.AmTr_v1.0_scaffold00022.51 pacid=31552210 transcript=evm_27.model.AmTr_v1.0_scaffold00022.51 locus=evm_27.TU.AmTr_v1.0_scaffold00022.51 ID=evm_27.model.AmTr_v1.0_scaffold00022.51.v1.0 annot-version=v1.0	Ambtr_seq2943		-	Y (0.999 | 1-51)	C	1	V5_BLAST_0.9SELF0.4OUT-REDO4-Cluster_163204	V5_UCLUSTfixed_0.90-Cluster_96630	-	-	-	-
>evm_27.model.AmTr_v1.0_scaffold00022.389 pacid=31552248 transcript=evm_27.model.AmTr_v1.0_scaffold00022.389 locus=evm_27.TU.AmTr_v1.0_scaffold00022.389 ID=evm_27.model.AmTr_v1.0_scaffold00022.389.v1.0 annot-version=v1.0	Ambtr_seq2981		-	Y (0.898 | 1-31)	C	1	V5_BLAST_0.9SELF0.4OUT-REDO4-Cluster_160996	V5_UCLUSTfixed_0.90-Cluster_6450	-	-	-	-
>evm_27.model.AmTr_v1.0_scaffold00022.267 pacid=31552259 transcript=evm_27.model.AmTr_v1.0_scaffold00022.267 locus=evm_27.TU.AmTr_v1.0_scaffold00022.267 ID=evm_27.model.AmTr_v1.0_scaffold00022.267.v1.0 annot-version=v1.0	Ambtr_seq2992		-	Y (0.998 | 1-35)	C	1	V5_BLAST_0.9SELF0.4OUT-REDO4-Cluster_8930	V5_UCLUSTfixed_0.90-Cluster_6455	-	-	-	-
>evm_27.model.AmTr_v1.0_scaffold00022.240 pacid=31552260 transcript=evm_27.model.AmTr_v1.0_scaffold00022.240 locus=evm_27.TU.AmTr_v1.0_scaffold00022.240 ID=evm_27.model.AmTr_v1.0_scaffold00022.240.v1.0 annot-version=v1.0	Ambtr_seq2993		-	Y (0.963 | 1-52)	C	1	V5_BLAST_0.9SELF0.4OUT-REDO4-Cluster_163134	V5_UCLUSTfixed_0.90-Cluster_96560	-	-	-	-
>evm_27.model.AmTr_v1.0_scaffold00022.37 pacid=31552289 transcript=evm_27.model.AmTr_v1.0_scaffold00022.37 locus=evm_27.TU.AmTr_v1.0_scaffold00022.37 ID=evm_27.model.AmTr_v1.0_scaffold00022.37.v1.0 annot-version=v1.0	Ambtr_seq3022	P:GO:0033014; F:GO:0004852	F:GO:0003824;P:GO:0009058;P:GO:0009987	Y (0.995 | 1-32)	C	1	V5_BLAST_0.9SELF0.4OUT-REDO4-Cluster_164465	V5_UCLUSTfixed_0.90-Cluster_6465	-	-	-	-
>evm_27.model.AmTr_v1.0_scaffold00022.249 pacid=31552300 transcript=evm_27.model.AmTr_v1.0_scaffold00022.249 locus=evm_27.TU.AmTr_v1.0_scaffold00022.249 ID=evm_27.model.AmTr_v1.0_scaffold00022.249.v1.0 annot-version=v1.0	Ambtr_seq3033		-	Y (0.995 | 1-36)	C	1	V5_BLAST_0.9SELF0.4OUT-REDO4-Cluster_8944	V5_UCLUSTfixed_0.90-Cluster_101997	-	UniqueCluster_3252	-	X
>evm_27.model.AmTr_v1.0_scaffold00022.46 pacid=31552316 transcript=evm_27.model.AmTr_v1.0_scaffold00022.46 locus=evm_27.TU.AmTr_v1.0_scaffold00022.46 ID=evm_27.model.AmTr_v1.0_scaffold00022.46.v1.0 annot-version=v1.0	Ambtr_seq3049		-	Y (0.962 | 1-32)	C	1	V5_BLAST_0.9SELF0.4OUT-REDO4-Cluster_168578	V5_UCLUSTfixed_0.90-Cluster_101489	-	-	-	-
>evm_27.model.AmTr_v1.0_scaffold00022.242 pacid=31552320 transcript=evm_27.model.AmTr_v1.0_scaffold00022.242 locus=evm_27.TU.AmTr_v1.0_scaffold00022.242 ID=evm_27.model.AmTr_v1.0_scaffold00022.242.v1.0 annot-version=v1.0	Ambtr_seq3053	F:GO:0005515; P:GO:0055114; F:GO:0046872; F:GO:0016702	F:GO:0005515;F:GO:0003824;P:GO:0008152;P:GO:0044710	Y (0.967 | 1-44)	C	1	V5_BLAST_0.9SELF0.4OUT-REDO4-Cluster_164328	V5_UCLUSTfixed_0.90-Cluster_97811	-	-	-	-
>evm_27.model.AmTr_v1.0_scaffold00022.210 pacid=31552329 transcript=evm_27.model.AmTr_v1.0_scaffold00022.210 locus=evm_27.TU.AmTr_v1.0_scaffold00022.210 ID=evm_27.model.AmTr_v1.0_scaffold00022.210.v1.0 annot-version=v1.0	Ambtr_seq3062	P:GO:0009165; F:GO:0004749; F:GO:0000287	P:GO:0009058;P:GO:0044711;F:GO:0016740;F:GO:0005488;P:GO:0006139	Y (0.998 | 1-27)	C	1	V5_BLAST_0.9SELF0.4OUT-REDO4-Cluster_170980	V5_UCLUSTfixed_0.90-Cluster_96961	-	-	-	-
>evm_27.model.AmTr_v1.0_scaffold00022.388 pacid=31552335 transcript=evm_27.model.AmTr_v1.0_scaffold00022.388 locus=evm_27.TU.AmTr_v1.0_scaffold00022.388 ID=evm_27.model.AmTr_v1.0_scaffold00022.388.v1.0 annot-version=v1.0	Ambtr_seq3068	F:GO:0016740; P:GO:0008033	F:GO:0016740;P:GO:0006139	Y (0.999 | 1-31)	C	1	V5_BLAST_0.9SELF0.4OUT-REDO4-Cluster_167716	V5_UCLUSTfixed_0.90-Cluster_97379	-	-	-	-
>evm_27.model.AmTr_v1.0_scaffold00022.100 pacid=31552336 transcript=evm_27.model.AmTr_v1.0_scaffold00022.100 locus=evm_27.TU.AmTr_v1.0_scaffold00022.100 ID=evm_27.model.AmTr_v1.0_scaffold00022.100.v1.0 annot-version=v1.0	Ambtr_seq3069	C:GO:0016020; P:GO:0009765	P:GO:0006091;C:GO:0016020;P:GO:0015979	Y (0.994 | 1-36)	C	1	V5_BLAST_0.9SELF0.4OUT-REDO4-Cluster_168580	V5_UCLUSTfixed_0.90-Cluster_101491	-	-	-	-
>evm_27.model.AmTr_v1.0_scaffold00022.245 pacid=31552339 transcript=evm_27.model.AmTr_v1.0_scaffold00022.245 locus=evm_27.TU.AmTr_v1.0_scaffold00022.245 ID=evm_27.model.AmTr_v1.0_scaffold00022.245.v1.0 annot-version=v1.0	Ambtr_seq3072		-	Y (0.998 | 1-61)	C	1	V5_BLAST_0.9SELF0.4OUT-REDO4-Cluster_8963	V5_UCLUSTfixed_0.90-Cluster_6487	-	-	-	-
>evm_27.model.AmTr_v1.0_scaffold00022.381 pacid=31552351 transcript=evm_27.model.AmTr_v1.0_scaffold00022.381 locus=evm_27.TU.AmTr_v1.0_scaffold00022.381 ID=evm_27.model.AmTr_v1.0_scaffold00022.381.v1.0 annot-version=v1.0	Ambtr_seq3084	F:GO:0005525	F:GO:0000166	Y (0.995 | 1-36)	C	1	V5_BLAST_0.9SELF0.4OUT-REDO4-Cluster_163239	V5_UCLUSTfixed_0.90-Cluster_93942	-	-	-	-
>evm_27.model.AmTr_v1.0_scaffold00022.11 pacid=31552363 transcript=evm_27.model.AmTr_v1.0_scaffold00022.11 locus=evm_27.TU.AmTr_v1.0_scaffold00022.11 ID=evm_27.model.AmTr_v1.0_scaffold00022.11.v1.0 annot-version=v1.0	Ambtr_seq3096		-	Y (0.999 | 1-55)	C	1	V5_BLAST_0.9SELF0.4OUT-REDO4-Cluster_166096	V5_UCLUSTfixed_0.90-Cluster_97081	-	-	-	-
>evm_27.model.AmTr_v1.0_scaffold00022.315 pacid=31552405 transcript=evm_27.model.AmTr_v1.0_scaffold00022.315 locus=evm_27.TU.AmTr_v1.0_scaffold00022.315 ID=evm_27.model.AmTr_v1.0_scaffold00022.315.v1.0 annot-version=v1.0	Ambtr_seq3138	F:GO:0046933; P:GO:0015986	P:GO:0009058;P:GO:0044711;P:GO:0044765;P:GO:0006139;P:GO:0006810;F:GO:0005215;F:GO:0016787	Y (0.979 | 1-38)	C	1	V5_BLAST_0.9SELF0.4OUT-REDO4-Cluster_163322	V5_UCLUSTfixed_0.90-Cluster_96754	-	-	-	-
>evm_27.model.AmTr_v1.0_scaffold00022.352 pacid=31552411 transcript=evm_27.model.AmTr_v1.0_scaffold00022.352 locus=evm_27.TU.AmTr_v1.0_scaffold00022.352 ID=evm_27.model.AmTr_v1.0_scaffold00022.352.v1.0 annot-version=v1.0	Ambtr_seq3144	C:GO:0019898; P:GO:0015979; C:GO:0009654; C:GO:0009523; F:GO:0005509	C:GO:0016020;P:GO:0015979;F:GO:0005488;C:GO:0009579	Y (0.999 | 1-41)	C	1	V5_BLAST_0.9SELF0.4OUT-REDO4-Cluster_162815	V5_UCLUSTfixed_0.90-Cluster_96238	-	-	-	-
>evm_27.model.AmTr_v1.0_scaffold00022.257 pacid=31552424 transcript=evm_27.model.AmTr_v1.0_scaffold00022.257 locus=evm_27.TU.AmTr_v1.0_scaffold00022.257 ID=evm_27.model.AmTr_v1.0_scaffold00022.257.v1.0 annot-version=v1.0	Ambtr_seq3157		-	Y (0.696 | 1-25)	C	1	V5_BLAST_0.9SELF0.4OUT-REDO4-Cluster_164277	V5_UCLUSTfixed_0.90-Cluster_97755	-	-	-	-
>evm_27.model.AmTr_v1.0_scaffold00022.47 pacid=31552430 transcript=evm_27.model.AmTr_v1.0_scaffold00022.47 locus=evm_27.TU.AmTr_v1.0_scaffold00022.47 ID=evm_27.model.AmTr_v1.0_scaffold00022.47.v1.0 annot-version=v1.0	Ambtr_seq3163		-	Y (0.971 | 1-39)	C	1	V5_BLAST_0.9SELF0.4OUT-REDO4-Cluster_163724	V5_UCLUSTfixed_0.90-Cluster_97182	-	-	-	-
>evm_27.model.AmTr_v1.0_scaffold00022.201 pacid=31552441 transcript=evm_27.model.AmTr_v1.0_scaffold00022.201 locus=evm_27.TU.AmTr_v1.0_scaffold00022.201 ID=evm_27.model.AmTr_v1.0_scaffold00022.201.v1.0 annot-version=v1.0	Ambtr_seq3174		-	Y (0.981 | 1-24)	C	1	V5_BLAST_0.9SELF0.4OUT-REDO4-Cluster_9004	V5_UCLUSTfixed_0.90-Cluster_6514	-	-	-	-
>evm_27.model.AmTr_v1.0_scaffold00022.344 pacid=31552447 transcript=evm_27.model.AmTr_v1.0_scaffold00022.344 locus=evm_27.TU.AmTr_v1.0_scaffold00022.344 ID=evm_27.model.AmTr_v1.0_scaffold00022.344.v1.0 annot-version=v1.0	Ambtr_seq3180		-	Y (0.902 | 1-25)	C	1	V5_BLAST_0.9SELF0.4OUT-REDO4-Cluster_165048	V5_UCLUSTfixed_0.90-Cluster_61451	-	-	-	-
>evm_27.model.AmTr_v1.0_scaffold00022.124 pacid=31552452 transcript=evm_27.model.AmTr_v1.0_scaffold00022.124 locus=evm_27.TU.AmTr_v1.0_scaffold00022.124 ID=evm_27.model.AmTr_v1.0_scaffold00022.124.v1.0 annot-version=v1.0	Ambtr_seq3185		-	Y (0.994 | 1-42)	C	1	V5_BLAST_0.9SELF0.4OUT-REDO4-Cluster_165799	V5_UCLUSTfixed_0.90-Cluster_87879	-	UniqueCluster_1510	-	X
>evm_27.model.AmTr_v1.0_scaffold00022.36 pacid=31552517 transcript=evm_27.model.AmTr_v1.0_scaffold00022.36 locus=evm_27.TU.AmTr_v1.0_scaffold00022.36 ID=evm_27.model.AmTr_v1.0_scaffold00022.36.v1.0 annot-version=v1.0	Ambtr_seq3250	P:GO:0006468; F:GO:0005524; F:GO:0004672	F:GO:0000166;P:GO:0006464;F:GO:0016301	Y (0.994 | 1-29)	C	1	V5_BLAST_0.9SELF0.4OUT-REDO4-Cluster_9043	V5_UCLUSTfixed_0.90-Cluster_6542	-	-	-	-
>evm_27.model.AmTr_v1.0_scaffold00022.161 pacid=31552546 transcript=evm_27.model.AmTr_v1.0_scaffold00022.161 locus=evm_27.TU.AmTr_v1.0_scaffold00022.161 ID=evm_27.model.AmTr_v1.0_scaffold00022.161.v1.0 annot-version=v1.0	Ambtr_seq3279		-	Y (0.651 | 1-60)	C	1	V5_BLAST_0.9SELF0.4OUT-REDO4-Cluster_170841	V5_UCLUSTfixed_0.90-Cluster_101997	-	UniqueCluster_3252	-	X
>evm_27.model.AmTr_v1.0_scaffold00022.60 pacid=31552551 transcript=evm_27.model.AmTr_v1.0_scaffold00022.60 locus=evm_27.TU.AmTr_v1.0_scaffold00022.60 ID=evm_27.model.AmTr_v1.0_scaffold00022.60.v1.0 annot-version=v1.0	Ambtr_seq3284		-	Y (0.755 | 1-81)	C	1	V5_BLAST_0.9SELF0.4OUT-REDO4-Cluster_9061	V5_UCLUSTfixed_0.90-Cluster_6560	-	-	-	-
>evm_27.model.AmTr_v1.0_scaffold00022.175 pacid=31552563 transcript=evm_27.model.AmTr_v1.0_scaffold00022.175 locus=evm_27.TU.AmTr_v1.0_scaffold00022.175 ID=evm_27.model.AmTr_v1.0_scaffold00022.175.v1.0 annot-version=v1.0	Ambtr_seq3296		-	Y (1.0 | 1-41)	C	1	V5_BLAST_0.9SELF0.4OUT-REDO4-Cluster_164305	V5_UCLUSTfixed_0.90-Cluster_97787	-	-	-	-
>evm_27.model.AmTr_v1.0_scaffold00022.387 pacid=31552570 transcript=evm_27.model.AmTr_v1.0_scaffold00022.387 locus=evm_27.TU.AmTr_v1.0_scaffold00022.387 ID=evm_27.model.AmTr_v1.0_scaffold00022.387.v1.0 annot-version=v1.0	Ambtr_seq3303	P:GO:0006164; F:GO:0005525; F:GO:0004019	F:GO:0000166;F:GO:0003824;P:GO:0009058;P:GO:0044711;P:GO:0006139	Y (0.998 | 1-49)	C	1	V5_BLAST_0.9SELF0.4OUT-REDO4-Cluster_169336	V5_UCLUSTfixed_0.90-Cluster_98945	-	-	-	-
>evm_27.model.AmTr_v1.0_scaffold00022.247 pacid=31552588 transcript=evm_27.model.AmTr_v1.0_scaffold00022.247 locus=evm_27.TU.AmTr_v1.0_scaffold00022.247 ID=evm_27.model.AmTr_v1.0_scaffold00022.247.v1.0 annot-version=v1.0	Ambtr_seq3321	F:GO:0005515; P:GO:0055114; F:GO:0046872; F:GO:0016702	F:GO:0005515;F:GO:0003824;P:GO:0008152;P:GO:0044710	Y (0.988 | 1-27)	C	1	V5_BLAST_0.9SELF0.4OUT-REDO4-Cluster_164328	V5_UCLUSTfixed_0.90-Cluster_97811	-	-	-	-
>evm_27.model.AmTr_v1.0_scaffold00138.51 pacid=31552605 transcript=evm_27.model.AmTr_v1.0_scaffold00138.51 locus=evm_27.TU.AmTr_v1.0_scaffold00138.51 ID=evm_27.model.AmTr_v1.0_scaffold00138.51.v1.0 annot-version=v1.0	Ambtr_seq3338		-	Y (0.649 | 1-71)	C	1	V5_BLAST_0.9SELF0.4OUT-REDO4-Cluster_169730	V5_UCLUSTfixed_0.90-Cluster_6580	-	-	-	-
>evm_27.model.AmTr_v1.0_scaffold00138.33 pacid=31552621 transcript=evm_27.model.AmTr_v1.0_scaffold00138.33 locus=evm_27.TU.AmTr_v1.0_scaffold00138.33 ID=evm_27.model.AmTr_v1.0_scaffold00138.33.v1.0 annot-version=v1.0	Ambtr_seq3354		-	Y (0.985 | 1-30)	C	1	V5_BLAST_0.9SELF0.4OUT-REDO4-Cluster_9092	V5_UCLUSTfixed_0.90-Cluster_6588	-	-	-	-
>evm_27.model.AmTr_v1.0_scaffold00138.9 pacid=31552624 transcript=evm_27.model.AmTr_v1.0_scaffold00138.9 locus=evm_27.TU.AmTr_v1.0_scaffold00138.9 ID=evm_27.model.AmTr_v1.0_scaffold00138.9.v1.0 annot-version=v1.0	Ambtr_seq3357	C:GO:0005634	C:GO:0005634	Y (0.891 | 1-27)	C	1	V5_BLAST_0.9SELF0.4OUT-REDO4-Cluster_162393	V5_UCLUSTfixed_0.90-Cluster_6591	-	-	-	-
>evm_27.model.AmTr_v1.0_scaffold00138.53 pacid=31552625 transcript=evm_27.model.AmTr_v1.0_scaffold00138.53 locus=evm_27.TU.AmTr_v1.0_scaffold00138.53 ID=evm_27.model.AmTr_v1.0_scaffold00138.53.v1.0 annot-version=v1.0	Ambtr_seq3358		-	Y (0.803 | 1-23)	C	1	V5_BLAST_0.9SELF0.4OUT-REDO4-Cluster_9095	V5_UCLUSTfixed_0.90-Cluster_6592	-	-	-	-
>evm_27.model.AmTr_v1.0_scaffold00138.54 pacid=31552630 transcript=evm_27.model.AmTr_v1.0_scaffold00138.54 locus=evm_27.TU.AmTr_v1.0_scaffold00138.54 ID=evm_27.model.AmTr_v1.0_scaffold00138.54.v1.0 annot-version=v1.0	Ambtr_seq3363		-	Y (0.977 | 1-41)	C	1	V5_BLAST_0.9SELF0.4OUT-REDO4-Cluster_9097	V5_UCLUSTfixed_0.90-Cluster_6594	-	-	-	-
>evm_27.model.AmTr_v1.0_scaffold00138.6 pacid=31552634 transcript=evm_27.model.AmTr_v1.0_scaffold00138.6 locus=evm_27.TU.AmTr_v1.0_scaffold00138.6 ID=evm_27.model.AmTr_v1.0_scaffold00138.6.v1.0 annot-version=v1.0	Ambtr_seq3367	F:GO:0003723; P:GO:0006418; F:GO:0005524; F:GO:0004812; F:GO:0000166; F:GO:0004831	F:GO:0000166;F:GO:0003723;F:GO:0003824;P:GO:0006139;P:GO:0006412	Y (0.968 | 1-39)	C	1	V5_BLAST_0.9SELF0.4OUT-REDO4-Cluster_162887	V5_UCLUSTfixed_0.90-Cluster_96304	-	-	-	-
>evm_27.model.AmTr_v1.0_scaffold00138.28 pacid=31552653 transcript=evm_27.model.AmTr_v1.0_scaffold00138.28 locus=evm_27.TU.AmTr_v1.0_scaffold00138.28 ID=evm_27.model.AmTr_v1.0_scaffold00138.28.v1.0 annot-version=v1.0	Ambtr_seq3386		-	Y (0.945 | 1-41)	C	1	V5_BLAST_0.9SELF0.4OUT-REDO4-Cluster_9111	V5_UCLUSTfixed_0.90-Cluster_6606	-	-	-	-
>evm_27.model.AmTr_v1.0_scaffold00082.4 pacid=31552664 transcript=evm_27.model.AmTr_v1.0_scaffold00082.4 locus=evm_27.TU.AmTr_v1.0_scaffold00082.4 ID=evm_27.model.AmTr_v1.0_scaffold00082.4.v1.0 annot-version=v1.0	Ambtr_seq3397		-	Y (0.991 | 1-34)	C	1	V5_BLAST_0.9SELF0.4OUT-REDO4-Cluster_9118	V5_UCLUSTfixed_0.90-Cluster_46224	-	-	-	-
>evm_27.model.AmTr_v1.0_scaffold00082.31 pacid=31552704 transcript=evm_27.model.AmTr_v1.0_scaffold00082.31 locus=evm_27.TU.AmTr_v1.0_scaffold00082.31 ID=evm_27.model.AmTr_v1.0_scaffold00082.31.v1.0 annot-version=v1.0	Ambtr_seq3437		-	Y (0.972 | 1-59)	C	1	V5_BLAST_0.9SELF0.4OUT-REDO4-Cluster_9147	V5_UCLUSTfixed_0.90-Cluster_6632	-	-	-	-
>evm_27.model.AmTr_v1.0_scaffold00145.20 pacid=31552715 transcript=evm_27.model.AmTr_v1.0_scaffold00145.20 locus=evm_27.TU.AmTr_v1.0_scaffold00145.20 ID=evm_27.model.AmTr_v1.0_scaffold00145.20.v1.0 annot-version=v1.0	Ambtr_seq3448	P:GO:0009231; F:GO:0008686; F:GO:0003935	P:GO:0009058;P:GO:0044763;P:GO:0044711;P:GO:0009987;F:GO:0016787	Y (0.853 | 1-47)	C	1	V5_BLAST_0.9SELF0.4OUT-REDO4-Cluster_164230	V5_UCLUSTfixed_0.90-Cluster_97592	-	-	-	-
>evm_27.model.AmTr_v1.0_scaffold00145.26 pacid=31552719 transcript=evm_27.model.AmTr_v1.0_scaffold00145.26 locus=evm_27.TU.AmTr_v1.0_scaffold00145.26 ID=evm_27.model.AmTr_v1.0_scaffold00145.26.v1.0 annot-version=v1.0	Ambtr_seq3452	C:GO:0019898; P:GO:0015979; C:GO:0009654; C:GO:0009523; F:GO:0005509	C:GO:0016020;P:GO:0015979;F:GO:0005488;C:GO:0009579	Y (0.999 | 1-61)	C	1	V5_BLAST_0.9SELF0.4OUT-REDO4-Cluster_164982	V5_UCLUSTfixed_0.90-Cluster_98418	-	-	-	-
>evm_27.model.AmTr_v1.0_scaffold00145.11 pacid=31552722 transcript=evm_27.model.AmTr_v1.0_scaffold00145.11 locus=evm_27.TU.AmTr_v1.0_scaffold00145.11 ID=evm_27.model.AmTr_v1.0_scaffold00145.11.v1.0 annot-version=v1.0	Ambtr_seq3455	C:GO:0016021; F:GO:0015116; P:GO:0008272; P:GO:0055085; C:GO:0016020; F:GO:0008271	C:GO:0016020;P:GO:0044765;P:GO:0006810;F:GO:0005215	Y (0.918 | 1-58)	C	1	V5_BLAST_0.9SELF0.4OUT-REDO4-Cluster_167751	V5_UCLUSTfixed_0.90-Cluster_100843	-	-	-	-
>evm_27.model.AmTr_v1.0_scaffold00145.31 pacid=31552727 transcript=evm_27.model.AmTr_v1.0_scaffold00145.31 locus=evm_27.TU.AmTr_v1.0_scaffold00145.31 ID=evm_27.model.AmTr_v1.0_scaffold00145.31.v1.0 annot-version=v1.0	Ambtr_seq3460		-	Y (0.997 | 1-29)	C	1	V5_BLAST_0.9SELF0.4OUT-REDO4-Cluster_160740	V5_UCLUSTfixed_0.90-Cluster_94737	-	-	UniqueCluster_1861	X
>evm_27.model.AmTr_v1.0_scaffold00145.35 pacid=31552731 transcript=evm_27.model.AmTr_v1.0_scaffold00145.35 locus=evm_27.TU.AmTr_v1.0_scaffold00145.35 ID=evm_27.model.AmTr_v1.0_scaffold00145.35.v1.0 annot-version=v1.0	Ambtr_seq3464	P:GO:0009089; F:GO:0008837	F:GO:0003824;P:GO:0009058;P:GO:0044763;P:GO:0044711;P:GO:0009987	Y (0.97 | 1-62)	C	1	V5_BLAST_0.9SELF0.4OUT-REDO4-Cluster_164229	V5_UCLUSTfixed_0.90-Cluster_97706	-	-	-	-
>evm_27.model.AmTr_v1.0_scaffold00145.28 pacid=31552735 transcript=evm_27.model.AmTr_v1.0_scaffold00145.28 locus=evm_27.TU.AmTr_v1.0_scaffold00145.28 ID=evm_27.model.AmTr_v1.0_scaffold00145.28.v1.0 annot-version=v1.0	Ambtr_seq3468	C:GO:0019898; P:GO:0015979; C:GO:0009654; C:GO:0009523; F:GO:0005509	C:GO:0016020;P:GO:0015979;F:GO:0005488;C:GO:0009579	Y (0.99 | 1-36)	C	1	V5_BLAST_0.9SELF0.4OUT-REDO4-Cluster_167755	V5_UCLUSTfixed_0.90-Cluster_100848	-	-	-	-
>evm_27.model.AmTr_v1.0_scaffold00145.1 pacid=31552744 transcript=evm_27.model.AmTr_v1.0_scaffold00145.1 locus=evm_27.TU.AmTr_v1.0_scaffold00145.1 ID=evm_27.model.AmTr_v1.0_scaffold00145.1.v1.0 annot-version=v1.0	Ambtr_seq3477		-	Y (0.997 | 1-52)	C	1	V5_BLAST_0.9SELF0.4OUT-REDO4-Cluster_164232	V5_UCLUSTfixed_0.90-Cluster_73338	-	-	-	-
>evm_27.model.AmTr_v1.0_scaffold00110.55 pacid=31552756 transcript=evm_27.model.AmTr_v1.0_scaffold00110.55 locus=evm_27.TU.AmTr_v1.0_scaffold00110.55 ID=evm_27.model.AmTr_v1.0_scaffold00110.55.v1.0 annot-version=v1.0	Ambtr_seq3489	F:GO:0008184; P:GO:0005975	P:GO:0005975;F:GO:0016740	Y (0.999 | 1-41)	C	1	V5_BLAST_0.9SELF0.4OUT-REDO4-Cluster_164684	V5_UCLUSTfixed_0.90-Cluster_100478	-	-	-	-
>evm_27.model.AmTr_v1.0_scaffold00110.17 pacid=31552769 transcript=evm_27.model.AmTr_v1.0_scaffold00110.17 locus=evm_27.TU.AmTr_v1.0_scaffold00110.17 ID=evm_27.model.AmTr_v1.0_scaffold00110.17.v1.0 annot-version=v1.0	Ambtr_seq3502	F:GO:0016887; F:GO:0005524; P:GO:0019538	F:GO:0000166;P:GO:0019538;F:GO:0016787	Y (1.0 | 1-50)	C	1	V5_BLAST_0.9SELF0.4OUT-REDO4-Cluster_169357	V5_UCLUSTfixed_0.90-Cluster_102476	-	-	-	-
>evm_27.model.AmTr_v1.0_scaffold00110.68 pacid=31552783 transcript=evm_27.model.AmTr_v1.0_scaffold00110.68 locus=evm_27.TU.AmTr_v1.0_scaffold00110.68 ID=evm_27.model.AmTr_v1.0_scaffold00110.68.v1.0 annot-version=v1.0	Ambtr_seq3516		-	Y (0.923 | 1-34)	C	1	V5_BLAST_0.9SELF0.4OUT-REDO4-Cluster_9192	V5_UCLUSTfixed_0.90-Cluster_6666	-	-	-	-
>evm_27.model.AmTr_v1.0_scaffold00110.34 pacid=31552799 transcript=evm_27.model.AmTr_v1.0_scaffold00110.34 locus=evm_27.TU.AmTr_v1.0_scaffold00110.34 ID=evm_27.model.AmTr_v1.0_scaffold00110.34.v1.0 annot-version=v1.0	Ambtr_seq3532	P:GO:0060236; P:GO:0032147; C:GO:0005874; C:GO:0005819	C:GO:0005856;P:GO:0016043;P:GO:0006464;P:GO:0007049	Y (0.995 | 1-21)	C	1	V5_BLAST_0.9SELF0.4OUT-REDO4-Cluster_163707	V5_UCLUSTfixed_0.90-Cluster_6674	-	-	-	-
>evm_27.model.AmTr_v1.0_scaffold00110.90 pacid=31552821 transcript=evm_27.model.AmTr_v1.0_scaffold00110.90 locus=evm_27.TU.AmTr_v1.0_scaffold00110.90 ID=evm_27.model.AmTr_v1.0_scaffold00110.90.v1.0 annot-version=v1.0	Ambtr_seq3554	F:GO:0016758; P:GO:0008152	P:GO:0008152;F:GO:0016740	Y (0.666 | 1-38)	C	1	V5_BLAST_0.9SELF0.4OUT-REDO4-Cluster_9213	V5_UCLUSTfixed_0.90-Cluster_45771	-	-	-	-
>evm_27.model.AmTr_v1.0_scaffold00110.93 pacid=31552829 transcript=evm_27.model.AmTr_v1.0_scaffold00110.93 locus=evm_27.TU.AmTr_v1.0_scaffold00110.93 ID=evm_27.model.AmTr_v1.0_scaffold00110.93.v1.0 annot-version=v1.0	Ambtr_seq3562		-	Y (0.998 | 1-61)	C	1	V5_BLAST_0.9SELF0.4OUT-REDO4-Cluster_168535	V5_UCLUSTfixed_0.90-Cluster_85780	-	-	-	-
>evm_27.model.AmTr_v1.0_scaffold00110.115 pacid=31552843 transcript=evm_27.model.AmTr_v1.0_scaffold00110.115 locus=evm_27.TU.AmTr_v1.0_scaffold00110.115 ID=evm_27.model.AmTr_v1.0_scaffold00110.115.v1.0 annot-version=v1.0	Ambtr_seq3576		-	Y (0.949 | 1-25)	C	1	V5_BLAST_0.9SELF0.4OUT-REDO4-Cluster_9223	V5_UCLUSTfixed_0.90-Cluster_6685	-	-	-	-
>evm_27.model.AmTr_v1.0_scaffold00110.29 pacid=31552856 transcript=evm_27.model.AmTr_v1.0_scaffold00110.29 locus=evm_27.TU.AmTr_v1.0_scaffold00110.29 ID=evm_27.model.AmTr_v1.0_scaffold00110.29.v1.0 annot-version=v1.0	Ambtr_seq3589		-	Y (0.999 | 1-58)	C	1	V5_BLAST_0.9SELF0.4OUT-REDO4-Cluster_163722	V5_UCLUSTfixed_0.90-Cluster_97178	-	-	-	-
>evm_27.model.AmTr_v1.0_scaffold00110.102 pacid=31552866 transcript=evm_27.model.AmTr_v1.0_scaffold00110.102 locus=evm_27.TU.AmTr_v1.0_scaffold00110.102 ID=evm_27.model.AmTr_v1.0_scaffold00110.102.v1.0 annot-version=v1.0	Ambtr_seq3599		-	Y (0.999 | 1-31)	C	1	V5_BLAST_0.9SELF0.4OUT-REDO4-Cluster_166571	V5_UCLUSTfixed_0.90-Cluster_98158	-	-	-	-
>evm_27.model.AmTr_v1.0_scaffold00110.101 pacid=31552871 transcript=evm_27.model.AmTr_v1.0_scaffold00110.101 locus=evm_27.TU.AmTr_v1.0_scaffold00110.101 ID=evm_27.model.AmTr_v1.0_scaffold00110.101.v1.0 annot-version=v1.0	Ambtr_seq3604	P:GO:0005975; F:GO:0005509; F:GO:0004556; F:GO:0043169; F:GO:0003824	P:GO:0005975;F:GO:0005488;F:GO:0016787	Y (0.994 | 1-26)	C	1	V5_BLAST_0.9SELF0.4OUT-REDO4-Cluster_165145	V5_UCLUSTfixed_0.90-Cluster_98578	-	-	-	-
>evm_27.model.AmTr_v1.0_scaffold00201.3 pacid=31552889 transcript=evm_27.model.AmTr_v1.0_scaffold00201.3 locus=evm_27.TU.AmTr_v1.0_scaffold00201.3 ID=evm_27.model.AmTr_v1.0_scaffold00201.3.v1.0 annot-version=v1.0	Ambtr_seq3622		-	Y (0.904 | 1-50)	C	1	V5_BLAST_0.9SELF0.4OUT-REDO4-Cluster_9244	V5_UCLUSTfixed_0.90-Cluster_6701	-	-	-	-
>evm_27.model.AmTr_v1.0_scaffold00012.112 pacid=31552910 transcript=evm_27.model.AmTr_v1.0_scaffold00012.112 locus=evm_27.TU.AmTr_v1.0_scaffold00012.112 ID=evm_27.model.AmTr_v1.0_scaffold00012.112.v1.0 annot-version=v1.0	Ambtr_seq3643	P:GO:0006412; C:GO:0005840; C:GO:0005622; F:GO:0003735	F:GO:0005198;C:GO:0005840;P:GO:0006412	Y (0.973 | 1-24)	C	1	V5_BLAST_0.9SELF0.4OUT-REDO4-Cluster_156924	V5_UCLUSTfixed_0.90-Cluster_96056	-	-	-	-
>evm_27.model.AmTr_v1.0_scaffold00012.286 pacid=31552917 transcript=evm_27.model.AmTr_v1.0_scaffold00012.286 locus=evm_27.TU.AmTr_v1.0_scaffold00012.286 ID=evm_27.model.AmTr_v1.0_scaffold00012.286.v1.0 annot-version=v1.0	Ambtr_seq3650	F:GO:0030246	F:GO:0030246	Y (0.931 | 1-68)	C	1	V5_BLAST_0.9SELF0.4OUT-REDO4-Cluster_9262	V5_UCLUSTfixed_0.90-Cluster_45780	-	-	-	-
>evm_27.model.AmTr_v1.0_scaffold00012.259 pacid=31552921 transcript=evm_27.model.AmTr_v1.0_scaffold00012.259 locus=evm_27.TU.AmTr_v1.0_scaffold00012.259 ID=evm_27.model.AmTr_v1.0_scaffold00012.259.v1.0 annot-version=v1.0	Ambtr_seq3654		-	Y (0.986 | 1-66)	C	1	V5_BLAST_0.9SELF0.4OUT-REDO4-Cluster_163936	V5_UCLUSTfixed_0.90-Cluster_97411	-	-	-	-
>evm_27.model.AmTr_v1.0_scaffold00012.260 pacid=31552936 transcript=evm_27.model.AmTr_v1.0_scaffold00012.260 locus=evm_27.TU.AmTr_v1.0_scaffold00012.260 ID=evm_27.model.AmTr_v1.0_scaffold00012.260.v1.0 annot-version=v1.0	Ambtr_seq3669	C:GO:0019867	C:GO:0016020	Y (0.99 | 1-81)	C	1	V5_BLAST_0.9SELF0.4OUT-REDO4-Cluster_163937	V5_UCLUSTfixed_0.90-Cluster_97412	-	-	-	-
>evm_27.model.AmTr_v1.0_scaffold00012.211 pacid=31552951 transcript=evm_27.model.AmTr_v1.0_scaffold00012.211 locus=evm_27.TU.AmTr_v1.0_scaffold00012.211 ID=evm_27.model.AmTr_v1.0_scaffold00012.211.v1.0 annot-version=v1.0	Ambtr_seq3684		-	Y (0.999 | 1-46)	C	1	V5_BLAST_0.9SELF0.4OUT-REDO4-Cluster_164250	V5_UCLUSTfixed_0.90-Cluster_53115	-	-	-	-
>evm_27.model.AmTr_v1.0_scaffold00012.41 pacid=31553000 transcript=evm_27.model.AmTr_v1.0_scaffold00012.41 locus=evm_27.TU.AmTr_v1.0_scaffold00012.41 ID=evm_27.model.AmTr_v1.0_scaffold00012.41.v1.0 annot-version=v1.0	Ambtr_seq3733		-	Y (0.979 | 1-34)	C	1	V5_BLAST_0.9SELF0.4OUT-REDO4-Cluster_164241	V5_UCLUSTfixed_0.90-Cluster_97717	-	-	-	-
>evm_27.model.AmTr_v1.0_scaffold00012.304 pacid=31553007 transcript=evm_27.model.AmTr_v1.0_scaffold00012.304 locus=evm_27.TU.AmTr_v1.0_scaffold00012.304 ID=evm_27.model.AmTr_v1.0_scaffold00012.304.v1.0 annot-version=v1.0	Ambtr_seq3740		-	Y (0.997 | 1-49)	C	1	V5_BLAST_0.9SELF0.4OUT-REDO4-Cluster_162759	V5_UCLUSTfixed_0.90-Cluster_96182	-	-	-	-
>evm_27.model.AmTr_v1.0_scaffold00012.48 pacid=31553021 transcript=evm_27.model.AmTr_v1.0_scaffold00012.48 locus=evm_27.TU.AmTr_v1.0_scaffold00012.48 ID=evm_27.model.AmTr_v1.0_scaffold00012.48.v1.0 annot-version=v1.0	Ambtr_seq3754		-	Y (0.996 | 1-26)	C	1	V5_BLAST_0.9SELF0.4OUT-REDO4-Cluster_9315	V5_UCLUSTfixed_0.90-Cluster_6746	-	-	-	-
>evm_27.model.AmTr_v1.0_scaffold00012.61 pacid=31553024 transcript=evm_27.model.AmTr_v1.0_scaffold00012.61 locus=evm_27.TU.AmTr_v1.0_scaffold00012.61 ID=evm_27.model.AmTr_v1.0_scaffold00012.61.v1.0 annot-version=v1.0	Ambtr_seq3757	P:GO:0055114; F:GO:0016616; P:GO:0006694; F:GO:0003854	F:GO:0003824;P:GO:0006629;P:GO:0009058;P:GO:0044711	Y (0.976 | 1-39)	C	1	V5_BLAST_0.9SELF0.4OUT-REDO4-Cluster_166195	V5_UCLUSTfixed_0.90-Cluster_99661	-	-	-	-
>evm_27.model.AmTr_v1.0_scaffold00012.292 pacid=31553031 transcript=evm_27.model.AmTr_v1.0_scaffold00012.292 locus=evm_27.TU.AmTr_v1.0_scaffold00012.292 ID=evm_27.model.AmTr_v1.0_scaffold00012.292.v1.0 annot-version=v1.0	Ambtr_seq3764	F:GO:0005524	F:GO:0000166	Y (0.969 | 1-51)	C	1	V5_BLAST_0.9SELF0.4OUT-REDO4-Cluster_170597	V5_UCLUSTfixed_0.90-Cluster_97729	-	-	-	-
>evm_27.model.AmTr_v1.0_scaffold00012.101 pacid=31553051 transcript=evm_27.model.AmTr_v1.0_scaffold00012.101 locus=evm_27.TU.AmTr_v1.0_scaffold00012.101 ID=evm_27.model.AmTr_v1.0_scaffold00012.101.v1.0 annot-version=v1.0	Ambtr_seq3784		-	Y (1.0 | 1-30)	C	1	V5_BLAST_0.9SELF0.4OUT-REDO4-Cluster_9331	V5_UCLUSTfixed_0.90-Cluster_6759	-	-	-	-
>evm_27.model.AmTr_v1.0_scaffold00012.274 pacid=31553078 transcript=evm_27.model.AmTr_v1.0_scaffold00012.274 locus=evm_27.TU.AmTr_v1.0_scaffold00012.274 ID=evm_27.model.AmTr_v1.0_scaffold00012.274.v1.0 annot-version=v1.0	Ambtr_seq3811		-	Y (0.788 | 1-49)	C	1	V5_BLAST_0.9SELF0.4OUT-REDO4-Cluster_9345	V5_UCLUSTfixed_0.90-Cluster_45804	-	-	-	-
>evm_27.model.AmTr_v1.0_scaffold00012.328 pacid=31553091 transcript=evm_27.model.AmTr_v1.0_scaffold00012.328 locus=evm_27.TU.AmTr_v1.0_scaffold00012.328 ID=evm_27.model.AmTr_v1.0_scaffold00012.328.v1.0 annot-version=v1.0	Ambtr_seq3824	P:GO:0006352; C:GO:0005669	P:GO:0009058;P:GO:0006139;C:GO:0005654	Y (0.857 | 1-69)	C	1	V5_BLAST_0.9SELF0.4OUT-REDO4-Cluster_166697	V5_UCLUSTfixed_0.90-Cluster_77708	-	-	-	-
>evm_27.model.AmTr_v1.0_scaffold00012.228 pacid=31553101 transcript=evm_27.model.AmTr_v1.0_scaffold00012.228 locus=evm_27.TU.AmTr_v1.0_scaffold00012.228 ID=evm_27.model.AmTr_v1.0_scaffold00012.228.v1.0 annot-version=v1.0	Ambtr_seq3834	P:GO:0055114; F:GO:0016491; F:GO:0005507	F:GO:0003824;P:GO:0008152;F:GO:0005488;P:GO:0044710	Y (0.997 | 1-60)	C	1	V5_BLAST_0.9SELF0.4OUT-REDO4-Cluster_170390	V5_UCLUSTfixed_0.90-Cluster_103465	-	-	-	-
>evm_27.model.AmTr_v1.0_scaffold00012.95 pacid=31553118 transcript=evm_27.model.AmTr_v1.0_scaffold00012.95 locus=evm_27.TU.AmTr_v1.0_scaffold00012.95 ID=evm_27.model.AmTr_v1.0_scaffold00012.95.v1.0 annot-version=v1.0	Ambtr_seq3851		-	Y (0.995 | 1-52)	C	1	V5_BLAST_0.9SELF0.4OUT-REDO4-Cluster_9362	V5_UCLUSTfixed_0.90-Cluster_6787	-	-	-	-
>evm_27.model.AmTr_v1.0_scaffold00012.99 pacid=31553126 transcript=evm_27.model.AmTr_v1.0_scaffold00012.99 locus=evm_27.TU.AmTr_v1.0_scaffold00012.99 ID=evm_27.model.AmTr_v1.0_scaffold00012.99.v1.0 annot-version=v1.0	Ambtr_seq3859		-	Y (0.98 | 1-56)	C	1	V5_BLAST_0.9SELF0.4OUT-REDO4-Cluster_147131	V5_UCLUSTfixed_0.90-Cluster_79222	-	-	-	-
>evm_27.model.AmTr_v1.0_scaffold00012.59 pacid=31553127 transcript=evm_27.model.AmTr_v1.0_scaffold00012.59 locus=evm_27.TU.AmTr_v1.0_scaffold00012.59 ID=evm_27.model.AmTr_v1.0_scaffold00012.59.v1.0 annot-version=v1.0	Ambtr_seq3860	P:GO:0006526; F:GO:0004358	P:GO:0009058;P:GO:0044763;P:GO:0044711;F:GO:0016740;P:GO:0009987	Y (0.99 | 1-33)	C	1	V5_BLAST_0.9SELF0.4OUT-REDO4-Cluster_169877	V5_UCLUSTfixed_0.90-Cluster_102573	-	-	-	-
>evm_27.model.AmTr_v1.0_scaffold00012.293 pacid=31553143 transcript=evm_27.model.AmTr_v1.0_scaffold00012.293 locus=evm_27.TU.AmTr_v1.0_scaffold00012.293 ID=evm_27.model.AmTr_v1.0_scaffold00012.293.v1.0 annot-version=v1.0	Ambtr_seq3876	P:GO:0055085; C:GO:0016021	C:GO:0016020;P:GO:0006810	Y (0.998 | 1-41)	C	1	V5_BLAST_0.9SELF0.4OUT-REDO4-Cluster_163938	V5_UCLUSTfixed_0.90-Cluster_97413	-	-	-	-
>evm_27.model.AmTr_v1.0_scaffold00012.301 pacid=31553154 transcript=evm_27.model.AmTr_v1.0_scaffold00012.301 locus=evm_27.TU.AmTr_v1.0_scaffold00012.301 ID=evm_27.model.AmTr_v1.0_scaffold00012.301.v1.0 annot-version=v1.0	Ambtr_seq3887		-	Y (1.0 | 1-32)	C	1	V5_BLAST_0.9SELF0.4OUT-REDO4-Cluster_163939	V5_UCLUSTfixed_0.90-Cluster_97414	-	-	-	-
>evm_27.model.AmTr_v1.0_scaffold00012.15 pacid=31553170 transcript=evm_27.model.AmTr_v1.0_scaffold00012.15 locus=evm_27.TU.AmTr_v1.0_scaffold00012.15 ID=evm_27.model.AmTr_v1.0_scaffold00012.15.v1.0 annot-version=v1.0	Ambtr_seq3903		-	Y (0.868 | 1-33)	C	1	V5_BLAST_0.9SELF0.4OUT-REDO4-Cluster_9395	V5_UCLUSTfixed_0.90-Cluster_6803	-	-	-	-
>evm_27.model.AmTr_v1.0_scaffold00012.204 pacid=31553195 transcript=evm_27.model.AmTr_v1.0_scaffold00012.204 locus=evm_27.TU.AmTr_v1.0_scaffold00012.204 ID=evm_27.model.AmTr_v1.0_scaffold00012.204.v1.0 annot-version=v1.0	Ambtr_seq3928		-	Y (0.998 | 1-58)	C	1	V5_BLAST_0.9SELF0.4OUT-REDO4-Cluster_163934	V5_UCLUSTfixed_0.90-Cluster_97408	-	-	-	-
>evm_27.model.AmTr_v1.0_scaffold00012.89 pacid=31553197 transcript=evm_27.model.AmTr_v1.0_scaffold00012.89 locus=evm_27.TU.AmTr_v1.0_scaffold00012.89 ID=evm_27.model.AmTr_v1.0_scaffold00012.89.v1.0 annot-version=v1.0	Ambtr_seq3930		-	Y (0.998 | 1-25)	C	1	V5_BLAST_0.9SELF0.4OUT-REDO4-Cluster_167556	V5_UCLUSTfixed_0.90-Cluster_94760	-	-	UniqueCluster_2445	X
>evm_27.model.AmTr_v1.0_scaffold00012.110 pacid=31553198 transcript=evm_27.model.AmTr_v1.0_scaffold00012.110 locus=evm_27.TU.AmTr_v1.0_scaffold00012.110 ID=evm_27.model.AmTr_v1.0_scaffold00012.110.v1.0 annot-version=v1.0	Ambtr_seq3931		-	Y (0.998 | 1-29)	C	1	V5_BLAST_0.9SELF0.4OUT-REDO4-Cluster_9409	V5_UCLUSTfixed_0.90-Cluster_6813	-	-	-	-
>evm_27.model.AmTr_v1.0_scaffold00012.139 pacid=31553199 transcript=evm_27.model.AmTr_v1.0_scaffold00012.139 locus=evm_27.TU.AmTr_v1.0_scaffold00012.139 ID=evm_27.model.AmTr_v1.0_scaffold00012.139.v1.0 annot-version=v1.0	Ambtr_seq3932		-	Y (1.0 | 1-41)	C	1	V5_BLAST_0.9SELF0.4OUT-REDO4-Cluster_166396	V5_UCLUSTfixed_0.90-Cluster_97349	-	-	-	-
>evm_27.model.AmTr_v1.0_scaffold00012.246 pacid=31553220 transcript=evm_27.model.AmTr_v1.0_scaffold00012.246 locus=evm_27.TU.AmTr_v1.0_scaffold00012.246 ID=evm_27.model.AmTr_v1.0_scaffold00012.246.v1.0 annot-version=v1.0	Ambtr_seq3953		-	Y (1.0 | 1-41)	C	1	V5_BLAST_0.9SELF0.4OUT-REDO4-Cluster_164253	V5_UCLUSTfixed_0.90-Cluster_97726	-	-	-	-
>evm_27.model.AmTr_v1.0_scaffold00012.243 pacid=31553239 transcript=evm_27.model.AmTr_v1.0_scaffold00012.243 locus=evm_27.TU.AmTr_v1.0_scaffold00012.243 ID=evm_27.model.AmTr_v1.0_scaffold00012.243.v1.0 annot-version=v1.0	Ambtr_seq3972	P:GO:0006508; F:GO:0004190	P:GO:0019538;F:GO:0016787	Y (0.85 | 1-50)	C	1	V5_BLAST_0.9SELF0.4OUT-REDO4-Cluster_170302	V5_UCLUSTfixed_0.90-Cluster_102936	-	-	-	-
>evm_27.model.AmTr_v1.0_scaffold00130.20 pacid=31553309 transcript=evm_27.model.AmTr_v1.0_scaffold00130.20 locus=evm_27.TU.AmTr_v1.0_scaffold00130.20 ID=evm_27.model.AmTr_v1.0_scaffold00130.20.v1.0 annot-version=v1.0	Ambtr_seq4042		-	Y (0.999 | 1-37)	C	1	V5_BLAST_0.9SELF0.4OUT-REDO4-Cluster_167449	V5_UCLUSTfixed_0.90-Cluster_95918	-	-	-	-
>evm_27.model.AmTr_v1.0_scaffold00130.4 pacid=31553338 transcript=evm_27.model.AmTr_v1.0_scaffold00130.4 locus=evm_27.TU.AmTr_v1.0_scaffold00130.4 ID=evm_27.model.AmTr_v1.0_scaffold00130.4.v1.0 annot-version=v1.0	Ambtr_seq4071		-	Y (0.915 | 1-50)	C	1	V5_BLAST_0.9SELF0.4OUT-REDO4-Cluster_9490	V5_UCLUSTfixed_0.90-Cluster_6872	-	-	-	-
>evm_27.model.AmTr_v1.0_scaffold00130.6 pacid=31553347 transcript=evm_27.model.AmTr_v1.0_scaffold00130.6 locus=evm_27.TU.AmTr_v1.0_scaffold00130.6 ID=evm_27.model.AmTr_v1.0_scaffold00130.6.v1.0 annot-version=v1.0	Ambtr_seq4080		-	Y (0.981 | 1-51)	C	1	V5_BLAST_0.9SELF0.4OUT-REDO4-Cluster_162652	V5_UCLUSTfixed_0.90-Cluster_96075	-	-	-	-
>evm_27.model.AmTr_v1.0_scaffold00130.3 pacid=31553350 transcript=evm_27.model.AmTr_v1.0_scaffold00130.3 locus=evm_27.TU.AmTr_v1.0_scaffold00130.3 ID=evm_27.model.AmTr_v1.0_scaffold00130.3.v1.0 annot-version=v1.0	Ambtr_seq4083	F:GO:0005515	F:GO:0005515	Y (0.953 | 1-70)	C	1	V5_BLAST_0.9SELF0.4OUT-REDO4-Cluster_162500	V5_UCLUSTfixed_0.90-Cluster_95916	-	-	-	-
>evm_27.model.AmTr_v1.0_scaffold00835.1 pacid=31553361 transcript=evm_27.model.AmTr_v1.0_scaffold00835.1 locus=evm_27.TU.AmTr_v1.0_scaffold00835.1 ID=evm_27.model.AmTr_v1.0_scaffold00835.1.v1.0 annot-version=v1.0	Ambtr_seq4094		-	Y (0.931 | 1-31)	C	1	V5_BLAST_0.9SELF0.4OUT-REDO4-Cluster_9501	V5_UCLUSTfixed_0.90-Cluster_6881	-	-	-	-
>evm_27.model.AmTr_v1.0_scaffold00046.114 pacid=31553381 transcript=evm_27.model.AmTr_v1.0_scaffold00046.114 locus=evm_27.TU.AmTr_v1.0_scaffold00046.114 ID=evm_27.model.AmTr_v1.0_scaffold00046.114.v1.0 annot-version=v1.0	Ambtr_seq4114	P:GO:0005992; F:GO:0003824	P:GO:0005975;F:GO:0003824;P:GO:0009058;P:GO:0044763;P:GO:0044711;P:GO:0009987;P:GO:0044723	Y (0.74 | 1-51)	C	1	V5_BLAST_0.9SELF0.4OUT-REDO4-Cluster_165408	V5_UCLUSTfixed_0.90-Cluster_98798	-	-	-	-
>evm_27.model.AmTr_v1.0_scaffold00046.169 pacid=31553418 transcript=evm_27.model.AmTr_v1.0_scaffold00046.169 locus=evm_27.TU.AmTr_v1.0_scaffold00046.169 ID=evm_27.model.AmTr_v1.0_scaffold00046.169.v1.0 annot-version=v1.0	Ambtr_seq4151	P:GO:0006412; C:GO:0005840; F:GO:0003735	F:GO:0005198;C:GO:0005840;P:GO:0006412	Y (1.0 | 1-57)	C	1	V5_BLAST_0.9SELF0.4OUT-REDO4-Cluster_165165	V5_UCLUSTfixed_0.90-Cluster_96799	-	-	-	-
>evm_27.model.AmTr_v1.0_scaffold00046.110 pacid=31553451 transcript=evm_27.model.AmTr_v1.0_scaffold00046.110 locus=evm_27.TU.AmTr_v1.0_scaffold00046.110 ID=evm_27.model.AmTr_v1.0_scaffold00046.110.v1.0 annot-version=v1.0	Ambtr_seq4184		-	Y (0.998 | 1-21)	C	1	V5_BLAST_0.9SELF0.4OUT-REDO4-Cluster_9552	V5_UCLUSTfixed_0.90-Cluster_6914	-	-	-	-
>evm_27.model.AmTr_v1.0_scaffold00046.79 pacid=31553459 transcript=evm_27.model.AmTr_v1.0_scaffold00046.79 locus=evm_27.TU.AmTr_v1.0_scaffold00046.79 ID=evm_27.model.AmTr_v1.0_scaffold00046.79.v1.0 annot-version=v1.0	Ambtr_seq4192		-	Y (1.0 | 1-41)	C	1	V5_BLAST_0.9SELF0.4OUT-REDO4-Cluster_164382	V5_UCLUSTfixed_0.90-Cluster_97867	-	-	-	-
>evm_27.model.AmTr_v1.0_scaffold00046.23 pacid=31553479 transcript=evm_27.model.AmTr_v1.0_scaffold00046.23 locus=evm_27.TU.AmTr_v1.0_scaffold00046.23 ID=evm_27.model.AmTr_v1.0_scaffold00046.23.v1.0 annot-version=v1.0	Ambtr_seq4212		-	Y (1.0 | 1-28)	C	1	V5_BLAST_0.9SELF0.4OUT-REDO4-Cluster_169194	V5_UCLUSTfixed_0.90-Cluster_102008	-	-	-	-
>evm_27.model.AmTr_v1.0_scaffold00046.176 pacid=31553488 transcript=evm_27.model.AmTr_v1.0_scaffold00046.176 locus=evm_27.TU.AmTr_v1.0_scaffold00046.176 ID=evm_27.model.AmTr_v1.0_scaffold00046.176.v1.0 annot-version=v1.0	Ambtr_seq4221		-	Y (0.937 | 1-59)	C	1	V5_BLAST_0.9SELF0.4OUT-REDO4-Cluster_169748	V5_UCLUSTfixed_0.90-Cluster_95557	-	-	-	-
>evm_27.model.AmTr_v1.0_scaffold00046.142 pacid=31553495 transcript=evm_27.model.AmTr_v1.0_scaffold00046.142 locus=evm_27.TU.AmTr_v1.0_scaffold00046.142 ID=evm_27.model.AmTr_v1.0_scaffold00046.142.v1.0 annot-version=v1.0	Ambtr_seq4228		-	Y (0.753 | 1-34)	C	1	V5_BLAST_0.9SELF0.4OUT-REDO4-Cluster_9583	V5_UCLUSTfixed_0.90-Cluster_6935	-	-	-	-
>evm_27.model.AmTr_v1.0_scaffold00046.35 pacid=31553516 transcript=evm_27.model.AmTr_v1.0_scaffold00046.35 locus=evm_27.TU.AmTr_v1.0_scaffold00046.35 ID=evm_27.model.AmTr_v1.0_scaffold00046.35.v1.0 annot-version=v1.0	Ambtr_seq4249	F:GO:0008270; F:GO:0005515	F:GO:0005515	Y (0.993 | 1-53)	C	1	V5_BLAST_0.9SELF0.4OUT-REDO4-Cluster_167473	V5_UCLUSTfixed_0.90-Cluster_100617	-	-	-	-
>evm_27.model.AmTr_v1.0_scaffold00046.43 pacid=31553524 transcript=evm_27.model.AmTr_v1.0_scaffold00046.43 locus=evm_27.TU.AmTr_v1.0_scaffold00046.43 ID=evm_27.model.AmTr_v1.0_scaffold00046.43.v1.0 annot-version=v1.0	Ambtr_seq4257		-	Y (0.98 | 1-92)	C	1	V5_BLAST_0.9SELF0.4OUT-REDO4-Cluster_9603	V5_UCLUSTfixed_0.90-Cluster_6948	-	-	-	-
>evm_27.model.AmTr_v1.0_scaffold00046.26 pacid=31553527 transcript=evm_27.model.AmTr_v1.0_scaffold00046.26 locus=evm_27.TU.AmTr_v1.0_scaffold00046.26 ID=evm_27.model.AmTr_v1.0_scaffold00046.26.v1.0 annot-version=v1.0	Ambtr_seq4260	F:GO:0046983	F:GO:0005515	Y (0.903 | 1-51)	C	1	V5_BLAST_0.9SELF0.4OUT-REDO4-Cluster_170715	V5_UCLUSTfixed_0.90-Cluster_6951	-	-	-	-
>evm_27.model.AmTr_v1.0_scaffold00046.40 pacid=31553528 transcript=evm_27.model.AmTr_v1.0_scaffold00046.40 locus=evm_27.TU.AmTr_v1.0_scaffold00046.40 ID=evm_27.model.AmTr_v1.0_scaffold00046.40.v1.0 annot-version=v1.0	Ambtr_seq4261		-	Y (0.978 | 1-31)	C	1	V5_BLAST_0.9SELF0.4OUT-REDO4-Cluster_9606	V5_UCLUSTfixed_0.90-Cluster_6952	-	-	-	-
>evm_27.model.AmTr_v1.0_scaffold00156.25 pacid=31553555 transcript=evm_27.model.AmTr_v1.0_scaffold00156.25 locus=evm_27.TU.AmTr_v1.0_scaffold00156.25 ID=evm_27.model.AmTr_v1.0_scaffold00156.25.v1.0 annot-version=v1.0	Ambtr_seq4288		-	Y (0.977 | 1-39)	C	1	V5_BLAST_0.9SELF0.4OUT-REDO4-Cluster_9627	V5_UCLUSTfixed_0.90-Cluster_46385	-	-	-	-
>evm_27.model.AmTr_v1.0_scaffold00156.37 pacid=31553556 transcript=evm_27.model.AmTr_v1.0_scaffold00156.37 locus=evm_27.TU.AmTr_v1.0_scaffold00156.37 ID=evm_27.model.AmTr_v1.0_scaffold00156.37.v1.0 annot-version=v1.0	Ambtr_seq4289	C:GO:0015934; P:GO:0006412; F:GO:0003735	F:GO:0005198;C:GO:0005840;P:GO:0006412	Y (0.999 | 1-55)	C	1	V5_BLAST_0.9SELF0.4OUT-REDO4-Cluster_162379	V5_UCLUSTfixed_0.90-Cluster_95790	-	-	-	-
>evm_27.model.AmTr_v1.0_scaffold00156.15 pacid=31553572 transcript=evm_27.model.AmTr_v1.0_scaffold00156.15 locus=evm_27.TU.AmTr_v1.0_scaffold00156.15 ID=evm_27.model.AmTr_v1.0_scaffold00156.15.v1.0 annot-version=v1.0	Ambtr_seq4305		-	Y (0.894 | 1-25)	C	1	V5_BLAST_0.9SELF0.4OUT-REDO4-Cluster_9636	V5_UCLUSTfixed_0.90-Cluster_6974	-	-	-	-
>evm_27.model.AmTr_v1.0_scaffold00156.27 pacid=31553587 transcript=evm_27.model.AmTr_v1.0_scaffold00156.27 locus=evm_27.TU.AmTr_v1.0_scaffold00156.27 ID=evm_27.model.AmTr_v1.0_scaffold00156.27.v1.0 annot-version=v1.0	Ambtr_seq4320		-	Y (0.792 | 1-42)	C	1	V5_BLAST_0.9SELF0.4OUT-REDO4-Cluster_9646	V5_UCLUSTfixed_0.90-Cluster_6980	-	-	-	-
>evm_27.model.AmTr_v1.0_scaffold00156.29 pacid=31553592 transcript=evm_27.model.AmTr_v1.0_scaffold00156.29 locus=evm_27.TU.AmTr_v1.0_scaffold00156.29 ID=evm_27.model.AmTr_v1.0_scaffold00156.29.v1.0 annot-version=v1.0	Ambtr_seq4325	F:GO:0003924	F:GO:0016787	Y (0.774 | 1-72)	C	1	V5_BLAST_0.9SELF0.4OUT-REDO4-Cluster_9647	V5_UCLUSTfixed_0.90-Cluster_96857	-	-	-	-
>evm_27.model.AmTr_v1.0_scaffold00156.28 pacid=31553593 transcript=evm_27.model.AmTr_v1.0_scaffold00156.28 locus=evm_27.TU.AmTr_v1.0_scaffold00156.28 ID=evm_27.model.AmTr_v1.0_scaffold00156.28.v1.0 annot-version=v1.0	Ambtr_seq4326		-	Y (0.995 | 1-24)	C	1	V5_BLAST_0.9SELF0.4OUT-REDO4-Cluster_9648	V5_UCLUSTfixed_0.90-Cluster_6982	-	-	-	-
>evm_27.model.AmTr_v1.0_scaffold00065.13 pacid=31553605 transcript=evm_27.model.AmTr_v1.0_scaffold00065.13 locus=evm_27.TU.AmTr_v1.0_scaffold00065.13 ID=evm_27.model.AmTr_v1.0_scaffold00065.13.v1.0 annot-version=v1.0	Ambtr_seq4338		-	Y (1.0 | 1-28)	C	1	V5_BLAST_0.9SELF0.4OUT-REDO4-Cluster_9654	V5_UCLUSTfixed_0.90-Cluster_6986	-	-	-	-
>evm_27.model.AmTr_v1.0_scaffold00065.76 pacid=31553613 transcript=evm_27.model.AmTr_v1.0_scaffold00065.76 locus=evm_27.TU.AmTr_v1.0_scaffold00065.76 ID=evm_27.model.AmTr_v1.0_scaffold00065.76.v1.0 annot-version=v1.0	Ambtr_seq4346		-	Y (0.925 | 1-58)	C	1	V5_BLAST_0.9SELF0.4OUT-REDO4-Cluster_9661	V5_UCLUSTfixed_0.90-Cluster_6993	-	-	-	-
>evm_27.model.AmTr_v1.0_scaffold00065.156 pacid=31553629 transcript=evm_27.model.AmTr_v1.0_scaffold00065.156 locus=evm_27.TU.AmTr_v1.0_scaffold00065.156 ID=evm_27.model.AmTr_v1.0_scaffold00065.156.v1.0 annot-version=v1.0	Ambtr_seq4362		-	Y (0.985 | 1-39)	C	1	V5_BLAST_0.9SELF0.4OUT-REDO4-Cluster_142528	V5_UCLUSTfixed_0.90-Cluster_78984	-	-	-	-
>evm_27.model.AmTr_v1.0_scaffold00065.127 pacid=31553648 transcript=evm_27.model.AmTr_v1.0_scaffold00065.127 locus=evm_27.TU.AmTr_v1.0_scaffold00065.127 ID=evm_27.model.AmTr_v1.0_scaffold00065.127.v1.0 annot-version=v1.0	Ambtr_seq4381		-	Y (0.98 | 1-51)	C	1	V5_BLAST_0.9SELF0.4OUT-REDO4-Cluster_9676	V5_UCLUSTfixed_0.90-Cluster_45825	-	-	-	-
>evm_27.model.AmTr_v1.0_scaffold00065.44 pacid=31553667 transcript=evm_27.model.AmTr_v1.0_scaffold00065.44 locus=evm_27.TU.AmTr_v1.0_scaffold00065.44 ID=evm_27.model.AmTr_v1.0_scaffold00065.44.v1.0 annot-version=v1.0	Ambtr_seq4400		-	Y (0.998 | 1-23)	C	1	V5_BLAST_0.9SELF0.4OUT-REDO4-Cluster_163263	V5_UCLUSTfixed_0.90-Cluster_96697	-	-	-	-
>evm_27.model.AmTr_v1.0_scaffold00065.28 pacid=31553673 transcript=evm_27.model.AmTr_v1.0_scaffold00065.28 locus=evm_27.TU.AmTr_v1.0_scaffold00065.28 ID=evm_27.model.AmTr_v1.0_scaffold00065.28.v1.0 annot-version=v1.0	Ambtr_seq4406		-	Y (0.998 | 1-52)	C	1	V5_BLAST_0.9SELF0.4OUT-REDO4-Cluster_158814	V5_UCLUSTfixed_0.90-Cluster_93171	-	-	-	-
>evm_27.model.AmTr_v1.0_scaffold00065.18 pacid=31553687 transcript=evm_27.model.AmTr_v1.0_scaffold00065.18 locus=evm_27.TU.AmTr_v1.0_scaffold00065.18 ID=evm_27.model.AmTr_v1.0_scaffold00065.18.v1.0 annot-version=v1.0	Ambtr_seq4420	P:GO:0055114; F:GO:0016491; F:GO:0016209; P:GO:0006979; F:GO:0004602	F:GO:0003824;P:GO:0008152;P:GO:0044710;P:GO:0006950	Y (0.987 | 1-70)	C	1	V5_BLAST_0.9SELF0.4OUT-REDO4-Cluster_163692	V5_UCLUSTfixed_0.90-Cluster_97149	-	-	-	-
>evm_27.model.AmTr_v1.0_scaffold00065.111 pacid=31553715 transcript=evm_27.model.AmTr_v1.0_scaffold00065.111 locus=evm_27.TU.AmTr_v1.0_scaffold00065.111 ID=evm_27.model.AmTr_v1.0_scaffold00065.111.v1.0 annot-version=v1.0	Ambtr_seq4448		-	Y (0.954 | 1-38)	C	1	V5_BLAST_0.9SELF0.4OUT-REDO4-Cluster_9708	V5_UCLUSTfixed_0.90-Cluster_7034	-	-	-	-
>evm_27.model.AmTr_v1.0_scaffold00065.56 pacid=31553716 transcript=evm_27.model.AmTr_v1.0_scaffold00065.56 locus=evm_27.TU.AmTr_v1.0_scaffold00065.56 ID=evm_27.model.AmTr_v1.0_scaffold00065.56.v1.0 annot-version=v1.0	Ambtr_seq4449		-	Y (1.0 | 1-41)	C	1	V5_BLAST_0.9SELF0.4OUT-REDO4-Cluster_9709	V5_UCLUSTfixed_0.90-Cluster_7035	-	-	-	-
>evm_27.model.AmTr_v1.0_scaffold00065.208 pacid=31553722 transcript=evm_27.model.AmTr_v1.0_scaffold00065.208 locus=evm_27.TU.AmTr_v1.0_scaffold00065.208 ID=evm_27.model.AmTr_v1.0_scaffold00065.208.v1.0 annot-version=v1.0	Ambtr_seq4455	F:GO:0016757; P:GO:0008152	P:GO:0008152;F:GO:0016740	Y (0.995 | 1-41)	C	1	V5_BLAST_0.9SELF0.4OUT-REDO4-Cluster_164398	V5_UCLUSTfixed_0.90-Cluster_97883	-	-	-	-
>evm_27.model.AmTr_v1.0_scaffold00065.35 pacid=31553736 transcript=evm_27.model.AmTr_v1.0_scaffold00065.35 locus=evm_27.TU.AmTr_v1.0_scaffold00065.35 ID=evm_27.model.AmTr_v1.0_scaffold00065.35.v1.0 annot-version=v1.0	Ambtr_seq4469		-	Y (0.998 | 1-21)	C	1	V5_BLAST_0.9SELF0.4OUT-REDO4-Cluster_163610	V5_UCLUSTfixed_0.90-Cluster_97063	-	-	-	-
>evm_27.model.AmTr_v1.0_scaffold00065.75 pacid=31553740 transcript=evm_27.model.AmTr_v1.0_scaffold00065.75 locus=evm_27.TU.AmTr_v1.0_scaffold00065.75 ID=evm_27.model.AmTr_v1.0_scaffold00065.75.v1.0 annot-version=v1.0	Ambtr_seq4473	F:GO:0005525	F:GO:0000166	Y (0.845 | 1-67)	C	1	V5_BLAST_0.9SELF0.4OUT-REDO4-Cluster_170890	V5_UCLUSTfixed_0.90-Cluster_100249	-	-	-	-
>evm_27.model.AmTr_v1.0_scaffold00065.194 pacid=31553747 transcript=evm_27.model.AmTr_v1.0_scaffold00065.194 locus=evm_27.TU.AmTr_v1.0_scaffold00065.194 ID=evm_27.model.AmTr_v1.0_scaffold00065.194.v1.0 annot-version=v1.0	Ambtr_seq4480		-	Y (0.915 | 1-44)	C	1	V5_BLAST_0.9SELF0.4OUT-REDO4-Cluster_170665	V5_UCLUSTfixed_0.90-Cluster_7044	-	-	-	-
>evm_27.model.AmTr_v1.0_scaffold00065.38 pacid=31553750 transcript=evm_27.model.AmTr_v1.0_scaffold00065.38 locus=evm_27.TU.AmTr_v1.0_scaffold00065.38 ID=evm_27.model.AmTr_v1.0_scaffold00065.38.v1.0 annot-version=v1.0	Ambtr_seq4483		-	Y (1.0 | 1-51)	C	1	V5_BLAST_0.9SELF0.4OUT-REDO4-Cluster_169722	V5_UCLUSTfixed_0.90-Cluster_97062	-	-	-	-
>evm_27.model.AmTr_v1.0_scaffold00065.77 pacid=31553753 transcript=evm_27.model.AmTr_v1.0_scaffold00065.77 locus=evm_27.TU.AmTr_v1.0_scaffold00065.77 ID=evm_27.model.AmTr_v1.0_scaffold00065.77.v1.0 annot-version=v1.0	Ambtr_seq4486		-	Y (0.937 | 1-39)	C	1	V5_BLAST_0.9SELF0.4OUT-REDO4-Cluster_9721	V5_UCLUSTfixed_0.90-Cluster_7047	-	-	-	-
>evm_27.model.AmTr_v1.0_scaffold00065.181 pacid=31553754 transcript=evm_27.model.AmTr_v1.0_scaffold00065.181 locus=evm_27.TU.AmTr_v1.0_scaffold00065.181 ID=evm_27.model.AmTr_v1.0_scaffold00065.181.v1.0 annot-version=v1.0	Ambtr_seq4487	C:GO:0048046; F:GO:0016762; P:GO:0006073; C:GO:0005618	P:GO:0005975;C:GO:0005618;C:GO:0005576;F:GO:0016740;P:GO:0009987	Y (0.975 | 1-70)	C	1	V5_BLAST_0.9SELF0.4OUT-REDO4-Cluster_9722	V5_UCLUSTfixed_0.90-Cluster_7048	-	-	-	-
>evm_27.model.AmTr_v1.0_scaffold00065.116 pacid=31553758 transcript=evm_27.model.AmTr_v1.0_scaffold00065.116 locus=evm_27.TU.AmTr_v1.0_scaffold00065.116 ID=evm_27.model.AmTr_v1.0_scaffold00065.116.v1.0 annot-version=v1.0	Ambtr_seq4491	F:GO:0008080	F:GO:0016740	Y (0.981 | 1-36)	C	1	V5_BLAST_0.9SELF0.4OUT-REDO4-Cluster_164524	V5_UCLUSTfixed_0.90-Cluster_98000	-	-	-	-
>evm_27.model.AmTr_v1.0_scaffold00065.198 pacid=31553788 transcript=evm_27.model.AmTr_v1.0_scaffold00065.198 locus=evm_27.TU.AmTr_v1.0_scaffold00065.198 ID=evm_27.model.AmTr_v1.0_scaffold00065.198.v1.0 annot-version=v1.0	Ambtr_seq4521	P:GO:0009073; F:GO:0004106	F:GO:0003824;P:GO:0009058;P:GO:0044763;P:GO:0044711;P:GO:0009987	Y (0.994 | 1-36)	C	1	V5_BLAST_0.9SELF0.4OUT-REDO4-Cluster_162968	V5_UCLUSTfixed_0.90-Cluster_96396	-	-	-	-
>evm_27.model.AmTr_v1.0_scaffold00065.98 pacid=31553794 transcript=evm_27.model.AmTr_v1.0_scaffold00065.98 locus=evm_27.TU.AmTr_v1.0_scaffold00065.98 ID=evm_27.model.AmTr_v1.0_scaffold00065.98.v1.0 annot-version=v1.0	Ambtr_seq4527	F:GO:0016757; C:GO:0016021	C:GO:0016020;F:GO:0016740	Y (0.927 | 1-42)	C	1	V5_BLAST_0.9SELF0.4OUT-REDO4-Cluster_166974	V5_UCLUSTfixed_0.90-Cluster_100196	-	-	-	-
>evm_27.model.AmTr_v1.0_scaffold00170.11 pacid=31553847 transcript=evm_27.model.AmTr_v1.0_scaffold00170.11 locus=evm_27.TU.AmTr_v1.0_scaffold00170.11 ID=evm_27.model.AmTr_v1.0_scaffold00170.11.v1.0 annot-version=v1.0	Ambtr_seq4580		-	Y (0.995 | 1-33)	C	1	V5_BLAST_0.9SELF0.4OUT-REDO4-Cluster_14074	V5_UCLUSTfixed_0.90-Cluster_46910	-	-	-	-
>evm_27.model.AmTr_v1.0_scaffold00104.78 pacid=31553877 transcript=evm_27.model.AmTr_v1.0_scaffold00104.78 locus=evm_27.TU.AmTr_v1.0_scaffold00104.78 ID=evm_27.model.AmTr_v1.0_scaffold00104.78.v1.0 annot-version=v1.0	Ambtr_seq4610		-	Y (0.977 | 1-30)	C	1	V5_BLAST_0.9SELF0.4OUT-REDO4-Cluster_9787	V5_UCLUSTfixed_0.90-Cluster_7099	-	-	-	-
>evm_27.model.AmTr_v1.0_scaffold00104.24 pacid=31553882 transcript=evm_27.model.AmTr_v1.0_scaffold00104.24 locus=evm_27.TU.AmTr_v1.0_scaffold00104.24 ID=evm_27.model.AmTr_v1.0_scaffold00104.24.v1.0 annot-version=v1.0	Ambtr_seq4615		-	Y (0.924 | 1-37)	C	1	V5_BLAST_0.9SELF0.4OUT-REDO4-Cluster_9790	V5_UCLUSTfixed_0.90-Cluster_7102	-	-	-	-
>evm_27.model.AmTr_v1.0_scaffold00104.36 pacid=31553930 transcript=evm_27.model.AmTr_v1.0_scaffold00104.36 locus=evm_27.TU.AmTr_v1.0_scaffold00104.36 ID=evm_27.model.AmTr_v1.0_scaffold00104.36.v1.0 annot-version=v1.0	Ambtr_seq4663		-	Y (1.0 | 1-21)	C	1	V5_BLAST_0.9SELF0.4OUT-REDO4-Cluster_170637	V5_UCLUSTfixed_0.90-Cluster_97862	-	-	-	-
>evm_27.model.AmTr_v1.0_scaffold00104.7 pacid=31553932 transcript=evm_27.model.AmTr_v1.0_scaffold00104.7 locus=evm_27.TU.AmTr_v1.0_scaffold00104.7 ID=evm_27.model.AmTr_v1.0_scaffold00104.7.v1.0 annot-version=v1.0	Ambtr_seq4665	C:GO:0005643	C:GO:0005635	Y (0.966 | 1-27)	C	1	V5_BLAST_0.9SELF0.4OUT-REDO4-Cluster_170715	V5_UCLUSTfixed_0.90-Cluster_90557	-	-	-	-
>evm_27.model.AmTr_v1.0_scaffold04400.1 pacid=31553951 transcript=evm_27.model.AmTr_v1.0_scaffold04400.1 locus=evm_27.TU.AmTr_v1.0_scaffold04400.1 ID=evm_27.model.AmTr_v1.0_scaffold04400.1.v1.0 annot-version=v1.0	Ambtr_seq4684		-	Y (0.978 | 1-35)	C	1	V5_BLAST_0.9SELF0.4OUT-REDO4-Cluster_9834	V5_UCLUSTfixed_0.90-Cluster_7132	-	-	-	-
>evm_27.model.AmTr_v1.0_scaffold00102.33 pacid=31553973 transcript=evm_27.model.AmTr_v1.0_scaffold00102.33 locus=evm_27.TU.AmTr_v1.0_scaffold00102.33 ID=evm_27.model.AmTr_v1.0_scaffold00102.33.v1.0 annot-version=v1.0	Ambtr_seq4706	P:GO:0055114; F:GO:0046872; P:GO:0006801; P:GO:0071486; P:GO:0034599; C:GO:0009507	P:GO:0009628;P:GO:0008152;F:GO:0005488;P:GO:0044710;P:GO:0009987;P:GO:0006950;C:GO:0009536	Y (0.976 | 1-60)	C	1	V5_BLAST_0.9SELF0.4OUT-REDO4-Cluster_170120	V5_UCLUSTfixed_0.90-Cluster_97476	-	-	-	-
>evm_27.model.AmTr_v1.0_scaffold00102.32 pacid=31553977 transcript=evm_27.model.AmTr_v1.0_scaffold00102.32 locus=evm_27.TU.AmTr_v1.0_scaffold00102.32 ID=evm_27.model.AmTr_v1.0_scaffold00102.32.v1.0 annot-version=v1.0	Ambtr_seq4710		-	Y (0.937 | 1-28)	C	1	V5_BLAST_0.9SELF0.4OUT-REDO4-Cluster_9856	V5_UCLUSTfixed_0.90-Cluster_7145	-	-	-	-
>evm_27.model.AmTr_v1.0_scaffold00102.6 pacid=31553981 transcript=evm_27.model.AmTr_v1.0_scaffold00102.6 locus=evm_27.TU.AmTr_v1.0_scaffold00102.6 ID=evm_27.model.AmTr_v1.0_scaffold00102.6.v1.0 annot-version=v1.0	Ambtr_seq4714		-	Y (0.999 | 1-41)	C	1	V5_BLAST_0.9SELF0.4OUT-REDO4-Cluster_9858	V5_UCLUSTfixed_0.90-Cluster_7147	-	-	-	-
>evm_27.model.AmTr_v1.0_scaffold00102.10 pacid=31553993 transcript=evm_27.model.AmTr_v1.0_scaffold00102.10 locus=evm_27.TU.AmTr_v1.0_scaffold00102.10 ID=evm_27.model.AmTr_v1.0_scaffold00102.10.v1.0 annot-version=v1.0	Ambtr_seq4726	P:GO:0005975; F:GO:0004553; F:GO:0003824	P:GO:0005975;F:GO:0016787	Y (0.999 | 1-53)	C	1	V5_BLAST_0.9SELF0.4OUT-REDO4-Cluster_162777	V5_UCLUSTfixed_0.90-Cluster_96201	-	-	-	-
>evm_27.model.AmTr_v1.0_scaffold00102.31 pacid=31554006 transcript=evm_27.model.AmTr_v1.0_scaffold00102.31 locus=evm_27.TU.AmTr_v1.0_scaffold00102.31 ID=evm_27.model.AmTr_v1.0_scaffold00102.31.v1.0 annot-version=v1.0	Ambtr_seq4739	C:GO:0031966	C:GO:0005739;C:GO:0016020	Y (0.916 | 1-35)	C	1	V5_BLAST_0.9SELF0.4OUT-REDO4-Cluster_155638	V5_UCLUSTfixed_0.90-Cluster_90997	-	-	UniqueCluster_723	X
>evm_27.model.AmTr_v1.0_scaffold00102.40 pacid=31554015 transcript=evm_27.model.AmTr_v1.0_scaffold00102.40 locus=evm_27.TU.AmTr_v1.0_scaffold00102.40 ID=evm_27.model.AmTr_v1.0_scaffold00102.40.v1.0 annot-version=v1.0	Ambtr_seq4748		-	Y (0.714 | 1-62)	C	1	V5_BLAST_0.9SELF0.4OUT-REDO4-Cluster_9877	V5_UCLUSTfixed_0.90-Cluster_7162	-	-	-	-
>evm_27.model.AmTr_v1.0_scaffold00102.52 pacid=31554023 transcript=evm_27.model.AmTr_v1.0_scaffold00102.52 locus=evm_27.TU.AmTr_v1.0_scaffold00102.52 ID=evm_27.model.AmTr_v1.0_scaffold00102.52.v1.0 annot-version=v1.0	Ambtr_seq4756	F:GO:0016758; P:GO:0008152	P:GO:0008152;F:GO:0016740	Y (0.993 | 1-30)	C	1	V5_BLAST_0.9SELF0.4OUT-REDO4-Cluster_9883	V5_UCLUSTfixed_0.90-Cluster_45848	-	-	-	-
>evm_27.model.AmTr_v1.0_scaffold04769.1 pacid=31554035 transcript=evm_27.model.AmTr_v1.0_scaffold04769.1 locus=evm_27.TU.AmTr_v1.0_scaffold04769.1 ID=evm_27.model.AmTr_v1.0_scaffold04769.1.v1.0 annot-version=v1.0	Ambtr_seq4768		-	Y (0.995 | 1-39)	C	1	V5_BLAST_0.9SELF0.4OUT-REDO4-Cluster_9890	V5_UCLUSTfixed_0.90-Cluster_7171	-	-	-	-
>evm_27.model.AmTr_v1.0_scaffold00026.133 pacid=31554047 transcript=evm_27.model.AmTr_v1.0_scaffold00026.133 locus=evm_27.TU.AmTr_v1.0_scaffold00026.133 ID=evm_27.model.AmTr_v1.0_scaffold00026.133.v1.0 annot-version=v1.0	Ambtr_seq4780		-	Y (0.961 | 1-22)	C	1	V5_BLAST_0.9SELF0.4OUT-REDO4-Cluster_9898	V5_UCLUSTfixed_0.90-Cluster_45854	-	-	-	-
>evm_27.model.AmTr_v1.0_scaffold00026.52 pacid=31554059 transcript=evm_27.model.AmTr_v1.0_scaffold00026.52 locus=evm_27.TU.AmTr_v1.0_scaffold00026.52 ID=evm_27.model.AmTr_v1.0_scaffold00026.52.v1.0 annot-version=v1.0	Ambtr_seq4792	F:GO:0019205; P:GO:0006139; F:GO:0005524	F:GO:0000166;F:GO:0016301;P:GO:0006139	Y (0.984 | 1-68)	C	1	V5_BLAST_0.9SELF0.4OUT-REDO4-Cluster_162600	V5_UCLUSTfixed_0.90-Cluster_96021	-	-	-	-
>evm_27.model.AmTr_v1.0_scaffold00026.21 pacid=31554067 transcript=evm_27.model.AmTr_v1.0_scaffold00026.21 locus=evm_27.TU.AmTr_v1.0_scaffold00026.21 ID=evm_27.model.AmTr_v1.0_scaffold00026.21.v1.0 annot-version=v1.0	Ambtr_seq4800	F:GO:0030170; P:GO:0009058; F:GO:0008483; P:GO:0006520	P:GO:0009058;P:GO:0044763;F:GO:0005488;F:GO:0016740;P:GO:0009987	Y (0.982 | 1-45)	C	1	V5_BLAST_0.9SELF0.4OUT-REDO4-Cluster_159058	V5_UCLUSTfixed_0.90-Cluster_99911	-	-	-	-
>evm_27.model.AmTr_v1.0_scaffold00026.1 pacid=31554091 transcript=evm_27.model.AmTr_v1.0_scaffold00026.1 locus=evm_27.TU.AmTr_v1.0_scaffold00026.1 ID=evm_27.model.AmTr_v1.0_scaffold00026.1.v1.0 annot-version=v1.0	Ambtr_seq4824	C:GO:0016021; F:GO:0004659	C:GO:0016020;F:GO:0016740	Y (0.989 | 1-41)	C	1	V5_BLAST_0.9SELF0.4OUT-REDO4-Cluster_9926	V5_UCLUSTfixed_0.90-Cluster_99911	-	-	-	-
>evm_27.model.AmTr_v1.0_scaffold00026.76 pacid=31554121 transcript=evm_27.model.AmTr_v1.0_scaffold00026.76 locus=evm_27.TU.AmTr_v1.0_scaffold00026.76 ID=evm_27.model.AmTr_v1.0_scaffold00026.76.v1.0 annot-version=v1.0	Ambtr_seq4854	F:GO:0005515	F:GO:0005515	Y (0.966 | 1-61)	C	1	V5_BLAST_0.9SELF0.4OUT-REDO4-Cluster_9947	V5_UCLUSTfixed_0.90-Cluster_45872	-	-	-	-
>evm_27.model.AmTr_v1.0_scaffold00026.106 pacid=31554157 transcript=evm_27.model.AmTr_v1.0_scaffold00026.106 locus=evm_27.TU.AmTr_v1.0_scaffold00026.106 ID=evm_27.model.AmTr_v1.0_scaffold00026.106.v1.0 annot-version=v1.0	Ambtr_seq4890		-	Y (0.888 | 1-51)	C	1	V5_BLAST_0.9SELF0.4OUT-REDO4-Cluster_9966	V5_UCLUSTfixed_0.90-Cluster_45869	-	-	-	-
>evm_27.model.AmTr_v1.0_scaffold00036.29 pacid=31554190 transcript=evm_27.model.AmTr_v1.0_scaffold00036.29 locus=evm_27.TU.AmTr_v1.0_scaffold00036.29 ID=evm_27.model.AmTr_v1.0_scaffold00036.29.v1.0 annot-version=v1.0	Ambtr_seq4923		-	Y (0.92 | 1-42)	C	1	V5_BLAST_0.9SELF0.4OUT-REDO4-Cluster_164430	V5_UCLUSTfixed_0.90-Cluster_99080	-	UniqueCluster_336	-	X
>evm_27.model.AmTr_v1.0_scaffold00036.123 pacid=31554222 transcript=evm_27.model.AmTr_v1.0_scaffold00036.123 locus=evm_27.TU.AmTr_v1.0_scaffold00036.123 ID=evm_27.model.AmTr_v1.0_scaffold00036.123.v1.0 annot-version=v1.0	Ambtr_seq4955		-	Y (0.868 | 1-41)	C	1	V5_BLAST_0.9SELF0.4OUT-REDO4-Cluster_162570	V5_UCLUSTfixed_0.90-Cluster_95984	-	-	-	-
>evm_27.model.AmTr_v1.0_scaffold00036.67 pacid=31554231 transcript=evm_27.model.AmTr_v1.0_scaffold00036.67 locus=evm_27.TU.AmTr_v1.0_scaffold00036.67 ID=evm_27.model.AmTr_v1.0_scaffold00036.67.v1.0 annot-version=v1.0	Ambtr_seq4964		-	Y (0.923 | 1-52)	C	1	V5_BLAST_0.9SELF0.4OUT-REDO4-Cluster_10002	V5_UCLUSTfixed_0.90-Cluster_7232	-	-	-	-
>evm_27.model.AmTr_v1.0_scaffold00036.50 pacid=31554303 transcript=evm_27.model.AmTr_v1.0_scaffold00036.50 locus=evm_27.TU.AmTr_v1.0_scaffold00036.50 ID=evm_27.model.AmTr_v1.0_scaffold00036.50.v1.0 annot-version=v1.0	Ambtr_seq5036	F:GO:0005515	F:GO:0005515	Y (0.992 | 1-37)	C	1	V5_BLAST_0.9SELF0.4OUT-REDO4-Cluster_164380	V5_UCLUSTfixed_0.90-Cluster_97864	-	-	-	-
>evm_27.model.AmTr_v1.0_scaffold00036.30 pacid=31554317 transcript=evm_27.model.AmTr_v1.0_scaffold00036.30 locus=evm_27.TU.AmTr_v1.0_scaffold00036.30 ID=evm_27.model.AmTr_v1.0_scaffold00036.30.v1.0 annot-version=v1.0	Ambtr_seq5050		-	Y (0.999 | 1-46)	C	1	V5_BLAST_0.9SELF0.4OUT-REDO4-Cluster_164339	V5_UCLUSTfixed_0.90-Cluster_97821	-	-	-	-
>evm_27.model.AmTr_v1.0_scaffold00036.20 pacid=31554323 transcript=evm_27.model.AmTr_v1.0_scaffold00036.20 locus=evm_27.TU.AmTr_v1.0_scaffold00036.20 ID=evm_27.model.AmTr_v1.0_scaffold00036.20.v1.0 annot-version=v1.0	Ambtr_seq5056		-	Y (0.986 | 1-22)	C	1	V5_BLAST_0.9SELF0.4OUT-REDO4-Cluster_164194	V5_UCLUSTfixed_0.90-Cluster_97673	-	-	-	-
>evm_27.model.AmTr_v1.0_scaffold00165.33 pacid=31554383 transcript=evm_27.model.AmTr_v1.0_scaffold00165.33 locus=evm_27.TU.AmTr_v1.0_scaffold00165.33 ID=evm_27.model.AmTr_v1.0_scaffold00165.33.v1.0 annot-version=v1.0	Ambtr_seq5116	P:GO:0006355; F:GO:0003677	F:GO:0003677;P:GO:0009058;P:GO:0006139	Y (0.808 | 1-51)	C	1	V5_BLAST_0.9SELF0.4OUT-REDO4-Cluster_166341	V5_UCLUSTfixed_0.90-Cluster_7280	UniqueCluster_491	-	-	X
>evm_27.model.AmTr_v1.0_scaffold00165.25 pacid=31554389 transcript=evm_27.model.AmTr_v1.0_scaffold00165.25 locus=evm_27.TU.AmTr_v1.0_scaffold00165.25 ID=evm_27.model.AmTr_v1.0_scaffold00165.25.v1.0 annot-version=v1.0	Ambtr_seq5122		-	Y (0.903 | 1-72)	C	1	V5_BLAST_0.9SELF0.4OUT-REDO4-Cluster_10076	V5_UCLUSTfixed_0.90-Cluster_7283	-	-	-	-
>evm_27.model.AmTr_v1.0_scaffold00165.29 pacid=31554405 transcript=evm_27.model.AmTr_v1.0_scaffold00165.29 locus=evm_27.TU.AmTr_v1.0_scaffold00165.29 ID=evm_27.model.AmTr_v1.0_scaffold00165.29.v1.0 annot-version=v1.0	Ambtr_seq5138		-	Y (0.939 | 1-58)	C	1	V5_BLAST_0.9SELF0.4OUT-REDO4-Cluster_10084	V5_UCLUSTfixed_0.90-Cluster_7287	-	-	-	-
>evm_27.model.AmTr_v1.0_scaffold00235.9 pacid=31554434 transcript=evm_27.model.AmTr_v1.0_scaffold00235.9 locus=evm_27.TU.AmTr_v1.0_scaffold00235.9 ID=evm_27.model.AmTr_v1.0_scaffold00235.9.v1.0 annot-version=v1.0	Ambtr_seq5167	P:GO:0006412; C:GO:0005840; C:GO:0005622; F:GO:0003735	F:GO:0005198;C:GO:0005840;P:GO:0006412	Y (1.0 | 1-28)	C	1	V5_BLAST_0.9SELF0.4OUT-REDO4-Cluster_10102	V5_UCLUSTfixed_0.90-Cluster_77657	-	UniqueCluster_2740	-	X
>evm_27.model.AmTr_v1.0_scaffold00080.84 pacid=31554465 transcript=evm_27.model.AmTr_v1.0_scaffold00080.84 locus=evm_27.TU.AmTr_v1.0_scaffold00080.84 ID=evm_27.model.AmTr_v1.0_scaffold00080.84.v1.0 annot-version=v1.0	Ambtr_seq5198	C:GO:0016020; F:GO:0015018	C:GO:0016020;F:GO:0016740	Y (0.991 | 1-41)	C	1	V5_BLAST_0.9SELF0.4OUT-REDO4-Cluster_170281	V5_UCLUSTfixed_0.90-Cluster_102915	UniqueCluster_1634	-	-	X
>evm_27.model.AmTr_v1.0_scaffold00080.33 pacid=31554472 transcript=evm_27.model.AmTr_v1.0_scaffold00080.33 locus=evm_27.TU.AmTr_v1.0_scaffold00080.33 ID=evm_27.model.AmTr_v1.0_scaffold00080.33.v1.0 annot-version=v1.0	Ambtr_seq5205	P:GO:0009094; F:GO:0004664	F:GO:0003824;P:GO:0009058;P:GO:0044763;P:GO:0044711;P:GO:0009987	Y (1.0 | 1-41)	C	1	V5_BLAST_0.9SELF0.4OUT-REDO4-Cluster_170120	V5_UCLUSTfixed_0.90-Cluster_98154	-	-	-	-
>evm_27.model.AmTr_v1.0_scaffold00080.89 pacid=31554483 transcript=evm_27.model.AmTr_v1.0_scaffold00080.89 locus=evm_27.TU.AmTr_v1.0_scaffold00080.89 ID=evm_27.model.AmTr_v1.0_scaffold00080.89.v1.0 annot-version=v1.0	Ambtr_seq5216		-	Y (0.94 | 1-45)	C	1	V5_BLAST_0.9SELF0.4OUT-REDO4-Cluster_164997	V5_UCLUSTfixed_0.90-Cluster_98436	-	-	UniqueCluster_2998	X
>evm_27.model.AmTr_v1.0_scaffold00080.80 pacid=31554531 transcript=evm_27.model.AmTr_v1.0_scaffold00080.80 locus=evm_27.TU.AmTr_v1.0_scaffold00080.80 ID=evm_27.model.AmTr_v1.0_scaffold00080.80.v1.0 annot-version=v1.0	Ambtr_seq5264	P:GO:0055085; C:GO:0016020; P:GO:0006821; F:GO:0005247	C:GO:0016020;P:GO:0006810;F:GO:0005215	Y (0.991 | 1-41)	C	1	V5_BLAST_0.9SELF0.4OUT-REDO4-Cluster_10163	V5_UCLUSTfixed_0.90-Cluster_7345	-	-	-	-
>evm_27.model.AmTr_v1.0_scaffold00080.58 pacid=31554537 transcript=evm_27.model.AmTr_v1.0_scaffold00080.58 locus=evm_27.TU.AmTr_v1.0_scaffold00080.58 ID=evm_27.model.AmTr_v1.0_scaffold00080.58.v1.0 annot-version=v1.0	Ambtr_seq5270		-	Y (0.995 | 1-29)	C	1	V5_BLAST_0.9SELF0.4OUT-REDO4-Cluster_166348	V5_UCLUSTfixed_0.90-Cluster_7349	-	-	-	-
>evm_27.model.AmTr_v1.0_scaffold00080.53 pacid=31554540 transcript=evm_27.model.AmTr_v1.0_scaffold00080.53 locus=evm_27.TU.AmTr_v1.0_scaffold00080.53 ID=evm_27.model.AmTr_v1.0_scaffold00080.53.v1.0 annot-version=v1.0	Ambtr_seq5273		-	Y (0.996 | 1-60)	C	1	V5_BLAST_0.9SELF0.4OUT-REDO4-Cluster_162954	V5_UCLUSTfixed_0.90-Cluster_96381	-	-	-	-
>evm_27.model.AmTr_v1.0_scaffold00080.71 pacid=31554547 transcript=evm_27.model.AmTr_v1.0_scaffold00080.71 locus=evm_27.TU.AmTr_v1.0_scaffold00080.71 ID=evm_27.model.AmTr_v1.0_scaffold00080.71.v1.0 annot-version=v1.0	Ambtr_seq5280		-	Y (0.975 | 1-40)	C	1	V5_BLAST_0.9SELF0.4OUT-REDO4-Cluster_10174	V5_UCLUSTfixed_0.90-Cluster_45904	-	-	-	-
>evm_27.model.AmTr_v1.0_scaffold00112.1 pacid=31554574 transcript=evm_27.model.AmTr_v1.0_scaffold00112.1 locus=evm_27.TU.AmTr_v1.0_scaffold00112.1 ID=evm_27.model.AmTr_v1.0_scaffold00112.1.v1.0 annot-version=v1.0	Ambtr_seq5307		-	Y (0.991 | 1-49)	C	1	V5_BLAST_0.9SELF0.4OUT-REDO4-Cluster_167268	V5_UCLUSTfixed_0.90-Cluster_100447	-	-	-	-
>evm_27.model.AmTr_v1.0_scaffold00187.1 pacid=31554616 transcript=evm_27.model.AmTr_v1.0_scaffold00187.1 locus=evm_27.TU.AmTr_v1.0_scaffold00187.1 ID=evm_27.model.AmTr_v1.0_scaffold00187.1.v1.0 annot-version=v1.0	Ambtr_seq5349		-	Y (0.999 | 1-45)	C	1	V5_BLAST_0.9SELF0.4OUT-REDO4-Cluster_162376	V5_UCLUSTfixed_0.90-Cluster_95789	-	-	-	-
>evm_27.model.AmTr_v1.0_scaffold00020.95 pacid=31554668 transcript=evm_27.model.AmTr_v1.0_scaffold00020.95 locus=evm_27.TU.AmTr_v1.0_scaffold00020.95 ID=evm_27.model.AmTr_v1.0_scaffold00020.95.v1.0 annot-version=v1.0	Ambtr_seq5401		-	Y (0.908 | 1-71)	C	1	V5_BLAST_0.9SELF0.4OUT-REDO4-Cluster_10260	V5_UCLUSTfixed_0.90-Cluster_45915	-	-	-	-
>evm_27.model.AmTr_v1.0_scaffold00020.87 pacid=31554690 transcript=evm_27.model.AmTr_v1.0_scaffold00020.87 locus=evm_27.TU.AmTr_v1.0_scaffold00020.87 ID=evm_27.model.AmTr_v1.0_scaffold00020.87.v1.0 annot-version=v1.0	Ambtr_seq5423		-	Y (0.97 | 1-43)	C	1	V5_BLAST_0.9SELF0.4OUT-REDO4-Cluster_10273	V5_UCLUSTfixed_0.90-Cluster_7420	-	-	-	-
>evm_27.model.AmTr_v1.0_scaffold00020.52 pacid=31554705 transcript=evm_27.model.AmTr_v1.0_scaffold00020.52 locus=evm_27.TU.AmTr_v1.0_scaffold00020.52 ID=evm_27.model.AmTr_v1.0_scaffold00020.52.v1.0 annot-version=v1.0	Ambtr_seq5438	C:GO:0016020	C:GO:0016020	Y (0.986 | 1-59)	C	1	V5_BLAST_0.9SELF0.4OUT-REDO4-Cluster_170986	V5_UCLUSTfixed_0.90-Cluster_97643	-	-	-	-
>evm_27.model.AmTr_v1.0_scaffold00020.2 pacid=31554709 transcript=evm_27.model.AmTr_v1.0_scaffold00020.2 locus=evm_27.TU.AmTr_v1.0_scaffold00020.2 ID=evm_27.model.AmTr_v1.0_scaffold00020.2.v1.0 annot-version=v1.0	Ambtr_seq5442	F:GO:0003676	F:GO:0003676	Y (0.997 | 1-59)	C	1	V5_BLAST_0.9SELF0.4OUT-REDO4-Cluster_163857	V5_UCLUSTfixed_0.90-Cluster_97326	-	-	-	-
>evm_27.model.AmTr_v1.0_scaffold00020.36 pacid=31554713 transcript=evm_27.model.AmTr_v1.0_scaffold00020.36 locus=evm_27.TU.AmTr_v1.0_scaffold00020.36 ID=evm_27.model.AmTr_v1.0_scaffold00020.36.v1.0 annot-version=v1.0	Ambtr_seq5446		-	Y (0.99 | 1-55)	C	1	V5_BLAST_0.9SELF0.4OUT-REDO4-Cluster_10291	V5_UCLUSTfixed_0.90-Cluster_7433	-	-	-	-
>evm_27.model.AmTr_v1.0_scaffold00020.119 pacid=31554715 transcript=evm_27.model.AmTr_v1.0_scaffold00020.119 locus=evm_27.TU.AmTr_v1.0_scaffold00020.119 ID=evm_27.model.AmTr_v1.0_scaffold00020.119.v1.0 annot-version=v1.0	Ambtr_seq5448		-	Y (0.992 | 1-48)	C	1	V5_BLAST_0.9SELF0.4OUT-REDO4-Cluster_10293	V5_UCLUSTfixed_0.90-Cluster_7435	-	-	-	-
>evm_27.model.AmTr_v1.0_scaffold00020.27 pacid=31554724 transcript=evm_27.model.AmTr_v1.0_scaffold00020.27 locus=evm_27.TU.AmTr_v1.0_scaffold00020.27 ID=evm_27.model.AmTr_v1.0_scaffold00020.27.v1.0 annot-version=v1.0	Ambtr_seq5457		-	Y (0.958 | 1-33)	C	1	V5_BLAST_0.9SELF0.4OUT-REDO4-Cluster_10296	V5_UCLUSTfixed_0.90-Cluster_7438	-	-	-	-
>evm_27.model.AmTr_v1.0_scaffold00430.1 pacid=31554753 transcript=evm_27.model.AmTr_v1.0_scaffold00430.1 locus=evm_27.TU.AmTr_v1.0_scaffold00430.1 ID=evm_27.model.AmTr_v1.0_scaffold00430.1.v1.0 annot-version=v1.0	Ambtr_seq5486		-	Y (0.945 | 1-33)	C	1	V5_BLAST_0.9SELF0.4OUT-REDO4-Cluster_10313	V5_UCLUSTfixed_0.90-Cluster_45928	-	-	-	-
>evm_27.model.AmTr_v1.0_scaffold00060.16 pacid=31554755 transcript=evm_27.model.AmTr_v1.0_scaffold00060.16 locus=evm_27.TU.AmTr_v1.0_scaffold00060.16 ID=evm_27.model.AmTr_v1.0_scaffold00060.16.v1.0 annot-version=v1.0	Ambtr_seq5488		-	Y (0.983 | 1-51)	C	1	V5_BLAST_0.9SELF0.4OUT-REDO4-Cluster_10315	V5_UCLUSTfixed_0.90-Cluster_7451	-	-	-	-
>evm_27.model.AmTr_v1.0_scaffold00060.59 pacid=31554756 transcript=evm_27.model.AmTr_v1.0_scaffold00060.59 locus=evm_27.TU.AmTr_v1.0_scaffold00060.59 ID=evm_27.model.AmTr_v1.0_scaffold00060.59.v1.0 annot-version=v1.0	Ambtr_seq5489		-	Y (0.879 | 1-25)	C	1	V5_BLAST_0.9SELF0.4OUT-REDO4-Cluster_10316	V5_UCLUSTfixed_0.90-Cluster_7452	-	-	-	-
>evm_27.model.AmTr_v1.0_scaffold00060.82 pacid=31554760 transcript=evm_27.model.AmTr_v1.0_scaffold00060.82 locus=evm_27.TU.AmTr_v1.0_scaffold00060.82 ID=evm_27.model.AmTr_v1.0_scaffold00060.82.v1.0 annot-version=v1.0	Ambtr_seq5493		-	Y (0.985 | 1-52)	C	1	V5_BLAST_0.9SELF0.4OUT-REDO4-Cluster_10319	V5_UCLUSTfixed_0.90-Cluster_7454	-	-	-	-
>evm_27.model.AmTr_v1.0_scaffold00060.100 pacid=31554762 transcript=evm_27.model.AmTr_v1.0_scaffold00060.100 locus=evm_27.TU.AmTr_v1.0_scaffold00060.100 ID=evm_27.model.AmTr_v1.0_scaffold00060.100.v1.0 annot-version=v1.0	Ambtr_seq5495		-	Y (0.844 | 1-41)	C	1	V5_BLAST_0.9SELF0.4OUT-REDO4-Cluster_10320	V5_UCLUSTfixed_0.90-Cluster_7455	-	-	-	-
>evm_27.model.AmTr_v1.0_scaffold00060.7 pacid=31554771 transcript=evm_27.model.AmTr_v1.0_scaffold00060.7 locus=evm_27.TU.AmTr_v1.0_scaffold00060.7 ID=evm_27.model.AmTr_v1.0_scaffold00060.7.v1.0 annot-version=v1.0	Ambtr_seq5504	C:GO:0016020; P:GO:0009765	P:GO:0006091;C:GO:0016020;P:GO:0015979	Y (1.0 | 1-41)	C	1	V5_BLAST_0.9SELF0.4OUT-REDO4-Cluster_163271	V5_UCLUSTfixed_0.90-Cluster_96706	-	-	-	-
>evm_27.model.AmTr_v1.0_scaffold00060.70 pacid=31554798 transcript=evm_27.model.AmTr_v1.0_scaffold00060.70 locus=evm_27.TU.AmTr_v1.0_scaffold00060.70 ID=evm_27.model.AmTr_v1.0_scaffold00060.70.v1.0 annot-version=v1.0	Ambtr_seq5531		-	Y (0.996 | 1-23)	C	1	V5_BLAST_0.9SELF0.4OUT-REDO4-Cluster_10349	V5_UCLUSTfixed_0.90-Cluster_7474	-	-	-	-
>evm_27.model.AmTr_v1.0_scaffold00060.19 pacid=31554800 transcript=evm_27.model.AmTr_v1.0_scaffold00060.19 locus=evm_27.TU.AmTr_v1.0_scaffold00060.19 ID=evm_27.model.AmTr_v1.0_scaffold00060.19.v1.0 annot-version=v1.0	Ambtr_seq5533	F:GO:0050662; F:GO:0003824	F:GO:0003824;F:GO:0005488	Y (0.993 | 1-24)	C	1	V5_BLAST_0.9SELF0.4OUT-REDO4-Cluster_168481	V5_UCLUSTfixed_0.90-Cluster_101400	-	-	-	-
>evm_27.model.AmTr_v1.0_scaffold00060.6 pacid=31554848 transcript=evm_27.model.AmTr_v1.0_scaffold00060.6 locus=evm_27.TU.AmTr_v1.0_scaffold00060.6 ID=evm_27.model.AmTr_v1.0_scaffold00060.6.v1.0 annot-version=v1.0	Ambtr_seq5581		-	Y (0.939 | 1-81)	C	1	V5_BLAST_0.9SELF0.4OUT-REDO4-Cluster_164115	V5_UCLUSTfixed_0.90-Cluster_97608	-	-	UniqueCluster_3232	X
>evm_27.model.AmTr_v1.0_scaffold00060.105 pacid=31554853 transcript=evm_27.model.AmTr_v1.0_scaffold00060.105 locus=evm_27.TU.AmTr_v1.0_scaffold00060.105 ID=evm_27.model.AmTr_v1.0_scaffold00060.105.v1.0 annot-version=v1.0	Ambtr_seq5586	P:GO:0006529; F:GO:0004066	F:GO:0003824;P:GO:0009058;P:GO:0044763;P:GO:0044711;P:GO:0009987	Y (0.991 | 1-34)	C	1	V5_BLAST_0.9SELF0.4OUT-REDO4-Cluster_165920	V5_UCLUSTfixed_0.90-Cluster_94047	-	-	-	-
>evm_27.model.AmTr_v1.0_scaffold00060.78 pacid=31554857 transcript=evm_27.model.AmTr_v1.0_scaffold00060.78 locus=evm_27.TU.AmTr_v1.0_scaffold00060.78 ID=evm_27.model.AmTr_v1.0_scaffold00060.78.v1.0 annot-version=v1.0	Ambtr_seq5590		-	Y (0.976 | 1-24)	C	1	V5_BLAST_0.9SELF0.4OUT-REDO4-Cluster_10384	V5_UCLUSTfixed_0.90-Cluster_7500	-	-	-	-
>evm_27.model.AmTr_v1.0_scaffold00060.2 pacid=31554904 transcript=evm_27.model.AmTr_v1.0_scaffold00060.2 locus=evm_27.TU.AmTr_v1.0_scaffold00060.2 ID=evm_27.model.AmTr_v1.0_scaffold00060.2.v1.0 annot-version=v1.0	Ambtr_seq5637	P:GO:0006783; F:GO:0004325	F:GO:0003824;P:GO:0009058;P:GO:0044763;P:GO:0044711;P:GO:0009987	Y (0.916 | 1-56)	C	1	V5_BLAST_0.9SELF0.4OUT-REDO4-Cluster_164147	V5_UCLUSTfixed_0.90-Cluster_97634	-	-	-	-
>evm_27.model.AmTr_v1.0_scaffold00177.37 pacid=31554934 transcript=evm_27.model.AmTr_v1.0_scaffold00177.37 locus=evm_27.TU.AmTr_v1.0_scaffold00177.37 ID=evm_27.model.AmTr_v1.0_scaffold00177.37.v1.0 annot-version=v1.0	Ambtr_seq5667		-	Y (0.98 | 1-51)	C	1	V5_BLAST_0.9SELF0.4OUT-REDO4-Cluster_162972	V5_UCLUSTfixed_0.90-Cluster_96401	-	-	-	-
>evm_27.model.AmTr_v1.0_scaffold00053.138 pacid=31554985 transcript=evm_27.model.AmTr_v1.0_scaffold00053.138 locus=evm_27.TU.AmTr_v1.0_scaffold00053.138 ID=evm_27.model.AmTr_v1.0_scaffold00053.138.v1.0 annot-version=v1.0	Ambtr_seq5718		-	Y (0.923 | 1-22)	C	1	V5_BLAST_0.9SELF0.4OUT-REDO4-Cluster_10459	V5_UCLUSTfixed_0.90-Cluster_7564	-	-	-	-
>evm_27.model.AmTr_v1.0_scaffold00053.140 pacid=31554988 transcript=evm_27.model.AmTr_v1.0_scaffold00053.140 locus=evm_27.TU.AmTr_v1.0_scaffold00053.140 ID=evm_27.model.AmTr_v1.0_scaffold00053.140.v1.0 annot-version=v1.0	Ambtr_seq5721		-	Y (0.636 | 1-62)	C	1	V5_BLAST_0.9SELF0.4OUT-REDO4-Cluster_10460	V5_UCLUSTfixed_0.90-Cluster_7565	-	-	-	-
>evm_27.model.AmTr_v1.0_scaffold00053.108 pacid=31554992 transcript=evm_27.model.AmTr_v1.0_scaffold00053.108 locus=evm_27.TU.AmTr_v1.0_scaffold00053.108 ID=evm_27.model.AmTr_v1.0_scaffold00053.108.v1.0 annot-version=v1.0	Ambtr_seq5725	F:GO:0005515	F:GO:0005515	Y (0.992 | 1-32)	C	1	V5_BLAST_0.9SELF0.4OUT-REDO4-Cluster_155927	V5_UCLUSTfixed_0.90-Cluster_91127	-	-	-	-
>evm_27.model.AmTr_v1.0_scaffold00053.99 pacid=31555007 transcript=evm_27.model.AmTr_v1.0_scaffold00053.99 locus=evm_27.TU.AmTr_v1.0_scaffold00053.99 ID=evm_27.model.AmTr_v1.0_scaffold00053.99.v1.0 annot-version=v1.0	Ambtr_seq5740		-	Y (0.996 | 1-57)	C	1	V5_BLAST_0.9SELF0.4OUT-REDO4-Cluster_169866	V5_UCLUSTfixed_0.90-Cluster_98006	-	-	-	-
>evm_27.model.AmTr_v1.0_scaffold00053.156 pacid=31555014 transcript=evm_27.model.AmTr_v1.0_scaffold00053.156 locus=evm_27.TU.AmTr_v1.0_scaffold00053.156 ID=evm_27.model.AmTr_v1.0_scaffold00053.156.v1.0 annot-version=v1.0	Ambtr_seq5747		-	Y (0.996 | 1-24)	C	1	V5_BLAST_0.9SELF0.4OUT-REDO4-Cluster_10474	V5_UCLUSTfixed_0.90-Cluster_7575	-	-	-	-
>evm_27.model.AmTr_v1.0_scaffold00053.37 pacid=31555031 transcript=evm_27.model.AmTr_v1.0_scaffold00053.37 locus=evm_27.TU.AmTr_v1.0_scaffold00053.37 ID=evm_27.model.AmTr_v1.0_scaffold00053.37.v1.0 annot-version=v1.0	Ambtr_seq5764		-	Y (1.0 | 1-51)	C	1	V5_BLAST_0.9SELF0.4OUT-REDO4-Cluster_163101	V5_UCLUSTfixed_0.90-Cluster_96529	-	-	-	-
>evm_27.model.AmTr_v1.0_scaffold00053.180 pacid=31555079 transcript=evm_27.model.AmTr_v1.0_scaffold00053.180 locus=evm_27.TU.AmTr_v1.0_scaffold00053.180 ID=evm_27.model.AmTr_v1.0_scaffold00053.180.v1.0 annot-version=v1.0	Ambtr_seq5812		-	Y (0.636 | 1-91)	C	1	V5_BLAST_0.9SELF0.4OUT-REDO4-Cluster_168154	V5_UCLUSTfixed_0.90-Cluster_97803	-	-	-	-
>evm_27.model.AmTr_v1.0_scaffold00053.38 pacid=31555094 transcript=evm_27.model.AmTr_v1.0_scaffold00053.38 locus=evm_27.TU.AmTr_v1.0_scaffold00053.38 ID=evm_27.model.AmTr_v1.0_scaffold00053.38.v1.0 annot-version=v1.0	Ambtr_seq5827		-	Y (0.975 | 1-25)	C	1	V5_BLAST_0.9SELF0.4OUT-REDO4-Cluster_10518	V5_UCLUSTfixed_0.90-Cluster_7615	-	-	-	-
>evm_27.model.AmTr_v1.0_scaffold00053.69 pacid=31555108 transcript=evm_27.model.AmTr_v1.0_scaffold00053.69 locus=evm_27.TU.AmTr_v1.0_scaffold00053.69 ID=evm_27.model.AmTr_v1.0_scaffold00053.69.v1.0 annot-version=v1.0	Ambtr_seq5841		-	Y (0.826 | 1-36)	C	1	V5_BLAST_0.9SELF0.4OUT-REDO4-Cluster_165262	V5_UCLUSTfixed_0.90-Cluster_7622	-	-	-	-
>evm_27.model.AmTr_v1.0_scaffold00053.74 pacid=31555123 transcript=evm_27.model.AmTr_v1.0_scaffold00053.74 locus=evm_27.TU.AmTr_v1.0_scaffold00053.74 ID=evm_27.model.AmTr_v1.0_scaffold00053.74.v1.0 annot-version=v1.0	Ambtr_seq5856		-	Y (0.955 | 1-42)	C	1	V5_BLAST_0.9SELF0.4OUT-REDO4-Cluster_10533	V5_UCLUSTfixed_0.90-Cluster_7629	-	-	-	-
>evm_27.model.AmTr_v1.0_scaffold00053.47 pacid=31555139 transcript=evm_27.model.AmTr_v1.0_scaffold00053.47 locus=evm_27.TU.AmTr_v1.0_scaffold00053.47 ID=evm_27.model.AmTr_v1.0_scaffold00053.47.v1.0 annot-version=v1.0	Ambtr_seq5872		-	Y (0.874 | 1-67)	C	1	V5_BLAST_0.9SELF0.4OUT-REDO4-Cluster_10542	V5_UCLUSTfixed_0.90-Cluster_7635	-	-	-	-
>evm_27.model.AmTr_v1.0_scaffold00053.34 pacid=31555144 transcript=evm_27.model.AmTr_v1.0_scaffold00053.34 locus=evm_27.TU.AmTr_v1.0_scaffold00053.34 ID=evm_27.model.AmTr_v1.0_scaffold00053.34.v1.0 annot-version=v1.0	Ambtr_seq5877	F:GO:0016788	F:GO:0016787	Y (0.852 | 1-42)	C	1	V5_BLAST_0.9SELF0.4OUT-REDO4-Cluster_168605	V5_UCLUSTfixed_0.90-Cluster_101229	-	UniqueCluster_2081	-	X
>evm_27.model.AmTr_v1.0_scaffold00053.28 pacid=31555147 transcript=evm_27.model.AmTr_v1.0_scaffold00053.28 locus=evm_27.TU.AmTr_v1.0_scaffold00053.28 ID=evm_27.model.AmTr_v1.0_scaffold00053.28.v1.0 annot-version=v1.0	Ambtr_seq5880	F:GO:0030955; P:GO:0006096; F:GO:0004743; F:GO:0000287	P:GO:0005975;P:GO:0006091;P:GO:0009056;F:GO:0005488;F:GO:0016740;P:GO:0006139;P:GO:0044712;P:GO:0044723	Y (0.999 | 1-51)	C	1	V5_BLAST_0.9SELF0.4OUT-REDO4-Cluster_165406	V5_UCLUSTfixed_0.90-Cluster_98794	-	-	-	-
>evm_27.model.AmTr_v1.0_scaffold00053.8 pacid=31555149 transcript=evm_27.model.AmTr_v1.0_scaffold00053.8 locus=evm_27.TU.AmTr_v1.0_scaffold00053.8 ID=evm_27.model.AmTr_v1.0_scaffold00053.8.v1.0 annot-version=v1.0	Ambtr_seq5882		-	Y (0.853 | 1-42)	C	1	V5_BLAST_0.9SELF0.4OUT-REDO4-Cluster_163100	V5_UCLUSTfixed_0.90-Cluster_96527	-	-	-	-
>evm_27.model.AmTr_v1.0_scaffold00084.24 pacid=31555207 transcript=evm_27.model.AmTr_v1.0_scaffold00084.24 locus=evm_27.TU.AmTr_v1.0_scaffold00084.24 ID=evm_27.model.AmTr_v1.0_scaffold00084.24.v1.0 annot-version=v1.0	Ambtr_seq5940		-	Y (0.866 | 1-28)	C	1	V5_BLAST_0.9SELF0.4OUT-REDO4-Cluster_10590	V5_UCLUSTfixed_0.90-Cluster_7666	-	-	-	-
>evm_27.model.AmTr_v1.0_scaffold00078.92 pacid=31555247 transcript=evm_27.model.AmTr_v1.0_scaffold00078.92 locus=evm_27.TU.AmTr_v1.0_scaffold00078.92 ID=evm_27.model.AmTr_v1.0_scaffold00078.92.v1.0 annot-version=v1.0	Ambtr_seq5980		-	Y (0.98 | 1-51)	C	1	V5_BLAST_0.9SELF0.4OUT-REDO4-Cluster_10610	V5_UCLUSTfixed_0.90-Cluster_46385	-	-	-	-
>evm_27.model.AmTr_v1.0_scaffold00078.44 pacid=31555269 transcript=evm_27.model.AmTr_v1.0_scaffold00078.44 locus=evm_27.TU.AmTr_v1.0_scaffold00078.44 ID=evm_27.model.AmTr_v1.0_scaffold00078.44.v1.0 annot-version=v1.0	Ambtr_seq6002		-	Y (0.997 | 1-27)	C	1	V5_BLAST_0.9SELF0.4OUT-REDO4-Cluster_164784	V5_UCLUSTfixed_0.90-Cluster_85279	-	-	-	-
>evm_27.model.AmTr_v1.0_scaffold00078.38 pacid=31555274 transcript=evm_27.model.AmTr_v1.0_scaffold00078.38 locus=evm_27.TU.AmTr_v1.0_scaffold00078.38 ID=evm_27.model.AmTr_v1.0_scaffold00078.38.v1.0 annot-version=v1.0	Ambtr_seq6007		-	Y (0.642 | 1-55)	C	1	V5_BLAST_0.9SELF0.4OUT-REDO4-Cluster_10620	V5_UCLUSTfixed_0.90-Cluster_7690	-	-	-	-
>evm_27.model.AmTr_v1.0_scaffold00078.142 pacid=31555275 transcript=evm_27.model.AmTr_v1.0_scaffold00078.142 locus=evm_27.TU.AmTr_v1.0_scaffold00078.142 ID=evm_27.model.AmTr_v1.0_scaffold00078.142.v1.0 annot-version=v1.0	Ambtr_seq6008		-	Y (0.855 | 1-47)	C	1	V5_BLAST_0.9SELF0.4OUT-REDO4-Cluster_160457	V5_UCLUSTfixed_0.90-Cluster_94502	-	-	-	-
>evm_27.model.AmTr_v1.0_scaffold00078.34 pacid=31555298 transcript=evm_27.model.AmTr_v1.0_scaffold00078.34 locus=evm_27.TU.AmTr_v1.0_scaffold00078.34 ID=evm_27.model.AmTr_v1.0_scaffold00078.34.v1.0 annot-version=v1.0	Ambtr_seq6031	F:GO:0016857; P:GO:0005975	P:GO:0005975;F:GO:0003824	Y (1.0 | 1-41)	C	1	V5_BLAST_0.9SELF0.4OUT-REDO4-Cluster_163171	V5_UCLUSTfixed_0.90-Cluster_96598	-	-	-	-
>evm_27.model.AmTr_v1.0_scaffold00078.117 pacid=31555314 transcript=evm_27.model.AmTr_v1.0_scaffold00078.117 locus=evm_27.TU.AmTr_v1.0_scaffold00078.117 ID=evm_27.model.AmTr_v1.0_scaffold00078.117.v1.0 annot-version=v1.0	Ambtr_seq6047	P:GO:0009116	P:GO:0006139	Y (0.998 | 1-28)	C	1	V5_BLAST_0.9SELF0.4OUT-REDO4-Cluster_169868	V5_UCLUSTfixed_0.90-Cluster_96995	-	-	-	-
>evm_27.model.AmTr_v1.0_scaffold00078.145 pacid=31555316 transcript=evm_27.model.AmTr_v1.0_scaffold00078.145 locus=evm_27.TU.AmTr_v1.0_scaffold00078.145 ID=evm_27.model.AmTr_v1.0_scaffold00078.145.v1.0 annot-version=v1.0	Ambtr_seq6049		-	Y (0.901 | 1-58)	C	1	V5_BLAST_0.9SELF0.4OUT-REDO4-Cluster_10637	V5_UCLUSTfixed_0.90-Cluster_7707	-	-	-	-
>evm_27.model.AmTr_v1.0_scaffold00078.155 pacid=31555317 transcript=evm_27.model.AmTr_v1.0_scaffold00078.155 locus=evm_27.TU.AmTr_v1.0_scaffold00078.155 ID=evm_27.model.AmTr_v1.0_scaffold00078.155.v1.0 annot-version=v1.0	Ambtr_seq6050		-	Y (0.999 | 1-51)	C	1	V5_BLAST_0.9SELF0.4OUT-REDO4-Cluster_170405	V5_UCLUSTfixed_0.90-Cluster_98596	-	-	-	-
>evm_27.model.AmTr_v1.0_scaffold00078.123 pacid=31555333 transcript=evm_27.model.AmTr_v1.0_scaffold00078.123 locus=evm_27.TU.AmTr_v1.0_scaffold00078.123 ID=evm_27.model.AmTr_v1.0_scaffold00078.123.v1.0 annot-version=v1.0	Ambtr_seq6066		-	Y (1.0 | 1-41)	C	1	V5_BLAST_0.9SELF0.4OUT-REDO4-Cluster_164131	V5_UCLUSTfixed_0.90-Cluster_97622	-	-	-	-
>evm_27.model.AmTr_v1.0_scaffold00078.60 pacid=31555347 transcript=evm_27.model.AmTr_v1.0_scaffold00078.60 locus=evm_27.TU.AmTr_v1.0_scaffold00078.60 ID=evm_27.model.AmTr_v1.0_scaffold00078.60.v1.0 annot-version=v1.0	Ambtr_seq6080		-	Y (0.979 | 1-55)	C	1	V5_BLAST_0.9SELF0.4OUT-REDO4-Cluster_169963	V5_UCLUSTfixed_0.90-Cluster_90203	-	-	-	-
>evm_27.model.AmTr_v1.0_scaffold00078.57 pacid=31555367 transcript=evm_27.model.AmTr_v1.0_scaffold00078.57 locus=evm_27.TU.AmTr_v1.0_scaffold00078.57 ID=evm_27.model.AmTr_v1.0_scaffold00078.57.v1.0 annot-version=v1.0	Ambtr_seq6100		-	Y (1.0 | 1-41)	C	1	V5_BLAST_0.9SELF0.4OUT-REDO4-Cluster_165474	V5_UCLUSTfixed_0.90-Cluster_98856	-	-	-	-
>evm_27.model.AmTr_v1.0_scaffold00078.129 pacid=31555371 transcript=evm_27.model.AmTr_v1.0_scaffold00078.129 locus=evm_27.TU.AmTr_v1.0_scaffold00078.129 ID=evm_27.model.AmTr_v1.0_scaffold00078.129.v1.0 annot-version=v1.0	Ambtr_seq6104		-	Y (0.999 | 1-51)	C	1	V5_BLAST_0.9SELF0.4OUT-REDO4-Cluster_10658	V5_UCLUSTfixed_0.90-Cluster_7721	-	-	-	-
>evm_27.model.AmTr_v1.0_scaffold00078.78 pacid=31555372 transcript=evm_27.model.AmTr_v1.0_scaffold00078.78 locus=evm_27.TU.AmTr_v1.0_scaffold00078.78 ID=evm_27.model.AmTr_v1.0_scaffold00078.78.v1.0 annot-version=v1.0	Ambtr_seq6105	P:GO:0009058; F:GO:0008909	F:GO:0003824;P:GO:0009058	Y (1.0 | 1-24)	C	1	V5_BLAST_0.9SELF0.4OUT-REDO4-Cluster_169963	V5_UCLUSTfixed_0.90-Cluster_98858	-	-	-	-
>evm_27.model.AmTr_v1.0_scaffold00078.118 pacid=31555377 transcript=evm_27.model.AmTr_v1.0_scaffold00078.118 locus=evm_27.TU.AmTr_v1.0_scaffold00078.118 ID=evm_27.model.AmTr_v1.0_scaffold00078.118.v1.0 annot-version=v1.0	Ambtr_seq6110	F:GO:0016757	F:GO:0016740	Y (0.92 | 1-62)	C	1	V5_BLAST_0.9SELF0.4OUT-REDO4-Cluster_163634	V5_UCLUSTfixed_0.90-Cluster_90856	-	-	-	-
>evm_27.model.AmTr_v1.0_scaffold00078.33 pacid=31555381 transcript=evm_27.model.AmTr_v1.0_scaffold00078.33 locus=evm_27.TU.AmTr_v1.0_scaffold00078.33 ID=evm_27.model.AmTr_v1.0_scaffold00078.33.v1.0 annot-version=v1.0	Ambtr_seq6114	P:GO:0055114; P:GO:0006788; F:GO:0004392	P:GO:0009056;F:GO:0003824;P:GO:0044763;P:GO:0009987	Y (0.995 | 1-60)	C	1	V5_BLAST_0.9SELF0.4OUT-REDO4-Cluster_163965	V5_UCLUSTfixed_0.90-Cluster_96010	-	-	-	-
>evm_27.model.AmTr_v1.0_scaffold00078.9 pacid=31555403 transcript=evm_27.model.AmTr_v1.0_scaffold00078.9 locus=evm_27.TU.AmTr_v1.0_scaffold00078.9 ID=evm_27.model.AmTr_v1.0_scaffold00078.9.v1.0 annot-version=v1.0	Ambtr_seq6136	P:GO:0007275	P:GO:0007275	Y (0.848 | 1-50)	C	1	V5_BLAST_0.9SELF0.4OUT-REDO4-Cluster_170216	V5_UCLUSTfixed_0.90-Cluster_102856	-	-	-	-
>evm_27.model.AmTr_v1.0_scaffold00078.124 pacid=31555406 transcript=evm_27.model.AmTr_v1.0_scaffold00078.124 locus=evm_27.TU.AmTr_v1.0_scaffold00078.124 ID=evm_27.model.AmTr_v1.0_scaffold00078.124.v1.0 annot-version=v1.0	Ambtr_seq6139		-	Y (0.999 | 1-61)	C	1	V5_BLAST_0.9SELF0.4OUT-REDO4-Cluster_162856	V5_UCLUSTfixed_0.90-Cluster_96278	-	-	-	-
>evm_27.model.AmTr_v1.0_scaffold00078.193 pacid=31555415 transcript=evm_27.model.AmTr_v1.0_scaffold00078.193 locus=evm_27.TU.AmTr_v1.0_scaffold00078.193 ID=evm_27.model.AmTr_v1.0_scaffold00078.193.v1.0 annot-version=v1.0	Ambtr_seq6148		-	Y (0.994 | 1-26)	C	1	V5_BLAST_0.9SELF0.4OUT-REDO4-Cluster_163583	V5_UCLUSTfixed_0.90-Cluster_97028	-	-	UniqueCluster_494	X
>evm_27.model.AmTr_v1.0_scaffold00048.41 pacid=31555443 transcript=evm_27.model.AmTr_v1.0_scaffold00048.41 locus=evm_27.TU.AmTr_v1.0_scaffold00048.41 ID=evm_27.model.AmTr_v1.0_scaffold00048.41.v1.0 annot-version=v1.0	Ambtr_seq6176		-	Y (0.993 | 1-62)	C	1	V5_BLAST_0.9SELF0.4OUT-REDO4-Cluster_163525	V5_UCLUSTfixed_0.90-Cluster_96972	-	-	-	-
>evm_27.model.AmTr_v1.0_scaffold00048.112 pacid=31555445 transcript=evm_27.model.AmTr_v1.0_scaffold00048.112 locus=evm_27.TU.AmTr_v1.0_scaffold00048.112 ID=evm_27.model.AmTr_v1.0_scaffold00048.112.v1.0 annot-version=v1.0	Ambtr_seq6178		-	Y (0.851 | 1-81)	C	1	V5_BLAST_0.9SELF0.4OUT-REDO4-Cluster_10689	V5_UCLUSTfixed_0.90-Cluster_7748	-	-	-	-
>evm_27.model.AmTr_v1.0_scaffold00048.230 pacid=31555454 transcript=evm_27.model.AmTr_v1.0_scaffold00048.230 locus=evm_27.TU.AmTr_v1.0_scaffold00048.230 ID=evm_27.model.AmTr_v1.0_scaffold00048.230.v1.0 annot-version=v1.0	Ambtr_seq6187		-	Y (0.996 | 1-39)	C	1	V5_BLAST_0.9SELF0.4OUT-REDO4-Cluster_10693	V5_UCLUSTfixed_0.90-Cluster_7753	-	-	-	-
>evm_27.model.AmTr_v1.0_scaffold00048.224 pacid=31555498 transcript=evm_27.model.AmTr_v1.0_scaffold00048.224 locus=evm_27.TU.AmTr_v1.0_scaffold00048.224 ID=evm_27.model.AmTr_v1.0_scaffold00048.224.v1.0 annot-version=v1.0	Ambtr_seq6231		-	Y (0.998 | 1-29)	C	1	V5_BLAST_0.9SELF0.4OUT-REDO4-Cluster_162975	V5_UCLUSTfixed_0.90-Cluster_96410	-	-	-	-
>evm_27.model.AmTr_v1.0_scaffold00048.93 pacid=31555508 transcript=evm_27.model.AmTr_v1.0_scaffold00048.93 locus=evm_27.TU.AmTr_v1.0_scaffold00048.93 ID=evm_27.model.AmTr_v1.0_scaffold00048.93.v1.0 annot-version=v1.0	Ambtr_seq6241		-	Y (0.815 | 1-34)	C	1	V5_BLAST_0.9SELF0.4OUT-REDO4-Cluster_163055	V5_UCLUSTfixed_0.90-Cluster_96483	-	-	-	-
>evm_27.model.AmTr_v1.0_scaffold00048.28 pacid=31555551 transcript=evm_27.model.AmTr_v1.0_scaffold00048.28 locus=evm_27.TU.AmTr_v1.0_scaffold00048.28 ID=evm_27.model.AmTr_v1.0_scaffold00048.28.v1.0 annot-version=v1.0	Ambtr_seq6284	P:GO:0005992; F:GO:0003824	P:GO:0005975;F:GO:0003824;P:GO:0009058;P:GO:0044763;P:GO:0044711;P:GO:0009987;P:GO:0044723	Y (0.966 | 1-30)	C	1	V5_BLAST_0.9SELF0.4OUT-REDO4-Cluster_167193	V5_UCLUSTfixed_0.90-Cluster_100377	-	-	-	-
>evm_27.model.AmTr_v1.0_scaffold00048.6 pacid=31555559 transcript=evm_27.model.AmTr_v1.0_scaffold00048.6 locus=evm_27.TU.AmTr_v1.0_scaffold00048.6 ID=evm_27.model.AmTr_v1.0_scaffold00048.6.v1.0 annot-version=v1.0	Ambtr_seq6292	F:GO:0008124; P:GO:0006729	F:GO:0003824;P:GO:0009058;P:GO:0009987	Y (0.998 | 1-25)	C	1	V5_BLAST_0.9SELF0.4OUT-REDO4-Cluster_164697	V5_UCLUSTfixed_0.90-Cluster_85566	-	-	-	-
>evm_27.model.AmTr_v1.0_scaffold00048.87 pacid=31555568 transcript=evm_27.model.AmTr_v1.0_scaffold00048.87 locus=evm_27.TU.AmTr_v1.0_scaffold00048.87 ID=evm_27.model.AmTr_v1.0_scaffold00048.87.v1.0 annot-version=v1.0	Ambtr_seq6301	F:GO:0016301; P:GO:0008152; F:GO:0005524	F:GO:0000166;F:GO:0016301	Y (0.997 | 1-52)	C	1	V5_BLAST_0.9SELF0.4OUT-REDO4-Cluster_163530	V5_UCLUSTfixed_0.90-Cluster_96975	-	-	-	-
>evm_27.model.AmTr_v1.0_scaffold00048.201 pacid=31555570 transcript=evm_27.model.AmTr_v1.0_scaffold00048.201 locus=evm_27.TU.AmTr_v1.0_scaffold00048.201 ID=evm_27.model.AmTr_v1.0_scaffold00048.201.v1.0 annot-version=v1.0	Ambtr_seq6303		-	Y (0.743 | 1-61)	C	1	V5_BLAST_0.9SELF0.4OUT-REDO4-Cluster_10731	V5_UCLUSTfixed_0.90-Cluster_7790	-	-	-	-
>evm_27.model.AmTr_v1.0_scaffold00048.85 pacid=31555575 transcript=evm_27.model.AmTr_v1.0_scaffold00048.85 locus=evm_27.TU.AmTr_v1.0_scaffold00048.85 ID=evm_27.model.AmTr_v1.0_scaffold00048.85.v1.0 annot-version=v1.0	Ambtr_seq6308		-	Y (0.996 | 1-31)	C	1	V5_BLAST_0.9SELF0.4OUT-REDO4-Cluster_10734	V5_UCLUSTfixed_0.90-Cluster_7793	-	-	-	-
>evm_27.model.AmTr_v1.0_scaffold00048.157 pacid=31555606 transcript=evm_27.model.AmTr_v1.0_scaffold00048.157 locus=evm_27.TU.AmTr_v1.0_scaffold00048.157 ID=evm_27.model.AmTr_v1.0_scaffold00048.157.v1.0 annot-version=v1.0	Ambtr_seq6339		-	Y (0.936 | 1-51)	C	1	V5_BLAST_0.9SELF0.4OUT-REDO4-Cluster_10749	V5_UCLUSTfixed_0.90-Cluster_7806	-	-	-	-
>evm_27.model.AmTr_v1.0_scaffold00048.108 pacid=31555613 transcript=evm_27.model.AmTr_v1.0_scaffold00048.108 locus=evm_27.TU.AmTr_v1.0_scaffold00048.108 ID=evm_27.model.AmTr_v1.0_scaffold00048.108.v1.0 annot-version=v1.0	Ambtr_seq6346		-	Y (0.999 | 1-51)	C	1	V5_BLAST_0.9SELF0.4OUT-REDO4-Cluster_162672	V5_UCLUSTfixed_0.90-Cluster_85576	-	-	-	-
>evm_27.model.AmTr_v1.0_scaffold00048.152 pacid=31555633 transcript=evm_27.model.AmTr_v1.0_scaffold00048.152 locus=evm_27.TU.AmTr_v1.0_scaffold00048.152 ID=evm_27.model.AmTr_v1.0_scaffold00048.152.v1.0 annot-version=v1.0	Ambtr_seq6366		-	Y (0.999 | 1-41)	C	1	V5_BLAST_0.9SELF0.4OUT-REDO4-Cluster_166330	V5_UCLUSTfixed_0.90-Cluster_96485	-	-	-	-
>evm_27.model.AmTr_v1.0_scaffold00048.190 pacid=31555644 transcript=evm_27.model.AmTr_v1.0_scaffold00048.190 locus=evm_27.TU.AmTr_v1.0_scaffold00048.190 ID=evm_27.model.AmTr_v1.0_scaffold00048.190.v1.0 annot-version=v1.0	Ambtr_seq6377		-	Y (0.997 | 1-24)	C	1	V5_BLAST_0.9SELF0.4OUT-REDO4-Cluster_163098	V5_UCLUSTfixed_0.90-Cluster_96497	-	-	-	-
>evm_27.model.AmTr_v1.0_scaffold00048.62 pacid=31555647 transcript=evm_27.model.AmTr_v1.0_scaffold00048.62 locus=evm_27.TU.AmTr_v1.0_scaffold00048.62 ID=evm_27.model.AmTr_v1.0_scaffold00048.62.v1.0 annot-version=v1.0	Ambtr_seq6380	F:GO:0016746; P:GO:0008152; F:GO:0004366	P:GO:0008152;F:GO:0016740	Y (0.998 | 1-72)	C	1	V5_BLAST_0.9SELF0.4OUT-REDO4-Cluster_163526	V5_UCLUSTfixed_0.90-Cluster_96973	-	-	-	-
>evm_27.model.AmTr_v1.0_scaffold00142.59 pacid=31555665 transcript=evm_27.model.AmTr_v1.0_scaffold00142.59 locus=evm_27.TU.AmTr_v1.0_scaffold00142.59 ID=evm_27.model.AmTr_v1.0_scaffold00142.59.v1.0 annot-version=v1.0	Ambtr_seq6398		-	Y (0.998 | 1-42)	C	1	V5_BLAST_0.9SELF0.4OUT-REDO4-Cluster_169305	V5_UCLUSTfixed_0.90-Cluster_93312	-	-	-	-
>evm_27.model.AmTr_v1.0_scaffold00142.75 pacid=31555672 transcript=evm_27.model.AmTr_v1.0_scaffold00142.75 locus=evm_27.TU.AmTr_v1.0_scaffold00142.75 ID=evm_27.model.AmTr_v1.0_scaffold00142.75.v1.0 annot-version=v1.0	Ambtr_seq6405	F:GO:0016790; P:GO:0006633	P:GO:0006629;P:GO:0009058;P:GO:0044763;P:GO:0044711;P:GO:0009987;F:GO:0016787	Y (0.981 | 1-42)	C	1	V5_BLAST_0.9SELF0.4OUT-REDO4-Cluster_164461	V5_UCLUSTfixed_0.90-Cluster_96005	-	-	-	-
>evm_27.model.AmTr_v1.0_scaffold00142.1 pacid=31555673 transcript=evm_27.model.AmTr_v1.0_scaffold00142.1 locus=evm_27.TU.AmTr_v1.0_scaffold00142.1 ID=evm_27.model.AmTr_v1.0_scaffold00142.1.v1.0 annot-version=v1.0	Ambtr_seq6406		-	Y (0.996 | 1-71)	C	1	V5_BLAST_0.9SELF0.4OUT-REDO4-Cluster_10764	V5_UCLUSTfixed_0.90-Cluster_7825	-	-	-	-
>evm_27.model.AmTr_v1.0_scaffold00142.22 pacid=31555700 transcript=evm_27.model.AmTr_v1.0_scaffold00142.22 locus=evm_27.TU.AmTr_v1.0_scaffold00142.22 ID=evm_27.model.AmTr_v1.0_scaffold00142.22.v1.0 annot-version=v1.0	Ambtr_seq6433		-	Y (0.885 | 1-30)	C	1	V5_BLAST_0.9SELF0.4OUT-REDO4-Cluster_10781	V5_UCLUSTfixed_0.90-Cluster_7842	-	-	-	-
>evm_27.model.AmTr_v1.0_scaffold00142.11 pacid=31555720 transcript=evm_27.model.AmTr_v1.0_scaffold00142.11 locus=evm_27.TU.AmTr_v1.0_scaffold00142.11 ID=evm_27.model.AmTr_v1.0_scaffold00142.11.v1.0 annot-version=v1.0	Ambtr_seq6453		-	Y (0.886 | 1-55)	C	1	V5_BLAST_0.9SELF0.4OUT-REDO4-Cluster_10794	V5_UCLUSTfixed_0.90-Cluster_46001	-	-	-	-
>evm_27.model.AmTr_v1.0_scaffold00142.65 pacid=31555722 transcript=evm_27.model.AmTr_v1.0_scaffold00142.65 locus=evm_27.TU.AmTr_v1.0_scaffold00142.65 ID=evm_27.model.AmTr_v1.0_scaffold00142.65.v1.0 annot-version=v1.0	Ambtr_seq6455		-	Y (0.643 | 1-35)	C	1	V5_BLAST_0.9SELF0.4OUT-REDO4-Cluster_163104	V5_UCLUSTfixed_0.90-Cluster_46002	-	-	-	-
>evm_27.model.AmTr_v1.0_scaffold00142.39 pacid=31555724 transcript=evm_27.model.AmTr_v1.0_scaffold00142.39 locus=evm_27.TU.AmTr_v1.0_scaffold00142.39 ID=evm_27.model.AmTr_v1.0_scaffold00142.39.v1.0 annot-version=v1.0	Ambtr_seq6457	F:GO:0016787	F:GO:0016787	Y (0.983 | 1-52)	C	1	V5_BLAST_0.9SELF0.4OUT-REDO4-Cluster_162579	V5_UCLUSTfixed_0.90-Cluster_96000	-	-	-	-
>evm_27.model.AmTr_v1.0_scaffold00015.33 pacid=31555812 transcript=evm_27.model.AmTr_v1.0_scaffold00015.33 locus=evm_27.TU.AmTr_v1.0_scaffold00015.33 ID=evm_27.model.AmTr_v1.0_scaffold00015.33.v1.0 annot-version=v1.0	Ambtr_seq6545		-	Y (0.949 | 1-25)	C	1	V5_BLAST_0.9SELF0.4OUT-REDO4-Cluster_10855	V5_UCLUSTfixed_0.90-Cluster_7895	-	-	-	-
>evm_27.model.AmTr_v1.0_scaffold00015.26 pacid=31555837 transcript=evm_27.model.AmTr_v1.0_scaffold00015.26 locus=evm_27.TU.AmTr_v1.0_scaffold00015.26 ID=evm_27.model.AmTr_v1.0_scaffold00015.26.v1.0 annot-version=v1.0	Ambtr_seq6570		-	Y (0.916 | 1-30)	C	1	V5_BLAST_0.9SELF0.4OUT-REDO4-Cluster_163152	V5_UCLUSTfixed_0.90-Cluster_7908	-	-	-	-
>evm_27.model.AmTr_v1.0_scaffold00015.67 pacid=31555851 transcript=evm_27.model.AmTr_v1.0_scaffold00015.67 locus=evm_27.TU.AmTr_v1.0_scaffold00015.67 ID=evm_27.model.AmTr_v1.0_scaffold00015.67.v1.0 annot-version=v1.0	Ambtr_seq6584		-	Y (0.887 | 1-72)	C	1	V5_BLAST_0.9SELF0.4OUT-REDO4-Cluster_10886	V5_UCLUSTfixed_0.90-Cluster_7917	-	-	-	-
>evm_27.model.AmTr_v1.0_scaffold00015.19 pacid=31555853 transcript=evm_27.model.AmTr_v1.0_scaffold00015.19 locus=evm_27.TU.AmTr_v1.0_scaffold00015.19 ID=evm_27.model.AmTr_v1.0_scaffold00015.19.v1.0 annot-version=v1.0	Ambtr_seq6586		-	Y (0.998 | 1-21)	C	1	V5_BLAST_0.9SELF0.4OUT-REDO4-Cluster_10887	V5_UCLUSTfixed_0.90-Cluster_7918	-	-	-	-
>evm_27.model.AmTr_v1.0_scaffold00015.27 pacid=31555854 transcript=evm_27.model.AmTr_v1.0_scaffold00015.27 locus=evm_27.TU.AmTr_v1.0_scaffold00015.27 ID=evm_27.model.AmTr_v1.0_scaffold00015.27.v1.0 annot-version=v1.0	Ambtr_seq6587		-	Y (0.995 | 1-57)	C	1	V5_BLAST_0.9SELF0.4OUT-REDO4-Cluster_164943	V5_UCLUSTfixed_0.90-Cluster_96330	-	-	-	-
>evm_27.model.AmTr_v1.0_scaffold00015.107 pacid=31555860 transcript=evm_27.model.AmTr_v1.0_scaffold00015.107 locus=evm_27.TU.AmTr_v1.0_scaffold00015.107 ID=evm_27.model.AmTr_v1.0_scaffold00015.107.v1.0 annot-version=v1.0	Ambtr_seq6593		-	Y (0.999 | 1-32)	C	1	V5_BLAST_0.9SELF0.4OUT-REDO4-Cluster_163102	V5_UCLUSTfixed_0.90-Cluster_7921	-	-	-	-
>evm_27.model.AmTr_v1.0_scaffold00181.1 pacid=31555908 transcript=evm_27.model.AmTr_v1.0_scaffold00181.1 locus=evm_27.TU.AmTr_v1.0_scaffold00181.1 ID=evm_27.model.AmTr_v1.0_scaffold00181.1.v1.0 annot-version=v1.0	Ambtr_seq6641		-	Y (0.714 | 1-51)	C	1	V5_BLAST_0.9SELF0.4OUT-REDO4-Cluster_163242	V5_UCLUSTfixed_0.90-Cluster_46034	UniqueCluster_846	-	-	X
>evm_27.model.AmTr_v1.0_scaffold00117.19 pacid=31555954 transcript=evm_27.model.AmTr_v1.0_scaffold00117.19 locus=evm_27.TU.AmTr_v1.0_scaffold00117.19 ID=evm_27.model.AmTr_v1.0_scaffold00117.19.v1.0 annot-version=v1.0	Ambtr_seq6687	F:GO:0016790; P:GO:0006633	P:GO:0006629;P:GO:0009058;P:GO:0044763;P:GO:0044711;P:GO:0009987;F:GO:0016787	Y (1.0 | 1-51)	C	1	V5_BLAST_0.9SELF0.4OUT-REDO4-Cluster_164461	V5_UCLUSTfixed_0.90-Cluster_97941	-	-	-	-
>evm_27.model.AmTr_v1.0_scaffold00117.15 pacid=31555957 transcript=evm_27.model.AmTr_v1.0_scaffold00117.15 locus=evm_27.TU.AmTr_v1.0_scaffold00117.15 ID=evm_27.model.AmTr_v1.0_scaffold00117.15.v1.0 annot-version=v1.0	Ambtr_seq6690	P:GO:0055114; F:GO:0046422; C:GO:0009507	F:GO:0003824;P:GO:0008152;P:GO:0044710;C:GO:0009536	Y (1.0 | 1-25)	C	1	V5_BLAST_0.9SELF0.4OUT-REDO4-Cluster_169414	V5_UCLUSTfixed_0.90-Cluster_102185	-	-	-	-
>evm_27.model.AmTr_v1.0_scaffold00117.59 pacid=31555964 transcript=evm_27.model.AmTr_v1.0_scaffold00117.59 locus=evm_27.TU.AmTr_v1.0_scaffold00117.59 ID=evm_27.model.AmTr_v1.0_scaffold00117.59.v1.0 annot-version=v1.0	Ambtr_seq6697		-	Y (0.887 | 1-68)	C	1	V5_BLAST_0.9SELF0.4OUT-REDO4-Cluster_10964	V5_UCLUSTfixed_0.90-Cluster_7953	-	-	-	-
>evm_27.model.AmTr_v1.0_scaffold00124.9 pacid=31556008 transcript=evm_27.model.AmTr_v1.0_scaffold00124.9 locus=evm_27.TU.AmTr_v1.0_scaffold00124.9 ID=evm_27.model.AmTr_v1.0_scaffold00124.9.v1.0 annot-version=v1.0	Ambtr_seq6741		-	Y (0.772 | 1-21)	C	1	V5_BLAST_0.9SELF0.4OUT-REDO4-Cluster_10999	V5_UCLUSTfixed_0.90-Cluster_7976	-	-	-	-
>evm_27.model.AmTr_v1.0_scaffold00124.18 pacid=31556019 transcript=evm_27.model.AmTr_v1.0_scaffold00124.18 locus=evm_27.TU.AmTr_v1.0_scaffold00124.18 ID=evm_27.model.AmTr_v1.0_scaffold00124.18.v1.0 annot-version=v1.0	Ambtr_seq6752		-	Y (0.868 | 1-31)	C	1	V5_BLAST_0.9SELF0.4OUT-REDO4-Cluster_11006	V5_UCLUSTfixed_0.90-Cluster_7982	-	-	-	-
>evm_27.model.AmTr_v1.0_scaffold00124.27 pacid=31556034 transcript=evm_27.model.AmTr_v1.0_scaffold00124.27 locus=evm_27.TU.AmTr_v1.0_scaffold00124.27 ID=evm_27.model.AmTr_v1.0_scaffold00124.27.v1.0 annot-version=v1.0	Ambtr_seq6767		-	Y (0.991 | 1-41)	C	1	V5_BLAST_0.9SELF0.4OUT-REDO4-Cluster_11016	V5_UCLUSTfixed_0.90-Cluster_7990	-	-	-	-
>evm_27.model.AmTr_v1.0_scaffold00203.19 pacid=31556041 transcript=evm_27.model.AmTr_v1.0_scaffold00203.19 locus=evm_27.TU.AmTr_v1.0_scaffold00203.19 ID=evm_27.model.AmTr_v1.0_scaffold00203.19.v1.0 annot-version=v1.0	Ambtr_seq6774	F:GO:0016829; F:GO:0010333; P:GO:0008152	F:GO:0003824;P:GO:0008152	Y (0.993 | 1-49)	C	1	V5_BLAST_0.9SELF0.4OUT-REDO4-Cluster_11021	V5_UCLUSTfixed_0.90-Cluster_7992	-	-	-	-
>evm_27.model.AmTr_v1.0_scaffold05659.1 pacid=31556063 transcript=evm_27.model.AmTr_v1.0_scaffold05659.1 locus=evm_27.TU.AmTr_v1.0_scaffold05659.1 ID=evm_27.model.AmTr_v1.0_scaffold05659.1.v1.0 annot-version=v1.0	Ambtr_seq6796		-	Y (0.951 | 1-71)	C	1	V5_BLAST_0.9SELF0.4OUT-REDO4-Cluster_11041	V5_UCLUSTfixed_0.90-Cluster_8003	-	-	-	-
>evm_27.model.AmTr_v1.0_scaffold05659.2 pacid=31556064 transcript=evm_27.model.AmTr_v1.0_scaffold05659.2 locus=evm_27.TU.AmTr_v1.0_scaffold05659.2 ID=evm_27.model.AmTr_v1.0_scaffold05659.2.v1.0 annot-version=v1.0	Ambtr_seq6797	C:GO:0016020; F:GO:0005507; F:GO:0004129	F:GO:0003824;C:GO:0016020;F:GO:0005488;F:GO:0005215	Y (0.893 | 1-38)	C	1	V5_BLAST_0.9SELF0.4OUT-REDO4-Cluster_11042	V5_UCLUSTfixed_0.90-Cluster_95562	-	UniqueCluster_3068	-	X
>evm_27.model.AmTr_v1.0_scaffold00037.97 pacid=31556100 transcript=evm_27.model.AmTr_v1.0_scaffold00037.97 locus=evm_27.TU.AmTr_v1.0_scaffold00037.97 ID=evm_27.model.AmTr_v1.0_scaffold00037.97.v1.0 annot-version=v1.0	Ambtr_seq6833	F:GO:0005515; P:GO:0006508; F:GO:0004222	P:GO:0019538;F:GO:0005515;F:GO:0016787	Y (0.992 | 1-22)	C	1	V5_BLAST_0.9SELF0.4OUT-REDO4-Cluster_167061	V5_UCLUSTfixed_0.90-Cluster_96090	-	-	-	-
>evm_27.model.AmTr_v1.0_scaffold00037.29 pacid=31556102 transcript=evm_27.model.AmTr_v1.0_scaffold00037.29 locus=evm_27.TU.AmTr_v1.0_scaffold00037.29 ID=evm_27.model.AmTr_v1.0_scaffold00037.29.v1.0 annot-version=v1.0	Ambtr_seq6835		-	Y (0.995 | 1-75)	C	1	V5_BLAST_0.9SELF0.4OUT-REDO4-Cluster_166934	V5_UCLUSTfixed_0.90-Cluster_46064	-	-	-	-
>evm_27.model.AmTr_v1.0_scaffold00037.78 pacid=31556108 transcript=evm_27.model.AmTr_v1.0_scaffold00037.78 locus=evm_27.TU.AmTr_v1.0_scaffold00037.78 ID=evm_27.model.AmTr_v1.0_scaffold00037.78.v1.0 annot-version=v1.0	Ambtr_seq6841		-	Y (0.814 | 1-71)	C	1	V5_BLAST_0.9SELF0.4OUT-REDO4-Cluster_162619	V5_UCLUSTfixed_0.90-Cluster_95900	-	-	-	-
>evm_27.model.AmTr_v1.0_scaffold00037.145 pacid=31556110 transcript=evm_27.model.AmTr_v1.0_scaffold00037.145 locus=evm_27.TU.AmTr_v1.0_scaffold00037.145 ID=evm_27.model.AmTr_v1.0_scaffold00037.145.v1.0 annot-version=v1.0	Ambtr_seq6843		-	Y (0.91 | 1-71)	C	1	V5_BLAST_0.9SELF0.4OUT-REDO4-Cluster_162485	V5_UCLUSTfixed_0.90-Cluster_95897	-	-	-	-
>evm_27.model.AmTr_v1.0_scaffold00037.132 pacid=31556116 transcript=evm_27.model.AmTr_v1.0_scaffold00037.132 locus=evm_27.TU.AmTr_v1.0_scaffold00037.132 ID=evm_27.model.AmTr_v1.0_scaffold00037.132.v1.0 annot-version=v1.0	Ambtr_seq6849		-	Y (0.993 | 1-56)	C	1	V5_BLAST_0.9SELF0.4OUT-REDO4-Cluster_11067	V5_UCLUSTfixed_0.90-Cluster_8024	-	-	-	-
>evm_27.model.AmTr_v1.0_scaffold00037.79 pacid=31556127 transcript=evm_27.model.AmTr_v1.0_scaffold00037.79 locus=evm_27.TU.AmTr_v1.0_scaffold00037.79 ID=evm_27.model.AmTr_v1.0_scaffold00037.79.v1.0 annot-version=v1.0	Ambtr_seq6860	F:GO:0046961; F:GO:0046933; C:GO:0045261; P:GO:0015986	C:GO:0016020;P:GO:0009058;P:GO:0044711;P:GO:0044765;P:GO:0006139;P:GO:0006810;F:GO:0005215;C:GO:0005622;F:GO:0016787	Y (0.999 | 1-32)	C	1	V5_BLAST_0.9SELF0.4OUT-REDO4-Cluster_165771	V5_UCLUSTfixed_0.90-Cluster_99126	-	-	-	-
>evm_27.model.AmTr_v1.0_scaffold00037.30 pacid=31556128 transcript=evm_27.model.AmTr_v1.0_scaffold00037.30 locus=evm_27.TU.AmTr_v1.0_scaffold00037.30 ID=evm_27.model.AmTr_v1.0_scaffold00037.30.v1.0 annot-version=v1.0	Ambtr_seq6861		-	Y (0.99 | 1-81)	C	1	V5_BLAST_0.9SELF0.4OUT-REDO4-Cluster_11073	V5_UCLUSTfixed_0.90-Cluster_46064	-	-	-	-
>evm_27.model.AmTr_v1.0_scaffold00037.107 pacid=31556138 transcript=evm_27.model.AmTr_v1.0_scaffold00037.107 locus=evm_27.TU.AmTr_v1.0_scaffold00037.107 ID=evm_27.model.AmTr_v1.0_scaffold00037.107.v1.0 annot-version=v1.0	Ambtr_seq6871	P:GO:0045454; P:GO:0008152; F:GO:0003824	P:GO:0019725;F:GO:0003824;P:GO:0008152	Y (0.995 | 1-32)	C	1	V5_BLAST_0.9SELF0.4OUT-REDO4-Cluster_162669	V5_UCLUSTfixed_0.90-Cluster_98016	-	-	-	-
>evm_27.model.AmTr_v1.0_scaffold00037.116 pacid=31556141 transcript=evm_27.model.AmTr_v1.0_scaffold00037.116 locus=evm_27.TU.AmTr_v1.0_scaffold00037.116 ID=evm_27.model.AmTr_v1.0_scaffold00037.116.v1.0 annot-version=v1.0	Ambtr_seq6874	F:GO:0016788	F:GO:0016787	Y (0.757 | 1-38)	C	1	V5_BLAST_0.9SELF0.4OUT-REDO4-Cluster_168936	V5_UCLUSTfixed_0.90-Cluster_8033	-	-	-	-
>evm_27.model.AmTr_v1.0_scaffold00037.17 pacid=31556186 transcript=evm_27.model.AmTr_v1.0_scaffold00037.17 locus=evm_27.TU.AmTr_v1.0_scaffold00037.17 ID=evm_27.model.AmTr_v1.0_scaffold00037.17.v1.0 annot-version=v1.0	Ambtr_seq6919		-	Y (0.994 | 1-38)	C	1	V5_BLAST_0.9SELF0.4OUT-REDO4-Cluster_158055	V5_UCLUSTfixed_0.90-Cluster_92594	-	-	-	-
>evm_27.model.AmTr_v1.0_scaffold00037.15 pacid=31556205 transcript=evm_27.model.AmTr_v1.0_scaffold00037.15 locus=evm_27.TU.AmTr_v1.0_scaffold00037.15 ID=evm_27.model.AmTr_v1.0_scaffold00037.15.v1.0 annot-version=v1.0	Ambtr_seq6938		-	Y (0.958 | 1-36)	C	1	V5_BLAST_0.9SELF0.4OUT-REDO4-Cluster_11118	V5_UCLUSTfixed_0.90-Cluster_8069	-	-	-	-
>evm_27.model.AmTr_v1.0_scaffold00037.89 pacid=31556206 transcript=evm_27.model.AmTr_v1.0_scaffold00037.89 locus=evm_27.TU.AmTr_v1.0_scaffold00037.89 ID=evm_27.model.AmTr_v1.0_scaffold00037.89.v1.0 annot-version=v1.0	Ambtr_seq6939	F:GO:0005515	F:GO:0005515	Y (0.661 | 1-72)	C	1	V5_BLAST_0.9SELF0.4OUT-REDO4-Cluster_11119	V5_UCLUSTfixed_0.90-Cluster_8070	-	-	-	-
>evm_27.model.AmTr_v1.0_scaffold00037.158 pacid=31556212 transcript=evm_27.model.AmTr_v1.0_scaffold00037.158 locus=evm_27.TU.AmTr_v1.0_scaffold00037.158 ID=evm_27.model.AmTr_v1.0_scaffold00037.158.v1.0 annot-version=v1.0	Ambtr_seq6945		-	Y (0.972 | 1-42)	C	1	V5_BLAST_0.9SELF0.4OUT-REDO4-Cluster_11123	V5_UCLUSTfixed_0.90-Cluster_8074	-	-	-	-
>evm_27.model.AmTr_v1.0_scaffold00037.109 pacid=31556243 transcript=evm_27.model.AmTr_v1.0_scaffold00037.109 locus=evm_27.TU.AmTr_v1.0_scaffold00037.109 ID=evm_27.model.AmTr_v1.0_scaffold00037.109.v1.0 annot-version=v1.0	Ambtr_seq6976	P:GO:0055114; F:GO:0020037; F:GO:0016705; F:GO:0005506	F:GO:0003824;P:GO:0008152;F:GO:0005488;P:GO:0044710	Y (0.984 | 1-52)	C	1	V5_BLAST_0.9SELF0.4OUT-REDO4-Cluster_11146	V5_UCLUSTfixed_0.90-Cluster_8091	-	-	-	-
>evm_27.model.AmTr_v1.0_scaffold00037.38 pacid=31556249 transcript=evm_27.model.AmTr_v1.0_scaffold00037.38 locus=evm_27.TU.AmTr_v1.0_scaffold00037.38 ID=evm_27.model.AmTr_v1.0_scaffold00037.38.v1.0 annot-version=v1.0	Ambtr_seq6982		-	Y (0.988 | 1-91)	C	1	V5_BLAST_0.9SELF0.4OUT-REDO4-Cluster_11149	V5_UCLUSTfixed_0.90-Cluster_8096	-	-	-	-
>evm_27.model.AmTr_v1.0_scaffold00085.56 pacid=31556287 transcript=evm_27.model.AmTr_v1.0_scaffold00085.56 locus=evm_27.TU.AmTr_v1.0_scaffold00085.56 ID=evm_27.model.AmTr_v1.0_scaffold00085.56.v1.0 annot-version=v1.0	Ambtr_seq7020		-	Y (1.0 | 1-40)	C	1	V5_BLAST_0.9SELF0.4OUT-REDO4-Cluster_11175	V5_UCLUSTfixed_0.90-Cluster_8117	-	-	-	-
>evm_27.model.AmTr_v1.0_scaffold00085.33 pacid=31556288 transcript=evm_27.model.AmTr_v1.0_scaffold00085.33 locus=evm_27.TU.AmTr_v1.0_scaffold00085.33 ID=evm_27.model.AmTr_v1.0_scaffold00085.33.v1.0 annot-version=v1.0	Ambtr_seq7021		-	Y (0.975 | 1-28)	C	1	V5_BLAST_0.9SELF0.4OUT-REDO4-Cluster_11176	V5_UCLUSTfixed_0.90-Cluster_8118	-	-	-	-
>evm_27.model.AmTr_v1.0_scaffold00085.3 pacid=31556297 transcript=evm_27.model.AmTr_v1.0_scaffold00085.3 locus=evm_27.TU.AmTr_v1.0_scaffold00085.3 ID=evm_27.model.AmTr_v1.0_scaffold00085.3.v1.0 annot-version=v1.0	Ambtr_seq7030	P:GO:0005975	P:GO:0005975	Y (0.995 | 1-51)	C	1	V5_BLAST_0.9SELF0.4OUT-REDO4-Cluster_165886	V5_UCLUSTfixed_0.90-Cluster_99217	-	-	-	-
>evm_27.model.AmTr_v1.0_scaffold00085.81 pacid=31556305 transcript=evm_27.model.AmTr_v1.0_scaffold00085.81 locus=evm_27.TU.AmTr_v1.0_scaffold00085.81 ID=evm_27.model.AmTr_v1.0_scaffold00085.81.v1.0 annot-version=v1.0	Ambtr_seq7038		-	Y (0.974 | 1-26)	C	1	V5_BLAST_0.9SELF0.4OUT-REDO4-Cluster_11185	V5_UCLUSTfixed_0.90-Cluster_8122	-	-	-	-
>evm_27.model.AmTr_v1.0_scaffold00085.54 pacid=31556321 transcript=evm_27.model.AmTr_v1.0_scaffold00085.54 locus=evm_27.TU.AmTr_v1.0_scaffold00085.54 ID=evm_27.model.AmTr_v1.0_scaffold00085.54.v1.0 annot-version=v1.0	Ambtr_seq7054		-	Y (0.999 | 1-61)	C	1	V5_BLAST_0.9SELF0.4OUT-REDO4-Cluster_11193	V5_UCLUSTfixed_0.90-Cluster_8127	-	-	-	-
>evm_27.model.AmTr_v1.0_scaffold00085.112 pacid=31556345 transcript=evm_27.model.AmTr_v1.0_scaffold00085.112 locus=evm_27.TU.AmTr_v1.0_scaffold00085.112 ID=evm_27.model.AmTr_v1.0_scaffold00085.112.v1.0 annot-version=v1.0	Ambtr_seq7078	P:GO:0055114; F:GO:0016616; P:GO:0006102; F:GO:0004450	F:GO:0003824;P:GO:0008152;P:GO:0044763;P:GO:0044710;P:GO:0009987	Y (0.987 | 1-35)	C	1	V5_BLAST_0.9SELF0.4OUT-REDO4-Cluster_165183	V5_UCLUSTfixed_0.90-Cluster_98612	-	-	-	-
>evm_27.model.AmTr_v1.0_scaffold04075.1 pacid=31556393 transcript=evm_27.model.AmTr_v1.0_scaffold04075.1 locus=evm_27.TU.AmTr_v1.0_scaffold04075.1 ID=evm_27.model.AmTr_v1.0_scaffold04075.1.v1.0 annot-version=v1.0	Ambtr_seq7126	F:GO:0016829; F:GO:0010333; P:GO:0008152	F:GO:0003824;P:GO:0008152	Y (0.976 | 1-52)	C	1	V5_BLAST_0.9SELF0.4OUT-REDO4-Cluster_80309	V5_UCLUSTfixed_0.90-Cluster_46094	-	-	-	-
>evm_27.model.AmTr_v1.0_scaffold00108.8 pacid=31556408 transcript=evm_27.model.AmTr_v1.0_scaffold00108.8 locus=evm_27.TU.AmTr_v1.0_scaffold00108.8 ID=evm_27.model.AmTr_v1.0_scaffold00108.8.v1.0 annot-version=v1.0	Ambtr_seq7141		-	Y (0.874 | 1-41)	C	1	V5_BLAST_0.9SELF0.4OUT-REDO4-Cluster_11247	V5_UCLUSTfixed_0.90-Cluster_8154	-	-	-	-
>evm_27.model.AmTr_v1.0_scaffold00030.74 pacid=31556457 transcript=evm_27.model.AmTr_v1.0_scaffold00030.74 locus=evm_27.TU.AmTr_v1.0_scaffold00030.74 ID=evm_27.model.AmTr_v1.0_scaffold00030.74.v1.0 annot-version=v1.0	Ambtr_seq7190	P:GO:0016226	P:GO:0016043;P:GO:0009058	Y (0.998 | 1-46)	C	1	V5_BLAST_0.9SELF0.4OUT-REDO4-Cluster_162487	V5_UCLUSTfixed_0.90-Cluster_95901	-	-	-	-
>evm_27.model.AmTr_v1.0_scaffold00030.187 pacid=31556495 transcript=evm_27.model.AmTr_v1.0_scaffold00030.187 locus=evm_27.TU.AmTr_v1.0_scaffold00030.187 ID=evm_27.model.AmTr_v1.0_scaffold00030.187.v1.0 annot-version=v1.0	Ambtr_seq7228		-	Y (0.999 | 1-44)	C	1	V5_BLAST_0.9SELF0.4OUT-REDO4-Cluster_164013	V5_UCLUSTfixed_0.90-Cluster_97497	-	-	-	-
>evm_27.model.AmTr_v1.0_scaffold00030.208 pacid=31556503 transcript=evm_27.model.AmTr_v1.0_scaffold00030.208 locus=evm_27.TU.AmTr_v1.0_scaffold00030.208 ID=evm_27.model.AmTr_v1.0_scaffold00030.208.v1.0 annot-version=v1.0	Ambtr_seq7236	F:GO:0003676	F:GO:0003676	Y (0.995 | 1-26)	C	1	V5_BLAST_0.9SELF0.4OUT-REDO4-Cluster_162790	V5_UCLUSTfixed_0.90-Cluster_96210	-	-	-	-
>evm_27.model.AmTr_v1.0_scaffold00030.229 pacid=31556505 transcript=evm_27.model.AmTr_v1.0_scaffold00030.229 locus=evm_27.TU.AmTr_v1.0_scaffold00030.229 ID=evm_27.model.AmTr_v1.0_scaffold00030.229.v1.0 annot-version=v1.0	Ambtr_seq7238		-	Y (1.0 | 1-51)	C	1	V5_BLAST_0.9SELF0.4OUT-REDO4-Cluster_11310	V5_UCLUSTfixed_0.90-Cluster_97494	-	-	-	-
>evm_27.model.AmTr_v1.0_scaffold00030.62 pacid=31556514 transcript=evm_27.model.AmTr_v1.0_scaffold00030.62 locus=evm_27.TU.AmTr_v1.0_scaffold00030.62 ID=evm_27.model.AmTr_v1.0_scaffold00030.62.v1.0 annot-version=v1.0	Ambtr_seq7247	P:GO:0048544; P:GO:0006468; F:GO:0005524; F:GO:0004672	F:GO:0000166;P:GO:0009875;P:GO:0006464;F:GO:0016301	Y (0.979 | 1-33)	C	1	V5_BLAST_0.9SELF0.4OUT-REDO4-Cluster_169475	V5_UCLUSTfixed_0.90-Cluster_46110	-	-	-	-
>evm_27.model.AmTr_v1.0_scaffold00030.180 pacid=31556521 transcript=evm_27.model.AmTr_v1.0_scaffold00030.180 locus=evm_27.TU.AmTr_v1.0_scaffold00030.180 ID=evm_27.model.AmTr_v1.0_scaffold00030.180.v1.0 annot-version=v1.0	Ambtr_seq7254	P:GO:0055114; F:GO:0051920; F:GO:0016491	F:GO:0003824;P:GO:0008152;P:GO:0044710	Y (1.0 | 1-51)	C	1	V5_BLAST_0.9SELF0.4OUT-REDO4-Cluster_164268	V5_UCLUSTfixed_0.90-Cluster_97743	-	-	-	-
>evm_27.model.AmTr_v1.0_scaffold00030.89 pacid=31556526 transcript=evm_27.model.AmTr_v1.0_scaffold00030.89 locus=evm_27.TU.AmTr_v1.0_scaffold00030.89 ID=evm_27.model.AmTr_v1.0_scaffold00030.89.v1.0 annot-version=v1.0	Ambtr_seq7259		-	Y (0.869 | 1-33)	C	1	V5_BLAST_0.9SELF0.4OUT-REDO4-Cluster_157635	V5_UCLUSTfixed_0.90-Cluster_8208	UniqueCluster_2880	-	-	X
>evm_27.model.AmTr_v1.0_scaffold00030.214 pacid=31556543 transcript=evm_27.model.AmTr_v1.0_scaffold00030.214 locus=evm_27.TU.AmTr_v1.0_scaffold00030.214 ID=evm_27.model.AmTr_v1.0_scaffold00030.214.v1.0 annot-version=v1.0	Ambtr_seq7276		-	Y (0.903 | 1-35)	C	1	V5_BLAST_0.9SELF0.4OUT-REDO4-Cluster_11327	V5_UCLUSTfixed_0.90-Cluster_46113	-	-	-	-
>evm_27.model.AmTr_v1.0_scaffold00030.65 pacid=31556567 transcript=evm_27.model.AmTr_v1.0_scaffold00030.65 locus=evm_27.TU.AmTr_v1.0_scaffold00030.65 ID=evm_27.model.AmTr_v1.0_scaffold00030.65.v1.0 annot-version=v1.0	Ambtr_seq7300		-	Y (0.994 | 1-24)	C	1	V5_BLAST_0.9SELF0.4OUT-REDO4-Cluster_11341	V5_UCLUSTfixed_0.90-Cluster_46127	-	-	-	-
>evm_27.model.AmTr_v1.0_scaffold00030.39 pacid=31556574 transcript=evm_27.model.AmTr_v1.0_scaffold00030.39 locus=evm_27.TU.AmTr_v1.0_scaffold00030.39 ID=evm_27.model.AmTr_v1.0_scaffold00030.39.v1.0 annot-version=v1.0	Ambtr_seq7307	F:GO:0016743; F:GO:0016597; P:GO:0006520	P:GO:0008152;P:GO:0044763;F:GO:0016740;F:GO:0005488;P:GO:0044710;P:GO:0009987	Y (0.744 | 1-72)	C	1	V5_BLAST_0.9SELF0.4OUT-REDO4-Cluster_163425	V5_UCLUSTfixed_0.90-Cluster_96853	-	-	-	-
>evm_27.model.AmTr_v1.0_scaffold00030.160 pacid=31556608 transcript=evm_27.model.AmTr_v1.0_scaffold00030.160 locus=evm_27.TU.AmTr_v1.0_scaffold00030.160 ID=evm_27.model.AmTr_v1.0_scaffold00030.160.v1.0 annot-version=v1.0	Ambtr_seq7341		-	Y (0.654 | 1-22)	C	1	V5_BLAST_0.9SELF0.4OUT-REDO4-Cluster_11363	V5_UCLUSTfixed_0.90-Cluster_8235	-	-	-	-
>evm_27.model.AmTr_v1.0_scaffold00030.119 pacid=31556616 transcript=evm_27.model.AmTr_v1.0_scaffold00030.119 locus=evm_27.TU.AmTr_v1.0_scaffold00030.119 ID=evm_27.model.AmTr_v1.0_scaffold00030.119.v1.0 annot-version=v1.0	Ambtr_seq7349		-	Y (0.994 | 1-21)	C	1	V5_BLAST_0.9SELF0.4OUT-REDO4-Cluster_11367	V5_UCLUSTfixed_0.90-Cluster_8239	-	-	-	-
>evm_27.model.AmTr_v1.0_scaffold00030.46 pacid=31556660 transcript=evm_27.model.AmTr_v1.0_scaffold00030.46 locus=evm_27.TU.AmTr_v1.0_scaffold00030.46 ID=evm_27.model.AmTr_v1.0_scaffold00030.46.v1.0 annot-version=v1.0	Ambtr_seq7393		-	Y (0.959 | 1-28)	C	1	V5_BLAST_0.9SELF0.4OUT-REDO4-Cluster_11388	V5_UCLUSTfixed_0.90-Cluster_8255	-	-	-	-
>evm_27.model.AmTr_v1.0_scaffold00137.46 pacid=31556688 transcript=evm_27.model.AmTr_v1.0_scaffold00137.46 locus=evm_27.TU.AmTr_v1.0_scaffold00137.46 ID=evm_27.model.AmTr_v1.0_scaffold00137.46.v1.0 annot-version=v1.0	Ambtr_seq7421	P:GO:0006468; F:GO:0004672	P:GO:0006464;F:GO:0016301	Y (0.993 | 1-21)	C	1	V5_BLAST_0.9SELF0.4OUT-REDO4-Cluster_170093	V5_UCLUSTfixed_0.90-Cluster_102752	-	-	-	-
>evm_27.model.AmTr_v1.0_scaffold00137.29 pacid=31556689 transcript=evm_27.model.AmTr_v1.0_scaffold00137.29 locus=evm_27.TU.AmTr_v1.0_scaffold00137.29 ID=evm_27.model.AmTr_v1.0_scaffold00137.29.v1.0 annot-version=v1.0	Ambtr_seq7422		-	Y (0.998 | 1-24)	C	1	V5_BLAST_0.9SELF0.4OUT-REDO4-Cluster_109688	V5_UCLUSTfixed_0.90-Cluster_46131	UniqueCluster_1258	-	-	X
>evm_27.model.AmTr_v1.0_scaffold00137.14 pacid=31556717 transcript=evm_27.model.AmTr_v1.0_scaffold00137.14 locus=evm_27.TU.AmTr_v1.0_scaffold00137.14 ID=evm_27.model.AmTr_v1.0_scaffold00137.14.v1.0 annot-version=v1.0	Ambtr_seq7450	P:GO:0006413; F:GO:0003743	F:GO:0008135	Y (0.998 | 1-25)	C	1	V5_BLAST_0.9SELF0.4OUT-REDO4-Cluster_162611	V5_UCLUSTfixed_0.90-Cluster_96031	-	-	-	-
>evm_27.model.AmTr_v1.0_scaffold00137.24 pacid=31556720 transcript=evm_27.model.AmTr_v1.0_scaffold00137.24 locus=evm_27.TU.AmTr_v1.0_scaffold00137.24 ID=evm_27.model.AmTr_v1.0_scaffold00137.24.v1.0 annot-version=v1.0	Ambtr_seq7453	F:GO:0005525	F:GO:0000166	Y (0.869 | 1-49)	C	1	V5_BLAST_0.9SELF0.4OUT-REDO4-Cluster_167051	V5_UCLUSTfixed_0.90-Cluster_100252	-	-	-	-
>evm_27.model.AmTr_v1.0_scaffold00137.36 pacid=31556733 transcript=evm_27.model.AmTr_v1.0_scaffold00137.36 locus=evm_27.TU.AmTr_v1.0_scaffold00137.36 ID=evm_27.model.AmTr_v1.0_scaffold00137.36.v1.0 annot-version=v1.0	Ambtr_seq7466		-	Y (0.871 | 1-37)	C	1	V5_BLAST_0.9SELF0.4OUT-REDO4-Cluster_11421	V5_UCLUSTfixed_0.90-Cluster_8274	-	-	-	-
>evm_27.model.AmTr_v1.0_scaffold00137.38 pacid=31556742 transcript=evm_27.model.AmTr_v1.0_scaffold00137.38 locus=evm_27.TU.AmTr_v1.0_scaffold00137.38 ID=evm_27.model.AmTr_v1.0_scaffold00137.38.v1.0 annot-version=v1.0	Ambtr_seq7475		-	Y (0.753 | 1-89)	C	1	V5_BLAST_0.9SELF0.4OUT-REDO4-Cluster_163877	V5_UCLUSTfixed_0.90-Cluster_97058	-	-	-	-
>evm_27.model.AmTr_v1.0_scaffold02173.2 pacid=31556746 transcript=evm_27.model.AmTr_v1.0_scaffold02173.2 locus=evm_27.TU.AmTr_v1.0_scaffold02173.2 ID=evm_27.model.AmTr_v1.0_scaffold02173.2.v1.0 annot-version=v1.0	Ambtr_seq7479		-	Y (0.989 | 1-32)	C	1	V5_BLAST_0.9SELF0.4OUT-REDO4-Cluster_12124	V5_UCLUSTfixed_0.90-Cluster_46276	-	-	-	-
>evm_27.model.AmTr_v1.0_scaffold00148.44 pacid=31556757 transcript=evm_27.model.AmTr_v1.0_scaffold00148.44 locus=evm_27.TU.AmTr_v1.0_scaffold00148.44 ID=evm_27.model.AmTr_v1.0_scaffold00148.44.v1.0 annot-version=v1.0	Ambtr_seq7490		-	Y (0.983 | 1-35)	C	1	V5_BLAST_0.9SELF0.4OUT-REDO4-Cluster_166647	V5_UCLUSTfixed_0.90-Cluster_99932	-	-	UniqueCluster_1389	X
>evm_27.model.AmTr_v1.0_scaffold00148.47 pacid=31556798 transcript=evm_27.model.AmTr_v1.0_scaffold00148.47 locus=evm_27.TU.AmTr_v1.0_scaffold00148.47 ID=evm_27.model.AmTr_v1.0_scaffold00148.47.v1.0 annot-version=v1.0	Ambtr_seq7531	F:GO:0003676	F:GO:0003676	Y (0.996 | 1-27)	C	1	V5_BLAST_0.9SELF0.4OUT-REDO4-Cluster_164223	V5_UCLUSTfixed_0.90-Cluster_97701	-	-	-	-
>evm_27.model.AmTr_v1.0_scaffold00148.22 pacid=31556816 transcript=evm_27.model.AmTr_v1.0_scaffold00148.22 locus=evm_27.TU.AmTr_v1.0_scaffold00148.22 ID=evm_27.model.AmTr_v1.0_scaffold00148.22.v1.0 annot-version=v1.0	Ambtr_seq7549	F:GO:0008080	F:GO:0016740	Y (0.726 | 1-52)	C	1	V5_BLAST_0.9SELF0.4OUT-REDO4-Cluster_167195	V5_UCLUSTfixed_0.90-Cluster_96194	-	-	-	-
>evm_27.model.AmTr_v1.0_scaffold00148.46 pacid=31556817 transcript=evm_27.model.AmTr_v1.0_scaffold00148.46 locus=evm_27.TU.AmTr_v1.0_scaffold00148.46 ID=evm_27.model.AmTr_v1.0_scaffold00148.46.v1.0 annot-version=v1.0	Ambtr_seq7550		-	Y (0.999 | 1-21)	C	1	V5_BLAST_0.9SELF0.4OUT-REDO4-Cluster_163919	V5_UCLUSTfixed_0.90-Cluster_97389	-	-	UniqueCluster_3354	X
>evm_27.model.AmTr_v1.0_scaffold00043.71 pacid=31556830 transcript=evm_27.model.AmTr_v1.0_scaffold00043.71 locus=evm_27.TU.AmTr_v1.0_scaffold00043.71 ID=evm_27.model.AmTr_v1.0_scaffold00043.71.v1.0 annot-version=v1.0	Ambtr_seq7563		-	Y (0.994 | 1-44)	C	1	V5_BLAST_0.9SELF0.4OUT-REDO4-Cluster_11460	V5_UCLUSTfixed_0.90-Cluster_46147	-	-	-	-
>evm_27.model.AmTr_v1.0_scaffold00043.70 pacid=31556839 transcript=evm_27.model.AmTr_v1.0_scaffold00043.70 locus=evm_27.TU.AmTr_v1.0_scaffold00043.70 ID=evm_27.model.AmTr_v1.0_scaffold00043.70.v1.0 annot-version=v1.0	Ambtr_seq7572		-	Y (0.972 | 1-27)	C	1	V5_BLAST_0.9SELF0.4OUT-REDO4-Cluster_11466	V5_UCLUSTfixed_0.90-Cluster_8308	-	-	-	-
>evm_27.model.AmTr_v1.0_scaffold00043.64 pacid=31556842 transcript=evm_27.model.AmTr_v1.0_scaffold00043.64 locus=evm_27.TU.AmTr_v1.0_scaffold00043.64 ID=evm_27.model.AmTr_v1.0_scaffold00043.64.v1.0 annot-version=v1.0	Ambtr_seq7575		-	Y (0.999 | 1-41)	C	1	V5_BLAST_0.9SELF0.4OUT-REDO4-Cluster_166193	V5_UCLUSTfixed_0.90-Cluster_96829	-	-	-	-
>evm_27.model.AmTr_v1.0_scaffold00043.32 pacid=31556860 transcript=evm_27.model.AmTr_v1.0_scaffold00043.32 locus=evm_27.TU.AmTr_v1.0_scaffold00043.32 ID=evm_27.model.AmTr_v1.0_scaffold00043.32.v1.0 annot-version=v1.0	Ambtr_seq7593		-	Y (0.66 | 1-42)	C	1	V5_BLAST_0.9SELF0.4OUT-REDO4-Cluster_11481	V5_UCLUSTfixed_0.90-Cluster_46150	-	-	-	-
>evm_27.model.AmTr_v1.0_scaffold00043.50 pacid=31556893 transcript=evm_27.model.AmTr_v1.0_scaffold00043.50 locus=evm_27.TU.AmTr_v1.0_scaffold00043.50 ID=evm_27.model.AmTr_v1.0_scaffold00043.50.v1.0 annot-version=v1.0	Ambtr_seq7626	F:GO:0016829; F:GO:0010333; P:GO:0008152; F:GO:0000287	F:GO:0003824;P:GO:0008152;F:GO:0005488	Y (1.0 | 1-41)	C	1	V5_BLAST_0.9SELF0.4OUT-REDO4-Cluster_169789	V5_UCLUSTfixed_0.90-Cluster_46157	-	-	-	-
>evm_27.model.AmTr_v1.0_scaffold00075.49 pacid=31556916 transcript=evm_27.model.AmTr_v1.0_scaffold00075.49 locus=evm_27.TU.AmTr_v1.0_scaffold00075.49 ID=evm_27.model.AmTr_v1.0_scaffold00075.49.v1.0 annot-version=v1.0	Ambtr_seq7649		-	Y (0.998 | 1-81)	C	1	V5_BLAST_0.9SELF0.4OUT-REDO4-Cluster_11517	V5_UCLUSTfixed_0.90-Cluster_8340	-	-	-	-
>evm_27.model.AmTr_v1.0_scaffold00075.27 pacid=31556923 transcript=evm_27.model.AmTr_v1.0_scaffold00075.27 locus=evm_27.TU.AmTr_v1.0_scaffold00075.27 ID=evm_27.model.AmTr_v1.0_scaffold00075.27.v1.0 annot-version=v1.0	Ambtr_seq7656		-	Y (0.997 | 1-34)	C	1	V5_BLAST_0.9SELF0.4OUT-REDO4-Cluster_11522	V5_UCLUSTfixed_0.90-Cluster_8345	-	-	-	-
>evm_27.model.AmTr_v1.0_scaffold00075.21 pacid=31556947 transcript=evm_27.model.AmTr_v1.0_scaffold00075.21 locus=evm_27.TU.AmTr_v1.0_scaffold00075.21 ID=evm_27.model.AmTr_v1.0_scaffold00075.21.v1.0 annot-version=v1.0	Ambtr_seq7680		-	Y (0.949 | 1-30)	C	1	V5_BLAST_0.9SELF0.4OUT-REDO4-Cluster_11536	V5_UCLUSTfixed_0.90-Cluster_46166	-	-	-	-
>evm_27.model.AmTr_v1.0_scaffold00075.15 pacid=31556973 transcript=evm_27.model.AmTr_v1.0_scaffold00075.15 locus=evm_27.TU.AmTr_v1.0_scaffold00075.15 ID=evm_27.model.AmTr_v1.0_scaffold00075.15.v1.0 annot-version=v1.0	Ambtr_seq7706		-	Y (0.998 | 1-29)	C	1	V5_BLAST_0.9SELF0.4OUT-REDO4-Cluster_163020	V5_UCLUSTfixed_0.90-Cluster_96454	-	-	-	-
>evm_27.model.AmTr_v1.0_scaffold00391.1 pacid=31556987 transcript=evm_27.model.AmTr_v1.0_scaffold00391.1 locus=evm_27.TU.AmTr_v1.0_scaffold00391.1 ID=evm_27.model.AmTr_v1.0_scaffold00391.1.v1.0 annot-version=v1.0	Ambtr_seq7720		-	Y (0.998 | 1-51)	C	1	V5_BLAST_0.9SELF0.4OUT-REDO4-Cluster_11569	V5_UCLUSTfixed_0.90-Cluster_46172	-	-	-	-
>evm_27.model.AmTr_v1.0_scaffold00141.7 pacid=31557025 transcript=evm_27.model.AmTr_v1.0_scaffold00141.7 locus=evm_27.TU.AmTr_v1.0_scaffold00141.7 ID=evm_27.model.AmTr_v1.0_scaffold00141.7.v1.0 annot-version=v1.0	Ambtr_seq7758		-	Y (0.984 | 1-46)	C	1	V5_BLAST_0.9SELF0.4OUT-REDO4-Cluster_170450	V5_UCLUSTfixed_0.90-Cluster_96919	-	-	-	-
>evm_27.model.AmTr_v1.0_scaffold00062.86 pacid=31557055 transcript=evm_27.model.AmTr_v1.0_scaffold00062.86 locus=evm_27.TU.AmTr_v1.0_scaffold00062.86 ID=evm_27.model.AmTr_v1.0_scaffold00062.86.v1.0 annot-version=v1.0	Ambtr_seq7788		-	Y (0.845 | 1-51)	C	1	V5_BLAST_0.9SELF0.4OUT-REDO4-Cluster_11619	V5_UCLUSTfixed_0.90-Cluster_8418	-	-	-	-
>evm_27.model.AmTr_v1.0_scaffold00062.172 pacid=31557063 transcript=evm_27.model.AmTr_v1.0_scaffold00062.172 locus=evm_27.TU.AmTr_v1.0_scaffold00062.172 ID=evm_27.model.AmTr_v1.0_scaffold00062.172.v1.0 annot-version=v1.0	Ambtr_seq7796		-	Y (0.99 | 1-41)	C	1	V5_BLAST_0.9SELF0.4OUT-REDO4-Cluster_11624	V5_UCLUSTfixed_0.90-Cluster_8422	-	-	-	-
>evm_27.model.AmTr_v1.0_scaffold00062.181 pacid=31557068 transcript=evm_27.model.AmTr_v1.0_scaffold00062.181 locus=evm_27.TU.AmTr_v1.0_scaffold00062.181 ID=evm_27.model.AmTr_v1.0_scaffold00062.181.v1.0 annot-version=v1.0	Ambtr_seq7801		-	Y (0.973 | 1-23)	C	1	V5_BLAST_0.9SELF0.4OUT-REDO4-Cluster_11631	V5_UCLUSTfixed_0.90-Cluster_8427	-	-	-	-
>evm_27.model.AmTr_v1.0_scaffold00062.16 pacid=31557069 transcript=evm_27.model.AmTr_v1.0_scaffold00062.16 locus=evm_27.TU.AmTr_v1.0_scaffold00062.16 ID=evm_27.model.AmTr_v1.0_scaffold00062.16.v1.0 annot-version=v1.0	Ambtr_seq7802		-	Y (0.973 | 1-88)	C	1	V5_BLAST_0.9SELF0.4OUT-REDO4-Cluster_11632	V5_UCLUSTfixed_0.90-Cluster_8428	-	-	-	-
>evm_27.model.AmTr_v1.0_scaffold00062.187 pacid=31557083 transcript=evm_27.model.AmTr_v1.0_scaffold00062.187 locus=evm_27.TU.AmTr_v1.0_scaffold00062.187 ID=evm_27.model.AmTr_v1.0_scaffold00062.187.v1.0 annot-version=v1.0	Ambtr_seq7816		-	Y (0.966 | 1-52)	C	1	V5_BLAST_0.9SELF0.4OUT-REDO4-Cluster_170935	V5_UCLUSTfixed_0.90-Cluster_99878	-	-	-	-
>evm_27.model.AmTr_v1.0_scaffold00062.192 pacid=31557084 transcript=evm_27.model.AmTr_v1.0_scaffold00062.192 locus=evm_27.TU.AmTr_v1.0_scaffold00062.192 ID=evm_27.model.AmTr_v1.0_scaffold00062.192.v1.0 annot-version=v1.0	Ambtr_seq7817	P:GO:0006096; F:GO:0004618	P:GO:0005975;P:GO:0006091;P:GO:0009056;P:GO:0006139;F:GO:0016301;P:GO:0044712;P:GO:0044723	Y (1.0 | 1-27)	C	1	V5_BLAST_0.9SELF0.4OUT-REDO4-Cluster_170454	V5_UCLUSTfixed_0.90-Cluster_96891	-	-	-	-
>evm_27.model.AmTr_v1.0_scaffold00062.142 pacid=31557108 transcript=evm_27.model.AmTr_v1.0_scaffold00062.142 locus=evm_27.TU.AmTr_v1.0_scaffold00062.142 ID=evm_27.model.AmTr_v1.0_scaffold00062.142.v1.0 annot-version=v1.0	Ambtr_seq7841		-	Y (0.956 | 1-29)	C	1	V5_BLAST_0.9SELF0.4OUT-REDO4-Cluster_11653	V5_UCLUSTfixed_0.90-Cluster_8443	-	-	-	-
>evm_27.model.AmTr_v1.0_scaffold00062.31 pacid=31557118 transcript=evm_27.model.AmTr_v1.0_scaffold00062.31 locus=evm_27.TU.AmTr_v1.0_scaffold00062.31 ID=evm_27.model.AmTr_v1.0_scaffold00062.31.v1.0 annot-version=v1.0	Ambtr_seq7851	F:GO:0019843; P:GO:0006412; C:GO:0005840; F:GO:0003735	F:GO:0003723;F:GO:0005198;C:GO:0005840;P:GO:0006412	Y (0.998 | 1-31)	C	1	V5_BLAST_0.9SELF0.4OUT-REDO4-Cluster_162677	V5_UCLUSTfixed_0.90-Cluster_96099	-	-	-	-
>evm_27.model.AmTr_v1.0_scaffold00062.106 pacid=31557130 transcript=evm_27.model.AmTr_v1.0_scaffold00062.106 locus=evm_27.TU.AmTr_v1.0_scaffold00062.106 ID=evm_27.model.AmTr_v1.0_scaffold00062.106.v1.0 annot-version=v1.0	Ambtr_seq7863		-	Y (0.999 | 1-28)	C	1	V5_BLAST_0.9SELF0.4OUT-REDO4-Cluster_11666	V5_UCLUSTfixed_0.90-Cluster_8452	-	-	-	-
>evm_27.model.AmTr_v1.0_scaffold00062.120 pacid=31557136 transcript=evm_27.model.AmTr_v1.0_scaffold00062.120 locus=evm_27.TU.AmTr_v1.0_scaffold00062.120 ID=evm_27.model.AmTr_v1.0_scaffold00062.120.v1.0 annot-version=v1.0	Ambtr_seq7869		-	Y (0.987 | 1-21)	C	1	V5_BLAST_0.9SELF0.4OUT-REDO4-Cluster_163416	V5_UCLUSTfixed_0.90-Cluster_96839	-	-	-	-
>evm_27.model.AmTr_v1.0_scaffold00062.98 pacid=31557145 transcript=evm_27.model.AmTr_v1.0_scaffold00062.98 locus=evm_27.TU.AmTr_v1.0_scaffold00062.98 ID=evm_27.model.AmTr_v1.0_scaffold00062.98.v1.0 annot-version=v1.0	Ambtr_seq7878		-	Y (0.901 | 1-51)	C	1	V5_BLAST_0.9SELF0.4OUT-REDO4-Cluster_11675	V5_UCLUSTfixed_0.90-Cluster_8458	-	-	-	-
>evm_27.model.AmTr_v1.0_scaffold00062.18 pacid=31557153 transcript=evm_27.model.AmTr_v1.0_scaffold00062.18 locus=evm_27.TU.AmTr_v1.0_scaffold00062.18 ID=evm_27.model.AmTr_v1.0_scaffold00062.18.v1.0 annot-version=v1.0	Ambtr_seq7886		-	Y (0.999 | 1-31)	C	1	V5_BLAST_0.9SELF0.4OUT-REDO4-Cluster_163413	V5_UCLUSTfixed_0.90-Cluster_103279	-	-	-	-
>evm_27.model.AmTr_v1.0_scaffold00062.24 pacid=31557158 transcript=evm_27.model.AmTr_v1.0_scaffold00062.24 locus=evm_27.TU.AmTr_v1.0_scaffold00062.24 ID=evm_27.model.AmTr_v1.0_scaffold00062.24.v1.0 annot-version=v1.0	Ambtr_seq7891	F:GO:0009982; P:GO:0009451; F:GO:0003723; P:GO:0001522	F:GO:0003723;F:GO:0003824;P:GO:0006139	Y (0.977 | 1-41)	C	1	V5_BLAST_0.9SELF0.4OUT-REDO4-Cluster_170144	V5_UCLUSTfixed_0.90-Cluster_95895	-	-	-	-
>evm_27.model.AmTr_v1.0_scaffold00062.184 pacid=31557162 transcript=evm_27.model.AmTr_v1.0_scaffold00062.184 locus=evm_27.TU.AmTr_v1.0_scaffold00062.184 ID=evm_27.model.AmTr_v1.0_scaffold00062.184.v1.0 annot-version=v1.0	Ambtr_seq7895	F:GO:0005524	F:GO:0000166	Y (0.999 | 1-41)	C	1	V5_BLAST_0.9SELF0.4OUT-REDO4-Cluster_167121	V5_UCLUSTfixed_0.90-Cluster_100305	-	-	-	-
>evm_27.model.AmTr_v1.0_scaffold00062.212 pacid=31557166 transcript=evm_27.model.AmTr_v1.0_scaffold00062.212 locus=evm_27.TU.AmTr_v1.0_scaffold00062.212 ID=evm_27.model.AmTr_v1.0_scaffold00062.212.v1.0 annot-version=v1.0	Ambtr_seq7899		-	Y (0.966 | 1-41)	C	1	V5_BLAST_0.9SELF0.4OUT-REDO4-Cluster_163155	V5_UCLUSTfixed_0.90-Cluster_96582	-	-	-	-
>evm_27.model.AmTr_v1.0_scaffold00062.75 pacid=31557171 transcript=evm_27.model.AmTr_v1.0_scaffold00062.75 locus=evm_27.TU.AmTr_v1.0_scaffold00062.75 ID=evm_27.model.AmTr_v1.0_scaffold00062.75.v1.0 annot-version=v1.0	Ambtr_seq7904	F:GO:0008408; P:GO:0006139; F:GO:0003676; P:GO:0006260; F:GO:0003887; F:GO:0003677	F:GO:0003677;F:GO:0004518;P:GO:0009058;P:GO:0006259;F:GO:0016740	Y (0.68 | 1-60)	C	1	V5_BLAST_0.9SELF0.4OUT-REDO4-Cluster_165724	V5_UCLUSTfixed_0.90-Cluster_99088	-	-	-	-
>evm_27.model.AmTr_v1.0_scaffold00062.90 pacid=31557187 transcript=evm_27.model.AmTr_v1.0_scaffold00062.90 locus=evm_27.TU.AmTr_v1.0_scaffold00062.90 ID=evm_27.model.AmTr_v1.0_scaffold00062.90.v1.0 annot-version=v1.0	Ambtr_seq7920		-	Y (0.943 | 1-39)	C	1	V5_BLAST_0.9SELF0.4OUT-REDO4-Cluster_162550	V5_UCLUSTfixed_0.90-Cluster_98202	-	UniqueCluster_3129	-	X
>evm_27.model.AmTr_v1.0_scaffold00062.205 pacid=31557190 transcript=evm_27.model.AmTr_v1.0_scaffold00062.205 locus=evm_27.TU.AmTr_v1.0_scaffold00062.205 ID=evm_27.model.AmTr_v1.0_scaffold00062.205.v1.0 annot-version=v1.0	Ambtr_seq7923	P:GO:0006508; F:GO:0005524; F:GO:0004222	F:GO:0000166;P:GO:0019538;F:GO:0016787	Y (1.0 | 1-61)	C	1	V5_BLAST_0.9SELF0.4OUT-REDO4-Cluster_163460	V5_UCLUSTfixed_0.90-Cluster_96893	-	-	-	-
>evm_27.model.AmTr_v1.0_scaffold00062.97 pacid=31557198 transcript=evm_27.model.AmTr_v1.0_scaffold00062.97 locus=evm_27.TU.AmTr_v1.0_scaffold00062.97 ID=evm_27.model.AmTr_v1.0_scaffold00062.97.v1.0 annot-version=v1.0	Ambtr_seq7931		-	Y (0.845 | 1-79)	C	1	V5_BLAST_0.9SELF0.4OUT-REDO4-Cluster_11700	V5_UCLUSTfixed_0.90-Cluster_8480	-	-	-	-
>evm_27.model.AmTr_v1.0_scaffold00062.49 pacid=31557216 transcript=evm_27.model.AmTr_v1.0_scaffold00062.49 locus=evm_27.TU.AmTr_v1.0_scaffold00062.49 ID=evm_27.model.AmTr_v1.0_scaffold00062.49.v1.0 annot-version=v1.0	Ambtr_seq7949		-	Y (0.854 | 1-73)	C	1	V5_BLAST_0.9SELF0.4OUT-REDO4-Cluster_163415	V5_UCLUSTfixed_0.90-Cluster_96837	-	-	-	-
>evm_27.model.AmTr_v1.0_scaffold00062.155 pacid=31557222 transcript=evm_27.model.AmTr_v1.0_scaffold00062.155 locus=evm_27.TU.AmTr_v1.0_scaffold00062.155 ID=evm_27.model.AmTr_v1.0_scaffold00062.155.v1.0 annot-version=v1.0	Ambtr_seq7955	F:GO:0004045	F:GO:0016787	Y (1.0 | 1-29)	C	1	V5_BLAST_0.9SELF0.4OUT-REDO4-Cluster_169725	V5_UCLUSTfixed_0.90-Cluster_99630	-	-	-	-
>evm_27.model.AmTr_v1.0_scaffold00062.126 pacid=31557243 transcript=evm_27.model.AmTr_v1.0_scaffold00062.126 locus=evm_27.TU.AmTr_v1.0_scaffold00062.126 ID=evm_27.model.AmTr_v1.0_scaffold00062.126.v1.0 annot-version=v1.0	Ambtr_seq7976		-	Y (0.877 | 1-32)	C	1	V5_BLAST_0.9SELF0.4OUT-REDO4-Cluster_163417	V5_UCLUSTfixed_0.90-Cluster_96840	-	-	-	-
>evm_27.model.AmTr_v1.0_scaffold00062.41 pacid=31557245 transcript=evm_27.model.AmTr_v1.0_scaffold00062.41 locus=evm_27.TU.AmTr_v1.0_scaffold00062.41 ID=evm_27.model.AmTr_v1.0_scaffold00062.41.v1.0 annot-version=v1.0	Ambtr_seq7978	F:GO:0030170	F:GO:0005488	Y (0.995 | 1-76)	C	1	V5_BLAST_0.9SELF0.4OUT-REDO4-Cluster_170081	V5_UCLUSTfixed_0.90-Cluster_91434	-	-	-	-
>evm_27.model.AmTr_v1.0_scaffold00062.116 pacid=31557252 transcript=evm_27.model.AmTr_v1.0_scaffold00062.116 locus=evm_27.TU.AmTr_v1.0_scaffold00062.116 ID=evm_27.model.AmTr_v1.0_scaffold00062.116.v1.0 annot-version=v1.0	Ambtr_seq7985		-	Y (0.995 | 1-63)	C	1	V5_BLAST_0.9SELF0.4OUT-REDO4-Cluster_167722	V5_UCLUSTfixed_0.90-Cluster_97409	-	-	-	-
>evm_27.model.AmTr_v1.0_scaffold00062.19 pacid=31557271 transcript=evm_27.model.AmTr_v1.0_scaffold00062.19 locus=evm_27.TU.AmTr_v1.0_scaffold00062.19 ID=evm_27.model.AmTr_v1.0_scaffold00062.19.v1.0 annot-version=v1.0	Ambtr_seq8004		-	Y (0.989 | 1-25)	C	1	V5_BLAST_0.9SELF0.4OUT-REDO4-Cluster_165538	V5_UCLUSTfixed_0.90-Cluster_96835	-	-	-	-
>evm_27.model.AmTr_v1.0_scaffold00062.39 pacid=31557278 transcript=evm_27.model.AmTr_v1.0_scaffold00062.39 locus=evm_27.TU.AmTr_v1.0_scaffold00062.39 ID=evm_27.model.AmTr_v1.0_scaffold00062.39.v1.0 annot-version=v1.0	Ambtr_seq8011		-	Y (0.674 | 1-70)	C	1	V5_BLAST_0.9SELF0.4OUT-REDO4-Cluster_11741	V5_UCLUSTfixed_0.90-Cluster_8511	-	-	-	-
>evm_27.model.AmTr_v1.0_scaffold00062.65 pacid=31557284 transcript=evm_27.model.AmTr_v1.0_scaffold00062.65 locus=evm_27.TU.AmTr_v1.0_scaffold00062.65 ID=evm_27.model.AmTr_v1.0_scaffold00062.65.v1.0 annot-version=v1.0	Ambtr_seq8017		-	Y (0.877 | 1-82)	C	1	V5_BLAST_0.9SELF0.4OUT-REDO4-Cluster_11746	V5_UCLUSTfixed_0.90-Cluster_8516	-	-	-	-
>evm_27.model.AmTr_v1.0_scaffold00018.94 pacid=31557310 transcript=evm_27.model.AmTr_v1.0_scaffold00018.94 locus=evm_27.TU.AmTr_v1.0_scaffold00018.94 ID=evm_27.model.AmTr_v1.0_scaffold00018.94.v1.0 annot-version=v1.0	Ambtr_seq8043	F:GO:0030983; P:GO:0006298; F:GO:0005524	F:GO:0000166;F:GO:0003677;P:GO:0006259;P:GO:0006950	Y (1.0 | 1-52)	C	1	V5_BLAST_0.9SELF0.4OUT-REDO4-Cluster_163107	V5_UCLUSTfixed_0.90-Cluster_96536	-	-	-	-
>evm_27.model.AmTr_v1.0_scaffold00018.171 pacid=31557313 transcript=evm_27.model.AmTr_v1.0_scaffold00018.171 locus=evm_27.TU.AmTr_v1.0_scaffold00018.171 ID=evm_27.model.AmTr_v1.0_scaffold00018.171.v1.0 annot-version=v1.0	Ambtr_seq8046		-	Y (0.993 | 1-35)	C	1	V5_BLAST_0.9SELF0.4OUT-REDO4-Cluster_170073	V5_UCLUSTfixed_0.90-Cluster_102737	-	-	-	-
>evm_27.model.AmTr_v1.0_scaffold00018.16 pacid=31557326 transcript=evm_27.model.AmTr_v1.0_scaffold00018.16 locus=evm_27.TU.AmTr_v1.0_scaffold00018.16 ID=evm_27.model.AmTr_v1.0_scaffold00018.16.v1.0 annot-version=v1.0	Ambtr_seq8059	F:GO:0046872; P:GO:0030001	F:GO:0005488;P:GO:0006810	Y (0.811 | 1-37)	C	1	V5_BLAST_0.9SELF0.4OUT-REDO4-Cluster_169070	V5_UCLUSTfixed_0.90-Cluster_101884	-	-	-	-
>evm_27.model.AmTr_v1.0_scaffold00018.91 pacid=31557340 transcript=evm_27.model.AmTr_v1.0_scaffold00018.91 locus=evm_27.TU.AmTr_v1.0_scaffold00018.91 ID=evm_27.model.AmTr_v1.0_scaffold00018.91.v1.0 annot-version=v1.0	Ambtr_seq8073	F:GO:0008171	F:GO:0016740	Y (0.997 | 1-41)	C	1	V5_BLAST_0.9SELF0.4OUT-REDO4-Cluster_163008	V5_UCLUSTfixed_0.90-Cluster_96441	-	-	-	-
>evm_27.model.AmTr_v1.0_scaffold00018.55 pacid=31557375 transcript=evm_27.model.AmTr_v1.0_scaffold00018.55 locus=evm_27.TU.AmTr_v1.0_scaffold00018.55 ID=evm_27.model.AmTr_v1.0_scaffold00018.55.v1.0 annot-version=v1.0	Ambtr_seq8108	P:GO:0006415; F:GO:0003747	P:GO:0016043;F:GO:0008135	Y (0.876 | 1-42)	C	1	V5_BLAST_0.9SELF0.4OUT-REDO4-Cluster_170005	V5_UCLUSTfixed_0.90-Cluster_101905	-	-	-	-
>evm_27.model.AmTr_v1.0_scaffold00018.50 pacid=31557388 transcript=evm_27.model.AmTr_v1.0_scaffold00018.50 locus=evm_27.TU.AmTr_v1.0_scaffold00018.50 ID=evm_27.model.AmTr_v1.0_scaffold00018.50.v1.0 annot-version=v1.0	Ambtr_seq8121		-	Y (0.915 | 1-32)	C	1	V5_BLAST_0.9SELF0.4OUT-REDO4-Cluster_169911	V5_UCLUSTfixed_0.90-Cluster_102601	-	-	UniqueCluster_3301	X
>evm_27.model.AmTr_v1.0_scaffold00018.41 pacid=31557404 transcript=evm_27.model.AmTr_v1.0_scaffold00018.41 locus=evm_27.TU.AmTr_v1.0_scaffold00018.41 ID=evm_27.model.AmTr_v1.0_scaffold00018.41.v1.0 annot-version=v1.0	Ambtr_seq8137		-	Y (1.0 | 1-51)	C	1	V5_BLAST_0.9SELF0.4OUT-REDO4-Cluster_164010	V5_UCLUSTfixed_0.90-Cluster_97494	-	-	-	-
>evm_27.model.AmTr_v1.0_scaffold00018.175 pacid=31557432 transcript=evm_27.model.AmTr_v1.0_scaffold00018.175 locus=evm_27.TU.AmTr_v1.0_scaffold00018.175 ID=evm_27.model.AmTr_v1.0_scaffold00018.175.v1.0 annot-version=v1.0	Ambtr_seq8165		-	Y (0.986 | 1-42)	C	1	V5_BLAST_0.9SELF0.4OUT-REDO4-Cluster_11827	V5_UCLUSTfixed_0.90-Cluster_46218	-	-	-	-
>evm_27.model.AmTr_v1.0_scaffold00018.19 pacid=31557442 transcript=evm_27.model.AmTr_v1.0_scaffold00018.19 locus=evm_27.TU.AmTr_v1.0_scaffold00018.19 ID=evm_27.model.AmTr_v1.0_scaffold00018.19.v1.0 annot-version=v1.0	Ambtr_seq8175	F:GO:0016746; P:GO:0008152	P:GO:0008152;F:GO:0016740	Y (1.0 | 1-51)	C	1	V5_BLAST_0.9SELF0.4OUT-REDO4-Cluster_162606	V5_UCLUSTfixed_0.90-Cluster_96026	-	-	-	-
>evm_27.model.AmTr_v1.0_scaffold00018.96 pacid=31557477 transcript=evm_27.model.AmTr_v1.0_scaffold00018.96 locus=evm_27.TU.AmTr_v1.0_scaffold00018.96 ID=evm_27.model.AmTr_v1.0_scaffold00018.96.v1.0 annot-version=v1.0	Ambtr_seq8210		-	Y (0.976 | 1-38)	C	1	V5_BLAST_0.9SELF0.4OUT-REDO4-Cluster_165282	V5_UCLUSTfixed_0.90-Cluster_98694	-	-	-	-
>evm_27.model.AmTr_v1.0_scaffold00216.5 pacid=31557487 transcript=evm_27.model.AmTr_v1.0_scaffold00216.5 locus=evm_27.TU.AmTr_v1.0_scaffold00216.5 ID=evm_27.model.AmTr_v1.0_scaffold00216.5.v1.0 annot-version=v1.0	Ambtr_seq8220	F:GO:0016887; F:GO:0005524	F:GO:0000166;F:GO:0016787	Y (0.85 | 1-31)	C	1	V5_BLAST_0.9SELF0.4OUT-REDO4-Cluster_81116	V5_UCLUSTfixed_0.90-Cluster_46229	-	-	-	-
>evm_27.model.AmTr_v1.0_scaffold00147.2 pacid=31557503 transcript=evm_27.model.AmTr_v1.0_scaffold00147.2 locus=evm_27.TU.AmTr_v1.0_scaffold00147.2 ID=evm_27.model.AmTr_v1.0_scaffold00147.2.v1.0 annot-version=v1.0	Ambtr_seq8236		-	Y (0.962 | 1-40)	C	1	V5_BLAST_0.9SELF0.4OUT-REDO4-Cluster_11864	V5_UCLUSTfixed_0.90-Cluster_8594	-	-	-	-
>evm_27.model.AmTr_v1.0_scaffold00147.34 pacid=31557519 transcript=evm_27.model.AmTr_v1.0_scaffold00147.34 locus=evm_27.TU.AmTr_v1.0_scaffold00147.34 ID=evm_27.model.AmTr_v1.0_scaffold00147.34.v1.0 annot-version=v1.0	Ambtr_seq8252		-	Y (0.916 | 1-56)	C	1	V5_BLAST_0.9SELF0.4OUT-REDO4-Cluster_162371	V5_UCLUSTfixed_0.90-Cluster_95781	-	-	-	-
>evm_27.model.AmTr_v1.0_scaffold00147.28 pacid=31557526 transcript=evm_27.model.AmTr_v1.0_scaffold00147.28 locus=evm_27.TU.AmTr_v1.0_scaffold00147.28 ID=evm_27.model.AmTr_v1.0_scaffold00147.28.v1.0 annot-version=v1.0	Ambtr_seq8259		-	Y (0.986 | 1-36)	C	1	V5_BLAST_0.9SELF0.4OUT-REDO4-Cluster_168842	V5_UCLUSTfixed_0.90-Cluster_8603	-	-	-	-
>evm_27.model.AmTr_v1.0_scaffold00147.60 pacid=31557529 transcript=evm_27.model.AmTr_v1.0_scaffold00147.60 locus=evm_27.TU.AmTr_v1.0_scaffold00147.60 ID=evm_27.model.AmTr_v1.0_scaffold00147.60.v1.0 annot-version=v1.0	Ambtr_seq8262		-	Y (0.846 | 1-52)	C	1	V5_BLAST_0.9SELF0.4OUT-REDO4-Cluster_11874	V5_UCLUSTfixed_0.90-Cluster_8605	-	-	-	-
>evm_27.model.AmTr_v1.0_scaffold00147.35 pacid=31557532 transcript=evm_27.model.AmTr_v1.0_scaffold00147.35 locus=evm_27.TU.AmTr_v1.0_scaffold00147.35 ID=evm_27.model.AmTr_v1.0_scaffold00147.35.v1.0 annot-version=v1.0	Ambtr_seq8265		-	Y (0.886 | 1-37)	C	1	V5_BLAST_0.9SELF0.4OUT-REDO4-Cluster_11875	V5_UCLUSTfixed_0.90-Cluster_8608	-	-	-	-
>evm_27.model.AmTr_v1.0_scaffold00147.29 pacid=31557541 transcript=evm_27.model.AmTr_v1.0_scaffold00147.29 locus=evm_27.TU.AmTr_v1.0_scaffold00147.29 ID=evm_27.model.AmTr_v1.0_scaffold00147.29.v1.0 annot-version=v1.0	Ambtr_seq8274	F:GO:0016887; F:GO:0005524	F:GO:0000166;F:GO:0016787	Y (0.997 | 1-41)	C	1	V5_BLAST_0.9SELF0.4OUT-REDO4-Cluster_170734	V5_UCLUSTfixed_0.90-Cluster_98566	-	-	-	-
>evm_27.model.AmTr_v1.0_scaffold00147.31 pacid=31557552 transcript=evm_27.model.AmTr_v1.0_scaffold00147.31 locus=evm_27.TU.AmTr_v1.0_scaffold00147.31 ID=evm_27.model.AmTr_v1.0_scaffold00147.31.v1.0 annot-version=v1.0	Ambtr_seq8285		-	Y (0.832 | 1-42)	C	1	V5_BLAST_0.9SELF0.4OUT-REDO4-Cluster_11883	V5_UCLUSTfixed_0.90-Cluster_8618	-	-	-	-
>evm_27.model.AmTr_v1.0_scaffold00007.206 pacid=31557567 transcript=evm_27.model.AmTr_v1.0_scaffold00007.206 locus=evm_27.TU.AmTr_v1.0_scaffold00007.206 ID=evm_27.model.AmTr_v1.0_scaffold00007.206.v1.0 annot-version=v1.0	Ambtr_seq8300		-	Y (0.947 | 1-38)	C	1	V5_BLAST_0.9SELF0.4OUT-REDO4-Cluster_164970	V5_UCLUSTfixed_0.90-Cluster_98407	-	-	-	-
>evm_27.model.AmTr_v1.0_scaffold00007.272 pacid=31557612 transcript=evm_27.model.AmTr_v1.0_scaffold00007.272 locus=evm_27.TU.AmTr_v1.0_scaffold00007.272 ID=evm_27.model.AmTr_v1.0_scaffold00007.272.v1.0 annot-version=v1.0	Ambtr_seq8345	P:GO:0060236; P:GO:0032147; C:GO:0005874; C:GO:0005819	C:GO:0005856;P:GO:0016043;P:GO:0006464;P:GO:0007049	Y (0.919 | 1-62)	C	1	V5_BLAST_0.9SELF0.4OUT-REDO4-Cluster_163707	V5_UCLUSTfixed_0.90-Cluster_8638	-	-	-	-
>evm_27.model.AmTr_v1.0_scaffold00007.125 pacid=31557624 transcript=evm_27.model.AmTr_v1.0_scaffold00007.125 locus=evm_27.TU.AmTr_v1.0_scaffold00007.125 ID=evm_27.model.AmTr_v1.0_scaffold00007.125.v1.0 annot-version=v1.0	Ambtr_seq8357	P:GO:0055114; F:GO:0016491	F:GO:0003824;P:GO:0008152;P:GO:0044710	Y (0.973 | 1-45)	C	1	V5_BLAST_0.9SELF0.4OUT-REDO4-Cluster_170734	V5_UCLUSTfixed_0.90-Cluster_103293	-	-	-	-
>evm_27.model.AmTr_v1.0_scaffold00007.309 pacid=31557629 transcript=evm_27.model.AmTr_v1.0_scaffold00007.309 locus=evm_27.TU.AmTr_v1.0_scaffold00007.309 ID=evm_27.model.AmTr_v1.0_scaffold00007.309.v1.0 annot-version=v1.0	Ambtr_seq8362	P:GO:0006412; C:GO:0005840; C:GO:0005622; F:GO:0003735	F:GO:0005198;C:GO:0005840;P:GO:0006412	Y (0.997 | 1-38)	C	1	V5_BLAST_0.9SELF0.4OUT-REDO4-Cluster_162705	V5_UCLUSTfixed_0.90-Cluster_96128	-	-	-	-
>evm_27.model.AmTr_v1.0_scaffold00007.343 pacid=31557644 transcript=evm_27.model.AmTr_v1.0_scaffold00007.343 locus=evm_27.TU.AmTr_v1.0_scaffold00007.343 ID=evm_27.model.AmTr_v1.0_scaffold00007.343.v1.0 annot-version=v1.0	Ambtr_seq8377	F:GO:0016491	F:GO:0003824	Y (0.998 | 1-33)	C	1	V5_BLAST_0.9SELF0.4OUT-REDO4-Cluster_162555	V5_UCLUSTfixed_0.90-Cluster_95967	-	-	-	-
>evm_27.model.AmTr_v1.0_scaffold00007.78 pacid=31557649 transcript=evm_27.model.AmTr_v1.0_scaffold00007.78 locus=evm_27.TU.AmTr_v1.0_scaffold00007.78 ID=evm_27.model.AmTr_v1.0_scaffold00007.78.v1.0 annot-version=v1.0	Ambtr_seq8382		-	Y (0.826 | 1-62)	C	1	V5_BLAST_0.9SELF0.4OUT-REDO4-Cluster_11925	V5_UCLUSTfixed_0.90-Cluster_8651	-	-	-	-
>evm_27.model.AmTr_v1.0_scaffold00007.301 pacid=31557662 transcript=evm_27.model.AmTr_v1.0_scaffold00007.301 locus=evm_27.TU.AmTr_v1.0_scaffold00007.301 ID=evm_27.model.AmTr_v1.0_scaffold00007.301.v1.0 annot-version=v1.0	Ambtr_seq8395		-	Y (0.999 | 1-21)	C	1	V5_BLAST_0.9SELF0.4OUT-REDO4-Cluster_11933	V5_UCLUSTfixed_0.90-Cluster_8656	-	-	-	-
>evm_27.model.AmTr_v1.0_scaffold00007.164 pacid=31557666 transcript=evm_27.model.AmTr_v1.0_scaffold00007.164 locus=evm_27.TU.AmTr_v1.0_scaffold00007.164 ID=evm_27.model.AmTr_v1.0_scaffold00007.164.v1.0 annot-version=v1.0	Ambtr_seq8399	C:GO:0016020; P:GO:0015979; C:GO:0009522	C:GO:0016020;P:GO:0015979;C:GO:0009579	Y (0.99 | 1-28)	C	1	V5_BLAST_0.9SELF0.4OUT-REDO4-Cluster_164711	V5_UCLUSTfixed_0.90-Cluster_98181	-	-	-	-
>evm_27.model.AmTr_v1.0_scaffold00007.207 pacid=31557670 transcript=evm_27.model.AmTr_v1.0_scaffold00007.207 locus=evm_27.TU.AmTr_v1.0_scaffold00007.207 ID=evm_27.model.AmTr_v1.0_scaffold00007.207.v1.0 annot-version=v1.0	Ambtr_seq8403	P:GO:0006779; F:GO:0004853	F:GO:0003824;P:GO:0009058;P:GO:0009987	Y (0.999 | 1-33)	C	1	V5_BLAST_0.9SELF0.4OUT-REDO4-Cluster_162741	V5_UCLUSTfixed_0.90-Cluster_103465	-	-	-	-
>evm_27.model.AmTr_v1.0_scaffold00007.171 pacid=31557672 transcript=evm_27.model.AmTr_v1.0_scaffold00007.171 locus=evm_27.TU.AmTr_v1.0_scaffold00007.171 ID=evm_27.model.AmTr_v1.0_scaffold00007.171.v1.0 annot-version=v1.0	Ambtr_seq8405	F:GO:0008716; C:GO:0005737	F:GO:0003824;C:GO:0005737	Y (1.0 | 1-21)	C	1	V5_BLAST_0.9SELF0.4OUT-REDO4-Cluster_166624	V5_UCLUSTfixed_0.90-Cluster_99909	-	-	-	-
>evm_27.model.AmTr_v1.0_scaffold00007.73 pacid=31557704 transcript=evm_27.model.AmTr_v1.0_scaffold00007.73 locus=evm_27.TU.AmTr_v1.0_scaffold00007.73 ID=evm_27.model.AmTr_v1.0_scaffold00007.73.v1.0 annot-version=v1.0	Ambtr_seq8437	P:GO:0006629; P:GO:0055114; F:GO:0016717	F:GO:0003824;P:GO:0006629	Y (0.999 | 1-31)	C	1	V5_BLAST_0.9SELF0.4OUT-REDO4-Cluster_169805	V5_UCLUSTfixed_0.90-Cluster_102511	-	-	-	-
>evm_27.model.AmTr_v1.0_scaffold00007.284 pacid=31557714 transcript=evm_27.model.AmTr_v1.0_scaffold00007.284 locus=evm_27.TU.AmTr_v1.0_scaffold00007.284 ID=evm_27.model.AmTr_v1.0_scaffold00007.284.v1.0 annot-version=v1.0	Ambtr_seq8447		-	Y (0.805 | 1-27)	C	1	V5_BLAST_0.9SELF0.4OUT-REDO4-Cluster_162595	V5_UCLUSTfixed_0.90-Cluster_96018	-	-	-	-
>evm_27.model.AmTr_v1.0_scaffold00007.172 pacid=31557718 transcript=evm_27.model.AmTr_v1.0_scaffold00007.172 locus=evm_27.TU.AmTr_v1.0_scaffold00007.172 ID=evm_27.model.AmTr_v1.0_scaffold00007.172.v1.0 annot-version=v1.0	Ambtr_seq8451		-	Y (0.997 | 1-51)	C	1	V5_BLAST_0.9SELF0.4OUT-REDO4-Cluster_169625	V5_UCLUSTfixed_0.90-Cluster_97434	-	-	-	-
>evm_27.model.AmTr_v1.0_scaffold00007.243 pacid=31557730 transcript=evm_27.model.AmTr_v1.0_scaffold00007.243 locus=evm_27.TU.AmTr_v1.0_scaffold00007.243 ID=evm_27.model.AmTr_v1.0_scaffold00007.243.v1.0 annot-version=v1.0	Ambtr_seq8463		-	Y (0.972 | 1-36)	C	1	V5_BLAST_0.9SELF0.4OUT-REDO4-Cluster_11962	V5_UCLUSTfixed_0.90-Cluster_8676	-	-	-	-
>evm_27.model.AmTr_v1.0_scaffold00007.152 pacid=31557740 transcript=evm_27.model.AmTr_v1.0_scaffold00007.152 locus=evm_27.TU.AmTr_v1.0_scaffold00007.152 ID=evm_27.model.AmTr_v1.0_scaffold00007.152.v1.0 annot-version=v1.0	Ambtr_seq8473		-	Y (0.844 | 1-52)	C	1	V5_BLAST_0.9SELF0.4OUT-REDO4-Cluster_11969	V5_UCLUSTfixed_0.90-Cluster_8682	-	-	-	-
>evm_27.model.AmTr_v1.0_scaffold00007.319 pacid=31557741 transcript=evm_27.model.AmTr_v1.0_scaffold00007.319 locus=evm_27.TU.AmTr_v1.0_scaffold00007.319 ID=evm_27.model.AmTr_v1.0_scaffold00007.319.v1.0 annot-version=v1.0	Ambtr_seq8474	C:GO:0016020	C:GO:0016020	Y (0.991 | 1-72)	C	1	V5_BLAST_0.9SELF0.4OUT-REDO4-Cluster_167708	V5_UCLUSTfixed_0.90-Cluster_78009	-	UniqueCluster_2303	-	X
>evm_27.model.AmTr_v1.0_scaffold00007.217 pacid=31557742 transcript=evm_27.model.AmTr_v1.0_scaffold00007.217 locus=evm_27.TU.AmTr_v1.0_scaffold00007.217 ID=evm_27.model.AmTr_v1.0_scaffold00007.217.v1.0 annot-version=v1.0	Ambtr_seq8475		-	Y (0.966 | 1-41)	C	1	V5_BLAST_0.9SELF0.4OUT-REDO4-Cluster_169201	V5_UCLUSTfixed_0.90-Cluster_102014	-	-	-	-
>evm_27.model.AmTr_v1.0_scaffold00007.23 pacid=31557771 transcript=evm_27.model.AmTr_v1.0_scaffold00007.23 locus=evm_27.TU.AmTr_v1.0_scaffold00007.23 ID=evm_27.model.AmTr_v1.0_scaffold00007.23.v1.0 annot-version=v1.0	Ambtr_seq8504		-	Y (1.0 | 1-41)	C	1	V5_BLAST_0.9SELF0.4OUT-REDO4-Cluster_165501	V5_UCLUSTfixed_0.90-Cluster_98881	-	-	-	-
>evm_27.model.AmTr_v1.0_scaffold00007.363 pacid=31557808 transcript=evm_27.model.AmTr_v1.0_scaffold00007.363 locus=evm_27.TU.AmTr_v1.0_scaffold00007.363 ID=evm_27.model.AmTr_v1.0_scaffold00007.363.v1.0 annot-version=v1.0	Ambtr_seq8541		-	Y (0.877 | 1-27)	C	1	V5_BLAST_0.9SELF0.4OUT-REDO4-Cluster_168842	V5_UCLUSTfixed_0.90-Cluster_101705	-	UniqueCluster_2701	-	X
>evm_27.model.AmTr_v1.0_scaffold00007.10 pacid=31557838 transcript=evm_27.model.AmTr_v1.0_scaffold00007.10 locus=evm_27.TU.AmTr_v1.0_scaffold00007.10 ID=evm_27.model.AmTr_v1.0_scaffold00007.10.v1.0 annot-version=v1.0	Ambtr_seq8571	C:GO:0043190; P:GO:0006810	P:GO:0006810;C:GO:0005886	Y (1.0 | 1-21)	C	1	V5_BLAST_0.9SELF0.4OUT-REDO4-Cluster_166290	V5_UCLUSTfixed_0.90-Cluster_99593	-	-	-	-
>evm_27.model.AmTr_v1.0_scaffold00007.275 pacid=31557844 transcript=evm_27.model.AmTr_v1.0_scaffold00007.275 locus=evm_27.TU.AmTr_v1.0_scaffold00007.275 ID=evm_27.model.AmTr_v1.0_scaffold00007.275.v1.0 annot-version=v1.0	Ambtr_seq8577		-	Y (0.947 | 1-31)	C	1	V5_BLAST_0.9SELF0.4OUT-REDO4-Cluster_12006	V5_UCLUSTfixed_0.90-Cluster_8715	-	-	-	-
>evm_27.model.AmTr_v1.0_scaffold00007.306 pacid=31557845 transcript=evm_27.model.AmTr_v1.0_scaffold00007.306 locus=evm_27.TU.AmTr_v1.0_scaffold00007.306 ID=evm_27.model.AmTr_v1.0_scaffold00007.306.v1.0 annot-version=v1.0	Ambtr_seq8578		-	Y (0.936 | 1-46)	C	1	V5_BLAST_0.9SELF0.4OUT-REDO4-Cluster_163423	V5_UCLUSTfixed_0.90-Cluster_96850	-	-	-	-
>evm_27.model.AmTr_v1.0_scaffold00007.41 pacid=31557878 transcript=evm_27.model.AmTr_v1.0_scaffold00007.41 locus=evm_27.TU.AmTr_v1.0_scaffold00007.41 ID=evm_27.model.AmTr_v1.0_scaffold00007.41.v1.0 annot-version=v1.0	Ambtr_seq8611		-	Y (0.939 | 1-38)	C	1	V5_BLAST_0.9SELF0.4OUT-REDO4-Cluster_164187	V5_UCLUSTfixed_0.90-Cluster_97667	-	-	-	-
>evm_27.model.AmTr_v1.0_scaffold00007.270 pacid=31557879 transcript=evm_27.model.AmTr_v1.0_scaffold00007.270 locus=evm_27.TU.AmTr_v1.0_scaffold00007.270 ID=evm_27.model.AmTr_v1.0_scaffold00007.270.v1.0 annot-version=v1.0	Ambtr_seq8612		-	Y (1.0 | 1-51)	C	1	V5_BLAST_0.9SELF0.4OUT-REDO4-Cluster_162373	V5_UCLUSTfixed_0.90-Cluster_95784	-	-	-	-
>evm_27.model.AmTr_v1.0_scaffold00007.57 pacid=31557881 transcript=evm_27.model.AmTr_v1.0_scaffold00007.57 locus=evm_27.TU.AmTr_v1.0_scaffold00007.57 ID=evm_27.model.AmTr_v1.0_scaffold00007.57.v1.0 annot-version=v1.0	Ambtr_seq8614		-	Y (0.999 | 1-58)	C	1	V5_BLAST_0.9SELF0.4OUT-REDO4-Cluster_163173	V5_UCLUSTfixed_0.90-Cluster_96601	-	-	-	-
>evm_27.model.AmTr_v1.0_scaffold00007.117 pacid=31557886 transcript=evm_27.model.AmTr_v1.0_scaffold00007.117 locus=evm_27.TU.AmTr_v1.0_scaffold00007.117 ID=evm_27.model.AmTr_v1.0_scaffold00007.117.v1.0 annot-version=v1.0	Ambtr_seq8619	C:GO:0016021; F:GO:0004659	C:GO:0016020;F:GO:0016740	Y (1.0 | 1-51)	C	1	V5_BLAST_0.9SELF0.4OUT-REDO4-Cluster_164189	V5_UCLUSTfixed_0.90-Cluster_97669	-	-	-	-
>evm_27.model.AmTr_v1.0_scaffold00007.383 pacid=31557892 transcript=evm_27.model.AmTr_v1.0_scaffold00007.383 locus=evm_27.TU.AmTr_v1.0_scaffold00007.383 ID=evm_27.model.AmTr_v1.0_scaffold00007.383.v1.0 annot-version=v1.0	Ambtr_seq8625	P:GO:0006457; C:GO:0005737	C:GO:0005737;P:GO:0009987	Y (0.986 | 1-38)	C	1	V5_BLAST_0.9SELF0.4OUT-REDO4-Cluster_165454	V5_UCLUSTfixed_0.90-Cluster_98836	-	-	-	-
>evm_27.model.AmTr_v1.0_scaffold00007.179 pacid=31557899 transcript=evm_27.model.AmTr_v1.0_scaffold00007.179 locus=evm_27.TU.AmTr_v1.0_scaffold00007.179 ID=evm_27.model.AmTr_v1.0_scaffold00007.179.v1.0 annot-version=v1.0	Ambtr_seq8632		-	Y (0.999 | 1-68)	C	1	V5_BLAST_0.9SELF0.4OUT-REDO4-Cluster_166558	V5_UCLUSTfixed_0.90-Cluster_99848	-	-	-	-
>evm_27.model.AmTr_v1.0_scaffold00007.95 pacid=31557927 transcript=evm_27.model.AmTr_v1.0_scaffold00007.95 locus=evm_27.TU.AmTr_v1.0_scaffold00007.95 ID=evm_27.model.AmTr_v1.0_scaffold00007.95.v1.0 annot-version=v1.0	Ambtr_seq8660		-	Y (0.992 | 1-49)	C	1	V5_BLAST_0.9SELF0.4OUT-REDO4-Cluster_166754	V5_UCLUSTfixed_0.90-Cluster_100048	-	-	-	-
>evm_27.model.AmTr_v1.0_scaffold00007.386 pacid=31557936 transcript=evm_27.model.AmTr_v1.0_scaffold00007.386 locus=evm_27.TU.AmTr_v1.0_scaffold00007.386 ID=evm_27.model.AmTr_v1.0_scaffold00007.386.v1.0 annot-version=v1.0	Ambtr_seq8669		-	Y (0.696 | 1-61)	C	1	V5_BLAST_0.9SELF0.4OUT-REDO4-Cluster_12048	V5_UCLUSTfixed_0.90-Cluster_8744	-	-	-	-
>evm_27.model.AmTr_v1.0_scaffold00007.93 pacid=31557939 transcript=evm_27.model.AmTr_v1.0_scaffold00007.93 locus=evm_27.TU.AmTr_v1.0_scaffold00007.93 ID=evm_27.model.AmTr_v1.0_scaffold00007.93.v1.0 annot-version=v1.0	Ambtr_seq8672	P:GO:0045454; F:GO:0015035; F:GO:0009055	P:GO:0019725;F:GO:0003824	Y (0.873 | 1-61)	C	1	V5_BLAST_0.9SELF0.4OUT-REDO4-Cluster_164188	V5_UCLUSTfixed_0.90-Cluster_97668	-	-	-	-
>evm_27.model.AmTr_v1.0_scaffold00007.148 pacid=31557945 transcript=evm_27.model.AmTr_v1.0_scaffold00007.148 locus=evm_27.TU.AmTr_v1.0_scaffold00007.148 ID=evm_27.model.AmTr_v1.0_scaffold00007.148.v1.0 annot-version=v1.0	Ambtr_seq8678		-	Y (1.0 | 1-61)	C	1	V5_BLAST_0.9SELF0.4OUT-REDO4-Cluster_165788	V5_UCLUSTfixed_0.90-Cluster_99141	-	-	-	-
>evm_27.model.AmTr_v1.0_scaffold00007.46 pacid=31557953 transcript=evm_27.model.AmTr_v1.0_scaffold00007.46 locus=evm_27.TU.AmTr_v1.0_scaffold00007.46 ID=evm_27.model.AmTr_v1.0_scaffold00007.46.v1.0 annot-version=v1.0	Ambtr_seq8686	C:GO:0019898; P:GO:0015979; C:GO:0009654; C:GO:0009523; F:GO:0005509	C:GO:0016020;P:GO:0015979;F:GO:0005488;C:GO:0009579	Y (1.0 | 1-41)	C	1	V5_BLAST_0.9SELF0.4OUT-REDO4-Cluster_162646	V5_UCLUSTfixed_0.90-Cluster_96069	-	-	-	-
>evm_27.model.AmTr_v1.0_scaffold00311.4 pacid=31557974 transcript=evm_27.model.AmTr_v1.0_scaffold00311.4 locus=evm_27.TU.AmTr_v1.0_scaffold00311.4 ID=evm_27.model.AmTr_v1.0_scaffold00311.4.v1.0 annot-version=v1.0	Ambtr_seq8707		-	Y (0.939 | 1-26)	C	1	V5_BLAST_0.9SELF0.4OUT-REDO4-Cluster_12064	V5_UCLUSTfixed_0.90-Cluster_8756	-	-	-	-
>evm_27.model.AmTr_v1.0_scaffold03073.1 pacid=31557977 transcript=evm_27.model.AmTr_v1.0_scaffold03073.1 locus=evm_27.TU.AmTr_v1.0_scaffold03073.1 ID=evm_27.model.AmTr_v1.0_scaffold03073.1.v1.0 annot-version=v1.0	Ambtr_seq8710	F:GO:0008270; P:GO:0006355; C:GO:0005634; F:GO:0004402; F:GO:0003712	C:GO:0005634;P:GO:0009058;F:GO:0005488;F:GO:0016740;P:GO:0006139	Y (0.964 | 1-36)	C	1	V5_BLAST_0.9SELF0.4OUT-REDO4-Cluster_12067	V5_UCLUSTfixed_0.90-Cluster_46271	-	-	-	-
>evm_27.model.AmTr_v1.0_scaffold00186.20 pacid=31557984 transcript=evm_27.model.AmTr_v1.0_scaffold00186.20 locus=evm_27.TU.AmTr_v1.0_scaffold00186.20 ID=evm_27.model.AmTr_v1.0_scaffold00186.20.v1.0 annot-version=v1.0	Ambtr_seq8717		-	Y (1.0 | 1-41)	C	1	V5_BLAST_0.9SELF0.4OUT-REDO4-Cluster_164137	V5_UCLUSTfixed_0.90-Cluster_8760	-	-	-	-
>evm_27.model.AmTr_v1.0_scaffold00153.54 pacid=31558006 transcript=evm_27.model.AmTr_v1.0_scaffold00153.54 locus=evm_27.TU.AmTr_v1.0_scaffold00153.54 ID=evm_27.model.AmTr_v1.0_scaffold00153.54.v1.0 annot-version=v1.0	Ambtr_seq8739		-	Y (0.945 | 1-37)	C	1	V5_BLAST_0.9SELF0.4OUT-REDO4-Cluster_163954	V5_UCLUSTfixed_0.90-Cluster_97431	-	-	-	-
>evm_27.model.AmTr_v1.0_scaffold00153.14 pacid=31558018 transcript=evm_27.model.AmTr_v1.0_scaffold00153.14 locus=evm_27.TU.AmTr_v1.0_scaffold00153.14 ID=evm_27.model.AmTr_v1.0_scaffold00153.14.v1.0 annot-version=v1.0	Ambtr_seq8751	F:GO:0070569; P:GO:0008152	P:GO:0008152;F:GO:0016740	Y (0.986 | 1-75)	C	1	V5_BLAST_0.9SELF0.4OUT-REDO4-Cluster_162735	V5_UCLUSTfixed_0.90-Cluster_96159	-	-	-	-
>evm_27.model.AmTr_v1.0_scaffold00069.60 pacid=31558106 transcript=evm_27.model.AmTr_v1.0_scaffold00069.60 locus=evm_27.TU.AmTr_v1.0_scaffold00069.60 ID=evm_27.model.AmTr_v1.0_scaffold00069.60.v1.0 annot-version=v1.0	Ambtr_seq8839	C:GO:0005634	C:GO:0005634	Y (0.811 | 1-42)	C	1	V5_BLAST_0.9SELF0.4OUT-REDO4-Cluster_166707	V5_UCLUSTfixed_0.90-Cluster_100001	-	-	UniqueCluster_2530	X
>evm_27.model.AmTr_v1.0_scaffold00069.2 pacid=31558132 transcript=evm_27.model.AmTr_v1.0_scaffold00069.2 locus=evm_27.TU.AmTr_v1.0_scaffold00069.2 ID=evm_27.model.AmTr_v1.0_scaffold00069.2.v1.0 annot-version=v1.0	Ambtr_seq8865		-	Y (0.99 | 1-31)	C	1	V5_BLAST_0.9SELF0.4OUT-REDO4-Cluster_12124	V5_UCLUSTfixed_0.90-Cluster_46276	-	-	-	-
>evm_27.model.AmTr_v1.0_scaffold00069.224 pacid=31558154 transcript=evm_27.model.AmTr_v1.0_scaffold00069.224 locus=evm_27.TU.AmTr_v1.0_scaffold00069.224 ID=evm_27.model.AmTr_v1.0_scaffold00069.224.v1.0 annot-version=v1.0	Ambtr_seq8887	C:GO:0016020	C:GO:0016020	Y (0.995 | 1-29)	C	1	V5_BLAST_0.9SELF0.4OUT-REDO4-Cluster_170986	V5_UCLUSTfixed_0.90-Cluster_103482	-	-	-	-
>evm_27.model.AmTr_v1.0_scaffold00069.85 pacid=31558166 transcript=evm_27.model.AmTr_v1.0_scaffold00069.85 locus=evm_27.TU.AmTr_v1.0_scaffold00069.85 ID=evm_27.model.AmTr_v1.0_scaffold00069.85.v1.0 annot-version=v1.0	Ambtr_seq8899	P:GO:0055114; P:GO:0009089; F:GO:0008839	F:GO:0003824;P:GO:0009058;P:GO:0044763;P:GO:0044711;P:GO:0009987	Y (0.978 | 1-30)	C	1	V5_BLAST_0.9SELF0.4OUT-REDO4-Cluster_168349	V5_UCLUSTfixed_0.90-Cluster_101297	-	-	-	-
>evm_27.model.AmTr_v1.0_scaffold00069.127 pacid=31558173 transcript=evm_27.model.AmTr_v1.0_scaffold00069.127 locus=evm_27.TU.AmTr_v1.0_scaffold00069.127 ID=evm_27.model.AmTr_v1.0_scaffold00069.127.v1.0 annot-version=v1.0	Ambtr_seq8906		-	Y (0.967 | 1-56)	C	1	V5_BLAST_0.9SELF0.4OUT-REDO4-Cluster_12137	V5_UCLUSTfixed_0.90-Cluster_8823	-	-	-	-
>evm_27.model.AmTr_v1.0_scaffold00069.168 pacid=31558178 transcript=evm_27.model.AmTr_v1.0_scaffold00069.168 locus=evm_27.TU.AmTr_v1.0_scaffold00069.168 ID=evm_27.model.AmTr_v1.0_scaffold00069.168.v1.0 annot-version=v1.0	Ambtr_seq8911	P:GO:0006508; F:GO:0004252	P:GO:0019538;F:GO:0016787	Y (0.988 | 1-21)	C	1	V5_BLAST_0.9SELF0.4OUT-REDO4-Cluster_12139	V5_UCLUSTfixed_0.90-Cluster_101900	-	UniqueCluster_718	-	X
>evm_27.model.AmTr_v1.0_scaffold00069.7 pacid=31558184 transcript=evm_27.model.AmTr_v1.0_scaffold00069.7 locus=evm_27.TU.AmTr_v1.0_scaffold00069.7 ID=evm_27.model.AmTr_v1.0_scaffold00069.7.v1.0 annot-version=v1.0	Ambtr_seq8917		-	Y (0.928 | 1-52)	C	1	V5_BLAST_0.9SELF0.4OUT-REDO4-Cluster_165260	V5_UCLUSTfixed_0.90-Cluster_98678	-	-	-	-
>evm_27.model.AmTr_v1.0_scaffold00069.88 pacid=31558190 transcript=evm_27.model.AmTr_v1.0_scaffold00069.88 locus=evm_27.TU.AmTr_v1.0_scaffold00069.88 ID=evm_27.model.AmTr_v1.0_scaffold00069.88.v1.0 annot-version=v1.0	Ambtr_seq8923		-	Y (0.987 | 1-31)	C	1	V5_BLAST_0.9SELF0.4OUT-REDO4-Cluster_166311	V5_UCLUSTfixed_0.90-Cluster_99611	-	-	-	-
>evm_27.model.AmTr_v1.0_scaffold00069.189 pacid=31558193 transcript=evm_27.model.AmTr_v1.0_scaffold00069.189 locus=evm_27.TU.AmTr_v1.0_scaffold00069.189 ID=evm_27.model.AmTr_v1.0_scaffold00069.189.v1.0 annot-version=v1.0	Ambtr_seq8926	P:GO:0006508; F:GO:0004222	P:GO:0019538;F:GO:0016787	Y (0.897 | 1-41)	C	1	V5_BLAST_0.9SELF0.4OUT-REDO4-Cluster_165379	V5_UCLUSTfixed_0.90-Cluster_98776	-	-	UniqueCluster_1224	X
>evm_27.model.AmTr_v1.0_scaffold00069.101 pacid=31558227 transcript=evm_27.model.AmTr_v1.0_scaffold00069.101 locus=evm_27.TU.AmTr_v1.0_scaffold00069.101 ID=evm_27.model.AmTr_v1.0_scaffold00069.101.v1.0 annot-version=v1.0	Ambtr_seq8960		-	Y (0.787 | 1-64)	C	1	V5_BLAST_0.9SELF0.4OUT-REDO4-Cluster_166140	V5_UCLUSTfixed_0.90-Cluster_96437	-	-	-	-
>evm_27.model.AmTr_v1.0_scaffold00069.99 pacid=31558228 transcript=evm_27.model.AmTr_v1.0_scaffold00069.99 locus=evm_27.TU.AmTr_v1.0_scaffold00069.99 ID=evm_27.model.AmTr_v1.0_scaffold00069.99.v1.0 annot-version=v1.0	Ambtr_seq8961		-	Y (0.977 | 1-39)	C	1	V5_BLAST_0.9SELF0.4OUT-REDO4-Cluster_163004	V5_UCLUSTfixed_0.90-Cluster_96438	-	-	-	-
>evm_27.model.AmTr_v1.0_scaffold00069.58 pacid=31558235 transcript=evm_27.model.AmTr_v1.0_scaffold00069.58 locus=evm_27.TU.AmTr_v1.0_scaffold00069.58 ID=evm_27.model.AmTr_v1.0_scaffold00069.58.v1.0 annot-version=v1.0	Ambtr_seq8968		-	Y (0.995 | 1-28)	C	1	V5_BLAST_0.9SELF0.4OUT-REDO4-Cluster_12156	V5_UCLUSTfixed_0.90-Cluster_8842	-	-	-	-
>evm_27.model.AmTr_v1.0_scaffold00069.204 pacid=31558239 transcript=evm_27.model.AmTr_v1.0_scaffold00069.204 locus=evm_27.TU.AmTr_v1.0_scaffold00069.204 ID=evm_27.model.AmTr_v1.0_scaffold00069.204.v1.0 annot-version=v1.0	Ambtr_seq8972		-	Y (0.956 | 1-37)	C	1	V5_BLAST_0.9SELF0.4OUT-REDO4-Cluster_163079	V5_UCLUSTfixed_0.90-Cluster_96502	-	-	-	-
>evm_27.model.AmTr_v1.0_scaffold00069.43 pacid=31558260 transcript=evm_27.model.AmTr_v1.0_scaffold00069.43 locus=evm_27.TU.AmTr_v1.0_scaffold00069.43 ID=evm_27.model.AmTr_v1.0_scaffold00069.43.v1.0 annot-version=v1.0	Ambtr_seq8993	P:GO:0006614; F:GO:0005525	F:GO:0000166;P:GO:0006810	Y (0.994 | 1-24)	C	1	V5_BLAST_0.9SELF0.4OUT-REDO4-Cluster_163005	V5_UCLUSTfixed_0.90-Cluster_96439	-	-	-	-
>evm_27.model.AmTr_v1.0_scaffold00069.12 pacid=31558278 transcript=evm_27.model.AmTr_v1.0_scaffold00069.12 locus=evm_27.TU.AmTr_v1.0_scaffold00069.12 ID=evm_27.model.AmTr_v1.0_scaffold00069.12.v1.0 annot-version=v1.0	Ambtr_seq9011	F:GO:0016765	F:GO:0016740	Y (0.994 | 1-61)	C	1	V5_BLAST_0.9SELF0.4OUT-REDO4-Cluster_166345	V5_UCLUSTfixed_0.90-Cluster_98677	-	-	-	-
>evm_27.model.AmTr_v1.0_scaffold00101.73 pacid=31558303 transcript=evm_27.model.AmTr_v1.0_scaffold00101.73 locus=evm_27.TU.AmTr_v1.0_scaffold00101.73 ID=evm_27.model.AmTr_v1.0_scaffold00101.73.v1.0 annot-version=v1.0	Ambtr_seq9036	F:GO:0016829; P:GO:0008152	F:GO:0003824;P:GO:0008152	Y (1.0 | 1-41)	C	1	V5_BLAST_0.9SELF0.4OUT-REDO4-Cluster_150929	V5_UCLUSTfixed_0.90-Cluster_93274	-	-	-	-
>evm_27.model.AmTr_v1.0_scaffold00101.16 pacid=31558335 transcript=evm_27.model.AmTr_v1.0_scaffold00101.16 locus=evm_27.TU.AmTr_v1.0_scaffold00101.16 ID=evm_27.model.AmTr_v1.0_scaffold00101.16.v1.0 annot-version=v1.0	Ambtr_seq9068		-	Y (1.0 | 1-51)	C	1	V5_BLAST_0.9SELF0.4OUT-REDO4-Cluster_164161	V5_UCLUSTfixed_0.90-Cluster_97650	-	-	-	-
>evm_27.model.AmTr_v1.0_scaffold00101.65 pacid=31558382 transcript=evm_27.model.AmTr_v1.0_scaffold00101.65 locus=evm_27.TU.AmTr_v1.0_scaffold00101.65 ID=evm_27.model.AmTr_v1.0_scaffold00101.65.v1.0 annot-version=v1.0	Ambtr_seq9115		-	Y (0.965 | 1-37)	C	1	V5_BLAST_0.9SELF0.4OUT-REDO4-Cluster_163137	V5_UCLUSTfixed_0.90-Cluster_91049	-	-	-	-
>evm_27.model.AmTr_v1.0_scaffold00101.13 pacid=31558390 transcript=evm_27.model.AmTr_v1.0_scaffold00101.13 locus=evm_27.TU.AmTr_v1.0_scaffold00101.13 ID=evm_27.model.AmTr_v1.0_scaffold00101.13.v1.0 annot-version=v1.0	Ambtr_seq9123		-	Y (0.991 | 1-46)	C	1	V5_BLAST_0.9SELF0.4OUT-REDO4-Cluster_164009	V5_UCLUSTfixed_0.90-Cluster_97492	-	-	-	-
>evm_27.model.AmTr_v1.0_scaffold00101.39 pacid=31558391 transcript=evm_27.model.AmTr_v1.0_scaffold00101.39 locus=evm_27.TU.AmTr_v1.0_scaffold00101.39 ID=evm_27.model.AmTr_v1.0_scaffold00101.39.v1.0 annot-version=v1.0	Ambtr_seq9124		-	Y (0.748 | 1-61)	C	1	V5_BLAST_0.9SELF0.4OUT-REDO4-Cluster_12213	V5_UCLUSTfixed_0.90-Cluster_8893	-	-	-	-
>evm_27.model.AmTr_v1.0_scaffold00101.130 pacid=31558398 transcript=evm_27.model.AmTr_v1.0_scaffold00101.130 locus=evm_27.TU.AmTr_v1.0_scaffold00101.130 ID=evm_27.model.AmTr_v1.0_scaffold00101.130.v1.0 annot-version=v1.0	Ambtr_seq9131	P:GO:0006468; F:GO:0005524; F:GO:0004672	F:GO:0000166;P:GO:0006464;F:GO:0016301	Y (0.803 | 1-89)	C	1	V5_BLAST_0.9SELF0.4OUT-REDO4-Cluster_163584	V5_UCLUSTfixed_0.90-Cluster_99894	UniqueCluster_421	-	-	X
>evm_27.model.AmTr_v1.0_scaffold00101.37 pacid=31558405 transcript=evm_27.model.AmTr_v1.0_scaffold00101.37 locus=evm_27.TU.AmTr_v1.0_scaffold00101.37 ID=evm_27.model.AmTr_v1.0_scaffold00101.37.v1.0 annot-version=v1.0	Ambtr_seq9138	F:GO:0050662; F:GO:0003824	F:GO:0003824;F:GO:0005488	Y (1.0 | 1-51)	C	1	V5_BLAST_0.9SELF0.4OUT-REDO4-Cluster_163640	V5_UCLUSTfixed_0.90-Cluster_97087	-	-	-	-
>evm_27.model.AmTr_v1.0_scaffold00101.26 pacid=31558409 transcript=evm_27.model.AmTr_v1.0_scaffold00101.26 locus=evm_27.TU.AmTr_v1.0_scaffold00101.26 ID=evm_27.model.AmTr_v1.0_scaffold00101.26.v1.0 annot-version=v1.0	Ambtr_seq9142		-	Y (0.999 | 1-41)	C	1	V5_BLAST_0.9SELF0.4OUT-REDO4-Cluster_12217	V5_UCLUSTfixed_0.90-Cluster_8899	-	-	-	-
>evm_27.model.AmTr_v1.0_scaffold00101.95 pacid=31558411 transcript=evm_27.model.AmTr_v1.0_scaffold00101.95 locus=evm_27.TU.AmTr_v1.0_scaffold00101.95 ID=evm_27.model.AmTr_v1.0_scaffold00101.95.v1.0 annot-version=v1.0	Ambtr_seq9144	C:GO:0019898; P:GO:0015979; C:GO:0009654; C:GO:0009523; F:GO:0005509	C:GO:0016020;P:GO:0015979;F:GO:0005488;C:GO:0009579	Y (0.989 | 1-61)	C	1	V5_BLAST_0.9SELF0.4OUT-REDO4-Cluster_170258	V5_UCLUSTfixed_0.90-Cluster_97691	-	-	-	-
>evm_27.model.AmTr_v1.0_scaffold00024.165 pacid=31558434 transcript=evm_27.model.AmTr_v1.0_scaffold00024.165 locus=evm_27.TU.AmTr_v1.0_scaffold00024.165 ID=evm_27.model.AmTr_v1.0_scaffold00024.165.v1.0 annot-version=v1.0	Ambtr_seq9167		-	Y (0.999 | 1-61)	C	1	V5_BLAST_0.9SELF0.4OUT-REDO4-Cluster_164306	V5_UCLUSTfixed_0.90-Cluster_8909	-	-	-	-
>evm_27.model.AmTr_v1.0_scaffold00024.317 pacid=31558442 transcript=evm_27.model.AmTr_v1.0_scaffold00024.317 locus=evm_27.TU.AmTr_v1.0_scaffold00024.317 ID=evm_27.model.AmTr_v1.0_scaffold00024.317.v1.0 annot-version=v1.0	Ambtr_seq9175		-	Y (0.922 | 1-21)	C	1	V5_BLAST_0.9SELF0.4OUT-REDO4-Cluster_157490	V5_UCLUSTfixed_0.90-Cluster_8912	UniqueCluster_389	-	-	X
>evm_27.model.AmTr_v1.0_scaffold00024.287 pacid=31558455 transcript=evm_27.model.AmTr_v1.0_scaffold00024.287 locus=evm_27.TU.AmTr_v1.0_scaffold00024.287 ID=evm_27.model.AmTr_v1.0_scaffold00024.287.v1.0 annot-version=v1.0	Ambtr_seq9188	P:GO:0006468; F:GO:0004672	P:GO:0006464;F:GO:0016301	Y (0.996 | 1-40)	C	1	V5_BLAST_0.9SELF0.4OUT-REDO4-Cluster_167507	V5_UCLUSTfixed_0.90-Cluster_102932	-	-	-	-
>evm_27.model.AmTr_v1.0_scaffold00024.77 pacid=31558485 transcript=evm_27.model.AmTr_v1.0_scaffold00024.77 locus=evm_27.TU.AmTr_v1.0_scaffold00024.77 ID=evm_27.model.AmTr_v1.0_scaffold00024.77.v1.0 annot-version=v1.0	Ambtr_seq9218		-	Y (0.999 | 1-33)	C	1	V5_BLAST_0.9SELF0.4OUT-REDO4-Cluster_163485	V5_UCLUSTfixed_0.90-Cluster_96915	-	-	-	-
>evm_27.model.AmTr_v1.0_scaffold00024.215 pacid=31558486 transcript=evm_27.model.AmTr_v1.0_scaffold00024.215 locus=evm_27.TU.AmTr_v1.0_scaffold00024.215 ID=evm_27.model.AmTr_v1.0_scaffold00024.215.v1.0 annot-version=v1.0	Ambtr_seq9219		-	Y (0.999 | 1-21)	C	1	V5_BLAST_0.9SELF0.4OUT-REDO4-Cluster_163645	V5_UCLUSTfixed_0.90-Cluster_97094	-	-	-	-
>evm_27.model.AmTr_v1.0_scaffold00024.7 pacid=31558536 transcript=evm_27.model.AmTr_v1.0_scaffold00024.7 locus=evm_27.TU.AmTr_v1.0_scaffold00024.7 ID=evm_27.model.AmTr_v1.0_scaffold00024.7.v1.0 annot-version=v1.0	Ambtr_seq9269		-	Y (0.99 | 1-71)	C	1	V5_BLAST_0.9SELF0.4OUT-REDO4-Cluster_168561	V5_UCLUSTfixed_0.90-Cluster_101477	-	-	-	-
>evm_27.model.AmTr_v1.0_scaffold00024.51 pacid=31558539 transcript=evm_27.model.AmTr_v1.0_scaffold00024.51 locus=evm_27.TU.AmTr_v1.0_scaffold00024.51 ID=evm_27.model.AmTr_v1.0_scaffold00024.51.v1.0 annot-version=v1.0	Ambtr_seq9272		-	Y (0.92 | 1-40)	C	1	V5_BLAST_0.9SELF0.4OUT-REDO4-Cluster_12266	V5_UCLUSTfixed_0.90-Cluster_8942	-	-	-	-
>evm_27.model.AmTr_v1.0_scaffold00024.217 pacid=31558543 transcript=evm_27.model.AmTr_v1.0_scaffold00024.217 locus=evm_27.TU.AmTr_v1.0_scaffold00024.217 ID=evm_27.model.AmTr_v1.0_scaffold00024.217.v1.0 annot-version=v1.0	Ambtr_seq9276		-	Y (0.998 | 1-29)	C	1	V5_BLAST_0.9SELF0.4OUT-REDO4-Cluster_167449	V5_UCLUSTfixed_0.90-Cluster_100051	-	-	-	-
>evm_27.model.AmTr_v1.0_scaffold00024.105 pacid=31558555 transcript=evm_27.model.AmTr_v1.0_scaffold00024.105 locus=evm_27.TU.AmTr_v1.0_scaffold00024.105 ID=evm_27.model.AmTr_v1.0_scaffold00024.105.v1.0 annot-version=v1.0	Ambtr_seq9288		-	Y (0.834 | 1-61)	C	1	V5_BLAST_0.9SELF0.4OUT-REDO4-Cluster_12273	V5_UCLUSTfixed_0.90-Cluster_8949	-	-	-	-
>evm_27.model.AmTr_v1.0_scaffold00024.175 pacid=31558556 transcript=evm_27.model.AmTr_v1.0_scaffold00024.175 locus=evm_27.TU.AmTr_v1.0_scaffold00024.175 ID=evm_27.model.AmTr_v1.0_scaffold00024.175.v1.0 annot-version=v1.0	Ambtr_seq9289	C:GO:0016020	C:GO:0016020	Y (0.997 | 1-71)	C	1	V5_BLAST_0.9SELF0.4OUT-REDO4-Cluster_163858	V5_UCLUSTfixed_0.90-Cluster_97327	-	-	-	-
>evm_27.model.AmTr_v1.0_scaffold00024.337 pacid=31558557 transcript=evm_27.model.AmTr_v1.0_scaffold00024.337 locus=evm_27.TU.AmTr_v1.0_scaffold00024.337 ID=evm_27.model.AmTr_v1.0_scaffold00024.337.v1.0 annot-version=v1.0	Ambtr_seq9290		-	Y (0.988 | 1-51)	C	1	V5_BLAST_0.9SELF0.4OUT-REDO4-Cluster_12274	V5_UCLUSTfixed_0.90-Cluster_8950	-	-	-	-
>evm_27.model.AmTr_v1.0_scaffold00024.158 pacid=31558564 transcript=evm_27.model.AmTr_v1.0_scaffold00024.158 locus=evm_27.TU.AmTr_v1.0_scaffold00024.158 ID=evm_27.model.AmTr_v1.0_scaffold00024.158.v1.0 annot-version=v1.0	Ambtr_seq9297		-	Y (0.941 | 1-47)	C	1	V5_BLAST_0.9SELF0.4OUT-REDO4-Cluster_140658	V5_UCLUSTfixed_0.90-Cluster_8952	UniqueCluster_1257	-	-	X
>evm_27.model.AmTr_v1.0_scaffold00024.142 pacid=31558581 transcript=evm_27.model.AmTr_v1.0_scaffold00024.142 locus=evm_27.TU.AmTr_v1.0_scaffold00024.142 ID=evm_27.model.AmTr_v1.0_scaffold00024.142.v1.0 annot-version=v1.0	Ambtr_seq9314		-	Y (0.909 | 1-58)	C	1	V5_BLAST_0.9SELF0.4OUT-REDO4-Cluster_163902	V5_UCLUSTfixed_0.90-Cluster_102445	-	-	-	-
>evm_27.model.AmTr_v1.0_scaffold00024.135 pacid=31558582 transcript=evm_27.model.AmTr_v1.0_scaffold00024.135 locus=evm_27.TU.AmTr_v1.0_scaffold00024.135 ID=evm_27.model.AmTr_v1.0_scaffold00024.135.v1.0 annot-version=v1.0	Ambtr_seq9315	P:GO:0006468; F:GO:0005524; F:GO:0004672	F:GO:0000166;P:GO:0006464;F:GO:0016301	Y (0.828 | 1-23)	C	1	V5_BLAST_0.9SELF0.4OUT-REDO4-Cluster_166780	V5_UCLUSTfixed_0.90-Cluster_100071	-	-	-	-
>evm_27.model.AmTr_v1.0_scaffold00024.178 pacid=31558589 transcript=evm_27.model.AmTr_v1.0_scaffold00024.178 locus=evm_27.TU.AmTr_v1.0_scaffold00024.178 ID=evm_27.model.AmTr_v1.0_scaffold00024.178.v1.0 annot-version=v1.0	Ambtr_seq9322		-	Y (0.671 | 1-41)	C	1	V5_BLAST_0.9SELF0.4OUT-REDO4-Cluster_171014	V5_UCLUSTfixed_0.90-Cluster_103501	-	-	-	-
>evm_27.model.AmTr_v1.0_scaffold00024.49 pacid=31558593 transcript=evm_27.model.AmTr_v1.0_scaffold00024.49 locus=evm_27.TU.AmTr_v1.0_scaffold00024.49 ID=evm_27.model.AmTr_v1.0_scaffold00024.49.v1.0 annot-version=v1.0	Ambtr_seq9326		-	Y (0.766 | 1-51)	C	1	V5_BLAST_0.9SELF0.4OUT-REDO4-Cluster_165438	V5_UCLUSTfixed_0.90-Cluster_98821	-	-	-	-
>evm_27.model.AmTr_v1.0_scaffold00024.104 pacid=31558609 transcript=evm_27.model.AmTr_v1.0_scaffold00024.104 locus=evm_27.TU.AmTr_v1.0_scaffold00024.104 ID=evm_27.model.AmTr_v1.0_scaffold00024.104.v1.0 annot-version=v1.0	Ambtr_seq9342	F:GO:0030170; P:GO:0019752; F:GO:0016831	F:GO:0003824;P:GO:0008152;P:GO:0044763;F:GO:0005488;P:GO:0044710;P:GO:0009987	Y (0.987 | 1-34)	C	1	V5_BLAST_0.9SELF0.4OUT-REDO4-Cluster_163705	V5_UCLUSTfixed_0.90-Cluster_97158	-	-	-	-
>evm_27.model.AmTr_v1.0_scaffold00024.253 pacid=31558616 transcript=evm_27.model.AmTr_v1.0_scaffold00024.253 locus=evm_27.TU.AmTr_v1.0_scaffold00024.253 ID=evm_27.model.AmTr_v1.0_scaffold00024.253.v1.0 annot-version=v1.0	Ambtr_seq9349	F:GO:0008080	F:GO:0016740	Y (0.986 | 1-37)	C	1	V5_BLAST_0.9SELF0.4OUT-REDO4-Cluster_168777	V5_UCLUSTfixed_0.90-Cluster_98216	-	-	-	-
>evm_27.model.AmTr_v1.0_scaffold00024.218 pacid=31558623 transcript=evm_27.model.AmTr_v1.0_scaffold00024.218 locus=evm_27.TU.AmTr_v1.0_scaffold00024.218 ID=evm_27.model.AmTr_v1.0_scaffold00024.218.v1.0 annot-version=v1.0	Ambtr_seq9356	P:GO:0009113; F:GO:0004637	F:GO:0003824;P:GO:0009058;P:GO:0044711;P:GO:0006139	Y (0.998 | 1-49)	C	1	V5_BLAST_0.9SELF0.4OUT-REDO4-Cluster_167723	V5_UCLUSTfixed_0.90-Cluster_102096	-	-	-	-
>evm_27.model.AmTr_v1.0_scaffold00024.281 pacid=31558625 transcript=evm_27.model.AmTr_v1.0_scaffold00024.281 locus=evm_27.TU.AmTr_v1.0_scaffold00024.281 ID=evm_27.model.AmTr_v1.0_scaffold00024.281.v1.0 annot-version=v1.0	Ambtr_seq9358	P:GO:0015969	P:GO:0006139	Y (0.967 | 1-62)	C	1	V5_BLAST_0.9SELF0.4OUT-REDO4-Cluster_165331	V5_UCLUSTfixed_0.90-Cluster_97812	-	-	-	-
>evm_27.model.AmTr_v1.0_scaffold00024.265 pacid=31558631 transcript=evm_27.model.AmTr_v1.0_scaffold00024.265 locus=evm_27.TU.AmTr_v1.0_scaffold00024.265 ID=evm_27.model.AmTr_v1.0_scaffold00024.265.v1.0 annot-version=v1.0	Ambtr_seq9364		-	Y (0.992 | 1-38)	C	1	V5_BLAST_0.9SELF0.4OUT-REDO4-Cluster_168813	V5_UCLUSTfixed_0.90-Cluster_86138	-	-	-	-
>evm_27.model.AmTr_v1.0_scaffold00024.294 pacid=31558636 transcript=evm_27.model.AmTr_v1.0_scaffold00024.294 locus=evm_27.TU.AmTr_v1.0_scaffold00024.294 ID=evm_27.model.AmTr_v1.0_scaffold00024.294.v1.0 annot-version=v1.0	Ambtr_seq9369		-	Y (0.869 | 1-34)	C	1	V5_BLAST_0.9SELF0.4OUT-REDO4-Cluster_12350	V5_UCLUSTfixed_0.90-Cluster_46312	-	-	-	-
>evm_27.model.AmTr_v1.0_scaffold00024.63 pacid=31558654 transcript=evm_27.model.AmTr_v1.0_scaffold00024.63 locus=evm_27.TU.AmTr_v1.0_scaffold00024.63 ID=evm_27.model.AmTr_v1.0_scaffold00024.63.v1.0 annot-version=v1.0	Ambtr_seq9387		-	Y (0.997 | 1-42)	C	1	V5_BLAST_0.9SELF0.4OUT-REDO4-Cluster_163200	V5_UCLUSTfixed_0.90-Cluster_88071	-	-	-	-
>evm_27.model.AmTr_v1.0_scaffold00024.208 pacid=31558699 transcript=evm_27.model.AmTr_v1.0_scaffold00024.208 locus=evm_27.TU.AmTr_v1.0_scaffold00024.208 ID=evm_27.model.AmTr_v1.0_scaffold00024.208.v1.0 annot-version=v1.0	Ambtr_seq9432	C:GO:0016020; P:GO:0015979; C:GO:0009523	C:GO:0016020;P:GO:0015979;C:GO:0009579	Y (0.999 | 1-44)	C	1	V5_BLAST_0.9SELF0.4OUT-REDO4-Cluster_163644	V5_UCLUSTfixed_0.90-Cluster_97093	-	-	-	-
>evm_27.model.AmTr_v1.0_scaffold00024.9 pacid=31558714 transcript=evm_27.model.AmTr_v1.0_scaffold00024.9 locus=evm_27.TU.AmTr_v1.0_scaffold00024.9 ID=evm_27.model.AmTr_v1.0_scaffold00024.9.v1.0 annot-version=v1.0	Ambtr_seq9447	F:GO:0016787; P:GO:0006541	P:GO:0008152;P:GO:0044763;P:GO:0044710;P:GO:0009987;F:GO:0016787	Y (1.0 | 1-21)	C	1	V5_BLAST_0.9SELF0.4OUT-REDO4-Cluster_166162	V5_UCLUSTfixed_0.90-Cluster_95808	-	-	-	-
>evm_27.model.AmTr_v1.0_scaffold00024.187 pacid=31558722 transcript=evm_27.model.AmTr_v1.0_scaffold00024.187 locus=evm_27.TU.AmTr_v1.0_scaffold00024.187 ID=evm_27.model.AmTr_v1.0_scaffold00024.187.v1.0 annot-version=v1.0	Ambtr_seq9455		-	Y (0.924 | 1-35)	C	1	V5_BLAST_0.9SELF0.4OUT-REDO4-Cluster_158965	V5_UCLUSTfixed_0.90-Cluster_93258	-	-	-	-
>evm_27.model.AmTr_v1.0_scaffold00024.125 pacid=31558760 transcript=evm_27.model.AmTr_v1.0_scaffold00024.125 locus=evm_27.TU.AmTr_v1.0_scaffold00024.125 ID=evm_27.model.AmTr_v1.0_scaffold00024.125.v1.0 annot-version=v1.0	Ambtr_seq9493	P:GO:0045454; F:GO:0015035; P:GO:0006662	P:GO:0019725;F:GO:0003824;P:GO:0008152;P:GO:0044710	Y (0.849 | 1-82)	C	1	V5_BLAST_0.9SELF0.4OUT-REDO4-Cluster_164999	V5_UCLUSTfixed_0.90-Cluster_94934	-	-	-	-
>evm_27.model.AmTr_v1.0_scaffold00243.1 pacid=31558788 transcript=evm_27.model.AmTr_v1.0_scaffold00243.1 locus=evm_27.TU.AmTr_v1.0_scaffold00243.1 ID=evm_27.model.AmTr_v1.0_scaffold00243.1.v1.0 annot-version=v1.0	Ambtr_seq9521		-	Y (0.639 | 1-51)	C	1	V5_BLAST_0.9SELF0.4OUT-REDO4-Cluster_12367	V5_UCLUSTfixed_0.90-Cluster_9024	-	-	-	-
>evm_27.model.AmTr_v1.0_scaffold00163.14 pacid=31558798 transcript=evm_27.model.AmTr_v1.0_scaffold00163.14 locus=evm_27.TU.AmTr_v1.0_scaffold00163.14 ID=evm_27.model.AmTr_v1.0_scaffold00163.14.v1.0 annot-version=v1.0	Ambtr_seq9531	F:GO:0003824; P:GO:0006470; F:GO:0004722	P:GO:0006464;F:GO:0016787	Y (0.735 | 1-61)	C	1	V5_BLAST_0.9SELF0.4OUT-REDO4-Cluster_169294	V5_UCLUSTfixed_0.90-Cluster_97175	-	-	-	-
>evm_27.model.AmTr_v1.0_scaffold00163.19 pacid=31558807 transcript=evm_27.model.AmTr_v1.0_scaffold00163.19 locus=evm_27.TU.AmTr_v1.0_scaffold00163.19 ID=evm_27.model.AmTr_v1.0_scaffold00163.19.v1.0 annot-version=v1.0	Ambtr_seq9540		-	Y (1.0 | 1-51)	C	1	V5_BLAST_0.9SELF0.4OUT-REDO4-Cluster_163720	V5_UCLUSTfixed_0.90-Cluster_97176	-	-	-	-
>evm_27.model.AmTr_v1.0_scaffold00163.28 pacid=31558819 transcript=evm_27.model.AmTr_v1.0_scaffold00163.28 locus=evm_27.TU.AmTr_v1.0_scaffold00163.28 ID=evm_27.model.AmTr_v1.0_scaffold00163.28.v1.0 annot-version=v1.0	Ambtr_seq9552	P:GO:0008033; P:GO:0006432; F:GO:0005524; F:GO:0004826; F:GO:0000287; F:GO:0000049; P:GO:0043039; C:GO:0005737; F:GO:0004812	F:GO:0000166;F:GO:0003723;F:GO:0003824;C:GO:0005737;P:GO:0006139;P:GO:0006412	Y (0.999 | 1-62)	C	1	V5_BLAST_0.9SELF0.4OUT-REDO4-Cluster_169012	V5_UCLUSTfixed_0.90-Cluster_96043	-	-	-	-
>evm_27.model.AmTr_v1.0_scaffold00163.26 pacid=31558822 transcript=evm_27.model.AmTr_v1.0_scaffold00163.26 locus=evm_27.TU.AmTr_v1.0_scaffold00163.26 ID=evm_27.model.AmTr_v1.0_scaffold00163.26.v1.0 annot-version=v1.0	Ambtr_seq9555		-	Y (0.999 | 1-36)	C	1	V5_BLAST_0.9SELF0.4OUT-REDO4-Cluster_12384	V5_UCLUSTfixed_0.90-Cluster_97178	-	-	-	-
>evm_27.model.AmTr_v1.0_scaffold00303.2 pacid=31558826 transcript=evm_27.model.AmTr_v1.0_scaffold00303.2 locus=evm_27.TU.AmTr_v1.0_scaffold00303.2 ID=evm_27.model.AmTr_v1.0_scaffold00303.2.v1.0 annot-version=v1.0	Ambtr_seq9559		-	Y (0.951 | 1-52)	C	1	V5_BLAST_0.9SELF0.4OUT-REDO4-Cluster_163378	V5_UCLUSTfixed_0.90-Cluster_96797	-	-	-	-
>evm_27.model.AmTr_v1.0_scaffold04340.1 pacid=31558847 transcript=evm_27.model.AmTr_v1.0_scaffold04340.1 locus=evm_27.TU.AmTr_v1.0_scaffold04340.1 ID=evm_27.model.AmTr_v1.0_scaffold04340.1.v1.0 annot-version=v1.0	Ambtr_seq9580		-	Y (0.997 | 1-41)	C	1	V5_BLAST_0.9SELF0.4OUT-REDO4-Cluster_12406	V5_UCLUSTfixed_0.90-Cluster_46333	-	-	-	-
>evm_27.model.AmTr_v1.0_scaffold00095.119 pacid=31558887 transcript=evm_27.model.AmTr_v1.0_scaffold00095.119 locus=evm_27.TU.AmTr_v1.0_scaffold00095.119 ID=evm_27.model.AmTr_v1.0_scaffold00095.119.v1.0 annot-version=v1.0	Ambtr_seq9620	P:GO:0006508; F:GO:0004190	P:GO:0019538;F:GO:0016787	Y (0.822 | 1-68)	C	1	V5_BLAST_0.9SELF0.4OUT-REDO4-Cluster_12430	V5_UCLUSTfixed_0.90-Cluster_46347	-	-	-	-
>evm_27.model.AmTr_v1.0_scaffold00095.18 pacid=31558890 transcript=evm_27.model.AmTr_v1.0_scaffold00095.18 locus=evm_27.TU.AmTr_v1.0_scaffold00095.18 ID=evm_27.model.AmTr_v1.0_scaffold00095.18.v1.0 annot-version=v1.0	Ambtr_seq9623	F:GO:0016884	F:GO:0003824	Y (0.814 | 1-30)	C	1	V5_BLAST_0.9SELF0.4OUT-REDO4-Cluster_164852	V5_UCLUSTfixed_0.90-Cluster_98303	-	-	-	-
>evm_27.model.AmTr_v1.0_scaffold00095.114 pacid=31558895 transcript=evm_27.model.AmTr_v1.0_scaffold00095.114 locus=evm_27.TU.AmTr_v1.0_scaffold00095.114 ID=evm_27.model.AmTr_v1.0_scaffold00095.114.v1.0 annot-version=v1.0	Ambtr_seq9628		-	Y (0.995 | 1-22)	C	1	V5_BLAST_0.9SELF0.4OUT-REDO4-Cluster_12431	V5_UCLUSTfixed_0.90-Cluster_9053	-	-	-	-
>evm_27.model.AmTr_v1.0_scaffold00095.49 pacid=31558903 transcript=evm_27.model.AmTr_v1.0_scaffold00095.49 locus=evm_27.TU.AmTr_v1.0_scaffold00095.49 ID=evm_27.model.AmTr_v1.0_scaffold00095.49.v1.0 annot-version=v1.0	Ambtr_seq9636		-	Y (0.9 | 1-82)	C	1	V5_BLAST_0.9SELF0.4OUT-REDO4-Cluster_164108	V5_UCLUSTfixed_0.90-Cluster_97597	-	-	-	-
>evm_27.model.AmTr_v1.0_scaffold00095.93 pacid=31558904 transcript=evm_27.model.AmTr_v1.0_scaffold00095.93 locus=evm_27.TU.AmTr_v1.0_scaffold00095.93 ID=evm_27.model.AmTr_v1.0_scaffold00095.93.v1.0 annot-version=v1.0	Ambtr_seq9637	P:GO:0009231; F:GO:0004746	P:GO:0009058;P:GO:0044763;P:GO:0044711;F:GO:0016740;P:GO:0009987	Y (0.931 | 1-61)	C	1	V5_BLAST_0.9SELF0.4OUT-REDO4-Cluster_162662	V5_UCLUSTfixed_0.90-Cluster_96086	-	-	-	-
>evm_27.model.AmTr_v1.0_scaffold00095.133 pacid=31558910 transcript=evm_27.model.AmTr_v1.0_scaffold00095.133 locus=evm_27.TU.AmTr_v1.0_scaffold00095.133 ID=evm_27.model.AmTr_v1.0_scaffold00095.133.v1.0 annot-version=v1.0	Ambtr_seq9643	P:GO:0006508; F:GO:0004190	P:GO:0019538;F:GO:0016787	Y (0.979 | 1-86)	C	1	V5_BLAST_0.9SELF0.4OUT-REDO4-Cluster_12439	V5_UCLUSTfixed_0.90-Cluster_46350	-	-	-	-
>evm_27.model.AmTr_v1.0_scaffold00095.132 pacid=31558928 transcript=evm_27.model.AmTr_v1.0_scaffold00095.132 locus=evm_27.TU.AmTr_v1.0_scaffold00095.132 ID=evm_27.model.AmTr_v1.0_scaffold00095.132.v1.0 annot-version=v1.0	Ambtr_seq9661	P:GO:0006508; F:GO:0004190	P:GO:0019538;F:GO:0016787	Y (0.99 | 1-62)	C	1	V5_BLAST_0.9SELF0.4OUT-REDO4-Cluster_12452	V5_UCLUSTfixed_0.90-Cluster_46350	-	-	-	-
>evm_27.model.AmTr_v1.0_scaffold00095.67 pacid=31558932 transcript=evm_27.model.AmTr_v1.0_scaffold00095.67 locus=evm_27.TU.AmTr_v1.0_scaffold00095.67 ID=evm_27.model.AmTr_v1.0_scaffold00095.67.v1.0 annot-version=v1.0	Ambtr_seq9665		-	Y (0.984 | 1-48)	C	1	V5_BLAST_0.9SELF0.4OUT-REDO4-Cluster_164213	V5_UCLUSTfixed_0.90-Cluster_97689	-	-	-	-
>evm_27.model.AmTr_v1.0_scaffold00095.157 pacid=31558946 transcript=evm_27.model.AmTr_v1.0_scaffold00095.157 locus=evm_27.TU.AmTr_v1.0_scaffold00095.157 ID=evm_27.model.AmTr_v1.0_scaffold00095.157.v1.0 annot-version=v1.0	Ambtr_seq9679	C:GO:0016021	C:GO:0016020	Y (0.997 | 1-41)	C	1	V5_BLAST_0.9SELF0.4OUT-REDO4-Cluster_166638	V5_UCLUSTfixed_0.90-Cluster_99920	-	-	-	-
>evm_27.model.AmTr_v1.0_scaffold00095.125 pacid=31558950 transcript=evm_27.model.AmTr_v1.0_scaffold00095.125 locus=evm_27.TU.AmTr_v1.0_scaffold00095.125 ID=evm_27.model.AmTr_v1.0_scaffold00095.125.v1.0 annot-version=v1.0	Ambtr_seq9683		-	Y (0.825 | 1-42)	C	1	V5_BLAST_0.9SELF0.4OUT-REDO4-Cluster_12462	V5_UCLUSTfixed_0.90-Cluster_46345	-	-	-	-
>evm_27.model.AmTr_v1.0_scaffold00095.146 pacid=31558970 transcript=evm_27.model.AmTr_v1.0_scaffold00095.146 locus=evm_27.TU.AmTr_v1.0_scaffold00095.146 ID=evm_27.model.AmTr_v1.0_scaffold00095.146.v1.0 annot-version=v1.0	Ambtr_seq9703		-	Y (0.994 | 1-72)	C	1	V5_BLAST_0.9SELF0.4OUT-REDO4-Cluster_163141	V5_UCLUSTfixed_0.90-Cluster_96565	-	-	-	-
>evm_27.model.AmTr_v1.0_scaffold00095.12 pacid=31558971 transcript=evm_27.model.AmTr_v1.0_scaffold00095.12 locus=evm_27.TU.AmTr_v1.0_scaffold00095.12 ID=evm_27.model.AmTr_v1.0_scaffold00095.12.v1.0 annot-version=v1.0	Ambtr_seq9704		-	Y (0.989 | 1-42)	C	1	V5_BLAST_0.9SELF0.4OUT-REDO4-Cluster_12475	V5_UCLUSTfixed_0.90-Cluster_97464	-	-	-	-
>evm_27.model.AmTr_v1.0_scaffold00095.122 pacid=31558977 transcript=evm_27.model.AmTr_v1.0_scaffold00095.122 locus=evm_27.TU.AmTr_v1.0_scaffold00095.122 ID=evm_27.model.AmTr_v1.0_scaffold00095.122.v1.0 annot-version=v1.0	Ambtr_seq9710	P:GO:0006508; F:GO:0004190	P:GO:0019538;F:GO:0016787	Y (0.996 | 1-48)	C	1	V5_BLAST_0.9SELF0.4OUT-REDO4-Cluster_12477	V5_UCLUSTfixed_0.90-Cluster_46347	-	-	-	-
>evm_27.model.AmTr_v1.0_scaffold00095.88 pacid=31558997 transcript=evm_27.model.AmTr_v1.0_scaffold00095.88 locus=evm_27.TU.AmTr_v1.0_scaffold00095.88 ID=evm_27.model.AmTr_v1.0_scaffold00095.88.v1.0 annot-version=v1.0	Ambtr_seq9730	P:GO:0055114; F:GO:0046872; F:GO:0016491	F:GO:0003824;P:GO:0008152;F:GO:0005488;P:GO:0044710	Y (0.937 | 1-38)	C	1	V5_BLAST_0.9SELF0.4OUT-REDO4-Cluster_168423	V5_UCLUSTfixed_0.90-Cluster_97688	-	-	-	-
>evm_27.model.AmTr_v1.0_scaffold00095.131 pacid=31559008 transcript=evm_27.model.AmTr_v1.0_scaffold00095.131 locus=evm_27.TU.AmTr_v1.0_scaffold00095.131 ID=evm_27.model.AmTr_v1.0_scaffold00095.131.v1.0 annot-version=v1.0	Ambtr_seq9741	P:GO:0006508; F:GO:0004190	P:GO:0019538;F:GO:0016787	Y (0.929 | 1-82)	C	1	V5_BLAST_0.9SELF0.4OUT-REDO4-Cluster_12499	V5_UCLUSTfixed_0.90-Cluster_46350	-	-	-	-
>evm_27.model.AmTr_v1.0_scaffold00095.56 pacid=31559018 transcript=evm_27.model.AmTr_v1.0_scaffold00095.56 locus=evm_27.TU.AmTr_v1.0_scaffold00095.56 ID=evm_27.model.AmTr_v1.0_scaffold00095.56.v1.0 annot-version=v1.0	Ambtr_seq9751	P:GO:0006355; F:GO:0003700	F:GO:0003700;P:GO:0009058;P:GO:0006139	Y (0.996 | 1-21)	C	1	V5_BLAST_0.9SELF0.4OUT-REDO4-Cluster_164517	V5_UCLUSTfixed_0.90-Cluster_97483	-	UniqueCluster_1161	-	X
>evm_27.model.AmTr_v1.0_scaffold00095.2 pacid=31559020 transcript=evm_27.model.AmTr_v1.0_scaffold00095.2 locus=evm_27.TU.AmTr_v1.0_scaffold00095.2 ID=evm_27.model.AmTr_v1.0_scaffold00095.2.v1.0 annot-version=v1.0	Ambtr_seq9753	P:GO:0009052; F:GO:0004751	F:GO:0003824;P:GO:0006139	Y (0.981 | 1-36)	C	1	V5_BLAST_0.9SELF0.4OUT-REDO4-Cluster_12505	V5_UCLUSTfixed_0.90-Cluster_69590	-	-	-	-
>evm_27.model.AmTr_v1.0_scaffold00344.1 pacid=31559036 transcript=evm_27.model.AmTr_v1.0_scaffold00344.1 locus=evm_27.TU.AmTr_v1.0_scaffold00344.1 ID=evm_27.model.AmTr_v1.0_scaffold00344.1.v1.0 annot-version=v1.0	Ambtr_seq9769		-	Y (0.993 | 1-52)	C	1	V5_BLAST_0.9SELF0.4OUT-REDO4-Cluster_12516	V5_UCLUSTfixed_0.90-Cluster_90282	-	UniqueCluster_469	-	X
>evm_27.model.AmTr_v1.0_scaffold00051.17 pacid=31559082 transcript=evm_27.model.AmTr_v1.0_scaffold00051.17 locus=evm_27.TU.AmTr_v1.0_scaffold00051.17 ID=evm_27.model.AmTr_v1.0_scaffold00051.17.v1.0 annot-version=v1.0	Ambtr_seq9815		-	Y (0.997 | 1-59)	C	1	V5_BLAST_0.9SELF0.4OUT-REDO4-Cluster_164112	V5_UCLUSTfixed_0.90-Cluster_85880	-	-	-	-
>evm_27.model.AmTr_v1.0_scaffold00051.46 pacid=31559090 transcript=evm_27.model.AmTr_v1.0_scaffold00051.46 locus=evm_27.TU.AmTr_v1.0_scaffold00051.46 ID=evm_27.model.AmTr_v1.0_scaffold00051.46.v1.0 annot-version=v1.0	Ambtr_seq9823		-	Y (1.0 | 1-54)	C	1	V5_BLAST_0.9SELF0.4OUT-REDO4-Cluster_164359	V5_UCLUSTfixed_0.90-Cluster_85190	-	-	-	-
>evm_27.model.AmTr_v1.0_scaffold00051.76 pacid=31559104 transcript=evm_27.model.AmTr_v1.0_scaffold00051.76 locus=evm_27.TU.AmTr_v1.0_scaffold00051.76 ID=evm_27.model.AmTr_v1.0_scaffold00051.76.v1.0 annot-version=v1.0	Ambtr_seq9837		-	Y (0.931 | 1-36)	C	1	V5_BLAST_0.9SELF0.4OUT-REDO4-Cluster_12558	V5_UCLUSTfixed_0.90-Cluster_9127	-	-	-	-
>evm_27.model.AmTr_v1.0_scaffold00051.59 pacid=31559134 transcript=evm_27.model.AmTr_v1.0_scaffold00051.59 locus=evm_27.TU.AmTr_v1.0_scaffold00051.59 ID=evm_27.model.AmTr_v1.0_scaffold00051.59.v1.0 annot-version=v1.0	Ambtr_seq9867	F:GO:0016597; P:GO:0008152; P:GO:0055114; F:GO:0051287; F:GO:0016616	F:GO:0000166;F:GO:0003824;P:GO:0008152;P:GO:0044710	Y (0.985 | 1-35)	C	1	V5_BLAST_0.9SELF0.4OUT-REDO4-Cluster_164410	V5_UCLUSTfixed_0.90-Cluster_97894	-	-	-	-
>evm_27.model.AmTr_v1.0_scaffold00051.33 pacid=31559135 transcript=evm_27.model.AmTr_v1.0_scaffold00051.33 locus=evm_27.TU.AmTr_v1.0_scaffold00051.33 ID=evm_27.model.AmTr_v1.0_scaffold00051.33.v1.0 annot-version=v1.0	Ambtr_seq9868		-	Y (0.758 | 1-60)	C	1	V5_BLAST_0.9SELF0.4OUT-REDO4-Cluster_12582	V5_UCLUSTfixed_0.90-Cluster_9139	-	-	-	-
>evm_27.model.AmTr_v1.0_scaffold00058.53 pacid=31559153 transcript=evm_27.model.AmTr_v1.0_scaffold00058.53 locus=evm_27.TU.AmTr_v1.0_scaffold00058.53 ID=evm_27.model.AmTr_v1.0_scaffold00058.53.v1.0 annot-version=v1.0	Ambtr_seq9886		-	Y (0.998 | 1-51)	C	1	V5_BLAST_0.9SELF0.4OUT-REDO4-Cluster_12593	V5_UCLUSTfixed_0.90-Cluster_46385	-	-	-	-
>evm_27.model.AmTr_v1.0_scaffold00058.152 pacid=31559166 transcript=evm_27.model.AmTr_v1.0_scaffold00058.152 locus=evm_27.TU.AmTr_v1.0_scaffold00058.152 ID=evm_27.model.AmTr_v1.0_scaffold00058.152.v1.0 annot-version=v1.0	Ambtr_seq9899	P:GO:0006457; F:GO:0003755; P:GO:0000413	F:GO:0003824;P:GO:0006464	Y (0.987 | 1-59)	C	1	V5_BLAST_0.9SELF0.4OUT-REDO4-Cluster_162951	V5_UCLUSTfixed_0.90-Cluster_96377	-	-	-	-
>evm_27.model.AmTr_v1.0_scaffold00058.119 pacid=31559185 transcript=evm_27.model.AmTr_v1.0_scaffold00058.119 locus=evm_27.TU.AmTr_v1.0_scaffold00058.119 ID=evm_27.model.AmTr_v1.0_scaffold00058.119.v1.0 annot-version=v1.0	Ambtr_seq9918		-	Y (0.998 | 1-61)	C	1	V5_BLAST_0.9SELF0.4OUT-REDO4-Cluster_162452	V5_UCLUSTfixed_0.90-Cluster_95868	-	-	-	-
>evm_27.model.AmTr_v1.0_scaffold00058.26 pacid=31559193 transcript=evm_27.model.AmTr_v1.0_scaffold00058.26 locus=evm_27.TU.AmTr_v1.0_scaffold00058.26 ID=evm_27.model.AmTr_v1.0_scaffold00058.26.v1.0 annot-version=v1.0	Ambtr_seq9926	P:GO:0006355; C:GO:0005739; F:GO:0003690	F:GO:0003677;C:GO:0005739;P:GO:0009058;P:GO:0006139	Y (1.0 | 1-41)	C	1	V5_BLAST_0.9SELF0.4OUT-REDO4-Cluster_162463	V5_UCLUSTfixed_0.90-Cluster_95877	-	-	-	-
>evm_27.model.AmTr_v1.0_scaffold00058.164 pacid=31559194 transcript=evm_27.model.AmTr_v1.0_scaffold00058.164 locus=evm_27.TU.AmTr_v1.0_scaffold00058.164 ID=evm_27.model.AmTr_v1.0_scaffold00058.164.v1.0 annot-version=v1.0	Ambtr_seq9927	P:GO:0055114; F:GO:0004616; F:GO:0051287; F:GO:0016616; P:GO:0008152	F:GO:0000166;F:GO:0003824;P:GO:0008152;P:GO:0044710	Y (0.982 | 1-34)	C	1	V5_BLAST_0.9SELF0.4OUT-REDO4-Cluster_165189	V5_UCLUSTfixed_0.90-Cluster_98617	-	-	-	-
>evm_27.model.AmTr_v1.0_scaffold00058.47 pacid=31559248 transcript=evm_27.model.AmTr_v1.0_scaffold00058.47 locus=evm_27.TU.AmTr_v1.0_scaffold00058.47 ID=evm_27.model.AmTr_v1.0_scaffold00058.47.v1.0 annot-version=v1.0	Ambtr_seq9981	P:GO:0006468; F:GO:0004672	P:GO:0006464;F:GO:0016301	Y (0.992 | 1-38)	C	1	V5_BLAST_0.9SELF0.4OUT-REDO4-Cluster_170233	V5_UCLUSTfixed_0.90-Cluster_102939	-	-	-	-
>evm_27.model.AmTr_v1.0_scaffold00058.45 pacid=31559255 transcript=evm_27.model.AmTr_v1.0_scaffold00058.45 locus=evm_27.TU.AmTr_v1.0_scaffold00058.45 ID=evm_27.model.AmTr_v1.0_scaffold00058.45.v1.0 annot-version=v1.0	Ambtr_seq9988		-	Y (1.0 | 1-22)	C	1	V5_BLAST_0.9SELF0.4OUT-REDO4-Cluster_12630	V5_UCLUSTfixed_0.90-Cluster_9177	-	-	-	-
>evm_27.model.AmTr_v1.0_scaffold00058.104 pacid=31559263 transcript=evm_27.model.AmTr_v1.0_scaffold00058.104 locus=evm_27.TU.AmTr_v1.0_scaffold00058.104 ID=evm_27.model.AmTr_v1.0_scaffold00058.104.v1.0 annot-version=v1.0	Ambtr_seq9996	F:GO:0008184; P:GO:0005975	P:GO:0005975;F:GO:0016740	Y (1.0 | 1-51)	C	1	V5_BLAST_0.9SELF0.4OUT-REDO4-Cluster_164684	V5_UCLUSTfixed_0.90-Cluster_100478	-	-	-	-
>evm_27.model.AmTr_v1.0_scaffold00058.57 pacid=31559271 transcript=evm_27.model.AmTr_v1.0_scaffold00058.57 locus=evm_27.TU.AmTr_v1.0_scaffold00058.57 ID=evm_27.model.AmTr_v1.0_scaffold00058.57.v1.0 annot-version=v1.0	Ambtr_seq10004	P:GO:0048544; P:GO:0006468; F:GO:0005524; F:GO:0004672	F:GO:0000166;P:GO:0009875;P:GO:0006464;F:GO:0016301	Y (1.0 | 1-24)	C	1	V5_BLAST_0.9SELF0.4OUT-REDO4-Cluster_169475	V5_UCLUSTfixed_0.90-Cluster_103476	-	-	-	-
>evm_27.model.AmTr_v1.0_scaffold00058.193 pacid=31559301 transcript=evm_27.model.AmTr_v1.0_scaffold00058.193 locus=evm_27.TU.AmTr_v1.0_scaffold00058.193 ID=evm_27.model.AmTr_v1.0_scaffold00058.193.v1.0 annot-version=v1.0	Ambtr_seq10034	F:GO:0008138; P:GO:0006470	P:GO:0006464;F:GO:0016787	Y (0.991 | 1-33)	C	1	V5_BLAST_0.9SELF0.4OUT-REDO4-Cluster_166937	V5_UCLUSTfixed_0.90-Cluster_98616	-	-	-	-
>evm_27.model.AmTr_v1.0_scaffold00058.121 pacid=31559308 transcript=evm_27.model.AmTr_v1.0_scaffold00058.121 locus=evm_27.TU.AmTr_v1.0_scaffold00058.121 ID=evm_27.model.AmTr_v1.0_scaffold00058.121.v1.0 annot-version=v1.0	Ambtr_seq10041		-	Y (0.889 | 1-39)	C	1	V5_BLAST_0.9SELF0.4OUT-REDO4-Cluster_20	V5_UCLUSTfixed_0.90-Cluster_13	-	-	-	-
>evm_27.model.AmTr_v1.0_scaffold00058.167 pacid=31559313 transcript=evm_27.model.AmTr_v1.0_scaffold00058.167 locus=evm_27.TU.AmTr_v1.0_scaffold00058.167 ID=evm_27.model.AmTr_v1.0_scaffold00058.167.v1.0 annot-version=v1.0	Ambtr_seq10046		-	Y (1.0 | 1-41)	C	1	V5_BLAST_0.9SELF0.4OUT-REDO4-Cluster_157243	V5_UCLUSTfixed_0.90-Cluster_101451	-	-	-	-
>evm_27.model.AmTr_v1.0_scaffold00058.127 pacid=31559338 transcript=evm_27.model.AmTr_v1.0_scaffold00058.127 locus=evm_27.TU.AmTr_v1.0_scaffold00058.127 ID=evm_27.model.AmTr_v1.0_scaffold00058.127.v1.0 annot-version=v1.0	Ambtr_seq10071	F:GO:0016161; P:GO:0000272	P:GO:0005975;P:GO:0009056;F:GO:0016787	Y (0.999 | 1-62)	C	1	V5_BLAST_0.9SELF0.4OUT-REDO4-Cluster_163491	V5_UCLUSTfixed_0.90-Cluster_96922	-	-	-	-
>evm_27.model.AmTr_v1.0_scaffold00058.114 pacid=31559339 transcript=evm_27.model.AmTr_v1.0_scaffold00058.114 locus=evm_27.TU.AmTr_v1.0_scaffold00058.114 ID=evm_27.model.AmTr_v1.0_scaffold00058.114.v1.0 annot-version=v1.0	Ambtr_seq10072		-	Y (0.971 | 1-42)	C	1	V5_BLAST_0.9SELF0.4OUT-REDO4-Cluster_168627	V5_UCLUSTfixed_0.90-Cluster_97951	-	-	-	-
>evm_27.model.AmTr_v1.0_scaffold00058.50 pacid=31559353 transcript=evm_27.model.AmTr_v1.0_scaffold00058.50 locus=evm_27.TU.AmTr_v1.0_scaffold00058.50 ID=evm_27.model.AmTr_v1.0_scaffold00058.50.v1.0 annot-version=v1.0	Ambtr_seq10086		-	Y (0.992 | 1-47)	C	1	V5_BLAST_0.9SELF0.4OUT-REDO4-Cluster_163252	V5_UCLUSTfixed_0.90-Cluster_96395	-	-	-	-
>evm_27.model.AmTr_v1.0_scaffold00058.174 pacid=31559361 transcript=evm_27.model.AmTr_v1.0_scaffold00058.174 locus=evm_27.TU.AmTr_v1.0_scaffold00058.174 ID=evm_27.model.AmTr_v1.0_scaffold00058.174.v1.0 annot-version=v1.0	Ambtr_seq10094	P:GO:0055114; F:GO:0016491; F:GO:0008270	F:GO:0003824;P:GO:0008152;F:GO:0005488;P:GO:0044710	Y (0.999 | 1-32)	C	1	V5_BLAST_0.9SELF0.4OUT-REDO4-Cluster_162404	V5_UCLUSTfixed_0.90-Cluster_95817	-	-	-	-
>evm_27.model.AmTr_v1.0_scaffold00058.172 pacid=31559365 transcript=evm_27.model.AmTr_v1.0_scaffold00058.172 locus=evm_27.TU.AmTr_v1.0_scaffold00058.172 ID=evm_27.model.AmTr_v1.0_scaffold00058.172.v1.0 annot-version=v1.0	Ambtr_seq10098		-	Y (0.953 | 1-41)	C	1	V5_BLAST_0.9SELF0.4OUT-REDO4-Cluster_169857	V5_UCLUSTfixed_0.90-Cluster_101451	-	-	-	-
>evm_27.model.AmTr_v1.0_scaffold00058.187 pacid=31559379 transcript=evm_27.model.AmTr_v1.0_scaffold00058.187 locus=evm_27.TU.AmTr_v1.0_scaffold00058.187 ID=evm_27.model.AmTr_v1.0_scaffold00058.187.v1.0 annot-version=v1.0	Ambtr_seq10112	F:GO:0005515; P:GO:0006508; F:GO:0004252	P:GO:0019538;F:GO:0005515;F:GO:0016787	Y (1.0 | 1-41)	C	1	V5_BLAST_0.9SELF0.4OUT-REDO4-Cluster_163327	V5_UCLUSTfixed_0.90-Cluster_96761	-	-	-	-
>evm_27.model.AmTr_v1.0_scaffold00119.100 pacid=31559414 transcript=evm_27.model.AmTr_v1.0_scaffold00119.100 locus=evm_27.TU.AmTr_v1.0_scaffold00119.100 ID=evm_27.model.AmTr_v1.0_scaffold00119.100.v1.0 annot-version=v1.0	Ambtr_seq10147		-	Y (0.998 | 1-41)	C	1	V5_BLAST_0.9SELF0.4OUT-REDO4-Cluster_150975	V5_UCLUSTfixed_0.90-Cluster_54	-	-	-	-
>evm_27.model.AmTr_v1.0_scaffold00119.7 pacid=31559423 transcript=evm_27.model.AmTr_v1.0_scaffold00119.7 locus=evm_27.TU.AmTr_v1.0_scaffold00119.7 ID=evm_27.model.AmTr_v1.0_scaffold00119.7.v1.0 annot-version=v1.0	Ambtr_seq10156		-	Y (0.997 | 1-38)	C	1	V5_BLAST_0.9SELF0.4OUT-REDO4-Cluster_72	V5_UCLUSTfixed_0.90-Cluster_58	-	-	-	-
>evm_27.model.AmTr_v1.0_scaffold00119.10 pacid=31559440 transcript=evm_27.model.AmTr_v1.0_scaffold00119.10 locus=evm_27.TU.AmTr_v1.0_scaffold00119.10 ID=evm_27.model.AmTr_v1.0_scaffold00119.10.v1.0 annot-version=v1.0	Ambtr_seq10173	P:GO:0055114; F:GO:0020037; F:GO:0016705; F:GO:0005506	F:GO:0003824;P:GO:0008152;F:GO:0005488;P:GO:0044710	Y (0.935 | 1-35)	C	1	V5_BLAST_0.9SELF0.4OUT-REDO4-Cluster_170929	V5_UCLUSTfixed_0.90-Cluster_100533	-	UniqueCluster_1004	-	X
>evm_27.model.AmTr_v1.0_scaffold00119.4 pacid=31559459 transcript=evm_27.model.AmTr_v1.0_scaffold00119.4 locus=evm_27.TU.AmTr_v1.0_scaffold00119.4 ID=evm_27.model.AmTr_v1.0_scaffold00119.4.v1.0 annot-version=v1.0	Ambtr_seq10192		-	Y (0.967 | 1-29)	C	1	V5_BLAST_0.9SELF0.4OUT-REDO4-Cluster_86	V5_UCLUSTfixed_0.90-Cluster_77	-	-	-	-
>evm_27.model.AmTr_v1.0_scaffold00119.77 pacid=31559460 transcript=evm_27.model.AmTr_v1.0_scaffold00119.77 locus=evm_27.TU.AmTr_v1.0_scaffold00119.77 ID=evm_27.model.AmTr_v1.0_scaffold00119.77.v1.0 annot-version=v1.0	Ambtr_seq10193		-	Y (0.999 | 1-61)	C	1	V5_BLAST_0.9SELF0.4OUT-REDO4-Cluster_87	V5_UCLUSTfixed_0.90-Cluster_78	-	-	-	-
>evm_27.model.AmTr_v1.0_scaffold00119.76 pacid=31559466 transcript=evm_27.model.AmTr_v1.0_scaffold00119.76 locus=evm_27.TU.AmTr_v1.0_scaffold00119.76 ID=evm_27.model.AmTr_v1.0_scaffold00119.76.v1.0 annot-version=v1.0	Ambtr_seq10199		-	Y (0.999 | 1-51)	C	1	V5_BLAST_0.9SELF0.4OUT-REDO4-Cluster_90	V5_UCLUSTfixed_0.90-Cluster_46038	-	-	-	-
>evm_27.model.AmTr_v1.0_scaffold00119.29 pacid=31559480 transcript=evm_27.model.AmTr_v1.0_scaffold00119.29 locus=evm_27.TU.AmTr_v1.0_scaffold00119.29 ID=evm_27.model.AmTr_v1.0_scaffold00119.29.v1.0 annot-version=v1.0	Ambtr_seq10213	P:GO:0045454; F:GO:0015035; P:GO:0006662	P:GO:0019725;F:GO:0003824;P:GO:0008152;P:GO:0044710	Y (0.999 | 1-47)	C	1	V5_BLAST_0.9SELF0.4OUT-REDO4-Cluster_164314	V5_UCLUSTfixed_0.90-Cluster_97796	-	-	-	-
>evm_27.model.AmTr_v1.0_scaffold00119.16 pacid=31559482 transcript=evm_27.model.AmTr_v1.0_scaffold00119.16 locus=evm_27.TU.AmTr_v1.0_scaffold00119.16 ID=evm_27.model.AmTr_v1.0_scaffold00119.16.v1.0 annot-version=v1.0	Ambtr_seq10215	P:GO:0007264; F:GO:0005085	P:GO:0007165;F:GO:0003674	Y (0.953 | 1-51)	C	1	V5_BLAST_0.9SELF0.4OUT-REDO4-Cluster_167449	V5_UCLUSTfixed_0.90-Cluster_100560	-	UniqueCluster_333	-	X
>evm_27.model.AmTr_v1.0_scaffold00119.64 pacid=31559484 transcript=evm_27.model.AmTr_v1.0_scaffold00119.64 locus=evm_27.TU.AmTr_v1.0_scaffold00119.64 ID=evm_27.model.AmTr_v1.0_scaffold00119.64.v1.0 annot-version=v1.0	Ambtr_seq10217		-	Y (0.997 | 1-26)	C	1	V5_BLAST_0.9SELF0.4OUT-REDO4-Cluster_94	V5_UCLUSTfixed_0.90-Cluster_84	-	-	-	-
>evm_27.model.AmTr_v1.0_scaffold00119.71 pacid=31559485 transcript=evm_27.model.AmTr_v1.0_scaffold00119.71 locus=evm_27.TU.AmTr_v1.0_scaffold00119.71 ID=evm_27.model.AmTr_v1.0_scaffold00119.71.v1.0 annot-version=v1.0	Ambtr_seq10218		-	Y (0.99 | 1-26)	C	1	V5_BLAST_0.9SELF0.4OUT-REDO4-Cluster_95	V5_UCLUSTfixed_0.90-Cluster_85	-	-	-	-
>evm_27.model.AmTr_v1.0_scaffold00119.38 pacid=31559492 transcript=evm_27.model.AmTr_v1.0_scaffold00119.38 locus=evm_27.TU.AmTr_v1.0_scaffold00119.38 ID=evm_27.model.AmTr_v1.0_scaffold00119.38.v1.0 annot-version=v1.0	Ambtr_seq10225		-	Y (0.953 | 1-40)	C	1	V5_BLAST_0.9SELF0.4OUT-REDO4-Cluster_97	V5_UCLUSTfixed_0.90-Cluster_87	-	-	-	-
>evm_27.model.AmTr_v1.0_scaffold00119.41 pacid=31559500 transcript=evm_27.model.AmTr_v1.0_scaffold00119.41 locus=evm_27.TU.AmTr_v1.0_scaffold00119.41 ID=evm_27.model.AmTr_v1.0_scaffold00119.41.v1.0 annot-version=v1.0	Ambtr_seq10233	F:GO:0008270	F:GO:0005488	Y (0.999 | 1-61)	C	1	V5_BLAST_0.9SELF0.4OUT-REDO4-Cluster_166596	V5_UCLUSTfixed_0.90-Cluster_90	-	-	-	-
>evm_27.model.AmTr_v1.0_scaffold00119.68 pacid=31559504 transcript=evm_27.model.AmTr_v1.0_scaffold00119.68 locus=evm_27.TU.AmTr_v1.0_scaffold00119.68 ID=evm_27.model.AmTr_v1.0_scaffold00119.68.v1.0 annot-version=v1.0	Ambtr_seq10237	F:GO:0030955; P:GO:0006096; F:GO:0004743; F:GO:0000287	P:GO:0005975;P:GO:0006091;P:GO:0009056;F:GO:0005488;F:GO:0016740;P:GO:0006139;P:GO:0044712;P:GO:0044723	Y (0.61 | 1-62)	C	1	V5_BLAST_0.9SELF0.4OUT-REDO4-Cluster_160984	V5_UCLUSTfixed_0.90-Cluster_94972	-	-	-	-
>evm_27.model.AmTr_v1.0_scaffold00119.113 pacid=31559513 transcript=evm_27.model.AmTr_v1.0_scaffold00119.113 locus=evm_27.TU.AmTr_v1.0_scaffold00119.113 ID=evm_27.model.AmTr_v1.0_scaffold00119.113.v1.0 annot-version=v1.0	Ambtr_seq10246	P:GO:0006265; C:GO:0005694; F:GO:0005524; F:GO:0003916; F:GO:0003677; F:GO:0003918	F:GO:0000166;F:GO:0003677;P:GO:0016043;P:GO:0006259;C:GO:0005622;F:GO:0016787	Y (0.893 | 1-28)	C	1	V5_BLAST_0.9SELF0.4OUT-REDO4-Cluster_168159	V5_UCLUSTfixed_0.90-Cluster_98469	-	-	-	-
>evm_27.model.AmTr_v1.0_scaffold00119.81 pacid=31559514 transcript=evm_27.model.AmTr_v1.0_scaffold00119.81 locus=evm_27.TU.AmTr_v1.0_scaffold00119.81 ID=evm_27.model.AmTr_v1.0_scaffold00119.81.v1.0 annot-version=v1.0	Ambtr_seq10247	F:GO:0005515	F:GO:0005515	Y (0.998 | 1-72)	C	1	V5_BLAST_0.9SELF0.4OUT-REDO4-Cluster_163974	V5_UCLUSTfixed_0.90-Cluster_97453	-	-	-	-
>evm_27.model.AmTr_v1.0_scaffold00041.37 pacid=31559545 transcript=evm_27.model.AmTr_v1.0_scaffold00041.37 locus=evm_27.TU.AmTr_v1.0_scaffold00041.37 ID=evm_27.model.AmTr_v1.0_scaffold00041.37.v1.0 annot-version=v1.0	Ambtr_seq10278		-	Y (1.0 | 1-22)	C	1	V5_BLAST_0.9SELF0.4OUT-REDO4-Cluster_165264	V5_UCLUSTfixed_0.90-Cluster_98684	-	-	-	-
>evm_27.model.AmTr_v1.0_scaffold00041.122 pacid=31559554 transcript=evm_27.model.AmTr_v1.0_scaffold00041.122 locus=evm_27.TU.AmTr_v1.0_scaffold00041.122 ID=evm_27.model.AmTr_v1.0_scaffold00041.122.v1.0 annot-version=v1.0	Ambtr_seq10287		-	Y (1.0 | 1-24)	C	1	V5_BLAST_0.9SELF0.4OUT-REDO4-Cluster_163936	V5_UCLUSTfixed_0.90-Cluster_97203	-	-	-	-
>evm_27.model.AmTr_v1.0_scaffold00041.46 pacid=31559564 transcript=evm_27.model.AmTr_v1.0_scaffold00041.46 locus=evm_27.TU.AmTr_v1.0_scaffold00041.46 ID=evm_27.model.AmTr_v1.0_scaffold00041.46.v1.0 annot-version=v1.0	Ambtr_seq10297		-	Y (0.733 | 1-39)	C	1	V5_BLAST_0.9SELF0.4OUT-REDO4-Cluster_135	V5_UCLUSTfixed_0.90-Cluster_110	-	-	-	-
>evm_27.model.AmTr_v1.0_scaffold00041.223 pacid=31559604 transcript=evm_27.model.AmTr_v1.0_scaffold00041.223 locus=evm_27.TU.AmTr_v1.0_scaffold00041.223 ID=evm_27.model.AmTr_v1.0_scaffold00041.223.v1.0 annot-version=v1.0	Ambtr_seq10337		-	Y (0.993 | 1-25)	C	1	V5_BLAST_0.9SELF0.4OUT-REDO4-Cluster_157	V5_UCLUSTfixed_0.90-Cluster_45034	-	-	-	-
>evm_27.model.AmTr_v1.0_scaffold00041.209 pacid=31559608 transcript=evm_27.model.AmTr_v1.0_scaffold00041.209 locus=evm_27.TU.AmTr_v1.0_scaffold00041.209 ID=evm_27.model.AmTr_v1.0_scaffold00041.209.v1.0 annot-version=v1.0	Ambtr_seq10341		-	Y (0.998 | 1-81)	C	1	V5_BLAST_0.9SELF0.4OUT-REDO4-Cluster_160	V5_UCLUSTfixed_0.90-Cluster_45034	-	-	-	-
>evm_27.model.AmTr_v1.0_scaffold00041.3 pacid=31559617 transcript=evm_27.model.AmTr_v1.0_scaffold00041.3 locus=evm_27.TU.AmTr_v1.0_scaffold00041.3 ID=evm_27.model.AmTr_v1.0_scaffold00041.3.v1.0 annot-version=v1.0	Ambtr_seq10350		-	Y (0.999 | 1-25)	C	1	V5_BLAST_0.9SELF0.4OUT-REDO4-Cluster_166696	V5_UCLUSTfixed_0.90-Cluster_123	-	-	-	-
>evm_27.model.AmTr_v1.0_scaffold00041.228 pacid=31559635 transcript=evm_27.model.AmTr_v1.0_scaffold00041.228 locus=evm_27.TU.AmTr_v1.0_scaffold00041.228 ID=evm_27.model.AmTr_v1.0_scaffold00041.228.v1.0 annot-version=v1.0	Ambtr_seq10368		-	Y (0.875 | 1-41)	C	1	V5_BLAST_0.9SELF0.4OUT-REDO4-Cluster_177	V5_UCLUSTfixed_0.90-Cluster_45043	-	-	-	-
>evm_27.model.AmTr_v1.0_scaffold00041.115 pacid=31559640 transcript=evm_27.model.AmTr_v1.0_scaffold00041.115 locus=evm_27.TU.AmTr_v1.0_scaffold00041.115 ID=evm_27.model.AmTr_v1.0_scaffold00041.115.v1.0 annot-version=v1.0	Ambtr_seq10373		-	Y (0.979 | 1-31)	C	1	V5_BLAST_0.9SELF0.4OUT-REDO4-Cluster_167947	V5_UCLUSTfixed_0.90-Cluster_97205	-	-	-	-
>evm_27.model.AmTr_v1.0_scaffold00041.6 pacid=31559646 transcript=evm_27.model.AmTr_v1.0_scaffold00041.6 locus=evm_27.TU.AmTr_v1.0_scaffold00041.6 ID=evm_27.model.AmTr_v1.0_scaffold00041.6.v1.0 annot-version=v1.0	Ambtr_seq10379	F:GO:0008017; P:GO:0007018; F:GO:0005524; F:GO:0003777; C:GO:0005871	F:GO:0000166;F:GO:0005515;C:GO:0005856;P:GO:0044763;P:GO:0009987;F:GO:0003774	Y (0.956 | 1-42)	C	1	V5_BLAST_0.9SELF0.4OUT-REDO4-Cluster_168217	V5_UCLUSTfixed_0.90-Cluster_101196	-	-	-	-
>evm_27.model.AmTr_v1.0_scaffold00041.57 pacid=31559650 transcript=evm_27.model.AmTr_v1.0_scaffold00041.57 locus=evm_27.TU.AmTr_v1.0_scaffold00041.57 ID=evm_27.model.AmTr_v1.0_scaffold00041.57.v1.0 annot-version=v1.0	Ambtr_seq10383		-	Y (0.982 | 1-72)	C	1	V5_BLAST_0.9SELF0.4OUT-REDO4-Cluster_185	V5_UCLUSTfixed_0.90-Cluster_132	-	-	-	-
>evm_27.model.AmTr_v1.0_scaffold00041.28 pacid=31559695 transcript=evm_27.model.AmTr_v1.0_scaffold00041.28 locus=evm_27.TU.AmTr_v1.0_scaffold00041.28 ID=evm_27.model.AmTr_v1.0_scaffold00041.28.v1.0 annot-version=v1.0	Ambtr_seq10428		-	Y (0.994 | 1-48)	C	1	V5_BLAST_0.9SELF0.4OUT-REDO4-Cluster_214	V5_UCLUSTfixed_0.90-Cluster_146	-	-	-	-
>evm_27.model.AmTr_v1.0_scaffold00041.45 pacid=31559697 transcript=evm_27.model.AmTr_v1.0_scaffold00041.45 locus=evm_27.TU.AmTr_v1.0_scaffold00041.45 ID=evm_27.model.AmTr_v1.0_scaffold00041.45.v1.0 annot-version=v1.0	Ambtr_seq10430		-	Y (0.975 | 1-62)	C	1	V5_BLAST_0.9SELF0.4OUT-REDO4-Cluster_215	V5_UCLUSTfixed_0.90-Cluster_148	-	-	-	-
>evm_27.model.AmTr_v1.0_scaffold00041.284 pacid=31559739 transcript=evm_27.model.AmTr_v1.0_scaffold00041.284 locus=evm_27.TU.AmTr_v1.0_scaffold00041.284 ID=evm_27.model.AmTr_v1.0_scaffold00041.284.v1.0 annot-version=v1.0	Ambtr_seq10472		-	Y (0.817 | 1-52)	C	1	V5_BLAST_0.9SELF0.4OUT-REDO4-Cluster_233	V5_UCLUSTfixed_0.90-Cluster_45807	-	-	-	-
>evm_27.model.AmTr_v1.0_scaffold00041.29 pacid=31559800 transcript=evm_27.model.AmTr_v1.0_scaffold00041.29 locus=evm_27.TU.AmTr_v1.0_scaffold00041.29 ID=evm_27.model.AmTr_v1.0_scaffold00041.29.v1.0 annot-version=v1.0	Ambtr_seq10533		-	Y (0.811 | 1-62)	C	1	V5_BLAST_0.9SELF0.4OUT-REDO4-Cluster_163388	V5_UCLUSTfixed_0.90-Cluster_96805	-	-	-	-
>evm_27.model.AmTr_v1.0_scaffold00041.59 pacid=31559807 transcript=evm_27.model.AmTr_v1.0_scaffold00041.59 locus=evm_27.TU.AmTr_v1.0_scaffold00041.59 ID=evm_27.model.AmTr_v1.0_scaffold00041.59.v1.0 annot-version=v1.0	Ambtr_seq10540		-	Y (0.816 | 1-52)	C	1	V5_BLAST_0.9SELF0.4OUT-REDO4-Cluster_274	V5_UCLUSTfixed_0.90-Cluster_180	-	-	-	-
>evm_27.model.AmTr_v1.0_scaffold00041.123 pacid=31559813 transcript=evm_27.model.AmTr_v1.0_scaffold00041.123 locus=evm_27.TU.AmTr_v1.0_scaffold00041.123 ID=evm_27.model.AmTr_v1.0_scaffold00041.123.v1.0 annot-version=v1.0	Ambtr_seq10546		-	Y (0.999 | 1-27)	C	1	V5_BLAST_0.9SELF0.4OUT-REDO4-Cluster_163936	V5_UCLUSTfixed_0.90-Cluster_85522	-	-	-	-
>evm_27.model.AmTr_v1.0_scaffold01773.1 pacid=31559820 transcript=evm_27.model.AmTr_v1.0_scaffold01773.1 locus=evm_27.TU.AmTr_v1.0_scaffold01773.1 ID=evm_27.model.AmTr_v1.0_scaffold01773.1.v1.0 annot-version=v1.0	Ambtr_seq10553		-	Y (0.875 | 1-40)	C	1	V5_BLAST_0.9SELF0.4OUT-REDO4-Cluster_169727	V5_UCLUSTfixed_0.90-Cluster_45329	UniqueCluster_7	-	-	X
>evm_27.model.AmTr_v1.0_scaffold00087.24 pacid=31559829 transcript=evm_27.model.AmTr_v1.0_scaffold00087.24 locus=evm_27.TU.AmTr_v1.0_scaffold00087.24 ID=evm_27.model.AmTr_v1.0_scaffold00087.24.v1.0 annot-version=v1.0	Ambtr_seq10562		-	Y (0.998 | 1-25)	C	1	V5_BLAST_0.9SELF0.4OUT-REDO4-Cluster_288	V5_UCLUSTfixed_0.90-Cluster_46371	-	-	-	-
>evm_27.model.AmTr_v1.0_scaffold00087.44 pacid=31559842 transcript=evm_27.model.AmTr_v1.0_scaffold00087.44 locus=evm_27.TU.AmTr_v1.0_scaffold00087.44 ID=evm_27.model.AmTr_v1.0_scaffold00087.44.v1.0 annot-version=v1.0	Ambtr_seq10575	P:GO:0015979; C:GO:0009538; C:GO:0009522	C:GO:0016020;P:GO:0015979;C:GO:0009579	Y (0.998 | 1-46)	C	1	V5_BLAST_0.9SELF0.4OUT-REDO4-Cluster_163718	V5_UCLUSTfixed_0.90-Cluster_97173	-	-	-	-
>evm_27.model.AmTr_v1.0_scaffold00087.8 pacid=31559844 transcript=evm_27.model.AmTr_v1.0_scaffold00087.8 locus=evm_27.TU.AmTr_v1.0_scaffold00087.8 ID=evm_27.model.AmTr_v1.0_scaffold00087.8.v1.0 annot-version=v1.0	Ambtr_seq10577		-	Y (0.975 | 1-72)	C	1	V5_BLAST_0.9SELF0.4OUT-REDO4-Cluster_296	V5_UCLUSTfixed_0.90-Cluster_46364	-	-	-	-
>evm_27.model.AmTr_v1.0_scaffold00087.5 pacid=31559876 transcript=evm_27.model.AmTr_v1.0_scaffold00087.5 locus=evm_27.TU.AmTr_v1.0_scaffold00087.5 ID=evm_27.model.AmTr_v1.0_scaffold00087.5.v1.0 annot-version=v1.0	Ambtr_seq10609	F:GO:0016829; P:GO:0006520; F:GO:0003824	F:GO:0003824;P:GO:0008152;P:GO:0044763;P:GO:0044710;P:GO:0009987	Y (0.998 | 1-61)	C	1	V5_BLAST_0.9SELF0.4OUT-REDO4-Cluster_152148	V5_UCLUSTfixed_0.90-Cluster_103318	-	-	-	-
>evm_27.model.AmTr_v1.0_scaffold00450.1 pacid=31559893 transcript=evm_27.model.AmTr_v1.0_scaffold00450.1 locus=evm_27.TU.AmTr_v1.0_scaffold00450.1 ID=evm_27.model.AmTr_v1.0_scaffold00450.1.v1.0 annot-version=v1.0	Ambtr_seq10626		-	Y (0.999 | 1-37)	C	1	V5_BLAST_0.9SELF0.4OUT-REDO4-Cluster_335	V5_UCLUSTfixed_0.90-Cluster_45385	-	-	-	-
>evm_27.model.AmTr_v1.0_scaffold00032.59 pacid=31559911 transcript=evm_27.model.AmTr_v1.0_scaffold00032.59 locus=evm_27.TU.AmTr_v1.0_scaffold00032.59 ID=evm_27.model.AmTr_v1.0_scaffold00032.59.v1.0 annot-version=v1.0	Ambtr_seq10644	P:GO:0006457	P:GO:0009987	Y (1.0 | 1-51)	C	1	V5_BLAST_0.9SELF0.4OUT-REDO4-Cluster_162362	V5_UCLUSTfixed_0.90-Cluster_95771	-	-	-	-
>evm_27.model.AmTr_v1.0_scaffold00032.199 pacid=31559919 transcript=evm_27.model.AmTr_v1.0_scaffold00032.199 locus=evm_27.TU.AmTr_v1.0_scaffold00032.199 ID=evm_27.model.AmTr_v1.0_scaffold00032.199.v1.0 annot-version=v1.0	Ambtr_seq10652	F:GO:0005515	F:GO:0005515	Y (0.85 | 1-72)	C	1	V5_BLAST_0.9SELF0.4OUT-REDO4-Cluster_162358	V5_UCLUSTfixed_0.90-Cluster_95766	-	-	-	-
>evm_27.model.AmTr_v1.0_scaffold00032.15 pacid=31559923 transcript=evm_27.model.AmTr_v1.0_scaffold00032.15 locus=evm_27.TU.AmTr_v1.0_scaffold00032.15 ID=evm_27.model.AmTr_v1.0_scaffold00032.15.v1.0 annot-version=v1.0	Ambtr_seq10656	F:GO:0043139; F:GO:0003697	F:GO:0003677;F:GO:0016787	Y (0.999 | 1-28)	C	1	V5_BLAST_0.9SELF0.4OUT-REDO4-Cluster_164717	V5_UCLUSTfixed_0.90-Cluster_98186	-	-	-	-
>evm_27.model.AmTr_v1.0_scaffold00032.89 pacid=31559924 transcript=evm_27.model.AmTr_v1.0_scaffold00032.89 locus=evm_27.TU.AmTr_v1.0_scaffold00032.89 ID=evm_27.model.AmTr_v1.0_scaffold00032.89.v1.0 annot-version=v1.0	Ambtr_seq10657		-	Y (0.865 | 1-34)	C	1	V5_BLAST_0.9SELF0.4OUT-REDO4-Cluster_154817	V5_UCLUSTfixed_0.90-Cluster_90453	-	-	-	-
>evm_27.model.AmTr_v1.0_scaffold00032.9 pacid=31559954 transcript=evm_27.model.AmTr_v1.0_scaffold00032.9 locus=evm_27.TU.AmTr_v1.0_scaffold00032.9 ID=evm_27.model.AmTr_v1.0_scaffold00032.9.v1.0 annot-version=v1.0	Ambtr_seq10687	P:GO:0009052; F:GO:0004751	F:GO:0003824;P:GO:0006139	Y (1.0 | 1-41)	C	1	V5_BLAST_0.9SELF0.4OUT-REDO4-Cluster_165100	V5_UCLUSTfixed_0.90-Cluster_98541	-	-	-	-
>evm_27.model.AmTr_v1.0_scaffold00032.52 pacid=31559958 transcript=evm_27.model.AmTr_v1.0_scaffold00032.52 locus=evm_27.TU.AmTr_v1.0_scaffold00032.52 ID=evm_27.model.AmTr_v1.0_scaffold00032.52.v1.0 annot-version=v1.0	Ambtr_seq10691	P:GO:0046854	P:GO:0006629;P:GO:0044763;P:GO:0009987	Y (1.0 | 1-41)	C	1	V5_BLAST_0.9SELF0.4OUT-REDO4-Cluster_162363	V5_UCLUSTfixed_0.90-Cluster_95772	-	-	-	-
>evm_27.model.AmTr_v1.0_scaffold00032.114 pacid=31559967 transcript=evm_27.model.AmTr_v1.0_scaffold00032.114 locus=evm_27.TU.AmTr_v1.0_scaffold00032.114 ID=evm_27.model.AmTr_v1.0_scaffold00032.114.v1.0 annot-version=v1.0	Ambtr_seq10700		-	Y (1.0 | 1-41)	C	1	V5_BLAST_0.9SELF0.4OUT-REDO4-Cluster_162812	V5_UCLUSTfixed_0.90-Cluster_234	-	-	-	-
>evm_27.model.AmTr_v1.0_scaffold00032.92 pacid=31559976 transcript=evm_27.model.AmTr_v1.0_scaffold00032.92 locus=evm_27.TU.AmTr_v1.0_scaffold00032.92 ID=evm_27.model.AmTr_v1.0_scaffold00032.92.v1.0 annot-version=v1.0	Ambtr_seq10709	F:GO:0016740; P:GO:0009058	P:GO:0009058;F:GO:0016740	Y (0.99 | 1-62)	C	1	V5_BLAST_0.9SELF0.4OUT-REDO4-Cluster_162644	V5_UCLUSTfixed_0.90-Cluster_96068	-	-	-	-
>evm_27.model.AmTr_v1.0_scaffold00032.245 pacid=31559991 transcript=evm_27.model.AmTr_v1.0_scaffold00032.245 locus=evm_27.TU.AmTr_v1.0_scaffold00032.245 ID=evm_27.model.AmTr_v1.0_scaffold00032.245.v1.0 annot-version=v1.0	Ambtr_seq10724	P:GO:0055114; F:GO:0050660; F:GO:0016491	F:GO:0000166;F:GO:0003824;P:GO:0008152;P:GO:0044710	Y (0.958 | 1-21)	C	1	V5_BLAST_0.9SELF0.4OUT-REDO4-Cluster_169274	V5_UCLUSTfixed_0.90-Cluster_102071	-	-	-	-
>evm_27.model.AmTr_v1.0_scaffold00032.164 pacid=31560023 transcript=evm_27.model.AmTr_v1.0_scaffold00032.164 locus=evm_27.TU.AmTr_v1.0_scaffold00032.164 ID=evm_27.model.AmTr_v1.0_scaffold00032.164.v1.0 annot-version=v1.0	Ambtr_seq10756		-	Y (0.969 | 1-61)	C	1	V5_BLAST_0.9SELF0.4OUT-REDO4-Cluster_386	V5_UCLUSTfixed_0.90-Cluster_45461	-	-	-	-
>evm_27.model.AmTr_v1.0_scaffold00032.232 pacid=31560029 transcript=evm_27.model.AmTr_v1.0_scaffold00032.232 locus=evm_27.TU.AmTr_v1.0_scaffold00032.232 ID=evm_27.model.AmTr_v1.0_scaffold00032.232.v1.0 annot-version=v1.0	Ambtr_seq10762		-	Y (0.973 | 1-42)	C	1	V5_BLAST_0.9SELF0.4OUT-REDO4-Cluster_387	V5_UCLUSTfixed_0.90-Cluster_250	-	-	-	-
>evm_27.model.AmTr_v1.0_scaffold00032.119 pacid=31560044 transcript=evm_27.model.AmTr_v1.0_scaffold00032.119 locus=evm_27.TU.AmTr_v1.0_scaffold00032.119 ID=evm_27.model.AmTr_v1.0_scaffold00032.119.v1.0 annot-version=v1.0	Ambtr_seq10777	F:GO:0046872	F:GO:0005488	Y (0.907 | 1-44)	C	1	V5_BLAST_0.9SELF0.4OUT-REDO4-Cluster_166342	V5_UCLUSTfixed_0.90-Cluster_99643	-	-	-	-
>evm_27.model.AmTr_v1.0_scaffold00032.175 pacid=31560048 transcript=evm_27.model.AmTr_v1.0_scaffold00032.175 locus=evm_27.TU.AmTr_v1.0_scaffold00032.175 ID=evm_27.model.AmTr_v1.0_scaffold00032.175.v1.0 annot-version=v1.0	Ambtr_seq10781	C:GO:0016020	C:GO:0016020	Y (0.993 | 1-92)	C	1	V5_BLAST_0.9SELF0.4OUT-REDO4-Cluster_163380	V5_UCLUSTfixed_0.90-Cluster_96798	-	-	-	-
>evm_27.model.AmTr_v1.0_scaffold00032.181 pacid=31560053 transcript=evm_27.model.AmTr_v1.0_scaffold00032.181 locus=evm_27.TU.AmTr_v1.0_scaffold00032.181 ID=evm_27.model.AmTr_v1.0_scaffold00032.181.v1.0 annot-version=v1.0	Ambtr_seq10786		-	Y (0.958 | 1-41)	C	1	V5_BLAST_0.9SELF0.4OUT-REDO4-Cluster_400	V5_UCLUSTfixed_0.90-Cluster_261	-	-	-	-
>evm_27.model.AmTr_v1.0_scaffold00032.57 pacid=31560058 transcript=evm_27.model.AmTr_v1.0_scaffold00032.57 locus=evm_27.TU.AmTr_v1.0_scaffold00032.57 ID=evm_27.model.AmTr_v1.0_scaffold00032.57.v1.0 annot-version=v1.0	Ambtr_seq10791	P:GO:0033014; F:GO:0004418	P:GO:0009058;F:GO:0016740;P:GO:0009987	Y (0.97 | 1-49)	C	1	V5_BLAST_0.9SELF0.4OUT-REDO4-Cluster_164521	V5_UCLUSTfixed_0.90-Cluster_97999	-	-	-	-
>evm_27.model.AmTr_v1.0_scaffold00032.254 pacid=31560060 transcript=evm_27.model.AmTr_v1.0_scaffold00032.254 locus=evm_27.TU.AmTr_v1.0_scaffold00032.254 ID=evm_27.model.AmTr_v1.0_scaffold00032.254.v1.0 annot-version=v1.0	Ambtr_seq10793	F:GO:0016787; F:GO:0005524; F:GO:0003677	F:GO:0000166;F:GO:0003677;F:GO:0016787	Y (0.772 | 1-50)	C	1	V5_BLAST_0.9SELF0.4OUT-REDO4-Cluster_162661	V5_UCLUSTfixed_0.90-Cluster_96085	-	-	-	-
>evm_27.model.AmTr_v1.0_scaffold00032.258 pacid=31560071 transcript=evm_27.model.AmTr_v1.0_scaffold00032.258 locus=evm_27.TU.AmTr_v1.0_scaffold00032.258 ID=evm_27.model.AmTr_v1.0_scaffold00032.258.v1.0 annot-version=v1.0	Ambtr_seq10804	P:GO:0055114; F:GO:0020037; F:GO:0016705; F:GO:0005506	F:GO:0003824;P:GO:0008152;F:GO:0005488;P:GO:0044710	Y (0.964 | 1-37)	C	1	V5_BLAST_0.9SELF0.4OUT-REDO4-Cluster_406	V5_UCLUSTfixed_0.90-Cluster_270	-	-	-	-
>evm_27.model.AmTr_v1.0_scaffold00032.283 pacid=31560134 transcript=evm_27.model.AmTr_v1.0_scaffold00032.283 locus=evm_27.TU.AmTr_v1.0_scaffold00032.283 ID=evm_27.model.AmTr_v1.0_scaffold00032.283.v1.0 annot-version=v1.0	Ambtr_seq10867	P:GO:0055114; F:GO:0016620	F:GO:0003824;P:GO:0008152;P:GO:0044710	Y (0.973 | 1-65)	C	1	V5_BLAST_0.9SELF0.4OUT-REDO4-Cluster_165166	V5_UCLUSTfixed_0.90-Cluster_102972	-	-	-	-
>evm_27.model.AmTr_v1.0_scaffold00032.126 pacid=31560149 transcript=evm_27.model.AmTr_v1.0_scaffold00032.126 locus=evm_27.TU.AmTr_v1.0_scaffold00032.126 ID=evm_27.model.AmTr_v1.0_scaffold00032.126.v1.0 annot-version=v1.0	Ambtr_seq10882	F:GO:0030170; F:GO:0008483	F:GO:0005488;F:GO:0016740	Y (0.996 | 1-61)	C	1	V5_BLAST_0.9SELF0.4OUT-REDO4-Cluster_169014	V5_UCLUSTfixed_0.90-Cluster_97873	-	-	-	-
>evm_27.model.AmTr_v1.0_scaffold00032.106 pacid=31560153 transcript=evm_27.model.AmTr_v1.0_scaffold00032.106 locus=evm_27.TU.AmTr_v1.0_scaffold00032.106 ID=evm_27.model.AmTr_v1.0_scaffold00032.106.v1.0 annot-version=v1.0	Ambtr_seq10886	P:GO:0015979; C:GO:0009538; C:GO:0009522	C:GO:0016020;P:GO:0015979;C:GO:0009579	Y (0.998 | 1-37)	C	1	V5_BLAST_0.9SELF0.4OUT-REDO4-Cluster_164425	V5_UCLUSTfixed_0.90-Cluster_97910	-	-	-	-
>evm_27.model.AmTr_v1.0_scaffold00032.156 pacid=31560154 transcript=evm_27.model.AmTr_v1.0_scaffold00032.156 locus=evm_27.TU.AmTr_v1.0_scaffold00032.156 ID=evm_27.model.AmTr_v1.0_scaffold00032.156.v1.0 annot-version=v1.0	Ambtr_seq10887	F:GO:0020037; F:GO:0009055	F:GO:0005488	Y (0.989 | 1-42)	C	1	V5_BLAST_0.9SELF0.4OUT-REDO4-Cluster_154310	V5_UCLUSTfixed_0.90-Cluster_90062	-	-	-	-
>evm_27.model.AmTr_v1.0_scaffold00032.196 pacid=31560181 transcript=evm_27.model.AmTr_v1.0_scaffold00032.196 locus=evm_27.TU.AmTr_v1.0_scaffold00032.196 ID=evm_27.model.AmTr_v1.0_scaffold00032.196.v1.0 annot-version=v1.0	Ambtr_seq10914	F:GO:0008168	F:GO:0016740	Y (0.854 | 1-41)	C	1	V5_BLAST_0.9SELF0.4OUT-REDO4-Cluster_170454	V5_UCLUSTfixed_0.90-Cluster_92737	-	-	-	-
>evm_27.model.AmTr_v1.0_scaffold00032.243 pacid=31560184 transcript=evm_27.model.AmTr_v1.0_scaffold00032.243 locus=evm_27.TU.AmTr_v1.0_scaffold00032.243 ID=evm_27.model.AmTr_v1.0_scaffold00032.243.v1.0 annot-version=v1.0	Ambtr_seq10917	P:GO:0055114; P:GO:0006779; F:GO:0004109	F:GO:0003824;P:GO:0009058;P:GO:0009987	Y (1.0 | 1-22)	C	1	V5_BLAST_0.9SELF0.4OUT-REDO4-Cluster_163632	V5_UCLUSTfixed_0.90-Cluster_97080	-	-	-	-
>evm_27.model.AmTr_v1.0_scaffold00032.189 pacid=31560188 transcript=evm_27.model.AmTr_v1.0_scaffold00032.189 locus=evm_27.TU.AmTr_v1.0_scaffold00032.189 ID=evm_27.model.AmTr_v1.0_scaffold00032.189.v1.0 annot-version=v1.0	Ambtr_seq10921		-	Y (0.903 | 1-42)	C	1	V5_BLAST_0.9SELF0.4OUT-REDO4-Cluster_457	V5_UCLUSTfixed_0.90-Cluster_320	-	-	-	-
>evm_27.model.AmTr_v1.0_scaffold00206.9 pacid=31560194 transcript=evm_27.model.AmTr_v1.0_scaffold00206.9 locus=evm_27.TU.AmTr_v1.0_scaffold00206.9 ID=evm_27.model.AmTr_v1.0_scaffold00206.9.v1.0 annot-version=v1.0	Ambtr_seq10927		-	Y (0.992 | 1-39)	C	1	V5_BLAST_0.9SELF0.4OUT-REDO4-Cluster_463	V5_UCLUSTfixed_0.90-Cluster_45558	-	-	-	-
>evm_27.model.AmTr_v1.0_scaffold00006.154 pacid=31560222 transcript=evm_27.model.AmTr_v1.0_scaffold00006.154 locus=evm_27.TU.AmTr_v1.0_scaffold00006.154 ID=evm_27.model.AmTr_v1.0_scaffold00006.154.v1.0 annot-version=v1.0	Ambtr_seq10955	C:GO:0016020; P:GO:0009765	P:GO:0006091;C:GO:0016020;P:GO:0015979	Y (0.998 | 1-22)	C	1	V5_BLAST_0.9SELF0.4OUT-REDO4-Cluster_164068	V5_UCLUSTfixed_0.90-Cluster_97916	-	-	-	-
>evm_27.model.AmTr_v1.0_scaffold00006.201 pacid=31560228 transcript=evm_27.model.AmTr_v1.0_scaffold00006.201 locus=evm_27.TU.AmTr_v1.0_scaffold00006.201 ID=evm_27.model.AmTr_v1.0_scaffold00006.201.v1.0 annot-version=v1.0	Ambtr_seq10961	F:GO:0016987; P:GO:0006355; P:GO:0006352; F:GO:0003700; F:GO:0003677	F:GO:0003677;F:GO:0003700;P:GO:0009058;P:GO:0006139	Y (0.959 | 1-39)	C	1	V5_BLAST_0.9SELF0.4OUT-REDO4-Cluster_483	V5_UCLUSTfixed_0.90-Cluster_331	-	-	-	-
>evm_27.model.AmTr_v1.0_scaffold00006.165 pacid=31560234 transcript=evm_27.model.AmTr_v1.0_scaffold00006.165 locus=evm_27.TU.AmTr_v1.0_scaffold00006.165 ID=evm_27.model.AmTr_v1.0_scaffold00006.165.v1.0 annot-version=v1.0	Ambtr_seq10967	F:GO:0051082; P:GO:0006950; P:GO:0006457; F:GO:0005524	F:GO:0000166;F:GO:0005515;P:GO:0006950;P:GO:0009987	Y (1.0 | 1-28)	C	1	V5_BLAST_0.9SELF0.4OUT-REDO4-Cluster_169127	V5_UCLUSTfixed_0.90-Cluster_101937	-	-	-	-
>evm_27.model.AmTr_v1.0_scaffold00006.200 pacid=31560241 transcript=evm_27.model.AmTr_v1.0_scaffold00006.200 locus=evm_27.TU.AmTr_v1.0_scaffold00006.200 ID=evm_27.model.AmTr_v1.0_scaffold00006.200.v1.0 annot-version=v1.0	Ambtr_seq10974		-	Y (0.98 | 1-35)	C	1	V5_BLAST_0.9SELF0.4OUT-REDO4-Cluster_492	V5_UCLUSTfixed_0.90-Cluster_337	-	-	-	-
>evm_27.model.AmTr_v1.0_scaffold00006.221 pacid=31560247 transcript=evm_27.model.AmTr_v1.0_scaffold00006.221 locus=evm_27.TU.AmTr_v1.0_scaffold00006.221 ID=evm_27.model.AmTr_v1.0_scaffold00006.221.v1.0 annot-version=v1.0	Ambtr_seq10980	F:GO:0016887; F:GO:0005524; C:GO:0016021; F:GO:0008270; F:GO:0004222	F:GO:0000166;C:GO:0016020;F:GO:0016787	Y (0.991 | 1-61)	C	1	V5_BLAST_0.9SELF0.4OUT-REDO4-Cluster_169777	V5_UCLUSTfixed_0.90-Cluster_91288	-	-	-	-
>evm_27.model.AmTr_v1.0_scaffold00006.101 pacid=31560265 transcript=evm_27.model.AmTr_v1.0_scaffold00006.101 locus=evm_27.TU.AmTr_v1.0_scaffold00006.101 ID=evm_27.model.AmTr_v1.0_scaffold00006.101.v1.0 annot-version=v1.0	Ambtr_seq10998		-	Y (0.788 | 1-77)	C	1	V5_BLAST_0.9SELF0.4OUT-REDO4-Cluster_163598	V5_UCLUSTfixed_0.90-Cluster_97050	-	-	-	-
>evm_27.model.AmTr_v1.0_scaffold00006.251 pacid=31560306 transcript=evm_27.model.AmTr_v1.0_scaffold00006.251 locus=evm_27.TU.AmTr_v1.0_scaffold00006.251 ID=evm_27.model.AmTr_v1.0_scaffold00006.251.v1.0 annot-version=v1.0	Ambtr_seq11039	P:GO:0006562; F:GO:0004657	P:GO:0009056;F:GO:0003824;P:GO:0044763;P:GO:0009987;P:GO:0044712	Y (0.865 | 1-47)	C	1	V5_BLAST_0.9SELF0.4OUT-REDO4-Cluster_165927	V5_UCLUSTfixed_0.90-Cluster_98572	-	-	-	-
>evm_27.model.AmTr_v1.0_scaffold00006.222 pacid=31560314 transcript=evm_27.model.AmTr_v1.0_scaffold00006.222 locus=evm_27.TU.AmTr_v1.0_scaffold00006.222 ID=evm_27.model.AmTr_v1.0_scaffold00006.222.v1.0 annot-version=v1.0	Ambtr_seq11047	F:GO:0005524	F:GO:0000166	Y (0.999 | 1-32)	C	1	V5_BLAST_0.9SELF0.4OUT-REDO4-Cluster_166767	V5_UCLUSTfixed_0.90-Cluster_101880	-	-	-	-
>evm_27.model.AmTr_v1.0_scaffold00006.264 pacid=31560344 transcript=evm_27.model.AmTr_v1.0_scaffold00006.264 locus=evm_27.TU.AmTr_v1.0_scaffold00006.264 ID=evm_27.model.AmTr_v1.0_scaffold00006.264.v1.0 annot-version=v1.0	Ambtr_seq11077	P:GO:0006096; F:GO:0004634; F:GO:0000287; C:GO:0000015	P:GO:0005975;P:GO:0006091;P:GO:0009056;F:GO:0003824;C:GO:0005829;F:GO:0005488;P:GO:0006139;P:GO:0044712;P:GO:0044723	Y (0.997 | 1-51)	C	1	V5_BLAST_0.9SELF0.4OUT-REDO4-Cluster_163156	V5_UCLUSTfixed_0.90-Cluster_96583	-	-	-	-
>evm_27.model.AmTr_v1.0_scaffold00006.206 pacid=31560359 transcript=evm_27.model.AmTr_v1.0_scaffold00006.206 locus=evm_27.TU.AmTr_v1.0_scaffold00006.206 ID=evm_27.model.AmTr_v1.0_scaffold00006.206.v1.0 annot-version=v1.0	Ambtr_seq11092	F:GO:0030976; F:GO:0003824	F:GO:0003824;F:GO:0005488	Y (0.999 | 1-61)	C	1	V5_BLAST_0.9SELF0.4OUT-REDO4-Cluster_169963	V5_UCLUSTfixed_0.90-Cluster_90228	-	-	-	-
>evm_27.model.AmTr_v1.0_scaffold00006.301 pacid=31560365 transcript=evm_27.model.AmTr_v1.0_scaffold00006.301 locus=evm_27.TU.AmTr_v1.0_scaffold00006.301 ID=evm_27.model.AmTr_v1.0_scaffold00006.301.v1.0 annot-version=v1.0	Ambtr_seq11098		-	Y (0.908 | 1-62)	C	1	V5_BLAST_0.9SELF0.4OUT-REDO4-Cluster_562	V5_UCLUSTfixed_0.90-Cluster_390	-	-	-	-
>evm_27.model.AmTr_v1.0_scaffold00006.214 pacid=31560375 transcript=evm_27.model.AmTr_v1.0_scaffold00006.214 locus=evm_27.TU.AmTr_v1.0_scaffold00006.214 ID=evm_27.model.AmTr_v1.0_scaffold00006.214.v1.0 annot-version=v1.0	Ambtr_seq11108	F:GO:0046872; P:GO:0033014; F:GO:0004655	F:GO:0003824;P:GO:0009058;F:GO:0005488;P:GO:0009987	Y (0.997 | 1-52)	C	1	V5_BLAST_0.9SELF0.4OUT-REDO4-Cluster_165561	V5_UCLUSTfixed_0.90-Cluster_98935	-	-	-	-
>evm_27.model.AmTr_v1.0_scaffold00006.68 pacid=31560400 transcript=evm_27.model.AmTr_v1.0_scaffold00006.68 locus=evm_27.TU.AmTr_v1.0_scaffold00006.68 ID=evm_27.model.AmTr_v1.0_scaffold00006.68.v1.0 annot-version=v1.0	Ambtr_seq11133	F:GO:0016790; P:GO:0006633	P:GO:0006629;P:GO:0009058;P:GO:0044763;P:GO:0044711;P:GO:0009987;F:GO:0016787	Y (0.841 | 1-22)	C	1	V5_BLAST_0.9SELF0.4OUT-REDO4-Cluster_162382	V5_UCLUSTfixed_0.90-Cluster_96005	-	-	-	-
>evm_27.model.AmTr_v1.0_scaffold00006.57 pacid=31560410 transcript=evm_27.model.AmTr_v1.0_scaffold00006.57 locus=evm_27.TU.AmTr_v1.0_scaffold00006.57 ID=evm_27.model.AmTr_v1.0_scaffold00006.57.v1.0 annot-version=v1.0	Ambtr_seq11143		-	Y (0.94 | 1-31)	C	1	V5_BLAST_0.9SELF0.4OUT-REDO4-Cluster_154347	V5_UCLUSTfixed_0.90-Cluster_90112	-	-	-	-
>evm_27.model.AmTr_v1.0_scaffold00006.203 pacid=31560462 transcript=evm_27.model.AmTr_v1.0_scaffold00006.203 locus=evm_27.TU.AmTr_v1.0_scaffold00006.203 ID=evm_27.model.AmTr_v1.0_scaffold00006.203.v1.0 annot-version=v1.0	Ambtr_seq11195		-	Y (0.971 | 1-21)	C	1	V5_BLAST_0.9SELF0.4OUT-REDO4-Cluster_608	V5_UCLUSTfixed_0.90-Cluster_421	-	-	-	-
>evm_27.model.AmTr_v1.0_scaffold00006.263 pacid=31560487 transcript=evm_27.model.AmTr_v1.0_scaffold00006.263 locus=evm_27.TU.AmTr_v1.0_scaffold00006.263 ID=evm_27.model.AmTr_v1.0_scaffold00006.263.v1.0 annot-version=v1.0	Ambtr_seq11220		-	Y (0.996 | 1-30)	C	1	V5_BLAST_0.9SELF0.4OUT-REDO4-Cluster_162366	V5_UCLUSTfixed_0.90-Cluster_95776	-	-	-	-
>evm_27.model.AmTr_v1.0_scaffold00006.142 pacid=31560489 transcript=evm_27.model.AmTr_v1.0_scaffold00006.142 locus=evm_27.TU.AmTr_v1.0_scaffold00006.142 ID=evm_27.model.AmTr_v1.0_scaffold00006.142.v1.0 annot-version=v1.0	Ambtr_seq11222	P:GO:0006412; C:GO:0005840; F:GO:0003735	F:GO:0005198;C:GO:0005840;P:GO:0006412	Y (0.984 | 1-24)	C	1	V5_BLAST_0.9SELF0.4OUT-REDO4-Cluster_164100	V5_UCLUSTfixed_0.90-Cluster_97589	-	-	-	-
>evm_27.model.AmTr_v1.0_scaffold00006.85 pacid=31560492 transcript=evm_27.model.AmTr_v1.0_scaffold00006.85 locus=evm_27.TU.AmTr_v1.0_scaffold00006.85 ID=evm_27.model.AmTr_v1.0_scaffold00006.85.v1.0 annot-version=v1.0	Ambtr_seq11225	P:GO:0055085; C:GO:0016021	C:GO:0016020;P:GO:0006810	Y (0.953 | 1-21)	C	1	V5_BLAST_0.9SELF0.4OUT-REDO4-Cluster_163597	V5_UCLUSTfixed_0.90-Cluster_97048	-	-	-	-
>evm_27.model.AmTr_v1.0_scaffold00006.146 pacid=31560498 transcript=evm_27.model.AmTr_v1.0_scaffold00006.146 locus=evm_27.TU.AmTr_v1.0_scaffold00006.146 ID=evm_27.model.AmTr_v1.0_scaffold00006.146.v1.0 annot-version=v1.0	Ambtr_seq11231	F:GO:0070008; F:GO:0004252; P:GO:0006508	P:GO:0019538;F:GO:0016787	Y (0.954 | 1-42)	C	1	V5_BLAST_0.9SELF0.4OUT-REDO4-Cluster_58396	V5_UCLUSTfixed_0.90-Cluster_55857	-	-	-	-
>evm_27.model.AmTr_v1.0_scaffold00006.276 pacid=31560509 transcript=evm_27.model.AmTr_v1.0_scaffold00006.276 locus=evm_27.TU.AmTr_v1.0_scaffold00006.276 ID=evm_27.model.AmTr_v1.0_scaffold00006.276.v1.0 annot-version=v1.0	Ambtr_seq11242		-	Y (0.988 | 1-22)	C	1	V5_BLAST_0.9SELF0.4OUT-REDO4-Cluster_640	V5_UCLUSTfixed_0.90-Cluster_439	-	-	-	-
>evm_27.model.AmTr_v1.0_scaffold00006.16 pacid=31560529 transcript=evm_27.model.AmTr_v1.0_scaffold00006.16 locus=evm_27.TU.AmTr_v1.0_scaffold00006.16 ID=evm_27.model.AmTr_v1.0_scaffold00006.16.v1.0 annot-version=v1.0	Ambtr_seq11262	P:GO:0055114; F:GO:0016491	F:GO:0003824;P:GO:0008152;P:GO:0044710	Y (0.99 | 1-39)	C	1	V5_BLAST_0.9SELF0.4OUT-REDO4-Cluster_162384	V5_UCLUSTfixed_0.90-Cluster_95797	-	-	-	-
>evm_27.model.AmTr_v1.0_scaffold00183.9 pacid=31560538 transcript=evm_27.model.AmTr_v1.0_scaffold00183.9 locus=evm_27.TU.AmTr_v1.0_scaffold00183.9 ID=evm_27.model.AmTr_v1.0_scaffold00183.9.v1.0 annot-version=v1.0	Ambtr_seq11271		-	Y (0.883 | 1-52)	C	1	V5_BLAST_0.9SELF0.4OUT-REDO4-Cluster_658	V5_UCLUSTfixed_0.90-Cluster_45695	-	-	-	-
>evm_27.model.AmTr_v1.0_scaffold00183.5 pacid=31560551 transcript=evm_27.model.AmTr_v1.0_scaffold00183.5 locus=evm_27.TU.AmTr_v1.0_scaffold00183.5 ID=evm_27.model.AmTr_v1.0_scaffold00183.5.v1.0 annot-version=v1.0	Ambtr_seq11284	P:GO:0006164; F:GO:0004643; F:GO:0003937	P:GO:0009058;P:GO:0044711;F:GO:0016740;P:GO:0006139;F:GO:0016787	Y (0.998 | 1-24)	C	1	V5_BLAST_0.9SELF0.4OUT-REDO4-Cluster_170347	V5_UCLUSTfixed_0.90-Cluster_100706	-	-	-	-
>evm_27.model.AmTr_v1.0_scaffold00329.2 pacid=31560568 transcript=evm_27.model.AmTr_v1.0_scaffold00329.2 locus=evm_27.TU.AmTr_v1.0_scaffold00329.2 ID=evm_27.model.AmTr_v1.0_scaffold00329.2.v1.0 annot-version=v1.0	Ambtr_seq11301		-	Y (1.0 | 1-41)	C	1	V5_BLAST_0.9SELF0.4OUT-REDO4-Cluster_163043	V5_UCLUSTfixed_0.90-Cluster_96474	-	-	-	-
>evm_27.model.AmTr_v1.0_scaffold00151.9 pacid=31560643 transcript=evm_27.model.AmTr_v1.0_scaffold00151.9 locus=evm_27.TU.AmTr_v1.0_scaffold00151.9 ID=evm_27.model.AmTr_v1.0_scaffold00151.9.v1.0 annot-version=v1.0	Ambtr_seq11376		-	Y (0.999 | 1-32)	C	1	V5_BLAST_0.9SELF0.4OUT-REDO4-Cluster_723	V5_UCLUSTfixed_0.90-Cluster_490	-	-	-	-
>evm_27.model.AmTr_v1.0_scaffold00151.21 pacid=31560651 transcript=evm_27.model.AmTr_v1.0_scaffold00151.21 locus=evm_27.TU.AmTr_v1.0_scaffold00151.21 ID=evm_27.model.AmTr_v1.0_scaffold00151.21.v1.0 annot-version=v1.0	Ambtr_seq11384		-	Y (0.815 | 1-62)	C	1	V5_BLAST_0.9SELF0.4OUT-REDO4-Cluster_731	V5_UCLUSTfixed_0.90-Cluster_498	-	-	-	-
>evm_27.model.AmTr_v1.0_scaffold00151.30 pacid=31560652 transcript=evm_27.model.AmTr_v1.0_scaffold00151.30 locus=evm_27.TU.AmTr_v1.0_scaffold00151.30 ID=evm_27.model.AmTr_v1.0_scaffold00151.30.v1.0 annot-version=v1.0	Ambtr_seq11385		-	Y (0.998 | 1-25)	C	1	V5_BLAST_0.9SELF0.4OUT-REDO4-Cluster_732	V5_UCLUSTfixed_0.90-Cluster_499	-	-	-	-
>evm_27.model.AmTr_v1.0_scaffold00151.1 pacid=31560659 transcript=evm_27.model.AmTr_v1.0_scaffold00151.1 locus=evm_27.TU.AmTr_v1.0_scaffold00151.1 ID=evm_27.model.AmTr_v1.0_scaffold00151.1.v1.0 annot-version=v1.0	Ambtr_seq11392		-	Y (0.995 | 1-52)	C	1	V5_BLAST_0.9SELF0.4OUT-REDO4-Cluster_737	V5_UCLUSTfixed_0.90-Cluster_504	-	-	-	-
>evm_27.model.AmTr_v1.0_scaffold00151.4 pacid=31560670 transcript=evm_27.model.AmTr_v1.0_scaffold00151.4 locus=evm_27.TU.AmTr_v1.0_scaffold00151.4 ID=evm_27.model.AmTr_v1.0_scaffold00151.4.v1.0 annot-version=v1.0	Ambtr_seq11403		-	Y (0.984 | 1-31)	C	1	V5_BLAST_0.9SELF0.4OUT-REDO4-Cluster_747	V5_UCLUSTfixed_0.90-Cluster_45692	-	-	-	-
>evm_27.model.AmTr_v1.0_scaffold00011.213 pacid=31560680 transcript=evm_27.model.AmTr_v1.0_scaffold00011.213 locus=evm_27.TU.AmTr_v1.0_scaffold00011.213 ID=evm_27.model.AmTr_v1.0_scaffold00011.213.v1.0 annot-version=v1.0	Ambtr_seq11413	F:GO:0016747	F:GO:0016740	Y (0.741 | 1-70)	C	1	V5_BLAST_0.9SELF0.4OUT-REDO4-Cluster_753	V5_UCLUSTfixed_0.90-Cluster_517	-	-	-	-
>evm_27.model.AmTr_v1.0_scaffold00011.39 pacid=31560695 transcript=evm_27.model.AmTr_v1.0_scaffold00011.39 locus=evm_27.TU.AmTr_v1.0_scaffold00011.39 ID=evm_27.model.AmTr_v1.0_scaffold00011.39.v1.0 annot-version=v1.0	Ambtr_seq11428		-	Y (0.982 | 1-41)	C	1	V5_BLAST_0.9SELF0.4OUT-REDO4-Cluster_163222	V5_UCLUSTfixed_0.90-Cluster_96649	-	-	-	-
>evm_27.model.AmTr_v1.0_scaffold00011.222 pacid=31560698 transcript=evm_27.model.AmTr_v1.0_scaffold00011.222 locus=evm_27.TU.AmTr_v1.0_scaffold00011.222 ID=evm_27.model.AmTr_v1.0_scaffold00011.222.v1.0 annot-version=v1.0	Ambtr_seq11431		-	Y (0.996 | 1-27)	C	1	V5_BLAST_0.9SELF0.4OUT-REDO4-Cluster_163058	V5_UCLUSTfixed_0.90-Cluster_96486	-	-	-	-
>evm_27.model.AmTr_v1.0_scaffold00011.112 pacid=31560724 transcript=evm_27.model.AmTr_v1.0_scaffold00011.112 locus=evm_27.TU.AmTr_v1.0_scaffold00011.112 ID=evm_27.model.AmTr_v1.0_scaffold00011.112.v1.0 annot-version=v1.0	Ambtr_seq11457		-	Y (0.999 | 1-53)	C	1	V5_BLAST_0.9SELF0.4OUT-REDO4-Cluster_170716	V5_UCLUSTfixed_0.90-Cluster_97189	-	-	-	-
>evm_27.model.AmTr_v1.0_scaffold00011.142 pacid=31560728 transcript=evm_27.model.AmTr_v1.0_scaffold00011.142 locus=evm_27.TU.AmTr_v1.0_scaffold00011.142 ID=evm_27.model.AmTr_v1.0_scaffold00011.142.v1.0 annot-version=v1.0	Ambtr_seq11461		-	Y (0.961 | 1-49)	C	1	V5_BLAST_0.9SELF0.4OUT-REDO4-Cluster_163452	V5_UCLUSTfixed_0.90-Cluster_96883	-	-	-	-
>evm_27.model.AmTr_v1.0_scaffold00011.124 pacid=31560752 transcript=evm_27.model.AmTr_v1.0_scaffold00011.124 locus=evm_27.TU.AmTr_v1.0_scaffold00011.124 ID=evm_27.model.AmTr_v1.0_scaffold00011.124.v1.0 annot-version=v1.0	Ambtr_seq11485	F:GO:0016853; P:GO:0005975	P:GO:0005975;F:GO:0003824	Y (0.994 | 1-29)	C	1	V5_BLAST_0.9SELF0.4OUT-REDO4-Cluster_163731	V5_UCLUSTfixed_0.90-Cluster_97187	-	-	-	-
>evm_27.model.AmTr_v1.0_scaffold00011.54 pacid=31560777 transcript=evm_27.model.AmTr_v1.0_scaffold00011.54 locus=evm_27.TU.AmTr_v1.0_scaffold00011.54 ID=evm_27.model.AmTr_v1.0_scaffold00011.54.v1.0 annot-version=v1.0	Ambtr_seq11510		-	Y (0.971 | 1-38)	C	1	V5_BLAST_0.9SELF0.4OUT-REDO4-Cluster_801	V5_UCLUSTfixed_0.90-Cluster_560	-	-	-	-
>evm_27.model.AmTr_v1.0_scaffold00011.68 pacid=31560784 transcript=evm_27.model.AmTr_v1.0_scaffold00011.68 locus=evm_27.TU.AmTr_v1.0_scaffold00011.68 ID=evm_27.model.AmTr_v1.0_scaffold00011.68.v1.0 annot-version=v1.0	Ambtr_seq11517		-	Y (0.939 | 1-90)	C	1	V5_BLAST_0.9SELF0.4OUT-REDO4-Cluster_804	V5_UCLUSTfixed_0.90-Cluster_562	-	-	-	-
>evm_27.model.AmTr_v1.0_scaffold00011.203 pacid=31560789 transcript=evm_27.model.AmTr_v1.0_scaffold00011.203 locus=evm_27.TU.AmTr_v1.0_scaffold00011.203 ID=evm_27.model.AmTr_v1.0_scaffold00011.203.v1.0 annot-version=v1.0	Ambtr_seq11522		-	Y (0.988 | 1-53)	C	1	V5_BLAST_0.9SELF0.4OUT-REDO4-Cluster_166707	V5_UCLUSTfixed_0.90-Cluster_96313	-	-	UniqueCluster_2530	X
>evm_27.model.AmTr_v1.0_scaffold00011.190 pacid=31560813 transcript=evm_27.model.AmTr_v1.0_scaffold00011.190 locus=evm_27.TU.AmTr_v1.0_scaffold00011.190 ID=evm_27.model.AmTr_v1.0_scaffold00011.190.v1.0 annot-version=v1.0	Ambtr_seq11546	F:GO:0005515	F:GO:0005515	Y (0.853 | 1-45)	C	1	V5_BLAST_0.9SELF0.4OUT-REDO4-Cluster_165935	V5_UCLUSTfixed_0.90-Cluster_97055	-	-	-	-
>evm_27.model.AmTr_v1.0_scaffold00011.18 pacid=31560868 transcript=evm_27.model.AmTr_v1.0_scaffold00011.18 locus=evm_27.TU.AmTr_v1.0_scaffold00011.18 ID=evm_27.model.AmTr_v1.0_scaffold00011.18.v1.0 annot-version=v1.0	Ambtr_seq11601		-	Y (0.969 | 1-38)	C	1	V5_BLAST_0.9SELF0.4OUT-REDO4-Cluster_850	V5_UCLUSTfixed_0.90-Cluster_591	-	-	-	-
>evm_27.model.AmTr_v1.0_scaffold00011.38 pacid=31560882 transcript=evm_27.model.AmTr_v1.0_scaffold00011.38 locus=evm_27.TU.AmTr_v1.0_scaffold00011.38 ID=evm_27.model.AmTr_v1.0_scaffold00011.38.v1.0 annot-version=v1.0	Ambtr_seq11615		-	Y (0.978 | 1-39)	C	1	V5_BLAST_0.9SELF0.4OUT-REDO4-Cluster_858	V5_UCLUSTfixed_0.90-Cluster_595	-	-	-	-
>evm_27.model.AmTr_v1.0_scaffold00011.71 pacid=31560886 transcript=evm_27.model.AmTr_v1.0_scaffold00011.71 locus=evm_27.TU.AmTr_v1.0_scaffold00011.71 ID=evm_27.model.AmTr_v1.0_scaffold00011.71.v1.0 annot-version=v1.0	Ambtr_seq11619	F:GO:0003723; F:GO:0005525	F:GO:0000166;F:GO:0003723	Y (0.998 | 1-48)	C	1	V5_BLAST_0.9SELF0.4OUT-REDO4-Cluster_163733	V5_UCLUSTfixed_0.90-Cluster_97190	-	-	-	-
>evm_27.model.AmTr_v1.0_scaffold00011.198 pacid=31560897 transcript=evm_27.model.AmTr_v1.0_scaffold00011.198 locus=evm_27.TU.AmTr_v1.0_scaffold00011.198 ID=evm_27.model.AmTr_v1.0_scaffold00011.198.v1.0 annot-version=v1.0	Ambtr_seq11630	P:GO:0055114; F:GO:0016614; F:GO:0050660	F:GO:0000166;F:GO:0003824;P:GO:0008152;P:GO:0044710	Y (0.645 | 1-61)	C	1	V5_BLAST_0.9SELF0.4OUT-REDO4-Cluster_170018	V5_UCLUSTfixed_0.90-Cluster_99261	-	-	UniqueCluster_1324	X
>evm_27.model.AmTr_v1.0_scaffold00135.24 pacid=31560936 transcript=evm_27.model.AmTr_v1.0_scaffold00135.24 locus=evm_27.TU.AmTr_v1.0_scaffold00135.24 ID=evm_27.model.AmTr_v1.0_scaffold00135.24.v1.0 annot-version=v1.0	Ambtr_seq11669		-	Y (1.0 | 1-41)	C	1	V5_BLAST_0.9SELF0.4OUT-REDO4-Cluster_166894	V5_UCLUSTfixed_0.90-Cluster_614	-	-	-	-
>evm_27.model.AmTr_v1.0_scaffold00135.51 pacid=31560941 transcript=evm_27.model.AmTr_v1.0_scaffold00135.51 locus=evm_27.TU.AmTr_v1.0_scaffold00135.51 ID=evm_27.model.AmTr_v1.0_scaffold00135.51.v1.0 annot-version=v1.0	Ambtr_seq11674		-	Y (0.963 | 1-50)	C	1	V5_BLAST_0.9SELF0.4OUT-REDO4-Cluster_163252	V5_UCLUSTfixed_0.90-Cluster_96686	-	-	-	-
>evm_27.model.AmTr_v1.0_scaffold00135.50 pacid=31560943 transcript=evm_27.model.AmTr_v1.0_scaffold00135.50 locus=evm_27.TU.AmTr_v1.0_scaffold00135.50 ID=evm_27.model.AmTr_v1.0_scaffold00135.50.v1.0 annot-version=v1.0	Ambtr_seq11676	P:GO:0003333	P:GO:0044765;P:GO:0006810	Y (0.94 | 1-22)	C	1	V5_BLAST_0.9SELF0.4OUT-REDO4-Cluster_164315	V5_UCLUSTfixed_0.90-Cluster_97797	-	-	-	-
>evm_27.model.AmTr_v1.0_scaffold00135.40 pacid=31560967 transcript=evm_27.model.AmTr_v1.0_scaffold00135.40 locus=evm_27.TU.AmTr_v1.0_scaffold00135.40 ID=evm_27.model.AmTr_v1.0_scaffold00135.40.v1.0 annot-version=v1.0	Ambtr_seq11700	P:GO:0055114; F:GO:0016638; F:GO:0010181; F:GO:0004733	F:GO:0000166;F:GO:0003824;P:GO:0008152;P:GO:0044710	Y (0.996 | 1-48)	C	1	V5_BLAST_0.9SELF0.4OUT-REDO4-Cluster_170081	V5_UCLUSTfixed_0.90-Cluster_98957	-	-	-	-
>evm_27.model.AmTr_v1.0_scaffold00135.20 pacid=31560971 transcript=evm_27.model.AmTr_v1.0_scaffold00135.20 locus=evm_27.TU.AmTr_v1.0_scaffold00135.20 ID=evm_27.model.AmTr_v1.0_scaffold00135.20.v1.0 annot-version=v1.0	Ambtr_seq11704	P:GO:0006096; P:GO:0006094; F:GO:0004347	P:GO:0005975;P:GO:0006091;P:GO:0009056;F:GO:0003824;P:GO:0009058;P:GO:0044711;P:GO:0006139;P:GO:0044712;P:GO:0044723	Y (0.999 | 1-41)	C	1	V5_BLAST_0.9SELF0.4OUT-REDO4-Cluster_163632	V5_UCLUSTfixed_0.90-Cluster_96688	-	-	-	-
>evm_27.model.AmTr_v1.0_scaffold02831.1 pacid=31560986 transcript=evm_27.model.AmTr_v1.0_scaffold02831.1 locus=evm_27.TU.AmTr_v1.0_scaffold02831.1 ID=evm_27.model.AmTr_v1.0_scaffold02831.1.v1.0 annot-version=v1.0	Ambtr_seq11719		-	Y (0.861 | 1-39)	C	1	V5_BLAST_0.9SELF0.4OUT-REDO4-Cluster_168900	V5_UCLUSTfixed_0.90-Cluster_57988	-	-	-	-
>evm_27.model.AmTr_v1.0_scaffold00174.29 pacid=31561022 transcript=evm_27.model.AmTr_v1.0_scaffold00174.29 locus=evm_27.TU.AmTr_v1.0_scaffold00174.29 ID=evm_27.model.AmTr_v1.0_scaffold00174.29.v1.0 annot-version=v1.0	Ambtr_seq11755	F:GO:0051539; P:GO:0009435; F:GO:0008987	F:GO:0003824;P:GO:0009058;F:GO:0005488;P:GO:0044711;P:GO:0006139	Y (0.928 | 1-51)	C	1	V5_BLAST_0.9SELF0.4OUT-REDO4-Cluster_169336	V5_UCLUSTfixed_0.90-Cluster_96615	-	-	-	-
>evm_27.model.AmTr_v1.0_scaffold00073.51 pacid=31561041 transcript=evm_27.model.AmTr_v1.0_scaffold00073.51 locus=evm_27.TU.AmTr_v1.0_scaffold00073.51 ID=evm_27.model.AmTr_v1.0_scaffold00073.51.v1.0 annot-version=v1.0	Ambtr_seq11774		-	Y (1.0 | 1-61)	C	1	V5_BLAST_0.9SELF0.4OUT-REDO4-Cluster_162097	V5_UCLUSTfixed_0.90-Cluster_95601	-	-	-	-
>evm_27.model.AmTr_v1.0_scaffold05100.1 pacid=31561101 transcript=evm_27.model.AmTr_v1.0_scaffold05100.1 locus=evm_27.TU.AmTr_v1.0_scaffold05100.1 ID=evm_27.model.AmTr_v1.0_scaffold05100.1.v1.0 annot-version=v1.0	Ambtr_seq11834		-	Y (0.997 | 1-48)	C	1	V5_BLAST_0.9SELF0.4OUT-REDO4-Cluster_982	V5_UCLUSTfixed_0.90-Cluster_98957	-	-	-	-
>evm_27.model.AmTr_v1.0_scaffold00071.140 pacid=31561117 transcript=evm_27.model.AmTr_v1.0_scaffold00071.140 locus=evm_27.TU.AmTr_v1.0_scaffold00071.140 ID=evm_27.model.AmTr_v1.0_scaffold00071.140.v1.0 annot-version=v1.0	Ambtr_seq11850		-	Y (1.0 | 1-33)	C	1	V5_BLAST_0.9SELF0.4OUT-REDO4-Cluster_988	V5_UCLUSTfixed_0.90-Cluster_681	-	-	-	-
>evm_27.model.AmTr_v1.0_scaffold00071.222 pacid=31561124 transcript=evm_27.model.AmTr_v1.0_scaffold00071.222 locus=evm_27.TU.AmTr_v1.0_scaffold00071.222 ID=evm_27.model.AmTr_v1.0_scaffold00071.222.v1.0 annot-version=v1.0	Ambtr_seq11857		-	Y (1.0 | 1-38)	C	1	V5_BLAST_0.9SELF0.4OUT-REDO4-Cluster_168789	V5_UCLUSTfixed_0.90-Cluster_684	-	-	-	-
>evm_27.model.AmTr_v1.0_scaffold00071.93 pacid=31561125 transcript=evm_27.model.AmTr_v1.0_scaffold00071.93 locus=evm_27.TU.AmTr_v1.0_scaffold00071.93 ID=evm_27.model.AmTr_v1.0_scaffold00071.93.v1.0 annot-version=v1.0	Ambtr_seq11858		-	Y (0.845 | 1-35)	C	1	V5_BLAST_0.9SELF0.4OUT-REDO4-Cluster_164219	V5_UCLUSTfixed_0.90-Cluster_97696	-	-	-	-
>evm_27.model.AmTr_v1.0_scaffold00071.5 pacid=31561130 transcript=evm_27.model.AmTr_v1.0_scaffold00071.5 locus=evm_27.TU.AmTr_v1.0_scaffold00071.5 ID=evm_27.model.AmTr_v1.0_scaffold00071.5.v1.0 annot-version=v1.0	Ambtr_seq11863	P:GO:0045454; F:GO:0015035; P:GO:0006662	P:GO:0019725;F:GO:0003824;P:GO:0008152;P:GO:0044710	Y (0.985 | 1-23)	C	1	V5_BLAST_0.9SELF0.4OUT-REDO4-Cluster_165966	V5_UCLUSTfixed_0.90-Cluster_96817	-	-	-	-
>evm_27.model.AmTr_v1.0_scaffold00071.171 pacid=31561132 transcript=evm_27.model.AmTr_v1.0_scaffold00071.171 locus=evm_27.TU.AmTr_v1.0_scaffold00071.171 ID=evm_27.model.AmTr_v1.0_scaffold00071.171.v1.0 annot-version=v1.0	Ambtr_seq11865	F:GO:0019205; P:GO:0006139; F:GO:0005524	F:GO:0000166;F:GO:0016301;P:GO:0006139	Y (0.884 | 1-37)	C	1	V5_BLAST_0.9SELF0.4OUT-REDO4-Cluster_162600	V5_UCLUSTfixed_0.90-Cluster_96021	-	-	-	-
>evm_27.model.AmTr_v1.0_scaffold00071.178 pacid=31561138 transcript=evm_27.model.AmTr_v1.0_scaffold00071.178 locus=evm_27.TU.AmTr_v1.0_scaffold00071.178 ID=evm_27.model.AmTr_v1.0_scaffold00071.178.v1.0 annot-version=v1.0	Ambtr_seq11871		-	Y (0.998 | 1-32)	C	1	V5_BLAST_0.9SELF0.4OUT-REDO4-Cluster_170087	V5_UCLUSTfixed_0.90-Cluster_96771	-	-	-	-
>evm_27.model.AmTr_v1.0_scaffold00071.12 pacid=31561156 transcript=evm_27.model.AmTr_v1.0_scaffold00071.12 locus=evm_27.TU.AmTr_v1.0_scaffold00071.12 ID=evm_27.model.AmTr_v1.0_scaffold00071.12.v1.0 annot-version=v1.0	Ambtr_seq11889	P:GO:0055114; F:GO:0016655; C:GO:0005886	F:GO:0003824;P:GO:0008152;P:GO:0044710;C:GO:0005886	Y (1.0 | 1-41)	C	1	V5_BLAST_0.9SELF0.4OUT-REDO4-Cluster_163759	V5_UCLUSTfixed_0.90-Cluster_97219	-	-	-	-
>evm_27.model.AmTr_v1.0_scaffold00071.105 pacid=31561180 transcript=evm_27.model.AmTr_v1.0_scaffold00071.105 locus=evm_27.TU.AmTr_v1.0_scaffold00071.105 ID=evm_27.model.AmTr_v1.0_scaffold00071.105.v1.0 annot-version=v1.0	Ambtr_seq11913		-	Y (0.735 | 1-57)	C	1	V5_BLAST_0.9SELF0.4OUT-REDO4-Cluster_1015	V5_UCLUSTfixed_0.90-Cluster_701	-	-	-	-
>evm_27.model.AmTr_v1.0_scaffold00071.92 pacid=31561223 transcript=evm_27.model.AmTr_v1.0_scaffold00071.92 locus=evm_27.TU.AmTr_v1.0_scaffold00071.92 ID=evm_27.model.AmTr_v1.0_scaffold00071.92.v1.0 annot-version=v1.0	Ambtr_seq11956		-	Y (0.998 | 1-51)	C	1	V5_BLAST_0.9SELF0.4OUT-REDO4-Cluster_163344	V5_UCLUSTfixed_0.90-Cluster_101871	-	-	-	-
>evm_27.model.AmTr_v1.0_scaffold00071.135 pacid=31561226 transcript=evm_27.model.AmTr_v1.0_scaffold00071.135 locus=evm_27.TU.AmTr_v1.0_scaffold00071.135 ID=evm_27.model.AmTr_v1.0_scaffold00071.135.v1.0 annot-version=v1.0	Ambtr_seq11959		-	Y (0.998 | 1-31)	C	1	V5_BLAST_0.9SELF0.4OUT-REDO4-Cluster_165027	V5_UCLUSTfixed_0.90-Cluster_98471	-	-	-	-
>evm_27.model.AmTr_v1.0_scaffold00071.87 pacid=31561227 transcript=evm_27.model.AmTr_v1.0_scaffold00071.87 locus=evm_27.TU.AmTr_v1.0_scaffold00071.87 ID=evm_27.model.AmTr_v1.0_scaffold00071.87.v1.0 annot-version=v1.0	Ambtr_seq11960	P:GO:0042274	P:GO:0008150	Y (0.999 | 1-21)	C	1	V5_BLAST_0.9SELF0.4OUT-REDO4-Cluster_1030	V5_UCLUSTfixed_0.90-Cluster_714	-	-	-	-
>evm_27.model.AmTr_v1.0_scaffold00071.196 pacid=31561233 transcript=evm_27.model.AmTr_v1.0_scaffold00071.196 locus=evm_27.TU.AmTr_v1.0_scaffold00071.196 ID=evm_27.model.AmTr_v1.0_scaffold00071.196.v1.0 annot-version=v1.0	Ambtr_seq11966	P:GO:0055114; F:GO:0016491	F:GO:0003824;P:GO:0008152;P:GO:0044710	Y (1.0 | 1-32)	C	1	V5_BLAST_0.9SELF0.4OUT-REDO4-Cluster_162720	V5_UCLUSTfixed_0.90-Cluster_96146	-	-	-	-
>evm_27.model.AmTr_v1.0_scaffold00071.217 pacid=31561259 transcript=evm_27.model.AmTr_v1.0_scaffold00071.217 locus=evm_27.TU.AmTr_v1.0_scaffold00071.217 ID=evm_27.model.AmTr_v1.0_scaffold00071.217.v1.0 annot-version=v1.0	Ambtr_seq11992	C:GO:0016021; P:GO:0006810; F:GO:0005215; F:GO:0016887; F:GO:0005524	F:GO:0000166;C:GO:0016020;P:GO:0006810;F:GO:0005215;F:GO:0016787	Y (1.0 | 1-51)	C	1	V5_BLAST_0.9SELF0.4OUT-REDO4-Cluster_163465	V5_UCLUSTfixed_0.90-Cluster_96899	-	-	-	-
>evm_27.model.AmTr_v1.0_scaffold00071.89 pacid=31561261 transcript=evm_27.model.AmTr_v1.0_scaffold00071.89 locus=evm_27.TU.AmTr_v1.0_scaffold00071.89 ID=evm_27.model.AmTr_v1.0_scaffold00071.89.v1.0 annot-version=v1.0	Ambtr_seq11994		-	Y (0.999 | 1-51)	C	1	V5_BLAST_0.9SELF0.4OUT-REDO4-Cluster_168719	V5_UCLUSTfixed_0.90-Cluster_101619	-	-	-	-
>evm_27.model.AmTr_v1.0_scaffold00071.42 pacid=31561317 transcript=evm_27.model.AmTr_v1.0_scaffold00071.42 locus=evm_27.TU.AmTr_v1.0_scaffold00071.42 ID=evm_27.model.AmTr_v1.0_scaffold00071.42.v1.0 annot-version=v1.0	Ambtr_seq12050	F:GO:0009378; P:GO:0006310; P:GO:0006281	P:GO:0006259;P:GO:0006950;F:GO:0016787	Y (0.737 | 1-72)	C	1	V5_BLAST_0.9SELF0.4OUT-REDO4-Cluster_163756	V5_UCLUSTfixed_0.90-Cluster_97216	-	-	-	-
>evm_27.model.AmTr_v1.0_scaffold00071.182 pacid=31561322 transcript=evm_27.model.AmTr_v1.0_scaffold00071.182 locus=evm_27.TU.AmTr_v1.0_scaffold00071.182 ID=evm_27.model.AmTr_v1.0_scaffold00071.182.v1.0 annot-version=v1.0	Ambtr_seq12055		-	Y (0.981 | 1-24)	C	1	V5_BLAST_0.9SELF0.4OUT-REDO4-Cluster_150970	V5_UCLUSTfixed_0.90-Cluster_86229	-	-	UniqueCluster_50	X
>evm_27.model.AmTr_v1.0_scaffold00161.1 pacid=31561337 transcript=evm_27.model.AmTr_v1.0_scaffold00161.1 locus=evm_27.TU.AmTr_v1.0_scaffold00161.1 ID=evm_27.model.AmTr_v1.0_scaffold00161.1.v1.0 annot-version=v1.0	Ambtr_seq12070		-	Y (0.704 | 1-41)	C	1	V5_BLAST_0.9SELF0.4OUT-REDO4-Cluster_1090	V5_UCLUSTfixed_0.90-Cluster_752	-	-	-	-
>evm_27.model.AmTr_v1.0_scaffold00161.31 pacid=31561340 transcript=evm_27.model.AmTr_v1.0_scaffold00161.31 locus=evm_27.TU.AmTr_v1.0_scaffold00161.31 ID=evm_27.model.AmTr_v1.0_scaffold00161.31.v1.0 annot-version=v1.0	Ambtr_seq12073		-	Y (0.887 | 1-52)	C	1	V5_BLAST_0.9SELF0.4OUT-REDO4-Cluster_164290	V5_UCLUSTfixed_0.90-Cluster_97770	-	-	-	-
>evm_27.model.AmTr_v1.0_scaffold00161.12 pacid=31561350 transcript=evm_27.model.AmTr_v1.0_scaffold00161.12 locus=evm_27.TU.AmTr_v1.0_scaffold00161.12 ID=evm_27.model.AmTr_v1.0_scaffold00161.12.v1.0 annot-version=v1.0	Ambtr_seq12083		-	Y (0.926 | 1-32)	C	1	V5_BLAST_0.9SELF0.4OUT-REDO4-Cluster_1100	V5_UCLUSTfixed_0.90-Cluster_45138	-	-	-	-
>evm_27.model.AmTr_v1.0_scaffold00161.24 pacid=31561361 transcript=evm_27.model.AmTr_v1.0_scaffold00161.24 locus=evm_27.TU.AmTr_v1.0_scaffold00161.24 ID=evm_27.model.AmTr_v1.0_scaffold00161.24.v1.0 annot-version=v1.0	Ambtr_seq12094	F:GO:0003723; F:GO:0009982; P:GO:0009451; P:GO:0001522	F:GO:0003723;F:GO:0003824;P:GO:0006139	Y (1.0 | 1-71)	C	1	V5_BLAST_0.9SELF0.4OUT-REDO4-Cluster_169908	V5_UCLUSTfixed_0.90-Cluster_96198	-	-	-	-
>evm_27.model.AmTr_v1.0_scaffold00128.39 pacid=31561363 transcript=evm_27.model.AmTr_v1.0_scaffold00128.39 locus=evm_27.TU.AmTr_v1.0_scaffold00128.39 ID=evm_27.model.AmTr_v1.0_scaffold00128.39.v1.0 annot-version=v1.0	Ambtr_seq12096		-	Y (0.987 | 1-81)	C	1	V5_BLAST_0.9SELF0.4OUT-REDO4-Cluster_163822	V5_UCLUSTfixed_0.90-Cluster_96710	-	-	-	-
>evm_27.model.AmTr_v1.0_scaffold00067.132 pacid=31561436 transcript=evm_27.model.AmTr_v1.0_scaffold00067.132 locus=evm_27.TU.AmTr_v1.0_scaffold00067.132 ID=evm_27.model.AmTr_v1.0_scaffold00067.132.v1.0 annot-version=v1.0	Ambtr_seq12169	P:GO:0000105	P:GO:0009058;P:GO:0044763;P:GO:0044711;P:GO:0009987	Y (0.998 | 1-41)	C	1	V5_BLAST_0.9SELF0.4OUT-REDO4-Cluster_165674	V5_UCLUSTfixed_0.90-Cluster_92615	-	-	-	-
>evm_27.model.AmTr_v1.0_scaffold00067.178 pacid=31561467 transcript=evm_27.model.AmTr_v1.0_scaffold00067.178 locus=evm_27.TU.AmTr_v1.0_scaffold00067.178 ID=evm_27.model.AmTr_v1.0_scaffold00067.178.v1.0 annot-version=v1.0	Ambtr_seq12200	P:GO:0006412; C:GO:0005840; C:GO:0005622; F:GO:0003735	F:GO:0005198;C:GO:0005840;P:GO:0006412	Y (1.0 | 1-41)	C	1	V5_BLAST_0.9SELF0.4OUT-REDO4-Cluster_163832	V5_UCLUSTfixed_0.90-Cluster_97306	-	-	-	-
>evm_27.model.AmTr_v1.0_scaffold00067.21 pacid=31561476 transcript=evm_27.model.AmTr_v1.0_scaffold00067.21 locus=evm_27.TU.AmTr_v1.0_scaffold00067.21 ID=evm_27.model.AmTr_v1.0_scaffold00067.21.v1.0 annot-version=v1.0	Ambtr_seq12209		-	Y (0.996 | 1-37)	C	1	V5_BLAST_0.9SELF0.4OUT-REDO4-Cluster_168006	V5_UCLUSTfixed_0.90-Cluster_101026	-	-	-	-
>evm_27.model.AmTr_v1.0_scaffold00067.203 pacid=31561477 transcript=evm_27.model.AmTr_v1.0_scaffold00067.203 locus=evm_27.TU.AmTr_v1.0_scaffold00067.203 ID=evm_27.model.AmTr_v1.0_scaffold00067.203.v1.0 annot-version=v1.0	Ambtr_seq12210		-	Y (0.862 | 1-29)	C	1	V5_BLAST_0.9SELF0.4OUT-REDO4-Cluster_164082	V5_UCLUSTfixed_0.90-Cluster_97576	-	UniqueCluster_2387	-	X
>evm_27.model.AmTr_v1.0_scaffold00067.230 pacid=31561487 transcript=evm_27.model.AmTr_v1.0_scaffold00067.230 locus=evm_27.TU.AmTr_v1.0_scaffold00067.230 ID=evm_27.model.AmTr_v1.0_scaffold00067.230.v1.0 annot-version=v1.0	Ambtr_seq12220	F:GO:0005515	F:GO:0005515	Y (0.995 | 1-59)	C	1	V5_BLAST_0.9SELF0.4OUT-REDO4-Cluster_169201	V5_UCLUSTfixed_0.90-Cluster_97577	-	-	-	-
>evm_27.model.AmTr_v1.0_scaffold00067.129 pacid=31561504 transcript=evm_27.model.AmTr_v1.0_scaffold00067.129 locus=evm_27.TU.AmTr_v1.0_scaffold00067.129 ID=evm_27.model.AmTr_v1.0_scaffold00067.129.v1.0 annot-version=v1.0	Ambtr_seq12237		-	Y (0.967 | 1-62)	C	1	V5_BLAST_0.9SELF0.4OUT-REDO4-Cluster_164093	V5_UCLUSTfixed_0.90-Cluster_822	-	-	-	-
>evm_27.model.AmTr_v1.0_scaffold00067.91 pacid=31561519 transcript=evm_27.model.AmTr_v1.0_scaffold00067.91 locus=evm_27.TU.AmTr_v1.0_scaffold00067.91 ID=evm_27.model.AmTr_v1.0_scaffold00067.91.v1.0 annot-version=v1.0	Ambtr_seq12252		-	Y (1.0 | 1-41)	C	1	V5_BLAST_0.9SELF0.4OUT-REDO4-Cluster_169346	V5_UCLUSTfixed_0.90-Cluster_79192	-	-	-	-
>evm_27.model.AmTr_v1.0_scaffold00067.57 pacid=31561551 transcript=evm_27.model.AmTr_v1.0_scaffold00067.57 locus=evm_27.TU.AmTr_v1.0_scaffold00067.57 ID=evm_27.model.AmTr_v1.0_scaffold00067.57.v1.0 annot-version=v1.0	Ambtr_seq12284		-	Y (0.962 | 1-80)	C	1	V5_BLAST_0.9SELF0.4OUT-REDO4-Cluster_1206	V5_UCLUSTfixed_0.90-Cluster_841	-	-	-	-
>evm_27.model.AmTr_v1.0_scaffold00067.62 pacid=31561559 transcript=evm_27.model.AmTr_v1.0_scaffold00067.62 locus=evm_27.TU.AmTr_v1.0_scaffold00067.62 ID=evm_27.model.AmTr_v1.0_scaffold00067.62.v1.0 annot-version=v1.0	Ambtr_seq12292		-	Y (0.981 | 1-31)	C	1	V5_BLAST_0.9SELF0.4OUT-REDO4-Cluster_1211	V5_UCLUSTfixed_0.90-Cluster_52185	-	-	-	-
>evm_27.model.AmTr_v1.0_scaffold00067.20 pacid=31561579 transcript=evm_27.model.AmTr_v1.0_scaffold00067.20 locus=evm_27.TU.AmTr_v1.0_scaffold00067.20 ID=evm_27.model.AmTr_v1.0_scaffold00067.20.v1.0 annot-version=v1.0	Ambtr_seq12312		-	Y (0.999 | 1-41)	C	1	V5_BLAST_0.9SELF0.4OUT-REDO4-Cluster_163828	V5_UCLUSTfixed_0.90-Cluster_101426	-	-	-	-
>evm_27.model.AmTr_v1.0_scaffold00067.181 pacid=31561589 transcript=evm_27.model.AmTr_v1.0_scaffold00067.181 locus=evm_27.TU.AmTr_v1.0_scaffold00067.181 ID=evm_27.model.AmTr_v1.0_scaffold00067.181.v1.0 annot-version=v1.0	Ambtr_seq12322		-	Y (0.937 | 1-82)	C	1	V5_BLAST_0.9SELF0.4OUT-REDO4-Cluster_1229	V5_UCLUSTfixed_0.90-Cluster_857	-	-	-	-
>evm_27.model.AmTr_v1.0_scaffold00067.222 pacid=31561603 transcript=evm_27.model.AmTr_v1.0_scaffold00067.222 locus=evm_27.TU.AmTr_v1.0_scaffold00067.222 ID=evm_27.model.AmTr_v1.0_scaffold00067.222.v1.0 annot-version=v1.0	Ambtr_seq12336		-	Y (0.956 | 1-34)	C	1	V5_BLAST_0.9SELF0.4OUT-REDO4-Cluster_1235	V5_UCLUSTfixed_0.90-Cluster_864	-	-	-	-
>evm_27.model.AmTr_v1.0_scaffold00067.199 pacid=31561617 transcript=evm_27.model.AmTr_v1.0_scaffold00067.199 locus=evm_27.TU.AmTr_v1.0_scaffold00067.199 ID=evm_27.model.AmTr_v1.0_scaffold00067.199.v1.0 annot-version=v1.0	Ambtr_seq12350	P:GO:0055114; F:GO:0045300; P:GO:0006631	F:GO:0003824;P:GO:0006629;P:GO:0044763;P:GO:0009987	Y (0.999 | 1-32)	C	1	V5_BLAST_0.9SELF0.4OUT-REDO4-Cluster_1242	V5_UCLUSTfixed_0.90-Cluster_100777	-	-	-	-
>evm_27.model.AmTr_v1.0_scaffold00067.52 pacid=31561621 transcript=evm_27.model.AmTr_v1.0_scaffold00067.52 locus=evm_27.TU.AmTr_v1.0_scaffold00067.52 ID=evm_27.model.AmTr_v1.0_scaffold00067.52.v1.0 annot-version=v1.0	Ambtr_seq12354		-	Y (0.744 | 1-62)	C	1	V5_BLAST_0.9SELF0.4OUT-REDO4-Cluster_162888	V5_UCLUSTfixed_0.90-Cluster_96306	-	-	-	-
>evm_27.model.AmTr_v1.0_scaffold00067.169 pacid=31561624 transcript=evm_27.model.AmTr_v1.0_scaffold00067.169 locus=evm_27.TU.AmTr_v1.0_scaffold00067.169 ID=evm_27.model.AmTr_v1.0_scaffold00067.169.v1.0 annot-version=v1.0	Ambtr_seq12357		-	Y (0.744 | 1-41)	C	1	V5_BLAST_0.9SELF0.4OUT-REDO4-Cluster_164089	V5_UCLUSTfixed_0.90-Cluster_873	-	-	-	-
>evm_27.model.AmTr_v1.0_scaffold00158.11 pacid=31561660 transcript=evm_27.model.AmTr_v1.0_scaffold00158.11 locus=evm_27.TU.AmTr_v1.0_scaffold00158.11 ID=evm_27.model.AmTr_v1.0_scaffold00158.11.v1.0 annot-version=v1.0	Ambtr_seq12393		-	Y (0.974 | 1-42)	C	1	V5_BLAST_0.9SELF0.4OUT-REDO4-Cluster_1266	V5_UCLUSTfixed_0.90-Cluster_888	-	-	-	-
>evm_27.model.AmTr_v1.0_scaffold00033.33 pacid=31561676 transcript=evm_27.model.AmTr_v1.0_scaffold00033.33 locus=evm_27.TU.AmTr_v1.0_scaffold00033.33 ID=evm_27.model.AmTr_v1.0_scaffold00033.33.v1.0 annot-version=v1.0	Ambtr_seq12409		-	Y (0.996 | 1-39)	C	1	V5_BLAST_0.9SELF0.4OUT-REDO4-Cluster_164792	V5_UCLUSTfixed_0.90-Cluster_97029	-	-	-	-
>evm_27.model.AmTr_v1.0_scaffold00033.96 pacid=31561680 transcript=evm_27.model.AmTr_v1.0_scaffold00033.96 locus=evm_27.TU.AmTr_v1.0_scaffold00033.96 ID=evm_27.model.AmTr_v1.0_scaffold00033.96.v1.0 annot-version=v1.0	Ambtr_seq12413		-	Y (0.963 | 1-28)	C	1	V5_BLAST_0.9SELF0.4OUT-REDO4-Cluster_1281	V5_UCLUSTfixed_0.90-Cluster_899	-	-	-	-
>evm_27.model.AmTr_v1.0_scaffold00033.150 pacid=31561694 transcript=evm_27.model.AmTr_v1.0_scaffold00033.150 locus=evm_27.TU.AmTr_v1.0_scaffold00033.150 ID=evm_27.model.AmTr_v1.0_scaffold00033.150.v1.0 annot-version=v1.0	Ambtr_seq12427		-	Y (0.987 | 1-45)	C	1	V5_BLAST_0.9SELF0.4OUT-REDO4-Cluster_163616	V5_UCLUSTfixed_0.90-Cluster_45272	-	-	-	-
>evm_27.model.AmTr_v1.0_scaffold00033.236 pacid=31561708 transcript=evm_27.model.AmTr_v1.0_scaffold00033.236 locus=evm_27.TU.AmTr_v1.0_scaffold00033.236 ID=evm_27.model.AmTr_v1.0_scaffold00033.236.v1.0 annot-version=v1.0	Ambtr_seq12441		-	Y (0.998 | 1-64)	C	1	V5_BLAST_0.9SELF0.4OUT-REDO4-Cluster_169857	V5_UCLUSTfixed_0.90-Cluster_101451	-	-	-	-
>evm_27.model.AmTr_v1.0_scaffold00033.267 pacid=31561712 transcript=evm_27.model.AmTr_v1.0_scaffold00033.267 locus=evm_27.TU.AmTr_v1.0_scaffold00033.267 ID=evm_27.model.AmTr_v1.0_scaffold00033.267.v1.0 annot-version=v1.0	Ambtr_seq12445		-	Y (0.998 | 1-42)	C	1	V5_BLAST_0.9SELF0.4OUT-REDO4-Cluster_1295	V5_UCLUSTfixed_0.90-Cluster_46094	-	-	-	-
>evm_27.model.AmTr_v1.0_scaffold00033.67 pacid=31561725 transcript=evm_27.model.AmTr_v1.0_scaffold00033.67 locus=evm_27.TU.AmTr_v1.0_scaffold00033.67 ID=evm_27.model.AmTr_v1.0_scaffold00033.67.v1.0 annot-version=v1.0	Ambtr_seq12458		-	Y (1.0 | 1-22)	C	1	V5_BLAST_0.9SELF0.4OUT-REDO4-Cluster_1303	V5_UCLUSTfixed_0.90-Cluster_916	-	-	-	-
>evm_27.model.AmTr_v1.0_scaffold00033.105 pacid=31561739 transcript=evm_27.model.AmTr_v1.0_scaffold00033.105 locus=evm_27.TU.AmTr_v1.0_scaffold00033.105 ID=evm_27.model.AmTr_v1.0_scaffold00033.105.v1.0 annot-version=v1.0	Ambtr_seq12472	F:GO:0008168; P:GO:0008152	P:GO:0008152;F:GO:0016740	Y (0.997 | 1-33)	C	1	V5_BLAST_0.9SELF0.4OUT-REDO4-Cluster_165573	V5_UCLUSTfixed_0.90-Cluster_98947	-	-	-	-
>evm_27.model.AmTr_v1.0_scaffold00033.11 pacid=31561765 transcript=evm_27.model.AmTr_v1.0_scaffold00033.11 locus=evm_27.TU.AmTr_v1.0_scaffold00033.11 ID=evm_27.model.AmTr_v1.0_scaffold00033.11.v1.0 annot-version=v1.0	Ambtr_seq12498	P:GO:0006813; P:GO:0055085; C:GO:0016021; F:GO:0015299; P:GO:0006812	C:GO:0016020;P:GO:0006810;F:GO:0005215	Y (0.991 | 1-92)	C	1	V5_BLAST_0.9SELF0.4OUT-REDO4-Cluster_164475	V5_UCLUSTfixed_0.90-Cluster_97954	-	-	-	-
>evm_27.model.AmTr_v1.0_scaffold00033.149 pacid=31561768 transcript=evm_27.model.AmTr_v1.0_scaffold00033.149 locus=evm_27.TU.AmTr_v1.0_scaffold00033.149 ID=evm_27.model.AmTr_v1.0_scaffold00033.149.v1.0 annot-version=v1.0	Ambtr_seq12501		-	Y (0.982 | 1-51)	C	1	V5_BLAST_0.9SELF0.4OUT-REDO4-Cluster_1319	V5_UCLUSTfixed_0.90-Cluster_45561	-	-	-	-
>evm_27.model.AmTr_v1.0_scaffold00033.68 pacid=31561776 transcript=evm_27.model.AmTr_v1.0_scaffold00033.68 locus=evm_27.TU.AmTr_v1.0_scaffold00033.68 ID=evm_27.model.AmTr_v1.0_scaffold00033.68.v1.0 annot-version=v1.0	Ambtr_seq12509		-	Y (0.999 | 1-35)	C	1	V5_BLAST_0.9SELF0.4OUT-REDO4-Cluster_159626	V5_UCLUSTfixed_0.90-Cluster_85688	-	-	-	-
>evm_27.model.AmTr_v1.0_scaffold00033.156 pacid=31561787 transcript=evm_27.model.AmTr_v1.0_scaffold00033.156 locus=evm_27.TU.AmTr_v1.0_scaffold00033.156 ID=evm_27.model.AmTr_v1.0_scaffold00033.156.v1.0 annot-version=v1.0	Ambtr_seq12520		-	Y (0.985 | 1-36)	C	1	V5_BLAST_0.9SELF0.4OUT-REDO4-Cluster_169371	V5_UCLUSTfixed_0.90-Cluster_102152	-	-	-	-
>evm_27.model.AmTr_v1.0_scaffold00033.135 pacid=31561806 transcript=evm_27.model.AmTr_v1.0_scaffold00033.135 locus=evm_27.TU.AmTr_v1.0_scaffold00033.135 ID=evm_27.model.AmTr_v1.0_scaffold00033.135.v1.0 annot-version=v1.0	Ambtr_seq12539		-	Y (0.999 | 1-41)	C	1	V5_BLAST_0.9SELF0.4OUT-REDO4-Cluster_165918	V5_UCLUSTfixed_0.90-Cluster_99246	-	-	-	-
>evm_27.model.AmTr_v1.0_scaffold00033.204 pacid=31561810 transcript=evm_27.model.AmTr_v1.0_scaffold00033.204 locus=evm_27.TU.AmTr_v1.0_scaffold00033.204 ID=evm_27.model.AmTr_v1.0_scaffold00033.204.v1.0 annot-version=v1.0	Ambtr_seq12543	F:GO:0016758; P:GO:0008152	P:GO:0008152;F:GO:0016740	Y (0.814 | 1-40)	C	1	V5_BLAST_0.9SELF0.4OUT-REDO4-Cluster_1335	V5_UCLUSTfixed_0.90-Cluster_52548	-	-	-	-
>evm_27.model.AmTr_v1.0_scaffold00033.177 pacid=31561813 transcript=evm_27.model.AmTr_v1.0_scaffold00033.177 locus=evm_27.TU.AmTr_v1.0_scaffold00033.177 ID=evm_27.model.AmTr_v1.0_scaffold00033.177.v1.0 annot-version=v1.0	Ambtr_seq12546	P:GO:0006468; F:GO:0005524; F:GO:0004672	F:GO:0000166;P:GO:0006464;F:GO:0016301	Y (0.968 | 1-60)	C	1	V5_BLAST_0.9SELF0.4OUT-REDO4-Cluster_167479	V5_UCLUSTfixed_0.90-Cluster_100621	-	-	-	-
>evm_27.model.AmTr_v1.0_scaffold00033.123 pacid=31561829 transcript=evm_27.model.AmTr_v1.0_scaffold00033.123 locus=evm_27.TU.AmTr_v1.0_scaffold00033.123 ID=evm_27.model.AmTr_v1.0_scaffold00033.123.v1.0 annot-version=v1.0	Ambtr_seq12562		-	Y (0.945 | 1-52)	C	1	V5_BLAST_0.9SELF0.4OUT-REDO4-Cluster_164385	V5_UCLUSTfixed_0.90-Cluster_97146	-	-	-	-
>evm_27.model.AmTr_v1.0_scaffold00033.65 pacid=31561836 transcript=evm_27.model.AmTr_v1.0_scaffold00033.65 locus=evm_27.TU.AmTr_v1.0_scaffold00033.65 ID=evm_27.model.AmTr_v1.0_scaffold00033.65.v1.0 annot-version=v1.0	Ambtr_seq12569		-	Y (0.999 | 1-32)	C	1	V5_BLAST_0.9SELF0.4OUT-REDO4-Cluster_164080	V5_UCLUSTfixed_0.90-Cluster_84635	-	-	-	-
>evm_27.model.AmTr_v1.0_scaffold00033.238 pacid=31561838 transcript=evm_27.model.AmTr_v1.0_scaffold00033.238 locus=evm_27.TU.AmTr_v1.0_scaffold00033.238 ID=evm_27.model.AmTr_v1.0_scaffold00033.238.v1.0 annot-version=v1.0	Ambtr_seq12571	P:GO:0042450; F:GO:0004056	F:GO:0003824;P:GO:0009058;P:GO:0044763;P:GO:0044711;P:GO:0009987	Y (0.995 | 1-49)	C	1	V5_BLAST_0.9SELF0.4OUT-REDO4-Cluster_163254	V5_UCLUSTfixed_0.90-Cluster_96689	-	-	-	-
>evm_27.model.AmTr_v1.0_scaffold00033.199 pacid=31561841 transcript=evm_27.model.AmTr_v1.0_scaffold00033.199 locus=evm_27.TU.AmTr_v1.0_scaffold00033.199 ID=evm_27.model.AmTr_v1.0_scaffold00033.199.v1.0 annot-version=v1.0	Ambtr_seq12574	P:GO:0008152; F:GO:0003824; P:GO:0016114; F:GO:0008661	P:GO:0006629;P:GO:0009058;P:GO:0044763;P:GO:0044711;F:GO:0016740;P:GO:0009987	Y (0.994 | 1-41)	C	1	V5_BLAST_0.9SELF0.4OUT-REDO4-Cluster_164452	V5_UCLUSTfixed_0.90-Cluster_99888	-	-	-	-
>evm_27.model.AmTr_v1.0_scaffold00033.256 pacid=31561844 transcript=evm_27.model.AmTr_v1.0_scaffold00033.256 locus=evm_27.TU.AmTr_v1.0_scaffold00033.256 ID=evm_27.model.AmTr_v1.0_scaffold00033.256.v1.0 annot-version=v1.0	Ambtr_seq12577	F:GO:0003697; P:GO:0006260	F:GO:0003677;P:GO:0009058;P:GO:0006259	Y (0.935 | 1-35)	C	1	V5_BLAST_0.9SELF0.4OUT-REDO4-Cluster_163278	V5_UCLUSTfixed_0.90-Cluster_955	-	-	-	-
>evm_27.model.AmTr_v1.0_scaffold00033.61 pacid=31561845 transcript=evm_27.model.AmTr_v1.0_scaffold00033.61 locus=evm_27.TU.AmTr_v1.0_scaffold00033.61 ID=evm_27.model.AmTr_v1.0_scaffold00033.61.v1.0 annot-version=v1.0	Ambtr_seq12578		-	Y (0.999 | 1-38)	C	1	V5_BLAST_0.9SELF0.4OUT-REDO4-Cluster_1348	V5_UCLUSTfixed_0.90-Cluster_956	-	-	-	-
>evm_27.model.AmTr_v1.0_scaffold00033.140 pacid=31561871 transcript=evm_27.model.AmTr_v1.0_scaffold00033.140 locus=evm_27.TU.AmTr_v1.0_scaffold00033.140 ID=evm_27.model.AmTr_v1.0_scaffold00033.140.v1.0 annot-version=v1.0	Ambtr_seq12604		-	Y (0.982 | 1-42)	C	1	V5_BLAST_0.9SELF0.4OUT-REDO4-Cluster_1359	V5_UCLUSTfixed_0.90-Cluster_45952	-	-	-	-
>evm_27.model.AmTr_v1.0_scaffold00033.73 pacid=31561880 transcript=evm_27.model.AmTr_v1.0_scaffold00033.73 locus=evm_27.TU.AmTr_v1.0_scaffold00033.73 ID=evm_27.model.AmTr_v1.0_scaffold00033.73.v1.0 annot-version=v1.0	Ambtr_seq12613		-	Y (0.976 | 1-35)	C	1	V5_BLAST_0.9SELF0.4OUT-REDO4-Cluster_163611	V5_UCLUSTfixed_0.90-Cluster_97067	-	-	-	-
>evm_27.model.AmTr_v1.0_scaffold00033.8 pacid=31561899 transcript=evm_27.model.AmTr_v1.0_scaffold00033.8 locus=evm_27.TU.AmTr_v1.0_scaffold00033.8 ID=evm_27.model.AmTr_v1.0_scaffold00033.8.v1.0 annot-version=v1.0	Ambtr_seq12632		-	Y (0.948 | 1-37)	C	1	V5_BLAST_0.9SELF0.4OUT-REDO4-Cluster_1369	V5_UCLUSTfixed_0.90-Cluster_970	-	-	-	-
>evm_27.model.AmTr_v1.0_scaffold00033.71 pacid=31561909 transcript=evm_27.model.AmTr_v1.0_scaffold00033.71 locus=evm_27.TU.AmTr_v1.0_scaffold00033.71 ID=evm_27.model.AmTr_v1.0_scaffold00033.71.v1.0 annot-version=v1.0	Ambtr_seq12642	F:GO:0003676; P:GO:0006418; F:GO:0005524; F:GO:0004812; F:GO:0000166; F:GO:0016874	F:GO:0003676;F:GO:0000166;F:GO:0003824;P:GO:0006139;P:GO:0006412	Y (0.825 | 1-54)	C	1	V5_BLAST_0.9SELF0.4OUT-REDO4-Cluster_169233	V5_UCLUSTfixed_0.90-Cluster_102038	-	-	-	-
>evm_27.model.AmTr_v1.0_scaffold00033.59 pacid=31561922 transcript=evm_27.model.AmTr_v1.0_scaffold00033.59 locus=evm_27.TU.AmTr_v1.0_scaffold00033.59 ID=evm_27.model.AmTr_v1.0_scaffold00033.59.v1.0 annot-version=v1.0	Ambtr_seq12655		-	Y (0.989 | 1-52)	C	1	V5_BLAST_0.9SELF0.4OUT-REDO4-Cluster_164521	V5_UCLUSTfixed_0.90-Cluster_97064	-	-	-	-
>evm_27.model.AmTr_v1.0_scaffold00033.143 pacid=31561930 transcript=evm_27.model.AmTr_v1.0_scaffold00033.143 locus=evm_27.TU.AmTr_v1.0_scaffold00033.143 ID=evm_27.model.AmTr_v1.0_scaffold00033.143.v1.0 annot-version=v1.0	Ambtr_seq12663	P:GO:0055085; F:GO:0022857; C:GO:0016021	C:GO:0016020;P:GO:0006810;F:GO:0005215	Y (0.992 | 1-58)	C	1	V5_BLAST_0.9SELF0.4OUT-REDO4-Cluster_170322	V5_UCLUSTfixed_0.90-Cluster_96016	-	-	-	-
>evm_27.model.AmTr_v1.0_scaffold00033.122 pacid=31561939 transcript=evm_27.model.AmTr_v1.0_scaffold00033.122 locus=evm_27.TU.AmTr_v1.0_scaffold00033.122 ID=evm_27.model.AmTr_v1.0_scaffold00033.122.v1.0 annot-version=v1.0	Ambtr_seq12672		-	Y (0.997 | 1-29)	C	1	V5_BLAST_0.9SELF0.4OUT-REDO4-Cluster_164385	V5_UCLUSTfixed_0.90-Cluster_986	-	-	-	-
>evm_27.model.AmTr_v1.0_scaffold00028.117 pacid=31561961 transcript=evm_27.model.AmTr_v1.0_scaffold00028.117 locus=evm_27.TU.AmTr_v1.0_scaffold00028.117 ID=evm_27.model.AmTr_v1.0_scaffold00028.117.v1.0 annot-version=v1.0	Ambtr_seq12694		-	Y (0.949 | 1-21)	C	1	V5_BLAST_0.9SELF0.4OUT-REDO4-Cluster_1410	V5_UCLUSTfixed_0.90-Cluster_999	-	-	-	-
>evm_27.model.AmTr_v1.0_scaffold00028.110 pacid=31561962 transcript=evm_27.model.AmTr_v1.0_scaffold00028.110 locus=evm_27.TU.AmTr_v1.0_scaffold00028.110 ID=evm_27.model.AmTr_v1.0_scaffold00028.110.v1.0 annot-version=v1.0	Ambtr_seq12695		-	Y (1.0 | 1-36)	C	1	V5_BLAST_0.9SELF0.4OUT-REDO4-Cluster_164617	V5_UCLUSTfixed_0.90-Cluster_98096	-	-	-	-
>evm_27.model.AmTr_v1.0_scaffold00028.138 pacid=31562014 transcript=evm_27.model.AmTr_v1.0_scaffold00028.138 locus=evm_27.TU.AmTr_v1.0_scaffold00028.138 ID=evm_27.model.AmTr_v1.0_scaffold00028.138.v1.0 annot-version=v1.0	Ambtr_seq12747	F:GO:0003723	F:GO:0003723	Y (0.954 | 1-67)	C	1	V5_BLAST_0.9SELF0.4OUT-REDO4-Cluster_165193	V5_UCLUSTfixed_0.90-Cluster_101134	-	-	-	-
>evm_27.model.AmTr_v1.0_scaffold00028.74 pacid=31562029 transcript=evm_27.model.AmTr_v1.0_scaffold00028.74 locus=evm_27.TU.AmTr_v1.0_scaffold00028.74 ID=evm_27.model.AmTr_v1.0_scaffold00028.74.v1.0 annot-version=v1.0	Ambtr_seq12762		-	Y (0.989 | 1-46)	C	1	V5_BLAST_0.9SELF0.4OUT-REDO4-Cluster_1461	V5_UCLUSTfixed_0.90-Cluster_1035	-	-	-	-
>evm_27.model.AmTr_v1.0_scaffold00028.14 pacid=31562038 transcript=evm_27.model.AmTr_v1.0_scaffold00028.14 locus=evm_27.TU.AmTr_v1.0_scaffold00028.14 ID=evm_27.model.AmTr_v1.0_scaffold00028.14.v1.0 annot-version=v1.0	Ambtr_seq12771	F:GO:0009001; P:GO:0006535; C:GO:0005737	C:GO:0005737;P:GO:0009058;P:GO:0044763;F:GO:0016740;P:GO:0044711;P:GO:0009987	Y (0.999 | 1-34)	C	1	V5_BLAST_0.9SELF0.4OUT-REDO4-Cluster_169464	V5_UCLUSTfixed_0.90-Cluster_102233	-	-	-	-
>evm_27.model.AmTr_v1.0_scaffold00028.8 pacid=31562053 transcript=evm_27.model.AmTr_v1.0_scaffold00028.8 locus=evm_27.TU.AmTr_v1.0_scaffold00028.8 ID=evm_27.model.AmTr_v1.0_scaffold00028.8.v1.0 annot-version=v1.0	Ambtr_seq12786		-	Y (0.987 | 1-33)	C	1	V5_BLAST_0.9SELF0.4OUT-REDO4-Cluster_1479	V5_UCLUSTfixed_0.90-Cluster_1044	-	-	-	-
>evm_27.model.AmTr_v1.0_scaffold00028.120 pacid=31562064 transcript=evm_27.model.AmTr_v1.0_scaffold00028.120 locus=evm_27.TU.AmTr_v1.0_scaffold00028.120 ID=evm_27.model.AmTr_v1.0_scaffold00028.120.v1.0 annot-version=v1.0	Ambtr_seq12797		-	Y (0.997 | 1-28)	C	1	V5_BLAST_0.9SELF0.4OUT-REDO4-Cluster_1488	V5_UCLUSTfixed_0.90-Cluster_1052	-	-	-	-
>evm_27.model.AmTr_v1.0_scaffold00028.33 pacid=31562072 transcript=evm_27.model.AmTr_v1.0_scaffold00028.33 locus=evm_27.TU.AmTr_v1.0_scaffold00028.33 ID=evm_27.model.AmTr_v1.0_scaffold00028.33.v1.0 annot-version=v1.0	Ambtr_seq12805	F:GO:0016887; F:GO:0005524	F:GO:0000166;F:GO:0016787	Y (0.996 | 1-28)	C	1	V5_BLAST_0.9SELF0.4OUT-REDO4-Cluster_163761	V5_UCLUSTfixed_0.90-Cluster_97220	-	-	-	-
>evm_27.model.AmTr_v1.0_scaffold00028.104 pacid=31562073 transcript=evm_27.model.AmTr_v1.0_scaffold00028.104 locus=evm_27.TU.AmTr_v1.0_scaffold00028.104 ID=evm_27.model.AmTr_v1.0_scaffold00028.104.v1.0 annot-version=v1.0	Ambtr_seq12806		-	Y (0.999 | 1-41)	C	1	V5_BLAST_0.9SELF0.4OUT-REDO4-Cluster_163525	V5_UCLUSTfixed_0.90-Cluster_78985	-	-	-	-
>evm_27.model.AmTr_v1.0_scaffold00028.22 pacid=31562076 transcript=evm_27.model.AmTr_v1.0_scaffold00028.22 locus=evm_27.TU.AmTr_v1.0_scaffold00028.22 ID=evm_27.model.AmTr_v1.0_scaffold00028.22.v1.0 annot-version=v1.0	Ambtr_seq12809		-	Y (0.998 | 1-51)	C	1	V5_BLAST_0.9SELF0.4OUT-REDO4-Cluster_162555	V5_UCLUSTfixed_0.90-Cluster_95711	-	-	-	-
>evm_27.model.AmTr_v1.0_scaffold00028.47 pacid=31562080 transcript=evm_27.model.AmTr_v1.0_scaffold00028.47 locus=evm_27.TU.AmTr_v1.0_scaffold00028.47 ID=evm_27.model.AmTr_v1.0_scaffold00028.47.v1.0 annot-version=v1.0	Ambtr_seq12813		-	Y (0.636 | 1-61)	C	1	V5_BLAST_0.9SELF0.4OUT-REDO4-Cluster_1499	V5_UCLUSTfixed_0.90-Cluster_1057	-	-	-	-
>evm_27.model.AmTr_v1.0_scaffold00098.46 pacid=31562096 transcript=evm_27.model.AmTr_v1.0_scaffold00098.46 locus=evm_27.TU.AmTr_v1.0_scaffold00098.46 ID=evm_27.model.AmTr_v1.0_scaffold00098.46.v1.0 annot-version=v1.0	Ambtr_seq12829	C:GO:0019898; P:GO:0015979; C:GO:0009654; C:GO:0009523; F:GO:0005509	C:GO:0016020;P:GO:0015979;F:GO:0005488;C:GO:0009579	Y (0.968 | 1-51)	C	1	V5_BLAST_0.9SELF0.4OUT-REDO4-Cluster_170768	V5_UCLUSTfixed_0.90-Cluster_98002	-	-	-	-
>evm_27.model.AmTr_v1.0_scaffold00098.4 pacid=31562100 transcript=evm_27.model.AmTr_v1.0_scaffold00098.4 locus=evm_27.TU.AmTr_v1.0_scaffold00098.4 ID=evm_27.model.AmTr_v1.0_scaffold00098.4.v1.0 annot-version=v1.0	Ambtr_seq12833		-	Y (0.805 | 1-41)	C	1	V5_BLAST_0.9SELF0.4OUT-REDO4-Cluster_1507	V5_UCLUSTfixed_0.90-Cluster_45198	-	-	-	-
>evm_27.model.AmTr_v1.0_scaffold00098.51 pacid=31562125 transcript=evm_27.model.AmTr_v1.0_scaffold00098.51 locus=evm_27.TU.AmTr_v1.0_scaffold00098.51 ID=evm_27.model.AmTr_v1.0_scaffold00098.51.v1.0 annot-version=v1.0	Ambtr_seq12858		-	Y (0.983 | 1-54)	C	1	V5_BLAST_0.9SELF0.4OUT-REDO4-Cluster_1523	V5_UCLUSTfixed_0.90-Cluster_46010	-	-	-	-
>evm_27.model.AmTr_v1.0_scaffold00098.43 pacid=31562141 transcript=evm_27.model.AmTr_v1.0_scaffold00098.43 locus=evm_27.TU.AmTr_v1.0_scaffold00098.43 ID=evm_27.model.AmTr_v1.0_scaffold00098.43.v1.0 annot-version=v1.0	Ambtr_seq12874	C:GO:0019898; P:GO:0015979; C:GO:0009654; C:GO:0009523; F:GO:0005509	C:GO:0016020;P:GO:0015979;F:GO:0005488;C:GO:0009579	Y (0.695 | 1-58)	C	1	V5_BLAST_0.9SELF0.4OUT-REDO4-Cluster_158049	V5_UCLUSTfixed_0.90-Cluster_92592	-	-	-	-
>evm_27.model.AmTr_v1.0_scaffold00189.6 pacid=31562156 transcript=evm_27.model.AmTr_v1.0_scaffold00189.6 locus=evm_27.TU.AmTr_v1.0_scaffold00189.6 ID=evm_27.model.AmTr_v1.0_scaffold00189.6.v1.0 annot-version=v1.0	Ambtr_seq12889		-	Y (0.995 | 1-51)	C	1	V5_BLAST_0.9SELF0.4OUT-REDO4-Cluster_162619	V5_UCLUSTfixed_0.90-Cluster_96038	-	-	-	-
>evm_27.model.AmTr_v1.0_scaffold00189.5 pacid=31562157 transcript=evm_27.model.AmTr_v1.0_scaffold00189.5 locus=evm_27.TU.AmTr_v1.0_scaffold00189.5 ID=evm_27.model.AmTr_v1.0_scaffold00189.5.v1.0 annot-version=v1.0	Ambtr_seq12890	C:GO:0016020; P:GO:0009765	P:GO:0006091;C:GO:0016020;P:GO:0015979	Y (0.993 | 1-21)	C	1	V5_BLAST_0.9SELF0.4OUT-REDO4-Cluster_164068	V5_UCLUSTfixed_0.90-Cluster_97916	-	-	-	-
>evm_27.model.AmTr_v1.0_scaffold00105.66 pacid=31562186 transcript=evm_27.model.AmTr_v1.0_scaffold00105.66 locus=evm_27.TU.AmTr_v1.0_scaffold00105.66 ID=evm_27.model.AmTr_v1.0_scaffold00105.66.v1.0 annot-version=v1.0	Ambtr_seq12919		-	Y (0.993 | 1-22)	C	1	V5_BLAST_0.9SELF0.4OUT-REDO4-Cluster_1565	V5_UCLUSTfixed_0.90-Cluster_1102	-	-	-	-
>evm_27.model.AmTr_v1.0_scaffold00105.44 pacid=31562201 transcript=evm_27.model.AmTr_v1.0_scaffold00105.44 locus=evm_27.TU.AmTr_v1.0_scaffold00105.44 ID=evm_27.model.AmTr_v1.0_scaffold00105.44.v1.0 annot-version=v1.0	Ambtr_seq12934		-	Y (0.869 | 1-52)	C	1	V5_BLAST_0.9SELF0.4OUT-REDO4-Cluster_165124	V5_UCLUSTfixed_0.90-Cluster_1108	-	-	-	-
>evm_27.model.AmTr_v1.0_scaffold00105.28 pacid=31562202 transcript=evm_27.model.AmTr_v1.0_scaffold00105.28 locus=evm_27.TU.AmTr_v1.0_scaffold00105.28 ID=evm_27.model.AmTr_v1.0_scaffold00105.28.v1.0 annot-version=v1.0	Ambtr_seq12935		-	Y (0.984 | 1-82)	C	1	V5_BLAST_0.9SELF0.4OUT-REDO4-Cluster_162900	V5_UCLUSTfixed_0.90-Cluster_96316	-	-	-	-
>evm_27.model.AmTr_v1.0_scaffold00105.65 pacid=31562214 transcript=evm_27.model.AmTr_v1.0_scaffold00105.65 locus=evm_27.TU.AmTr_v1.0_scaffold00105.65 ID=evm_27.model.AmTr_v1.0_scaffold00105.65.v1.0 annot-version=v1.0	Ambtr_seq12947		-	Y (0.99 | 1-28)	C	1	V5_BLAST_0.9SELF0.4OUT-REDO4-Cluster_162902	V5_UCLUSTfixed_0.90-Cluster_1115	-	-	-	-
>evm_27.model.AmTr_v1.0_scaffold00105.67 pacid=31562242 transcript=evm_27.model.AmTr_v1.0_scaffold00105.67 locus=evm_27.TU.AmTr_v1.0_scaffold00105.67 ID=evm_27.model.AmTr_v1.0_scaffold00105.67.v1.0 annot-version=v1.0	Ambtr_seq12975		-	Y (0.89 | 1-21)	C	1	V5_BLAST_0.9SELF0.4OUT-REDO4-Cluster_1603	V5_UCLUSTfixed_0.90-Cluster_45420	-	-	-	-
>evm_27.model.AmTr_v1.0_scaffold00002.29 pacid=31562246 transcript=evm_27.model.AmTr_v1.0_scaffold00002.29 locus=evm_27.TU.AmTr_v1.0_scaffold00002.29 ID=evm_27.model.AmTr_v1.0_scaffold00002.29.v1.0 annot-version=v1.0	Ambtr_seq12979		-	Y (0.998 | 1-63)	C	1	V5_BLAST_0.9SELF0.4OUT-REDO4-Cluster_165884	V5_UCLUSTfixed_0.90-Cluster_96135	-	-	-	-
>evm_27.model.AmTr_v1.0_scaffold00002.505 pacid=31562276 transcript=evm_27.model.AmTr_v1.0_scaffold00002.505 locus=evm_27.TU.AmTr_v1.0_scaffold00002.505 ID=evm_27.model.AmTr_v1.0_scaffold00002.505.v1.0 annot-version=v1.0	Ambtr_seq13009	P:GO:0015979; C:GO:0009523; C:GO:0009507	C:GO:0016020;P:GO:0015979;C:GO:0009536;C:GO:0009579	Y (0.997 | 1-47)	C	1	V5_BLAST_0.9SELF0.4OUT-REDO4-Cluster_164019	V5_UCLUSTfixed_0.90-Cluster_97505	-	-	-	-
>evm_27.model.AmTr_v1.0_scaffold00002.141 pacid=31562278 transcript=evm_27.model.AmTr_v1.0_scaffold00002.141 locus=evm_27.TU.AmTr_v1.0_scaffold00002.141 ID=evm_27.model.AmTr_v1.0_scaffold00002.141.v1.0 annot-version=v1.0	Ambtr_seq13011	P:GO:0009073; F:GO:0003849	P:GO:0009058;P:GO:0044763;P:GO:0044711;F:GO:0016740;P:GO:0009987	Y (0.996 | 1-27)	C	1	V5_BLAST_0.9SELF0.4OUT-REDO4-Cluster_164529	V5_UCLUSTfixed_0.90-Cluster_98008	-	-	-	-
>evm_27.model.AmTr_v1.0_scaffold00002.585 pacid=31562282 transcript=evm_27.model.AmTr_v1.0_scaffold00002.585 locus=evm_27.TU.AmTr_v1.0_scaffold00002.585 ID=evm_27.model.AmTr_v1.0_scaffold00002.585.v1.0 annot-version=v1.0	Ambtr_seq13015		-	Y (0.999 | 1-40)	C	1	V5_BLAST_0.9SELF0.4OUT-REDO4-Cluster_163817	V5_UCLUSTfixed_0.90-Cluster_97293	-	-	-	-
>evm_27.model.AmTr_v1.0_scaffold00002.481 pacid=31562289 transcript=evm_27.model.AmTr_v1.0_scaffold00002.481 locus=evm_27.TU.AmTr_v1.0_scaffold00002.481 ID=evm_27.model.AmTr_v1.0_scaffold00002.481.v1.0 annot-version=v1.0	Ambtr_seq13022		-	Y (0.984 | 1-41)	C	1	V5_BLAST_0.9SELF0.4OUT-REDO4-Cluster_169004	V5_UCLUSTfixed_0.90-Cluster_96300	-	-	-	-
>evm_27.model.AmTr_v1.0_scaffold00002.7 pacid=31562292 transcript=evm_27.model.AmTr_v1.0_scaffold00002.7 locus=evm_27.TU.AmTr_v1.0_scaffold00002.7 ID=evm_27.model.AmTr_v1.0_scaffold00002.7.v1.0 annot-version=v1.0	Ambtr_seq13025	F:GO:0008270; F:GO:0004089	F:GO:0003824;F:GO:0005488	Y (0.999 | 1-38)	C	1	V5_BLAST_0.9SELF0.4OUT-REDO4-Cluster_166009	V5_UCLUSTfixed_0.90-Cluster_99327	-	-	-	-
>evm_27.model.AmTr_v1.0_scaffold00002.507 pacid=31562308 transcript=evm_27.model.AmTr_v1.0_scaffold00002.507 locus=evm_27.TU.AmTr_v1.0_scaffold00002.507 ID=evm_27.model.AmTr_v1.0_scaffold00002.507.v1.0 annot-version=v1.0	Ambtr_seq13041	P:GO:0055114; F:GO:0016491; P:GO:0045454	P:GO:0019725;F:GO:0003824;P:GO:0008152;P:GO:0044710	Y (0.973 | 1-40)	C	1	V5_BLAST_0.9SELF0.4OUT-REDO4-Cluster_164017	V5_UCLUSTfixed_0.90-Cluster_97503	-	-	-	-
>evm_27.model.AmTr_v1.0_scaffold00002.314 pacid=31562317 transcript=evm_27.model.AmTr_v1.0_scaffold00002.314 locus=evm_27.TU.AmTr_v1.0_scaffold00002.314 ID=evm_27.model.AmTr_v1.0_scaffold00002.314.v1.0 annot-version=v1.0	Ambtr_seq13050	F:GO:0004519	F:GO:0004518	Y (0.805 | 1-55)	C	1	V5_BLAST_0.9SELF0.4OUT-REDO4-Cluster_163581	V5_UCLUSTfixed_0.90-Cluster_97026	-	-	-	-
>evm_27.model.AmTr_v1.0_scaffold00002.408 pacid=31562319 transcript=evm_27.model.AmTr_v1.0_scaffold00002.408 locus=evm_27.TU.AmTr_v1.0_scaffold00002.408 ID=evm_27.model.AmTr_v1.0_scaffold00002.408.v1.0 annot-version=v1.0	Ambtr_seq13052	P:GO:0006457	P:GO:0009987	Y (0.997 | 1-51)	C	1	V5_BLAST_0.9SELF0.4OUT-REDO4-Cluster_164282	V5_UCLUSTfixed_0.90-Cluster_97763	-	-	-	-
>evm_27.model.AmTr_v1.0_scaffold00002.565 pacid=31562328 transcript=evm_27.model.AmTr_v1.0_scaffold00002.565 locus=evm_27.TU.AmTr_v1.0_scaffold00002.565 ID=evm_27.model.AmTr_v1.0_scaffold00002.565.v1.0 annot-version=v1.0	Ambtr_seq13061	F:GO:0004781	F:GO:0016740	Y (1.0 | 1-51)	C	1	V5_BLAST_0.9SELF0.4OUT-REDO4-Cluster_164347	V5_UCLUSTfixed_0.90-Cluster_97294	-	-	-	-
>evm_27.model.AmTr_v1.0_scaffold00002.619 pacid=31562329 transcript=evm_27.model.AmTr_v1.0_scaffold00002.619 locus=evm_27.TU.AmTr_v1.0_scaffold00002.619 ID=evm_27.model.AmTr_v1.0_scaffold00002.619.v1.0 annot-version=v1.0	Ambtr_seq13062	F:GO:0003676	F:GO:0003676	Y (0.993 | 1-28)	C	1	V5_BLAST_0.9SELF0.4OUT-REDO4-Cluster_163835	V5_UCLUSTfixed_0.90-Cluster_97309	-	-	-	-
>evm_27.model.AmTr_v1.0_scaffold00002.359 pacid=31562334 transcript=evm_27.model.AmTr_v1.0_scaffold00002.359 locus=evm_27.TU.AmTr_v1.0_scaffold00002.359 ID=evm_27.model.AmTr_v1.0_scaffold00002.359.v1.0 annot-version=v1.0	Ambtr_seq13067	F:GO:0005524	F:GO:0000166	Y (0.983 | 1-91)	C	1	V5_BLAST_0.9SELF0.4OUT-REDO4-Cluster_165733	V5_UCLUSTfixed_0.90-Cluster_99098	-	-	-	-
>evm_27.model.AmTr_v1.0_scaffold00002.463 pacid=31562354 transcript=evm_27.model.AmTr_v1.0_scaffold00002.463 locus=evm_27.TU.AmTr_v1.0_scaffold00002.463 ID=evm_27.model.AmTr_v1.0_scaffold00002.463.v1.0 annot-version=v1.0	Ambtr_seq13087		-	Y (0.994 | 1-22)	C	1	V5_BLAST_0.9SELF0.4OUT-REDO4-Cluster_164021	V5_UCLUSTfixed_0.90-Cluster_97508	-	-	-	-
>evm_27.model.AmTr_v1.0_scaffold00002.300 pacid=31562369 transcript=evm_27.model.AmTr_v1.0_scaffold00002.300 locus=evm_27.TU.AmTr_v1.0_scaffold00002.300 ID=evm_27.model.AmTr_v1.0_scaffold00002.300.v1.0 annot-version=v1.0	Ambtr_seq13102	P:GO:0031167; F:GO:0008168	F:GO:0016740;P:GO:0006139	Y (0.967 | 1-52)	C	1	V5_BLAST_0.9SELF0.4OUT-REDO4-Cluster_162956	V5_UCLUSTfixed_0.90-Cluster_96383	-	-	-	-
>evm_27.model.AmTr_v1.0_scaffold00002.21 pacid=31562371 transcript=evm_27.model.AmTr_v1.0_scaffold00002.21 locus=evm_27.TU.AmTr_v1.0_scaffold00002.21 ID=evm_27.model.AmTr_v1.0_scaffold00002.21.v1.0 annot-version=v1.0	Ambtr_seq13104		-	Y (0.972 | 1-29)	C	1	V5_BLAST_0.9SELF0.4OUT-REDO4-Cluster_1646	V5_UCLUSTfixed_0.90-Cluster_1175	-	-	-	-
>evm_27.model.AmTr_v1.0_scaffold00002.519 pacid=31562388 transcript=evm_27.model.AmTr_v1.0_scaffold00002.519 locus=evm_27.TU.AmTr_v1.0_scaffold00002.519 ID=evm_27.model.AmTr_v1.0_scaffold00002.519.v1.0 annot-version=v1.0	Ambtr_seq13121	F:GO:0003697; P:GO:0006260	F:GO:0003677;P:GO:0009058;P:GO:0006259	Y (0.999 | 1-41)	C	1	V5_BLAST_0.9SELF0.4OUT-REDO4-Cluster_164014	V5_UCLUSTfixed_0.90-Cluster_97499	-	-	-	-
>evm_27.model.AmTr_v1.0_scaffold00002.322 pacid=31562392 transcript=evm_27.model.AmTr_v1.0_scaffold00002.322 locus=evm_27.TU.AmTr_v1.0_scaffold00002.322 ID=evm_27.model.AmTr_v1.0_scaffold00002.322.v1.0 annot-version=v1.0	Ambtr_seq13125	P:GO:0006412; F:GO:0003735	F:GO:0005198;P:GO:0006412	Y (0.992 | 1-33)	C	1	V5_BLAST_0.9SELF0.4OUT-REDO4-Cluster_167096	V5_UCLUSTfixed_0.90-Cluster_100283	-	-	-	-
>evm_27.model.AmTr_v1.0_scaffold00002.259 pacid=31562395 transcript=evm_27.model.AmTr_v1.0_scaffold00002.259 locus=evm_27.TU.AmTr_v1.0_scaffold00002.259 ID=evm_27.model.AmTr_v1.0_scaffold00002.259.v1.0 annot-version=v1.0	Ambtr_seq13128		-	Y (0.999 | 1-30)	C	1	V5_BLAST_0.9SELF0.4OUT-REDO4-Cluster_168619	V5_UCLUSTfixed_0.90-Cluster_97964	-	-	-	-
>evm_27.model.AmTr_v1.0_scaffold00002.183 pacid=31562400 transcript=evm_27.model.AmTr_v1.0_scaffold00002.183 locus=evm_27.TU.AmTr_v1.0_scaffold00002.183 ID=evm_27.model.AmTr_v1.0_scaffold00002.183.v1.0 annot-version=v1.0	Ambtr_seq13133	F:GO:0003676	F:GO:0003676	Y (0.983 | 1-23)	C	1	V5_BLAST_0.9SELF0.4OUT-REDO4-Cluster_163524	V5_UCLUSTfixed_0.90-Cluster_79141	-	-	-	-
>evm_27.model.AmTr_v1.0_scaffold00002.531 pacid=31562431 transcript=evm_27.model.AmTr_v1.0_scaffold00002.531 locus=evm_27.TU.AmTr_v1.0_scaffold00002.531 ID=evm_27.model.AmTr_v1.0_scaffold00002.531.v1.0 annot-version=v1.0	Ambtr_seq13164	P:GO:0006568; F:GO:0004834	F:GO:0003824;P:GO:0008152;P:GO:0044763;P:GO:0044710;P:GO:0009987	Y (1.0 | 1-41)	C	1	V5_BLAST_0.9SELF0.4OUT-REDO4-Cluster_81538	V5_UCLUSTfixed_0.90-Cluster_102605	-	-	-	-
>evm_27.model.AmTr_v1.0_scaffold00002.110 pacid=31562441 transcript=evm_27.model.AmTr_v1.0_scaffold00002.110 locus=evm_27.TU.AmTr_v1.0_scaffold00002.110 ID=evm_27.model.AmTr_v1.0_scaffold00002.110.v1.0 annot-version=v1.0	Ambtr_seq13174	F:GO:0005525	F:GO:0000166	Y (0.993 | 1-28)	C	1	V5_BLAST_0.9SELF0.4OUT-REDO4-Cluster_160586	V5_UCLUSTfixed_0.90-Cluster_94608	-	-	-	-
>evm_27.model.AmTr_v1.0_scaffold00002.121 pacid=31562442 transcript=evm_27.model.AmTr_v1.0_scaffold00002.121 locus=evm_27.TU.AmTr_v1.0_scaffold00002.121 ID=evm_27.model.AmTr_v1.0_scaffold00002.121.v1.0 annot-version=v1.0	Ambtr_seq13175	P:GO:0048544; P:GO:0006468; F:GO:0005524; F:GO:0004672	F:GO:0000166;P:GO:0009875;P:GO:0006464;F:GO:0016301	Y (0.998 | 1-28)	C	1	V5_BLAST_0.9SELF0.4OUT-REDO4-Cluster_1674	V5_UCLUSTfixed_0.90-Cluster_103476	-	-	-	-
>evm_27.model.AmTr_v1.0_scaffold00002.454 pacid=31562446 transcript=evm_27.model.AmTr_v1.0_scaffold00002.454 locus=evm_27.TU.AmTr_v1.0_scaffold00002.454 ID=evm_27.model.AmTr_v1.0_scaffold00002.454.v1.0 annot-version=v1.0	Ambtr_seq13179		-	Y (0.638 | 1-47)	C	1	V5_BLAST_0.9SELF0.4OUT-REDO4-Cluster_1677	V5_UCLUSTfixed_0.90-Cluster_1207	-	-	-	-
>evm_27.model.AmTr_v1.0_scaffold00002.167 pacid=31562453 transcript=evm_27.model.AmTr_v1.0_scaffold00002.167 locus=evm_27.TU.AmTr_v1.0_scaffold00002.167 ID=evm_27.model.AmTr_v1.0_scaffold00002.167.v1.0 annot-version=v1.0	Ambtr_seq13186	F:GO:0005515; P:GO:0034968; F:GO:0018024; F:GO:0008270; C:GO:0005634; F:GO:0042393	C:GO:0005634;F:GO:0005515;P:GO:0016043;P:GO:0006464;F:GO:0016740	Y (0.88 | 1-40)	C	1	V5_BLAST_0.9SELF0.4OUT-REDO4-Cluster_165356	V5_UCLUSTfixed_0.90-Cluster_45326	-	-	-	-
>evm_27.model.AmTr_v1.0_scaffold00002.579 pacid=31562466 transcript=evm_27.model.AmTr_v1.0_scaffold00002.579 locus=evm_27.TU.AmTr_v1.0_scaffold00002.579 ID=evm_27.model.AmTr_v1.0_scaffold00002.579.v1.0 annot-version=v1.0	Ambtr_seq13199	C:GO:0016021; P:GO:0006810; F:GO:0005524; F:GO:0005471	F:GO:0000166;C:GO:0016020;P:GO:0006810;F:GO:0005215	Y (0.999 | 1-61)	C	1	V5_BLAST_0.9SELF0.4OUT-REDO4-Cluster_167960	V5_UCLUSTfixed_0.90-Cluster_97853	-	-	-	-
>evm_27.model.AmTr_v1.0_scaffold00002.618 pacid=31562467 transcript=evm_27.model.AmTr_v1.0_scaffold00002.618 locus=evm_27.TU.AmTr_v1.0_scaffold00002.618 ID=evm_27.model.AmTr_v1.0_scaffold00002.618.v1.0 annot-version=v1.0	Ambtr_seq13200		-	Y (0.699 | 1-58)	C	1	V5_BLAST_0.9SELF0.4OUT-REDO4-Cluster_1687	V5_UCLUSTfixed_0.90-Cluster_1214	-	-	-	-
>evm_27.model.AmTr_v1.0_scaffold00002.578 pacid=31562469 transcript=evm_27.model.AmTr_v1.0_scaffold00002.578 locus=evm_27.TU.AmTr_v1.0_scaffold00002.578 ID=evm_27.model.AmTr_v1.0_scaffold00002.578.v1.0 annot-version=v1.0	Ambtr_seq13202		-	Y (0.999 | 1-61)	C	1	V5_BLAST_0.9SELF0.4OUT-REDO4-Cluster_1689	V5_UCLUSTfixed_0.90-Cluster_1216	-	-	-	-
>evm_27.model.AmTr_v1.0_scaffold00002.366 pacid=31562494 transcript=evm_27.model.AmTr_v1.0_scaffold00002.366 locus=evm_27.TU.AmTr_v1.0_scaffold00002.366 ID=evm_27.model.AmTr_v1.0_scaffold00002.366.v1.0 annot-version=v1.0	Ambtr_seq13227		-	Y (0.994 | 1-58)	C	1	V5_BLAST_0.9SELF0.4OUT-REDO4-Cluster_162421	V5_UCLUSTfixed_0.90-Cluster_95829	-	-	-	-
>evm_27.model.AmTr_v1.0_scaffold00002.529 pacid=31562499 transcript=evm_27.model.AmTr_v1.0_scaffold00002.529 locus=evm_27.TU.AmTr_v1.0_scaffold00002.529 ID=evm_27.model.AmTr_v1.0_scaffold00002.529.v1.0 annot-version=v1.0	Ambtr_seq13232	P:GO:0015031; F:GO:0008565	P:GO:0006810;F:GO:0005215	Y (1.0 | 1-51)	C	1	V5_BLAST_0.9SELF0.4OUT-REDO4-Cluster_162874	V5_UCLUSTfixed_0.90-Cluster_96295	-	-	-	-
>evm_27.model.AmTr_v1.0_scaffold00002.532 pacid=31562507 transcript=evm_27.model.AmTr_v1.0_scaffold00002.532 locus=evm_27.TU.AmTr_v1.0_scaffold00002.532 ID=evm_27.model.AmTr_v1.0_scaffold00002.532.v1.0 annot-version=v1.0	Ambtr_seq13240	P:GO:0006568; F:GO:0004834	F:GO:0003824;P:GO:0008152;P:GO:0044763;P:GO:0044710;P:GO:0009987	Y (1.0 | 1-41)	C	1	V5_BLAST_0.9SELF0.4OUT-REDO4-Cluster_169915	V5_UCLUSTfixed_0.90-Cluster_102605	-	-	-	-
>evm_27.model.AmTr_v1.0_scaffold00002.577 pacid=31562512 transcript=evm_27.model.AmTr_v1.0_scaffold00002.577 locus=evm_27.TU.AmTr_v1.0_scaffold00002.577 ID=evm_27.model.AmTr_v1.0_scaffold00002.577.v1.0 annot-version=v1.0	Ambtr_seq13245		-	Y (0.985 | 1-22)	C	1	V5_BLAST_0.9SELF0.4OUT-REDO4-Cluster_1706	V5_UCLUSTfixed_0.90-Cluster_1229	-	-	-	-
>evm_27.model.AmTr_v1.0_scaffold00002.387 pacid=31562523 transcript=evm_27.model.AmTr_v1.0_scaffold00002.387 locus=evm_27.TU.AmTr_v1.0_scaffold00002.387 ID=evm_27.model.AmTr_v1.0_scaffold00002.387.v1.0 annot-version=v1.0	Ambtr_seq13256		-	Y (0.968 | 1-27)	C	1	V5_BLAST_0.9SELF0.4OUT-REDO4-Cluster_169882	V5_UCLUSTfixed_0.90-Cluster_102578	-	-	-	-
>evm_27.model.AmTr_v1.0_scaffold00002.166 pacid=31562532 transcript=evm_27.model.AmTr_v1.0_scaffold00002.166 locus=evm_27.TU.AmTr_v1.0_scaffold00002.166 ID=evm_27.model.AmTr_v1.0_scaffold00002.166.v1.0 annot-version=v1.0	Ambtr_seq13265		-	Y (0.993 | 1-58)	C	1	V5_BLAST_0.9SELF0.4OUT-REDO4-Cluster_1716	V5_UCLUSTfixed_0.90-Cluster_1238	-	-	-	-
>evm_27.model.AmTr_v1.0_scaffold00002.189 pacid=31562552 transcript=evm_27.model.AmTr_v1.0_scaffold00002.189 locus=evm_27.TU.AmTr_v1.0_scaffold00002.189 ID=evm_27.model.AmTr_v1.0_scaffold00002.189.v1.0 annot-version=v1.0	Ambtr_seq13285		-	Y (0.954 | 1-31)	C	1	V5_BLAST_0.9SELF0.4OUT-REDO4-Cluster_1721	V5_UCLUSTfixed_0.90-Cluster_1246	-	-	-	-
>evm_27.model.AmTr_v1.0_scaffold00002.311 pacid=31562558 transcript=evm_27.model.AmTr_v1.0_scaffold00002.311 locus=evm_27.TU.AmTr_v1.0_scaffold00002.311 ID=evm_27.model.AmTr_v1.0_scaffold00002.311.v1.0 annot-version=v1.0	Ambtr_seq13291		-	Y (0.984 | 1-32)	C	1	V5_BLAST_0.9SELF0.4OUT-REDO4-Cluster_1723	V5_UCLUSTfixed_0.90-Cluster_1249	-	-	-	-
>evm_27.model.AmTr_v1.0_scaffold00002.86 pacid=31562565 transcript=evm_27.model.AmTr_v1.0_scaffold00002.86 locus=evm_27.TU.AmTr_v1.0_scaffold00002.86 ID=evm_27.model.AmTr_v1.0_scaffold00002.86.v1.0 annot-version=v1.0	Ambtr_seq13298	P:GO:0006457; C:GO:0005737	C:GO:0005737;P:GO:0009987	Y (1.0 | 1-41)	C	1	V5_BLAST_0.9SELF0.4OUT-REDO4-Cluster_162984	V5_UCLUSTfixed_0.90-Cluster_96417	-	-	-	-
>evm_27.model.AmTr_v1.0_scaffold00002.68 pacid=31562566 transcript=evm_27.model.AmTr_v1.0_scaffold00002.68 locus=evm_27.TU.AmTr_v1.0_scaffold00002.68 ID=evm_27.model.AmTr_v1.0_scaffold00002.68.v1.0 annot-version=v1.0	Ambtr_seq13299	C:GO:0016021; C:GO:0016020	C:GO:0016020	Y (0.915 | 1-42)	C	1	V5_BLAST_0.9SELF0.4OUT-REDO4-Cluster_168460	V5_UCLUSTfixed_0.90-Cluster_101375	-	-	-	-
>evm_27.model.AmTr_v1.0_scaffold00002.195 pacid=31562599 transcript=evm_27.model.AmTr_v1.0_scaffold00002.195 locus=evm_27.TU.AmTr_v1.0_scaffold00002.195 ID=evm_27.model.AmTr_v1.0_scaffold00002.195.v1.0 annot-version=v1.0	Ambtr_seq13332		-	Y (0.785 | 1-38)	C	1	V5_BLAST_0.9SELF0.4OUT-REDO4-Cluster_1744	V5_UCLUSTfixed_0.90-Cluster_1263	-	-	-	-
>evm_27.model.AmTr_v1.0_scaffold00002.223 pacid=31562632 transcript=evm_27.model.AmTr_v1.0_scaffold00002.223 locus=evm_27.TU.AmTr_v1.0_scaffold00002.223 ID=evm_27.model.AmTr_v1.0_scaffold00002.223.v1.0 annot-version=v1.0	Ambtr_seq13365	P:GO:0055114; F:GO:0008113; P:GO:0030091; F:GO:0016671; P:GO:0006979	P:GO:0019538;F:GO:0003824;P:GO:0009987;P:GO:0006950	Y (0.988 | 1-81)	C	1	V5_BLAST_0.9SELF0.4OUT-REDO4-Cluster_168043	V5_UCLUSTfixed_0.90-Cluster_96492	-	-	-	-
>evm_27.model.AmTr_v1.0_scaffold00002.250 pacid=31562634 transcript=evm_27.model.AmTr_v1.0_scaffold00002.250 locus=evm_27.TU.AmTr_v1.0_scaffold00002.250 ID=evm_27.model.AmTr_v1.0_scaffold00002.250.v1.0 annot-version=v1.0	Ambtr_seq13367		-	Y (0.989 | 1-22)	C	1	V5_BLAST_0.9SELF0.4OUT-REDO4-Cluster_163837	V5_UCLUSTfixed_0.90-Cluster_79161	-	-	-	-
>evm_27.model.AmTr_v1.0_scaffold00002.473 pacid=31562671 transcript=evm_27.model.AmTr_v1.0_scaffold00002.473 locus=evm_27.TU.AmTr_v1.0_scaffold00002.473 ID=evm_27.model.AmTr_v1.0_scaffold00002.473.v1.0 annot-version=v1.0	Ambtr_seq13404	F:GO:0051536; F:GO:0009055	F:GO:0005488	Y (1.0 | 1-51)	C	1	V5_BLAST_0.9SELF0.4OUT-REDO4-Cluster_164004	V5_UCLUSTfixed_0.90-Cluster_98379	-	-	-	-
>evm_27.model.AmTr_v1.0_scaffold00002.65 pacid=31562675 transcript=evm_27.model.AmTr_v1.0_scaffold00002.65 locus=evm_27.TU.AmTr_v1.0_scaffold00002.65 ID=evm_27.model.AmTr_v1.0_scaffold00002.65.v1.0 annot-version=v1.0	Ambtr_seq13408	F:GO:0016746; P:GO:0008152	P:GO:0008152;F:GO:0016740	Y (0.987 | 1-52)	C	1	V5_BLAST_0.9SELF0.4OUT-REDO4-Cluster_162377	V5_UCLUSTfixed_0.90-Cluster_96762	-	-	-	-
>evm_27.model.AmTr_v1.0_scaffold00002.613 pacid=31562684 transcript=evm_27.model.AmTr_v1.0_scaffold00002.613 locus=evm_27.TU.AmTr_v1.0_scaffold00002.613 ID=evm_27.model.AmTr_v1.0_scaffold00002.613.v1.0 annot-version=v1.0	Ambtr_seq13417	P:GO:0009052; F:GO:0004751	F:GO:0003824;P:GO:0006139	Y (1.0 | 1-41)	C	1	V5_BLAST_0.9SELF0.4OUT-REDO4-Cluster_165100	V5_UCLUSTfixed_0.90-Cluster_98541	-	-	-	-
>evm_27.model.AmTr_v1.0_scaffold00002.3 pacid=31562697 transcript=evm_27.model.AmTr_v1.0_scaffold00002.3 locus=evm_27.TU.AmTr_v1.0_scaffold00002.3 ID=evm_27.model.AmTr_v1.0_scaffold00002.3.v1.0 annot-version=v1.0	Ambtr_seq13430		-	Y (0.97 | 1-61)	C	1	V5_BLAST_0.9SELF0.4OUT-REDO4-Cluster_1783	V5_UCLUSTfixed_0.90-Cluster_1300	-	-	-	-
>evm_27.model.AmTr_v1.0_scaffold00002.450 pacid=31562707 transcript=evm_27.model.AmTr_v1.0_scaffold00002.450 locus=evm_27.TU.AmTr_v1.0_scaffold00002.450 ID=evm_27.model.AmTr_v1.0_scaffold00002.450.v1.0 annot-version=v1.0	Ambtr_seq13440	F:GO:0016597; P:GO:0008152; P:GO:0055114; F:GO:0050661; F:GO:0016491; P:GO:0006520	F:GO:0000166;F:GO:0003824;P:GO:0008152;P:GO:0044763;P:GO:0044710;P:GO:0009987	Y (1.0 | 1-41)	C	1	V5_BLAST_0.9SELF0.4OUT-REDO4-Cluster_165711	V5_UCLUSTfixed_0.90-Cluster_99076	-	-	-	-
>evm_27.model.AmTr_v1.0_scaffold00002.217 pacid=31562732 transcript=evm_27.model.AmTr_v1.0_scaffold00002.217 locus=evm_27.TU.AmTr_v1.0_scaffold00002.217 ID=evm_27.model.AmTr_v1.0_scaffold00002.217.v1.0 annot-version=v1.0	Ambtr_seq13465	P:GO:0006412; C:GO:0005840; C:GO:0005622; F:GO:0003735	F:GO:0005198;C:GO:0005840;P:GO:0006412	Y (0.992 | 1-52)	C	1	V5_BLAST_0.9SELF0.4OUT-REDO4-Cluster_170468	V5_UCLUSTfixed_0.90-Cluster_98904	-	-	-	-
>evm_27.model.AmTr_v1.0_scaffold00002.32 pacid=31562749 transcript=evm_27.model.AmTr_v1.0_scaffold00002.32 locus=evm_27.TU.AmTr_v1.0_scaffold00002.32 ID=evm_27.model.AmTr_v1.0_scaffold00002.32.v1.0 annot-version=v1.0	Ambtr_seq13482	P:GO:0055114; F:GO:0016491	F:GO:0003824;P:GO:0008152;P:GO:0044710	Y (1.0 | 1-41)	C	1	V5_BLAST_0.9SELF0.4OUT-REDO4-Cluster_164140	V5_UCLUSTfixed_0.90-Cluster_97628	-	-	-	-
>evm_27.model.AmTr_v1.0_scaffold00002.367 pacid=31562765 transcript=evm_27.model.AmTr_v1.0_scaffold00002.367 locus=evm_27.TU.AmTr_v1.0_scaffold00002.367 ID=evm_27.model.AmTr_v1.0_scaffold00002.367.v1.0 annot-version=v1.0	Ambtr_seq13498		-	Y (0.967 | 1-24)	C	1	V5_BLAST_0.9SELF0.4OUT-REDO4-Cluster_163164	V5_UCLUSTfixed_0.90-Cluster_96592	-	-	-	-
>evm_27.model.AmTr_v1.0_scaffold00002.46 pacid=31562768 transcript=evm_27.model.AmTr_v1.0_scaffold00002.46 locus=evm_27.TU.AmTr_v1.0_scaffold00002.46 ID=evm_27.model.AmTr_v1.0_scaffold00002.46.v1.0 annot-version=v1.0	Ambtr_seq13501		-	Y (0.927 | 1-39)	C	1	V5_BLAST_0.9SELF0.4OUT-REDO4-Cluster_170090	V5_UCLUSTfixed_0.90-Cluster_102077	-	UniqueCluster_1347	-	X
>evm_27.model.AmTr_v1.0_scaffold00002.240 pacid=31562775 transcript=evm_27.model.AmTr_v1.0_scaffold00002.240 locus=evm_27.TU.AmTr_v1.0_scaffold00002.240 ID=evm_27.model.AmTr_v1.0_scaffold00002.240.v1.0 annot-version=v1.0	Ambtr_seq13508		-	Y (1.0 | 1-34)	C	1	V5_BLAST_0.9SELF0.4OUT-REDO4-Cluster_170974	V5_UCLUSTfixed_0.90-Cluster_103473	-	-	UniqueCluster_1704	X
>evm_27.model.AmTr_v1.0_scaffold00002.559 pacid=31562812 transcript=evm_27.model.AmTr_v1.0_scaffold00002.559 locus=evm_27.TU.AmTr_v1.0_scaffold00002.559 ID=evm_27.model.AmTr_v1.0_scaffold00002.559.v1.0 annot-version=v1.0	Ambtr_seq13545	F:GO:0008168; P:GO:0008152	P:GO:0008152;F:GO:0016740	Y (1.0 | 1-82)	C	1	V5_BLAST_0.9SELF0.4OUT-REDO4-Cluster_163820	V5_UCLUSTfixed_0.90-Cluster_97295	-	-	-	-
>evm_27.model.AmTr_v1.0_scaffold00002.530 pacid=31562814 transcript=evm_27.model.AmTr_v1.0_scaffold00002.530 locus=evm_27.TU.AmTr_v1.0_scaffold00002.530 ID=evm_27.model.AmTr_v1.0_scaffold00002.530.v1.0 annot-version=v1.0	Ambtr_seq13547		-	Y (0.934 | 1-60)	C	1	V5_BLAST_0.9SELF0.4OUT-REDO4-Cluster_163823	V5_UCLUSTfixed_0.90-Cluster_97299	-	-	-	-
>evm_27.model.AmTr_v1.0_scaffold00002.562 pacid=31562823 transcript=evm_27.model.AmTr_v1.0_scaffold00002.562 locus=evm_27.TU.AmTr_v1.0_scaffold00002.562 ID=evm_27.model.AmTr_v1.0_scaffold00002.562.v1.0 annot-version=v1.0	Ambtr_seq13556	P:GO:0055114; F:GO:0016491; F:GO:0051536; F:GO:0020037	F:GO:0003824;P:GO:0008152;F:GO:0005488;P:GO:0044710	Y (0.967 | 1-50)	C	1	V5_BLAST_0.9SELF0.4OUT-REDO4-Cluster_163913	V5_UCLUSTfixed_0.90-Cluster_97384	-	-	-	-
>evm_27.model.AmTr_v1.0_scaffold00002.437 pacid=31562830 transcript=evm_27.model.AmTr_v1.0_scaffold00002.437 locus=evm_27.TU.AmTr_v1.0_scaffold00002.437 ID=evm_27.model.AmTr_v1.0_scaffold00002.437.v1.0 annot-version=v1.0	Ambtr_seq13563	F:GO:0019239; P:GO:0032264; F:GO:0003876	P:GO:0009058;P:GO:0044711;P:GO:0006139;F:GO:0016787	Y (0.969 | 1-42)	C	1	V5_BLAST_0.9SELF0.4OUT-REDO4-Cluster_170222	V5_UCLUSTfixed_0.90-Cluster_102861	-	-	UniqueCluster_1909	X
>evm_27.model.AmTr_v1.0_scaffold00002.59 pacid=31562839 transcript=evm_27.model.AmTr_v1.0_scaffold00002.59 locus=evm_27.TU.AmTr_v1.0_scaffold00002.59 ID=evm_27.model.AmTr_v1.0_scaffold00002.59.v1.0 annot-version=v1.0	Ambtr_seq13572		-	Y (0.999 | 1-52)	C	1	V5_BLAST_0.9SELF0.4OUT-REDO4-Cluster_163151	V5_UCLUSTfixed_0.90-Cluster_85590	-	-	-	-
>evm_27.model.AmTr_v1.0_scaffold00002.548 pacid=31562844 transcript=evm_27.model.AmTr_v1.0_scaffold00002.548 locus=evm_27.TU.AmTr_v1.0_scaffold00002.548 ID=evm_27.model.AmTr_v1.0_scaffold00002.548.v1.0 annot-version=v1.0	Ambtr_seq13577	F:GO:0030955; P:GO:0006096; F:GO:0004743; F:GO:0000287	P:GO:0005975;P:GO:0006091;P:GO:0009056;F:GO:0005488;F:GO:0016740;P:GO:0006139;P:GO:0044712;P:GO:0044723	Y (0.995 | 1-51)	C	1	V5_BLAST_0.9SELF0.4OUT-REDO4-Cluster_164432	V5_UCLUSTfixed_0.90-Cluster_97915	-	-	-	-
>evm_27.model.AmTr_v1.0_scaffold00002.176 pacid=31562848 transcript=evm_27.model.AmTr_v1.0_scaffold00002.176 locus=evm_27.TU.AmTr_v1.0_scaffold00002.176 ID=evm_27.model.AmTr_v1.0_scaffold00002.176.v1.0 annot-version=v1.0	Ambtr_seq13581		-	Y (0.992 | 1-77)	C	1	V5_BLAST_0.9SELF0.4OUT-REDO4-Cluster_170799	V5_UCLUSTfixed_0.90-Cluster_103345	-	-	-	-
>evm_27.model.AmTr_v1.0_scaffold00002.428 pacid=31562865 transcript=evm_27.model.AmTr_v1.0_scaffold00002.428 locus=evm_27.TU.AmTr_v1.0_scaffold00002.428 ID=evm_27.model.AmTr_v1.0_scaffold00002.428.v1.0 annot-version=v1.0	Ambtr_seq13598		-	Y (0.897 | 1-35)	C	1	V5_BLAST_0.9SELF0.4OUT-REDO4-Cluster_167205	V5_UCLUSTfixed_0.90-Cluster_1364	-	-	-	-
>evm_27.model.AmTr_v1.0_scaffold00002.199 pacid=31562885 transcript=evm_27.model.AmTr_v1.0_scaffold00002.199 locus=evm_27.TU.AmTr_v1.0_scaffold00002.199 ID=evm_27.model.AmTr_v1.0_scaffold00002.199.v1.0 annot-version=v1.0	Ambtr_seq13618	F:GO:0071949	F:GO:0000166	Y (0.999 | 1-42)	C	1	V5_BLAST_0.9SELF0.4OUT-REDO4-Cluster_164508	V5_UCLUSTfixed_0.90-Cluster_97985	-	-	-	-
>evm_27.model.AmTr_v1.0_scaffold00002.201 pacid=31562894 transcript=evm_27.model.AmTr_v1.0_scaffold00002.201 locus=evm_27.TU.AmTr_v1.0_scaffold00002.201 ID=evm_27.model.AmTr_v1.0_scaffold00002.201.v1.0 annot-version=v1.0	Ambtr_seq13627		-	Y (0.973 | 1-51)	C	1	V5_BLAST_0.9SELF0.4OUT-REDO4-Cluster_165592	V5_UCLUSTfixed_0.90-Cluster_54811	-	UniqueCluster_708	-	X
>evm_27.model.AmTr_v1.0_scaffold00208.1 pacid=31562919 transcript=evm_27.model.AmTr_v1.0_scaffold00208.1 locus=evm_27.TU.AmTr_v1.0_scaffold00208.1 ID=evm_27.model.AmTr_v1.0_scaffold00208.1.v1.0 annot-version=v1.0	Ambtr_seq13652		-	Y (0.965 | 1-51)	C	1	V5_BLAST_0.9SELF0.4OUT-REDO4-Cluster_1876	V5_UCLUSTfixed_0.90-Cluster_1384	-	-	-	-
>evm_27.model.AmTr_v1.0_scaffold00091.64 pacid=31562937 transcript=evm_27.model.AmTr_v1.0_scaffold00091.64 locus=evm_27.TU.AmTr_v1.0_scaffold00091.64 ID=evm_27.model.AmTr_v1.0_scaffold00091.64.v1.0 annot-version=v1.0	Ambtr_seq13670		-	Y (0.99 | 1-46)	C	1	V5_BLAST_0.9SELF0.4OUT-REDO4-Cluster_164113	V5_UCLUSTfixed_0.90-Cluster_97605	-	-	-	-
>evm_27.model.AmTr_v1.0_scaffold00091.55 pacid=31562940 transcript=evm_27.model.AmTr_v1.0_scaffold00091.55 locus=evm_27.TU.AmTr_v1.0_scaffold00091.55 ID=evm_27.model.AmTr_v1.0_scaffold00091.55.v1.0 annot-version=v1.0	Ambtr_seq13673		-	Y (0.821 | 1-51)	C	1	V5_BLAST_0.9SELF0.4OUT-REDO4-Cluster_1888	V5_UCLUSTfixed_0.90-Cluster_1394	-	-	-	-
>evm_27.model.AmTr_v1.0_scaffold00091.27 pacid=31562944 transcript=evm_27.model.AmTr_v1.0_scaffold00091.27 locus=evm_27.TU.AmTr_v1.0_scaffold00091.27 ID=evm_27.model.AmTr_v1.0_scaffold00091.27.v1.0 annot-version=v1.0	Ambtr_seq13677	P:GO:0006457	P:GO:0009987	Y (0.963 | 1-40)	C	1	V5_BLAST_0.9SELF0.4OUT-REDO4-Cluster_163144	V5_UCLUSTfixed_0.90-Cluster_96569	-	-	-	-
>evm_27.model.AmTr_v1.0_scaffold00091.8 pacid=31562977 transcript=evm_27.model.AmTr_v1.0_scaffold00091.8 locus=evm_27.TU.AmTr_v1.0_scaffold00091.8 ID=evm_27.model.AmTr_v1.0_scaffold00091.8.v1.0 annot-version=v1.0	Ambtr_seq13710		-	Y (0.819 | 1-23)	C	1	V5_BLAST_0.9SELF0.4OUT-REDO4-Cluster_1915	V5_UCLUSTfixed_0.90-Cluster_1416	-	-	-	-
>evm_27.model.AmTr_v1.0_scaffold00070.124 pacid=31563013 transcript=evm_27.model.AmTr_v1.0_scaffold00070.124 locus=evm_27.TU.AmTr_v1.0_scaffold00070.124 ID=evm_27.model.AmTr_v1.0_scaffold00070.124.v1.0 annot-version=v1.0	Ambtr_seq13746		-	Y (0.989 | 1-22)	C	1	V5_BLAST_0.9SELF0.4OUT-REDO4-Cluster_1943	V5_UCLUSTfixed_0.90-Cluster_1434	-	-	-	-
>evm_27.model.AmTr_v1.0_scaffold00070.138 pacid=31563020 transcript=evm_27.model.AmTr_v1.0_scaffold00070.138 locus=evm_27.TU.AmTr_v1.0_scaffold00070.138 ID=evm_27.model.AmTr_v1.0_scaffold00070.138.v1.0 annot-version=v1.0	Ambtr_seq13753	F:GO:0051536; P:GO:0016226; F:GO:0005506	P:GO:0016043;P:GO:0009058;F:GO:0005488	Y (0.972 | 1-72)	C	1	V5_BLAST_0.9SELF0.4OUT-REDO4-Cluster_168006	V5_UCLUSTfixed_0.90-Cluster_96141	-	-	-	-
>evm_27.model.AmTr_v1.0_scaffold00070.13 pacid=31563050 transcript=evm_27.model.AmTr_v1.0_scaffold00070.13 locus=evm_27.TU.AmTr_v1.0_scaffold00070.13 ID=evm_27.model.AmTr_v1.0_scaffold00070.13.v1.0 annot-version=v1.0	Ambtr_seq13783	F:GO:0005515	F:GO:0005515	Y (0.96 | 1-31)	C	1	V5_BLAST_0.9SELF0.4OUT-REDO4-Cluster_1972	V5_UCLUSTfixed_0.90-Cluster_45105	-	-	-	-
>evm_27.model.AmTr_v1.0_scaffold00070.77 pacid=31563054 transcript=evm_27.model.AmTr_v1.0_scaffold00070.77 locus=evm_27.TU.AmTr_v1.0_scaffold00070.77 ID=evm_27.model.AmTr_v1.0_scaffold00070.77.v1.0 annot-version=v1.0	Ambtr_seq13787		-	Y (0.988 | 1-42)	C	1	V5_BLAST_0.9SELF0.4OUT-REDO4-Cluster_142635	V5_UCLUSTfixed_0.90-Cluster_79047	-	-	-	-
>evm_27.model.AmTr_v1.0_scaffold00070.10 pacid=31563056 transcript=evm_27.model.AmTr_v1.0_scaffold00070.10 locus=evm_27.TU.AmTr_v1.0_scaffold00070.10 ID=evm_27.model.AmTr_v1.0_scaffold00070.10.v1.0 annot-version=v1.0	Ambtr_seq13789	F:GO:0005515	F:GO:0005515	Y (0.915 | 1-31)	C	1	V5_BLAST_0.9SELF0.4OUT-REDO4-Cluster_1975	V5_UCLUSTfixed_0.90-Cluster_45105	-	-	-	-
>evm_27.model.AmTr_v1.0_scaffold00070.42 pacid=31563078 transcript=evm_27.model.AmTr_v1.0_scaffold00070.42 locus=evm_27.TU.AmTr_v1.0_scaffold00070.42 ID=evm_27.model.AmTr_v1.0_scaffold00070.42.v1.0 annot-version=v1.0	Ambtr_seq13811		-	Y (0.767 | 1-50)	C	1	V5_BLAST_0.9SELF0.4OUT-REDO4-Cluster_1993	V5_UCLUSTfixed_0.90-Cluster_46376	-	-	-	-
>evm_27.model.AmTr_v1.0_scaffold00070.54 pacid=31563089 transcript=evm_27.model.AmTr_v1.0_scaffold00070.54 locus=evm_27.TU.AmTr_v1.0_scaffold00070.54 ID=evm_27.model.AmTr_v1.0_scaffold00070.54.v1.0 annot-version=v1.0	Ambtr_seq13822		-	Y (0.662 | 1-82)	C	1	V5_BLAST_0.9SELF0.4OUT-REDO4-Cluster_2001	V5_UCLUSTfixed_0.90-Cluster_45107	-	-	-	-
>evm_27.model.AmTr_v1.0_scaffold00070.53 pacid=31563105 transcript=evm_27.model.AmTr_v1.0_scaffold00070.53 locus=evm_27.TU.AmTr_v1.0_scaffold00070.53 ID=evm_27.model.AmTr_v1.0_scaffold00070.53.v1.0 annot-version=v1.0	Ambtr_seq13838	F:GO:0005525	F:GO:0000166	Y (1.0 | 1-41)	C	1	V5_BLAST_0.9SELF0.4OUT-REDO4-Cluster_164038	V5_UCLUSTfixed_0.90-Cluster_97525	-	-	-	-
>evm_27.model.AmTr_v1.0_scaffold00070.69 pacid=31563123 transcript=evm_27.model.AmTr_v1.0_scaffold00070.69 locus=evm_27.TU.AmTr_v1.0_scaffold00070.69 ID=evm_27.model.AmTr_v1.0_scaffold00070.69.v1.0 annot-version=v1.0	Ambtr_seq13856	F:GO:0051536; F:GO:0009055	F:GO:0005488	Y (0.999 | 1-27)	C	1	V5_BLAST_0.9SELF0.4OUT-REDO4-Cluster_164934	V5_UCLUSTfixed_0.90-Cluster_98379	-	-	-	-
>evm_27.model.AmTr_v1.0_scaffold00296.1 pacid=31563127 transcript=evm_27.model.AmTr_v1.0_scaffold00296.1 locus=evm_27.TU.AmTr_v1.0_scaffold00296.1 ID=evm_27.model.AmTr_v1.0_scaffold00296.1.v1.0 annot-version=v1.0	Ambtr_seq13860		-	Y (0.993 | 1-52)	C	1	V5_BLAST_0.9SELF0.4OUT-REDO4-Cluster_2029	V5_UCLUSTfixed_0.90-Cluster_1491	-	-	-	-
>evm_27.model.AmTr_v1.0_scaffold00113.18 pacid=31563140 transcript=evm_27.model.AmTr_v1.0_scaffold00113.18 locus=evm_27.TU.AmTr_v1.0_scaffold00113.18 ID=evm_27.model.AmTr_v1.0_scaffold00113.18.v1.0 annot-version=v1.0	Ambtr_seq13873		-	Y (0.991 | 1-40)	C	1	V5_BLAST_0.9SELF0.4OUT-REDO4-Cluster_2034	V5_UCLUSTfixed_0.90-Cluster_45512	-	-	-	-
>evm_27.model.AmTr_v1.0_scaffold00113.9 pacid=31563157 transcript=evm_27.model.AmTr_v1.0_scaffold00113.9 locus=evm_27.TU.AmTr_v1.0_scaffold00113.9 ID=evm_27.model.AmTr_v1.0_scaffold00113.9.v1.0 annot-version=v1.0	Ambtr_seq13890		-	Y (0.988 | 1-85)	C	1	V5_BLAST_0.9SELF0.4OUT-REDO4-Cluster_2046	V5_UCLUSTfixed_0.90-Cluster_1503	-	-	-	-
>evm_27.model.AmTr_v1.0_scaffold00113.5 pacid=31563163 transcript=evm_27.model.AmTr_v1.0_scaffold00113.5 locus=evm_27.TU.AmTr_v1.0_scaffold00113.5 ID=evm_27.model.AmTr_v1.0_scaffold00113.5.v1.0 annot-version=v1.0	Ambtr_seq13896		-	Y (1.0 | 1-41)	C	1	V5_BLAST_0.9SELF0.4OUT-REDO4-Cluster_2049	V5_UCLUSTfixed_0.90-Cluster_1507	-	-	-	-
>evm_27.model.AmTr_v1.0_scaffold00218.3 pacid=31563186 transcript=evm_27.model.AmTr_v1.0_scaffold00218.3 locus=evm_27.TU.AmTr_v1.0_scaffold00218.3 ID=evm_27.model.AmTr_v1.0_scaffold00218.3.v1.0 annot-version=v1.0	Ambtr_seq13919		-	Y (0.998 | 1-35)	C	1	V5_BLAST_0.9SELF0.4OUT-REDO4-Cluster_161162	V5_UCLUSTfixed_0.90-Cluster_95124	UniqueCluster_2558	-	-	X
>evm_27.model.AmTr_v1.0_scaffold00021.32 pacid=31563203 transcript=evm_27.model.AmTr_v1.0_scaffold00021.32 locus=evm_27.TU.AmTr_v1.0_scaffold00021.32 ID=evm_27.model.AmTr_v1.0_scaffold00021.32.v1.0 annot-version=v1.0	Ambtr_seq13936	P:GO:0055114; F:GO:0008977; P:GO:0006571; F:GO:0004665	F:GO:0003824;P:GO:0009058;P:GO:0044763;P:GO:0044711;P:GO:0009987	Y (0.799 | 1-51)	C	1	V5_BLAST_0.9SELF0.4OUT-REDO4-Cluster_170546	V5_UCLUSTfixed_0.90-Cluster_98403	-	-	-	-
>evm_27.model.AmTr_v1.0_scaffold00021.226 pacid=31563228 transcript=evm_27.model.AmTr_v1.0_scaffold00021.226 locus=evm_27.TU.AmTr_v1.0_scaffold00021.226 ID=evm_27.model.AmTr_v1.0_scaffold00021.226.v1.0 annot-version=v1.0	Ambtr_seq13961		-	Y (0.997 | 1-28)	C	1	V5_BLAST_0.9SELF0.4OUT-REDO4-Cluster_163488	V5_UCLUSTfixed_0.90-Cluster_96918	-	-	-	-
>evm_27.model.AmTr_v1.0_scaffold00021.292 pacid=31563236 transcript=evm_27.model.AmTr_v1.0_scaffold00021.292 locus=evm_27.TU.AmTr_v1.0_scaffold00021.292 ID=evm_27.model.AmTr_v1.0_scaffold00021.292.v1.0 annot-version=v1.0	Ambtr_seq13969		-	Y (0.836 | 1-42)	C	1	V5_BLAST_0.9SELF0.4OUT-REDO4-Cluster_2084	V5_UCLUSTfixed_0.90-Cluster_1536	-	-	-	-
>evm_27.model.AmTr_v1.0_scaffold00021.277 pacid=31563254 transcript=evm_27.model.AmTr_v1.0_scaffold00021.277 locus=evm_27.TU.AmTr_v1.0_scaffold00021.277 ID=evm_27.model.AmTr_v1.0_scaffold00021.277.v1.0 annot-version=v1.0	Ambtr_seq13987	P:GO:0055114; F:GO:0016491; P:GO:0008152; F:GO:0015930; P:GO:0006807; F:GO:0016638; P:GO:0006537	F:GO:0003824;P:GO:0009058;P:GO:0044763;P:GO:0044711;P:GO:0009987	Y (0.994 | 1-66)	C	1	V5_BLAST_0.9SELF0.4OUT-REDO4-Cluster_170734	V5_UCLUSTfixed_0.90-Cluster_101328	-	-	-	-
>evm_27.model.AmTr_v1.0_scaffold00021.43 pacid=31563259 transcript=evm_27.model.AmTr_v1.0_scaffold00021.43 locus=evm_27.TU.AmTr_v1.0_scaffold00021.43 ID=evm_27.model.AmTr_v1.0_scaffold00021.43.v1.0 annot-version=v1.0	Ambtr_seq13992		-	Y (1.0 | 1-45)	C	1	V5_BLAST_0.9SELF0.4OUT-REDO4-Cluster_165967	V5_UCLUSTfixed_0.90-Cluster_96807	-	-	-	-
>evm_27.model.AmTr_v1.0_scaffold00021.238 pacid=31563272 transcript=evm_27.model.AmTr_v1.0_scaffold00021.238 locus=evm_27.TU.AmTr_v1.0_scaffold00021.238 ID=evm_27.model.AmTr_v1.0_scaffold00021.238.v1.0 annot-version=v1.0	Ambtr_seq14005		-	Y (1.0 | 1-51)	C	1	V5_BLAST_0.9SELF0.4OUT-REDO4-Cluster_170454	V5_UCLUSTfixed_0.90-Cluster_1549	-	-	-	-
>evm_27.model.AmTr_v1.0_scaffold00021.12 pacid=31563273 transcript=evm_27.model.AmTr_v1.0_scaffold00021.12 locus=evm_27.TU.AmTr_v1.0_scaffold00021.12 ID=evm_27.model.AmTr_v1.0_scaffold00021.12.v1.0 annot-version=v1.0	Ambtr_seq14006	P:GO:0006468; F:GO:0004672	P:GO:0006464;F:GO:0016301	Y (0.741 | 1-33)	C	1	V5_BLAST_0.9SELF0.4OUT-REDO4-Cluster_155175	V5_UCLUSTfixed_0.90-Cluster_90714	-	-	UniqueCluster_1231	X
>evm_27.model.AmTr_v1.0_scaffold00021.188 pacid=31563278 transcript=evm_27.model.AmTr_v1.0_scaffold00021.188 locus=evm_27.TU.AmTr_v1.0_scaffold00021.188 ID=evm_27.model.AmTr_v1.0_scaffold00021.188.v1.0 annot-version=v1.0	Ambtr_seq14011		-	Y (0.996 | 1-22)	C	1	V5_BLAST_0.9SELF0.4OUT-REDO4-Cluster_166571	V5_UCLUSTfixed_0.90-Cluster_98158	-	-	-	-
>evm_27.model.AmTr_v1.0_scaffold00021.64 pacid=31563291 transcript=evm_27.model.AmTr_v1.0_scaffold00021.64 locus=evm_27.TU.AmTr_v1.0_scaffold00021.64 ID=evm_27.model.AmTr_v1.0_scaffold00021.64.v1.0 annot-version=v1.0	Ambtr_seq14024		-	Y (0.972 | 1-33)	C	1	V5_BLAST_0.9SELF0.4OUT-REDO4-Cluster_162498	V5_UCLUSTfixed_0.90-Cluster_95912	-	-	-	-
>evm_27.model.AmTr_v1.0_scaffold00021.242 pacid=31563295 transcript=evm_27.model.AmTr_v1.0_scaffold00021.242 locus=evm_27.TU.AmTr_v1.0_scaffold00021.242 ID=evm_27.model.AmTr_v1.0_scaffold00021.242.v1.0 annot-version=v1.0	Ambtr_seq14028		-	Y (0.997 | 1-71)	C	1	V5_BLAST_0.9SELF0.4OUT-REDO4-Cluster_163125	V5_UCLUSTfixed_0.90-Cluster_96550	-	-	-	-
>evm_27.model.AmTr_v1.0_scaffold00021.77 pacid=31563334 transcript=evm_27.model.AmTr_v1.0_scaffold00021.77 locus=evm_27.TU.AmTr_v1.0_scaffold00021.77 ID=evm_27.model.AmTr_v1.0_scaffold00021.77.v1.0 annot-version=v1.0	Ambtr_seq14067		-	Y (1.0 | 1-61)	C	1	V5_BLAST_0.9SELF0.4OUT-REDO4-Cluster_162496	V5_UCLUSTfixed_0.90-Cluster_95911	-	-	-	-
>evm_27.model.AmTr_v1.0_scaffold00021.206 pacid=31563343 transcript=evm_27.model.AmTr_v1.0_scaffold00021.206 locus=evm_27.TU.AmTr_v1.0_scaffold00021.206 ID=evm_27.model.AmTr_v1.0_scaffold00021.206.v1.0 annot-version=v1.0	Ambtr_seq14076	F:GO:0019843; P:GO:0006412; C:GO:0005840; F:GO:0003735	F:GO:0003723;F:GO:0005198;C:GO:0005840;P:GO:0006412	Y (1.0 | 1-51)	C	1	V5_BLAST_0.9SELF0.4OUT-REDO4-Cluster_163489	V5_UCLUSTfixed_0.90-Cluster_96920	-	-	-	-
>evm_27.model.AmTr_v1.0_scaffold00021.253 pacid=31563350 transcript=evm_27.model.AmTr_v1.0_scaffold00021.253 locus=evm_27.TU.AmTr_v1.0_scaffold00021.253 ID=evm_27.model.AmTr_v1.0_scaffold00021.253.v1.0 annot-version=v1.0	Ambtr_seq14083		-	Y (0.916 | 1-40)	C	1	V5_BLAST_0.9SELF0.4OUT-REDO4-Cluster_163019	V5_UCLUSTfixed_0.90-Cluster_96451	-	-	-	-
>evm_27.model.AmTr_v1.0_scaffold00021.216 pacid=31563377 transcript=evm_27.model.AmTr_v1.0_scaffold00021.216 locus=evm_27.TU.AmTr_v1.0_scaffold00021.216 ID=evm_27.model.AmTr_v1.0_scaffold00021.216.v1.0 annot-version=v1.0	Ambtr_seq14110		-	Y (0.923 | 1-61)	C	1	V5_BLAST_0.9SELF0.4OUT-REDO4-Cluster_163124	V5_UCLUSTfixed_0.90-Cluster_96549	-	-	-	-
>evm_27.model.AmTr_v1.0_scaffold00021.166 pacid=31563379 transcript=evm_27.model.AmTr_v1.0_scaffold00021.166 locus=evm_27.TU.AmTr_v1.0_scaffold00021.166 ID=evm_27.model.AmTr_v1.0_scaffold00021.166.v1.0 annot-version=v1.0	Ambtr_seq14112		-	Y (1.0 | 1-23)	C	1	V5_BLAST_0.9SELF0.4OUT-REDO4-Cluster_163392	V5_UCLUSTfixed_0.90-Cluster_96810	-	-	-	-
>evm_27.model.AmTr_v1.0_scaffold00021.66 pacid=31563381 transcript=evm_27.model.AmTr_v1.0_scaffold00021.66 locus=evm_27.TU.AmTr_v1.0_scaffold00021.66 ID=evm_27.model.AmTr_v1.0_scaffold00021.66.v1.0 annot-version=v1.0	Ambtr_seq14114	P:GO:0006412; C:GO:0005840; C:GO:0005622; F:GO:0003735	F:GO:0005198;C:GO:0005840;P:GO:0006412	Y (0.999 | 1-91)	C	1	V5_BLAST_0.9SELF0.4OUT-REDO4-Cluster_154615	V5_UCLUSTfixed_0.90-Cluster_84728	-	-	-	-
>evm_27.model.AmTr_v1.0_scaffold00021.229 pacid=31563408 transcript=evm_27.model.AmTr_v1.0_scaffold00021.229 locus=evm_27.TU.AmTr_v1.0_scaffold00021.229 ID=evm_27.model.AmTr_v1.0_scaffold00021.229.v1.0 annot-version=v1.0	Ambtr_seq14141	F:GO:0004635; P:GO:0000105	P:GO:0009058;P:GO:0044763;P:GO:0044711;P:GO:0009987;F:GO:0016787	Y (1.0 | 1-41)	C	1	V5_BLAST_0.9SELF0.4OUT-REDO4-Cluster_165151	V5_UCLUSTfixed_0.90-Cluster_98583	-	-	-	-
>evm_27.model.AmTr_v1.0_scaffold00021.105 pacid=31563416 transcript=evm_27.model.AmTr_v1.0_scaffold00021.105 locus=evm_27.TU.AmTr_v1.0_scaffold00021.105 ID=evm_27.model.AmTr_v1.0_scaffold00021.105.v1.0 annot-version=v1.0	Ambtr_seq14149		-	Y (1.0 | 1-22)	C	1	V5_BLAST_0.9SELF0.4OUT-REDO4-Cluster_139696	V5_UCLUSTfixed_0.90-Cluster_1605	-	-	-	-
>evm_27.model.AmTr_v1.0_scaffold00021.31 pacid=31563417 transcript=evm_27.model.AmTr_v1.0_scaffold00021.31 locus=evm_27.TU.AmTr_v1.0_scaffold00021.31 ID=evm_27.model.AmTr_v1.0_scaffold00021.31.v1.0 annot-version=v1.0	Ambtr_seq14150		-	Y (0.99 | 1-42)	C	1	V5_BLAST_0.9SELF0.4OUT-REDO4-Cluster_162635	V5_UCLUSTfixed_0.90-Cluster_95914	-	-	-	-
>evm_27.model.AmTr_v1.0_scaffold00021.159 pacid=31563466 transcript=evm_27.model.AmTr_v1.0_scaffold00021.159 locus=evm_27.TU.AmTr_v1.0_scaffold00021.159 ID=evm_27.model.AmTr_v1.0_scaffold00021.159.v1.0 annot-version=v1.0	Ambtr_seq14199		-	Y (0.963 | 1-37)	C	1	V5_BLAST_0.9SELF0.4OUT-REDO4-Cluster_162948	V5_UCLUSTfixed_0.90-Cluster_95905	-	-	-	-
>evm_27.model.AmTr_v1.0_scaffold00021.42 pacid=31563477 transcript=evm_27.model.AmTr_v1.0_scaffold00021.42 locus=evm_27.TU.AmTr_v1.0_scaffold00021.42 ID=evm_27.model.AmTr_v1.0_scaffold00021.42.v1.0 annot-version=v1.0	Ambtr_seq14210	P:GO:0055114; P:GO:0009082; F:GO:0004455; F:GO:0016491	F:GO:0003824;P:GO:0009058;P:GO:0044763;P:GO:0044711;P:GO:0009987	Y (1.0 | 1-51)	C	1	V5_BLAST_0.9SELF0.4OUT-REDO4-Cluster_165640	V5_UCLUSTfixed_0.90-Cluster_99026	-	-	-	-
>evm_27.model.AmTr_v1.0_scaffold00139.3 pacid=31563511 transcript=evm_27.model.AmTr_v1.0_scaffold00139.3 locus=evm_27.TU.AmTr_v1.0_scaffold00139.3 ID=evm_27.model.AmTr_v1.0_scaffold00139.3.v1.0 annot-version=v1.0	Ambtr_seq14244		-	Y (0.791 | 1-39)	C	1	V5_BLAST_0.9SELF0.4OUT-REDO4-Cluster_2204	V5_UCLUSTfixed_0.90-Cluster_1644	-	-	-	-
>evm_27.model.AmTr_v1.0_scaffold00047.182 pacid=31563598 transcript=evm_27.model.AmTr_v1.0_scaffold00047.182 locus=evm_27.TU.AmTr_v1.0_scaffold00047.182 ID=evm_27.model.AmTr_v1.0_scaffold00047.182.v1.0 annot-version=v1.0	Ambtr_seq14331		-	Y (0.973 | 1-38)	C	1	V5_BLAST_0.9SELF0.4OUT-REDO4-Cluster_2264	V5_UCLUSTfixed_0.90-Cluster_1684	-	-	-	-
>evm_27.model.AmTr_v1.0_scaffold00047.162 pacid=31563653 transcript=evm_27.model.AmTr_v1.0_scaffold00047.162 locus=evm_27.TU.AmTr_v1.0_scaffold00047.162 ID=evm_27.model.AmTr_v1.0_scaffold00047.162.v1.0 annot-version=v1.0	Ambtr_seq14386	C:GO:0031225; P:GO:0016049; P:GO:0010215	C:GO:0016020;P:GO:0016043;P:GO:0016049	Y (0.999 | 1-61)	C	1	V5_BLAST_0.9SELF0.4OUT-REDO4-Cluster_168072	V5_UCLUSTfixed_0.90-Cluster_101414	UniqueCluster_495	-	-	X
>evm_27.model.AmTr_v1.0_scaffold00047.78 pacid=31563713 transcript=evm_27.model.AmTr_v1.0_scaffold00047.78 locus=evm_27.TU.AmTr_v1.0_scaffold00047.78 ID=evm_27.model.AmTr_v1.0_scaffold00047.78.v1.0 annot-version=v1.0	Ambtr_seq14446		-	Y (0.96 | 1-37)	C	1	V5_BLAST_0.9SELF0.4OUT-REDO4-Cluster_2330	V5_UCLUSTfixed_0.90-Cluster_1724	-	-	-	-
>evm_27.model.AmTr_v1.0_scaffold00047.103 pacid=31563729 transcript=evm_27.model.AmTr_v1.0_scaffold00047.103 locus=evm_27.TU.AmTr_v1.0_scaffold00047.103 ID=evm_27.model.AmTr_v1.0_scaffold00047.103.v1.0 annot-version=v1.0	Ambtr_seq14462	F:GO:0015035	F:GO:0003824	Y (0.851 | 1-21)	C	1	V5_BLAST_0.9SELF0.4OUT-REDO4-Cluster_162917	V5_UCLUSTfixed_0.90-Cluster_96342	-	-	-	-
>evm_27.model.AmTr_v1.0_scaffold00047.167 pacid=31563761 transcript=evm_27.model.AmTr_v1.0_scaffold00047.167 locus=evm_27.TU.AmTr_v1.0_scaffold00047.167 ID=evm_27.model.AmTr_v1.0_scaffold00047.167.v1.0 annot-version=v1.0	Ambtr_seq14494		-	Y (0.999 | 1-23)	C	1	V5_BLAST_0.9SELF0.4OUT-REDO4-Cluster_164549	V5_UCLUSTfixed_0.90-Cluster_87541	-	-	-	-
>evm_27.model.AmTr_v1.0_scaffold00144.57 pacid=31563785 transcript=evm_27.model.AmTr_v1.0_scaffold00144.57 locus=evm_27.TU.AmTr_v1.0_scaffold00144.57 ID=evm_27.model.AmTr_v1.0_scaffold00144.57.v1.0 annot-version=v1.0	Ambtr_seq14518		-	Y (0.65 | 1-41)	C	1	V5_BLAST_0.9SELF0.4OUT-REDO4-Cluster_2375	V5_UCLUSTfixed_0.90-Cluster_1752	-	-	-	-
>evm_27.model.AmTr_v1.0_scaffold00144.36 pacid=31563816 transcript=evm_27.model.AmTr_v1.0_scaffold00144.36 locus=evm_27.TU.AmTr_v1.0_scaffold00144.36 ID=evm_27.model.AmTr_v1.0_scaffold00144.36.v1.0 annot-version=v1.0	Ambtr_seq14549		-	Y (0.999 | 1-26)	C	1	V5_BLAST_0.9SELF0.4OUT-REDO4-Cluster_166540	V5_UCLUSTfixed_0.90-Cluster_99832	-	-	-	-
>evm_27.model.AmTr_v1.0_scaffold00081.38 pacid=31563844 transcript=evm_27.model.AmTr_v1.0_scaffold00081.38 locus=evm_27.TU.AmTr_v1.0_scaffold00081.38 ID=evm_27.model.AmTr_v1.0_scaffold00081.38.v1.0 annot-version=v1.0	Ambtr_seq14577	F:GO:0046872	F:GO:0005488	Y (0.652 | 1-79)	C	1	V5_BLAST_0.9SELF0.4OUT-REDO4-Cluster_158482	V5_UCLUSTfixed_0.90-Cluster_1783	UniqueCluster_3369	-	-	X
>evm_27.model.AmTr_v1.0_scaffold00081.32 pacid=31563860 transcript=evm_27.model.AmTr_v1.0_scaffold00081.32 locus=evm_27.TU.AmTr_v1.0_scaffold00081.32 ID=evm_27.model.AmTr_v1.0_scaffold00081.32.v1.0 annot-version=v1.0	Ambtr_seq14593		-	Y (0.851 | 1-61)	C	1	V5_BLAST_0.9SELF0.4OUT-REDO4-Cluster_170527	V5_UCLUSTfixed_0.90-Cluster_103126	-	-	-	-
>evm_27.model.AmTr_v1.0_scaffold00081.24 pacid=31563863 transcript=evm_27.model.AmTr_v1.0_scaffold00081.24 locus=evm_27.TU.AmTr_v1.0_scaffold00081.24 ID=evm_27.model.AmTr_v1.0_scaffold00081.24.v1.0 annot-version=v1.0	Ambtr_seq14596	P:GO:0006412; F:GO:0003735	F:GO:0005198;P:GO:0006412	Y (0.999 | 1-32)	C	1	V5_BLAST_0.9SELF0.4OUT-REDO4-Cluster_2428	V5_UCLUSTfixed_0.90-Cluster_96373	-	-	-	-
>evm_27.model.AmTr_v1.0_scaffold00081.52 pacid=31563864 transcript=evm_27.model.AmTr_v1.0_scaffold00081.52 locus=evm_27.TU.AmTr_v1.0_scaffold00081.52 ID=evm_27.model.AmTr_v1.0_scaffold00081.52.v1.0 annot-version=v1.0	Ambtr_seq14597	F:GO:0042586; F:GO:0005506	F:GO:0005488;F:GO:0016787	Y (0.998 | 1-31)	C	1	V5_BLAST_0.9SELF0.4OUT-REDO4-Cluster_164373	V5_UCLUSTfixed_0.90-Cluster_97857	-	-	-	-
>evm_27.model.AmTr_v1.0_scaffold00081.41 pacid=31563868 transcript=evm_27.model.AmTr_v1.0_scaffold00081.41 locus=evm_27.TU.AmTr_v1.0_scaffold00081.41 ID=evm_27.model.AmTr_v1.0_scaffold00081.41.v1.0 annot-version=v1.0	Ambtr_seq14601		-	Y (0.784 | 1-41)	C	1	V5_BLAST_0.9SELF0.4OUT-REDO4-Cluster_2432	V5_UCLUSTfixed_0.90-Cluster_1798	-	-	-	-
>evm_27.model.AmTr_v1.0_scaffold00081.20 pacid=31563877 transcript=evm_27.model.AmTr_v1.0_scaffold00081.20 locus=evm_27.TU.AmTr_v1.0_scaffold00081.20 ID=evm_27.model.AmTr_v1.0_scaffold00081.20.v1.0 annot-version=v1.0	Ambtr_seq14610	P:GO:0006468; F:GO:0004672; F:GO:0005524	F:GO:0000166;P:GO:0006464;F:GO:0016301	Y (0.745 | 1-62)	C	1	V5_BLAST_0.9SELF0.4OUT-REDO4-Cluster_162586	V5_UCLUSTfixed_0.90-Cluster_96871	-	-	-	-
>evm_27.model.AmTr_v1.0_scaffold00081.60 pacid=31563881 transcript=evm_27.model.AmTr_v1.0_scaffold00081.60 locus=evm_27.TU.AmTr_v1.0_scaffold00081.60 ID=evm_27.model.AmTr_v1.0_scaffold00081.60.v1.0 annot-version=v1.0	Ambtr_seq14614		-	Y (0.986 | 1-80)	C	1	V5_BLAST_0.9SELF0.4OUT-REDO4-Cluster_2440	V5_UCLUSTfixed_0.90-Cluster_1804	-	-	-	-
>evm_27.model.AmTr_v1.0_scaffold00081.8 pacid=31563912 transcript=evm_27.model.AmTr_v1.0_scaffold00081.8 locus=evm_27.TU.AmTr_v1.0_scaffold00081.8 ID=evm_27.model.AmTr_v1.0_scaffold00081.8.v1.0 annot-version=v1.0	Ambtr_seq14645	F:GO:0036361; P:GO:0006807	F:GO:0003824;P:GO:0008152	Y (0.988 | 1-42)	C	1	V5_BLAST_0.9SELF0.4OUT-REDO4-Cluster_170821	V5_UCLUSTfixed_0.90-Cluster_103126	-	-	-	-
>evm_27.model.AmTr_v1.0_scaffold00081.18 pacid=31563914 transcript=evm_27.model.AmTr_v1.0_scaffold00081.18 locus=evm_27.TU.AmTr_v1.0_scaffold00081.18 ID=evm_27.model.AmTr_v1.0_scaffold00081.18.v1.0 annot-version=v1.0	Ambtr_seq14647		-	Y (0.999 | 1-33)	C	1	V5_BLAST_0.9SELF0.4OUT-REDO4-Cluster_2465	V5_UCLUSTfixed_0.90-Cluster_1821	-	-	-	-
>evm_27.model.AmTr_v1.0_scaffold00066.260 pacid=31563921 transcript=evm_27.model.AmTr_v1.0_scaffold00066.260 locus=evm_27.TU.AmTr_v1.0_scaffold00066.260 ID=evm_27.model.AmTr_v1.0_scaffold00066.260.v1.0 annot-version=v1.0	Ambtr_seq14654		-	Y (0.998 | 1-28)	C	1	V5_BLAST_0.9SELF0.4OUT-REDO4-Cluster_166412	V5_UCLUSTfixed_0.90-Cluster_99612	-	-	-	-
>evm_27.model.AmTr_v1.0_scaffold00066.90 pacid=31563927 transcript=evm_27.model.AmTr_v1.0_scaffold00066.90 locus=evm_27.TU.AmTr_v1.0_scaffold00066.90 ID=evm_27.model.AmTr_v1.0_scaffold00066.90.v1.0 annot-version=v1.0	Ambtr_seq14660	F:GO:0008270	F:GO:0005488	Y (0.974 | 1-21)	C	1	V5_BLAST_0.9SELF0.4OUT-REDO4-Cluster_162368	V5_UCLUSTfixed_0.90-Cluster_79086	-	-	-	-
>evm_27.model.AmTr_v1.0_scaffold00066.54 pacid=31563935 transcript=evm_27.model.AmTr_v1.0_scaffold00066.54 locus=evm_27.TU.AmTr_v1.0_scaffold00066.54 ID=evm_27.model.AmTr_v1.0_scaffold00066.54.v1.0 annot-version=v1.0	Ambtr_seq14668	P:GO:0055114; F:GO:0016491	F:GO:0003824;P:GO:0008152;P:GO:0044710	Y (0.995 | 1-29)	C	1	V5_BLAST_0.9SELF0.4OUT-REDO4-Cluster_170899	V5_UCLUSTfixed_0.90-Cluster_97642	-	-	-	-
>evm_27.model.AmTr_v1.0_scaffold00066.7 pacid=31563941 transcript=evm_27.model.AmTr_v1.0_scaffold00066.7 locus=evm_27.TU.AmTr_v1.0_scaffold00066.7 ID=evm_27.model.AmTr_v1.0_scaffold00066.7.v1.0 annot-version=v1.0	Ambtr_seq14674		-	Y (0.919 | 1-42)	C	1	V5_BLAST_0.9SELF0.4OUT-REDO4-Cluster_2474	V5_UCLUSTfixed_0.90-Cluster_1828	-	-	-	-
>evm_27.model.AmTr_v1.0_scaffold00066.265 pacid=31563942 transcript=evm_27.model.AmTr_v1.0_scaffold00066.265 locus=evm_27.TU.AmTr_v1.0_scaffold00066.265 ID=evm_27.model.AmTr_v1.0_scaffold00066.265.v1.0 annot-version=v1.0	Ambtr_seq14675	F:GO:0016624; P:GO:0008152	F:GO:0003824;P:GO:0008152	Y (1.0 | 1-51)	C	1	V5_BLAST_0.9SELF0.4OUT-REDO4-Cluster_166773	V5_UCLUSTfixed_0.90-Cluster_96446	-	-	-	-
>evm_27.model.AmTr_v1.0_scaffold00066.204 pacid=31563944 transcript=evm_27.model.AmTr_v1.0_scaffold00066.204 locus=evm_27.TU.AmTr_v1.0_scaffold00066.204 ID=evm_27.model.AmTr_v1.0_scaffold00066.204.v1.0 annot-version=v1.0	Ambtr_seq14677		-	Y (0.669 | 1-40)	C	1	V5_BLAST_0.9SELF0.4OUT-REDO4-Cluster_163889	V5_UCLUSTfixed_0.90-Cluster_97360	-	-	-	-
>evm_27.model.AmTr_v1.0_scaffold00066.87 pacid=31563960 transcript=evm_27.model.AmTr_v1.0_scaffold00066.87 locus=evm_27.TU.AmTr_v1.0_scaffold00066.87 ID=evm_27.model.AmTr_v1.0_scaffold00066.87.v1.0 annot-version=v1.0	Ambtr_seq14693	F:GO:0016779; P:GO:0009058	P:GO:0009058;F:GO:0016740	Y (1.0 | 1-41)	C	1	V5_BLAST_0.9SELF0.4OUT-REDO4-Cluster_164076	V5_UCLUSTfixed_0.90-Cluster_99621	-	-	-	-
>evm_27.model.AmTr_v1.0_scaffold00066.154 pacid=31563968 transcript=evm_27.model.AmTr_v1.0_scaffold00066.154 locus=evm_27.TU.AmTr_v1.0_scaffold00066.154 ID=evm_27.model.AmTr_v1.0_scaffold00066.154.v1.0 annot-version=v1.0	Ambtr_seq14701		-	Y (0.976 | 1-38)	C	1	V5_BLAST_0.9SELF0.4OUT-REDO4-Cluster_159717	V5_UCLUSTfixed_0.90-Cluster_93881	-	-	-	-
>evm_27.model.AmTr_v1.0_scaffold00066.18 pacid=31563975 transcript=evm_27.model.AmTr_v1.0_scaffold00066.18 locus=evm_27.TU.AmTr_v1.0_scaffold00066.18 ID=evm_27.model.AmTr_v1.0_scaffold00066.18.v1.0 annot-version=v1.0	Ambtr_seq14708		-	Y (0.957 | 1-51)	C	1	V5_BLAST_0.9SELF0.4OUT-REDO4-Cluster_167900	V5_UCLUSTfixed_0.90-Cluster_97339	-	-	-	-
>evm_27.model.AmTr_v1.0_scaffold00066.197 pacid=31563976 transcript=evm_27.model.AmTr_v1.0_scaffold00066.197 locus=evm_27.TU.AmTr_v1.0_scaffold00066.197 ID=evm_27.model.AmTr_v1.0_scaffold00066.197.v1.0 annot-version=v1.0	Ambtr_seq14709		-	Y (0.999 | 1-31)	C	1	V5_BLAST_0.9SELF0.4OUT-REDO4-Cluster_2483	V5_UCLUSTfixed_0.90-Cluster_70678	-	-	-	-
>evm_27.model.AmTr_v1.0_scaffold00066.168 pacid=31564019 transcript=evm_27.model.AmTr_v1.0_scaffold00066.168 locus=evm_27.TU.AmTr_v1.0_scaffold00066.168 ID=evm_27.model.AmTr_v1.0_scaffold00066.168.v1.0 annot-version=v1.0	Ambtr_seq14752		-	Y (0.999 | 1-58)	C	1	V5_BLAST_0.9SELF0.4OUT-REDO4-Cluster_167981	V5_UCLUSTfixed_0.90-Cluster_101014	-	-	-	-
>evm_27.model.AmTr_v1.0_scaffold00066.15 pacid=31564031 transcript=evm_27.model.AmTr_v1.0_scaffold00066.15 locus=evm_27.TU.AmTr_v1.0_scaffold00066.15 ID=evm_27.model.AmTr_v1.0_scaffold00066.15.v1.0 annot-version=v1.0	Ambtr_seq14764		-	Y (0.931 | 1-62)	C	1	V5_BLAST_0.9SELF0.4OUT-REDO4-Cluster_163866	V5_UCLUSTfixed_0.90-Cluster_97336	-	-	-	-
>evm_27.model.AmTr_v1.0_scaffold00066.21 pacid=31564037 transcript=evm_27.model.AmTr_v1.0_scaffold00066.21 locus=evm_27.TU.AmTr_v1.0_scaffold00066.21 ID=evm_27.model.AmTr_v1.0_scaffold00066.21.v1.0 annot-version=v1.0	Ambtr_seq14770	P:GO:0009098; F:GO:0003852; F:GO:0003824	P:GO:0009058;P:GO:0044763;P:GO:0044711;F:GO:0016740;P:GO:0009987	Y (0.81 | 1-68)	C	1	V5_BLAST_0.9SELF0.4OUT-REDO4-Cluster_163867	V5_UCLUSTfixed_0.90-Cluster_97337	-	-	-	-
>evm_27.model.AmTr_v1.0_scaffold00066.191 pacid=31564043 transcript=evm_27.model.AmTr_v1.0_scaffold00066.191 locus=evm_27.TU.AmTr_v1.0_scaffold00066.191 ID=evm_27.model.AmTr_v1.0_scaffold00066.191.v1.0 annot-version=v1.0	Ambtr_seq14776		-	Y (1.0 | 1-26)	C	1	V5_BLAST_0.9SELF0.4OUT-REDO4-Cluster_169701	V5_UCLUSTfixed_0.90-Cluster_102895	-	-	-	-
>evm_27.model.AmTr_v1.0_scaffold00066.279 pacid=31564050 transcript=evm_27.model.AmTr_v1.0_scaffold00066.279 locus=evm_27.TU.AmTr_v1.0_scaffold00066.279 ID=evm_27.model.AmTr_v1.0_scaffold00066.279.v1.0 annot-version=v1.0	Ambtr_seq14783		-	Y (0.921 | 1-52)	C	1	V5_BLAST_0.9SELF0.4OUT-REDO4-Cluster_2504	V5_UCLUSTfixed_0.90-Cluster_1859	-	-	-	-
>evm_27.model.AmTr_v1.0_scaffold00066.174 pacid=31564063 transcript=evm_27.model.AmTr_v1.0_scaffold00066.174 locus=evm_27.TU.AmTr_v1.0_scaffold00066.174 ID=evm_27.model.AmTr_v1.0_scaffold00066.174.v1.0 annot-version=v1.0	Ambtr_seq14796		-	Y (1.0 | 1-51)	C	1	V5_BLAST_0.9SELF0.4OUT-REDO4-Cluster_2509	V5_UCLUSTfixed_0.90-Cluster_1864	-	-	-	-
>evm_27.model.AmTr_v1.0_scaffold00066.141 pacid=31564093 transcript=evm_27.model.AmTr_v1.0_scaffold00066.141 locus=evm_27.TU.AmTr_v1.0_scaffold00066.141 ID=evm_27.model.AmTr_v1.0_scaffold00066.141.v1.0 annot-version=v1.0	Ambtr_seq14826		-	Y (0.964 | 1-62)	C	1	V5_BLAST_0.9SELF0.4OUT-REDO4-Cluster_163890	V5_UCLUSTfixed_0.90-Cluster_97361	-	-	-	-
>evm_27.model.AmTr_v1.0_scaffold00066.94 pacid=31564099 transcript=evm_27.model.AmTr_v1.0_scaffold00066.94 locus=evm_27.TU.AmTr_v1.0_scaffold00066.94 ID=evm_27.model.AmTr_v1.0_scaffold00066.94.v1.0 annot-version=v1.0	Ambtr_seq14832		-	Y (0.832 | 1-52)	C	1	V5_BLAST_0.9SELF0.4OUT-REDO4-Cluster_166575	V5_UCLUSTfixed_0.90-Cluster_97364	-	-	-	-
>evm_27.model.AmTr_v1.0_scaffold00066.270 pacid=31564110 transcript=evm_27.model.AmTr_v1.0_scaffold00066.270 locus=evm_27.TU.AmTr_v1.0_scaffold00066.270 ID=evm_27.model.AmTr_v1.0_scaffold00066.270.v1.0 annot-version=v1.0	Ambtr_seq14843		-	Y (0.969 | 1-52)	C	1	V5_BLAST_0.9SELF0.4OUT-REDO4-Cluster_163876	V5_UCLUSTfixed_0.90-Cluster_1875	-	-	-	-
>evm_27.model.AmTr_v1.0_scaffold00066.123 pacid=31564146 transcript=evm_27.model.AmTr_v1.0_scaffold00066.123 locus=evm_27.TU.AmTr_v1.0_scaffold00066.123 ID=evm_27.model.AmTr_v1.0_scaffold00066.123.v1.0 annot-version=v1.0	Ambtr_seq14879		-	Y (0.913 | 1-69)	C	1	V5_BLAST_0.9SELF0.4OUT-REDO4-Cluster_164157	V5_UCLUSTfixed_0.90-Cluster_97646	-	-	-	-
>evm_27.model.AmTr_v1.0_scaffold00066.192 pacid=31564150 transcript=evm_27.model.AmTr_v1.0_scaffold00066.192 locus=evm_27.TU.AmTr_v1.0_scaffold00066.192 ID=evm_27.model.AmTr_v1.0_scaffold00066.192.v1.0 annot-version=v1.0	Ambtr_seq14883		-	Y (0.968 | 1-81)	C	1	V5_BLAST_0.9SELF0.4OUT-REDO4-Cluster_166575	V5_UCLUSTfixed_0.90-Cluster_97573	-	-	-	-
>evm_27.model.AmTr_v1.0_scaffold00066.40 pacid=31564157 transcript=evm_27.model.AmTr_v1.0_scaffold00066.40 locus=evm_27.TU.AmTr_v1.0_scaffold00066.40 ID=evm_27.model.AmTr_v1.0_scaffold00066.40.v1.0 annot-version=v1.0	Ambtr_seq14890	F:GO:0016747	F:GO:0016740	Y (0.999 | 1-24)	C	1	V5_BLAST_0.9SELF0.4OUT-REDO4-Cluster_2552	V5_UCLUSTfixed_0.90-Cluster_95402	-	UniqueCluster_785	-	X
>evm_27.model.AmTr_v1.0_scaffold00066.27 pacid=31564177 transcript=evm_27.model.AmTr_v1.0_scaffold00066.27 locus=evm_27.TU.AmTr_v1.0_scaffold00066.27 ID=evm_27.model.AmTr_v1.0_scaffold00066.27.v1.0 annot-version=v1.0	Ambtr_seq14910		-	Y (0.95 | 1-52)	C	1	V5_BLAST_0.9SELF0.4OUT-REDO4-Cluster_163868	V5_UCLUSTfixed_0.90-Cluster_1901	-	-	-	-
>evm_27.model.AmTr_v1.0_scaffold00143.16 pacid=31564213 transcript=evm_27.model.AmTr_v1.0_scaffold00143.16 locus=evm_27.TU.AmTr_v1.0_scaffold00143.16 ID=evm_27.model.AmTr_v1.0_scaffold00143.16.v1.0 annot-version=v1.0	Ambtr_seq14946		-	Y (0.991 | 1-35)	C	1	V5_BLAST_0.9SELF0.4OUT-REDO4-Cluster_2574	V5_UCLUSTfixed_0.90-Cluster_1909	-	-	-	-
>evm_27.model.AmTr_v1.0_scaffold00143.11 pacid=31564220 transcript=evm_27.model.AmTr_v1.0_scaffold00143.11 locus=evm_27.TU.AmTr_v1.0_scaffold00143.11 ID=evm_27.model.AmTr_v1.0_scaffold00143.11.v1.0 annot-version=v1.0	Ambtr_seq14953		-	Y (0.995 | 1-46)	C	1	V5_BLAST_0.9SELF0.4OUT-REDO4-Cluster_162998	V5_UCLUSTfixed_0.90-Cluster_96430	-	-	-	-
>evm_27.model.AmTr_v1.0_scaffold00155.38 pacid=31564258 transcript=evm_27.model.AmTr_v1.0_scaffold00155.38 locus=evm_27.TU.AmTr_v1.0_scaffold00155.38 ID=evm_27.model.AmTr_v1.0_scaffold00155.38.v1.0 annot-version=v1.0	Ambtr_seq14991		-	Y (0.997 | 1-28)	C	1	V5_BLAST_0.9SELF0.4OUT-REDO4-Cluster_165831	V5_UCLUSTfixed_0.90-Cluster_99173	-	-	-	-
>evm_27.model.AmTr_v1.0_scaffold00155.31 pacid=31564287 transcript=evm_27.model.AmTr_v1.0_scaffold00155.31 locus=evm_27.TU.AmTr_v1.0_scaffold00155.31 ID=evm_27.model.AmTr_v1.0_scaffold00155.31.v1.0 annot-version=v1.0	Ambtr_seq15020		-	Y (0.824 | 1-34)	C	1	V5_BLAST_0.9SELF0.4OUT-REDO4-Cluster_2612	V5_UCLUSTfixed_0.90-Cluster_1937	-	-	-	-
>evm_27.model.AmTr_v1.0_scaffold00155.60 pacid=31564301 transcript=evm_27.model.AmTr_v1.0_scaffold00155.60 locus=evm_27.TU.AmTr_v1.0_scaffold00155.60 ID=evm_27.model.AmTr_v1.0_scaffold00155.60.v1.0 annot-version=v1.0	Ambtr_seq15034		-	Y (0.998 | 1-51)	C	1	V5_BLAST_0.9SELF0.4OUT-REDO4-Cluster_164521	V5_UCLUSTfixed_0.90-Cluster_97002	-	-	-	-
>evm_27.model.AmTr_v1.0_scaffold00155.21 pacid=31564304 transcript=evm_27.model.AmTr_v1.0_scaffold00155.21 locus=evm_27.TU.AmTr_v1.0_scaffold00155.21 ID=evm_27.model.AmTr_v1.0_scaffold00155.21.v1.0 annot-version=v1.0	Ambtr_seq15037	P:GO:0055114; F:GO:0016616; F:GO:0051287; F:GO:0000287	F:GO:0000166;F:GO:0003824;P:GO:0008152;P:GO:0044710	Y (0.988 | 1-40)	C	1	V5_BLAST_0.9SELF0.4OUT-REDO4-Cluster_162707	V5_UCLUSTfixed_0.90-Cluster_96129	-	-	-	-
>evm_27.model.AmTr_v1.0_scaffold01859.1 pacid=31564337 transcript=evm_27.model.AmTr_v1.0_scaffold01859.1 locus=evm_27.TU.AmTr_v1.0_scaffold01859.1 ID=evm_27.model.AmTr_v1.0_scaffold01859.1.v1.0 annot-version=v1.0	Ambtr_seq15070		-	Y (0.979 | 1-41)	C	1	V5_BLAST_0.9SELF0.4OUT-REDO4-Cluster_2639	V5_UCLUSTfixed_0.90-Cluster_1956	-	-	-	-
>evm_27.model.AmTr_v1.0_scaffold00079.70 pacid=31564348 transcript=evm_27.model.AmTr_v1.0_scaffold00079.70 locus=evm_27.TU.AmTr_v1.0_scaffold00079.70 ID=evm_27.model.AmTr_v1.0_scaffold00079.70.v1.0 annot-version=v1.0	Ambtr_seq15081		-	Y (0.872 | 1-27)	C	1	V5_BLAST_0.9SELF0.4OUT-REDO4-Cluster_2643	V5_UCLUSTfixed_0.90-Cluster_1959	-	-	-	-
>evm_27.model.AmTr_v1.0_scaffold00079.39 pacid=31564352 transcript=evm_27.model.AmTr_v1.0_scaffold00079.39 locus=evm_27.TU.AmTr_v1.0_scaffold00079.39 ID=evm_27.model.AmTr_v1.0_scaffold00079.39.v1.0 annot-version=v1.0	Ambtr_seq15085	F:GO:0003723	F:GO:0003723	Y (1.0 | 1-52)	C	1	V5_BLAST_0.9SELF0.4OUT-REDO4-Cluster_163149	V5_UCLUSTfixed_0.90-Cluster_96576	-	-	-	-
>evm_27.model.AmTr_v1.0_scaffold00079.6 pacid=31564368 transcript=evm_27.model.AmTr_v1.0_scaffold00079.6 locus=evm_27.TU.AmTr_v1.0_scaffold00079.6 ID=evm_27.model.AmTr_v1.0_scaffold00079.6.v1.0 annot-version=v1.0	Ambtr_seq15101		-	Y (0.982 | 1-51)	C	1	V5_BLAST_0.9SELF0.4OUT-REDO4-Cluster_2656	V5_UCLUSTfixed_0.90-Cluster_1969	-	-	-	-
>evm_27.model.AmTr_v1.0_scaffold00079.54 pacid=31564381 transcript=evm_27.model.AmTr_v1.0_scaffold00079.54 locus=evm_27.TU.AmTr_v1.0_scaffold00079.54 ID=evm_27.model.AmTr_v1.0_scaffold00079.54.v1.0 annot-version=v1.0	Ambtr_seq15114		-	Y (0.996 | 1-39)	C	1	V5_BLAST_0.9SELF0.4OUT-REDO4-Cluster_162380	V5_UCLUSTfixed_0.90-Cluster_95792	-	-	-	-
>evm_27.model.AmTr_v1.0_scaffold00079.111 pacid=31564383 transcript=evm_27.model.AmTr_v1.0_scaffold00079.111 locus=evm_27.TU.AmTr_v1.0_scaffold00079.111 ID=evm_27.model.AmTr_v1.0_scaffold00079.111.v1.0 annot-version=v1.0	Ambtr_seq15116		-	Y (0.987 | 1-62)	C	1	V5_BLAST_0.9SELF0.4OUT-REDO4-Cluster_162381	V5_UCLUSTfixed_0.90-Cluster_1975	-	-	-	-
>evm_27.model.AmTr_v1.0_scaffold00079.120 pacid=31564397 transcript=evm_27.model.AmTr_v1.0_scaffold00079.120 locus=evm_27.TU.AmTr_v1.0_scaffold00079.120 ID=evm_27.model.AmTr_v1.0_scaffold00079.120.v1.0 annot-version=v1.0	Ambtr_seq15130	P:GO:0000105	P:GO:0009058;P:GO:0044763;P:GO:0044711;P:GO:0009987	Y (0.999 | 1-64)	C	1	V5_BLAST_0.9SELF0.4OUT-REDO4-Cluster_165927	V5_UCLUSTfixed_0.90-Cluster_97753	-	-	-	-
>evm_27.model.AmTr_v1.0_scaffold00079.106 pacid=31564400 transcript=evm_27.model.AmTr_v1.0_scaffold00079.106 locus=evm_27.TU.AmTr_v1.0_scaffold00079.106 ID=evm_27.model.AmTr_v1.0_scaffold00079.106.v1.0 annot-version=v1.0	Ambtr_seq15133	F:GO:0003723	F:GO:0003723	Y (1.0 | 1-27)	C	1	V5_BLAST_0.9SELF0.4OUT-REDO4-Cluster_162906	V5_UCLUSTfixed_0.90-Cluster_96323	-	-	-	-
>evm_27.model.AmTr_v1.0_scaffold00079.19 pacid=31564406 transcript=evm_27.model.AmTr_v1.0_scaffold00079.19 locus=evm_27.TU.AmTr_v1.0_scaffold00079.19 ID=evm_27.model.AmTr_v1.0_scaffold00079.19.v1.0 annot-version=v1.0	Ambtr_seq15139		-	Y (0.982 | 1-37)	C	1	V5_BLAST_0.9SELF0.4OUT-REDO4-Cluster_166031	V5_UCLUSTfixed_0.90-Cluster_96577	-	-	-	-
>evm_27.model.AmTr_v1.0_scaffold00079.57 pacid=31564433 transcript=evm_27.model.AmTr_v1.0_scaffold00079.57 locus=evm_27.TU.AmTr_v1.0_scaffold00079.57 ID=evm_27.model.AmTr_v1.0_scaffold00079.57.v1.0 annot-version=v1.0	Ambtr_seq15166		-	Y (1.0 | 1-45)	C	1	V5_BLAST_0.9SELF0.4OUT-REDO4-Cluster_156186	V5_UCLUSTfixed_0.90-Cluster_91272	-	-	-	-
>evm_27.model.AmTr_v1.0_scaffold00079.43 pacid=31564434 transcript=evm_27.model.AmTr_v1.0_scaffold00079.43 locus=evm_27.TU.AmTr_v1.0_scaffold00079.43 ID=evm_27.model.AmTr_v1.0_scaffold00079.43.v1.0 annot-version=v1.0	Ambtr_seq15167		-	Y (0.989 | 1-34)	C	1	V5_BLAST_0.9SELF0.4OUT-REDO4-Cluster_165131	V5_UCLUSTfixed_0.90-Cluster_100328	-	-	-	-
>evm_27.model.AmTr_v1.0_scaffold00079.79 pacid=31564460 transcript=evm_27.model.AmTr_v1.0_scaffold00079.79 locus=evm_27.TU.AmTr_v1.0_scaffold00079.79 ID=evm_27.model.AmTr_v1.0_scaffold00079.79.v1.0 annot-version=v1.0	Ambtr_seq15193	F:GO:0004045	F:GO:0016787	Y (1.0 | 1-23)	C	1	V5_BLAST_0.9SELF0.4OUT-REDO4-Cluster_2701	V5_UCLUSTfixed_0.90-Cluster_99630	-	-	-	-
>evm_27.model.AmTr_v1.0_scaffold00176.8 pacid=31564471 transcript=evm_27.model.AmTr_v1.0_scaffold00176.8 locus=evm_27.TU.AmTr_v1.0_scaffold00176.8 ID=evm_27.model.AmTr_v1.0_scaffold00176.8.v1.0 annot-version=v1.0	Ambtr_seq15204	P:GO:0055114; F:GO:0050660; F:GO:0017150; P:GO:0008033	F:GO:0000166;F:GO:0003824;P:GO:0006139	Y (0.998 | 1-34)	C	1	V5_BLAST_0.9SELF0.4OUT-REDO4-Cluster_163138	V5_UCLUSTfixed_0.90-Cluster_96563	-	-	-	-
>evm_27.model.AmTr_v1.0_scaffold00176.30 pacid=31564496 transcript=evm_27.model.AmTr_v1.0_scaffold00176.30 locus=evm_27.TU.AmTr_v1.0_scaffold00176.30 ID=evm_27.model.AmTr_v1.0_scaffold00176.30.v1.0 annot-version=v1.0	Ambtr_seq15229	F:GO:0046872; P:GO:0030001; F:GO:0000166	F:GO:0000166;P:GO:0006810	Y (0.995 | 1-37)	C	1	V5_BLAST_0.9SELF0.4OUT-REDO4-Cluster_167717	V5_UCLUSTfixed_0.90-Cluster_100815	-	-	-	-
>evm_27.model.AmTr_v1.0_scaffold00054.4 pacid=31564503 transcript=evm_27.model.AmTr_v1.0_scaffold00054.4 locus=evm_27.TU.AmTr_v1.0_scaffold00054.4 ID=evm_27.model.AmTr_v1.0_scaffold00054.4.v1.0 annot-version=v1.0	Ambtr_seq15236		-	Y (1.0 | 1-41)	C	1	V5_BLAST_0.9SELF0.4OUT-REDO4-Cluster_2721	V5_UCLUSTfixed_0.90-Cluster_45143	-	-	-	-
>evm_27.model.AmTr_v1.0_scaffold00054.40 pacid=31564504 transcript=evm_27.model.AmTr_v1.0_scaffold00054.40 locus=evm_27.TU.AmTr_v1.0_scaffold00054.40 ID=evm_27.model.AmTr_v1.0_scaffold00054.40.v1.0 annot-version=v1.0	Ambtr_seq15237	C:GO:0005840	C:GO:0005840	Y (1.0 | 1-41)	C	1	V5_BLAST_0.9SELF0.4OUT-REDO4-Cluster_166951	V5_UCLUSTfixed_0.90-Cluster_96468	-	-	-	-
>evm_27.model.AmTr_v1.0_scaffold00054.28 pacid=31564543 transcript=evm_27.model.AmTr_v1.0_scaffold00054.28 locus=evm_27.TU.AmTr_v1.0_scaffold00054.28 ID=evm_27.model.AmTr_v1.0_scaffold00054.28.v1.0 annot-version=v1.0	Ambtr_seq15276	C:GO:0016020	C:GO:0016020	Y (1.0 | 1-61)	C	1	V5_BLAST_0.9SELF0.4OUT-REDO4-Cluster_163477	V5_UCLUSTfixed_0.90-Cluster_99569	-	-	-	-
>evm_27.model.AmTr_v1.0_scaffold00054.57 pacid=31564544 transcript=evm_27.model.AmTr_v1.0_scaffold00054.57 locus=evm_27.TU.AmTr_v1.0_scaffold00054.57 ID=evm_27.model.AmTr_v1.0_scaffold00054.57.v1.0 annot-version=v1.0	Ambtr_seq15277	F:GO:0008017; P:GO:0007018; F:GO:0005524; F:GO:0003777; C:GO:0005871	F:GO:0000166;F:GO:0005515;C:GO:0005856;P:GO:0044763;P:GO:0009987;F:GO:0003774	Y (0.949 | 1-30)	C	1	V5_BLAST_0.9SELF0.4OUT-REDO4-Cluster_164308	V5_UCLUSTfixed_0.90-Cluster_97790	-	-	-	-
>evm_27.model.AmTr_v1.0_scaffold00054.77 pacid=31564548 transcript=evm_27.model.AmTr_v1.0_scaffold00054.77 locus=evm_27.TU.AmTr_v1.0_scaffold00054.77 ID=evm_27.model.AmTr_v1.0_scaffold00054.77.v1.0 annot-version=v1.0	Ambtr_seq15281	F:GO:0008168; P:GO:0008152	P:GO:0008152;F:GO:0016740	Y (0.994 | 1-51)	C	1	V5_BLAST_0.9SELF0.4OUT-REDO4-Cluster_162819	V5_UCLUSTfixed_0.90-Cluster_96242	-	-	-	-
>evm_27.model.AmTr_v1.0_scaffold00054.12 pacid=31564555 transcript=evm_27.model.AmTr_v1.0_scaffold00054.12 locus=evm_27.TU.AmTr_v1.0_scaffold00054.12 ID=evm_27.model.AmTr_v1.0_scaffold00054.12.v1.0 annot-version=v1.0	Ambtr_seq15288		-	Y (0.999 | 1-51)	C	1	V5_BLAST_0.9SELF0.4OUT-REDO4-Cluster_166031	V5_UCLUSTfixed_0.90-Cluster_96577	-	-	-	-
>evm_27.model.AmTr_v1.0_scaffold00054.84 pacid=31564575 transcript=evm_27.model.AmTr_v1.0_scaffold00054.84 locus=evm_27.TU.AmTr_v1.0_scaffold00054.84 ID=evm_27.model.AmTr_v1.0_scaffold00054.84.v1.0 annot-version=v1.0	Ambtr_seq15308		-	Y (0.965 | 1-52)	C	1	V5_BLAST_0.9SELF0.4OUT-REDO4-Cluster_2769	V5_UCLUSTfixed_0.90-Cluster_2055	-	-	-	-
>evm_27.model.AmTr_v1.0_scaffold00042.10 pacid=31564622 transcript=evm_27.model.AmTr_v1.0_scaffold00042.10 locus=evm_27.TU.AmTr_v1.0_scaffold00042.10 ID=evm_27.model.AmTr_v1.0_scaffold00042.10.v1.0 annot-version=v1.0	Ambtr_seq15355	C:GO:0005740; F:GO:0004129	F:GO:0003824;C:GO:0005739;F:GO:0005215	Y (0.87 | 1-42)	C	1	V5_BLAST_0.9SELF0.4OUT-REDO4-Cluster_166800	V5_UCLUSTfixed_0.90-Cluster_100085	-	-	-	-
>evm_27.model.AmTr_v1.0_scaffold00042.72 pacid=31564642 transcript=evm_27.model.AmTr_v1.0_scaffold00042.72 locus=evm_27.TU.AmTr_v1.0_scaffold00042.72 ID=evm_27.model.AmTr_v1.0_scaffold00042.72.v1.0 annot-version=v1.0	Ambtr_seq15375	P:GO:0055114; F:GO:0020037; F:GO:0016705; F:GO:0005506	F:GO:0003824;P:GO:0008152;F:GO:0005488;P:GO:0044710	Y (1.0 | 1-21)	C	1	V5_BLAST_0.9SELF0.4OUT-REDO4-Cluster_163627	V5_UCLUSTfixed_0.90-Cluster_97076	-	-	-	-
>evm_27.model.AmTr_v1.0_scaffold00042.52 pacid=31564653 transcript=evm_27.model.AmTr_v1.0_scaffold00042.52 locus=evm_27.TU.AmTr_v1.0_scaffold00042.52 ID=evm_27.model.AmTr_v1.0_scaffold00042.52.v1.0 annot-version=v1.0	Ambtr_seq15386		-	Y (0.957 | 1-46)	C	1	V5_BLAST_0.9SELF0.4OUT-REDO4-Cluster_2822	V5_UCLUSTfixed_0.90-Cluster_45558	-	-	-	-
>evm_27.model.AmTr_v1.0_scaffold00042.65 pacid=31564664 transcript=evm_27.model.AmTr_v1.0_scaffold00042.65 locus=evm_27.TU.AmTr_v1.0_scaffold00042.65 ID=evm_27.model.AmTr_v1.0_scaffold00042.65.v1.0 annot-version=v1.0	Ambtr_seq15397		-	Y (1.0 | 1-41)	C	1	V5_BLAST_0.9SELF0.4OUT-REDO4-Cluster_164368	V5_UCLUSTfixed_0.90-Cluster_79006	-	-	-	-
>evm_27.model.AmTr_v1.0_scaffold00042.40 pacid=31564672 transcript=evm_27.model.AmTr_v1.0_scaffold00042.40 locus=evm_27.TU.AmTr_v1.0_scaffold00042.40 ID=evm_27.model.AmTr_v1.0_scaffold00042.40.v1.0 annot-version=v1.0	Ambtr_seq15405		-	Y (0.968 | 1-52)	C	1	V5_BLAST_0.9SELF0.4OUT-REDO4-Cluster_2836	V5_UCLUSTfixed_0.90-Cluster_2101	-	-	-	-
>evm_27.model.AmTr_v1.0_scaffold00061.34 pacid=31564722 transcript=evm_27.model.AmTr_v1.0_scaffold00061.34 locus=evm_27.TU.AmTr_v1.0_scaffold00061.34 ID=evm_27.model.AmTr_v1.0_scaffold00061.34.v1.0 annot-version=v1.0	Ambtr_seq15455	C:GO:0016020; P:GO:0009765	P:GO:0006091;C:GO:0016020;P:GO:0015979	Y (0.998 | 1-61)	C	1	V5_BLAST_0.9SELF0.4OUT-REDO4-Cluster_163271	V5_UCLUSTfixed_0.90-Cluster_96405	-	-	-	-
>evm_27.model.AmTr_v1.0_scaffold00061.205 pacid=31564732 transcript=evm_27.model.AmTr_v1.0_scaffold00061.205 locus=evm_27.TU.AmTr_v1.0_scaffold00061.205 ID=evm_27.model.AmTr_v1.0_scaffold00061.205.v1.0 annot-version=v1.0	Ambtr_seq15465	F:GO:0008270; F:GO:0005515	F:GO:0005515	Y (0.797 | 1-52)	C	1	V5_BLAST_0.9SELF0.4OUT-REDO4-Cluster_163441	V5_UCLUSTfixed_0.90-Cluster_96873	-	-	-	-
>evm_27.model.AmTr_v1.0_scaffold00061.232 pacid=31564740 transcript=evm_27.model.AmTr_v1.0_scaffold00061.232 locus=evm_27.TU.AmTr_v1.0_scaffold00061.232 ID=evm_27.model.AmTr_v1.0_scaffold00061.232.v1.0 annot-version=v1.0	Ambtr_seq15473	F:GO:0005515	F:GO:0005515	Y (0.999 | 1-81)	C	1	V5_BLAST_0.9SELF0.4OUT-REDO4-Cluster_164979	V5_UCLUSTfixed_0.90-Cluster_96118	-	-	-	-
[truncated: 759 more rows]
