# Supplementary material for: Genome-Scale Characterization of Predicted Plastid-Targeted Proteomes in Higher Plants
Source: Sci Rep. 2020 May 19;10:8281. doi: 10.1038/s41598-020-64670-5 (PMC7237471; doi:10.1038/s41598-020-64670-5)
Supplement: Supplementary file 5 [file 41598_2020_64670_MOESM5_ESM.zip › Supplementary File 5/Brachypodium-distachyon_Plastidial.xlsx]

## Sheet: TotalProteome
Description	Final Alias	Alt GO IDs	GO Slim Terms	Localizer Prediction	TargetP Prediction	Consensus	BLAST Cluster	UCLUST Cluster	Blast-Only	Uclust-Only	Consensus	Unique
pacid=32770817 transcript=Bradi2g62090.1 locus=Bradi2g62090 ID=Bradi2g62090.1.v3.1 annot-version=v3.1	Bradi_Seq9		-	Y (1.0 | 1-41)	C	1	V5_BLAST_0.9SELF0.4OUT-REDO4-Cluster_164070	V5_UCLUSTfixed_0.90-Cluster_84648	-	-	-	-
pacid=32770818 transcript=Bradi2g53600.1 locus=Bradi2g53600 ID=Bradi2g53600.1.v3.1 annot-version=v3.1	Bradi_Seq10		-	Y (0.855 | 1-52)	C	1	V5_BLAST_0.9SELF0.4OUT-REDO4-Cluster_149750	V5_UCLUSTfixed_0.90-Cluster_84620	-	-	UniqueCluster_966	X
pacid=32770827 transcript=Bradi2g16810.1 locus=Bradi2g16810 ID=Bradi2g16810.1.v3.1 annot-version=v3.1	Bradi_Seq19	P:GO:0015979; C:GO:0009538; C:GO:0009522	C:GO:0009522;P:GO:0015979;C:GO:0009538	Y (0.999 | 1-42)	C	1	V5_BLAST_0.9SELF0.4OUT-REDO4-Cluster_164357	V5_UCLUSTfixed_0.90-Cluster_97846	-	-	-	-
pacid=32770829 transcript=Bradi2g22680.2 locus=Bradi2g22680 ID=Bradi2g22680.2.v3.1 annot-version=v3.1	Bradi_Seq21	F:GO:0070569; P:GO:0008152	P:GO:0008152;F:GO:0070569	Y (0.999 | 1-51)	C	1	V5_BLAST_0.9SELF0.4OUT-REDO4-Cluster_26183	V5_UCLUSTfixed_0.90-Cluster_96159	-	-	-	-
pacid=32770830 transcript=Bradi2g22680.1 locus=Bradi2g22680 ID=Bradi2g22680.1.v3.1 annot-version=v3.1	Bradi_Seq22	F:GO:0070569; P:GO:0008152	P:GO:0008152;F:GO:0070569	Y (0.999 | 1-51)	C	1	V5_BLAST_0.9SELF0.4OUT-REDO4-Cluster_162735	V5_UCLUSTfixed_0.90-Cluster_96159	-	-	-	-
pacid=32770831 transcript=Bradi2g22680.3 locus=Bradi2g22680 ID=Bradi2g22680.3.v3.1 annot-version=v3.1	Bradi_Seq23	F:GO:0070569; P:GO:0008152	P:GO:0008152;F:GO:0070569	Y (0.999 | 1-51)	C	1	V5_BLAST_0.9SELF0.4OUT-REDO4-Cluster_162735	V5_UCLUSTfixed_0.90-Cluster_96159	-	-	-	-
pacid=32770847 transcript=Bradi2g17390.1 locus=Bradi2g17390 ID=Bradi2g17390.1.v3.1 annot-version=v3.1	Bradi_Seq39	F:GO:0003723	F:GO:0003723	Y (0.992 | 1-60)	C	1	V5_BLAST_0.9SELF0.4OUT-REDO4-Cluster_26184	V5_UCLUSTfixed_0.90-Cluster_96576	-	-	-	-
pacid=32770848 transcript=Bradi2g17390.2 locus=Bradi2g17390 ID=Bradi2g17390.2.v3.1 annot-version=v3.1	Bradi_Seq40	F:GO:0003723	F:GO:0003723	Y (0.992 | 1-60)	C	1	V5_BLAST_0.9SELF0.4OUT-REDO4-Cluster_26185	V5_UCLUSTfixed_0.90-Cluster_96576	-	-	-	-
pacid=32770849 transcript=Bradi2g17390.3 locus=Bradi2g17390 ID=Bradi2g17390.3.v3.1 annot-version=v3.1	Bradi_Seq41	F:GO:0003723	F:GO:0003723	Y (0.992 | 1-60)	C	1	V5_BLAST_0.9SELF0.4OUT-REDO4-Cluster_163149	V5_UCLUSTfixed_0.90-Cluster_96576	-	-	-	-
pacid=32770861 transcript=Bradi2g41490.3 locus=Bradi2g41490 ID=Bradi2g41490.3.v3.1 annot-version=v3.1	Bradi_Seq53		-	Y (0.981 | 1-24)	C	1	V5_BLAST_0.9SELF0.4OUT-REDO4-Cluster_164334	V5_UCLUSTfixed_0.90-Cluster_97818	-	-	-	-
pacid=32770877 transcript=Bradi2g04197.3 locus=Bradi2g04197 ID=Bradi2g04197.3.v3.1 annot-version=v3.1	Bradi_Seq69	F:GO:0008270; F:GO:0005515	F:GO:0008270;F:GO:0005515	Y (0.812 | 1-32)	C	1	V5_BLAST_0.9SELF0.4OUT-REDO4-Cluster_169827	V5_UCLUSTfixed_0.90-Cluster_102533	-	-	-	-
pacid=32770936 transcript=Bradi2g07260.1 locus=Bradi2g07260 ID=Bradi2g07260.1.v3.1 annot-version=v3.1	Bradi_Seq128		-	Y (0.918 | 1-40)	C	1	V5_BLAST_0.9SELF0.4OUT-REDO4-Cluster_163020	V5_UCLUSTfixed_0.90-Cluster_96454	-	-	-	-
pacid=32770947 transcript=Bradi2g11855.1 locus=Bradi2g11855 ID=Bradi2g11855.1.v3.1 annot-version=v3.1	Bradi_Seq139		-	Y (0.74 | 1-48)	C	1	V5_BLAST_0.9SELF0.4OUT-REDO4-Cluster_26188	V5_UCLUSTfixed_0.90-Cluster_11916	-	-	-	-
pacid=32771002 transcript=Bradi2g18210.3 locus=Bradi2g18210 ID=Bradi2g18210.3.v3.1 annot-version=v3.1	Bradi_Seq194	C:GO:0016021; F:GO:0004659	F:GO:0004659;C:GO:0016021	Y (1.0 | 1-41)	C	1	V5_BLAST_0.9SELF0.4OUT-REDO4-Cluster_164311	V5_UCLUSTfixed_0.90-Cluster_97793	-	-	-	-
pacid=32771003 transcript=Bradi2g18210.4 locus=Bradi2g18210 ID=Bradi2g18210.4.v3.1 annot-version=v3.1	Bradi_Seq195	C:GO:0016021; F:GO:0004659	F:GO:0004659;C:GO:0016021	Y (1.0 | 1-41)	C	1	V5_BLAST_0.9SELF0.4OUT-REDO4-Cluster_164311	V5_UCLUSTfixed_0.90-Cluster_97793	-	-	-	-
pacid=32771015 transcript=Bradi2g53190.2 locus=Bradi2g53190 ID=Bradi2g53190.2.v3.1 annot-version=v3.1	Bradi_Seq207	P:GO:0006412; C:GO:0005840; C:GO:0005622; F:GO:0003735	F:GO:0003735;C:GO:0005840;C:GO:0005622;P:GO:0006412	Y (0.63 | 1-41)	C	1	V5_BLAST_0.9SELF0.4OUT-REDO4-Cluster_26189	V5_UCLUSTfixed_0.90-Cluster_93908	-	-	-	-
pacid=32771016 transcript=Bradi2g53190.3 locus=Bradi2g53190 ID=Bradi2g53190.3.v3.1 annot-version=v3.1	Bradi_Seq208	P:GO:0006412; C:GO:0005840; C:GO:0005622; F:GO:0003735	F:GO:0003735;C:GO:0005840;C:GO:0005622;P:GO:0006412	Y (0.63 | 1-41)	C	1	V5_BLAST_0.9SELF0.4OUT-REDO4-Cluster_162965	V5_UCLUSTfixed_0.90-Cluster_93908	-	-	-	-
pacid=32771017 transcript=Bradi2g53190.4 locus=Bradi2g53190 ID=Bradi2g53190.4.v3.1 annot-version=v3.1	Bradi_Seq209	P:GO:0006412; C:GO:0005840; C:GO:0005622; F:GO:0003735	F:GO:0003735;C:GO:0005840;C:GO:0005622;P:GO:0006412	Y (0.63 | 1-41)	C	1	V5_BLAST_0.9SELF0.4OUT-REDO4-Cluster_162965	V5_UCLUSTfixed_0.90-Cluster_93908	-	-	-	-
pacid=32771036 transcript=Bradi2g57386.1 locus=Bradi2g57386 ID=Bradi2g57386.1.v3.1 annot-version=v3.1	Bradi_Seq228		-	Y (0.978 | 1-52)	C	1	V5_BLAST_0.9SELF0.4OUT-REDO4-Cluster_164157	V5_UCLUSTfixed_0.90-Cluster_86500	-	-	-	-
pacid=32771041 transcript=Bradi2g00650.1 locus=Bradi2g00650 ID=Bradi2g00650.1.v3.1 annot-version=v3.1	Bradi_Seq233	F:GO:0005515; F:GO:0070402; P:GO:0055114; F:GO:0046872; F:GO:0030604; P:GO:0008299	F:GO:0030604;F:GO:0005515;F:GO:0046872;F:GO:0070402;P:GO:0055114;P:GO:0008299	Y (0.701 | 1-52)	C	1	V5_BLAST_0.9SELF0.4OUT-REDO4-Cluster_163183	V5_UCLUSTfixed_0.90-Cluster_96609	-	-	-	-
pacid=32771050 transcript=Bradi2g54222.1 locus=Bradi2g54222 ID=Bradi2g54222.1.v3.1 annot-version=v3.1	Bradi_Seq242		-	Y (0.954 | 1-28)	C	1	V5_BLAST_0.9SELF0.4OUT-REDO4-Cluster_166968	V5_UCLUSTfixed_0.90-Cluster_60865	-	-	-	-
pacid=32771104 transcript=Bradi2g58930.1 locus=Bradi2g58930 ID=Bradi2g58930.1.v3.1 annot-version=v3.1	Bradi_Seq296	P:GO:0055114; F:GO:0045300; P:GO:0006631	P:GO:0055114;F:GO:0045300;P:GO:0006631	Y (0.998 | 1-41)	C	1	V5_BLAST_0.9SELF0.4OUT-REDO4-Cluster_169679	V5_UCLUSTfixed_0.90-Cluster_100777	-	-	-	-
pacid=32771141 transcript=Bradi2g51610.1 locus=Bradi2g51610 ID=Bradi2g51610.1.v3.1 annot-version=v3.1	Bradi_Seq333		-	Y (0.983 | 1-71)	C	1	V5_BLAST_0.9SELF0.4OUT-REDO4-Cluster_166701	V5_UCLUSTfixed_0.90-Cluster_84569	-	-	-	-
pacid=32771144 transcript=Bradi2g46910.2 locus=Bradi2g46910 ID=Bradi2g46910.2.v3.1 annot-version=v3.1	Bradi_Seq336		-	Y (0.976 | 1-25)	C	1	V5_BLAST_0.9SELF0.4OUT-REDO4-Cluster_165131	V5_UCLUSTfixed_0.90-Cluster_100328	-	-	-	-
pacid=32771145 transcript=Bradi2g46910.3 locus=Bradi2g46910 ID=Bradi2g46910.3.v3.1 annot-version=v3.1	Bradi_Seq337		-	Y (0.976 | 1-25)	C	1	V5_BLAST_0.9SELF0.4OUT-REDO4-Cluster_165131	V5_UCLUSTfixed_0.90-Cluster_100328	-	-	-	-
pacid=32771146 transcript=Bradi2g46910.1 locus=Bradi2g46910 ID=Bradi2g46910.1.v3.1 annot-version=v3.1	Bradi_Seq338		-	Y (0.976 | 1-25)	C	1	V5_BLAST_0.9SELF0.4OUT-REDO4-Cluster_165131	V5_UCLUSTfixed_0.90-Cluster_100328	-	-	-	-
pacid=32771173 transcript=Bradi2g34130.1 locus=Bradi2g34130 ID=Bradi2g34130.1.v3.1 annot-version=v3.1	Bradi_Seq365		-	Y (0.993 | 1-42)	C	1	V5_BLAST_0.9SELF0.4OUT-REDO4-Cluster_26190	V5_UCLUSTfixed_0.90-Cluster_84906	-	-	-	-
pacid=32771175 transcript=Bradi2g25800.1 locus=Bradi2g25800 ID=Bradi2g25800.1.v3.1 annot-version=v3.1	Bradi_Seq367		-	Y (0.993 | 1-43)	C	1	V5_BLAST_0.9SELF0.4OUT-REDO4-Cluster_169542	V5_UCLUSTfixed_0.90-Cluster_97528	-	-	-	-
pacid=32771176 transcript=Bradi2g25800.2 locus=Bradi2g25800 ID=Bradi2g25800.2.v3.1 annot-version=v3.1	Bradi_Seq368		-	Y (0.993 | 1-43)	C	1	V5_BLAST_0.9SELF0.4OUT-REDO4-Cluster_169542	V5_UCLUSTfixed_0.90-Cluster_97528	-	-	-	-
pacid=32771180 transcript=Bradi2g12850.1 locus=Bradi2g12850 ID=Bradi2g12850.1.v3.1 annot-version=v3.1	Bradi_Seq372	F:GO:0016747	F:GO:0016747	Y (0.999 | 1-41)	C	1	V5_BLAST_0.9SELF0.4OUT-REDO4-Cluster_162938	V5_UCLUSTfixed_0.90-Cluster_96361	-	-	-	-
pacid=32771204 transcript=Bradi2g45090.4 locus=Bradi2g45090 ID=Bradi2g45090.4.v3.1 annot-version=v3.1	Bradi_Seq396	F:GO:0046872	F:GO:0046872	Y (0.804 | 1-42)	C	1	V5_BLAST_0.9SELF0.4OUT-REDO4-Cluster_156175	V5_UCLUSTfixed_0.90-Cluster_91263	-	-	-	-
pacid=32771205 transcript=Bradi2g45090.5 locus=Bradi2g45090 ID=Bradi2g45090.5.v3.1 annot-version=v3.1	Bradi_Seq397	F:GO:0046872	F:GO:0046872	Y (0.804 | 1-42)	C	1	V5_BLAST_0.9SELF0.4OUT-REDO4-Cluster_156175	V5_UCLUSTfixed_0.90-Cluster_91263	-	-	-	-
pacid=32771248 transcript=Bradi2g09042.1 locus=Bradi2g09042 ID=Bradi2g09042.1.v3.1 annot-version=v3.1	Bradi_Seq440	F:GO:0009055	F:GO:0009055	Y (0.996 | 1-23)	C	1	V5_BLAST_0.9SELF0.4OUT-REDO4-Cluster_26191	V5_UCLUSTfixed_0.90-Cluster_50242	-	-	-	-
pacid=32771284 transcript=Bradi2g12427.1 locus=Bradi2g12427 ID=Bradi2g12427.1.v3.1 annot-version=v3.1	Bradi_Seq476	F:GO:0033926	F:GO:0033926	Y (0.999 | 1-30)	C	1	V5_BLAST_0.9SELF0.4OUT-REDO4-Cluster_164000	V5_UCLUSTfixed_0.90-Cluster_97484	-	-	-	-
pacid=32771287 transcript=Bradi2g25950.1 locus=Bradi2g25950 ID=Bradi2g25950.1.v3.1 annot-version=v3.1	Bradi_Seq479		-	Y (0.991 | 1-40)	C	1	V5_BLAST_0.9SELF0.4OUT-REDO4-Cluster_170637	V5_UCLUSTfixed_0.90-Cluster_97271	-	-	-	-
pacid=32771309 transcript=Bradi2g05620.1 locus=Bradi2g05620 ID=Bradi2g05620.1.v3.1 annot-version=v3.1	Bradi_Seq501	P:GO:0055114; F:GO:0004471; F:GO:0051287	F:GO:0051287;F:GO:0004471;P:GO:0055114	Y (0.958 | 1-22)	C	1	V5_BLAST_0.9SELF0.4OUT-REDO4-Cluster_169129	V5_UCLUSTfixed_0.90-Cluster_101940	-	-	-	-
pacid=32771310 transcript=Bradi2g05620.3 locus=Bradi2g05620 ID=Bradi2g05620.3.v3.1 annot-version=v3.1	Bradi_Seq502	P:GO:0055114; F:GO:0051287; F:GO:0004471	F:GO:0051287;F:GO:0004471;P:GO:0055114	Y (0.958 | 1-22)	C	1	V5_BLAST_0.9SELF0.4OUT-REDO4-Cluster_169129	V5_UCLUSTfixed_0.90-Cluster_101940	-	-	-	-
pacid=32771382 transcript=Bradi2g36890.1 locus=Bradi2g36890 ID=Bradi2g36890.1.v3.1 annot-version=v3.1	Bradi_Seq574		-	Y (0.939 | 1-37)	C	1	V5_BLAST_0.9SELF0.4OUT-REDO4-Cluster_165890	V5_UCLUSTfixed_0.90-Cluster_86786	-	-	-	-
pacid=32771391 transcript=Bradi2g49380.2 locus=Bradi2g49380 ID=Bradi2g49380.2.v3.1 annot-version=v3.1	Bradi_Seq583		-	Y (0.996 | 1-24)	C	1	V5_BLAST_0.9SELF0.4OUT-REDO4-Cluster_170818	V5_UCLUSTfixed_0.90-Cluster_90507	-	-	-	-
pacid=32771393 transcript=Bradi2g53810.1 locus=Bradi2g53810 ID=Bradi2g53810.1.v3.1 annot-version=v3.1	Bradi_Seq585		-	Y (0.86 | 1-51)	C	1	V5_BLAST_0.9SELF0.4OUT-REDO4-Cluster_164342	V5_UCLUSTfixed_0.90-Cluster_96161	-	-	-	-
pacid=32771413 transcript=Bradi2g61273.1 locus=Bradi2g61273 ID=Bradi2g61273.1.v3.1 annot-version=v3.1	Bradi_Seq605		-	Y (0.996 | 1-91)	C	1	V5_BLAST_0.9SELF0.4OUT-REDO4-Cluster_26192	V5_UCLUSTfixed_0.90-Cluster_95007	-	-	-	-
pacid=32771416 transcript=Bradi2g57590.1 locus=Bradi2g57590 ID=Bradi2g57590.1.v3.1 annot-version=v3.1	Bradi_Seq608		-	Y (0.991 | 1-31)	C	1	V5_BLAST_0.9SELF0.4OUT-REDO4-Cluster_168053	V5_UCLUSTfixed_0.90-Cluster_84616	-	-	-	-
pacid=32771424 transcript=Bradi2g04270.7 locus=Bradi2g04270 ID=Bradi2g04270.7.v3.1 annot-version=v3.1	Bradi_Seq616		-	Y (0.964 | 1-42)	C	1	V5_BLAST_0.9SELF0.4OUT-REDO4-Cluster_166981	V5_UCLUSTfixed_0.90-Cluster_100201	-	-	-	-
pacid=32771425 transcript=Bradi2g04270.6 locus=Bradi2g04270 ID=Bradi2g04270.6.v3.1 annot-version=v3.1	Bradi_Seq617		-	Y (0.964 | 1-42)	C	1	V5_BLAST_0.9SELF0.4OUT-REDO4-Cluster_166981	V5_UCLUSTfixed_0.90-Cluster_100201	-	-	-	-
pacid=32771426 transcript=Bradi2g04270.2 locus=Bradi2g04270 ID=Bradi2g04270.2.v3.1 annot-version=v3.1	Bradi_Seq618		-	Y (0.964 | 1-42)	C	1	V5_BLAST_0.9SELF0.4OUT-REDO4-Cluster_166981	V5_UCLUSTfixed_0.90-Cluster_100201	-	-	-	-
pacid=32771427 transcript=Bradi2g04270.5 locus=Bradi2g04270 ID=Bradi2g04270.5.v3.1 annot-version=v3.1	Bradi_Seq619		-	Y (0.964 | 1-42)	C	1	V5_BLAST_0.9SELF0.4OUT-REDO4-Cluster_166981	V5_UCLUSTfixed_0.90-Cluster_100201	-	-	-	-
pacid=32771428 transcript=Bradi2g04270.8 locus=Bradi2g04270 ID=Bradi2g04270.8.v3.1 annot-version=v3.1	Bradi_Seq620		-	Y (0.964 | 1-42)	C	1	V5_BLAST_0.9SELF0.4OUT-REDO4-Cluster_166981	V5_UCLUSTfixed_0.90-Cluster_100201	-	-	-	-
pacid=32771562 transcript=Bradi2g33858.2 locus=Bradi2g33858 ID=Bradi2g33858.2.v3.1 annot-version=v3.1	Bradi_Seq754		-	Y (0.993 | 1-21)	C	1	V5_BLAST_0.9SELF0.4OUT-REDO4-Cluster_26195	V5_UCLUSTfixed_0.90-Cluster_11917	-	-	-	-
pacid=32771579 transcript=Bradi2g51200.1 locus=Bradi2g51200 ID=Bradi2g51200.1.v3.1 annot-version=v3.1	Bradi_Seq771	F:GO:0016887; F:GO:0005524	F:GO:0016887;F:GO:0005524	Y (0.954 | 1-65)	C	1	V5_BLAST_0.9SELF0.4OUT-REDO4-Cluster_163761	V5_UCLUSTfixed_0.90-Cluster_97220	-	-	-	-
pacid=32771593 transcript=Bradi2g50860.1 locus=Bradi2g50860 ID=Bradi2g50860.1.v3.1 annot-version=v3.1	Bradi_Seq785		-	Y (0.993 | 1-23)	C	1	V5_BLAST_0.9SELF0.4OUT-REDO4-Cluster_166471	V5_UCLUSTfixed_0.90-Cluster_84601	-	-	-	-
pacid=32771667 transcript=Bradi2g07986.1 locus=Bradi2g07986 ID=Bradi2g07986.1.v3.1 annot-version=v3.1	Bradi_Seq859	F:GO:0003677	F:GO:0003677	Y (0.983 | 1-82)	C	1	V5_BLAST_0.9SELF0.4OUT-REDO4-Cluster_26197	V5_UCLUSTfixed_0.90-Cluster_84758	-	UniqueCluster_1701	-	X
pacid=32771709 transcript=Bradi2g54300.1 locus=Bradi2g54300 ID=Bradi2g54300.1.v3.1 annot-version=v3.1	Bradi_Seq901	F:GO:0016887; F:GO:0005524; C:GO:0016020	F:GO:0016887;F:GO:0005524;C:GO:0016020	Y (0.951 | 1-35)	C	1	V5_BLAST_0.9SELF0.4OUT-REDO4-Cluster_165443	V5_UCLUSTfixed_0.90-Cluster_94741	-	-	-	-
pacid=32771735 transcript=Bradi2g18449.1 locus=Bradi2g18449 ID=Bradi2g18449.1.v3.1 annot-version=v3.1	Bradi_Seq927		-	Y (0.943 | 1-82)	C	1	V5_BLAST_0.9SELF0.4OUT-REDO4-Cluster_26200	V5_UCLUSTfixed_0.90-Cluster_11918	-	-	-	-
pacid=32771746 transcript=Bradi2g53210.1 locus=Bradi2g53210 ID=Bradi2g53210.1.v3.1 annot-version=v3.1	Bradi_Seq938	F:GO:0008270	F:GO:0008270	Y (0.87 | 1-72)	C	1	V5_BLAST_0.9SELF0.4OUT-REDO4-Cluster_166596	V5_UCLUSTfixed_0.90-Cluster_84716	-	-	-	-
pacid=32771755 transcript=Bradi2g12610.1 locus=Bradi2g12610 ID=Bradi2g12610.1.v3.1 annot-version=v3.1	Bradi_Seq947		-	Y (0.99 | 1-29)	C	1	V5_BLAST_0.9SELF0.4OUT-REDO4-Cluster_149769	V5_UCLUSTfixed_0.90-Cluster_84644	-	-	-	-
pacid=32771758 transcript=Bradi2g41560.1 locus=Bradi2g41560 ID=Bradi2g41560.1.v3.1 annot-version=v3.1	Bradi_Seq950	P:GO:0006412; C:GO:0005840; C:GO:0005622; F:GO:0003735	F:GO:0003735;C:GO:0005840;C:GO:0005622;P:GO:0006412	Y (0.998 | 1-30)	C	1	V5_BLAST_0.9SELF0.4OUT-REDO4-Cluster_154615	V5_UCLUSTfixed_0.90-Cluster_84728	-	-	-	-
pacid=32771762 transcript=Bradi2g48230.1 locus=Bradi2g48230 ID=Bradi2g48230.1.v3.1 annot-version=v3.1	Bradi_Seq954		-	Y (1.0 | 1-41)	C	1	V5_BLAST_0.9SELF0.4OUT-REDO4-Cluster_160457	V5_UCLUSTfixed_0.90-Cluster_94502	-	-	-	-
pacid=32771763 transcript=Bradi2g30370.1 locus=Bradi2g30370 ID=Bradi2g30370.1.v3.1 annot-version=v3.1	Bradi_Seq955		-	Y (0.972 | 1-52)	C	1	V5_BLAST_0.9SELF0.4OUT-REDO4-Cluster_156331	V5_UCLUSTfixed_0.90-Cluster_91405	-	-	-	-
pacid=32771783 transcript=Bradi2g13350.1 locus=Bradi2g13350 ID=Bradi2g13350.1.v3.1 annot-version=v3.1	Bradi_Seq975	P:GO:0008033; F:GO:0004809; F:GO:0003723	F:GO:0003723;P:GO:0008033;F:GO:0004809	Y (0.999 | 1-71)	C	1	V5_BLAST_0.9SELF0.4OUT-REDO4-Cluster_170408	V5_UCLUSTfixed_0.90-Cluster_99112	-	-	-	-
pacid=32771784 transcript=Bradi2g13350.3 locus=Bradi2g13350 ID=Bradi2g13350.3.v3.1 annot-version=v3.1	Bradi_Seq976	P:GO:0008033; F:GO:0004809; F:GO:0003723	F:GO:0003723;P:GO:0008033;F:GO:0004809	Y (0.999 | 1-71)	C	1	V5_BLAST_0.9SELF0.4OUT-REDO4-Cluster_170408	V5_UCLUSTfixed_0.90-Cluster_99112	-	-	-	-
pacid=32771785 transcript=Bradi2g13350.2 locus=Bradi2g13350 ID=Bradi2g13350.2.v3.1 annot-version=v3.1	Bradi_Seq977	P:GO:0008033; F:GO:0004809; F:GO:0003723	F:GO:0003723;P:GO:0008033;F:GO:0004809	Y (0.999 | 1-71)	C	1	V5_BLAST_0.9SELF0.4OUT-REDO4-Cluster_170408	V5_UCLUSTfixed_0.90-Cluster_99112	-	-	-	-
pacid=32771786 transcript=Bradi2g13350.4 locus=Bradi2g13350 ID=Bradi2g13350.4.v3.1 annot-version=v3.1	Bradi_Seq978	P:GO:0008033; F:GO:0004809; F:GO:0003723	F:GO:0003723;P:GO:0008033;F:GO:0004809	Y (0.999 | 1-71)	C	1	V5_BLAST_0.9SELF0.4OUT-REDO4-Cluster_170408	V5_UCLUSTfixed_0.90-Cluster_99112	-	-	-	-
pacid=32771787 transcript=Bradi2g13350.5 locus=Bradi2g13350 ID=Bradi2g13350.5.v3.1 annot-version=v3.1	Bradi_Seq979		-	Y (0.999 | 1-71)	C	1	V5_BLAST_0.9SELF0.4OUT-REDO4-Cluster_26201	V5_UCLUSTfixed_0.90-Cluster_99112	-	-	-	-
pacid=32771789 transcript=Bradi2g49010.1 locus=Bradi2g49010 ID=Bradi2g49010.1.v3.1 annot-version=v3.1	Bradi_Seq981	P:GO:0055114; F:GO:0016491; F:GO:0010181	F:GO:0010181;F:GO:0016491;P:GO:0055114	Y (0.998 | 1-22)	C	1	V5_BLAST_0.9SELF0.4OUT-REDO4-Cluster_156192	V5_UCLUSTfixed_0.90-Cluster_91277	-	-	UniqueCluster_1044	X
pacid=32771803 transcript=Bradi2g37780.1 locus=Bradi2g37780 ID=Bradi2g37780.1.v3.1 annot-version=v3.1	Bradi_Seq995	C:GO:0016021	C:GO:0016021	Y (0.965 | 1-22)	C	1	V5_BLAST_0.9SELF0.4OUT-REDO4-Cluster_170289	V5_UCLUSTfixed_0.90-Cluster_102922	-	-	-	-
pacid=32771804 transcript=Bradi2g37780.2 locus=Bradi2g37780 ID=Bradi2g37780.2.v3.1 annot-version=v3.1	Bradi_Seq996	C:GO:0016021	C:GO:0016021	Y (0.965 | 1-22)	C	1	V5_BLAST_0.9SELF0.4OUT-REDO4-Cluster_170289	V5_UCLUSTfixed_0.90-Cluster_102922	-	-	-	-
pacid=32771826 transcript=Bradi2g17410.2 locus=Bradi2g17410 ID=Bradi2g17410.2.v3.1 annot-version=v3.1	Bradi_Seq1018		-	Y (0.893 | 1-37)	C	1	V5_BLAST_0.9SELF0.4OUT-REDO4-Cluster_26204	V5_UCLUSTfixed_0.90-Cluster_84794	-	-	-	-
pacid=32771829 transcript=Bradi2g61960.1 locus=Bradi2g61960 ID=Bradi2g61960.1.v3.1 annot-version=v3.1	Bradi_Seq1021	F:GO:0005524; F:GO:0003676	F:GO:0003676;F:GO:0005524	Y (0.997 | 1-44)	C	1	V5_BLAST_0.9SELF0.4OUT-REDO4-Cluster_159427	V5_UCLUSTfixed_0.90-Cluster_93660	-	-	-	-
pacid=32771855 transcript=Bradi2g44260.1 locus=Bradi2g44260 ID=Bradi2g44260.1.v3.1 annot-version=v3.1	Bradi_Seq1047		-	Y (0.982 | 1-30)	C	1	V5_BLAST_0.9SELF0.4OUT-REDO4-Cluster_164976	V5_UCLUSTfixed_0.90-Cluster_98413	-	-	-	-
pacid=32771857 transcript=Bradi2g25910.1 locus=Bradi2g25910 ID=Bradi2g25910.1.v3.1 annot-version=v3.1	Bradi_Seq1049		-	Y (0.993 | 1-41)	C	1	V5_BLAST_0.9SELF0.4OUT-REDO4-Cluster_162853	V5_UCLUSTfixed_0.90-Cluster_96275	-	-	-	-
pacid=32771859 transcript=Bradi2g07130.2 locus=Bradi2g07130 ID=Bradi2g07130.2.v3.1 annot-version=v3.1	Bradi_Seq1051		-	Y (0.996 | 1-38)	C	1	V5_BLAST_0.9SELF0.4OUT-REDO4-Cluster_149843	V5_UCLUSTfixed_0.90-Cluster_84752	-	-	-	-
pacid=32771913 transcript=Bradi2g55320.2 locus=Bradi2g55320 ID=Bradi2g55320.2.v3.1 annot-version=v3.1	Bradi_Seq1105		-	Y (0.99 | 1-44)	C	1	V5_BLAST_0.9SELF0.4OUT-REDO4-Cluster_163946	V5_UCLUSTfixed_0.90-Cluster_97423	-	-	-	-
pacid=32771914 transcript=Bradi2g03160.1 locus=Bradi2g03160 ID=Bradi2g03160.1.v3.1 annot-version=v3.1	Bradi_Seq1106		-	Y (0.99 | 1-41)	C	1	V5_BLAST_0.9SELF0.4OUT-REDO4-Cluster_159813	V5_UCLUSTfixed_0.90-Cluster_84578	-	-	-	-
pacid=32771915 transcript=Bradi2g03160.3 locus=Bradi2g03160 ID=Bradi2g03160.3.v3.1 annot-version=v3.1	Bradi_Seq1107		-	Y (0.99 | 1-41)	C	1	V5_BLAST_0.9SELF0.4OUT-REDO4-Cluster_159813	V5_UCLUSTfixed_0.90-Cluster_84578	-	-	-	-
pacid=32771963 transcript=Bradi2g29110.2 locus=Bradi2g29110 ID=Bradi2g29110.2.v3.1 annot-version=v3.1	Bradi_Seq1155		-	Y (0.987 | 1-52)	C	1	V5_BLAST_0.9SELF0.4OUT-REDO4-Cluster_164079	V5_UCLUSTfixed_0.90-Cluster_97571	-	-	-	-
pacid=32772027 transcript=Bradi2g35520.3 locus=Bradi2g35520 ID=Bradi2g35520.3.v3.1 annot-version=v3.1	Bradi_Seq1219	P:GO:0007275; P:GO:0006511; C:GO:0005634	C:GO:0005634;P:GO:0007275;P:GO:0006511	Y (0.793 | 1-24)	C	1	V5_BLAST_0.9SELF0.4OUT-REDO4-Cluster_26207	V5_UCLUSTfixed_0.90-Cluster_49903	-	-	-	-
pacid=32772031 transcript=Bradi2g11702.1 locus=Bradi2g11702 ID=Bradi2g11702.1.v3.1 annot-version=v3.1	Bradi_Seq1223		-	Y (0.887 | 1-42)	C	1	V5_BLAST_0.9SELF0.4OUT-REDO4-Cluster_161067	V5_UCLUSTfixed_0.90-Cluster_84562	-	-	-	-
pacid=32772042 transcript=Bradi2g40556.1 locus=Bradi2g40556 ID=Bradi2g40556.1.v3.1 annot-version=v3.1	Bradi_Seq1234		-	Y (0.757 | 1-72)	C	1	V5_BLAST_0.9SELF0.4OUT-REDO4-Cluster_163960	V5_UCLUSTfixed_0.90-Cluster_11920	-	-	-	-
pacid=32772052 transcript=Bradi2g09102.2 locus=Bradi2g09102 ID=Bradi2g09102.2.v3.1 annot-version=v3.1	Bradi_Seq1244	F:GO:0005515	F:GO:0005515	Y (0.919 | 1-38)	C	1	V5_BLAST_0.9SELF0.4OUT-REDO4-Cluster_26208	V5_UCLUSTfixed_0.90-Cluster_49904	-	-	-	-
pacid=32772055 transcript=Bradi2g54110.1 locus=Bradi2g54110 ID=Bradi2g54110.1.v3.1 annot-version=v3.1	Bradi_Seq1247		-	Y (0.983 | 1-38)	C	1	V5_BLAST_0.9SELF0.4OUT-REDO4-Cluster_162958	V5_UCLUSTfixed_0.90-Cluster_96384	-	-	-	-
pacid=32772067 transcript=Bradi2g62310.1 locus=Bradi2g62310 ID=Bradi2g62310.1.v3.1 annot-version=v3.1	Bradi_Seq1259		-	Y (0.962 | 1-36)	C	1	V5_BLAST_0.9SELF0.4OUT-REDO4-Cluster_155564	V5_UCLUSTfixed_0.90-Cluster_90946	-	-	-	-
pacid=32772088 transcript=Bradi2g35655.1 locus=Bradi2g35655 ID=Bradi2g35655.1.v3.1 annot-version=v3.1	Bradi_Seq1280		-	Y (0.902 | 1-35)	C	1	V5_BLAST_0.9SELF0.4OUT-REDO4-Cluster_26209	V5_UCLUSTfixed_0.90-Cluster_11921	-	-	-	-
pacid=32772097 transcript=Bradi2g03683.1 locus=Bradi2g03683 ID=Bradi2g03683.1.v3.1 annot-version=v3.1	Bradi_Seq1289		-	Y (0.987 | 1-68)	C	1	V5_BLAST_0.9SELF0.4OUT-REDO4-Cluster_26210	V5_UCLUSTfixed_0.90-Cluster_49905	-	-	-	-
pacid=32772098 transcript=Bradi2g03683.2 locus=Bradi2g03683 ID=Bradi2g03683.2.v3.1 annot-version=v3.1	Bradi_Seq1290		-	Y (0.987 | 1-68)	C	1	V5_BLAST_0.9SELF0.4OUT-REDO4-Cluster_26211	V5_UCLUSTfixed_0.90-Cluster_49905	-	-	-	-
pacid=32772112 transcript=Bradi2g62140.1 locus=Bradi2g62140 ID=Bradi2g62140.1.v3.1 annot-version=v3.1	Bradi_Seq1304		-	Y (0.908 | 1-42)	C	1	V5_BLAST_0.9SELF0.4OUT-REDO4-Cluster_162757	V5_UCLUSTfixed_0.90-Cluster_96945	-	-	-	-
pacid=32772126 transcript=Bradi2g02930.2 locus=Bradi2g02930 ID=Bradi2g02930.2.v3.1 annot-version=v3.1	Bradi_Seq1318		-	Y (0.989 | 1-35)	C	1	V5_BLAST_0.9SELF0.4OUT-REDO4-Cluster_162759	V5_UCLUSTfixed_0.90-Cluster_96182	-	-	-	-
pacid=32772130 transcript=Bradi2g51350.2 locus=Bradi2g51350 ID=Bradi2g51350.2.v3.1 annot-version=v3.1	Bradi_Seq1322		-	Y (0.988 | 1-42)	C	1	V5_BLAST_0.9SELF0.4OUT-REDO4-Cluster_163551	V5_UCLUSTfixed_0.90-Cluster_96992	-	-	-	-
pacid=32772143 transcript=Bradi2g09253.2 locus=Bradi2g09253 ID=Bradi2g09253.2.v3.1 annot-version=v3.1	Bradi_Seq1335		-	Y (0.995 | 1-24)	C	1	V5_BLAST_0.9SELF0.4OUT-REDO4-Cluster_26212	V5_UCLUSTfixed_0.90-Cluster_49906	-	-	-	-
pacid=32772144 transcript=Bradi2g09253.1 locus=Bradi2g09253 ID=Bradi2g09253.1.v3.1 annot-version=v3.1	Bradi_Seq1336		-	Y (0.995 | 1-24)	C	1	V5_BLAST_0.9SELF0.4OUT-REDO4-Cluster_26212	V5_UCLUSTfixed_0.90-Cluster_49906	-	-	-	-
pacid=32772170 transcript=Bradi2g06160.1 locus=Bradi2g06160 ID=Bradi2g06160.1.v3.1 annot-version=v3.1	Bradi_Seq1362	P:GO:0006189	P:GO:0006189	Y (0.937 | 1-41)	C	1	V5_BLAST_0.9SELF0.4OUT-REDO4-Cluster_162878	V5_UCLUSTfixed_0.90-Cluster_96298	-	-	-	-
pacid=32772202 transcript=Bradi2g13035.1 locus=Bradi2g13035 ID=Bradi2g13035.1.v3.1 annot-version=v3.1	Bradi_Seq1394		-	Y (0.96 | 1-47)	C	1	V5_BLAST_0.9SELF0.4OUT-REDO4-Cluster_26213	V5_UCLUSTfixed_0.90-Cluster_49907	-	-	-	-
pacid=32772203 transcript=Bradi2g13035.2 locus=Bradi2g13035 ID=Bradi2g13035.2.v3.1 annot-version=v3.1	Bradi_Seq1395		-	Y (0.96 | 1-47)	C	1	V5_BLAST_0.9SELF0.4OUT-REDO4-Cluster_26213	V5_UCLUSTfixed_0.90-Cluster_49907	-	-	-	-
pacid=32772215 transcript=Bradi2g61677.1 locus=Bradi2g61677 ID=Bradi2g61677.1.v3.1 annot-version=v3.1	Bradi_Seq1407		-	Y (0.992 | 1-24)	C	1	V5_BLAST_0.9SELF0.4OUT-REDO4-Cluster_157637	V5_UCLUSTfixed_0.90-Cluster_92383	-	-	-	-
pacid=32772226 transcript=Bradi2g34890.1 locus=Bradi2g34890 ID=Bradi2g34890.1.v3.1 annot-version=v3.1	Bradi_Seq1418		-	Y (0.899 | 1-57)	C	1	V5_BLAST_0.9SELF0.4OUT-REDO4-Cluster_163770	V5_UCLUSTfixed_0.90-Cluster_76234	-	UniqueCluster_5	-	X
pacid=32772262 transcript=Bradi2g05445.3 locus=Bradi2g05445 ID=Bradi2g05445.3.v3.1 annot-version=v3.1	Bradi_Seq1454	C:GO:0005634	C:GO:0005634	Y (0.954 | 1-21)	C	1	V5_BLAST_0.9SELF0.4OUT-REDO4-Cluster_169514	V5_UCLUSTfixed_0.90-Cluster_98278	-	UniqueCluster_271	-	X
pacid=32772310 transcript=Bradi2g43840.2 locus=Bradi2g43840 ID=Bradi2g43840.2.v3.1 annot-version=v3.1	Bradi_Seq1502		-	Y (0.999 | 1-28)	C	1	V5_BLAST_0.9SELF0.4OUT-REDO4-Cluster_146007	V5_UCLUSTfixed_0.90-Cluster_11923	UniqueCluster_2146	-	-	X
pacid=32772312 transcript=Bradi2g10051.3 locus=Bradi2g10051 ID=Bradi2g10051.3.v3.1 annot-version=v3.1	Bradi_Seq1504		-	Y (0.687 | 1-46)	C	1	V5_BLAST_0.9SELF0.4OUT-REDO4-Cluster_26215	V5_UCLUSTfixed_0.90-Cluster_49908	-	-	-	-
pacid=32772313 transcript=Bradi2g10051.4 locus=Bradi2g10051 ID=Bradi2g10051.4.v3.1 annot-version=v3.1	Bradi_Seq1505		-	Y (0.687 | 1-46)	C	1	V5_BLAST_0.9SELF0.4OUT-REDO4-Cluster_26216	V5_UCLUSTfixed_0.90-Cluster_49908	-	-	-	-
pacid=32772314 transcript=Bradi2g10051.5 locus=Bradi2g10051 ID=Bradi2g10051.5.v3.1 annot-version=v3.1	Bradi_Seq1506		-	Y (0.687 | 1-46)	C	1	V5_BLAST_0.9SELF0.4OUT-REDO4-Cluster_26216	V5_UCLUSTfixed_0.90-Cluster_49908	-	-	-	-
pacid=32772359 transcript=Bradi2g61410.1 locus=Bradi2g61410 ID=Bradi2g61410.1.v3.1 annot-version=v3.1	Bradi_Seq1551	P:GO:0055114; F:GO:0016655; C:GO:0005886	P:GO:0055114;C:GO:0005886;F:GO:0016655	Y (0.996 | 1-35)	C	1	V5_BLAST_0.9SELF0.4OUT-REDO4-Cluster_163759	V5_UCLUSTfixed_0.90-Cluster_97219	-	-	-	-
pacid=32772372 transcript=Bradi2g02230.3 locus=Bradi2g02230 ID=Bradi2g02230.3.v3.1 annot-version=v3.1	Bradi_Seq1564	P:GO:0055085; C:GO:0016021	P:GO:0055085;C:GO:0016021	Y (0.875 | 1-22)	C	1	V5_BLAST_0.9SELF0.4OUT-REDO4-Cluster_167454	V5_UCLUSTfixed_0.90-Cluster_96324	-	-	-	-
pacid=32772373 transcript=Bradi2g02230.1 locus=Bradi2g02230 ID=Bradi2g02230.1.v3.1 annot-version=v3.1	Bradi_Seq1565	P:GO:0055085; C:GO:0016021	P:GO:0055085;C:GO:0016021	Y (0.875 | 1-22)	C	1	V5_BLAST_0.9SELF0.4OUT-REDO4-Cluster_167454	V5_UCLUSTfixed_0.90-Cluster_96324	-	-	-	-
pacid=32772440 transcript=Bradi2g61436.1 locus=Bradi2g61436 ID=Bradi2g61436.1.v3.1 annot-version=v3.1	Bradi_Seq1632	F:GO:0050660; P:GO:0008033	F:GO:0050660;P:GO:0008033	Y (0.997 | 1-42)	C	1	V5_BLAST_0.9SELF0.4OUT-REDO4-Cluster_163766	V5_UCLUSTfixed_0.90-Cluster_97225	-	-	-	-
pacid=32772452 transcript=Bradi2g03357.1 locus=Bradi2g03357 ID=Bradi2g03357.1.v3.1 annot-version=v3.1	Bradi_Seq1644	P:GO:0006749; F:GO:0003840	P:GO:0006749;F:GO:0003840	Y (0.995 | 1-32)	C	1	V5_BLAST_0.9SELF0.4OUT-REDO4-Cluster_169004	V5_UCLUSTfixed_0.90-Cluster_90504	-	UniqueCluster_1233	-	X
pacid=32772481 transcript=Bradi2g12340.3 locus=Bradi2g12340 ID=Bradi2g12340.3.v3.1 annot-version=v3.1	Bradi_Seq1673	F:GO:0016788	F:GO:0016788	Y (0.816 | 1-33)	C	1	V5_BLAST_0.9SELF0.4OUT-REDO4-Cluster_26219	V5_UCLUSTfixed_0.90-Cluster_102674	-	-	-	-
pacid=32772494 transcript=Bradi2g47250.1 locus=Bradi2g47250 ID=Bradi2g47250.1.v3.1 annot-version=v3.1	Bradi_Seq1686	F:GO:0004045	F:GO:0004045	Y (0.999 | 1-30)	C	1	V5_BLAST_0.9SELF0.4OUT-REDO4-Cluster_169725	V5_UCLUSTfixed_0.90-Cluster_96578	-	-	-	-
pacid=32772522 transcript=Bradi2g12067.1 locus=Bradi2g12067 ID=Bradi2g12067.1.v3.1 annot-version=v3.1	Bradi_Seq1714	P:GO:0017038; C:GO:0016020; F:GO:0005524	F:GO:0005524;C:GO:0016020;P:GO:0017038	Y (1.0 | 1-41)	C	1	V5_BLAST_0.9SELF0.4OUT-REDO4-Cluster_170627	V5_UCLUSTfixed_0.90-Cluster_97564	-	-	-	-
pacid=32772523 transcript=Bradi2g12067.2 locus=Bradi2g12067 ID=Bradi2g12067.2.v3.1 annot-version=v3.1	Bradi_Seq1715	P:GO:0017038; C:GO:0016020; F:GO:0005524	F:GO:0005524;C:GO:0016020;P:GO:0017038	Y (1.0 | 1-41)	C	1	V5_BLAST_0.9SELF0.4OUT-REDO4-Cluster_170627	V5_UCLUSTfixed_0.90-Cluster_97564	-	-	-	-
pacid=32772537 transcript=Bradi2g35760.1 locus=Bradi2g35760 ID=Bradi2g35760.1.v3.1 annot-version=v3.1	Bradi_Seq1729		-	Y (0.847 | 1-46)	C	1	V5_BLAST_0.9SELF0.4OUT-REDO4-Cluster_163423	V5_UCLUSTfixed_0.90-Cluster_96850	-	-	-	-
pacid=32772538 transcript=Bradi2g35760.2 locus=Bradi2g35760 ID=Bradi2g35760.2.v3.1 annot-version=v3.1	Bradi_Seq1730		-	Y (0.847 | 1-46)	C	1	V5_BLAST_0.9SELF0.4OUT-REDO4-Cluster_163423	V5_UCLUSTfixed_0.90-Cluster_96850	-	-	-	-
pacid=32772545 transcript=Bradi2g46360.1 locus=Bradi2g46360 ID=Bradi2g46360.1.v3.1 annot-version=v3.1	Bradi_Seq1737		-	Y (0.975 | 1-39)	C	1	V5_BLAST_0.9SELF0.4OUT-REDO4-Cluster_162526	V5_UCLUSTfixed_0.90-Cluster_95942	-	-	-	-
pacid=32772565 transcript=Bradi2g44900.1 locus=Bradi2g44900 ID=Bradi2g44900.1.v3.1 annot-version=v3.1	Bradi_Seq1757	F:GO:0051536; F:GO:0003824; F:GO:0008173; P:GO:0006364; C:GO:0005737	F:GO:0008173;F:GO:0003824;C:GO:0005737;P:GO:0006364;F:GO:0051536	Y (0.999 | 1-50)	C	1	V5_BLAST_0.9SELF0.4OUT-REDO4-Cluster_167191	V5_UCLUSTfixed_0.90-Cluster_100374	-	-	-	-
pacid=32772572 transcript=Bradi2g24700.1 locus=Bradi2g24700 ID=Bradi2g24700.1.v3.1 annot-version=v3.1	Bradi_Seq1764	C:GO:0016020; F:GO:0008378; P:GO:0006486	C:GO:0016020;P:GO:0006486;F:GO:0008378	Y (0.795 | 1-48)	C	1	V5_BLAST_0.9SELF0.4OUT-REDO4-Cluster_170152	V5_UCLUSTfixed_0.90-Cluster_102802	-	-	-	-
pacid=32772599 transcript=Bradi2g51890.1 locus=Bradi2g51890 ID=Bradi2g51890.1.v3.1 annot-version=v3.1	Bradi_Seq1791	P:GO:0006950	P:GO:0006950	Y (0.692 | 1-59)	C	1	V5_BLAST_0.9SELF0.4OUT-REDO4-Cluster_164442	V5_UCLUSTfixed_0.90-Cluster_97924	-	-	-	-
pacid=32772622 transcript=Bradi2g26645.2 locus=Bradi2g26645 ID=Bradi2g26645.2.v3.1 annot-version=v3.1	Bradi_Seq1814		-	Y (0.883 | 1-66)	C	1	V5_BLAST_0.9SELF0.4OUT-REDO4-Cluster_27261	V5_UCLUSTfixed_0.90-Cluster_50230	-	-	-	-
pacid=32772623 transcript=Bradi2g26645.4 locus=Bradi2g26645 ID=Bradi2g26645.4.v3.1 annot-version=v3.1	Bradi_Seq1815		-	Y (0.883 | 1-66)	C	1	V5_BLAST_0.9SELF0.4OUT-REDO4-Cluster_27261	V5_UCLUSTfixed_0.90-Cluster_50230	-	-	-	-
pacid=32772624 transcript=Bradi2g26645.6 locus=Bradi2g26645 ID=Bradi2g26645.6.v3.1 annot-version=v3.1	Bradi_Seq1816		-	Y (0.883 | 1-66)	C	1	V5_BLAST_0.9SELF0.4OUT-REDO4-Cluster_27261	V5_UCLUSTfixed_0.90-Cluster_50230	-	-	-	-
pacid=32772661 transcript=Bradi2g23900.1 locus=Bradi2g23900 ID=Bradi2g23900.1.v3.1 annot-version=v3.1	Bradi_Seq1853	F:GO:0003924	F:GO:0003924	Y (0.993 | 1-52)	C	1	V5_BLAST_0.9SELF0.4OUT-REDO4-Cluster_160849	V5_UCLUSTfixed_0.90-Cluster_96857	-	-	-	-
pacid=32772684 transcript=Bradi2g24390.1 locus=Bradi2g24390 ID=Bradi2g24390.1.v3.1 annot-version=v3.1	Bradi_Seq1876		-	Y (0.982 | 1-69)	C	1	V5_BLAST_0.9SELF0.4OUT-REDO4-Cluster_165674	V5_UCLUSTfixed_0.90-Cluster_99049	-	-	-	-
pacid=32772685 transcript=Bradi2g24390.2 locus=Bradi2g24390 ID=Bradi2g24390.2.v3.1 annot-version=v3.1	Bradi_Seq1877		-	Y (0.982 | 1-69)	C	1	V5_BLAST_0.9SELF0.4OUT-REDO4-Cluster_165674	V5_UCLUSTfixed_0.90-Cluster_99049	-	-	-	-
pacid=32772705 transcript=Bradi2g04030.1 locus=Bradi2g04030 ID=Bradi2g04030.1.v3.1 annot-version=v3.1	Bradi_Seq1897		-	Y (0.761 | 1-90)	C	1	V5_BLAST_0.9SELF0.4OUT-REDO4-Cluster_162737	V5_UCLUSTfixed_0.90-Cluster_84653	-	-	-	-
pacid=32772745 transcript=Bradi2g22875.1 locus=Bradi2g22875 ID=Bradi2g22875.1.v3.1 annot-version=v3.1	Bradi_Seq1937		-	Y (0.999 | 1-24)	C	1	V5_BLAST_0.9SELF0.4OUT-REDO4-Cluster_26222	V5_UCLUSTfixed_0.90-Cluster_50448	-	-	-	-
pacid=32772747 transcript=Bradi2g06080.1 locus=Bradi2g06080 ID=Bradi2g06080.1.v3.1 annot-version=v3.1	Bradi_Seq1939	P:GO:0006412; C:GO:0005840; F:GO:0003735; F:GO:0003723	F:GO:0003723;F:GO:0003735;C:GO:0005840;P:GO:0006412	Y (0.991 | 1-57)	C	1	V5_BLAST_0.9SELF0.4OUT-REDO4-Cluster_154597	V5_UCLUSTfixed_0.90-Cluster_95638	-	-	-	-
pacid=32772791 transcript=Bradi2g34900.1 locus=Bradi2g34900 ID=Bradi2g34900.1.v3.1 annot-version=v3.1	Bradi_Seq1983		-	Y (0.987 | 1-31)	C	1	V5_BLAST_0.9SELF0.4OUT-REDO4-Cluster_165977	V5_UCLUSTfixed_0.90-Cluster_97233	-	-	-	-
pacid=32772875 transcript=Bradi2g00477.1 locus=Bradi2g00477 ID=Bradi2g00477.1.v3.1 annot-version=v3.1	Bradi_Seq2067	F:GO:0003676; P:GO:0006418; F:GO:0005524; F:GO:0004812; F:GO:0000166; F:GO:0016874	F:GO:0003676;F:GO:0000166;P:GO:0006418;F:GO:0005524;F:GO:0004812;F:GO:0016874	Y (0.999 | 1-26)	C	1	V5_BLAST_0.9SELF0.4OUT-REDO4-Cluster_169233	V5_UCLUSTfixed_0.90-Cluster_102038	-	-	-	-
pacid=32772877 transcript=Bradi2g25180.2 locus=Bradi2g25180 ID=Bradi2g25180.2.v3.1 annot-version=v3.1	Bradi_Seq2069		-	Y (0.953 | 1-25)	C	1	V5_BLAST_0.9SELF0.4OUT-REDO4-Cluster_165691	V5_UCLUSTfixed_0.90-Cluster_99061	-	-	-	-
pacid=32772878 transcript=Bradi2g25180.1 locus=Bradi2g25180 ID=Bradi2g25180.1.v3.1 annot-version=v3.1	Bradi_Seq2070		-	Y (0.953 | 1-25)	C	1	V5_BLAST_0.9SELF0.4OUT-REDO4-Cluster_165691	V5_UCLUSTfixed_0.90-Cluster_99061	-	-	-	-
pacid=32772879 transcript=Bradi2g25180.3 locus=Bradi2g25180 ID=Bradi2g25180.3.v3.1 annot-version=v3.1	Bradi_Seq2071		-	Y (0.953 | 1-25)	C	1	V5_BLAST_0.9SELF0.4OUT-REDO4-Cluster_165691	V5_UCLUSTfixed_0.90-Cluster_99061	-	-	-	-
pacid=32772880 transcript=Bradi2g25180.4 locus=Bradi2g25180 ID=Bradi2g25180.4.v3.1 annot-version=v3.1	Bradi_Seq2072		-	Y (0.953 | 1-25)	C	1	V5_BLAST_0.9SELF0.4OUT-REDO4-Cluster_165691	V5_UCLUSTfixed_0.90-Cluster_99061	-	-	-	-
pacid=32772895 transcript=Bradi2g45100.1 locus=Bradi2g45100 ID=Bradi2g45100.1.v3.1 annot-version=v3.1	Bradi_Seq2087	C:GO:0016020	C:GO:0016020	Y (1.0 | 1-41)	C	1	V5_BLAST_0.9SELF0.4OUT-REDO4-Cluster_154929	V5_UCLUSTfixed_0.90-Cluster_90541	-	-	-	-
pacid=32772906 transcript=Bradi2g40942.1 locus=Bradi2g40942 ID=Bradi2g40942.1.v3.1 annot-version=v3.1	Bradi_Seq2098	F:GO:0005515	F:GO:0005515	Y (0.993 | 1-38)	C	1	V5_BLAST_0.9SELF0.4OUT-REDO4-Cluster_168243	V5_UCLUSTfixed_0.90-Cluster_80804	-	UniqueCluster_1148	-	X
pacid=32772910 transcript=Bradi2g16350.1 locus=Bradi2g16350 ID=Bradi2g16350.1.v3.1 annot-version=v3.1	Bradi_Seq2102	P:GO:0006364; F:GO:0070569; P:GO:0008152	P:GO:0008152;P:GO:0006364;F:GO:0070569	Y (0.998 | 1-39)	C	1	V5_BLAST_0.9SELF0.4OUT-REDO4-Cluster_165322	V5_UCLUSTfixed_0.90-Cluster_95923	-	-	-	-
pacid=32772911 transcript=Bradi2g16350.2 locus=Bradi2g16350 ID=Bradi2g16350.2.v3.1 annot-version=v3.1	Bradi_Seq2103	P:GO:0006364; F:GO:0070569; P:GO:0008152	P:GO:0008152;P:GO:0006364;F:GO:0070569	Y (0.998 | 1-39)	C	1	V5_BLAST_0.9SELF0.4OUT-REDO4-Cluster_26225	V5_UCLUSTfixed_0.90-Cluster_95923	-	-	-	-
pacid=32772912 transcript=Bradi2g16350.3 locus=Bradi2g16350 ID=Bradi2g16350.3.v3.1 annot-version=v3.1	Bradi_Seq2104	P:GO:0006364; F:GO:0070569; P:GO:0008152	P:GO:0008152;P:GO:0006364;F:GO:0070569	Y (0.998 | 1-39)	C	1	V5_BLAST_0.9SELF0.4OUT-REDO4-Cluster_165322	V5_UCLUSTfixed_0.90-Cluster_95923	-	-	-	-
pacid=32772919 transcript=Bradi2g51247.1 locus=Bradi2g51247 ID=Bradi2g51247.1.v3.1 annot-version=v3.1	Bradi_Seq2111		-	Y (0.996 | 1-58)	C	1	V5_BLAST_0.9SELF0.4OUT-REDO4-Cluster_163968	V5_UCLUSTfixed_0.90-Cluster_84726	-	-	-	-
pacid=32772962 transcript=Bradi2g61580.1 locus=Bradi2g61580 ID=Bradi2g61580.1.v3.1 annot-version=v3.1	Bradi_Seq2154	P:GO:0045454; F:GO:0015035; P:GO:0006662	F:GO:0015035;P:GO:0006662;P:GO:0045454	Y (0.979 | 1-39)	C	1	V5_BLAST_0.9SELF0.4OUT-REDO4-Cluster_163325	V5_UCLUSTfixed_0.90-Cluster_96758	-	-	-	-
pacid=32772969 transcript=Bradi2g35690.2 locus=Bradi2g35690 ID=Bradi2g35690.2.v3.1 annot-version=v3.1	Bradi_Seq2161	P:GO:0055114; P:GO:0009396; F:GO:0004488; F:GO:0003824	F:GO:0003824;P:GO:0009396;P:GO:0055114;F:GO:0004488	Y (0.988 | 1-35)	C	1	V5_BLAST_0.9SELF0.4OUT-REDO4-Cluster_160169	V5_UCLUSTfixed_0.90-Cluster_101246	UniqueCluster_2240	-	-	X
pacid=32772981 transcript=Bradi2g50440.1 locus=Bradi2g50440 ID=Bradi2g50440.1.v3.1 annot-version=v3.1	Bradi_Seq2173	P:GO:0007165	P:GO:0007165	Y (0.824 | 1-32)	C	1	V5_BLAST_0.9SELF0.4OUT-REDO4-Cluster_154621	V5_UCLUSTfixed_0.90-Cluster_99684	-	-	-	-
pacid=32772983 transcript=Bradi2g38237.1 locus=Bradi2g38237 ID=Bradi2g38237.1.v3.1 annot-version=v3.1	Bradi_Seq2175		-	Y (0.977 | 1-52)	C	1	V5_BLAST_0.9SELF0.4OUT-REDO4-Cluster_149945	V5_UCLUSTfixed_0.90-Cluster_61616	-	-	-	-
pacid=32772998 transcript=Bradi2g47670.3 locus=Bradi2g47670 ID=Bradi2g47670.3.v3.1 annot-version=v3.1	Bradi_Seq2190	P:GO:0055085; C:GO:0016020; P:GO:0006821; F:GO:0005247	P:GO:0055085;C:GO:0016020;P:GO:0006821;F:GO:0005247	Y (0.999 | 1-41)	C	1	V5_BLAST_0.9SELF0.4OUT-REDO4-Cluster_165964	V5_UCLUSTfixed_0.90-Cluster_99289	-	-	-	-
pacid=32772999 transcript=Bradi2g47670.2 locus=Bradi2g47670 ID=Bradi2g47670.2.v3.1 annot-version=v3.1	Bradi_Seq2191	P:GO:0055085; C:GO:0016020; P:GO:0006821; F:GO:0005247	P:GO:0055085;C:GO:0016020;P:GO:0006821;F:GO:0005247	Y (0.999 | 1-41)	C	1	V5_BLAST_0.9SELF0.4OUT-REDO4-Cluster_165964	V5_UCLUSTfixed_0.90-Cluster_99289	-	-	-	-
pacid=32773000 transcript=Bradi2g50100.1 locus=Bradi2g50100 ID=Bradi2g50100.1.v3.1 annot-version=v3.1	Bradi_Seq2192		-	Y (0.987 | 1-21)	C	1	V5_BLAST_0.9SELF0.4OUT-REDO4-Cluster_169679	V5_UCLUSTfixed_0.90-Cluster_85337	-	-	-	-
pacid=32773059 transcript=Bradi2g00280.1 locus=Bradi2g00280 ID=Bradi2g00280.1.v3.1 annot-version=v3.1	Bradi_Seq2251	F:GO:0043565; P:GO:0006355; F:GO:0003700	F:GO:0003700;P:GO:0006355;F:GO:0043565	Y (0.916 | 1-61)	C	1	V5_BLAST_0.9SELF0.4OUT-REDO4-Cluster_26228	V5_UCLUSTfixed_0.90-Cluster_102872	UniqueCluster_3073	-	-	X
pacid=32773115 transcript=Bradi2g07266.4 locus=Bradi2g07266 ID=Bradi2g07266.4.v3.1 annot-version=v3.1	Bradi_Seq2307	C:GO:0016020	C:GO:0016020	Y (1.0 | 1-41)	C	1	V5_BLAST_0.9SELF0.4OUT-REDO4-Cluster_163477	V5_UCLUSTfixed_0.90-Cluster_99569	-	-	-	-
pacid=32773121 transcript=Bradi2g54047.1 locus=Bradi2g54047 ID=Bradi2g54047.1.v3.1 annot-version=v3.1	Bradi_Seq2313		-	Y (1.0 | 1-51)	C	1	V5_BLAST_0.9SELF0.4OUT-REDO4-Cluster_169808	V5_UCLUSTfixed_0.90-Cluster_102514	-	-	-	-
pacid=32773146 transcript=Bradi2g46350.2 locus=Bradi2g46350 ID=Bradi2g46350.2.v3.1 annot-version=v3.1	Bradi_Seq2338		-	Y (0.999 | 1-21)	C	1	V5_BLAST_0.9SELF0.4OUT-REDO4-Cluster_26232	V5_UCLUSTfixed_0.90-Cluster_99092	-	-	-	-
pacid=32773163 transcript=Bradi2g43510.1 locus=Bradi2g43510 ID=Bradi2g43510.1.v3.1 annot-version=v3.1	Bradi_Seq2355	F:GO:0016747	F:GO:0016747	Y (0.937 | 1-32)	C	1	V5_BLAST_0.9SELF0.4OUT-REDO4-Cluster_164075	V5_UCLUSTfixed_0.90-Cluster_84729	-	-	-	-
pacid=32773183 transcript=Bradi2g34490.1 locus=Bradi2g34490 ID=Bradi2g34490.1.v3.1 annot-version=v3.1	Bradi_Seq2375		-	Y (0.991 | 1-61)	C	1	V5_BLAST_0.9SELF0.4OUT-REDO4-Cluster_164970	V5_UCLUSTfixed_0.90-Cluster_98407	-	-	-	-
pacid=32773221 transcript=Bradi2g51480.1 locus=Bradi2g51480 ID=Bradi2g51480.1.v3.1 annot-version=v3.1	Bradi_Seq2413	P:GO:0015979; C:GO:0009523; C:GO:0009507	C:GO:0009507;C:GO:0009523;P:GO:0015979	Y (0.991 | 1-40)	C	1	V5_BLAST_0.9SELF0.4OUT-REDO4-Cluster_164019	V5_UCLUSTfixed_0.90-Cluster_97505	-	-	-	-
pacid=32773255 transcript=Bradi2g21120.1 locus=Bradi2g21120 ID=Bradi2g21120.1.v3.1 annot-version=v3.1	Bradi_Seq2447	P:GO:0006096; F:GO:0004618	F:GO:0004618;P:GO:0006096	Y (0.994 | 1-81)	C	1	V5_BLAST_0.9SELF0.4OUT-REDO4-Cluster_170454	V5_UCLUSTfixed_0.90-Cluster_96891	-	-	-	-
pacid=32773256 transcript=Bradi2g21120.2 locus=Bradi2g21120 ID=Bradi2g21120.2.v3.1 annot-version=v3.1	Bradi_Seq2448	P:GO:0006096; F:GO:0004618	F:GO:0004618;P:GO:0006096	Y (0.994 | 1-81)	C	1	V5_BLAST_0.9SELF0.4OUT-REDO4-Cluster_170454	V5_UCLUSTfixed_0.90-Cluster_96891	-	-	-	-
pacid=32773257 transcript=Bradi2g21120.3 locus=Bradi2g21120 ID=Bradi2g21120.3.v3.1 annot-version=v3.1	Bradi_Seq2449	P:GO:0006096; F:GO:0004618	F:GO:0004618;P:GO:0006096	Y (0.994 | 1-81)	C	1	V5_BLAST_0.9SELF0.4OUT-REDO4-Cluster_170454	V5_UCLUSTfixed_0.90-Cluster_96891	-	-	-	-
pacid=32773310 transcript=Bradi2g49850.1 locus=Bradi2g49850 ID=Bradi2g49850.1.v3.1 annot-version=v3.1	Bradi_Seq2502	P:GO:0006412; C:GO:0005840; F:GO:0003735	F:GO:0003735;C:GO:0005840;P:GO:0006412	Y (0.997 | 1-23)	C	1	V5_BLAST_0.9SELF0.4OUT-REDO4-Cluster_165165	V5_UCLUSTfixed_0.90-Cluster_96799	-	-	-	-
pacid=32773318 transcript=Bradi2g23490.1 locus=Bradi2g23490 ID=Bradi2g23490.1.v3.1 annot-version=v3.1	Bradi_Seq2510	P:GO:0009116	P:GO:0009116	Y (0.995 | 1-27)	C	1	V5_BLAST_0.9SELF0.4OUT-REDO4-Cluster_164255	V5_UCLUSTfixed_0.90-Cluster_97730	-	-	-	-
pacid=32773353 transcript=Bradi2g05832.1 locus=Bradi2g05832 ID=Bradi2g05832.1.v3.1 annot-version=v3.1	Bradi_Seq2545		-	Y (0.998 | 1-23)	C	1	V5_BLAST_0.9SELF0.4OUT-REDO4-Cluster_166612	V5_UCLUSTfixed_0.90-Cluster_86503	-	-	UniqueCluster_692	X
pacid=32773360 transcript=Bradi2g45830.1 locus=Bradi2g45830 ID=Bradi2g45830.1.v3.1 annot-version=v3.1	Bradi_Seq2552	F:GO:0005515; F:GO:0008236; P:GO:0006508	F:GO:0005515;P:GO:0006508;F:GO:0008236	Y (0.963 | 1-29)	C	1	V5_BLAST_0.9SELF0.4OUT-REDO4-Cluster_162504	V5_UCLUSTfixed_0.90-Cluster_95925	-	-	-	-
pacid=32773422 transcript=Bradi2g30830.2 locus=Bradi2g30830 ID=Bradi2g30830.2.v3.1 annot-version=v3.1	Bradi_Seq2614		-	Y (0.965 | 1-41)	C	1	V5_BLAST_0.9SELF0.4OUT-REDO4-Cluster_166387	V5_UCLUSTfixed_0.90-Cluster_84928	-	-	-	-
pacid=32773423 transcript=Bradi2g30830.3 locus=Bradi2g30830 ID=Bradi2g30830.3.v3.1 annot-version=v3.1	Bradi_Seq2615		-	Y (0.965 | 1-41)	C	1	V5_BLAST_0.9SELF0.4OUT-REDO4-Cluster_166387	V5_UCLUSTfixed_0.90-Cluster_84928	-	-	-	-
pacid=32773424 transcript=Bradi2g20897.1 locus=Bradi2g20897 ID=Bradi2g20897.1.v3.1 annot-version=v3.1	Bradi_Seq2616		-	Y (0.987 | 1-38)	C	1	V5_BLAST_0.9SELF0.4OUT-REDO4-Cluster_163419	V5_UCLUSTfixed_0.90-Cluster_86429	-	-	-	-
pacid=32773428 transcript=Bradi2g52720.1 locus=Bradi2g52720 ID=Bradi2g52720.1.v3.1 annot-version=v3.1	Bradi_Seq2620		-	Y (0.989 | 1-21)	C	1	V5_BLAST_0.9SELF0.4OUT-REDO4-Cluster_163141	V5_UCLUSTfixed_0.90-Cluster_96565	-	-	-	-
pacid=32773434 transcript=Bradi2g55132.1 locus=Bradi2g55132 ID=Bradi2g55132.1.v3.1 annot-version=v3.1	Bradi_Seq2626	P:GO:0055085; F:GO:0022857; C:GO:0016021	P:GO:0055085;F:GO:0022857;C:GO:0016021	Y (0.996 | 1-41)	C	1	V5_BLAST_0.9SELF0.4OUT-REDO4-Cluster_163942	V5_UCLUSTfixed_0.90-Cluster_102957	-	-	-	-
pacid=32773462 transcript=Bradi2g43520.1 locus=Bradi2g43520 ID=Bradi2g43520.1.v3.1 annot-version=v3.1	Bradi_Seq2654	F:GO:0016747	F:GO:0016747	Y (0.945 | 1-40)	C	1	V5_BLAST_0.9SELF0.4OUT-REDO4-Cluster_149744	V5_UCLUSTfixed_0.90-Cluster_84729	-	-	-	-
pacid=32773465 transcript=Bradi2g41640.1 locus=Bradi2g41640 ID=Bradi2g41640.1.v3.1 annot-version=v3.1	Bradi_Seq2657		-	Y (0.694 | 1-82)	C	1	V5_BLAST_0.9SELF0.4OUT-REDO4-Cluster_161087	V5_UCLUSTfixed_0.90-Cluster_84572	-	-	-	-
pacid=32773467 transcript=Bradi2g00226.1 locus=Bradi2g00226 ID=Bradi2g00226.1.v3.1 annot-version=v3.1	Bradi_Seq2659	F:GO:0008270; P:GO:0006355; C:GO:0005634; F:GO:0003700	C:GO:0005634;F:GO:0008270;F:GO:0003700;P:GO:0006355	Y (0.977 | 1-33)	C	1	V5_BLAST_0.9SELF0.4OUT-REDO4-Cluster_155517	V5_UCLUSTfixed_0.90-Cluster_90902	-	-	-	-
pacid=32773506 transcript=Bradi2g25410.1 locus=Bradi2g25410 ID=Bradi2g25410.1.v3.1 annot-version=v3.1	Bradi_Seq2698	F:GO:0071949	F:GO:0071949	Y (1.0 | 1-41)	C	1	V5_BLAST_0.9SELF0.4OUT-REDO4-Cluster_163975	V5_UCLUSTfixed_0.90-Cluster_96568	-	-	-	-
pacid=32773507 transcript=Bradi2g25410.2 locus=Bradi2g25410 ID=Bradi2g25410.2.v3.1 annot-version=v3.1	Bradi_Seq2699	F:GO:0071949	F:GO:0071949	Y (1.0 | 1-41)	C	1	V5_BLAST_0.9SELF0.4OUT-REDO4-Cluster_163975	V5_UCLUSTfixed_0.90-Cluster_96568	-	-	-	-
pacid=32773527 transcript=Bradi2g49990.2 locus=Bradi2g49990 ID=Bradi2g49990.2.v3.1 annot-version=v3.1	Bradi_Seq2719	P:GO:0006629	P:GO:0006629	Y (0.985 | 1-42)	C	1	V5_BLAST_0.9SELF0.4OUT-REDO4-Cluster_155329	V5_UCLUSTfixed_0.90-Cluster_90690	-	-	-	-
pacid=32773531 transcript=Bradi2g62670.4 locus=Bradi2g62670 ID=Bradi2g62670.4.v3.1 annot-version=v3.1	Bradi_Seq2723	P:GO:0006468; F:GO:0004672	F:GO:0004672;P:GO:0006468	Y (0.874 | 1-68)	C	1	V5_BLAST_0.9SELF0.4OUT-REDO4-Cluster_170292	V5_UCLUSTfixed_0.90-Cluster_102925	UniqueCluster_3114	-	-	X
pacid=32773535 transcript=Bradi2g22040.2 locus=Bradi2g22040 ID=Bradi2g22040.2.v3.1 annot-version=v3.1	Bradi_Seq2727		-	Y (0.965 | 1-21)	C	1	V5_BLAST_0.9SELF0.4OUT-REDO4-Cluster_165744	V5_UCLUSTfixed_0.90-Cluster_97649	-	-	-	-
pacid=32773536 transcript=Bradi2g22040.1 locus=Bradi2g22040 ID=Bradi2g22040.1.v3.1 annot-version=v3.1	Bradi_Seq2728		-	Y (0.965 | 1-21)	C	1	V5_BLAST_0.9SELF0.4OUT-REDO4-Cluster_165744	V5_UCLUSTfixed_0.90-Cluster_97649	-	-	-	-
pacid=32773551 transcript=Bradi2g19338.3 locus=Bradi2g19338 ID=Bradi2g19338.3.v3.1 annot-version=v3.1	Bradi_Seq2743	F:GO:0008138; P:GO:0006470	P:GO:0006470;F:GO:0008138	Y (0.742 | 1-40)	C	1	V5_BLAST_0.9SELF0.4OUT-REDO4-Cluster_161935	V5_UCLUSTfixed_0.90-Cluster_49914	-	-	-	-
pacid=32773552 transcript=Bradi2g19338.4 locus=Bradi2g19338 ID=Bradi2g19338.4.v3.1 annot-version=v3.1	Bradi_Seq2744		-	Y (0.742 | 1-40)	C	1	V5_BLAST_0.9SELF0.4OUT-REDO4-Cluster_161935	V5_UCLUSTfixed_0.90-Cluster_49914	-	-	-	-
pacid=32773553 transcript=Bradi2g19338.6 locus=Bradi2g19338 ID=Bradi2g19338.6.v3.1 annot-version=v3.1	Bradi_Seq2745		-	Y (0.742 | 1-40)	C	1	V5_BLAST_0.9SELF0.4OUT-REDO4-Cluster_161935	V5_UCLUSTfixed_0.90-Cluster_49914	-	-	-	-
pacid=32773554 transcript=Bradi2g19338.5 locus=Bradi2g19338 ID=Bradi2g19338.5.v3.1 annot-version=v3.1	Bradi_Seq2746		-	Y (0.742 | 1-40)	C	1	V5_BLAST_0.9SELF0.4OUT-REDO4-Cluster_161935	V5_UCLUSTfixed_0.90-Cluster_49914	-	-	-	-
pacid=32773557 transcript=Bradi2g47300.1 locus=Bradi2g47300 ID=Bradi2g47300.1.v3.1 annot-version=v3.1	Bradi_Seq2749	C:GO:0016020; F:GO:0008375	F:GO:0008375;C:GO:0016020	Y (0.797 | 1-42)	C	1	V5_BLAST_0.9SELF0.4OUT-REDO4-Cluster_167288	V5_UCLUSTfixed_0.90-Cluster_100465	-	-	-	-
pacid=32773558 transcript=Bradi2g47300.2 locus=Bradi2g47300 ID=Bradi2g47300.2.v3.1 annot-version=v3.1	Bradi_Seq2750	C:GO:0016020; F:GO:0008375	F:GO:0008375;C:GO:0016020	Y (0.797 | 1-42)	C	1	V5_BLAST_0.9SELF0.4OUT-REDO4-Cluster_167288	V5_UCLUSTfixed_0.90-Cluster_100465	-	-	-	-
pacid=32773560 transcript=Bradi2g41430.1 locus=Bradi2g41430 ID=Bradi2g41430.1.v3.1 annot-version=v3.1	Bradi_Seq2752		-	Y (0.998 | 1-58)	C	1	V5_BLAST_0.9SELF0.4OUT-REDO4-Cluster_149856	V5_UCLUSTfixed_0.90-Cluster_84768	-	-	-	-
pacid=32773587 transcript=Bradi2g41890.1 locus=Bradi2g41890 ID=Bradi2g41890.1.v3.1 annot-version=v3.1	Bradi_Seq2779	F:GO:0016705; P:GO:0016117	P:GO:0016117;F:GO:0016705	Y (0.921 | 1-27)	C	1	V5_BLAST_0.9SELF0.4OUT-REDO4-Cluster_167435	V5_UCLUSTfixed_0.90-Cluster_100572	-	-	-	-
pacid=32773641 transcript=Bradi2g52730.1 locus=Bradi2g52730 ID=Bradi2g52730.1.v3.1 annot-version=v3.1	Bradi_Seq2833	C:GO:0019898; P:GO:0015979; C:GO:0009654; C:GO:0009523; F:GO:0005509	F:GO:0005509;C:GO:0009523;C:GO:0009654;P:GO:0015979;C:GO:0019898	Y (0.999 | 1-26)	C	1	V5_BLAST_0.9SELF0.4OUT-REDO4-Cluster_170258	V5_UCLUSTfixed_0.90-Cluster_97691	-	-	-	-
pacid=32773643 transcript=Bradi2g39950.1 locus=Bradi2g39950 ID=Bradi2g39950.1.v3.1 annot-version=v3.1	Bradi_Seq2835	P:GO:0006457; F:GO:0003755; P:GO:0000413	F:GO:0003755;P:GO:0000413;P:GO:0006457	Y (0.982 | 1-60)	C	1	V5_BLAST_0.9SELF0.4OUT-REDO4-Cluster_164071	V5_UCLUSTfixed_0.90-Cluster_102507	-	-	-	-
pacid=32773674 transcript=Bradi2g53170.1 locus=Bradi2g53170 ID=Bradi2g53170.1.v3.1 annot-version=v3.1	Bradi_Seq2866		-	Y (0.997 | 1-50)	C	1	V5_BLAST_0.9SELF0.4OUT-REDO4-Cluster_164167	V5_UCLUSTfixed_0.90-Cluster_101014	-	-	-	-
pacid=32773691 transcript=Bradi2g49175.1 locus=Bradi2g49175 ID=Bradi2g49175.1.v3.1 annot-version=v3.1	Bradi_Seq2883	F:GO:0008270; F:GO:0003677	F:GO:0003677;F:GO:0008270	Y (0.909 | 1-41)	C	1	V5_BLAST_0.9SELF0.4OUT-REDO4-Cluster_163387	V5_UCLUSTfixed_0.90-Cluster_49916	-	-	-	-
pacid=32773692 transcript=Bradi2g49175.2 locus=Bradi2g49175 ID=Bradi2g49175.2.v3.1 annot-version=v3.1	Bradi_Seq2884	F:GO:0008270; F:GO:0003677	F:GO:0003677;F:GO:0008270	Y (0.909 | 1-41)	C	1	V5_BLAST_0.9SELF0.4OUT-REDO4-Cluster_163387	V5_UCLUSTfixed_0.90-Cluster_49916	-	-	-	-
pacid=32773693 transcript=Bradi2g49175.4 locus=Bradi2g49175 ID=Bradi2g49175.4.v3.1 annot-version=v3.1	Bradi_Seq2885	F:GO:0008270; F:GO:0003677	F:GO:0003677;F:GO:0008270	Y (0.909 | 1-41)	C	1	V5_BLAST_0.9SELF0.4OUT-REDO4-Cluster_163387	V5_UCLUSTfixed_0.90-Cluster_49916	-	-	-	-
pacid=32773694 transcript=Bradi2g49175.3 locus=Bradi2g49175 ID=Bradi2g49175.3.v3.1 annot-version=v3.1	Bradi_Seq2886	F:GO:0008270; F:GO:0003677	F:GO:0003677;F:GO:0008270	Y (0.909 | 1-41)	C	1	V5_BLAST_0.9SELF0.4OUT-REDO4-Cluster_163387	V5_UCLUSTfixed_0.90-Cluster_49916	-	-	-	-
pacid=32773695 transcript=Bradi2g49175.5 locus=Bradi2g49175 ID=Bradi2g49175.5.v3.1 annot-version=v3.1	Bradi_Seq2887	F:GO:0008270; F:GO:0003677	F:GO:0003677;F:GO:0008270	Y (0.909 | 1-41)	C	1	V5_BLAST_0.9SELF0.4OUT-REDO4-Cluster_163387	V5_UCLUSTfixed_0.90-Cluster_49916	-	-	-	-
pacid=32773736 transcript=Bradi2g40166.4 locus=Bradi2g40166 ID=Bradi2g40166.4.v3.1 annot-version=v3.1	Bradi_Seq2928		-	Y (0.968 | 1-35)	C	1	V5_BLAST_0.9SELF0.4OUT-REDO4-Cluster_26237	V5_UCLUSTfixed_0.90-Cluster_49917	-	-	-	-
pacid=32773737 transcript=Bradi2g40166.5 locus=Bradi2g40166 ID=Bradi2g40166.5.v3.1 annot-version=v3.1	Bradi_Seq2929		-	Y (0.968 | 1-35)	C	1	V5_BLAST_0.9SELF0.4OUT-REDO4-Cluster_26237	V5_UCLUSTfixed_0.90-Cluster_49917	-	-	-	-
pacid=32773738 transcript=Bradi2g40166.1 locus=Bradi2g40166 ID=Bradi2g40166.1.v3.1 annot-version=v3.1	Bradi_Seq2930		-	Y (0.968 | 1-35)	C	1	V5_BLAST_0.9SELF0.4OUT-REDO4-Cluster_26237	V5_UCLUSTfixed_0.90-Cluster_49917	-	-	-	-
pacid=32773739 transcript=Bradi2g40166.2 locus=Bradi2g40166 ID=Bradi2g40166.2.v3.1 annot-version=v3.1	Bradi_Seq2931		-	Y (0.968 | 1-35)	C	1	V5_BLAST_0.9SELF0.4OUT-REDO4-Cluster_26237	V5_UCLUSTfixed_0.90-Cluster_49917	-	-	-	-
pacid=32773753 transcript=Bradi2g52356.2 locus=Bradi2g52356 ID=Bradi2g52356.2.v3.1 annot-version=v3.1	Bradi_Seq2945		-	Y (0.988 | 1-28)	C	1	V5_BLAST_0.9SELF0.4OUT-REDO4-Cluster_162638	V5_UCLUSTfixed_0.90-Cluster_96061	-	-	-	-
pacid=32773754 transcript=Bradi2g52356.1 locus=Bradi2g52356 ID=Bradi2g52356.1.v3.1 annot-version=v3.1	Bradi_Seq2946		-	Y (0.988 | 1-28)	C	1	V5_BLAST_0.9SELF0.4OUT-REDO4-Cluster_162638	V5_UCLUSTfixed_0.90-Cluster_96061	-	-	-	-
pacid=32773773 transcript=Bradi2g57680.1 locus=Bradi2g57680 ID=Bradi2g57680.1.v3.1 annot-version=v3.1	Bradi_Seq2965		-	Y (0.984 | 1-42)	C	1	V5_BLAST_0.9SELF0.4OUT-REDO4-Cluster_162884	V5_UCLUSTfixed_0.90-Cluster_93852	-	-	-	-
pacid=32773781 transcript=Bradi2g56850.1 locus=Bradi2g56850 ID=Bradi2g56850.1.v3.1 annot-version=v3.1	Bradi_Seq2973	P:GO:0055114; F:GO:0045300; P:GO:0006631	P:GO:0055114;F:GO:0045300;P:GO:0006631	Y (0.764 | 1-64)	C	1	V5_BLAST_0.9SELF0.4OUT-REDO4-Cluster_169679	V5_UCLUSTfixed_0.90-Cluster_100777	-	-	-	-
pacid=32773792 transcript=Bradi2g61010.1 locus=Bradi2g61010 ID=Bradi2g61010.1.v3.1 annot-version=v3.1	Bradi_Seq2984	P:GO:0005975; F:GO:0004553; C:GO:0009341; F:GO:0004565	P:GO:0005975;C:GO:0009341;F:GO:0004553;F:GO:0004565	Y (0.982 | 1-22)	C	1	V5_BLAST_0.9SELF0.4OUT-REDO4-Cluster_167898	V5_UCLUSTfixed_0.90-Cluster_91118	-	UniqueCluster_2584	-	X
pacid=32773870 transcript=Bradi2g47720.2 locus=Bradi2g47720 ID=Bradi2g47720.2.v3.1 annot-version=v3.1	Bradi_Seq3062		-	Y (0.986 | 1-72)	C	1	V5_BLAST_0.9SELF0.4OUT-REDO4-Cluster_162452	V5_UCLUSTfixed_0.90-Cluster_95868	-	-	-	-
pacid=32773896 transcript=Bradi2g02920.1 locus=Bradi2g02920 ID=Bradi2g02920.1.v3.1 annot-version=v3.1	Bradi_Seq3088		-	Y (1.0 | 1-22)	C	1	V5_BLAST_0.9SELF0.4OUT-REDO4-Cluster_26239	V5_UCLUSTfixed_0.90-Cluster_11926	-	-	-	-
pacid=32773947 transcript=Bradi2g39740.1 locus=Bradi2g39740 ID=Bradi2g39740.1.v3.1 annot-version=v3.1	Bradi_Seq3139		-	Y (0.999 | 1-61)	C	1	V5_BLAST_0.9SELF0.4OUT-REDO4-Cluster_149968	V5_UCLUSTfixed_0.90-Cluster_84930	-	-	-	-
pacid=32773984 transcript=Bradi2g18480.1 locus=Bradi2g18480 ID=Bradi2g18480.1.v3.1 annot-version=v3.1	Bradi_Seq3176	F:GO:0008146	F:GO:0008146	Y (0.786 | 1-81)	C	1	V5_BLAST_0.9SELF0.4OUT-REDO4-Cluster_26240	V5_UCLUSTfixed_0.90-Cluster_11927	-	-	-	-
pacid=32774002 transcript=Bradi2g19010.1 locus=Bradi2g19010 ID=Bradi2g19010.1.v3.1 annot-version=v3.1	Bradi_Seq3194		-	Y (1.0 | 1-31)	C	1	V5_BLAST_0.9SELF0.4OUT-REDO4-Cluster_162652	V5_UCLUSTfixed_0.90-Cluster_96075	-	-	-	-
pacid=32774003 transcript=Bradi2g19010.3 locus=Bradi2g19010 ID=Bradi2g19010.3.v3.1 annot-version=v3.1	Bradi_Seq3195		-	Y (1.0 | 1-31)	C	1	V5_BLAST_0.9SELF0.4OUT-REDO4-Cluster_162652	V5_UCLUSTfixed_0.90-Cluster_96075	-	-	-	-
pacid=32774036 transcript=Bradi2g35267.1 locus=Bradi2g35267 ID=Bradi2g35267.1.v3.1 annot-version=v3.1	Bradi_Seq3228		-	Y (0.759 | 1-61)	C	1	V5_BLAST_0.9SELF0.4OUT-REDO4-Cluster_26241	V5_UCLUSTfixed_0.90-Cluster_49919	-	-	-	-
pacid=32774043 transcript=Bradi2g47240.1 locus=Bradi2g47240 ID=Bradi2g47240.1.v3.1 annot-version=v3.1	Bradi_Seq3235		-	Y (0.999 | 1-41)	C	1	V5_BLAST_0.9SELF0.4OUT-REDO4-Cluster_163687	V5_UCLUSTfixed_0.90-Cluster_97143	-	-	-	-
pacid=32774049 transcript=Bradi2g25550.1 locus=Bradi2g25550 ID=Bradi2g25550.1.v3.1 annot-version=v3.1	Bradi_Seq3241	P:GO:0008152; F:GO:0003824; P:GO:0016114; F:GO:0008661	F:GO:0008661;F:GO:0003824;P:GO:0008152;P:GO:0016114	Y (0.983 | 1-41)	C	1	V5_BLAST_0.9SELF0.4OUT-REDO4-Cluster_164452	V5_UCLUSTfixed_0.90-Cluster_99888	-	-	-	-
pacid=32774082 transcript=Bradi2g37760.1 locus=Bradi2g37760 ID=Bradi2g37760.1.v3.1 annot-version=v3.1	Bradi_Seq3274		-	Y (0.998 | 1-40)	C	1	V5_BLAST_0.9SELF0.4OUT-REDO4-Cluster_164247	V5_UCLUSTfixed_0.90-Cluster_97722	-	-	-	-
pacid=32774083 transcript=Bradi2g37760.2 locus=Bradi2g37760 ID=Bradi2g37760.2.v3.1 annot-version=v3.1	Bradi_Seq3275		-	Y (0.998 | 1-40)	C	1	V5_BLAST_0.9SELF0.4OUT-REDO4-Cluster_164247	V5_UCLUSTfixed_0.90-Cluster_97722	-	-	-	-
pacid=32774086 transcript=Bradi2g34970.1 locus=Bradi2g34970 ID=Bradi2g34970.1.v3.1 annot-version=v3.1	Bradi_Seq3278	F:GO:0050660; P:GO:0008033; P:GO:0055114; F:GO:0016491; P:GO:0045454	F:GO:0050660;P:GO:0008033;F:GO:0016491;P:GO:0055114;P:GO:0045454	Y (0.957 | 1-42)	C	1	V5_BLAST_0.9SELF0.4OUT-REDO4-Cluster_163775	V5_UCLUSTfixed_0.90-Cluster_97235	-	-	-	-
pacid=32774087 transcript=Bradi2g34970.2 locus=Bradi2g34970 ID=Bradi2g34970.2.v3.1 annot-version=v3.1	Bradi_Seq3279	F:GO:0050660; P:GO:0008033; P:GO:0055114; F:GO:0016491; P:GO:0045454	F:GO:0050660;P:GO:0008033;F:GO:0016491;P:GO:0055114;P:GO:0045454	Y (0.957 | 1-42)	C	1	V5_BLAST_0.9SELF0.4OUT-REDO4-Cluster_163775	V5_UCLUSTfixed_0.90-Cluster_97235	-	-	-	-
pacid=32774097 transcript=Bradi2g04935.1 locus=Bradi2g04935 ID=Bradi2g04935.1.v3.1 annot-version=v3.1	Bradi_Seq3289	P:GO:0006508; F:GO:0004190	F:GO:0004190;P:GO:0006508	Y (0.829 | 1-89)	C	1	V5_BLAST_0.9SELF0.4OUT-REDO4-Cluster_26243	V5_UCLUSTfixed_0.90-Cluster_11928	-	-	-	-
pacid=32774148 transcript=Bradi2g09990.1 locus=Bradi2g09990 ID=Bradi2g09990.1.v3.1 annot-version=v3.1	Bradi_Seq3340		-	Y (0.993 | 1-91)	C	1	V5_BLAST_0.9SELF0.4OUT-REDO4-Cluster_163137	V5_UCLUSTfixed_0.90-Cluster_84573	-	-	-	-
pacid=32774161 transcript=Bradi2g11107.1 locus=Bradi2g11107 ID=Bradi2g11107.1.v3.1 annot-version=v3.1	Bradi_Seq3353		-	Y (0.976 | 1-37)	C	1	V5_BLAST_0.9SELF0.4OUT-REDO4-Cluster_164072	V5_UCLUSTfixed_0.90-Cluster_97562	-	-	-	-
pacid=32774185 transcript=Bradi2g43900.1 locus=Bradi2g43900 ID=Bradi2g43900.1.v3.1 annot-version=v3.1	Bradi_Seq3377	P:GO:0006779; F:GO:0004853	F:GO:0004853;P:GO:0006779	Y (0.998 | 1-42)	C	1	V5_BLAST_0.9SELF0.4OUT-REDO4-Cluster_149722	V5_UCLUSTfixed_0.90-Cluster_103465	-	-	-	-
pacid=32774186 transcript=Bradi2g43900.2 locus=Bradi2g43900 ID=Bradi2g43900.2.v3.1 annot-version=v3.1	Bradi_Seq3378	P:GO:0006779; F:GO:0004853	F:GO:0004853;P:GO:0006779	Y (0.998 | 1-42)	C	1	V5_BLAST_0.9SELF0.4OUT-REDO4-Cluster_149722	V5_UCLUSTfixed_0.90-Cluster_103465	-	-	-	-
pacid=32774189 transcript=Bradi2g36370.3 locus=Bradi2g36370 ID=Bradi2g36370.3.v3.1 annot-version=v3.1	Bradi_Seq3381	F:GO:0016787; P:GO:0009742; F:GO:0004721	F:GO:0004721;P:GO:0009742;F:GO:0016787	Y (0.954 | 1-92)	C	1	V5_BLAST_0.9SELF0.4OUT-REDO4-Cluster_170710	V5_UCLUSTfixed_0.90-Cluster_101785	-	-	-	-
pacid=32774190 transcript=Bradi2g36370.4 locus=Bradi2g36370 ID=Bradi2g36370.4.v3.1 annot-version=v3.1	Bradi_Seq3382	F:GO:0016787; P:GO:0009742; F:GO:0004721	F:GO:0004721;P:GO:0009742;F:GO:0016787	Y (0.954 | 1-92)	C	1	V5_BLAST_0.9SELF0.4OUT-REDO4-Cluster_170710	V5_UCLUSTfixed_0.90-Cluster_101785	-	-	-	-
pacid=32774199 transcript=Bradi2g53960.1 locus=Bradi2g53960 ID=Bradi2g53960.1.v3.1 annot-version=v3.1	Bradi_Seq3391	P:GO:0016226	P:GO:0016226	Y (0.993 | 1-41)	C	1	V5_BLAST_0.9SELF0.4OUT-REDO4-Cluster_162487	V5_UCLUSTfixed_0.90-Cluster_95901	-	-	-	-
pacid=32774213 transcript=Bradi2g26115.1 locus=Bradi2g26115 ID=Bradi2g26115.1.v3.1 annot-version=v3.1	Bradi_Seq3405		-	Y (0.999 | 1-41)	C	1	V5_BLAST_0.9SELF0.4OUT-REDO4-Cluster_82003	V5_UCLUSTfixed_0.90-Cluster_84835	-	-	-	-
pacid=32774215 transcript=Bradi2g34120.1 locus=Bradi2g34120 ID=Bradi2g34120.1.v3.1 annot-version=v3.1	Bradi_Seq3407		-	Y (0.992 | 1-25)	C	1	V5_BLAST_0.9SELF0.4OUT-REDO4-Cluster_164368	V5_UCLUSTfixed_0.90-Cluster_84906	-	-	-	-
pacid=32774217 transcript=Bradi2g18650.1 locus=Bradi2g18650 ID=Bradi2g18650.1.v3.1 annot-version=v3.1	Bradi_Seq3409	F:GO:0003676	F:GO:0003676	Y (0.997 | 1-31)	C	1	V5_BLAST_0.9SELF0.4OUT-REDO4-Cluster_163364	V5_UCLUSTfixed_0.90-Cluster_96786	-	-	-	-
pacid=32774264 transcript=Bradi2g59950.1 locus=Bradi2g59950 ID=Bradi2g59950.1.v3.1 annot-version=v3.1	Bradi_Seq3456	C:GO:0019898; P:GO:0015979; C:GO:0009654; C:GO:0009523; F:GO:0005509	F:GO:0005509;C:GO:0009523;C:GO:0009654;P:GO:0015979;C:GO:0019898	Y (0.67 | 1-71)	C	1	V5_BLAST_0.9SELF0.4OUT-REDO4-Cluster_155963	V5_UCLUSTfixed_0.90-Cluster_91165	-	-	-	-
pacid=32774287 transcript=Bradi2g25745.1 locus=Bradi2g25745 ID=Bradi2g25745.1.v3.1 annot-version=v3.1	Bradi_Seq3479	F:GO:0016772; P:GO:0016310; F:GO:0016301; F:GO:0005524; F:GO:0050242; P:GO:0006090	F:GO:0005524;F:GO:0050242;F:GO:0016772;P:GO:0016310;F:GO:0016301;P:GO:0006090	Y (0.998 | 1-24)	C	1	V5_BLAST_0.9SELF0.4OUT-REDO4-Cluster_170294	V5_UCLUSTfixed_0.90-Cluster_97267	-	-	-	-
pacid=32774295 transcript=Bradi2g06570.1 locus=Bradi2g06570 ID=Bradi2g06570.1.v3.1 annot-version=v3.1	Bradi_Seq3487		-	Y (0.971 | 1-33)	C	1	V5_BLAST_0.9SELF0.4OUT-REDO4-Cluster_26250	V5_UCLUSTfixed_0.90-Cluster_103465	-	-	-	-
pacid=32774303 transcript=Bradi2g13870.1 locus=Bradi2g13870 ID=Bradi2g13870.1.v3.1 annot-version=v3.1	Bradi_Seq3495		-	Y (0.981 | 1-24)	C	1	V5_BLAST_0.9SELF0.4OUT-REDO4-Cluster_170637	V5_UCLUSTfixed_0.90-Cluster_95803	-	-	-	-
pacid=32774304 transcript=Bradi2g13870.3 locus=Bradi2g13870 ID=Bradi2g13870.3.v3.1 annot-version=v3.1	Bradi_Seq3496		-	Y (0.981 | 1-24)	C	1	V5_BLAST_0.9SELF0.4OUT-REDO4-Cluster_170637	V5_UCLUSTfixed_0.90-Cluster_95803	-	-	-	-
pacid=32774306 transcript=Bradi2g13870.2 locus=Bradi2g13870 ID=Bradi2g13870.2.v3.1 annot-version=v3.1	Bradi_Seq3498		-	Y (0.981 | 1-24)	C	1	V5_BLAST_0.9SELF0.4OUT-REDO4-Cluster_170637	V5_UCLUSTfixed_0.90-Cluster_95803	-	-	-	-
pacid=32774307 transcript=Bradi2g13870.9 locus=Bradi2g13870 ID=Bradi2g13870.9.v3.1 annot-version=v3.1	Bradi_Seq3499		-	Y (0.981 | 1-24)	C	1	V5_BLAST_0.9SELF0.4OUT-REDO4-Cluster_170637	V5_UCLUSTfixed_0.90-Cluster_95803	-	-	-	-
pacid=32774308 transcript=Bradi2g13870.10 locus=Bradi2g13870 ID=Bradi2g13870.10.v3.1 annot-version=v3.1	Bradi_Seq3500		-	Y (0.981 | 1-24)	C	1	V5_BLAST_0.9SELF0.4OUT-REDO4-Cluster_170637	V5_UCLUSTfixed_0.90-Cluster_95803	-	-	-	-
pacid=32774311 transcript=Bradi2g13870.4 locus=Bradi2g13870 ID=Bradi2g13870.4.v3.1 annot-version=v3.1	Bradi_Seq3503		-	Y (0.981 | 1-24)	C	1	V5_BLAST_0.9SELF0.4OUT-REDO4-Cluster_170637	V5_UCLUSTfixed_0.90-Cluster_95803	-	-	-	-
pacid=32774312 transcript=Bradi2g13870.5 locus=Bradi2g13870 ID=Bradi2g13870.5.v3.1 annot-version=v3.1	Bradi_Seq3504		-	Y (0.981 | 1-24)	C	1	V5_BLAST_0.9SELF0.4OUT-REDO4-Cluster_170637	V5_UCLUSTfixed_0.90-Cluster_95803	-	-	-	-
pacid=32774313 transcript=Bradi2g13870.6 locus=Bradi2g13870 ID=Bradi2g13870.6.v3.1 annot-version=v3.1	Bradi_Seq3505		-	Y (0.981 | 1-24)	C	1	V5_BLAST_0.9SELF0.4OUT-REDO4-Cluster_170637	V5_UCLUSTfixed_0.90-Cluster_95803	-	-	-	-
pacid=32774319 transcript=Bradi2g41590.5 locus=Bradi2g41590 ID=Bradi2g41590.5.v3.1 annot-version=v3.1	Bradi_Seq3511		-	Y (0.709 | 1-48)	C	1	V5_BLAST_0.9SELF0.4OUT-REDO4-Cluster_163496	V5_UCLUSTfixed_0.90-Cluster_96928	-	-	-	-
pacid=32774320 transcript=Bradi2g41590.1 locus=Bradi2g41590 ID=Bradi2g41590.1.v3.1 annot-version=v3.1	Bradi_Seq3512		-	Y (0.709 | 1-48)	C	1	V5_BLAST_0.9SELF0.4OUT-REDO4-Cluster_163496	V5_UCLUSTfixed_0.90-Cluster_96928	-	-	-	-
pacid=32774327 transcript=Bradi2g49670.1 locus=Bradi2g49670 ID=Bradi2g49670.1.v3.1 annot-version=v3.1	Bradi_Seq3519		-	Y (0.999 | 1-26)	C	1	V5_BLAST_0.9SELF0.4OUT-REDO4-Cluster_163662	V5_UCLUSTfixed_0.90-Cluster_97118	-	-	-	-
pacid=32774338 transcript=Bradi2g29960.5 locus=Bradi2g29960 ID=Bradi2g29960.5.v3.1 annot-version=v3.1	Bradi_Seq3530	P:GO:0006355; F:GO:0003700	F:GO:0003700;P:GO:0006355	Y (0.804 | 1-61)	C	1	V5_BLAST_0.9SELF0.4OUT-REDO4-Cluster_166828	V5_UCLUSTfixed_0.90-Cluster_84805	-	-	-	-
pacid=32774344 transcript=Bradi2g14630.1 locus=Bradi2g14630 ID=Bradi2g14630.1.v3.1 annot-version=v3.1	Bradi_Seq3536		-	Y (0.998 | 1-33)	C	1	V5_BLAST_0.9SELF0.4OUT-REDO4-Cluster_134918	V5_UCLUSTfixed_0.90-Cluster_76307	-	-	-	-
pacid=32774453 transcript=Bradi2g47952.1 locus=Bradi2g47952 ID=Bradi2g47952.1.v3.1 annot-version=v3.1	Bradi_Seq3645		-	Y (0.965 | 1-54)	C	1	V5_BLAST_0.9SELF0.4OUT-REDO4-Cluster_26253	V5_UCLUSTfixed_0.90-Cluster_11930	-	-	-	-
pacid=32774474 transcript=Bradi2g52930.1 locus=Bradi2g52930 ID=Bradi2g52930.1.v3.1 annot-version=v3.1	Bradi_Seq3666		-	Y (0.802 | 1-21)	C	1	V5_BLAST_0.9SELF0.4OUT-REDO4-Cluster_164213	V5_UCLUSTfixed_0.90-Cluster_97689	-	-	-	-
pacid=32774500 transcript=Bradi2g47600.1 locus=Bradi2g47600 ID=Bradi2g47600.1.v3.1 annot-version=v3.1	Bradi_Seq3692	F:GO:0008270; F:GO:0005515	F:GO:0008270;F:GO:0005515	Y (0.951 | 1-42)	C	1	V5_BLAST_0.9SELF0.4OUT-REDO4-Cluster_163441	V5_UCLUSTfixed_0.90-Cluster_96873	-	-	-	-
pacid=32774501 transcript=Bradi2g47600.2 locus=Bradi2g47600 ID=Bradi2g47600.2.v3.1 annot-version=v3.1	Bradi_Seq3693		-	Y (0.951 | 1-42)	C	1	V5_BLAST_0.9SELF0.4OUT-REDO4-Cluster_163441	V5_UCLUSTfixed_0.90-Cluster_96873	-	-	-	-
pacid=32774528 transcript=Bradi2g26950.2 locus=Bradi2g26950 ID=Bradi2g26950.2.v3.1 annot-version=v3.1	Bradi_Seq3720		-	Y (0.995 | 1-26)	C	1	V5_BLAST_0.9SELF0.4OUT-REDO4-Cluster_163915	V5_UCLUSTfixed_0.90-Cluster_97386	-	-	-	-
pacid=32774529 transcript=Bradi2g26950.3 locus=Bradi2g26950 ID=Bradi2g26950.3.v3.1 annot-version=v3.1	Bradi_Seq3721		-	Y (0.995 | 1-26)	C	1	V5_BLAST_0.9SELF0.4OUT-REDO4-Cluster_163915	V5_UCLUSTfixed_0.90-Cluster_97386	-	-	-	-
pacid=32774536 transcript=Bradi2g03694.1 locus=Bradi2g03694 ID=Bradi2g03694.1.v3.1 annot-version=v3.1	Bradi_Seq3728		-	Y (0.995 | 1-34)	C	1	V5_BLAST_0.9SELF0.4OUT-REDO4-Cluster_164497	V5_UCLUSTfixed_0.90-Cluster_84579	-	-	-	-
pacid=32774564 transcript=Bradi2g12920.5 locus=Bradi2g12920 ID=Bradi2g12920.5.v3.1 annot-version=v3.1	Bradi_Seq3756		-	Y (0.685 | 1-58)	C	1	V5_BLAST_0.9SELF0.4OUT-REDO4-Cluster_170120	V5_UCLUSTfixed_0.90-Cluster_97262	-	-	-	-
pacid=32774565 transcript=Bradi2g12920.6 locus=Bradi2g12920 ID=Bradi2g12920.6.v3.1 annot-version=v3.1	Bradi_Seq3757		-	Y (0.685 | 1-58)	C	1	V5_BLAST_0.9SELF0.4OUT-REDO4-Cluster_170120	V5_UCLUSTfixed_0.90-Cluster_97262	-	-	-	-
pacid=32774566 transcript=Bradi2g12920.7 locus=Bradi2g12920 ID=Bradi2g12920.7.v3.1 annot-version=v3.1	Bradi_Seq3758		-	Y (0.685 | 1-58)	C	1	V5_BLAST_0.9SELF0.4OUT-REDO4-Cluster_170120	V5_UCLUSTfixed_0.90-Cluster_97262	-	-	-	-
pacid=32774567 transcript=Bradi2g12920.8 locus=Bradi2g12920 ID=Bradi2g12920.8.v3.1 annot-version=v3.1	Bradi_Seq3759		-	Y (0.685 | 1-58)	C	1	V5_BLAST_0.9SELF0.4OUT-REDO4-Cluster_170120	V5_UCLUSTfixed_0.90-Cluster_97262	-	-	-	-
pacid=32774573 transcript=Bradi2g09777.1 locus=Bradi2g09777 ID=Bradi2g09777.1.v3.1 annot-version=v3.1	Bradi_Seq3765	F:GO:0071949	F:GO:0071949	Y (1.0 | 1-26)	C	1	V5_BLAST_0.9SELF0.4OUT-REDO4-Cluster_163975	V5_UCLUSTfixed_0.90-Cluster_97454	-	-	-	-
pacid=32774601 transcript=Bradi2g12780.1 locus=Bradi2g12780 ID=Bradi2g12780.1.v3.1 annot-version=v3.1	Bradi_Seq3793		-	Y (0.997 | 1-67)	C	1	V5_BLAST_0.9SELF0.4OUT-REDO4-Cluster_170034	V5_UCLUSTfixed_0.90-Cluster_97539	-	-	-	-
pacid=32774608 transcript=Bradi2g01520.1 locus=Bradi2g01520 ID=Bradi2g01520.1.v3.1 annot-version=v3.1	Bradi_Seq3800		-	Y (0.984 | 1-49)	C	1	V5_BLAST_0.9SELF0.4OUT-REDO4-Cluster_163145	V5_UCLUSTfixed_0.90-Cluster_96571	-	-	-	-
pacid=32774610 transcript=Bradi2g52016.3 locus=Bradi2g52016 ID=Bradi2g52016.3.v3.1 annot-version=v3.1	Bradi_Seq3802		-	Y (0.665 | 1-88)	C	1	V5_BLAST_0.9SELF0.4OUT-REDO4-Cluster_166956	V5_UCLUSTfixed_0.90-Cluster_87617	-	-	-	-
pacid=32774611 transcript=Bradi2g52016.4 locus=Bradi2g52016 ID=Bradi2g52016.4.v3.1 annot-version=v3.1	Bradi_Seq3803		-	Y (0.665 | 1-88)	C	1	V5_BLAST_0.9SELF0.4OUT-REDO4-Cluster_166956	V5_UCLUSTfixed_0.90-Cluster_87617	-	-	-	-
pacid=32774612 transcript=Bradi2g52016.5 locus=Bradi2g52016 ID=Bradi2g52016.5.v3.1 annot-version=v3.1	Bradi_Seq3804		-	Y (0.665 | 1-88)	C	1	V5_BLAST_0.9SELF0.4OUT-REDO4-Cluster_166956	V5_UCLUSTfixed_0.90-Cluster_87617	-	-	-	-
pacid=32774619 transcript=Bradi2g31930.1 locus=Bradi2g31930 ID=Bradi2g31930.1.v3.1 annot-version=v3.1	Bradi_Seq3811	C:GO:0016021; F:GO:0004252; P:GO:0006508	P:GO:0006508;C:GO:0016021;F:GO:0004252	Y (0.99 | 1-40)	C	1	V5_BLAST_0.9SELF0.4OUT-REDO4-Cluster_163670	V5_UCLUSTfixed_0.90-Cluster_97127	-	-	-	-
pacid=32774676 transcript=Bradi2g37893.1 locus=Bradi2g37893 ID=Bradi2g37893.1.v3.1 annot-version=v3.1	Bradi_Seq3868		-	Y (0.993 | 1-23)	C	1	V5_BLAST_0.9SELF0.4OUT-REDO4-Cluster_26255	V5_UCLUSTfixed_0.90-Cluster_49948	-	-	-	-
pacid=32774687 transcript=Bradi2g20600.1 locus=Bradi2g20600 ID=Bradi2g20600.1.v3.1 annot-version=v3.1	Bradi_Seq3879		-	Y (0.998 | 1-36)	C	1	V5_BLAST_0.9SELF0.4OUT-REDO4-Cluster_163400	V5_UCLUSTfixed_0.90-Cluster_84901	-	-	-	-
pacid=32774688 transcript=Bradi2g20600.3 locus=Bradi2g20600 ID=Bradi2g20600.3.v3.1 annot-version=v3.1	Bradi_Seq3880		-	Y (0.998 | 1-36)	C	1	V5_BLAST_0.9SELF0.4OUT-REDO4-Cluster_163400	V5_UCLUSTfixed_0.90-Cluster_84901	-	-	-	-
pacid=32774720 transcript=Bradi2g17400.2 locus=Bradi2g17400 ID=Bradi2g17400.2.v3.1 annot-version=v3.1	Bradi_Seq3912	P:GO:0008033	P:GO:0008033	Y (0.913 | 1-21)	C	1	V5_BLAST_0.9SELF0.4OUT-REDO4-Cluster_166833	V5_UCLUSTfixed_0.90-Cluster_86673	-	-	-	-
pacid=32774725 transcript=Bradi2g40820.4 locus=Bradi2g40820 ID=Bradi2g40820.4.v3.1 annot-version=v3.1	Bradi_Seq3917	F:GO:0005515	F:GO:0005515	Y (0.981 | 1-47)	C	1	V5_BLAST_0.9SELF0.4OUT-REDO4-Cluster_161093	V5_UCLUSTfixed_0.90-Cluster_95073	-	-	UniqueCluster_2532	X
pacid=32774726 transcript=Bradi2g40820.5 locus=Bradi2g40820 ID=Bradi2g40820.5.v3.1 annot-version=v3.1	Bradi_Seq3918	F:GO:0005515	F:GO:0005515	Y (0.981 | 1-47)	C	1	V5_BLAST_0.9SELF0.4OUT-REDO4-Cluster_161093	V5_UCLUSTfixed_0.90-Cluster_95073	-	-	UniqueCluster_2532	X
pacid=32774747 transcript=Bradi2g39006.1 locus=Bradi2g39006 ID=Bradi2g39006.1.v3.1 annot-version=v3.1	Bradi_Seq3939		-	Y (0.93 | 1-31)	C	1	V5_BLAST_0.9SELF0.4OUT-REDO4-Cluster_27006	V5_UCLUSTfixed_0.90-Cluster_50146	-	-	-	-
pacid=32774748 transcript=Bradi2g39006.2 locus=Bradi2g39006 ID=Bradi2g39006.2.v3.1 annot-version=v3.1	Bradi_Seq3940		-	Y (0.93 | 1-31)	C	1	V5_BLAST_0.9SELF0.4OUT-REDO4-Cluster_27006	V5_UCLUSTfixed_0.90-Cluster_50146	-	-	-	-
pacid=32774749 transcript=Bradi2g39006.3 locus=Bradi2g39006 ID=Bradi2g39006.3.v3.1 annot-version=v3.1	Bradi_Seq3941		-	Y (0.93 | 1-31)	C	1	V5_BLAST_0.9SELF0.4OUT-REDO4-Cluster_27006	V5_UCLUSTfixed_0.90-Cluster_50146	-	-	-	-
pacid=32774755 transcript=Bradi2g10465.1 locus=Bradi2g10465 ID=Bradi2g10465.1.v3.1 annot-version=v3.1	Bradi_Seq3947		-	Y (0.975 | 1-26)	C	1	V5_BLAST_0.9SELF0.4OUT-REDO4-Cluster_147891	V5_UCLUSTfixed_0.90-Cluster_82628	-	-	UniqueCluster_896	X
pacid=32774774 transcript=Bradi2g13422.1 locus=Bradi2g13422 ID=Bradi2g13422.1.v3.1 annot-version=v3.1	Bradi_Seq3966		-	Y (0.989 | 1-56)	C	1	V5_BLAST_0.9SELF0.4OUT-REDO4-Cluster_164376	V5_UCLUSTfixed_0.90-Cluster_85515	-	-	-	-
pacid=32774835 transcript=Bradi2g42220.14 locus=Bradi2g42220 ID=Bradi2g42220.14.v3.1 annot-version=v3.1	Bradi_Seq4027	F:GO:0003676	F:GO:0003676	Y (0.993 | 1-42)	C	1	V5_BLAST_0.9SELF0.4OUT-REDO4-Cluster_163364	V5_UCLUSTfixed_0.90-Cluster_96786	-	-	-	-
pacid=32774836 transcript=Bradi2g42220.3 locus=Bradi2g42220 ID=Bradi2g42220.3.v3.1 annot-version=v3.1	Bradi_Seq4028	F:GO:0003676	F:GO:0003676	Y (0.993 | 1-42)	C	1	V5_BLAST_0.9SELF0.4OUT-REDO4-Cluster_163364	V5_UCLUSTfixed_0.90-Cluster_96786	-	-	-	-
pacid=32774837 transcript=Bradi2g42220.2 locus=Bradi2g42220 ID=Bradi2g42220.2.v3.1 annot-version=v3.1	Bradi_Seq4029	F:GO:0003676	F:GO:0003676	Y (0.993 | 1-42)	C	1	V5_BLAST_0.9SELF0.4OUT-REDO4-Cluster_163364	V5_UCLUSTfixed_0.90-Cluster_96786	-	-	-	-
pacid=32774838 transcript=Bradi2g42220.5 locus=Bradi2g42220 ID=Bradi2g42220.5.v3.1 annot-version=v3.1	Bradi_Seq4030	F:GO:0003676	F:GO:0003676	Y (0.993 | 1-42)	C	1	V5_BLAST_0.9SELF0.4OUT-REDO4-Cluster_163364	V5_UCLUSTfixed_0.90-Cluster_96786	-	-	-	-
pacid=32774839 transcript=Bradi2g42220.4 locus=Bradi2g42220 ID=Bradi2g42220.4.v3.1 annot-version=v3.1	Bradi_Seq4031	F:GO:0003676	F:GO:0003676	Y (0.993 | 1-42)	C	1	V5_BLAST_0.9SELF0.4OUT-REDO4-Cluster_163364	V5_UCLUSTfixed_0.90-Cluster_96786	-	-	-	-
pacid=32774840 transcript=Bradi2g42220.15 locus=Bradi2g42220 ID=Bradi2g42220.15.v3.1 annot-version=v3.1	Bradi_Seq4032	F:GO:0003676	F:GO:0003676	Y (0.993 | 1-42)	C	1	V5_BLAST_0.9SELF0.4OUT-REDO4-Cluster_163364	V5_UCLUSTfixed_0.90-Cluster_96786	-	-	-	-
pacid=32774841 transcript=Bradi2g42220.7 locus=Bradi2g42220 ID=Bradi2g42220.7.v3.1 annot-version=v3.1	Bradi_Seq4033	F:GO:0003676	F:GO:0003676	Y (0.993 | 1-42)	C	1	V5_BLAST_0.9SELF0.4OUT-REDO4-Cluster_26258	V5_UCLUSTfixed_0.90-Cluster_96786	-	-	-	-
pacid=32774842 transcript=Bradi2g42220.6 locus=Bradi2g42220 ID=Bradi2g42220.6.v3.1 annot-version=v3.1	Bradi_Seq4034	F:GO:0003676	F:GO:0003676	Y (0.993 | 1-42)	C	1	V5_BLAST_0.9SELF0.4OUT-REDO4-Cluster_163364	V5_UCLUSTfixed_0.90-Cluster_96786	-	-	-	-
pacid=32774843 transcript=Bradi2g42220.16 locus=Bradi2g42220 ID=Bradi2g42220.16.v3.1 annot-version=v3.1	Bradi_Seq4035	F:GO:0003676	F:GO:0003676	Y (0.993 | 1-42)	C	1	V5_BLAST_0.9SELF0.4OUT-REDO4-Cluster_163364	V5_UCLUSTfixed_0.90-Cluster_96786	-	-	-	-
pacid=32774844 transcript=Bradi2g42220.9 locus=Bradi2g42220 ID=Bradi2g42220.9.v3.1 annot-version=v3.1	Bradi_Seq4036		-	Y (0.993 | 1-42)	C	1	V5_BLAST_0.9SELF0.4OUT-REDO4-Cluster_163364	V5_UCLUSTfixed_0.90-Cluster_96786	-	-	-	-
pacid=32774845 transcript=Bradi2g42220.8 locus=Bradi2g42220 ID=Bradi2g42220.8.v3.1 annot-version=v3.1	Bradi_Seq4037		-	Y (0.993 | 1-42)	C	1	V5_BLAST_0.9SELF0.4OUT-REDO4-Cluster_163364	V5_UCLUSTfixed_0.90-Cluster_96786	-	-	-	-
pacid=32774846 transcript=Bradi2g42220.11 locus=Bradi2g42220 ID=Bradi2g42220.11.v3.1 annot-version=v3.1	Bradi_Seq4038		-	Y (0.993 | 1-42)	C	1	V5_BLAST_0.9SELF0.4OUT-REDO4-Cluster_163364	V5_UCLUSTfixed_0.90-Cluster_96786	-	-	-	-
pacid=32774847 transcript=Bradi2g42220.10 locus=Bradi2g42220 ID=Bradi2g42220.10.v3.1 annot-version=v3.1	Bradi_Seq4039		-	Y (0.993 | 1-42)	C	1	V5_BLAST_0.9SELF0.4OUT-REDO4-Cluster_163364	V5_UCLUSTfixed_0.90-Cluster_96786	-	-	-	-
pacid=32774848 transcript=Bradi2g42220.12 locus=Bradi2g42220 ID=Bradi2g42220.12.v3.1 annot-version=v3.1	Bradi_Seq4040		-	Y (0.993 | 1-42)	C	1	V5_BLAST_0.9SELF0.4OUT-REDO4-Cluster_163364	V5_UCLUSTfixed_0.90-Cluster_96786	-	-	-	-
pacid=32774849 transcript=Bradi2g42220.13 locus=Bradi2g42220 ID=Bradi2g42220.13.v3.1 annot-version=v3.1	Bradi_Seq4041		-	Y (0.993 | 1-42)	C	1	V5_BLAST_0.9SELF0.4OUT-REDO4-Cluster_163364	V5_UCLUSTfixed_0.90-Cluster_96786	-	-	-	-
pacid=32774850 transcript=Bradi2g41480.1 locus=Bradi2g41480 ID=Bradi2g41480.1.v3.1 annot-version=v3.1	Bradi_Seq4042		-	Y (1.0 | 1-35)	C	1	V5_BLAST_0.9SELF0.4OUT-REDO4-Cluster_170347	V5_UCLUSTfixed_0.90-Cluster_97397	-	-	-	-
pacid=32774856 transcript=Bradi2g04530.1 locus=Bradi2g04530 ID=Bradi2g04530.1.v3.1 annot-version=v3.1	Bradi_Seq4048		-	Y (0.975 | 1-41)	C	1	V5_BLAST_0.9SELF0.4OUT-REDO4-Cluster_166808	V5_UCLUSTfixed_0.90-Cluster_100091	-	-	-	-
pacid=32774896 transcript=Bradi2g55497.7 locus=Bradi2g55497 ID=Bradi2g55497.7.v3.1 annot-version=v3.1	Bradi_Seq4088	P:GO:0006352; C:GO:0005669	C:GO:0005669;P:GO:0006352	Y (0.979 | 1-23)	C	1	V5_BLAST_0.9SELF0.4OUT-REDO4-Cluster_166697	V5_UCLUSTfixed_0.90-Cluster_84714	-	UniqueCluster_2668	-	X
pacid=32774897 transcript=Bradi2g55497.6 locus=Bradi2g55497 ID=Bradi2g55497.6.v3.1 annot-version=v3.1	Bradi_Seq4089	P:GO:0006352; C:GO:0005669	C:GO:0005669;P:GO:0006352	Y (0.979 | 1-23)	C	1	V5_BLAST_0.9SELF0.4OUT-REDO4-Cluster_166697	V5_UCLUSTfixed_0.90-Cluster_84714	-	UniqueCluster_2668	-	X
pacid=32774898 transcript=Bradi2g55497.3 locus=Bradi2g55497 ID=Bradi2g55497.3.v3.1 annot-version=v3.1	Bradi_Seq4090	P:GO:0006352; C:GO:0005669	C:GO:0005669;P:GO:0006352	Y (0.979 | 1-23)	C	1	V5_BLAST_0.9SELF0.4OUT-REDO4-Cluster_166697	V5_UCLUSTfixed_0.90-Cluster_84714	-	UniqueCluster_2668	-	X
pacid=32774899 transcript=Bradi2g55497.5 locus=Bradi2g55497 ID=Bradi2g55497.5.v3.1 annot-version=v3.1	Bradi_Seq4091	P:GO:0006352; C:GO:0005669	C:GO:0005669;P:GO:0006352	Y (0.979 | 1-23)	C	1	V5_BLAST_0.9SELF0.4OUT-REDO4-Cluster_166697	V5_UCLUSTfixed_0.90-Cluster_84714	-	UniqueCluster_2668	-	X
pacid=32774908 transcript=Bradi2g36480.1 locus=Bradi2g36480 ID=Bradi2g36480.1.v3.1 annot-version=v3.1	Bradi_Seq4100		-	Y (0.818 | 1-51)	C	1	V5_BLAST_0.9SELF0.4OUT-REDO4-Cluster_169935	V5_UCLUSTfixed_0.90-Cluster_81582	-	-	-	-
pacid=32774912 transcript=Bradi2g47920.4 locus=Bradi2g47920 ID=Bradi2g47920.4.v3.1 annot-version=v3.1	Bradi_Seq4104	P:GO:0006468; F:GO:0004672	F:GO:0004672;P:GO:0006468	Y (0.951 | 1-48)	C	1	V5_BLAST_0.9SELF0.4OUT-REDO4-Cluster_164338	V5_UCLUSTfixed_0.90-Cluster_86572	-	-	-	-
pacid=32774929 transcript=Bradi2g19260.1 locus=Bradi2g19260 ID=Bradi2g19260.1.v3.1 annot-version=v3.1	Bradi_Seq4121		-	Y (1.0 | 1-30)	C	1	V5_BLAST_0.9SELF0.4OUT-REDO4-Cluster_162950	V5_UCLUSTfixed_0.90-Cluster_96376	-	-	-	-
pacid=32774934 transcript=Bradi2g38563.1 locus=Bradi2g38563 ID=Bradi2g38563.1.v3.1 annot-version=v3.1	Bradi_Seq4126	F:GO:0030234; P:GO:0006808	P:GO:0006808;F:GO:0030234	Y (1.0 | 1-37)	C	1	V5_BLAST_0.9SELF0.4OUT-REDO4-Cluster_160230	V5_UCLUSTfixed_0.90-Cluster_94322	-	-	-	-
pacid=32774970 transcript=Bradi2g21330.2 locus=Bradi2g21330 ID=Bradi2g21330.2.v3.1 annot-version=v3.1	Bradi_Seq4162	C:GO:0005634	C:GO:0005634	Y (0.908 | 1-35)	C	1	V5_BLAST_0.9SELF0.4OUT-REDO4-Cluster_170260	V5_UCLUSTfixed_0.90-Cluster_94115	-	UniqueCluster_763	-	X
pacid=32774971 transcript=Bradi2g21330.3 locus=Bradi2g21330 ID=Bradi2g21330.3.v3.1 annot-version=v3.1	Bradi_Seq4163	C:GO:0005634	C:GO:0005634	Y (0.908 | 1-35)	C	1	V5_BLAST_0.9SELF0.4OUT-REDO4-Cluster_170260	V5_UCLUSTfixed_0.90-Cluster_94115	-	UniqueCluster_763	-	X
pacid=32774986 transcript=Bradi2g43971.1 locus=Bradi2g43971 ID=Bradi2g43971.1.v3.1 annot-version=v3.1	Bradi_Seq4178		-	Y (0.992 | 1-25)	C	1	V5_BLAST_0.9SELF0.4OUT-REDO4-Cluster_26260	V5_UCLUSTfixed_0.90-Cluster_74875	-	UniqueCluster_660	-	X
pacid=32775000 transcript=Bradi2g44440.1 locus=Bradi2g44440 ID=Bradi2g44440.1.v3.1 annot-version=v3.1	Bradi_Seq4192	P:GO:0006412; C:GO:0005840; C:GO:0005622; F:GO:0003735	F:GO:0003735;C:GO:0005840;C:GO:0005622;P:GO:0006412	Y (1.0 | 1-41)	C	1	V5_BLAST_0.9SELF0.4OUT-REDO4-Cluster_165624	V5_UCLUSTfixed_0.90-Cluster_99013	-	-	-	-
pacid=32775014 transcript=Bradi2g39150.1 locus=Bradi2g39150 ID=Bradi2g39150.1.v3.1 annot-version=v3.1	Bradi_Seq4206		-	Y (0.732 | 1-29)	C	1	V5_BLAST_0.9SELF0.4OUT-REDO4-Cluster_163934	V5_UCLUSTfixed_0.90-Cluster_97408	-	-	-	-
pacid=32775023 transcript=Bradi2g03520.1 locus=Bradi2g03520 ID=Bradi2g03520.1.v3.1 annot-version=v3.1	Bradi_Seq4215	F:GO:0005515	F:GO:0005515	Y (0.992 | 1-32)	C	1	V5_BLAST_0.9SELF0.4OUT-REDO4-Cluster_26262	V5_UCLUSTfixed_0.90-Cluster_11932	-	-	-	-
pacid=32775024 transcript=Bradi2g28460.1 locus=Bradi2g28460 ID=Bradi2g28460.1.v3.1 annot-version=v3.1	Bradi_Seq4216	C:GO:0016021; F:GO:0004659	F:GO:0004659;C:GO:0016021	Y (1.0 | 1-41)	C	1	V5_BLAST_0.9SELF0.4OUT-REDO4-Cluster_164189	V5_UCLUSTfixed_0.90-Cluster_97669	-	-	-	-
pacid=32775025 transcript=Bradi2g28460.2 locus=Bradi2g28460 ID=Bradi2g28460.2.v3.1 annot-version=v3.1	Bradi_Seq4217	C:GO:0016021; F:GO:0004659	F:GO:0004659;C:GO:0016021	Y (1.0 | 1-41)	C	1	V5_BLAST_0.9SELF0.4OUT-REDO4-Cluster_164189	V5_UCLUSTfixed_0.90-Cluster_97669	-	-	-	-
pacid=32775026 transcript=Bradi2g28460.3 locus=Bradi2g28460 ID=Bradi2g28460.3.v3.1 annot-version=v3.1	Bradi_Seq4218	C:GO:0016021; F:GO:0004659	F:GO:0004659;C:GO:0016021	Y (1.0 | 1-41)	C	1	V5_BLAST_0.9SELF0.4OUT-REDO4-Cluster_164189	V5_UCLUSTfixed_0.90-Cluster_97669	-	-	-	-
pacid=32775056 transcript=Bradi2g19280.3 locus=Bradi2g19280 ID=Bradi2g19280.3.v3.1 annot-version=v3.1	Bradi_Seq4248	P:GO:0005975; F:GO:0004553	P:GO:0005975;F:GO:0004553	Y (0.998 | 1-24)	C	1	V5_BLAST_0.9SELF0.4OUT-REDO4-Cluster_167387	V5_UCLUSTfixed_0.90-Cluster_100535	-	-	UniqueCluster_377	X
pacid=32775058 transcript=Bradi2g19280.5 locus=Bradi2g19280 ID=Bradi2g19280.5.v3.1 annot-version=v3.1	Bradi_Seq4250	P:GO:0005975; F:GO:0004553	P:GO:0005975;F:GO:0004553	Y (0.998 | 1-24)	C	1	V5_BLAST_0.9SELF0.4OUT-REDO4-Cluster_167387	V5_UCLUSTfixed_0.90-Cluster_100535	-	-	UniqueCluster_377	X
pacid=32775095 transcript=Bradi2g54810.4 locus=Bradi2g54810 ID=Bradi2g54810.4.v3.1 annot-version=v3.1	Bradi_Seq4287	F:GO:0003824; P:GO:0006470; F:GO:0004722	F:GO:0004722;F:GO:0003824;P:GO:0006470	Y (0.659 | 1-52)	C	1	V5_BLAST_0.9SELF0.4OUT-REDO4-Cluster_164348	V5_UCLUSTfixed_0.90-Cluster_86051	-	-	-	-
pacid=32775096 transcript=Bradi2g54810.2 locus=Bradi2g54810 ID=Bradi2g54810.2.v3.1 annot-version=v3.1	Bradi_Seq4288	F:GO:0003824; P:GO:0006470; F:GO:0004722	F:GO:0004722;F:GO:0003824;P:GO:0006470	Y (0.659 | 1-52)	C	1	V5_BLAST_0.9SELF0.4OUT-REDO4-Cluster_164348	V5_UCLUSTfixed_0.90-Cluster_86051	-	-	-	-
pacid=32775117 transcript=Bradi2g50136.4 locus=Bradi2g50136 ID=Bradi2g50136.4.v3.1 annot-version=v3.1	Bradi_Seq4309		-	Y (0.954 | 1-40)	C	1	V5_BLAST_0.9SELF0.4OUT-REDO4-Cluster_164498	V5_UCLUSTfixed_0.90-Cluster_84581	-	-	-	-
pacid=32775118 transcript=Bradi2g50136.8 locus=Bradi2g50136 ID=Bradi2g50136.8.v3.1 annot-version=v3.1	Bradi_Seq4310		-	Y (0.954 | 1-40)	C	1	V5_BLAST_0.9SELF0.4OUT-REDO4-Cluster_164498	V5_UCLUSTfixed_0.90-Cluster_84581	-	-	-	-
pacid=32775119 transcript=Bradi2g50136.5 locus=Bradi2g50136 ID=Bradi2g50136.5.v3.1 annot-version=v3.1	Bradi_Seq4311		-	Y (0.954 | 1-40)	C	1	V5_BLAST_0.9SELF0.4OUT-REDO4-Cluster_164498	V5_UCLUSTfixed_0.90-Cluster_84581	-	-	-	-
pacid=32775120 transcript=Bradi2g50136.3 locus=Bradi2g50136 ID=Bradi2g50136.3.v3.1 annot-version=v3.1	Bradi_Seq4312		-	Y (0.954 | 1-40)	C	1	V5_BLAST_0.9SELF0.4OUT-REDO4-Cluster_164498	V5_UCLUSTfixed_0.90-Cluster_84581	-	-	-	-
pacid=32775121 transcript=Bradi2g50136.1 locus=Bradi2g50136 ID=Bradi2g50136.1.v3.1 annot-version=v3.1	Bradi_Seq4313		-	Y (0.954 | 1-40)	C	1	V5_BLAST_0.9SELF0.4OUT-REDO4-Cluster_164498	V5_UCLUSTfixed_0.90-Cluster_84581	-	-	-	-
pacid=32775122 transcript=Bradi2g50136.6 locus=Bradi2g50136 ID=Bradi2g50136.6.v3.1 annot-version=v3.1	Bradi_Seq4314		-	Y (0.954 | 1-40)	C	1	V5_BLAST_0.9SELF0.4OUT-REDO4-Cluster_164498	V5_UCLUSTfixed_0.90-Cluster_84581	-	-	-	-
pacid=32775123 transcript=Bradi2g50136.7 locus=Bradi2g50136 ID=Bradi2g50136.7.v3.1 annot-version=v3.1	Bradi_Seq4315		-	Y (0.954 | 1-40)	C	1	V5_BLAST_0.9SELF0.4OUT-REDO4-Cluster_164498	V5_UCLUSTfixed_0.90-Cluster_84581	-	-	-	-
pacid=32775217 transcript=Bradi2g25250.2 locus=Bradi2g25250 ID=Bradi2g25250.2.v3.1 annot-version=v3.1	Bradi_Seq4409		-	Y (0.973 | 1-43)	C	1	V5_BLAST_0.9SELF0.4OUT-REDO4-Cluster_166575	V5_UCLUSTfixed_0.90-Cluster_84938	-	-	-	-
pacid=32775218 transcript=Bradi2g56880.1 locus=Bradi2g56880 ID=Bradi2g56880.1.v3.1 annot-version=v3.1	Bradi_Seq4410		-	Y (0.983 | 1-52)	C	1	V5_BLAST_0.9SELF0.4OUT-REDO4-Cluster_169691	V5_UCLUSTfixed_0.90-Cluster_102416	-	-	-	-
pacid=32775220 transcript=Bradi2g34310.1 locus=Bradi2g34310 ID=Bradi2g34310.1.v3.1 annot-version=v3.1	Bradi_Seq4412		-	Y (0.978 | 1-42)	C	1	V5_BLAST_0.9SELF0.4OUT-REDO4-Cluster_169857	V5_UCLUSTfixed_0.90-Cluster_92026	-	-	-	-
pacid=32775232 transcript=Bradi2g53250.2 locus=Bradi2g53250 ID=Bradi2g53250.2.v3.1 annot-version=v3.1	Bradi_Seq4424		-	Y (0.995 | 1-25)	C	1	V5_BLAST_0.9SELF0.4OUT-REDO4-Cluster_165214	V5_UCLUSTfixed_0.90-Cluster_98641	-	-	UniqueCluster_3296	X
pacid=32775233 transcript=Bradi2g53250.3 locus=Bradi2g53250 ID=Bradi2g53250.3.v3.1 annot-version=v3.1	Bradi_Seq4425		-	Y (0.995 | 1-25)	C	1	V5_BLAST_0.9SELF0.4OUT-REDO4-Cluster_165214	V5_UCLUSTfixed_0.90-Cluster_98641	-	-	UniqueCluster_3296	X
pacid=32775295 transcript=Bradi2g20790.1 locus=Bradi2g20790 ID=Bradi2g20790.1.v3.1 annot-version=v3.1	Bradi_Seq4487		-	Y (1.0 | 1-61)	C	1	V5_BLAST_0.9SELF0.4OUT-REDO4-Cluster_163410	V5_UCLUSTfixed_0.90-Cluster_96831	-	-	-	-
pacid=32775297 transcript=Bradi2g48367.2 locus=Bradi2g48367 ID=Bradi2g48367.2.v3.1 annot-version=v3.1	Bradi_Seq4489		-	Y (1.0 | 1-55)	C	1	V5_BLAST_0.9SELF0.4OUT-REDO4-Cluster_164022	V5_UCLUSTfixed_0.90-Cluster_95999	-	-	-	-
pacid=32775324 transcript=Bradi2g09007.1 locus=Bradi2g09007 ID=Bradi2g09007.1.v3.1 annot-version=v3.1	Bradi_Seq4516	P:GO:0008033	P:GO:0008033	Y (0.97 | 1-66)	C	1	V5_BLAST_0.9SELF0.4OUT-REDO4-Cluster_168043	V5_UCLUSTfixed_0.90-Cluster_97838	-	-	-	-
pacid=32775349 transcript=Bradi2g59550.2 locus=Bradi2g59550 ID=Bradi2g59550.2.v3.1 annot-version=v3.1	Bradi_Seq4541		-	Y (0.644 | 1-32)	C	1	V5_BLAST_0.9SELF0.4OUT-REDO4-Cluster_163823	V5_UCLUSTfixed_0.90-Cluster_97299	-	-	-	-
pacid=32775350 transcript=Bradi2g59550.1 locus=Bradi2g59550 ID=Bradi2g59550.1.v3.1 annot-version=v3.1	Bradi_Seq4542		-	Y (0.644 | 1-32)	C	1	V5_BLAST_0.9SELF0.4OUT-REDO4-Cluster_163823	V5_UCLUSTfixed_0.90-Cluster_97299	-	-	-	-
pacid=32775394 transcript=Bradi2g19723.1 locus=Bradi2g19723 ID=Bradi2g19723.1.v3.1 annot-version=v3.1	Bradi_Seq4586		-	Y (0.999 | 1-56)	C	1	V5_BLAST_0.9SELF0.4OUT-REDO4-Cluster_26267	V5_UCLUSTfixed_0.90-Cluster_49923	-	-	-	-
pacid=32775395 transcript=Bradi2g19723.2 locus=Bradi2g19723 ID=Bradi2g19723.2.v3.1 annot-version=v3.1	Bradi_Seq4587		-	Y (0.999 | 1-56)	C	1	V5_BLAST_0.9SELF0.4OUT-REDO4-Cluster_26267	V5_UCLUSTfixed_0.90-Cluster_49923	-	-	-	-
pacid=32775407 transcript=Bradi2g24450.1 locus=Bradi2g24450 ID=Bradi2g24450.1.v3.1 annot-version=v3.1	Bradi_Seq4599		-	Y (0.996 | 1-34)	C	1	V5_BLAST_0.9SELF0.4OUT-REDO4-Cluster_167726	V5_UCLUSTfixed_0.90-Cluster_100794	-	UniqueCluster_3339	-	X
pacid=32775422 transcript=Bradi2g24300.3 locus=Bradi2g24300 ID=Bradi2g24300.3.v3.1 annot-version=v3.1	Bradi_Seq4614	F:GO:0030170; P:GO:0009058	F:GO:0030170;P:GO:0009058	Y (0.945 | 1-55)	C	1	V5_BLAST_0.9SELF0.4OUT-REDO4-Cluster_166554	V5_UCLUSTfixed_0.90-Cluster_99846	-	-	-	-
pacid=32775423 transcript=Bradi2g11980.1 locus=Bradi2g11980 ID=Bradi2g11980.1.v3.1 annot-version=v3.1	Bradi_Seq4615		-	Y (0.984 | 1-38)	C	1	V5_BLAST_0.9SELF0.4OUT-REDO4-Cluster_164052	V5_UCLUSTfixed_0.90-Cluster_84597	-	-	-	-
pacid=32775437 transcript=Bradi2g30480.1 locus=Bradi2g30480 ID=Bradi2g30480.1.v3.1 annot-version=v3.1	Bradi_Seq4629		-	Y (1.0 | 1-41)	C	1	V5_BLAST_0.9SELF0.4OUT-REDO4-Cluster_163868	V5_UCLUSTfixed_0.90-Cluster_84849	-	-	-	-
pacid=32775457 transcript=Bradi2g07450.1 locus=Bradi2g07450 ID=Bradi2g07450.1.v3.1 annot-version=v3.1	Bradi_Seq4649		-	Y (0.964 | 1-72)	C	1	V5_BLAST_0.9SELF0.4OUT-REDO4-Cluster_163100	V5_UCLUSTfixed_0.90-Cluster_96527	-	-	-	-
pacid=32775460 transcript=Bradi2g14790.3 locus=Bradi2g14790 ID=Bradi2g14790.3.v3.1 annot-version=v3.1	Bradi_Seq4652	F:GO:0016987; P:GO:0006355; P:GO:0006352; F:GO:0003700; F:GO:0003677	F:GO:0016987;F:GO:0003677;F:GO:0003700;P:GO:0006355;P:GO:0006352	Y (0.999 | 1-29)	C	1	V5_BLAST_0.9SELF0.4OUT-REDO4-Cluster_163102	V5_UCLUSTfixed_0.90-Cluster_96531	-	-	-	-
pacid=32775461 transcript=Bradi2g14790.4 locus=Bradi2g14790 ID=Bradi2g14790.4.v3.1 annot-version=v3.1	Bradi_Seq4653	F:GO:0016987; P:GO:0006355; P:GO:0006352; F:GO:0003700; F:GO:0003677	F:GO:0016987;F:GO:0003677;F:GO:0003700;P:GO:0006355;P:GO:0006352	Y (0.999 | 1-29)	C	1	V5_BLAST_0.9SELF0.4OUT-REDO4-Cluster_163102	V5_UCLUSTfixed_0.90-Cluster_96531	-	-	-	-
pacid=32775462 transcript=Bradi2g14790.2 locus=Bradi2g14790 ID=Bradi2g14790.2.v3.1 annot-version=v3.1	Bradi_Seq4654	F:GO:0016987; P:GO:0006355; P:GO:0006352; F:GO:0003700; F:GO:0003677	F:GO:0016987;F:GO:0003677;F:GO:0003700;P:GO:0006355;P:GO:0006352	Y (0.999 | 1-29)	C	1	V5_BLAST_0.9SELF0.4OUT-REDO4-Cluster_163102	V5_UCLUSTfixed_0.90-Cluster_96531	-	-	-	-
pacid=32775473 transcript=Bradi2g18431.2 locus=Bradi2g18431 ID=Bradi2g18431.2.v3.1 annot-version=v3.1	Bradi_Seq4665		-	Y (0.723 | 1-42)	C	1	V5_BLAST_0.9SELF0.4OUT-REDO4-Cluster_170892	V5_UCLUSTfixed_0.90-Cluster_95977	-	-	-	-
pacid=32775475 transcript=Bradi2g18431.4 locus=Bradi2g18431 ID=Bradi2g18431.4.v3.1 annot-version=v3.1	Bradi_Seq4667		-	Y (0.723 | 1-42)	C	1	V5_BLAST_0.9SELF0.4OUT-REDO4-Cluster_26268	V5_UCLUSTfixed_0.90-Cluster_95977	-	-	-	-
pacid=32775477 transcript=Bradi2g18431.6 locus=Bradi2g18431 ID=Bradi2g18431.6.v3.1 annot-version=v3.1	Bradi_Seq4669		-	Y (0.723 | 1-42)	C	1	V5_BLAST_0.9SELF0.4OUT-REDO4-Cluster_170892	V5_UCLUSTfixed_0.90-Cluster_95977	-	-	-	-
pacid=32775484 transcript=Bradi2g58967.1 locus=Bradi2g58967 ID=Bradi2g58967.1.v3.1 annot-version=v3.1	Bradi_Seq4676	F:GO:0008168	F:GO:0008168	Y (0.832 | 1-89)	C	1	V5_BLAST_0.9SELF0.4OUT-REDO4-Cluster_167003	V5_UCLUSTfixed_0.90-Cluster_98591	-	-	-	-
pacid=32775494 transcript=Bradi2g12720.1 locus=Bradi2g12720 ID=Bradi2g12720.1.v3.1 annot-version=v3.1	Bradi_Seq4686	F:GO:0008234; P:GO:0006508	P:GO:0006508;F:GO:0008234	Y (0.64 | 1-42)	C	1	V5_BLAST_0.9SELF0.4OUT-REDO4-Cluster_159392	V5_UCLUSTfixed_0.90-Cluster_80971	-	-	-	-
pacid=32775495 transcript=Bradi2g12720.3 locus=Bradi2g12720 ID=Bradi2g12720.3.v3.1 annot-version=v3.1	Bradi_Seq4687	F:GO:0008234; P:GO:0006508	P:GO:0006508;F:GO:0008234	Y (0.64 | 1-42)	C	1	V5_BLAST_0.9SELF0.4OUT-REDO4-Cluster_159392	V5_UCLUSTfixed_0.90-Cluster_80971	-	-	-	-
pacid=32775499 transcript=Bradi2g20186.1 locus=Bradi2g20186 ID=Bradi2g20186.1.v3.1 annot-version=v3.1	Bradi_Seq4691		-	Y (0.936 | 1-54)	C	1	V5_BLAST_0.9SELF0.4OUT-REDO4-Cluster_26269	V5_UCLUSTfixed_0.90-Cluster_50073	-	-	-	-
pacid=32775504 transcript=Bradi2g04670.1 locus=Bradi2g04670 ID=Bradi2g04670.1.v3.1 annot-version=v3.1	Bradi_Seq4696		-	Y (0.998 | 1-32)	C	1	V5_BLAST_0.9SELF0.4OUT-REDO4-Cluster_164368	V5_UCLUSTfixed_0.90-Cluster_84736	-	-	-	-
pacid=32775508 transcript=Bradi2g34837.1 locus=Bradi2g34837 ID=Bradi2g34837.1.v3.1 annot-version=v3.1	Bradi_Seq4700	P:GO:0055114; F:GO:0016491	F:GO:0016491;P:GO:0055114	Y (0.833 | 1-41)	C	1	V5_BLAST_0.9SELF0.4OUT-REDO4-Cluster_164702	V5_UCLUSTfixed_0.90-Cluster_81572	-	-	-	-
pacid=32775511 transcript=Bradi2g53050.1 locus=Bradi2g53050 ID=Bradi2g53050.1.v3.1 annot-version=v3.1	Bradi_Seq4703		-	Y (0.997 | 1-68)	C	1	V5_BLAST_0.9SELF0.4OUT-REDO4-Cluster_164161	V5_UCLUSTfixed_0.90-Cluster_97650	-	-	-	-
pacid=32775526 transcript=Bradi2g23690.1 locus=Bradi2g23690 ID=Bradi2g23690.1.v3.1 annot-version=v3.1	Bradi_Seq4718	P:GO:0055085; F:GO:0022857; C:GO:0016021	P:GO:0055085;F:GO:0022857;C:GO:0016021	Y (0.999 | 1-24)	C	1	V5_BLAST_0.9SELF0.4OUT-REDO4-Cluster_170322	V5_UCLUSTfixed_0.90-Cluster_102957	-	-	-	-
pacid=32775527 transcript=Bradi2g23690.5 locus=Bradi2g23690 ID=Bradi2g23690.5.v3.1 annot-version=v3.1	Bradi_Seq4719	P:GO:0055085; F:GO:0022857; C:GO:0016021	P:GO:0055085;F:GO:0022857;C:GO:0016021	Y (0.999 | 1-24)	C	1	V5_BLAST_0.9SELF0.4OUT-REDO4-Cluster_170322	V5_UCLUSTfixed_0.90-Cluster_102957	-	-	-	-
pacid=32775528 transcript=Bradi2g23690.2 locus=Bradi2g23690 ID=Bradi2g23690.2.v3.1 annot-version=v3.1	Bradi_Seq4720	P:GO:0055085; F:GO:0022857; C:GO:0016021	P:GO:0055085;F:GO:0022857;C:GO:0016021	Y (0.999 | 1-24)	C	1	V5_BLAST_0.9SELF0.4OUT-REDO4-Cluster_170322	V5_UCLUSTfixed_0.90-Cluster_102957	-	-	-	-
pacid=32775540 transcript=Bradi2g54770.3 locus=Bradi2g54770 ID=Bradi2g54770.3.v3.1 annot-version=v3.1	Bradi_Seq4732	F:GO:0008270	F:GO:0008270	Y (0.939 | 1-68)	C	1	V5_BLAST_0.9SELF0.4OUT-REDO4-Cluster_170301	V5_UCLUSTfixed_0.90-Cluster_103465	UniqueCluster_888	-	-	X
pacid=32775541 transcript=Bradi2g54770.4 locus=Bradi2g54770 ID=Bradi2g54770.4.v3.1 annot-version=v3.1	Bradi_Seq4733	F:GO:0008270	F:GO:0008270	Y (0.939 | 1-68)	C	1	V5_BLAST_0.9SELF0.4OUT-REDO4-Cluster_170301	V5_UCLUSTfixed_0.90-Cluster_103465	UniqueCluster_888	-	-	X
pacid=32775552 transcript=Bradi2g20280.1 locus=Bradi2g20280 ID=Bradi2g20280.1.v3.1 annot-version=v3.1	Bradi_Seq4744		-	Y (0.884 | 1-39)	C	1	V5_BLAST_0.9SELF0.4OUT-REDO4-Cluster_165813	V5_UCLUSTfixed_0.90-Cluster_84828	-	-	-	-
pacid=32775553 transcript=Bradi2g20280.2 locus=Bradi2g20280 ID=Bradi2g20280.2.v3.1 annot-version=v3.1	Bradi_Seq4745		-	Y (0.884 | 1-39)	C	1	V5_BLAST_0.9SELF0.4OUT-REDO4-Cluster_165813	V5_UCLUSTfixed_0.90-Cluster_84828	-	-	-	-
pacid=32775569 transcript=Bradi2g01600.1 locus=Bradi2g01600 ID=Bradi2g01600.1.v3.1 annot-version=v3.1	Bradi_Seq4761		-	Y (1.0 | 1-31)	C	1	V5_BLAST_0.9SELF0.4OUT-REDO4-Cluster_165124	V5_UCLUSTfixed_0.90-Cluster_84740	-	-	-	-
pacid=32775585 transcript=Bradi2g00817.2 locus=Bradi2g00817 ID=Bradi2g00817.2.v3.1 annot-version=v3.1	Bradi_Seq4777		-	Y (0.999 | 1-51)	C	1	V5_BLAST_0.9SELF0.4OUT-REDO4-Cluster_170672	V5_UCLUSTfixed_0.90-Cluster_92849	-	-	-	-
pacid=32775586 transcript=Bradi2g00817.1 locus=Bradi2g00817 ID=Bradi2g00817.1.v3.1 annot-version=v3.1	Bradi_Seq4778		-	Y (0.999 | 1-51)	C	1	V5_BLAST_0.9SELF0.4OUT-REDO4-Cluster_170672	V5_UCLUSTfixed_0.90-Cluster_92849	-	-	-	-
pacid=32775595 transcript=Bradi2g32880.1 locus=Bradi2g32880 ID=Bradi2g32880.1.v3.1 annot-version=v3.1	Bradi_Seq4787		-	Y (0.975 | 1-45)	C	1	V5_BLAST_0.9SELF0.4OUT-REDO4-Cluster_149889	V5_UCLUSTfixed_0.90-Cluster_84732	-	-	-	-
pacid=32775597 transcript=Bradi2g45050.1 locus=Bradi2g45050 ID=Bradi2g45050.1.v3.1 annot-version=v3.1	Bradi_Seq4789		-	Y (0.948 | 1-27)	C	1	V5_BLAST_0.9SELF0.4OUT-REDO4-Cluster_165123	V5_UCLUSTfixed_0.90-Cluster_86495	-	-	-	-
pacid=32775608 transcript=Bradi2g17649.1 locus=Bradi2g17649 ID=Bradi2g17649.1.v3.1 annot-version=v3.1	Bradi_Seq4800		-	Y (0.934 | 1-52)	C	1	V5_BLAST_0.9SELF0.4OUT-REDO4-Cluster_166954	V5_UCLUSTfixed_0.90-Cluster_79495	-	-	UniqueCluster_2389	X
pacid=32775616 transcript=Bradi2g09620.1 locus=Bradi2g09620 ID=Bradi2g09620.1.v3.1 annot-version=v3.1	Bradi_Seq4808		-	Y (0.998 | 1-28)	C	1	V5_BLAST_0.9SELF0.4OUT-REDO4-Cluster_169445	V5_UCLUSTfixed_0.90-Cluster_102212	-	-	-	-
pacid=32775720 transcript=Bradi2g36660.1 locus=Bradi2g36660 ID=Bradi2g36660.1.v3.1 annot-version=v3.1	Bradi_Seq4912	F:GO:0008173; P:GO:0006396; F:GO:0003723	F:GO:0008173;F:GO:0003723;P:GO:0006396	Y (0.653 | 1-63)	C	1	V5_BLAST_0.9SELF0.4OUT-REDO4-Cluster_166227	V5_UCLUSTfixed_0.90-Cluster_99531	-	-	-	-
pacid=32775721 transcript=Bradi2g14810.1 locus=Bradi2g14810 ID=Bradi2g14810.1.v3.1 annot-version=v3.1	Bradi_Seq4913		-	Y (0.928 | 1-41)	C	1	V5_BLAST_0.9SELF0.4OUT-REDO4-Cluster_26272	V5_UCLUSTfixed_0.90-Cluster_101859	-	UniqueCluster_1302	-	X
pacid=32775724 transcript=Bradi2g32722.1 locus=Bradi2g32722 ID=Bradi2g32722.1.v3.1 annot-version=v3.1	Bradi_Seq4916		-	Y (0.988 | 1-62)	C	1	V5_BLAST_0.9SELF0.4OUT-REDO4-Cluster_26273	V5_UCLUSTfixed_0.90-Cluster_50210	-	-	-	-
pacid=32775744 transcript=Bradi2g06000.1 locus=Bradi2g06000 ID=Bradi2g06000.1.v3.1 annot-version=v3.1	Bradi_Seq4936	P:GO:0006396; F:GO:0004525; F:GO:0003723	F:GO:0004525;F:GO:0003723;P:GO:0006396	Y (0.99 | 1-51)	C	1	V5_BLAST_0.9SELF0.4OUT-REDO4-Cluster_164337	V5_UCLUSTfixed_0.90-Cluster_84691	-	-	-	-
pacid=32775750 transcript=Bradi2g08702.1 locus=Bradi2g08702 ID=Bradi2g08702.1.v3.1 annot-version=v3.1	Bradi_Seq4942		-	Y (0.996 | 1-71)	C	1	V5_BLAST_0.9SELF0.4OUT-REDO4-Cluster_26274	V5_UCLUSTfixed_0.90-Cluster_50204	-	-	-	-
pacid=32775764 transcript=Bradi2g10278.1 locus=Bradi2g10278 ID=Bradi2g10278.1.v3.1 annot-version=v3.1	Bradi_Seq4956		-	Y (0.988 | 1-59)	C	1	V5_BLAST_0.9SELF0.4OUT-REDO4-Cluster_170799	V5_UCLUSTfixed_0.90-Cluster_103345	-	-	-	-
pacid=32775765 transcript=Bradi2g10278.3 locus=Bradi2g10278 ID=Bradi2g10278.3.v3.1 annot-version=v3.1	Bradi_Seq4957		-	Y (0.988 | 1-59)	C	1	V5_BLAST_0.9SELF0.4OUT-REDO4-Cluster_170799	V5_UCLUSTfixed_0.90-Cluster_103345	-	-	-	-
pacid=32775775 transcript=Bradi2g20810.3 locus=Bradi2g20810 ID=Bradi2g20810.3.v3.1 annot-version=v3.1	Bradi_Seq4967		-	Y (0.995 | 1-81)	C	1	V5_BLAST_0.9SELF0.4OUT-REDO4-Cluster_162679	V5_UCLUSTfixed_0.90-Cluster_96101	-	-	-	-
pacid=32775781 transcript=Bradi2g57887.1 locus=Bradi2g57887 ID=Bradi2g57887.1.v3.1 annot-version=v3.1	Bradi_Seq4973		-	Y (1.0 | 1-35)	C	1	V5_BLAST_0.9SELF0.4OUT-REDO4-Cluster_163137	V5_UCLUSTfixed_0.90-Cluster_96562	-	-	-	-
pacid=32775803 transcript=Bradi2g53780.1 locus=Bradi2g53780 ID=Bradi2g53780.1.v3.1 annot-version=v3.1	Bradi_Seq4995		-	Y (0.977 | 1-35)	C	1	V5_BLAST_0.9SELF0.4OUT-REDO4-Cluster_164964	V5_UCLUSTfixed_0.90-Cluster_98402	-	-	-	-
pacid=32775832 transcript=Bradi2g15870.1 locus=Bradi2g15870 ID=Bradi2g15870.1.v3.1 annot-version=v3.1	Bradi_Seq5024		-	Y (0.999 | 1-41)	C	1	V5_BLAST_0.9SELF0.4OUT-REDO4-Cluster_163480	V5_UCLUSTfixed_0.90-Cluster_96910	-	-	-	-
pacid=32775841 transcript=Bradi2g42310.2 locus=Bradi2g42310 ID=Bradi2g42310.2.v3.1 annot-version=v3.1	Bradi_Seq5033		-	Y (0.993 | 1-38)	C	1	V5_BLAST_0.9SELF0.4OUT-REDO4-Cluster_164906	V5_UCLUSTfixed_0.90-Cluster_98357	-	-	-	-
pacid=32775842 transcript=Bradi2g42310.1 locus=Bradi2g42310 ID=Bradi2g42310.1.v3.1 annot-version=v3.1	Bradi_Seq5034		-	Y (0.993 | 1-38)	C	1	V5_BLAST_0.9SELF0.4OUT-REDO4-Cluster_164906	V5_UCLUSTfixed_0.90-Cluster_98357	-	-	-	-
pacid=32775874 transcript=Bradi2g54927.3 locus=Bradi2g54927 ID=Bradi2g54927.3.v3.1 annot-version=v3.1	Bradi_Seq5066		-	Y (1.0 | 1-41)	C	1	V5_BLAST_0.9SELF0.4OUT-REDO4-Cluster_170710	V5_UCLUSTfixed_0.90-Cluster_97416	-	-	-	-
pacid=32775900 transcript=Bradi2g45620.1 locus=Bradi2g45620 ID=Bradi2g45620.1.v3.1 annot-version=v3.1	Bradi_Seq5092	F:GO:0030955; P:GO:0006096; F:GO:0004743; F:GO:0000287	F:GO:0000287;F:GO:0004743;F:GO:0030955;P:GO:0006096	Y (0.928 | 1-35)	C	1	V5_BLAST_0.9SELF0.4OUT-REDO4-Cluster_165406	V5_UCLUSTfixed_0.90-Cluster_98794	-	-	-	-
pacid=32775938 transcript=Bradi2g21080.1 locus=Bradi2g21080 ID=Bradi2g21080.1.v3.1 annot-version=v3.1	Bradi_Seq5130	F:GO:0005524; P:GO:0051276; C:GO:0005694; F:GO:0005515	F:GO:0005524;F:GO:0005515;P:GO:0051276;C:GO:0005694	Y (0.996 | 1-36)	C	1	V5_BLAST_0.9SELF0.4OUT-REDO4-Cluster_170014	V5_UCLUSTfixed_0.90-Cluster_91427	-	-	-	-
pacid=32775959 transcript=Bradi2g25830.1 locus=Bradi2g25830 ID=Bradi2g25830.1.v3.1 annot-version=v3.1	Bradi_Seq5151	P:GO:0006355; C:GO:0005739; F:GO:0003690	C:GO:0005739;F:GO:0003690;P:GO:0006355	Y (0.999 | 1-51)	C	1	V5_BLAST_0.9SELF0.4OUT-REDO4-Cluster_160137	V5_UCLUSTfixed_0.90-Cluster_98228	-	-	-	-
pacid=32775972 transcript=Bradi2g11120.2 locus=Bradi2g11120 ID=Bradi2g11120.2.v3.1 annot-version=v3.1	Bradi_Seq5164	P:GO:0006355; C:GO:0005634	C:GO:0005634;P:GO:0006355	Y (0.951 | 1-79)	C	1	V5_BLAST_0.9SELF0.4OUT-REDO4-Cluster_164073	V5_UCLUSTfixed_0.90-Cluster_84570	-	UniqueCluster_375	-	X
pacid=32776025 transcript=Bradi2g48220.1 locus=Bradi2g48220 ID=Bradi2g48220.1.v3.1 annot-version=v3.1	Bradi_Seq5217		-	Y (0.976 | 1-47)	C	1	V5_BLAST_0.9SELF0.4OUT-REDO4-Cluster_149862	V5_UCLUSTfixed_0.90-Cluster_84773	-	-	-	-
pacid=32776026 transcript=Bradi2g48220.3 locus=Bradi2g48220 ID=Bradi2g48220.3.v3.1 annot-version=v3.1	Bradi_Seq5218		-	Y (0.976 | 1-47)	C	1	V5_BLAST_0.9SELF0.4OUT-REDO4-Cluster_149862	V5_UCLUSTfixed_0.90-Cluster_84773	-	-	-	-
pacid=32776027 transcript=Bradi2g48220.2 locus=Bradi2g48220 ID=Bradi2g48220.2.v3.1 annot-version=v3.1	Bradi_Seq5219		-	Y (0.976 | 1-47)	C	1	V5_BLAST_0.9SELF0.4OUT-REDO4-Cluster_149862	V5_UCLUSTfixed_0.90-Cluster_84773	-	-	-	-
pacid=32776067 transcript=Bradi2g18227.2 locus=Bradi2g18227 ID=Bradi2g18227.2.v3.1 annot-version=v3.1	Bradi_Seq5259	F:GO:0003676	F:GO:0003676	Y (0.627 | 1-41)	C	1	V5_BLAST_0.9SELF0.4OUT-REDO4-Cluster_163874	V5_UCLUSTfixed_0.90-Cluster_97345	-	-	-	-
pacid=32776068 transcript=Bradi2g18227.1 locus=Bradi2g18227 ID=Bradi2g18227.1.v3.1 annot-version=v3.1	Bradi_Seq5260	F:GO:0003676	F:GO:0003676	Y (0.627 | 1-41)	C	1	V5_BLAST_0.9SELF0.4OUT-REDO4-Cluster_163874	V5_UCLUSTfixed_0.90-Cluster_97345	-	-	-	-
pacid=32776080 transcript=Bradi2g57190.5 locus=Bradi2g57190 ID=Bradi2g57190.5.v3.1 annot-version=v3.1	Bradi_Seq5272		-	Y (0.996 | 1-61)	C	1	V5_BLAST_0.9SELF0.4OUT-REDO4-Cluster_165605	V5_UCLUSTfixed_0.90-Cluster_96792	-	-	-	-
pacid=32776081 transcript=Bradi2g57190.4 locus=Bradi2g57190 ID=Bradi2g57190.4.v3.1 annot-version=v3.1	Bradi_Seq5273		-	Y (0.996 | 1-61)	C	1	V5_BLAST_0.9SELF0.4OUT-REDO4-Cluster_165605	V5_UCLUSTfixed_0.90-Cluster_96792	-	-	-	-
pacid=32776082 transcript=Bradi2g57190.2 locus=Bradi2g57190 ID=Bradi2g57190.2.v3.1 annot-version=v3.1	Bradi_Seq5274		-	Y (0.996 | 1-61)	C	1	V5_BLAST_0.9SELF0.4OUT-REDO4-Cluster_165605	V5_UCLUSTfixed_0.90-Cluster_96792	-	-	-	-
pacid=32776083 transcript=Bradi2g57190.3 locus=Bradi2g57190 ID=Bradi2g57190.3.v3.1 annot-version=v3.1	Bradi_Seq5275		-	Y (0.996 | 1-61)	C	1	V5_BLAST_0.9SELF0.4OUT-REDO4-Cluster_165605	V5_UCLUSTfixed_0.90-Cluster_96792	-	-	-	-
pacid=32776085 transcript=Bradi2g57710.1 locus=Bradi2g57710 ID=Bradi2g57710.1.v3.1 annot-version=v3.1	Bradi_Seq5277	F:GO:0008168	F:GO:0008168	Y (0.947 | 1-60)	C	1	V5_BLAST_0.9SELF0.4OUT-REDO4-Cluster_166295	V5_UCLUSTfixed_0.90-Cluster_101923	-	-	-	-
pacid=32776086 transcript=Bradi2g57710.3 locus=Bradi2g57710 ID=Bradi2g57710.3.v3.1 annot-version=v3.1	Bradi_Seq5278	F:GO:0008168	F:GO:0008168	Y (0.947 | 1-60)	C	1	V5_BLAST_0.9SELF0.4OUT-REDO4-Cluster_166295	V5_UCLUSTfixed_0.90-Cluster_101923	-	-	-	-
pacid=32776095 transcript=Bradi2g36903.1 locus=Bradi2g36903 ID=Bradi2g36903.1.v3.1 annot-version=v3.1	Bradi_Seq5287		-	Y (0.996 | 1-58)	C	1	V5_BLAST_0.9SELF0.4OUT-REDO4-Cluster_26279	V5_UCLUSTfixed_0.90-Cluster_49926	-	-	-	-
pacid=32776096 transcript=Bradi2g36903.2 locus=Bradi2g36903 ID=Bradi2g36903.2.v3.1 annot-version=v3.1	Bradi_Seq5288		-	Y (0.996 | 1-58)	C	1	V5_BLAST_0.9SELF0.4OUT-REDO4-Cluster_26279	V5_UCLUSTfixed_0.90-Cluster_49926	-	-	-	-
pacid=32776126 transcript=Bradi2g54000.1 locus=Bradi2g54000 ID=Bradi2g54000.1.v3.1 annot-version=v3.1	Bradi_Seq5318		-	Y (0.943 | 1-81)	C	1	V5_BLAST_0.9SELF0.4OUT-REDO4-Cluster_149741	V5_UCLUSTfixed_0.90-Cluster_84605	-	-	-	-
pacid=32776142 transcript=Bradi2g17660.1 locus=Bradi2g17660 ID=Bradi2g17660.1.v3.1 annot-version=v3.1	Bradi_Seq5334	P:GO:0006468; F:GO:0005524; F:GO:0004672	F:GO:0005524;F:GO:0004672;P:GO:0006468	Y (0.995 | 1-36)	C	1	V5_BLAST_0.9SELF0.4OUT-REDO4-Cluster_154319	V5_UCLUSTfixed_0.90-Cluster_90082	-	-	-	-
pacid=32776146 transcript=Bradi2g06450.1 locus=Bradi2g06450 ID=Bradi2g06450.1.v3.1 annot-version=v3.1	Bradi_Seq5338		-	Y (1.0 | 1-41)	C	1	V5_BLAST_0.9SELF0.4OUT-REDO4-Cluster_164692	V5_UCLUSTfixed_0.90-Cluster_85387	-	-	-	-
pacid=32776211 transcript=Bradi2g24310.4 locus=Bradi2g24310 ID=Bradi2g24310.4.v3.1 annot-version=v3.1	Bradi_Seq5403		-	Y (0.954 | 1-25)	C	1	V5_BLAST_0.9SELF0.4OUT-REDO4-Cluster_26282	V5_UCLUSTfixed_0.90-Cluster_84834	-	-	-	-
pacid=32776212 transcript=Bradi2g24310.2 locus=Bradi2g24310 ID=Bradi2g24310.2.v3.1 annot-version=v3.1	Bradi_Seq5404		-	Y (0.954 | 1-25)	C	1	V5_BLAST_0.9SELF0.4OUT-REDO4-Cluster_163879	V5_UCLUSTfixed_0.90-Cluster_84834	-	-	-	-
pacid=32776213 transcript=Bradi2g24310.1 locus=Bradi2g24310 ID=Bradi2g24310.1.v3.1 annot-version=v3.1	Bradi_Seq5405		-	Y (0.954 | 1-25)	C	1	V5_BLAST_0.9SELF0.4OUT-REDO4-Cluster_163879	V5_UCLUSTfixed_0.90-Cluster_84834	-	-	-	-
pacid=32776216 transcript=Bradi2g25777.1 locus=Bradi2g25777 ID=Bradi2g25777.1.v3.1 annot-version=v3.1	Bradi_Seq5408	C:GO:0005634; F:GO:0003677; F:GO:0008270	C:GO:0005634;F:GO:0003677;F:GO:0008270	Y (0.93 | 1-21)	C	1	V5_BLAST_0.9SELF0.4OUT-REDO4-Cluster_169941	V5_UCLUSTfixed_0.90-Cluster_88655	-	-	-	-
pacid=32776221 transcript=Bradi2g45330.1 locus=Bradi2g45330 ID=Bradi2g45330.1.v3.1 annot-version=v3.1	Bradi_Seq5413	P:GO:0055114; P:GO:0009082; F:GO:0004455; F:GO:0016491	F:GO:0016491;P:GO:0055114;P:GO:0009082;F:GO:0004455	Y (0.998 | 1-51)	C	1	V5_BLAST_0.9SELF0.4OUT-REDO4-Cluster_165640	V5_UCLUSTfixed_0.90-Cluster_99026	-	-	-	-
pacid=32776255 transcript=Bradi2g24210.2 locus=Bradi2g24210 ID=Bradi2g24210.2.v3.1 annot-version=v3.1	Bradi_Seq5447	P:GO:0055114; F:GO:0016491	F:GO:0016491;P:GO:0055114	Y (1.0 | 1-41)	C	1	V5_BLAST_0.9SELF0.4OUT-REDO4-Cluster_162384	V5_UCLUSTfixed_0.90-Cluster_95797	-	-	-	-
pacid=32776300 transcript=Bradi2g29350.1 locus=Bradi2g29350 ID=Bradi2g29350.1.v3.1 annot-version=v3.1	Bradi_Seq5492		-	Y (1.0 | 1-22)	C	1	V5_BLAST_0.9SELF0.4OUT-REDO4-Cluster_163949	V5_UCLUSTfixed_0.90-Cluster_97428	-	-	-	-
pacid=32776311 transcript=Bradi2g41027.1 locus=Bradi2g41027 ID=Bradi2g41027.1.v3.1 annot-version=v3.1	Bradi_Seq5503	F:GO:0042586; F:GO:0005506	F:GO:0005506;F:GO:0042586	Y (1.0 | 1-40)	C	1	V5_BLAST_0.9SELF0.4OUT-REDO4-Cluster_164373	V5_UCLUSTfixed_0.90-Cluster_97857	-	-	-	-
pacid=32776362 transcript=Bradi2g56470.1 locus=Bradi2g56470 ID=Bradi2g56470.1.v3.1 annot-version=v3.1	Bradi_Seq5554	P:GO:0009116	P:GO:0009116	Y (0.954 | 1-51)	C	1	V5_BLAST_0.9SELF0.4OUT-REDO4-Cluster_169868	V5_UCLUSTfixed_0.90-Cluster_96995	-	-	-	-
pacid=32776401 transcript=Bradi2g42300.1 locus=Bradi2g42300 ID=Bradi2g42300.1.v3.1 annot-version=v3.1	Bradi_Seq5593		-	Y (0.998 | 1-37)	C	1	V5_BLAST_0.9SELF0.4OUT-REDO4-Cluster_163375	V5_UCLUSTfixed_0.90-Cluster_96755	-	-	-	-
pacid=32776406 transcript=Bradi2g50526.1 locus=Bradi2g50526 ID=Bradi2g50526.1.v3.1 annot-version=v3.1	Bradi_Seq5598		-	Y (1.0 | 1-51)	C	1	V5_BLAST_0.9SELF0.4OUT-REDO4-Cluster_166785	V5_UCLUSTfixed_0.90-Cluster_84652	-	-	-	-
pacid=32776428 transcript=Bradi2g05960.1 locus=Bradi2g05960 ID=Bradi2g05960.1.v3.1 annot-version=v3.1	Bradi_Seq5620		-	Y (0.858 | 1-37)	C	1	V5_BLAST_0.9SELF0.4OUT-REDO4-Cluster_164342	V5_UCLUSTfixed_0.90-Cluster_84868	-	-	-	-
pacid=32776462 transcript=Bradi2g02531.1 locus=Bradi2g02531 ID=Bradi2g02531.1.v3.1 annot-version=v3.1	Bradi_Seq5654		-	Y (0.945 | 1-27)	C	1	V5_BLAST_0.9SELF0.4OUT-REDO4-Cluster_26287	V5_UCLUSTfixed_0.90-Cluster_11935	-	-	-	-
pacid=32776468 transcript=Bradi2g03713.1 locus=Bradi2g03713 ID=Bradi2g03713.1.v3.1 annot-version=v3.1	Bradi_Seq5660		-	Y (0.998 | 1-61)	C	1	V5_BLAST_0.9SELF0.4OUT-REDO4-Cluster_26288	V5_UCLUSTfixed_0.90-Cluster_99101	-	-	-	-
pacid=32776469 transcript=Bradi2g03713.2 locus=Bradi2g03713 ID=Bradi2g03713.2.v3.1 annot-version=v3.1	Bradi_Seq5661		-	Y (0.997 | 1-58)	C	1	V5_BLAST_0.9SELF0.4OUT-REDO4-Cluster_26288	V5_UCLUSTfixed_0.90-Cluster_99101	-	-	-	-
pacid=32776501 transcript=Bradi2g49430.1 locus=Bradi2g49430 ID=Bradi2g49430.1.v3.1 annot-version=v3.1	Bradi_Seq5693	F:GO:0008168; F:GO:0008173; P:GO:0006396; F:GO:0003723	F:GO:0008173;F:GO:0003723;F:GO:0008168;P:GO:0006396	Y (0.971 | 1-24)	C	1	V5_BLAST_0.9SELF0.4OUT-REDO4-Cluster_162573	V5_UCLUSTfixed_0.90-Cluster_76027	-	-	-	-
pacid=32776538 transcript=Bradi2g02890.4 locus=Bradi2g02890 ID=Bradi2g02890.4.v3.1 annot-version=v3.1	Bradi_Seq5730	C:GO:0005759	C:GO:0005759	Y (0.998 | 1-65)	C	1	V5_BLAST_0.9SELF0.4OUT-REDO4-Cluster_169517	V5_UCLUSTfixed_0.90-Cluster_84711	-	-	-	-
pacid=32776539 transcript=Bradi2g02890.2 locus=Bradi2g02890 ID=Bradi2g02890.2.v3.1 annot-version=v3.1	Bradi_Seq5731	C:GO:0005759	C:GO:0005759	Y (0.998 | 1-65)	C	1	V5_BLAST_0.9SELF0.4OUT-REDO4-Cluster_169517	V5_UCLUSTfixed_0.90-Cluster_84711	-	-	-	-
pacid=32776574 transcript=Bradi2g55200.1 locus=Bradi2g55200 ID=Bradi2g55200.1.v3.1 annot-version=v3.1	Bradi_Seq5766		-	Y (0.997 | 1-36)	C	1	V5_BLAST_0.9SELF0.4OUT-REDO4-Cluster_166676	V5_UCLUSTfixed_0.90-Cluster_99964	-	-	-	-
pacid=32776615 transcript=Bradi2g56510.1 locus=Bradi2g56510 ID=Bradi2g56510.1.v3.1 annot-version=v3.1	Bradi_Seq5807		-	Y (0.847 | 1-52)	C	1	V5_BLAST_0.9SELF0.4OUT-REDO4-Cluster_165674	V5_UCLUSTfixed_0.90-Cluster_99049	-	-	-	-
pacid=32776635 transcript=Bradi2g61320.1 locus=Bradi2g61320 ID=Bradi2g61320.1.v3.1 annot-version=v3.1	Bradi_Seq5827	P:GO:0006614; F:GO:0005525	F:GO:0005525;P:GO:0006614	Y (1.0 | 1-29)	C	1	V5_BLAST_0.9SELF0.4OUT-REDO4-Cluster_163005	V5_UCLUSTfixed_0.90-Cluster_96439	-	-	-	-
pacid=32776656 transcript=Bradi2g49710.1 locus=Bradi2g49710 ID=Bradi2g49710.1.v3.1 annot-version=v3.1	Bradi_Seq5848	F:GO:0016787; P:GO:0019856; F:GO:0004151	F:GO:0004151;P:GO:0019856;F:GO:0016787	Y (0.999 | 1-61)	C	1	V5_BLAST_0.9SELF0.4OUT-REDO4-Cluster_167577	V5_UCLUSTfixed_0.90-Cluster_100706	-	-	-	-
pacid=32776657 transcript=Bradi2g49710.4 locus=Bradi2g49710 ID=Bradi2g49710.4.v3.1 annot-version=v3.1	Bradi_Seq5849	F:GO:0016787; P:GO:0019856; F:GO:0004151	F:GO:0004151;P:GO:0019856;F:GO:0016787	Y (0.999 | 1-61)	C	1	V5_BLAST_0.9SELF0.4OUT-REDO4-Cluster_167577	V5_UCLUSTfixed_0.90-Cluster_100706	-	-	-	-
pacid=32776658 transcript=Bradi2g49710.3 locus=Bradi2g49710 ID=Bradi2g49710.3.v3.1 annot-version=v3.1	Bradi_Seq5850	F:GO:0016787; P:GO:0019856; F:GO:0004151	F:GO:0004151;P:GO:0019856;F:GO:0016787	Y (0.999 | 1-61)	C	1	V5_BLAST_0.9SELF0.4OUT-REDO4-Cluster_167577	V5_UCLUSTfixed_0.90-Cluster_100706	-	-	-	-
pacid=32776708 transcript=Bradi2g14520.1 locus=Bradi2g14520 ID=Bradi2g14520.1.v3.1 annot-version=v3.1	Bradi_Seq5900		-	Y (0.893 | 1-44)	C	1	V5_BLAST_0.9SELF0.4OUT-REDO4-Cluster_165970	V5_UCLUSTfixed_0.90-Cluster_99297	-	-	-	-
pacid=32776730 transcript=Bradi2g08030.1 locus=Bradi2g08030 ID=Bradi2g08030.1.v3.1 annot-version=v3.1	Bradi_Seq5922		-	Y (0.989 | 1-62)	C	1	V5_BLAST_0.9SELF0.4OUT-REDO4-Cluster_163488	V5_UCLUSTfixed_0.90-Cluster_96918	-	-	-	-
pacid=32776760 transcript=Bradi2g03680.1 locus=Bradi2g03680 ID=Bradi2g03680.1.v3.1 annot-version=v3.1	Bradi_Seq5952		-	Y (0.999 | 1-41)	C	1	V5_BLAST_0.9SELF0.4OUT-REDO4-Cluster_162939	V5_UCLUSTfixed_0.90-Cluster_85077	-	-	-	-
pacid=32776773 transcript=Bradi2g45020.1 locus=Bradi2g45020 ID=Bradi2g45020.1.v3.1 annot-version=v3.1	Bradi_Seq5965		-	Y (1.0 | 1-41)	C	1	V5_BLAST_0.9SELF0.4OUT-REDO4-Cluster_168842	V5_UCLUSTfixed_0.90-Cluster_86472	-	-	-	-
pacid=32776778 transcript=Bradi2g27700.1 locus=Bradi2g27700 ID=Bradi2g27700.1.v3.1 annot-version=v3.1	Bradi_Seq5970	F:GO:0030975; P:GO:0009229; F:GO:0005524; F:GO:0004788	F:GO:0004788;F:GO:0030975;F:GO:0005524;P:GO:0009229	Y (0.993 | 1-26)	C	1	V5_BLAST_0.9SELF0.4OUT-REDO4-Cluster_166290	V5_UCLUSTfixed_0.90-Cluster_94274	-	-	-	-
pacid=32776779 transcript=Bradi2g27700.4 locus=Bradi2g27700 ID=Bradi2g27700.4.v3.1 annot-version=v3.1	Bradi_Seq5971	F:GO:0030975; P:GO:0009229; F:GO:0005524; F:GO:0004788	F:GO:0004788;F:GO:0030975;F:GO:0005524;P:GO:0009229	Y (0.993 | 1-26)	C	1	V5_BLAST_0.9SELF0.4OUT-REDO4-Cluster_166290	V5_UCLUSTfixed_0.90-Cluster_94274	-	-	-	-
pacid=32776783 transcript=Bradi2g54240.1 locus=Bradi2g54240 ID=Bradi2g54240.1.v3.1 annot-version=v3.1	Bradi_Seq5975	P:GO:0055114; F:GO:0016491; F:GO:0050664; F:GO:0004601	F:GO:0004601;F:GO:0050664;F:GO:0016491;P:GO:0055114	Y (1.0 | 1-25)	C	1	V5_BLAST_0.9SELF0.4OUT-REDO4-Cluster_169761	V5_UCLUSTfixed_0.90-Cluster_102476	UniqueCluster_755	-	-	X
pacid=32776784 transcript=Bradi2g24420.3 locus=Bradi2g24420 ID=Bradi2g24420.3.v3.1 annot-version=v3.1	Bradi_Seq5976	F:GO:0016787	F:GO:0016787	Y (0.998 | 1-65)	C	1	V5_BLAST_0.9SELF0.4OUT-REDO4-Cluster_167737	V5_UCLUSTfixed_0.90-Cluster_96769	-	-	-	-
pacid=32776819 transcript=Bradi2g19980.4 locus=Bradi2g19980 ID=Bradi2g19980.4.v3.1 annot-version=v3.1	Bradi_Seq6011		-	Y (0.988 | 1-61)	C	1	V5_BLAST_0.9SELF0.4OUT-REDO4-Cluster_158814	V5_UCLUSTfixed_0.90-Cluster_93171	-	-	-	-
pacid=32776820 transcript=Bradi2g19980.5 locus=Bradi2g19980 ID=Bradi2g19980.5.v3.1 annot-version=v3.1	Bradi_Seq6012		-	Y (0.988 | 1-61)	C	1	V5_BLAST_0.9SELF0.4OUT-REDO4-Cluster_158814	V5_UCLUSTfixed_0.90-Cluster_93171	-	-	-	-
pacid=32776821 transcript=Bradi2g19980.6 locus=Bradi2g19980 ID=Bradi2g19980.6.v3.1 annot-version=v3.1	Bradi_Seq6013		-	Y (0.991 | 1-92)	C	1	V5_BLAST_0.9SELF0.4OUT-REDO4-Cluster_158814	V5_UCLUSTfixed_0.90-Cluster_93171	-	-	-	-
pacid=32776833 transcript=Bradi2g17520.2 locus=Bradi2g17520 ID=Bradi2g17520.2.v3.1 annot-version=v3.1	Bradi_Seq6025	P:GO:0006468; F:GO:0005524; F:GO:0004672	F:GO:0005524;F:GO:0004672;P:GO:0006468	Y (0.984 | 1-39)	C	1	V5_BLAST_0.9SELF0.4OUT-REDO4-Cluster_26291	V5_UCLUSTfixed_0.90-Cluster_88607	-	-	-	-
pacid=32776839 transcript=Bradi2g55077.2 locus=Bradi2g55077 ID=Bradi2g55077.2.v3.1 annot-version=v3.1	Bradi_Seq6031		-	Y (0.999 | 1-41)	C	1	V5_BLAST_0.9SELF0.4OUT-REDO4-Cluster_26292	V5_UCLUSTfixed_0.90-Cluster_84628	-	-	-	-
pacid=32776840 transcript=Bradi2g55077.1 locus=Bradi2g55077 ID=Bradi2g55077.1.v3.1 annot-version=v3.1	Bradi_Seq6032		-	Y (0.999 | 1-41)	C	1	V5_BLAST_0.9SELF0.4OUT-REDO4-Cluster_160796	V5_UCLUSTfixed_0.90-Cluster_84628	-	-	-	-
pacid=32776841 transcript=Bradi2g55077.3 locus=Bradi2g55077 ID=Bradi2g55077.3.v3.1 annot-version=v3.1	Bradi_Seq6033		-	Y (0.999 | 1-41)	C	1	V5_BLAST_0.9SELF0.4OUT-REDO4-Cluster_160796	V5_UCLUSTfixed_0.90-Cluster_84628	-	-	-	-
pacid=32776858 transcript=Bradi2g10240.1 locus=Bradi2g10240 ID=Bradi2g10240.1.v3.1 annot-version=v3.1	Bradi_Seq6050		-	Y (0.994 | 1-32)	C	1	V5_BLAST_0.9SELF0.4OUT-REDO4-Cluster_162830	V5_UCLUSTfixed_0.90-Cluster_96248	-	-	-	-
pacid=32776916 transcript=Bradi2g10490.1 locus=Bradi2g10490 ID=Bradi2g10490.1.v3.1 annot-version=v3.1	Bradi_Seq6108	F:GO:0004635; P:GO:0000105	F:GO:0004635;P:GO:0000105	Y (0.982 | 1-27)	C	1	V5_BLAST_0.9SELF0.4OUT-REDO4-Cluster_165151	V5_UCLUSTfixed_0.90-Cluster_98583	-	-	-	-
pacid=32776920 transcript=Bradi2g13640.1 locus=Bradi2g13640 ID=Bradi2g13640.1.v3.1 annot-version=v3.1	Bradi_Seq6112	F:GO:0003723	F:GO:0003723	Y (0.997 | 1-30)	C	1	V5_BLAST_0.9SELF0.4OUT-REDO4-Cluster_162576	V5_UCLUSTfixed_0.90-Cluster_95990	-	-	-	-
pacid=32776928 transcript=Bradi2g51592.2 locus=Bradi2g51592 ID=Bradi2g51592.2.v3.1 annot-version=v3.1	Bradi_Seq6120		-	Y (0.996 | 1-42)	C	1	V5_BLAST_0.9SELF0.4OUT-REDO4-Cluster_152185	V5_UCLUSTfixed_0.90-Cluster_87652	-	-	-	-
pacid=32776950 transcript=Bradi2g37487.1 locus=Bradi2g37487 ID=Bradi2g37487.1.v3.1 annot-version=v3.1	Bradi_Seq6142		-	Y (0.932 | 1-23)	C	1	V5_BLAST_0.9SELF0.4OUT-REDO4-Cluster_151406	V5_UCLUSTfixed_0.90-Cluster_86749	-	-	UniqueCluster_1032	X
pacid=32776951 transcript=Bradi2g37487.2 locus=Bradi2g37487 ID=Bradi2g37487.2.v3.1 annot-version=v3.1	Bradi_Seq6143		-	Y (0.932 | 1-23)	C	1	V5_BLAST_0.9SELF0.4OUT-REDO4-Cluster_151406	V5_UCLUSTfixed_0.90-Cluster_86749	-	-	UniqueCluster_1032	X
pacid=32776974 transcript=Bradi2g52110.1 locus=Bradi2g52110 ID=Bradi2g52110.1.v3.1 annot-version=v3.1	Bradi_Seq6166		-	Y (0.829 | 1-52)	C	1	V5_BLAST_0.9SELF0.4OUT-REDO4-Cluster_168999	V5_UCLUSTfixed_0.90-Cluster_81085	-	UniqueCluster_1535	-	X
pacid=32777015 transcript=Bradi2g05130.2 locus=Bradi2g05130 ID=Bradi2g05130.2.v3.1 annot-version=v3.1	Bradi_Seq6207		-	Y (0.995 | 1-41)	C	1	V5_BLAST_0.9SELF0.4OUT-REDO4-Cluster_166791	V5_UCLUSTfixed_0.90-Cluster_84931	-	-	-	-
pacid=32777038 transcript=Bradi2g41644.1 locus=Bradi2g41644 ID=Bradi2g41644.1.v3.1 annot-version=v3.1	Bradi_Seq6230		-	Y (0.996 | 1-41)	C	1	V5_BLAST_0.9SELF0.4OUT-REDO4-Cluster_26295	V5_UCLUSTfixed_0.90-Cluster_49931	-	-	-	-
pacid=32777039 transcript=Bradi2g41644.2 locus=Bradi2g41644 ID=Bradi2g41644.2.v3.1 annot-version=v3.1	Bradi_Seq6231		-	Y (0.996 | 1-41)	C	1	V5_BLAST_0.9SELF0.4OUT-REDO4-Cluster_26295	V5_UCLUSTfixed_0.90-Cluster_49931	-	-	-	-
pacid=32777070 transcript=Bradi2g47072.2 locus=Bradi2g47072 ID=Bradi2g47072.2.v3.1 annot-version=v3.1	Bradi_Seq6262		-	Y (0.95 | 1-40)	C	1	V5_BLAST_0.9SELF0.4OUT-REDO4-Cluster_168472	V5_UCLUSTfixed_0.90-Cluster_61844	UniqueCluster_518	-	-	X
pacid=32777073 transcript=Bradi2g26890.1 locus=Bradi2g26890 ID=Bradi2g26890.1.v3.1 annot-version=v3.1	Bradi_Seq6265	P:GO:0006468; F:GO:0005524; F:GO:0004672	F:GO:0005524;F:GO:0004672;P:GO:0006468	Y (0.992 | 1-33)	C	1	V5_BLAST_0.9SELF0.4OUT-REDO4-Cluster_162804	V5_UCLUSTfixed_0.90-Cluster_84853	-	-	-	-
pacid=32777074 transcript=Bradi2g26890.3 locus=Bradi2g26890 ID=Bradi2g26890.3.v3.1 annot-version=v3.1	Bradi_Seq6266	P:GO:0006468; F:GO:0005524; F:GO:0004672	F:GO:0005524;F:GO:0004672;P:GO:0006468	Y (0.992 | 1-33)	C	1	V5_BLAST_0.9SELF0.4OUT-REDO4-Cluster_162804	V5_UCLUSTfixed_0.90-Cluster_84853	-	-	-	-
pacid=32777075 transcript=Bradi2g26890.2 locus=Bradi2g26890 ID=Bradi2g26890.2.v3.1 annot-version=v3.1	Bradi_Seq6267	P:GO:0006468; F:GO:0005524; F:GO:0004672	F:GO:0005524;F:GO:0004672;P:GO:0006468	Y (0.992 | 1-33)	C	1	V5_BLAST_0.9SELF0.4OUT-REDO4-Cluster_162804	V5_UCLUSTfixed_0.90-Cluster_84853	-	-	-	-
pacid=32777076 transcript=Bradi2g26890.4 locus=Bradi2g26890 ID=Bradi2g26890.4.v3.1 annot-version=v3.1	Bradi_Seq6268	P:GO:0006468; F:GO:0005524; F:GO:0004672	F:GO:0005524;F:GO:0004672;P:GO:0006468	Y (0.992 | 1-33)	C	1	V5_BLAST_0.9SELF0.4OUT-REDO4-Cluster_162804	V5_UCLUSTfixed_0.90-Cluster_84853	-	-	-	-
pacid=32777136 transcript=Bradi2g11060.1 locus=Bradi2g11060 ID=Bradi2g11060.1.v3.1 annot-version=v3.1	Bradi_Seq6328	P:GO:0006457; F:GO:0003755; P:GO:0000413	F:GO:0003755;P:GO:0000413;P:GO:0006457	Y (1.0 | 1-41)	C	1	V5_BLAST_0.9SELF0.4OUT-REDO4-Cluster_164071	V5_UCLUSTfixed_0.90-Cluster_102507	-	-	-	-
pacid=32777144 transcript=Bradi2g03970.1 locus=Bradi2g03970 ID=Bradi2g03970.1.v3.1 annot-version=v3.1	Bradi_Seq6336	F:GO:0003824	F:GO:0003824	Y (0.996 | 1-45)	C	1	V5_BLAST_0.9SELF0.4OUT-REDO4-Cluster_163954	V5_UCLUSTfixed_0.90-Cluster_97431	-	-	-	-
pacid=32777168 transcript=Bradi2g16402.1 locus=Bradi2g16402 ID=Bradi2g16402.1.v3.1 annot-version=v3.1	Bradi_Seq6360		-	Y (0.998 | 1-29)	C	1	V5_BLAST_0.9SELF0.4OUT-REDO4-Cluster_154652	V5_UCLUSTfixed_0.90-Cluster_90374	-	-	-	-
pacid=32777233 transcript=Bradi2g45983.1 locus=Bradi2g45983 ID=Bradi2g45983.1.v3.1 annot-version=v3.1	Bradi_Seq6425		-	Y (0.612 | 1-51)	C	1	V5_BLAST_0.9SELF0.4OUT-REDO4-Cluster_26297	V5_UCLUSTfixed_0.90-Cluster_49933	-	-	-	-
pacid=32777239 transcript=Bradi2g45450.1 locus=Bradi2g45450 ID=Bradi2g45450.1.v3.1 annot-version=v3.1	Bradi_Seq6431	P:GO:0006468; F:GO:0005524; F:GO:0004672	F:GO:0005524;F:GO:0004672;P:GO:0006468	Y (0.999 | 1-42)	C	1	V5_BLAST_0.9SELF0.4OUT-REDO4-Cluster_163105	V5_UCLUSTfixed_0.90-Cluster_96534	-	-	-	-
pacid=32777286 transcript=Bradi2g13720.1 locus=Bradi2g13720 ID=Bradi2g13720.1.v3.1 annot-version=v3.1	Bradi_Seq6478	F:GO:0016790; P:GO:0006633	F:GO:0016790;P:GO:0006633	Y (0.983 | 1-46)	C	1	V5_BLAST_0.9SELF0.4OUT-REDO4-Cluster_162382	V5_UCLUSTfixed_0.90-Cluster_96005	-	-	-	-
pacid=32777292 transcript=Bradi2g42710.3 locus=Bradi2g42710 ID=Bradi2g42710.3.v3.1 annot-version=v3.1	Bradi_Seq6484		-	Y (0.998 | 1-41)	C	1	V5_BLAST_0.9SELF0.4OUT-REDO4-Cluster_162569	V5_UCLUSTfixed_0.90-Cluster_60844	-	-	-	-
pacid=32777311 transcript=Bradi2g41260.4 locus=Bradi2g41260 ID=Bradi2g41260.4.v3.1 annot-version=v3.1	Bradi_Seq6503		-	Y (0.997 | 1-34)	C	1	V5_BLAST_0.9SELF0.4OUT-REDO4-Cluster_162714	V5_UCLUSTfixed_0.90-Cluster_96133	-	-	-	-
pacid=32777312 transcript=Bradi2g41260.8 locus=Bradi2g41260 ID=Bradi2g41260.8.v3.1 annot-version=v3.1	Bradi_Seq6504		-	Y (0.997 | 1-34)	C	1	V5_BLAST_0.9SELF0.4OUT-REDO4-Cluster_162714	V5_UCLUSTfixed_0.90-Cluster_96133	-	-	-	-
pacid=32777313 transcript=Bradi2g41260.9 locus=Bradi2g41260 ID=Bradi2g41260.9.v3.1 annot-version=v3.1	Bradi_Seq6505		-	Y (0.997 | 1-34)	C	1	V5_BLAST_0.9SELF0.4OUT-REDO4-Cluster_162714	V5_UCLUSTfixed_0.90-Cluster_96133	-	-	-	-
pacid=32777366 transcript=Bradi2g20230.1 locus=Bradi2g20230 ID=Bradi2g20230.1.v3.1 annot-version=v3.1	Bradi_Seq6558	F:GO:0051536; F:GO:0003824; F:GO:0051539; F:GO:0016992; P:GO:0009107	F:GO:0003824;F:GO:0051539;F:GO:0016992;F:GO:0051536;P:GO:0009107	Y (0.996 | 1-31)	C	1	V5_BLAST_0.9SELF0.4OUT-REDO4-Cluster_167418	V5_UCLUSTfixed_0.90-Cluster_100554	-	-	-	-
pacid=32777388 transcript=Bradi2g10740.1 locus=Bradi2g10740 ID=Bradi2g10740.1.v3.1 annot-version=v3.1	Bradi_Seq6580		-	Y (0.961 | 1-38)	C	1	V5_BLAST_0.9SELF0.4OUT-REDO4-Cluster_164209	V5_UCLUSTfixed_0.90-Cluster_85231	-	-	-	-
pacid=32777397 transcript=Bradi2g33620.1 locus=Bradi2g33620 ID=Bradi2g33620.1.v3.1 annot-version=v3.1	Bradi_Seq6589		-	Y (1.0 | 1-41)	C	1	V5_BLAST_0.9SELF0.4OUT-REDO4-Cluster_164132	V5_UCLUSTfixed_0.90-Cluster_84857	-	-	-	-
pacid=32777399 transcript=Bradi2g05017.1 locus=Bradi2g05017 ID=Bradi2g05017.1.v3.1 annot-version=v3.1	Bradi_Seq6591		-	Y (0.999 | 1-28)	C	1	V5_BLAST_0.9SELF0.4OUT-REDO4-Cluster_169305	V5_UCLUSTfixed_0.90-Cluster_93312	-	-	-	-
pacid=32777447 transcript=Bradi2g40880.1 locus=Bradi2g40880 ID=Bradi2g40880.1.v3.1 annot-version=v3.1	Bradi_Seq6639		-	Y (0.811 | 1-61)	C	1	V5_BLAST_0.9SELF0.4OUT-REDO4-Cluster_157020	V5_UCLUSTfixed_0.90-Cluster_81067	-	-	-	-
pacid=32777487 transcript=Bradi2g51110.1 locus=Bradi2g51110 ID=Bradi2g51110.1.v3.1 annot-version=v3.1	Bradi_Seq6679	F:GO:0051536; F:GO:0003824; F:GO:0051539; F:GO:0016992; P:GO:0009107	F:GO:0003824;F:GO:0051539;F:GO:0016992;F:GO:0051536;P:GO:0009107	Y (0.979 | 1-24)	C	1	V5_BLAST_0.9SELF0.4OUT-REDO4-Cluster_167418	V5_UCLUSTfixed_0.90-Cluster_100554	-	-	-	-
pacid=32777498 transcript=Bradi2g52610.1 locus=Bradi2g52610 ID=Bradi2g52610.1.v3.1 annot-version=v3.1	Bradi_Seq6690	F:GO:0005524; F:GO:0050515; P:GO:0016114	F:GO:0005524;F:GO:0050515;P:GO:0016114	Y (1.0 | 1-51)	C	1	V5_BLAST_0.9SELF0.4OUT-REDO4-Cluster_163980	V5_UCLUSTfixed_0.90-Cluster_97459	-	-	-	-
pacid=32777505 transcript=Bradi2g56260.1 locus=Bradi2g56260 ID=Bradi2g56260.1.v3.1 annot-version=v3.1	Bradi_Seq6697		-	Y (0.998 | 1-35)	C	1	V5_BLAST_0.9SELF0.4OUT-REDO4-Cluster_163375	V5_UCLUSTfixed_0.90-Cluster_96656	-	-	-	-
pacid=32777510 transcript=Bradi2g05567.2 locus=Bradi2g05567 ID=Bradi2g05567.2.v3.1 annot-version=v3.1	Bradi_Seq6702	F:GO:0005515	F:GO:0005515	Y (0.939 | 1-27)	C	1	V5_BLAST_0.9SELF0.4OUT-REDO4-Cluster_166111	V5_UCLUSTfixed_0.90-Cluster_99423	-	-	-	-
pacid=32777511 transcript=Bradi2g05567.3 locus=Bradi2g05567 ID=Bradi2g05567.3.v3.1 annot-version=v3.1	Bradi_Seq6703	F:GO:0005515	F:GO:0005515	Y (0.939 | 1-27)	C	1	V5_BLAST_0.9SELF0.4OUT-REDO4-Cluster_166111	V5_UCLUSTfixed_0.90-Cluster_99423	-	-	-	-
pacid=32777542 transcript=Bradi2g06460.1 locus=Bradi2g06460 ID=Bradi2g06460.1.v3.1 annot-version=v3.1	Bradi_Seq6734	P:GO:0006353	P:GO:0006353	Y (0.991 | 1-48)	C	1	V5_BLAST_0.9SELF0.4OUT-REDO4-Cluster_164691	V5_UCLUSTfixed_0.90-Cluster_84606	-	-	-	-
pacid=32777543 transcript=Bradi2g06460.3 locus=Bradi2g06460 ID=Bradi2g06460.3.v3.1 annot-version=v3.1	Bradi_Seq6735	P:GO:0006353	P:GO:0006353	Y (0.99 | 1-45)	C	1	V5_BLAST_0.9SELF0.4OUT-REDO4-Cluster_164691	V5_UCLUSTfixed_0.90-Cluster_84606	-	-	-	-
pacid=32777544 transcript=Bradi2g06460.2 locus=Bradi2g06460 ID=Bradi2g06460.2.v3.1 annot-version=v3.1	Bradi_Seq6736		-	Y (0.991 | 1-48)	C	1	V5_BLAST_0.9SELF0.4OUT-REDO4-Cluster_26301	V5_UCLUSTfixed_0.90-Cluster_84606	-	-	-	-
pacid=32777557 transcript=Bradi2g57486.2 locus=Bradi2g57486 ID=Bradi2g57486.2.v3.1 annot-version=v3.1	Bradi_Seq6749		-	Y (0.968 | 1-51)	C	1	V5_BLAST_0.9SELF0.4OUT-REDO4-Cluster_26304	V5_UCLUSTfixed_0.90-Cluster_49934	-	-	-	-
pacid=32777558 transcript=Bradi2g57486.4 locus=Bradi2g57486 ID=Bradi2g57486.4.v3.1 annot-version=v3.1	Bradi_Seq6750		-	Y (0.968 | 1-51)	C	1	V5_BLAST_0.9SELF0.4OUT-REDO4-Cluster_26305	V5_UCLUSTfixed_0.90-Cluster_49934	-	-	-	-
pacid=32777559 transcript=Bradi2g57486.3 locus=Bradi2g57486 ID=Bradi2g57486.3.v3.1 annot-version=v3.1	Bradi_Seq6751		-	Y (0.968 | 1-51)	C	1	V5_BLAST_0.9SELF0.4OUT-REDO4-Cluster_26305	V5_UCLUSTfixed_0.90-Cluster_49934	-	-	-	-
pacid=32777564 transcript=Bradi2g14460.1 locus=Bradi2g14460 ID=Bradi2g14460.1.v3.1 annot-version=v3.1	Bradi_Seq6756		-	Y (1.0 | 1-30)	C	1	V5_BLAST_0.9SELF0.4OUT-REDO4-Cluster_163605	V5_UCLUSTfixed_0.90-Cluster_97059	-	-	-	-
pacid=32777565 transcript=Bradi2g61740.1 locus=Bradi2g61740 ID=Bradi2g61740.1.v3.1 annot-version=v3.1	Bradi_Seq6757		-	Y (0.967 | 1-76)	C	1	V5_BLAST_0.9SELF0.4OUT-REDO4-Cluster_164025	V5_UCLUSTfixed_0.90-Cluster_11936	-	-	-	-
pacid=32777628 transcript=Bradi2g12930.1 locus=Bradi2g12930 ID=Bradi2g12930.1.v3.1 annot-version=v3.1	Bradi_Seq6820		-	Y (0.991 | 1-30)	C	1	V5_BLAST_0.9SELF0.4OUT-REDO4-Cluster_170120	V5_UCLUSTfixed_0.90-Cluster_97262	-	-	-	-
pacid=32777641 transcript=Bradi2g36322.1 locus=Bradi2g36322 ID=Bradi2g36322.1.v3.1 annot-version=v3.1	Bradi_Seq6833	F:GO:0016758; P:GO:0008152	F:GO:0016758;P:GO:0008152	Y (0.992 | 1-41)	C	1	V5_BLAST_0.9SELF0.4OUT-REDO4-Cluster_26308	V5_UCLUSTfixed_0.90-Cluster_86207	-	-	-	-
pacid=32777644 transcript=Bradi2g15790.1 locus=Bradi2g15790 ID=Bradi2g15790.1.v3.1 annot-version=v3.1	Bradi_Seq6836	P:GO:0055114; P:GO:0009082; F:GO:0004455; F:GO:0016491	F:GO:0016491;P:GO:0055114;P:GO:0009082;F:GO:0004455	Y (0.989 | 1-71)	C	1	V5_BLAST_0.9SELF0.4OUT-REDO4-Cluster_165640	V5_UCLUSTfixed_0.90-Cluster_99026	-	-	-	-
pacid=32777657 transcript=Bradi2g23750.1 locus=Bradi2g23750 ID=Bradi2g23750.1.v3.1 annot-version=v3.1	Bradi_Seq6849		-	Y (0.983 | 1-55)	C	1	V5_BLAST_0.9SELF0.4OUT-REDO4-Cluster_167727	V5_UCLUSTfixed_0.90-Cluster_84811	-	-	-	-
pacid=32777660 transcript=Bradi2g17192.1 locus=Bradi2g17192 ID=Bradi2g17192.1.v3.1 annot-version=v3.1	Bradi_Seq6852	P:GO:0055114; F:GO:0016491; P:GO:0008152; F:GO:0015930; P:GO:0006807; F:GO:0016638; P:GO:0006537	P:GO:0006537;F:GO:0016638;F:GO:0016491;P:GO:0006807;P:GO:0008152;P:GO:0055114;F:GO:0015930	Y (0.991 | 1-25)	C	1	V5_BLAST_0.9SELF0.4OUT-REDO4-Cluster_170734	V5_UCLUSTfixed_0.90-Cluster_101328	-	-	-	-
pacid=32777684 transcript=Bradi2g45855.2 locus=Bradi2g45855 ID=Bradi2g45855.2.v3.1 annot-version=v3.1	Bradi_Seq6876		-	Y (1.0 | 1-29)	C	1	V5_BLAST_0.9SELF0.4OUT-REDO4-Cluster_162503	V5_UCLUSTfixed_0.90-Cluster_95924	-	-	-	-
pacid=32777700 transcript=Bradi2g09540.1 locus=Bradi2g09540 ID=Bradi2g09540.1.v3.1 annot-version=v3.1	Bradi_Seq6892	P:GO:0046854	P:GO:0046854	Y (0.997 | 1-61)	C	1	V5_BLAST_0.9SELF0.4OUT-REDO4-Cluster_163571	V5_UCLUSTfixed_0.90-Cluster_97015	-	-	-	-
pacid=32777701 transcript=Bradi2g09540.2 locus=Bradi2g09540 ID=Bradi2g09540.2.v3.1 annot-version=v3.1	Bradi_Seq6893	P:GO:0046854	P:GO:0046854	Y (0.997 | 1-61)	C	1	V5_BLAST_0.9SELF0.4OUT-REDO4-Cluster_163571	V5_UCLUSTfixed_0.90-Cluster_97015	-	-	-	-
pacid=32777757 transcript=Bradi2g00697.1 locus=Bradi2g00697 ID=Bradi2g00697.1.v3.1 annot-version=v3.1	Bradi_Seq6949		-	Y (0.997 | 1-51)	C	1	V5_BLAST_0.9SELF0.4OUT-REDO4-Cluster_169857	V5_UCLUSTfixed_0.90-Cluster_101451	-	-	-	-
pacid=32777758 transcript=Bradi2g00697.2 locus=Bradi2g00697 ID=Bradi2g00697.2.v3.1 annot-version=v3.1	Bradi_Seq6950		-	Y (0.997 | 1-51)	C	1	V5_BLAST_0.9SELF0.4OUT-REDO4-Cluster_169857	V5_UCLUSTfixed_0.90-Cluster_101451	-	-	-	-
pacid=32777782 transcript=Bradi2g46520.1 locus=Bradi2g46520 ID=Bradi2g46520.1.v3.1 annot-version=v3.1	Bradi_Seq6974	P:GO:0006412; C:GO:0005840; C:GO:0005622; F:GO:0003735; F:GO:0003723	F:GO:0003723;F:GO:0003735;C:GO:0005840;C:GO:0005622;P:GO:0006412	Y (0.998 | 1-39)	C	1	V5_BLAST_0.9SELF0.4OUT-REDO4-Cluster_163395	V5_UCLUSTfixed_0.90-Cluster_84696	-	-	-	-
pacid=32777802 transcript=Bradi2g12870.2 locus=Bradi2g12870 ID=Bradi2g12870.2.v3.1 annot-version=v3.1	Bradi_Seq6994	F:GO:0016747	F:GO:0016747	Y (0.926 | 1-49)	C	1	V5_BLAST_0.9SELF0.4OUT-REDO4-Cluster_162938	V5_UCLUSTfixed_0.90-Cluster_96361	-	-	-	-
pacid=32777803 transcript=Bradi2g12870.1 locus=Bradi2g12870 ID=Bradi2g12870.1.v3.1 annot-version=v3.1	Bradi_Seq6995	F:GO:0016747	F:GO:0016747	Y (0.999 | 1-26)	C	1	V5_BLAST_0.9SELF0.4OUT-REDO4-Cluster_162938	V5_UCLUSTfixed_0.90-Cluster_96361	-	-	-	-
pacid=32777804 transcript=Bradi2g12870.3 locus=Bradi2g12870 ID=Bradi2g12870.3.v3.1 annot-version=v3.1	Bradi_Seq6996		-	Y (0.926 | 1-49)	C	1	V5_BLAST_0.9SELF0.4OUT-REDO4-Cluster_26309	V5_UCLUSTfixed_0.90-Cluster_96361	-	-	-	-
pacid=32777806 transcript=Bradi2g12870.5 locus=Bradi2g12870 ID=Bradi2g12870.5.v3.1 annot-version=v3.1	Bradi_Seq6998		-	Y (0.999 | 1-26)	C	1	V5_BLAST_0.9SELF0.4OUT-REDO4-Cluster_26310	V5_UCLUSTfixed_0.90-Cluster_96361	-	-	-	-
pacid=32777814 transcript=Bradi2g14567.2 locus=Bradi2g14567 ID=Bradi2g14567.2.v3.1 annot-version=v3.1	Bradi_Seq7006	F:GO:0016987; P:GO:0006355; P:GO:0006352; F:GO:0003700; F:GO:0003677	F:GO:0016987;F:GO:0003677;F:GO:0003700;P:GO:0006355;P:GO:0006352	Y (0.986 | 1-72)	C	1	V5_BLAST_0.9SELF0.4OUT-REDO4-Cluster_169292	V5_UCLUSTfixed_0.90-Cluster_84865	-	-	-	-
pacid=32777844 transcript=Bradi2g37902.1 locus=Bradi2g37902 ID=Bradi2g37902.1.v3.1 annot-version=v3.1	Bradi_Seq7036		-	Y (0.991 | 1-34)	C	1	V5_BLAST_0.9SELF0.4OUT-REDO4-Cluster_26311	V5_UCLUSTfixed_0.90-Cluster_11937	-	-	-	-
pacid=32777855 transcript=Bradi2g17200.3 locus=Bradi2g17200 ID=Bradi2g17200.3.v3.1 annot-version=v3.1	Bradi_Seq7047	F:GO:0051536; F:GO:0009055	F:GO:0009055;F:GO:0051536	Y (0.994 | 1-53)	C	1	V5_BLAST_0.9SELF0.4OUT-REDO4-Cluster_164352	V5_UCLUSTfixed_0.90-Cluster_97131	-	-	-	-
pacid=32777862 transcript=Bradi2g47320.1 locus=Bradi2g47320 ID=Bradi2g47320.1.v3.1 annot-version=v3.1	Bradi_Seq7054		-	Y (0.957 | 1-21)	C	1	V5_BLAST_0.9SELF0.4OUT-REDO4-Cluster_154387	V5_UCLUSTfixed_0.90-Cluster_90168	-	-	-	-
pacid=32777866 transcript=Bradi2g28000.1 locus=Bradi2g28000 ID=Bradi2g28000.1.v3.1 annot-version=v3.1	Bradi_Seq7058		-	Y (0.984 | 1-22)	C	1	V5_BLAST_0.9SELF0.4OUT-REDO4-Cluster_170457	V5_UCLUSTfixed_0.90-Cluster_103073	-	-	-	-
pacid=32777872 transcript=Bradi2g21050.4 locus=Bradi2g21050 ID=Bradi2g21050.4.v3.1 annot-version=v3.1	Bradi_Seq7064	P:GO:0006529; F:GO:0004066	P:GO:0006529;F:GO:0004066	Y (0.999 | 1-29)	C	1	V5_BLAST_0.9SELF0.4OUT-REDO4-Cluster_165920	V5_UCLUSTfixed_0.90-Cluster_94047	-	-	-	-
pacid=32777913 transcript=Bradi2g15592.1 locus=Bradi2g15592 ID=Bradi2g15592.1.v3.1 annot-version=v3.1	Bradi_Seq7105		-	Y (0.928 | 1-51)	C	1	V5_BLAST_0.9SELF0.4OUT-REDO4-Cluster_26313	V5_UCLUSTfixed_0.90-Cluster_50356	-	-	-	-
pacid=32777920 transcript=Bradi2g33070.1 locus=Bradi2g33070 ID=Bradi2g33070.1.v3.1 annot-version=v3.1	Bradi_Seq7112	P:GO:0045454; F:GO:0015035; P:GO:0006662	F:GO:0015035;P:GO:0006662;P:GO:0045454	Y (0.972 | 1-42)	C	1	V5_BLAST_0.9SELF0.4OUT-REDO4-Cluster_162567	V5_UCLUSTfixed_0.90-Cluster_97823	-	-	-	-
pacid=32777921 transcript=Bradi2g33070.2 locus=Bradi2g33070 ID=Bradi2g33070.2.v3.1 annot-version=v3.1	Bradi_Seq7113	P:GO:0045454; F:GO:0015035; P:GO:0006662	F:GO:0015035;P:GO:0006662;P:GO:0045454	Y (0.972 | 1-42)	C	1	V5_BLAST_0.9SELF0.4OUT-REDO4-Cluster_26314	V5_UCLUSTfixed_0.90-Cluster_11939	-	-	-	-
pacid=32777939 transcript=Bradi2g16290.1 locus=Bradi2g16290 ID=Bradi2g16290.1.v3.1 annot-version=v3.1	Bradi_Seq7131	C:GO:0016020; P:GO:0009765	C:GO:0016020;P:GO:0009765	Y (0.999 | 1-23)	C	1	V5_BLAST_0.9SELF0.4OUT-REDO4-Cluster_164068	V5_UCLUSTfixed_0.90-Cluster_97916	-	-	-	-
pacid=32777948 transcript=Bradi2g40830.1 locus=Bradi2g40830 ID=Bradi2g40830.1.v3.1 annot-version=v3.1	Bradi_Seq7140		-	Y (0.86 | 1-42)	C	1	V5_BLAST_0.9SELF0.4OUT-REDO4-Cluster_169050	V5_UCLUSTfixed_0.90-Cluster_101866	-	-	-	-
pacid=32777961 transcript=Bradi2g23260.3 locus=Bradi2g23260 ID=Bradi2g23260.3.v3.1 annot-version=v3.1	Bradi_Seq7153	P:GO:0006412; C:GO:0005840; C:GO:0005622; F:GO:0003735	F:GO:0003735;C:GO:0005840;C:GO:0005622;P:GO:0006412	Y (0.982 | 1-49)	C	1	V5_BLAST_0.9SELF0.4OUT-REDO4-Cluster_156924	V5_UCLUSTfixed_0.90-Cluster_96056	-	-	-	-
pacid=32777962 transcript=Bradi2g23260.2 locus=Bradi2g23260 ID=Bradi2g23260.2.v3.1 annot-version=v3.1	Bradi_Seq7154	P:GO:0006412; C:GO:0005840; C:GO:0005622; F:GO:0003735	F:GO:0003735;C:GO:0005840;C:GO:0005622;P:GO:0006412	Y (0.982 | 1-49)	C	1	V5_BLAST_0.9SELF0.4OUT-REDO4-Cluster_156924	V5_UCLUSTfixed_0.90-Cluster_96056	-	-	-	-
pacid=32778005 transcript=Bradi2g54127.1 locus=Bradi2g54127 ID=Bradi2g54127.1.v3.1 annot-version=v3.1	Bradi_Seq7197		-	Y (0.93 | 1-41)	C	1	V5_BLAST_0.9SELF0.4OUT-REDO4-Cluster_167771	V5_UCLUSTfixed_0.90-Cluster_100868	-	-	-	-
pacid=32778012 transcript=Bradi2g11360.4 locus=Bradi2g11360 ID=Bradi2g11360.4.v3.1 annot-version=v3.1	Bradi_Seq7204		-	Y (0.982 | 1-50)	C	1	V5_BLAST_0.9SELF0.4OUT-REDO4-Cluster_165260	V5_UCLUSTfixed_0.90-Cluster_98678	-	-	-	-
pacid=32778013 transcript=Bradi2g11360.1 locus=Bradi2g11360 ID=Bradi2g11360.1.v3.1 annot-version=v3.1	Bradi_Seq7205		-	Y (0.982 | 1-50)	C	1	V5_BLAST_0.9SELF0.4OUT-REDO4-Cluster_165260	V5_UCLUSTfixed_0.90-Cluster_98678	-	-	-	-
pacid=32778014 transcript=Bradi2g11360.2 locus=Bradi2g11360 ID=Bradi2g11360.2.v3.1 annot-version=v3.1	Bradi_Seq7206		-	Y (0.982 | 1-50)	C	1	V5_BLAST_0.9SELF0.4OUT-REDO4-Cluster_165260	V5_UCLUSTfixed_0.90-Cluster_98678	-	-	-	-
pacid=32778015 transcript=Bradi2g11360.3 locus=Bradi2g11360 ID=Bradi2g11360.3.v3.1 annot-version=v3.1	Bradi_Seq7207		-	Y (0.982 | 1-50)	C	1	V5_BLAST_0.9SELF0.4OUT-REDO4-Cluster_165260	V5_UCLUSTfixed_0.90-Cluster_98678	-	-	-	-
pacid=32778022 transcript=Bradi2g45030.1 locus=Bradi2g45030 ID=Bradi2g45030.1.v3.1 annot-version=v3.1	Bradi_Seq7214		-	Y (1.0 | 1-39)	C	1	V5_BLAST_0.9SELF0.4OUT-REDO4-Cluster_151114	V5_UCLUSTfixed_0.90-Cluster_86392	-	-	-	-
pacid=32778040 transcript=Bradi2g14101.1 locus=Bradi2g14101 ID=Bradi2g14101.1.v3.1 annot-version=v3.1	Bradi_Seq7232	P:GO:0006334; C:GO:0005634; F:GO:0003677; C:GO:0000786	C:GO:0005634;F:GO:0003677;C:GO:0000786;P:GO:0006334	Y (0.713 | 1-42)	C	1	V5_BLAST_0.9SELF0.4OUT-REDO4-Cluster_169572	V5_UCLUSTfixed_0.90-Cluster_49936	-	-	-	-
pacid=32778041 transcript=Bradi2g14101.2 locus=Bradi2g14101 ID=Bradi2g14101.2.v3.1 annot-version=v3.1	Bradi_Seq7233	P:GO:0006334; C:GO:0005634; F:GO:0003677; C:GO:0000786	C:GO:0005634;F:GO:0003677;C:GO:0000786;P:GO:0006334	Y (0.713 | 1-42)	C	1	V5_BLAST_0.9SELF0.4OUT-REDO4-Cluster_169572	V5_UCLUSTfixed_0.90-Cluster_49936	-	-	-	-
pacid=32778043 transcript=Bradi2g38183.1 locus=Bradi2g38183 ID=Bradi2g38183.1.v3.1 annot-version=v3.1	Bradi_Seq7235		-	Y (0.84 | 1-42)	C	1	V5_BLAST_0.9SELF0.4OUT-REDO4-Cluster_26315	V5_UCLUSTfixed_0.90-Cluster_50671	-	-	-	-
pacid=32778044 transcript=Bradi2g38183.2 locus=Bradi2g38183 ID=Bradi2g38183.2.v3.1 annot-version=v3.1	Bradi_Seq7236		-	Y (0.84 | 1-42)	C	1	V5_BLAST_0.9SELF0.4OUT-REDO4-Cluster_28485	V5_UCLUSTfixed_0.90-Cluster_50671	-	-	-	-
pacid=32778052 transcript=Bradi2g07076.1 locus=Bradi2g07076 ID=Bradi2g07076.1.v3.1 annot-version=v3.1	Bradi_Seq7244	F:GO:0016887; F:GO:0005524; C:GO:0016021; P:GO:0006810; F:GO:0005215	F:GO:0016887;F:GO:0005524;C:GO:0016021;P:GO:0006810;F:GO:0005215	Y (0.937 | 1-52)	C	1	V5_BLAST_0.9SELF0.4OUT-REDO4-Cluster_163465	V5_UCLUSTfixed_0.90-Cluster_96899	-	-	-	-
pacid=32778053 transcript=Bradi2g26390.1 locus=Bradi2g26390 ID=Bradi2g26390.1.v3.1 annot-version=v3.1	Bradi_Seq7245	F:GO:0008270; F:GO:0005515	F:GO:0008270;F:GO:0005515	Y (0.739 | 1-79)	C	1	V5_BLAST_0.9SELF0.4OUT-REDO4-Cluster_170833	V5_UCLUSTfixed_0.90-Cluster_85972	-	-	-	-
pacid=32778132 transcript=Bradi2g21970.3 locus=Bradi2g21970 ID=Bradi2g21970.3.v3.1 annot-version=v3.1	Bradi_Seq7324	P:GO:0006355; C:GO:0005634	C:GO:0005634;P:GO:0006355	Y (0.762 | 1-58)	C	1	V5_BLAST_0.9SELF0.4OUT-REDO4-Cluster_163929	V5_UCLUSTfixed_0.90-Cluster_97402	-	-	-	-
pacid=32778133 transcript=Bradi2g21970.2 locus=Bradi2g21970 ID=Bradi2g21970.2.v3.1 annot-version=v3.1	Bradi_Seq7325	P:GO:0006355; C:GO:0005634	C:GO:0005634;P:GO:0006355	Y (0.762 | 1-58)	C	1	V5_BLAST_0.9SELF0.4OUT-REDO4-Cluster_163929	V5_UCLUSTfixed_0.90-Cluster_97402	-	-	-	-
pacid=32778134 transcript=Bradi2g21970.4 locus=Bradi2g21970 ID=Bradi2g21970.4.v3.1 annot-version=v3.1	Bradi_Seq7326	P:GO:0006355; C:GO:0005634	C:GO:0005634;P:GO:0006355	Y (0.762 | 1-58)	C	1	V5_BLAST_0.9SELF0.4OUT-REDO4-Cluster_163929	V5_UCLUSTfixed_0.90-Cluster_97402	-	-	-	-
pacid=32778135 transcript=Bradi2g21970.6 locus=Bradi2g21970 ID=Bradi2g21970.6.v3.1 annot-version=v3.1	Bradi_Seq7327	P:GO:0006355; C:GO:0005634	C:GO:0005634;P:GO:0006355	Y (0.762 | 1-58)	C	1	V5_BLAST_0.9SELF0.4OUT-REDO4-Cluster_163929	V5_UCLUSTfixed_0.90-Cluster_97402	-	-	-	-
pacid=32778136 transcript=Bradi2g21970.1 locus=Bradi2g21970 ID=Bradi2g21970.1.v3.1 annot-version=v3.1	Bradi_Seq7328	P:GO:0006355; C:GO:0005634	C:GO:0005634;P:GO:0006355	Y (0.716 | 1-61)	C	1	V5_BLAST_0.9SELF0.4OUT-REDO4-Cluster_163929	V5_UCLUSTfixed_0.90-Cluster_97402	-	-	-	-
pacid=32778156 transcript=Bradi2g14670.1 locus=Bradi2g14670 ID=Bradi2g14670.1.v3.1 annot-version=v3.1	Bradi_Seq7348	F:GO:0003677	F:GO:0003677	Y (0.963 | 1-38)	C	1	V5_BLAST_0.9SELF0.4OUT-REDO4-Cluster_165732	V5_UCLUSTfixed_0.90-Cluster_84827	-	-	-	-
pacid=32778167 transcript=Bradi2g01890.1 locus=Bradi2g01890 ID=Bradi2g01890.1.v3.1 annot-version=v3.1	Bradi_Seq7359		-	Y (1.0 | 1-51)	C	1	V5_BLAST_0.9SELF0.4OUT-REDO4-Cluster_167160	V5_UCLUSTfixed_0.90-Cluster_90120	-	-	-	-
pacid=32778170 transcript=Bradi2g16030.1 locus=Bradi2g16030 ID=Bradi2g16030.1.v3.1 annot-version=v3.1	Bradi_Seq7362		-	Y (0.958 | 1-34)	C	1	V5_BLAST_0.9SELF0.4OUT-REDO4-Cluster_146469	V5_UCLUSTfixed_0.90-Cluster_81375	-	-	-	-
pacid=32778171 transcript=Bradi2g08737.1 locus=Bradi2g08737 ID=Bradi2g08737.1.v3.1 annot-version=v3.1	Bradi_Seq7363		-	Y (0.934 | 1-36)	C	1	V5_BLAST_0.9SELF0.4OUT-REDO4-Cluster_151128	V5_UCLUSTfixed_0.90-Cluster_86408	-	UniqueCluster_1155	-	X
pacid=32778189 transcript=Bradi2g25930.1 locus=Bradi2g25930 ID=Bradi2g25930.1.v3.1 annot-version=v3.1	Bradi_Seq7381	P:GO:0000105	P:GO:0000105	Y (0.995 | 1-51)	C	1	V5_BLAST_0.9SELF0.4OUT-REDO4-Cluster_165927	V5_UCLUSTfixed_0.90-Cluster_97753	-	-	-	-
pacid=32778206 transcript=Bradi2g51460.1 locus=Bradi2g51460 ID=Bradi2g51460.1.v3.1 annot-version=v3.1	Bradi_Seq7398		-	Y (0.934 | 1-39)	C	1	V5_BLAST_0.9SELF0.4OUT-REDO4-Cluster_26317	V5_UCLUSTfixed_0.90-Cluster_11940	-	-	-	-
pacid=32778225 transcript=Bradi2g45970.5 locus=Bradi2g45970 ID=Bradi2g45970.5.v3.1 annot-version=v3.1	Bradi_Seq7417		-	Y (0.996 | 1-40)	C	1	V5_BLAST_0.9SELF0.4OUT-REDO4-Cluster_162642	V5_UCLUSTfixed_0.90-Cluster_84751	-	-	-	-
pacid=32778238 transcript=Bradi2g44950.1 locus=Bradi2g44950 ID=Bradi2g44950.1.v3.1 annot-version=v3.1	Bradi_Seq7430		-	Y (0.869 | 1-25)	C	1	V5_BLAST_0.9SELF0.4OUT-REDO4-Cluster_162369	V5_UCLUSTfixed_0.90-Cluster_84651	-	-	-	-
pacid=32778240 transcript=Bradi2g27160.1 locus=Bradi2g27160 ID=Bradi2g27160.1.v3.1 annot-version=v3.1	Bradi_Seq7432		-	Y (0.968 | 1-81)	C	1	V5_BLAST_0.9SELF0.4OUT-REDO4-Cluster_164467	V5_UCLUSTfixed_0.90-Cluster_84875	-	-	-	-
pacid=32778241 transcript=Bradi2g27160.2 locus=Bradi2g27160 ID=Bradi2g27160.2.v3.1 annot-version=v3.1	Bradi_Seq7433		-	Y (0.968 | 1-81)	C	1	V5_BLAST_0.9SELF0.4OUT-REDO4-Cluster_164467	V5_UCLUSTfixed_0.90-Cluster_84875	-	-	-	-
pacid=32778244 transcript=Bradi2g59119.1 locus=Bradi2g59119 ID=Bradi2g59119.1.v3.1 annot-version=v3.1	Bradi_Seq7436	F:GO:0046983; F:GO:0003677	F:GO:0003677;F:GO:0046983	Y (0.864 | 1-50)	C	1	V5_BLAST_0.9SELF0.4OUT-REDO4-Cluster_26318	V5_UCLUSTfixed_0.90-Cluster_80911	-	-	-	-
pacid=32778245 transcript=Bradi2g59119.2 locus=Bradi2g59119 ID=Bradi2g59119.2.v3.1 annot-version=v3.1	Bradi_Seq7437	F:GO:0046983; F:GO:0003677	F:GO:0003677;F:GO:0046983	Y (0.864 | 1-50)	C	1	V5_BLAST_0.9SELF0.4OUT-REDO4-Cluster_26318	V5_UCLUSTfixed_0.90-Cluster_80911	-	-	-	-
pacid=32778259 transcript=Bradi2g32290.4 locus=Bradi2g32290 ID=Bradi2g32290.4.v3.1 annot-version=v3.1	Bradi_Seq7451		-	Y (0.997 | 1-27)	C	1	V5_BLAST_0.9SELF0.4OUT-REDO4-Cluster_170997	V5_UCLUSTfixed_0.90-Cluster_103489	-	-	-	-
pacid=32778260 transcript=Bradi2g32290.2 locus=Bradi2g32290 ID=Bradi2g32290.2.v3.1 annot-version=v3.1	Bradi_Seq7452		-	Y (0.997 | 1-27)	C	1	V5_BLAST_0.9SELF0.4OUT-REDO4-Cluster_170997	V5_UCLUSTfixed_0.90-Cluster_103489	-	-	-	-
pacid=32778261 transcript=Bradi2g32290.5 locus=Bradi2g32290 ID=Bradi2g32290.5.v3.1 annot-version=v3.1	Bradi_Seq7453		-	Y (0.997 | 1-27)	C	1	V5_BLAST_0.9SELF0.4OUT-REDO4-Cluster_170997	V5_UCLUSTfixed_0.90-Cluster_103489	-	-	-	-
pacid=32778262 transcript=Bradi2g32290.3 locus=Bradi2g32290 ID=Bradi2g32290.3.v3.1 annot-version=v3.1	Bradi_Seq7454		-	Y (0.997 | 1-27)	C	1	V5_BLAST_0.9SELF0.4OUT-REDO4-Cluster_170997	V5_UCLUSTfixed_0.90-Cluster_103489	-	-	-	-
pacid=32778275 transcript=Bradi2g58397.1 locus=Bradi2g58397 ID=Bradi2g58397.1.v3.1 annot-version=v3.1	Bradi_Seq7467		-	Y (0.956 | 1-30)	C	1	V5_BLAST_0.9SELF0.4OUT-REDO4-Cluster_160675	V5_UCLUSTfixed_0.90-Cluster_84586	-	-	-	-
pacid=32778276 transcript=Bradi2g58397.2 locus=Bradi2g58397 ID=Bradi2g58397.2.v3.1 annot-version=v3.1	Bradi_Seq7468		-	Y (0.956 | 1-30)	C	1	V5_BLAST_0.9SELF0.4OUT-REDO4-Cluster_160675	V5_UCLUSTfixed_0.90-Cluster_84586	-	-	-	-
pacid=32778278 transcript=Bradi2g01870.1 locus=Bradi2g01870 ID=Bradi2g01870.1.v3.1 annot-version=v3.1	Bradi_Seq7470	P:GO:0016226	P:GO:0016226	Y (0.997 | 1-28)	C	1	V5_BLAST_0.9SELF0.4OUT-REDO4-Cluster_26319	V5_UCLUSTfixed_0.90-Cluster_99340	-	-	-	-
pacid=32778279 transcript=Bradi2g01870.3 locus=Bradi2g01870 ID=Bradi2g01870.3.v3.1 annot-version=v3.1	Bradi_Seq7471	P:GO:0016226	P:GO:0016226	Y (0.997 | 1-28)	C	1	V5_BLAST_0.9SELF0.4OUT-REDO4-Cluster_166021	V5_UCLUSTfixed_0.90-Cluster_99340	-	-	-	-
pacid=32778280 transcript=Bradi2g01870.2 locus=Bradi2g01870 ID=Bradi2g01870.2.v3.1 annot-version=v3.1	Bradi_Seq7472	P:GO:0016226	P:GO:0016226	Y (0.997 | 1-28)	C	1	V5_BLAST_0.9SELF0.4OUT-REDO4-Cluster_166021	V5_UCLUSTfixed_0.90-Cluster_99340	-	-	-	-
pacid=32778319 transcript=Bradi2g44920.1 locus=Bradi2g44920 ID=Bradi2g44920.1.v3.1 annot-version=v3.1	Bradi_Seq7511		-	Y (0.999 | 1-21)	C	1	V5_BLAST_0.9SELF0.4OUT-REDO4-Cluster_162615	V5_UCLUSTfixed_0.90-Cluster_95777	-	-	-	-
pacid=32778320 transcript=Bradi2g44920.2 locus=Bradi2g44920 ID=Bradi2g44920.2.v3.1 annot-version=v3.1	Bradi_Seq7512		-	Y (0.999 | 1-21)	C	1	V5_BLAST_0.9SELF0.4OUT-REDO4-Cluster_162615	V5_UCLUSTfixed_0.90-Cluster_95777	-	-	-	-
pacid=32778330 transcript=Bradi2g24764.2 locus=Bradi2g24764 ID=Bradi2g24764.2.v3.1 annot-version=v3.1	Bradi_Seq7522		-	Y (0.959 | 1-21)	C	1	V5_BLAST_0.9SELF0.4OUT-REDO4-Cluster_26321	V5_UCLUSTfixed_0.90-Cluster_50244	-	-	-	-
pacid=32778332 transcript=Bradi2g23380.3 locus=Bradi2g23380 ID=Bradi2g23380.3.v3.1 annot-version=v3.1	Bradi_Seq7524	P:GO:0006457	P:GO:0006457	Y (0.986 | 1-54)	C	1	V5_BLAST_0.9SELF0.4OUT-REDO4-Cluster_155584	V5_UCLUSTfixed_0.90-Cluster_90958	-	-	UniqueCluster_397	X
pacid=32778339 transcript=Bradi2g31660.2 locus=Bradi2g31660 ID=Bradi2g31660.2.v3.1 annot-version=v3.1	Bradi_Seq7531		-	Y (0.97 | 1-90)	C	1	V5_BLAST_0.9SELF0.4OUT-REDO4-Cluster_166571	V5_UCLUSTfixed_0.90-Cluster_98158	-	-	-	-
pacid=32778347 transcript=Bradi2g34140.1 locus=Bradi2g34140 ID=Bradi2g34140.1.v3.1 annot-version=v3.1	Bradi_Seq7539		-	Y (0.996 | 1-31)	C	1	V5_BLAST_0.9SELF0.4OUT-REDO4-Cluster_26322	V5_UCLUSTfixed_0.90-Cluster_84906	-	-	-	-
pacid=32778364 transcript=Bradi2g42275.1 locus=Bradi2g42275 ID=Bradi2g42275.1.v3.1 annot-version=v3.1	Bradi_Seq7556		-	Y (0.993 | 1-38)	C	1	V5_BLAST_0.9SELF0.4OUT-REDO4-Cluster_150893	V5_UCLUSTfixed_0.90-Cluster_68313	-	-	-	-
pacid=32778367 transcript=Bradi2g27060.1 locus=Bradi2g27060 ID=Bradi2g27060.1.v3.1 annot-version=v3.1	Bradi_Seq7559	C:GO:0017119; P:GO:0006891	C:GO:0017119;P:GO:0006891	Y (0.989 | 1-30)	C	1	V5_BLAST_0.9SELF0.4OUT-REDO4-Cluster_167548	V5_UCLUSTfixed_0.90-Cluster_100678	-	-	-	-
pacid=32778392 transcript=Bradi2g12440.2 locus=Bradi2g12440 ID=Bradi2g12440.2.v3.1 annot-version=v3.1	Bradi_Seq7584	P:GO:0055114; F:GO:0016491	F:GO:0016491;P:GO:0055114	Y (0.831 | 1-35)	C	1	V5_BLAST_0.9SELF0.4OUT-REDO4-Cluster_164702	V5_UCLUSTfixed_0.90-Cluster_81572	-	-	-	-
pacid=32778393 transcript=Bradi2g12440.4 locus=Bradi2g12440 ID=Bradi2g12440.4.v3.1 annot-version=v3.1	Bradi_Seq7585	P:GO:0055114; F:GO:0016491	F:GO:0016491;P:GO:0055114	Y (0.831 | 1-35)	C	1	V5_BLAST_0.9SELF0.4OUT-REDO4-Cluster_164702	V5_UCLUSTfixed_0.90-Cluster_81572	-	-	-	-
pacid=32778394 transcript=Bradi2g12440.1 locus=Bradi2g12440 ID=Bradi2g12440.1.v3.1 annot-version=v3.1	Bradi_Seq7586	P:GO:0055114; F:GO:0016491	F:GO:0016491;P:GO:0055114	Y (0.831 | 1-35)	C	1	V5_BLAST_0.9SELF0.4OUT-REDO4-Cluster_164702	V5_UCLUSTfixed_0.90-Cluster_81572	-	-	-	-
pacid=32778395 transcript=Bradi2g12440.3 locus=Bradi2g12440 ID=Bradi2g12440.3.v3.1 annot-version=v3.1	Bradi_Seq7587	P:GO:0055114; F:GO:0016491	F:GO:0016491;P:GO:0055114	Y (0.831 | 1-35)	C	1	V5_BLAST_0.9SELF0.4OUT-REDO4-Cluster_164702	V5_UCLUSTfixed_0.90-Cluster_81572	-	-	-	-
pacid=32778454 transcript=Bradi2g48590.1 locus=Bradi2g48590 ID=Bradi2g48590.1.v3.1 annot-version=v3.1	Bradi_Seq7646	P:GO:0009116	P:GO:0009116	Y (0.985 | 1-56)	C	1	V5_BLAST_0.9SELF0.4OUT-REDO4-Cluster_165290	V5_UCLUSTfixed_0.90-Cluster_97935	-	-	-	-
pacid=32778461 transcript=Bradi2g18750.1 locus=Bradi2g18750 ID=Bradi2g18750.1.v3.1 annot-version=v3.1	Bradi_Seq7653		-	Y (0.989 | 1-68)	C	1	V5_BLAST_0.9SELF0.4OUT-REDO4-Cluster_169126	V5_UCLUSTfixed_0.90-Cluster_101936	-	-	-	-
pacid=32778477 transcript=Bradi2g24323.1 locus=Bradi2g24323 ID=Bradi2g24323.1.v3.1 annot-version=v3.1	Bradi_Seq7669		-	Y (0.999 | 1-81)	C	1	V5_BLAST_0.9SELF0.4OUT-REDO4-Cluster_29008	V5_UCLUSTfixed_0.90-Cluster_49937	-	-	-	-
pacid=32778478 transcript=Bradi2g24323.4 locus=Bradi2g24323 ID=Bradi2g24323.4.v3.1 annot-version=v3.1	Bradi_Seq7670		-	Y (0.999 | 1-81)	C	1	V5_BLAST_0.9SELF0.4OUT-REDO4-Cluster_29008	V5_UCLUSTfixed_0.90-Cluster_49937	-	-	-	-
pacid=32778479 transcript=Bradi2g24323.2 locus=Bradi2g24323 ID=Bradi2g24323.2.v3.1 annot-version=v3.1	Bradi_Seq7671		-	Y (0.999 | 1-81)	C	1	V5_BLAST_0.9SELF0.4OUT-REDO4-Cluster_26325	V5_UCLUSTfixed_0.90-Cluster_49937	-	-	-	-
pacid=32778480 transcript=Bradi2g24323.5 locus=Bradi2g24323 ID=Bradi2g24323.5.v3.1 annot-version=v3.1	Bradi_Seq7672		-	Y (0.999 | 1-81)	C	1	V5_BLAST_0.9SELF0.4OUT-REDO4-Cluster_29008	V5_UCLUSTfixed_0.90-Cluster_49937	-	-	-	-
pacid=32778481 transcript=Bradi2g24323.3 locus=Bradi2g24323 ID=Bradi2g24323.3.v3.1 annot-version=v3.1	Bradi_Seq7673		-	Y (0.999 | 1-81)	C	1	V5_BLAST_0.9SELF0.4OUT-REDO4-Cluster_29008	V5_UCLUSTfixed_0.90-Cluster_49937	-	-	-	-
pacid=32778553 transcript=Bradi2g10617.2 locus=Bradi2g10617 ID=Bradi2g10617.2.v3.1 annot-version=v3.1	Bradi_Seq7745		-	Y (0.987 | 1-36)	C	1	V5_BLAST_0.9SELF0.4OUT-REDO4-Cluster_26326	V5_UCLUSTfixed_0.90-Cluster_82753	-	UniqueCluster_1842	-	X
pacid=32778565 transcript=Bradi2g12900.2 locus=Bradi2g12900 ID=Bradi2g12900.2.v3.1 annot-version=v3.1	Bradi_Seq7757	P:GO:0006468; F:GO:0004672	F:GO:0004672;P:GO:0006468	Y (0.798 | 1-48)	C	1	V5_BLAST_0.9SELF0.4OUT-REDO4-Cluster_171010	V5_UCLUSTfixed_0.90-Cluster_103499	-	-	-	-
pacid=32778567 transcript=Bradi2g12900.4 locus=Bradi2g12900 ID=Bradi2g12900.4.v3.1 annot-version=v3.1	Bradi_Seq7759	P:GO:0006468; F:GO:0005524; F:GO:0004672	F:GO:0005524;F:GO:0004672;P:GO:0006468	Y (0.798 | 1-48)	C	1	V5_BLAST_0.9SELF0.4OUT-REDO4-Cluster_26327	V5_UCLUSTfixed_0.90-Cluster_103499	-	-	-	-
pacid=32778568 transcript=Bradi2g12900.5 locus=Bradi2g12900 ID=Bradi2g12900.5.v3.1 annot-version=v3.1	Bradi_Seq7760	P:GO:0006468; F:GO:0004672	F:GO:0004672;P:GO:0006468	Y (0.798 | 1-48)	C	1	V5_BLAST_0.9SELF0.4OUT-REDO4-Cluster_171010	V5_UCLUSTfixed_0.90-Cluster_103499	-	-	-	-
pacid=32778639 transcript=Bradi2g51716.1 locus=Bradi2g51716 ID=Bradi2g51716.1.v3.1 annot-version=v3.1	Bradi_Seq7831		-	Y (0.971 | 1-21)	C	1	V5_BLAST_0.9SELF0.4OUT-REDO4-Cluster_164385	V5_UCLUSTfixed_0.90-Cluster_84577	-	-	-	-
pacid=32778660 transcript=Bradi2g50130.12 locus=Bradi2g50130 ID=Bradi2g50130.12.v3.1 annot-version=v3.1	Bradi_Seq7852		-	Y (0.959 | 1-41)	C	1	V5_BLAST_0.9SELF0.4OUT-REDO4-Cluster_164498	V5_UCLUSTfixed_0.90-Cluster_84581	-	-	-	-
pacid=32778661 transcript=Bradi2g50130.6 locus=Bradi2g50130 ID=Bradi2g50130.6.v3.1 annot-version=v3.1	Bradi_Seq7853		-	Y (0.959 | 1-41)	C	1	V5_BLAST_0.9SELF0.4OUT-REDO4-Cluster_164498	V5_UCLUSTfixed_0.90-Cluster_84581	-	-	-	-
pacid=32778662 transcript=Bradi2g50130.13 locus=Bradi2g50130 ID=Bradi2g50130.13.v3.1 annot-version=v3.1	Bradi_Seq7854		-	Y (0.959 | 1-41)	C	1	V5_BLAST_0.9SELF0.4OUT-REDO4-Cluster_164498	V5_UCLUSTfixed_0.90-Cluster_84581	-	-	-	-
pacid=32778663 transcript=Bradi2g50130.7 locus=Bradi2g50130 ID=Bradi2g50130.7.v3.1 annot-version=v3.1	Bradi_Seq7855		-	Y (0.959 | 1-41)	C	1	V5_BLAST_0.9SELF0.4OUT-REDO4-Cluster_164498	V5_UCLUSTfixed_0.90-Cluster_84581	-	-	-	-
pacid=32778664 transcript=Bradi2g50130.14 locus=Bradi2g50130 ID=Bradi2g50130.14.v3.1 annot-version=v3.1	Bradi_Seq7856		-	Y (0.959 | 1-41)	C	1	V5_BLAST_0.9SELF0.4OUT-REDO4-Cluster_164498	V5_UCLUSTfixed_0.90-Cluster_84581	-	-	-	-
pacid=32778665 transcript=Bradi2g50130.15 locus=Bradi2g50130 ID=Bradi2g50130.15.v3.1 annot-version=v3.1	Bradi_Seq7857		-	Y (0.959 | 1-41)	C	1	V5_BLAST_0.9SELF0.4OUT-REDO4-Cluster_164498	V5_UCLUSTfixed_0.90-Cluster_84581	-	-	-	-
pacid=32778666 transcript=Bradi2g50130.16 locus=Bradi2g50130 ID=Bradi2g50130.16.v3.1 annot-version=v3.1	Bradi_Seq7858		-	Y (0.959 | 1-41)	C	1	V5_BLAST_0.9SELF0.4OUT-REDO4-Cluster_164498	V5_UCLUSTfixed_0.90-Cluster_84581	-	-	-	-
pacid=32778667 transcript=Bradi2g50130.8 locus=Bradi2g50130 ID=Bradi2g50130.8.v3.1 annot-version=v3.1	Bradi_Seq7859		-	Y (0.959 | 1-41)	C	1	V5_BLAST_0.9SELF0.4OUT-REDO4-Cluster_164498	V5_UCLUSTfixed_0.90-Cluster_84581	-	-	-	-
pacid=32778668 transcript=Bradi2g50130.11 locus=Bradi2g50130 ID=Bradi2g50130.11.v3.1 annot-version=v3.1	Bradi_Seq7860		-	Y (0.959 | 1-41)	C	1	V5_BLAST_0.9SELF0.4OUT-REDO4-Cluster_164498	V5_UCLUSTfixed_0.90-Cluster_84581	-	-	-	-
pacid=32778669 transcript=Bradi2g50130.10 locus=Bradi2g50130 ID=Bradi2g50130.10.v3.1 annot-version=v3.1	Bradi_Seq7861		-	Y (0.959 | 1-41)	C	1	V5_BLAST_0.9SELF0.4OUT-REDO4-Cluster_164498	V5_UCLUSTfixed_0.90-Cluster_84581	-	-	-	-
pacid=32778683 transcript=Bradi2g05205.1 locus=Bradi2g05205 ID=Bradi2g05205.1.v3.1 annot-version=v3.1	Bradi_Seq7875		-	Y (0.824 | 1-45)	C	1	V5_BLAST_0.9SELF0.4OUT-REDO4-Cluster_26328	V5_UCLUSTfixed_0.90-Cluster_11941	-	-	-	-
pacid=32778690 transcript=Bradi2g13680.1 locus=Bradi2g13680 ID=Bradi2g13680.1.v3.1 annot-version=v3.1	Bradi_Seq7882		-	Y (0.987 | 1-50)	C	1	V5_BLAST_0.9SELF0.4OUT-REDO4-Cluster_162898	V5_UCLUSTfixed_0.90-Cluster_96315	-	-	-	-
pacid=32778711 transcript=Bradi2g24370.2 locus=Bradi2g24370 ID=Bradi2g24370.2.v3.1 annot-version=v3.1	Bradi_Seq7903	F:GO:0005525	F:GO:0005525	Y (0.999 | 1-41)	C	1	V5_BLAST_0.9SELF0.4OUT-REDO4-Cluster_164038	V5_UCLUSTfixed_0.90-Cluster_97525	-	-	-	-
pacid=32778712 transcript=Bradi2g24370.1 locus=Bradi2g24370 ID=Bradi2g24370.1.v3.1 annot-version=v3.1	Bradi_Seq7904	F:GO:0005525	F:GO:0005525	Y (0.999 | 1-41)	C	1	V5_BLAST_0.9SELF0.4OUT-REDO4-Cluster_164038	V5_UCLUSTfixed_0.90-Cluster_97525	-	-	-	-
pacid=32778745 transcript=Bradi2g61430.1 locus=Bradi2g61430 ID=Bradi2g61430.1.v3.1 annot-version=v3.1	Bradi_Seq7937		-	Y (0.93 | 1-33)	C	1	V5_BLAST_0.9SELF0.4OUT-REDO4-Cluster_149846	V5_UCLUSTfixed_0.90-Cluster_84757	-	-	-	-
pacid=32778747 transcript=Bradi2g34090.1 locus=Bradi2g34090 ID=Bradi2g34090.1.v3.1 annot-version=v3.1	Bradi_Seq7939	F:GO:0016758; P:GO:0008152	F:GO:0016758;P:GO:0008152	Y (0.924 | 1-79)	C	1	V5_BLAST_0.9SELF0.4OUT-REDO4-Cluster_26329	V5_UCLUSTfixed_0.90-Cluster_103000	-	-	-	-
pacid=32778761 transcript=Bradi2g59171.1 locus=Bradi2g59171 ID=Bradi2g59171.1.v3.1 annot-version=v3.1	Bradi_Seq7953		-	Y (0.999 | 1-22)	C	1	V5_BLAST_0.9SELF0.4OUT-REDO4-Cluster_168445	V5_UCLUSTfixed_0.90-Cluster_101362	-	-	-	-
pacid=32778765 transcript=Bradi2g36497.7 locus=Bradi2g36497 ID=Bradi2g36497.7.v3.1 annot-version=v3.1	Bradi_Seq7957		-	Y (0.986 | 1-31)	C	1	V5_BLAST_0.9SELF0.4OUT-REDO4-Cluster_98925	V5_UCLUSTfixed_0.90-Cluster_84143	-	-	UniqueCluster_2227	X
pacid=32778766 transcript=Bradi2g36497.1 locus=Bradi2g36497 ID=Bradi2g36497.1.v3.1 annot-version=v3.1	Bradi_Seq7958		-	Y (0.986 | 1-31)	C	1	V5_BLAST_0.9SELF0.4OUT-REDO4-Cluster_98925	V5_UCLUSTfixed_0.90-Cluster_84143	-	-	UniqueCluster_2227	X
pacid=32778780 transcript=Bradi2g39190.1 locus=Bradi2g39190 ID=Bradi2g39190.1.v3.1 annot-version=v3.1	Bradi_Seq7972		-	Y (0.999 | 1-25)	C	1	V5_BLAST_0.9SELF0.4OUT-REDO4-Cluster_164251	V5_UCLUSTfixed_0.90-Cluster_97725	-	-	-	-
pacid=32778783 transcript=Bradi2g14720.3 locus=Bradi2g14720 ID=Bradi2g14720.3.v3.1 annot-version=v3.1	Bradi_Seq7975	F:GO:0005515	F:GO:0005515	Y (0.999 | 1-41)	C	1	V5_BLAST_0.9SELF0.4OUT-REDO4-Cluster_162355	V5_UCLUSTfixed_0.90-Cluster_95764	-	-	-	-
pacid=32778784 transcript=Bradi2g14720.2 locus=Bradi2g14720 ID=Bradi2g14720.2.v3.1 annot-version=v3.1	Bradi_Seq7976	F:GO:0005515	F:GO:0005515	Y (0.999 | 1-41)	C	1	V5_BLAST_0.9SELF0.4OUT-REDO4-Cluster_162355	V5_UCLUSTfixed_0.90-Cluster_95764	-	-	-	-
pacid=32778787 transcript=Bradi2g28120.1 locus=Bradi2g28120 ID=Bradi2g28120.1.v3.1 annot-version=v3.1	Bradi_Seq7979		-	Y (0.892 | 1-70)	C	1	V5_BLAST_0.9SELF0.4OUT-REDO4-Cluster_169967	V5_UCLUSTfixed_0.90-Cluster_102655	-	-	-	-
pacid=32778791 transcript=Bradi2g06710.1 locus=Bradi2g06710 ID=Bradi2g06710.1.v3.1 annot-version=v3.1	Bradi_Seq7983		-	Y (0.997 | 1-48)	C	1	V5_BLAST_0.9SELF0.4OUT-REDO4-Cluster_149854	V5_UCLUSTfixed_0.90-Cluster_84765	-	-	-	-
pacid=32778849 transcript=Bradi2g52920.1 locus=Bradi2g52920 ID=Bradi2g52920.1.v3.1 annot-version=v3.1	Bradi_Seq8041		-	Y (0.992 | 1-31)	C	1	V5_BLAST_0.9SELF0.4OUT-REDO4-Cluster_164108	V5_UCLUSTfixed_0.90-Cluster_97597	-	-	-	-
pacid=32778850 transcript=Bradi2g52920.2 locus=Bradi2g52920 ID=Bradi2g52920.2.v3.1 annot-version=v3.1	Bradi_Seq8042		-	Y (0.992 | 1-31)	C	1	V5_BLAST_0.9SELF0.4OUT-REDO4-Cluster_102601	V5_UCLUSTfixed_0.90-Cluster_97597	-	-	-	-
pacid=32778892 transcript=Bradi2g33920.2 locus=Bradi2g33920 ID=Bradi2g33920.2.v3.1 annot-version=v3.1	Bradi_Seq8084		-	Y (0.997 | 1-29)	C	1	V5_BLAST_0.9SELF0.4OUT-REDO4-Cluster_166791	V5_UCLUSTfixed_0.90-Cluster_84931	-	-	-	-
pacid=32778934 transcript=Bradi2g62560.1 locus=Bradi2g62560 ID=Bradi2g62560.1.v3.1 annot-version=v3.1	Bradi_Seq8126		-	Y (0.853 | 1-40)	C	1	V5_BLAST_0.9SELF0.4OUT-REDO4-Cluster_164661	V5_UCLUSTfixed_0.90-Cluster_101398	-	-	-	-
pacid=32778937 transcript=Bradi2g36817.2 locus=Bradi2g36817 ID=Bradi2g36817.2.v3.1 annot-version=v3.1	Bradi_Seq8129		-	Y (0.863 | 1-24)	C	1	V5_BLAST_0.9SELF0.4OUT-REDO4-Cluster_149584	V5_UCLUSTfixed_0.90-Cluster_84143	-	-	UniqueCluster_2227	X
pacid=32778938 transcript=Bradi2g36817.3 locus=Bradi2g36817 ID=Bradi2g36817.3.v3.1 annot-version=v3.1	Bradi_Seq8130		-	Y (0.863 | 1-24)	C	1	V5_BLAST_0.9SELF0.4OUT-REDO4-Cluster_149584	V5_UCLUSTfixed_0.90-Cluster_84143	-	-	UniqueCluster_2227	X
pacid=32778939 transcript=Bradi2g00245.1 locus=Bradi2g00245 ID=Bradi2g00245.1.v3.1 annot-version=v3.1	Bradi_Seq8131		-	Y (1.0 | 1-37)	C	1	V5_BLAST_0.9SELF0.4OUT-REDO4-Cluster_164355	V5_UCLUSTfixed_0.90-Cluster_85802	-	-	-	-
pacid=32778956 transcript=Bradi2g25360.2 locus=Bradi2g25360 ID=Bradi2g25360.2.v3.1 annot-version=v3.1	Bradi_Seq8148	F:GO:0016787; P:GO:0008299; F:GO:0004452	F:GO:0004452;P:GO:0008299;F:GO:0016787	Y (0.969 | 1-42)	C	1	V5_BLAST_0.9SELF0.4OUT-REDO4-Cluster_169422	V5_UCLUSTfixed_0.90-Cluster_102191	-	-	-	-
pacid=32778963 transcript=Bradi2g43437.2 locus=Bradi2g43437 ID=Bradi2g43437.2.v3.1 annot-version=v3.1	Bradi_Seq8155		-	Y (0.985 | 1-38)	C	1	V5_BLAST_0.9SELF0.4OUT-REDO4-Cluster_162498	V5_UCLUSTfixed_0.90-Cluster_95912	-	-	-	-
pacid=32778964 transcript=Bradi2g43437.1 locus=Bradi2g43437 ID=Bradi2g43437.1.v3.1 annot-version=v3.1	Bradi_Seq8156		-	Y (0.985 | 1-38)	C	1	V5_BLAST_0.9SELF0.4OUT-REDO4-Cluster_162498	V5_UCLUSTfixed_0.90-Cluster_95912	-	-	-	-
pacid=32778965 transcript=Bradi2g43437.3 locus=Bradi2g43437 ID=Bradi2g43437.3.v3.1 annot-version=v3.1	Bradi_Seq8157		-	Y (0.985 | 1-38)	C	1	V5_BLAST_0.9SELF0.4OUT-REDO4-Cluster_162498	V5_UCLUSTfixed_0.90-Cluster_95912	-	-	-	-
pacid=32778966 transcript=Bradi2g43437.4 locus=Bradi2g43437 ID=Bradi2g43437.4.v3.1 annot-version=v3.1	Bradi_Seq8158		-	Y (0.985 | 1-38)	C	1	V5_BLAST_0.9SELF0.4OUT-REDO4-Cluster_162498	V5_UCLUSTfixed_0.90-Cluster_95912	-	-	-	-
pacid=32778976 transcript=Bradi2g48150.1 locus=Bradi2g48150 ID=Bradi2g48150.1.v3.1 annot-version=v3.1	Bradi_Seq8168	F:GO:0043169; P:GO:0005975; F:GO:0003824; F:GO:0005509; F:GO:0004556	P:GO:0005975;F:GO:0004556;F:GO:0003824;F:GO:0005509;F:GO:0043169	Y (0.905 | 1-50)	C	1	V5_BLAST_0.9SELF0.4OUT-REDO4-Cluster_165145	V5_UCLUSTfixed_0.90-Cluster_95831	-	-	-	-
pacid=32778977 transcript=Bradi2g48150.2 locus=Bradi2g48150 ID=Bradi2g48150.2.v3.1 annot-version=v3.1	Bradi_Seq8169	F:GO:0043169; P:GO:0005975; F:GO:0003824	P:GO:0005975;F:GO:0003824;F:GO:0043169	Y (0.905 | 1-50)	C	1	V5_BLAST_0.9SELF0.4OUT-REDO4-Cluster_165145	V5_UCLUSTfixed_0.90-Cluster_95831	-	-	-	-
pacid=32778989 transcript=Bradi2g52710.1 locus=Bradi2g52710 ID=Bradi2g52710.1.v3.1 annot-version=v3.1	Bradi_Seq8181	P:GO:0006412; C:GO:0005840; C:GO:0005622; F:GO:0003735	F:GO:0003735;C:GO:0005840;C:GO:0005622;P:GO:0006412	Y (0.994 | 1-52)	C	1	V5_BLAST_0.9SELF0.4OUT-REDO4-Cluster_154615	V5_UCLUSTfixed_0.90-Cluster_84728	-	-	-	-
pacid=32779008 transcript=Bradi2g51586.3 locus=Bradi2g51586 ID=Bradi2g51586.3.v3.1 annot-version=v3.1	Bradi_Seq8200		-	Y (0.99 | 1-42)	C	1	V5_BLAST_0.9SELF0.4OUT-REDO4-Cluster_169864	V5_UCLUSTfixed_0.90-Cluster_87652	-	-	-	-
pacid=32779014 transcript=Bradi2g46780.1 locus=Bradi2g46780 ID=Bradi2g46780.1.v3.1 annot-version=v3.1	Bradi_Seq8206	P:GO:0006310; P:GO:0006281; F:GO:0003910; F:GO:0003677; F:GO:0005524	P:GO:0006281;F:GO:0003677;F:GO:0005524;F:GO:0003910;P:GO:0006310	Y (0.979 | 1-41)	C	1	V5_BLAST_0.9SELF0.4OUT-REDO4-Cluster_162903	V5_UCLUSTfixed_0.90-Cluster_96320	-	-	-	-
pacid=32779015 transcript=Bradi2g46780.2 locus=Bradi2g46780 ID=Bradi2g46780.2.v3.1 annot-version=v3.1	Bradi_Seq8207	P:GO:0006310; P:GO:0006281; F:GO:0003910; F:GO:0003677; F:GO:0005524	P:GO:0006281;F:GO:0003677;F:GO:0005524;F:GO:0003910;P:GO:0006310	Y (0.979 | 1-41)	C	1	V5_BLAST_0.9SELF0.4OUT-REDO4-Cluster_162903	V5_UCLUSTfixed_0.90-Cluster_96320	-	-	-	-
pacid=32779016 transcript=Bradi2g46780.3 locus=Bradi2g46780 ID=Bradi2g46780.3.v3.1 annot-version=v3.1	Bradi_Seq8208	P:GO:0006310; P:GO:0006281; F:GO:0003910; F:GO:0003677; F:GO:0005524	P:GO:0006281;F:GO:0003677;F:GO:0005524;F:GO:0003910;P:GO:0006310	Y (0.979 | 1-41)	C	1	V5_BLAST_0.9SELF0.4OUT-REDO4-Cluster_162903	V5_UCLUSTfixed_0.90-Cluster_96320	-	-	-	-
pacid=32779017 transcript=Bradi2g46780.4 locus=Bradi2g46780 ID=Bradi2g46780.4.v3.1 annot-version=v3.1	Bradi_Seq8209	P:GO:0006310; P:GO:0006281; F:GO:0003910; F:GO:0003677; F:GO:0005524	P:GO:0006281;F:GO:0003677;F:GO:0005524;F:GO:0003910;P:GO:0006310	Y (0.979 | 1-41)	C	1	V5_BLAST_0.9SELF0.4OUT-REDO4-Cluster_162903	V5_UCLUSTfixed_0.90-Cluster_96320	-	-	-	-
pacid=32779018 transcript=Bradi2g46780.5 locus=Bradi2g46780 ID=Bradi2g46780.5.v3.1 annot-version=v3.1	Bradi_Seq8210	P:GO:0006310; P:GO:0006281; F:GO:0003910; F:GO:0003677; F:GO:0005524	P:GO:0006281;F:GO:0003677;F:GO:0005524;F:GO:0003910;P:GO:0006310	Y (0.986 | 1-24)	C	1	V5_BLAST_0.9SELF0.4OUT-REDO4-Cluster_162903	V5_UCLUSTfixed_0.90-Cluster_96320	-	-	-	-
pacid=32779049 transcript=Bradi2g39081.2 locus=Bradi2g39081 ID=Bradi2g39081.2.v3.1 annot-version=v3.1	Bradi_Seq8241		-	Y (0.993 | 1-49)	C	1	V5_BLAST_0.9SELF0.4OUT-REDO4-Cluster_26333	V5_UCLUSTfixed_0.90-Cluster_49938	-	-	-	-
pacid=32779050 transcript=Bradi2g39081.1 locus=Bradi2g39081 ID=Bradi2g39081.1.v3.1 annot-version=v3.1	Bradi_Seq8242		-	Y (0.993 | 1-49)	C	1	V5_BLAST_0.9SELF0.4OUT-REDO4-Cluster_26333	V5_UCLUSTfixed_0.90-Cluster_49938	-	-	-	-
pacid=32779052 transcript=Bradi2g01990.1 locus=Bradi2g01990 ID=Bradi2g01990.1.v3.1 annot-version=v3.1	Bradi_Seq8244		-	Y (0.989 | 1-32)	C	1	V5_BLAST_0.9SELF0.4OUT-REDO4-Cluster_162908	V5_UCLUSTfixed_0.90-Cluster_96326	-	-	-	-
pacid=32779075 transcript=Bradi2g02700.2 locus=Bradi2g02700 ID=Bradi2g02700.2.v3.1 annot-version=v3.1	Bradi_Seq8267		-	Y (0.941 | 1-27)	C	1	V5_BLAST_0.9SELF0.4OUT-REDO4-Cluster_167139	V5_UCLUSTfixed_0.90-Cluster_100320	-	-	-	-
pacid=32779077 transcript=Bradi2g00520.1 locus=Bradi2g00520 ID=Bradi2g00520.1.v3.1 annot-version=v3.1	Bradi_Seq8269		-	Y (0.97 | 1-38)	C	1	V5_BLAST_0.9SELF0.4OUT-REDO4-Cluster_159842	V5_UCLUSTfixed_0.90-Cluster_81288	-	-	UniqueCluster_116	X
pacid=32779110 transcript=Bradi2g46937.2 locus=Bradi2g46937 ID=Bradi2g46937.2.v3.1 annot-version=v3.1	Bradi_Seq8302		-	Y (0.981 | 1-45)	C	1	V5_BLAST_0.9SELF0.4OUT-REDO4-Cluster_26334	V5_UCLUSTfixed_0.90-Cluster_83183	-	UniqueCluster_564	-	X
pacid=32779122 transcript=Bradi2g57210.1 locus=Bradi2g57210 ID=Bradi2g57210.1.v3.1 annot-version=v3.1	Bradi_Seq8314		-	Y (0.978 | 1-23)	C	1	V5_BLAST_0.9SELF0.4OUT-REDO4-Cluster_169670	V5_UCLUSTfixed_0.90-Cluster_86506	-	-	-	-
pacid=32779150 transcript=Bradi2g06590.1 locus=Bradi2g06590 ID=Bradi2g06590.1.v3.1 annot-version=v3.1	Bradi_Seq8342		-	Y (0.978 | 1-81)	C	1	V5_BLAST_0.9SELF0.4OUT-REDO4-Cluster_169602	V5_UCLUSTfixed_0.90-Cluster_88521	UniqueCluster_3133	-	-	X
pacid=32779162 transcript=Bradi2g02200.1 locus=Bradi2g02200 ID=Bradi2g02200.1.v3.1 annot-version=v3.1	Bradi_Seq8354	F:GO:0004045	F:GO:0004045	Y (0.999 | 1-41)	C	1	V5_BLAST_0.9SELF0.4OUT-REDO4-Cluster_169725	V5_UCLUSTfixed_0.90-Cluster_99630	-	-	-	-
pacid=32779176 transcript=Bradi2g56340.1 locus=Bradi2g56340 ID=Bradi2g56340.1.v3.1 annot-version=v3.1	Bradi_Seq8368		-	Y (0.987 | 1-21)	C	1	V5_BLAST_0.9SELF0.4OUT-REDO4-Cluster_163879	V5_UCLUSTfixed_0.90-Cluster_84834	-	-	-	-
pacid=32779192 transcript=Bradi2g58840.1 locus=Bradi2g58840 ID=Bradi2g58840.1.v3.1 annot-version=v3.1	Bradi_Seq8384		-	Y (0.993 | 1-31)	C	1	V5_BLAST_0.9SELF0.4OUT-REDO4-Cluster_168559	V5_UCLUSTfixed_0.90-Cluster_85319	-	-	-	-
pacid=32779193 transcript=Bradi2g58840.7 locus=Bradi2g58840 ID=Bradi2g58840.7.v3.1 annot-version=v3.1	Bradi_Seq8385		-	Y (0.993 | 1-31)	C	1	V5_BLAST_0.9SELF0.4OUT-REDO4-Cluster_168559	V5_UCLUSTfixed_0.90-Cluster_85319	-	-	-	-
pacid=32779194 transcript=Bradi2g58840.2 locus=Bradi2g58840 ID=Bradi2g58840.2.v3.1 annot-version=v3.1	Bradi_Seq8386		-	Y (0.993 | 1-31)	C	1	V5_BLAST_0.9SELF0.4OUT-REDO4-Cluster_168559	V5_UCLUSTfixed_0.90-Cluster_85319	-	-	-	-
pacid=32779195 transcript=Bradi2g58840.3 locus=Bradi2g58840 ID=Bradi2g58840.3.v3.1 annot-version=v3.1	Bradi_Seq8387		-	Y (0.993 | 1-31)	C	1	V5_BLAST_0.9SELF0.4OUT-REDO4-Cluster_168559	V5_UCLUSTfixed_0.90-Cluster_85319	-	-	-	-
pacid=32779234 transcript=Bradi2g44360.1 locus=Bradi2g44360 ID=Bradi2g44360.1.v3.1 annot-version=v3.1	Bradi_Seq8426	F:GO:0008168; P:GO:0008152	P:GO:0008152;F:GO:0008168	Y (0.956 | 1-25)	C	1	V5_BLAST_0.9SELF0.4OUT-REDO4-Cluster_162819	V5_UCLUSTfixed_0.90-Cluster_96242	-	-	-	-
pacid=32779238 transcript=Bradi2g31560.1 locus=Bradi2g31560 ID=Bradi2g31560.1.v3.1 annot-version=v3.1	Bradi_Seq8430		-	Y (0.992 | 1-30)	C	1	V5_BLAST_0.9SELF0.4OUT-REDO4-Cluster_163485	V5_UCLUSTfixed_0.90-Cluster_96915	-	-	-	-
pacid=32779239 transcript=Bradi2g31560.2 locus=Bradi2g31560 ID=Bradi2g31560.2.v3.1 annot-version=v3.1	Bradi_Seq8431		-	Y (0.992 | 1-30)	C	1	V5_BLAST_0.9SELF0.4OUT-REDO4-Cluster_163485	V5_UCLUSTfixed_0.90-Cluster_96915	-	-	-	-
pacid=32779240 transcript=Bradi2g53910.1 locus=Bradi2g53910 ID=Bradi2g53910.1.v3.1 annot-version=v3.1	Bradi_Seq8432	P:GO:0045454; F:GO:0015035; F:GO:0009055	F:GO:0015035;F:GO:0009055;P:GO:0045454	Y (0.824 | 1-30)	C	1	V5_BLAST_0.9SELF0.4OUT-REDO4-Cluster_166376	V5_UCLUSTfixed_0.90-Cluster_99676	-	-	-	-
pacid=32779301 transcript=Bradi2g45012.1 locus=Bradi2g45012 ID=Bradi2g45012.1.v3.1 annot-version=v3.1	Bradi_Seq8493	C:GO:0016021; C:GO:0012511	C:GO:0016021;C:GO:0012511	Y (0.667 | 1-64)	C	1	V5_BLAST_0.9SELF0.4OUT-REDO4-Cluster_149849	V5_UCLUSTfixed_0.90-Cluster_84759	-	-	-	-
pacid=32779308 transcript=Bradi2g61270.1 locus=Bradi2g61270 ID=Bradi2g61270.1.v3.1 annot-version=v3.1	Bradi_Seq8500		-	Y (0.977 | 1-67)	C	1	V5_BLAST_0.9SELF0.4OUT-REDO4-Cluster_65405	V5_UCLUSTfixed_0.90-Cluster_97386	-	-	-	-
pacid=32779325 transcript=Bradi2g15700.1 locus=Bradi2g15700 ID=Bradi2g15700.1.v3.1 annot-version=v3.1	Bradi_Seq8517		-	Y (0.978 | 1-49)	C	1	V5_BLAST_0.9SELF0.4OUT-REDO4-Cluster_164367	V5_UCLUSTfixed_0.90-Cluster_84842	-	-	-	-
pacid=32779389 transcript=Bradi2g23290.1 locus=Bradi2g23290 ID=Bradi2g23290.1.v3.1 annot-version=v3.1	Bradi_Seq8581	F:GO:0008017; P:GO:0007018; F:GO:0005524; F:GO:0003777; C:GO:0005871	F:GO:0005524;F:GO:0003777;C:GO:0005871;P:GO:0007018;F:GO:0008017	Y (0.999 | 1-21)	C	1	V5_BLAST_0.9SELF0.4OUT-REDO4-Cluster_164245	V5_UCLUSTfixed_0.90-Cluster_97720	-	-	-	-
pacid=32779391 transcript=Bradi2g23290.3 locus=Bradi2g23290 ID=Bradi2g23290.3.v3.1 annot-version=v3.1	Bradi_Seq8583	F:GO:0003677; F:GO:0008017; P:GO:0007018; F:GO:0005524; F:GO:0003777; C:GO:0005871	F:GO:0003677;F:GO:0005524;F:GO:0003777;C:GO:0005871;P:GO:0007018;F:GO:0008017	Y (0.983 | 1-24)	C	1	V5_BLAST_0.9SELF0.4OUT-REDO4-Cluster_26338	V5_UCLUSTfixed_0.90-Cluster_97720	-	-	-	-
pacid=32779412 transcript=Bradi2g02210.1 locus=Bradi2g02210 ID=Bradi2g02210.1.v3.1 annot-version=v3.1	Bradi_Seq8604		-	Y (0.98 | 1-81)	C	1	V5_BLAST_0.9SELF0.4OUT-REDO4-Cluster_149709	V5_UCLUSTfixed_0.90-Cluster_84557	-	-	-	-
pacid=32779432 transcript=Bradi2g24175.2 locus=Bradi2g24175 ID=Bradi2g24175.2.v3.1 annot-version=v3.1	Bradi_Seq8624	P:GO:0006355; F:GO:0003700	F:GO:0003700;P:GO:0006355	Y (0.999 | 1-27)	C	1	V5_BLAST_0.9SELF0.4OUT-REDO4-Cluster_146545	V5_UCLUSTfixed_0.90-Cluster_81435	-	-	UniqueCluster_2548	X
pacid=32779460 transcript=Bradi2g20710.3 locus=Bradi2g20710 ID=Bradi2g20710.3.v3.1 annot-version=v3.1	Bradi_Seq8652	F:GO:0016491	F:GO:0016491	Y (0.993 | 1-28)	C	1	V5_BLAST_0.9SELF0.4OUT-REDO4-Cluster_169798	V5_UCLUSTfixed_0.90-Cluster_102505	-	-	-	-
pacid=32779485 transcript=Bradi2g49207.1 locus=Bradi2g49207 ID=Bradi2g49207.1.v3.1 annot-version=v3.1	Bradi_Seq8677		-	Y (0.969 | 1-68)	C	1	V5_BLAST_0.9SELF0.4OUT-REDO4-Cluster_169879	V5_UCLUSTfixed_0.90-Cluster_86543	-	UniqueCluster_477	-	X
pacid=32779491 transcript=Bradi2g53561.1 locus=Bradi2g53561 ID=Bradi2g53561.1.v3.1 annot-version=v3.1	Bradi_Seq8683		-	Y (0.991 | 1-21)	C	1	V5_BLAST_0.9SELF0.4OUT-REDO4-Cluster_149768	V5_UCLUSTfixed_0.90-Cluster_76055	-	-	-	-
pacid=32779532 transcript=Bradi2g15532.2 locus=Bradi2g15532 ID=Bradi2g15532.2.v3.1 annot-version=v3.1	Bradi_Seq8724	P:GO:0016560; C:GO:0005778; F:GO:0005515	C:GO:0005778;F:GO:0005515;P:GO:0016560	Y (0.981 | 1-61)	C	1	V5_BLAST_0.9SELF0.4OUT-REDO4-Cluster_157249	V5_UCLUSTfixed_0.90-Cluster_81463	-	UniqueCluster_441	-	X
pacid=32779533 transcript=Bradi2g35384.1 locus=Bradi2g35384 ID=Bradi2g35384.1.v3.1 annot-version=v3.1	Bradi_Seq8725		-	Y (0.978 | 1-36)	C	1	V5_BLAST_0.9SELF0.4OUT-REDO4-Cluster_26340	V5_UCLUSTfixed_0.90-Cluster_50564	-	-	-	-
pacid=32779592 transcript=Bradi2g18810.1 locus=Bradi2g18810 ID=Bradi2g18810.1.v3.1 annot-version=v3.1	Bradi_Seq8784		-	Y (0.973 | 1-58)	C	1	V5_BLAST_0.9SELF0.4OUT-REDO4-Cluster_162619	V5_UCLUSTfixed_0.90-Cluster_96038	-	-	-	-
pacid=32779597 transcript=Bradi2g17050.1 locus=Bradi2g17050 ID=Bradi2g17050.1.v3.1 annot-version=v3.1	Bradi_Seq8789	C:GO:0016021; F:GO:0005215	C:GO:0016021;F:GO:0005215	Y (0.993 | 1-39)	C	1	V5_BLAST_0.9SELF0.4OUT-REDO4-Cluster_168806	V5_UCLUSTfixed_0.90-Cluster_86785	-	-	UniqueCluster_493	X
pacid=32779598 transcript=Bradi2g42880.2 locus=Bradi2g42880 ID=Bradi2g42880.2.v3.1 annot-version=v3.1	Bradi_Seq8790	F:GO:0005515	F:GO:0005515	Y (0.824 | 1-34)	C	1	V5_BLAST_0.9SELF0.4OUT-REDO4-Cluster_26341	V5_UCLUSTfixed_0.90-Cluster_88434	-	UniqueCluster_1717	-	X
pacid=32779603 transcript=Bradi2g00460.3 locus=Bradi2g00460 ID=Bradi2g00460.3.v3.1 annot-version=v3.1	Bradi_Seq8795		-	Y (0.96 | 1-42)	C	1	V5_BLAST_0.9SELF0.4OUT-REDO4-Cluster_26342	V5_UCLUSTfixed_0.90-Cluster_81222	-	UniqueCluster_1753	-	X
pacid=32779604 transcript=Bradi2g00460.4 locus=Bradi2g00460 ID=Bradi2g00460.4.v3.1 annot-version=v3.1	Bradi_Seq8796		-	Y (0.96 | 1-42)	C	1	V5_BLAST_0.9SELF0.4OUT-REDO4-Cluster_26342	V5_UCLUSTfixed_0.90-Cluster_81222	-	UniqueCluster_1753	-	X
pacid=32779665 transcript=Bradi2g39935.2 locus=Bradi2g39935 ID=Bradi2g39935.2.v3.1 annot-version=v3.1	Bradi_Seq8857		-	Y (0.983 | 1-60)	C	1	V5_BLAST_0.9SELF0.4OUT-REDO4-Cluster_28740	V5_UCLUSTfixed_0.90-Cluster_50739	-	-	-	-
pacid=32779684 transcript=Bradi2g43082.1 locus=Bradi2g43082 ID=Bradi2g43082.1.v3.1 annot-version=v3.1	Bradi_Seq8876		-	Y (0.931 | 1-39)	C	1	V5_BLAST_0.9SELF0.4OUT-REDO4-Cluster_26345	V5_UCLUSTfixed_0.90-Cluster_49942	-	-	-	-
pacid=32779685 transcript=Bradi2g43082.2 locus=Bradi2g43082 ID=Bradi2g43082.2.v3.1 annot-version=v3.1	Bradi_Seq8877		-	Y (0.931 | 1-39)	C	1	V5_BLAST_0.9SELF0.4OUT-REDO4-Cluster_26345	V5_UCLUSTfixed_0.90-Cluster_49942	-	-	-	-
pacid=32779705 transcript=Bradi2g21266.1 locus=Bradi2g21266 ID=Bradi2g21266.1.v3.1 annot-version=v3.1	Bradi_Seq8897		-	Y (0.977 | 1-60)	C	1	V5_BLAST_0.9SELF0.4OUT-REDO4-Cluster_26346	V5_UCLUSTfixed_0.90-Cluster_50271	-	-	-	-
pacid=32779718 transcript=Bradi2g00270.1 locus=Bradi2g00270 ID=Bradi2g00270.1.v3.1 annot-version=v3.1	Bradi_Seq8910		-	Y (1.0 | 1-37)	C	1	V5_BLAST_0.9SELF0.4OUT-REDO4-Cluster_164355	V5_UCLUSTfixed_0.90-Cluster_85802	-	-	-	-
pacid=32779730 transcript=Bradi2g27864.1 locus=Bradi2g27864 ID=Bradi2g27864.1.v3.1 annot-version=v3.1	Bradi_Seq8922	F:GO:0008270	F:GO:0008270	Y (0.787 | 1-24)	C	1	V5_BLAST_0.9SELF0.4OUT-REDO4-Cluster_152158	V5_UCLUSTfixed_0.90-Cluster_50113	UniqueCluster_2643	-	-	X
pacid=32779732 transcript=Bradi2g46690.1 locus=Bradi2g46690 ID=Bradi2g46690.1.v3.1 annot-version=v3.1	Bradi_Seq8924		-	Y (0.995 | 1-33)	C	1	V5_BLAST_0.9SELF0.4OUT-REDO4-Cluster_161196	V5_UCLUSTfixed_0.90-Cluster_95142	-	-	-	-
pacid=32779762 transcript=Bradi2g26870.1 locus=Bradi2g26870 ID=Bradi2g26870.1.v3.1 annot-version=v3.1	Bradi_Seq8954	F:GO:0050662; F:GO:0003824	F:GO:0050662;F:GO:0003824	Y (1.0 | 1-59)	C	1	V5_BLAST_0.9SELF0.4OUT-REDO4-Cluster_163640	V5_UCLUSTfixed_0.90-Cluster_97087	-	-	-	-
pacid=32779763 transcript=Bradi2g26870.2 locus=Bradi2g26870 ID=Bradi2g26870.2.v3.1 annot-version=v3.1	Bradi_Seq8955	F:GO:0050662; F:GO:0003824	F:GO:0050662;F:GO:0003824	Y (1.0 | 1-59)	C	1	V5_BLAST_0.9SELF0.4OUT-REDO4-Cluster_163640	V5_UCLUSTfixed_0.90-Cluster_97087	-	-	-	-
pacid=32779774 transcript=Bradi2g28781.1 locus=Bradi2g28781 ID=Bradi2g28781.1.v3.1 annot-version=v3.1	Bradi_Seq8966		-	Y (0.764 | 1-43)	C	1	V5_BLAST_0.9SELF0.4OUT-REDO4-Cluster_29008	V5_UCLUSTfixed_0.90-Cluster_49943	-	-	-	-
pacid=32779775 transcript=Bradi2g28781.2 locus=Bradi2g28781 ID=Bradi2g28781.2.v3.1 annot-version=v3.1	Bradi_Seq8967		-	Y (0.764 | 1-43)	C	1	V5_BLAST_0.9SELF0.4OUT-REDO4-Cluster_29008	V5_UCLUSTfixed_0.90-Cluster_49943	-	-	-	-
pacid=32779776 transcript=Bradi2g28781.3 locus=Bradi2g28781 ID=Bradi2g28781.3.v3.1 annot-version=v3.1	Bradi_Seq8968		-	Y (0.764 | 1-43)	C	1	V5_BLAST_0.9SELF0.4OUT-REDO4-Cluster_29008	V5_UCLUSTfixed_0.90-Cluster_49943	-	-	-	-
pacid=32779777 transcript=Bradi2g28781.6 locus=Bradi2g28781 ID=Bradi2g28781.6.v3.1 annot-version=v3.1	Bradi_Seq8969		-	Y (0.767 | 1-91)	C	1	V5_BLAST_0.9SELF0.4OUT-REDO4-Cluster_29008	V5_UCLUSTfixed_0.90-Cluster_49943	-	-	-	-
pacid=32779778 transcript=Bradi2g28781.7 locus=Bradi2g28781 ID=Bradi2g28781.7.v3.1 annot-version=v3.1	Bradi_Seq8970		-	Y (0.767 | 1-91)	C	1	V5_BLAST_0.9SELF0.4OUT-REDO4-Cluster_29008	V5_UCLUSTfixed_0.90-Cluster_49943	-	-	-	-
pacid=32779779 transcript=Bradi2g28781.4 locus=Bradi2g28781 ID=Bradi2g28781.4.v3.1 annot-version=v3.1	Bradi_Seq8971		-	Y (0.767 | 1-91)	C	1	V5_BLAST_0.9SELF0.4OUT-REDO4-Cluster_29008	V5_UCLUSTfixed_0.90-Cluster_49943	-	-	-	-
pacid=32779780 transcript=Bradi2g28781.5 locus=Bradi2g28781 ID=Bradi2g28781.5.v3.1 annot-version=v3.1	Bradi_Seq8972		-	Y (0.767 | 1-91)	C	1	V5_BLAST_0.9SELF0.4OUT-REDO4-Cluster_29008	V5_UCLUSTfixed_0.90-Cluster_49943	-	-	-	-
pacid=32779781 transcript=Bradi2g28781.8 locus=Bradi2g28781 ID=Bradi2g28781.8.v3.1 annot-version=v3.1	Bradi_Seq8973		-	Y (0.764 | 1-43)	C	1	V5_BLAST_0.9SELF0.4OUT-REDO4-Cluster_29008	V5_UCLUSTfixed_0.90-Cluster_49943	-	-	-	-
pacid=32779798 transcript=Bradi2g40040.1 locus=Bradi2g40040 ID=Bradi2g40040.1.v3.1 annot-version=v3.1	Bradi_Seq8990	P:GO:0006412; C:GO:0005840; C:GO:0005622; F:GO:0003735	F:GO:0003735;C:GO:0005840;C:GO:0005622;P:GO:0006412	Y (0.986 | 1-62)	C	1	V5_BLAST_0.9SELF0.4OUT-REDO4-Cluster_163832	V5_UCLUSTfixed_0.90-Cluster_97306	-	-	-	-
pacid=32779833 transcript=Bradi2g55407.1 locus=Bradi2g55407 ID=Bradi2g55407.1.v3.1 annot-version=v3.1	Bradi_Seq9025	F:GO:0016765	F:GO:0016765	Y (0.994 | 1-35)	C	1	V5_BLAST_0.9SELF0.4OUT-REDO4-Cluster_159907	V5_UCLUSTfixed_0.90-Cluster_94041	-	-	-	-
pacid=32779853 transcript=Bradi2g21951.2 locus=Bradi2g21951 ID=Bradi2g21951.2.v3.1 annot-version=v3.1	Bradi_Seq9045		-	Y (0.874 | 1-75)	C	1	V5_BLAST_0.9SELF0.4OUT-REDO4-Cluster_26348	V5_UCLUSTfixed_0.90-Cluster_49945	-	-	-	-
pacid=32779854 transcript=Bradi2g21951.3 locus=Bradi2g21951 ID=Bradi2g21951.3.v3.1 annot-version=v3.1	Bradi_Seq9046		-	Y (0.874 | 1-75)	C	1	V5_BLAST_0.9SELF0.4OUT-REDO4-Cluster_26348	V5_UCLUSTfixed_0.90-Cluster_49945	-	-	-	-
pacid=32779886 transcript=Bradi2g32550.1 locus=Bradi2g32550 ID=Bradi2g32550.1.v3.1 annot-version=v3.1	Bradi_Seq9078	F:GO:0016787	F:GO:0016787	Y (0.999 | 1-26)	C	1	V5_BLAST_0.9SELF0.4OUT-REDO4-Cluster_170400	V5_UCLUSTfixed_0.90-Cluster_102868	-	-	-	-
pacid=32779888 transcript=Bradi2g25097.2 locus=Bradi2g25097 ID=Bradi2g25097.2.v3.1 annot-version=v3.1	Bradi_Seq9080		-	Y (0.978 | 1-34)	C	1	V5_BLAST_0.9SELF0.4OUT-REDO4-Cluster_168034	V5_UCLUSTfixed_0.90-Cluster_96148	-	-	-	-
pacid=32779889 transcript=Bradi2g25097.1 locus=Bradi2g25097 ID=Bradi2g25097.1.v3.1 annot-version=v3.1	Bradi_Seq9081		-	Y (0.978 | 1-34)	C	1	V5_BLAST_0.9SELF0.4OUT-REDO4-Cluster_168034	V5_UCLUSTfixed_0.90-Cluster_96148	-	-	-	-
pacid=32779892 transcript=Bradi2g45670.1 locus=Bradi2g45670 ID=Bradi2g45670.1.v3.1 annot-version=v3.1	Bradi_Seq9084		-	Y (0.998 | 1-36)	C	1	V5_BLAST_0.9SELF0.4OUT-REDO4-Cluster_157243	V5_UCLUSTfixed_0.90-Cluster_101451	-	-	-	-
pacid=32779916 transcript=Bradi2g02770.1 locus=Bradi2g02770 ID=Bradi2g02770.1.v3.1 annot-version=v3.1	Bradi_Seq9108	P:GO:0006508; F:GO:0004222	P:GO:0006508;F:GO:0004222	Y (0.995 | 1-52)	C	1	V5_BLAST_0.9SELF0.4OUT-REDO4-Cluster_162730	V5_UCLUSTfixed_0.90-Cluster_97423	-	-	-	-
pacid=32779917 transcript=Bradi2g02770.2 locus=Bradi2g02770 ID=Bradi2g02770.2.v3.1 annot-version=v3.1	Bradi_Seq9109	P:GO:0006508; F:GO:0004222	P:GO:0006508;F:GO:0004222	Y (0.995 | 1-52)	C	1	V5_BLAST_0.9SELF0.4OUT-REDO4-Cluster_162730	V5_UCLUSTfixed_0.90-Cluster_97423	-	-	-	-
pacid=32779934 transcript=Bradi2g12914.1 locus=Bradi2g12914 ID=Bradi2g12914.1.v3.1 annot-version=v3.1	Bradi_Seq9126		-	Y (0.959 | 1-52)	C	1	V5_BLAST_0.9SELF0.4OUT-REDO4-Cluster_26350	V5_UCLUSTfixed_0.90-Cluster_50770	-	-	-	-
pacid=32779941 transcript=Bradi2g51140.1 locus=Bradi2g51140 ID=Bradi2g51140.1.v3.1 annot-version=v3.1	Bradi_Seq9133		-	Y (0.999 | 1-61)	C	1	V5_BLAST_0.9SELF0.4OUT-REDO4-Cluster_167350	V5_UCLUSTfixed_0.90-Cluster_100520	-	-	-	-
pacid=32779947 transcript=Bradi2g03800.1 locus=Bradi2g03800 ID=Bradi2g03800.1.v3.1 annot-version=v3.1	Bradi_Seq9139		-	Y (0.977 | 1-51)	C	1	V5_BLAST_0.9SELF0.4OUT-REDO4-Cluster_167981	V5_UCLUSTfixed_0.90-Cluster_101014	-	-	-	-
pacid=32779986 transcript=Bradi2g21830.1 locus=Bradi2g21830 ID=Bradi2g21830.1.v3.1 annot-version=v3.1	Bradi_Seq9178		-	Y (0.917 | 1-51)	C	1	V5_BLAST_0.9SELF0.4OUT-REDO4-Cluster_169837	V5_UCLUSTfixed_0.90-Cluster_88702	-	UniqueCluster_430	-	X
pacid=32780004 transcript=Bradi2g42950.8 locus=Bradi2g42950 ID=Bradi2g42950.8.v3.1 annot-version=v3.1	Bradi_Seq9196	F:GO:0008270	F:GO:0008270	Y (0.999 | 1-61)	C	1	V5_BLAST_0.9SELF0.4OUT-REDO4-Cluster_162368	V5_UCLUSTfixed_0.90-Cluster_84608	-	-	-	-
pacid=32780017 transcript=Bradi2g08187.1 locus=Bradi2g08187 ID=Bradi2g08187.1.v3.1 annot-version=v3.1	Bradi_Seq9209	F:GO:0016161; P:GO:0000272	P:GO:0000272;F:GO:0016161	Y (0.999 | 1-51)	C	1	V5_BLAST_0.9SELF0.4OUT-REDO4-Cluster_163491	V5_UCLUSTfixed_0.90-Cluster_97951	-	-	-	-
pacid=32780025 transcript=Bradi2g05218.5 locus=Bradi2g05218 ID=Bradi2g05218.5.v3.1 annot-version=v3.1	Bradi_Seq9217		-	Y (0.973 | 1-51)	C	1	V5_BLAST_0.9SELF0.4OUT-REDO4-Cluster_167232	V5_UCLUSTfixed_0.90-Cluster_84698	-	-	UniqueCluster_1808	X
pacid=32780027 transcript=Bradi2g05218.7 locus=Bradi2g05218 ID=Bradi2g05218.7.v3.1 annot-version=v3.1	Bradi_Seq9219		-	Y (0.973 | 1-51)	C	1	V5_BLAST_0.9SELF0.4OUT-REDO4-Cluster_167232	V5_UCLUSTfixed_0.90-Cluster_84698	-	-	UniqueCluster_1808	X
pacid=32780028 transcript=Bradi2g05218.8 locus=Bradi2g05218 ID=Bradi2g05218.8.v3.1 annot-version=v3.1	Bradi_Seq9220		-	Y (0.973 | 1-51)	C	1	V5_BLAST_0.9SELF0.4OUT-REDO4-Cluster_167232	V5_UCLUSTfixed_0.90-Cluster_84698	-	-	UniqueCluster_1808	X
pacid=32780079 transcript=Bradi2g23270.2 locus=Bradi2g23270 ID=Bradi2g23270.2.v3.1 annot-version=v3.1	Bradi_Seq9271		-	Y (0.986 | 1-54)	C	1	V5_BLAST_0.9SELF0.4OUT-REDO4-Cluster_169774	V5_UCLUSTfixed_0.90-Cluster_102487	-	-	UniqueCluster_1836	X
pacid=32780099 transcript=Bradi2g47965.1 locus=Bradi2g47965 ID=Bradi2g47965.1.v3.1 annot-version=v3.1	Bradi_Seq9291		-	Y (0.787 | 1-24)	C	1	V5_BLAST_0.9SELF0.4OUT-REDO4-Cluster_26353	V5_UCLUSTfixed_0.90-Cluster_11944	-	-	-	-
pacid=32780130 transcript=Bradi2g17630.1 locus=Bradi2g17630 ID=Bradi2g17630.1.v3.1 annot-version=v3.1	Bradi_Seq9322	F:GO:0004045	F:GO:0004045	Y (0.999 | 1-33)	C	1	V5_BLAST_0.9SELF0.4OUT-REDO4-Cluster_169725	V5_UCLUSTfixed_0.90-Cluster_96578	-	-	-	-
pacid=32780136 transcript=Bradi2g12520.1 locus=Bradi2g12520 ID=Bradi2g12520.1.v3.1 annot-version=v3.1	Bradi_Seq9328	F:GO:0050660; P:GO:0008033; P:GO:0055114; F:GO:0016491; P:GO:0045454	F:GO:0050660;P:GO:0008033;F:GO:0016491;P:GO:0055114;P:GO:0045454	Y (0.991 | 1-50)	C	1	V5_BLAST_0.9SELF0.4OUT-REDO4-Cluster_163775	V5_UCLUSTfixed_0.90-Cluster_97235	-	-	-	-
pacid=32780155 transcript=Bradi2g22902.1 locus=Bradi2g22902 ID=Bradi2g22902.1.v3.1 annot-version=v3.1	Bradi_Seq9347		-	Y (0.929 | 1-52)	C	1	V5_BLAST_0.9SELF0.4OUT-REDO4-Cluster_163501	V5_UCLUSTfixed_0.90-Cluster_96770	-	-	-	-
pacid=32780159 transcript=Bradi2g62710.1 locus=Bradi2g62710 ID=Bradi2g62710.1.v3.1 annot-version=v3.1	Bradi_Seq9351	P:GO:0006468; F:GO:0005524; F:GO:0004672	F:GO:0005524;F:GO:0004672;P:GO:0006468	Y (0.972 | 1-39)	C	1	V5_BLAST_0.9SELF0.4OUT-REDO4-Cluster_134451	V5_UCLUSTfixed_0.90-Cluster_102924	-	-	-	-
pacid=32780213 transcript=Bradi2g10150.2 locus=Bradi2g10150 ID=Bradi2g10150.2.v3.1 annot-version=v3.1	Bradi_Seq9405	P:GO:0055114; F:GO:0020037; P:GO:0006979; F:GO:0004601	F:GO:0004601;P:GO:0006979;P:GO:0055114;F:GO:0020037	Y (0.998 | 1-61)	C	1	V5_BLAST_0.9SELF0.4OUT-REDO4-Cluster_170975	V5_UCLUSTfixed_0.90-Cluster_103019	-	-	-	-
pacid=32780215 transcript=Bradi2g46900.1 locus=Bradi2g46900 ID=Bradi2g46900.1.v3.1 annot-version=v3.1	Bradi_Seq9407		-	Y (1.0 | 1-29)	C	1	V5_BLAST_0.9SELF0.4OUT-REDO4-Cluster_167149	V5_UCLUSTfixed_0.90-Cluster_100328	-	-	-	-
pacid=32780217 transcript=Bradi2g25130.1 locus=Bradi2g25130 ID=Bradi2g25130.1.v3.1 annot-version=v3.1	Bradi_Seq9409		-	Y (0.996 | 1-51)	C	1	V5_BLAST_0.9SELF0.4OUT-REDO4-Cluster_163359	V5_UCLUSTfixed_0.90-Cluster_96782	-	-	-	-
pacid=32780218 transcript=Bradi2g52210.1 locus=Bradi2g52210 ID=Bradi2g52210.1.v3.1 annot-version=v3.1	Bradi_Seq9410	P:GO:0055114; F:GO:0004097; F:GO:0016491; P:GO:0008152	F:GO:0016491;P:GO:0008152;F:GO:0004097;P:GO:0055114	Y (1.0 | 1-41)	C	1	V5_BLAST_0.9SELF0.4OUT-REDO4-Cluster_167018	V5_UCLUSTfixed_0.90-Cluster_88520	-	UniqueCluster_553	-	X
pacid=32780277 transcript=Bradi2g15980.1 locus=Bradi2g15980 ID=Bradi2g15980.1.v3.1 annot-version=v3.1	Bradi_Seq9469	P:GO:0006508; F:GO:0004252; F:GO:0005515	F:GO:0005515;P:GO:0006508;F:GO:0004252	Y (0.959 | 1-47)	C	1	V5_BLAST_0.9SELF0.4OUT-REDO4-Cluster_163327	V5_UCLUSTfixed_0.90-Cluster_96761	-	-	-	-
pacid=32780278 transcript=Bradi2g45927.1 locus=Bradi2g45927 ID=Bradi2g45927.1.v3.1 annot-version=v3.1	Bradi_Seq9470		-	Y (0.978 | 1-29)	C	1	V5_BLAST_0.9SELF0.4OUT-REDO4-Cluster_162506	V5_UCLUSTfixed_0.90-Cluster_66804	-	-	-	-
pacid=32780315 transcript=Bradi2g38040.1 locus=Bradi2g38040 ID=Bradi2g38040.1.v3.1 annot-version=v3.1	Bradi_Seq9507		-	Y (0.98 | 1-52)	C	1	V5_BLAST_0.9SELF0.4OUT-REDO4-Cluster_149891	V5_UCLUSTfixed_0.90-Cluster_84821	-	-	-	-
pacid=32780317 transcript=Bradi2g43010.1 locus=Bradi2g43010 ID=Bradi2g43010.1.v3.1 annot-version=v3.1	Bradi_Seq9509		-	Y (0.999 | 1-25)	C	1	V5_BLAST_0.9SELF0.4OUT-REDO4-Cluster_168842	V5_UCLUSTfixed_0.90-Cluster_11945	-	-	-	-
pacid=32780321 transcript=Bradi2g44856.3 locus=Bradi2g44856 ID=Bradi2g44856.3.v3.1 annot-version=v3.1	Bradi_Seq9513	F:GO:0008270; F:GO:0004089	F:GO:0008270;F:GO:0004089	Y (0.988 | 1-41)	C	1	V5_BLAST_0.9SELF0.4OUT-REDO4-Cluster_168537	V5_UCLUSTfixed_0.90-Cluster_101453	-	-	-	-
pacid=32780323 transcript=Bradi2g44856.6 locus=Bradi2g44856 ID=Bradi2g44856.6.v3.1 annot-version=v3.1	Bradi_Seq9515	F:GO:0008270; F:GO:0004089	F:GO:0008270;F:GO:0004089	Y (0.988 | 1-41)	C	1	V5_BLAST_0.9SELF0.4OUT-REDO4-Cluster_168537	V5_UCLUSTfixed_0.90-Cluster_101453	-	-	-	-
pacid=32780343 transcript=Bradi2g02560.1 locus=Bradi2g02560 ID=Bradi2g02560.1.v3.1 annot-version=v3.1	Bradi_Seq9535	P:GO:0008152; F:GO:0003824	F:GO:0003824;P:GO:0008152	Y (0.949 | 1-52)	C	1	V5_BLAST_0.9SELF0.4OUT-REDO4-Cluster_164194	V5_UCLUSTfixed_0.90-Cluster_91903	-	-	-	-
pacid=32780344 transcript=Bradi2g02560.2 locus=Bradi2g02560 ID=Bradi2g02560.2.v3.1 annot-version=v3.1	Bradi_Seq9536	P:GO:0008152; F:GO:0003824	F:GO:0003824;P:GO:0008152	Y (0.949 | 1-52)	C	1	V5_BLAST_0.9SELF0.4OUT-REDO4-Cluster_164194	V5_UCLUSTfixed_0.90-Cluster_91903	-	-	-	-
pacid=32780350 transcript=Bradi2g14870.8 locus=Bradi2g14870 ID=Bradi2g14870.8.v3.1 annot-version=v3.1	Bradi_Seq9542	P:GO:0055114; F:GO:0016616; P:GO:0006694; F:GO:0003854	F:GO:0003854;F:GO:0016616;P:GO:0055114;P:GO:0006694	Y (1.0 | 1-33)	C	1	V5_BLAST_0.9SELF0.4OUT-REDO4-Cluster_162914	V5_UCLUSTfixed_0.90-Cluster_91391	-	UniqueCluster_849	-	X
pacid=32780375 transcript=Bradi2g48431.1 locus=Bradi2g48431 ID=Bradi2g48431.1.v3.1 annot-version=v3.1	Bradi_Seq9567		-	Y (0.787 | 1-50)	C	1	V5_BLAST_0.9SELF0.4OUT-REDO4-Cluster_26357	V5_UCLUSTfixed_0.90-Cluster_49949	-	-	-	-
pacid=32780494 transcript=Bradi2g60097.1 locus=Bradi2g60097 ID=Bradi2g60097.1.v3.1 annot-version=v3.1	Bradi_Seq9686		-	Y (0.999 | 1-70)	C	1	V5_BLAST_0.9SELF0.4OUT-REDO4-Cluster_164045	V5_UCLUSTfixed_0.90-Cluster_97536	-	-	-	-
pacid=32780495 transcript=Bradi2g60097.2 locus=Bradi2g60097 ID=Bradi2g60097.2.v3.1 annot-version=v3.1	Bradi_Seq9687		-	Y (0.999 | 1-70)	C	1	V5_BLAST_0.9SELF0.4OUT-REDO4-Cluster_164045	V5_UCLUSTfixed_0.90-Cluster_97536	-	-	-	-
pacid=32780509 transcript=Bradi2g51417.1 locus=Bradi2g51417 ID=Bradi2g51417.1.v3.1 annot-version=v3.1	Bradi_Seq9701	F:GO:0009982; P:GO:0009451; F:GO:0003723; P:GO:0001522	P:GO:0001522;F:GO:0003723;P:GO:0009451;F:GO:0009982	Y (1.0 | 1-23)	C	1	V5_BLAST_0.9SELF0.4OUT-REDO4-Cluster_170429	V5_UCLUSTfixed_0.90-Cluster_91214	-	-	-	-
pacid=32780510 transcript=Bradi2g51417.4 locus=Bradi2g51417 ID=Bradi2g51417.4.v3.1 annot-version=v3.1	Bradi_Seq9702	F:GO:0009982; P:GO:0009451; F:GO:0003723; P:GO:0001522	P:GO:0001522;F:GO:0003723;P:GO:0009451;F:GO:0009982	Y (1.0 | 1-23)	C	1	V5_BLAST_0.9SELF0.4OUT-REDO4-Cluster_170429	V5_UCLUSTfixed_0.90-Cluster_91214	-	-	-	-
pacid=32780511 transcript=Bradi2g51417.5 locus=Bradi2g51417 ID=Bradi2g51417.5.v3.1 annot-version=v3.1	Bradi_Seq9703	F:GO:0009982; P:GO:0009451; F:GO:0003723; P:GO:0001522	P:GO:0001522;F:GO:0003723;P:GO:0009451;F:GO:0009982	Y (1.0 | 1-23)	C	1	V5_BLAST_0.9SELF0.4OUT-REDO4-Cluster_170429	V5_UCLUSTfixed_0.90-Cluster_91214	-	-	-	-
pacid=32780512 transcript=Bradi2g51417.3 locus=Bradi2g51417 ID=Bradi2g51417.3.v3.1 annot-version=v3.1	Bradi_Seq9704	F:GO:0009982; P:GO:0009451; F:GO:0003723; P:GO:0001522	P:GO:0001522;F:GO:0003723;P:GO:0009451;F:GO:0009982	Y (1.0 | 1-23)	C	1	V5_BLAST_0.9SELF0.4OUT-REDO4-Cluster_170429	V5_UCLUSTfixed_0.90-Cluster_91214	-	-	-	-
pacid=32780513 transcript=Bradi2g51417.6 locus=Bradi2g51417 ID=Bradi2g51417.6.v3.1 annot-version=v3.1	Bradi_Seq9705	F:GO:0009982; P:GO:0009451; F:GO:0003723; P:GO:0001522	P:GO:0001522;F:GO:0003723;P:GO:0009451;F:GO:0009982	Y (1.0 | 1-23)	C	1	V5_BLAST_0.9SELF0.4OUT-REDO4-Cluster_170429	V5_UCLUSTfixed_0.90-Cluster_91214	-	-	-	-
pacid=32780514 transcript=Bradi2g51417.7 locus=Bradi2g51417 ID=Bradi2g51417.7.v3.1 annot-version=v3.1	Bradi_Seq9706	F:GO:0009982; P:GO:0009451; F:GO:0003723; P:GO:0001522	P:GO:0001522;F:GO:0003723;P:GO:0009451;F:GO:0009982	Y (1.0 | 1-23)	C	1	V5_BLAST_0.9SELF0.4OUT-REDO4-Cluster_170429	V5_UCLUSTfixed_0.90-Cluster_91214	-	-	-	-
pacid=32780515 transcript=Bradi2g51417.8 locus=Bradi2g51417 ID=Bradi2g51417.8.v3.1 annot-version=v3.1	Bradi_Seq9707	F:GO:0009982; P:GO:0009451; F:GO:0003723; P:GO:0001522	P:GO:0001522;F:GO:0003723;P:GO:0009451;F:GO:0009982	Y (1.0 | 1-23)	C	1	V5_BLAST_0.9SELF0.4OUT-REDO4-Cluster_170429	V5_UCLUSTfixed_0.90-Cluster_91214	-	-	-	-
pacid=32780517 transcript=Bradi2g61454.1 locus=Bradi2g61454 ID=Bradi2g61454.1.v3.1 annot-version=v3.1	Bradi_Seq9709		-	Y (0.99 | 1-50)	C	1	V5_BLAST_0.9SELF0.4OUT-REDO4-Cluster_26361	V5_UCLUSTfixed_0.90-Cluster_49950	-	-	-	-
pacid=32780518 transcript=Bradi2g61454.4 locus=Bradi2g61454 ID=Bradi2g61454.4.v3.1 annot-version=v3.1	Bradi_Seq9710		-	Y (0.99 | 1-50)	C	1	V5_BLAST_0.9SELF0.4OUT-REDO4-Cluster_26361	V5_UCLUSTfixed_0.90-Cluster_49950	-	-	-	-
pacid=32780519 transcript=Bradi2g61454.2 locus=Bradi2g61454 ID=Bradi2g61454.2.v3.1 annot-version=v3.1	Bradi_Seq9711		-	Y (0.99 | 1-50)	C	1	V5_BLAST_0.9SELF0.4OUT-REDO4-Cluster_26361	V5_UCLUSTfixed_0.90-Cluster_49950	-	-	-	-
pacid=32780520 transcript=Bradi2g61454.3 locus=Bradi2g61454 ID=Bradi2g61454.3.v3.1 annot-version=v3.1	Bradi_Seq9712		-	Y (0.99 | 1-50)	C	1	V5_BLAST_0.9SELF0.4OUT-REDO4-Cluster_26361	V5_UCLUSTfixed_0.90-Cluster_49950	-	-	-	-
pacid=32780521 transcript=Bradi2g61454.6 locus=Bradi2g61454 ID=Bradi2g61454.6.v3.1 annot-version=v3.1	Bradi_Seq9713		-	Y (0.99 | 1-50)	C	1	V5_BLAST_0.9SELF0.4OUT-REDO4-Cluster_26361	V5_UCLUSTfixed_0.90-Cluster_49950	-	-	-	-
pacid=32780522 transcript=Bradi2g61454.5 locus=Bradi2g61454 ID=Bradi2g61454.5.v3.1 annot-version=v3.1	Bradi_Seq9714		-	Y (0.99 | 1-50)	C	1	V5_BLAST_0.9SELF0.4OUT-REDO4-Cluster_26361	V5_UCLUSTfixed_0.90-Cluster_49950	-	-	-	-
pacid=32780523 transcript=Bradi2g61454.7 locus=Bradi2g61454 ID=Bradi2g61454.7.v3.1 annot-version=v3.1	Bradi_Seq9715		-	Y (0.99 | 1-50)	C	1	V5_BLAST_0.9SELF0.4OUT-REDO4-Cluster_26360	V5_UCLUSTfixed_0.90-Cluster_49950	-	-	-	-
pacid=32780524 transcript=Bradi2g61454.8 locus=Bradi2g61454 ID=Bradi2g61454.8.v3.1 annot-version=v3.1	Bradi_Seq9716		-	Y (0.99 | 1-50)	C	1	V5_BLAST_0.9SELF0.4OUT-REDO4-Cluster_26361	V5_UCLUSTfixed_0.90-Cluster_49950	-	-	-	-
pacid=32780525 transcript=Bradi2g61454.9 locus=Bradi2g61454 ID=Bradi2g61454.9.v3.1 annot-version=v3.1	Bradi_Seq9717		-	Y (0.99 | 1-50)	C	1	V5_BLAST_0.9SELF0.4OUT-REDO4-Cluster_26361	V5_UCLUSTfixed_0.90-Cluster_49950	-	-	-	-
pacid=32780538 transcript=Bradi2g56440.1 locus=Bradi2g56440 ID=Bradi2g56440.1.v3.1 annot-version=v3.1	Bradi_Seq9730	F:GO:0004527; F:GO:0003676	F:GO:0003676;F:GO:0004527	Y (0.994 | 1-26)	C	1	V5_BLAST_0.9SELF0.4OUT-REDO4-Cluster_168702	V5_UCLUSTfixed_0.90-Cluster_101606	UniqueCluster_1493	-	-	X
pacid=32780544 transcript=Bradi2g00950.1 locus=Bradi2g00950 ID=Bradi2g00950.1.v3.1 annot-version=v3.1	Bradi_Seq9736	P:GO:0006457; F:GO:0003755; P:GO:0000413	F:GO:0003755;P:GO:0000413;P:GO:0006457	Y (0.967 | 1-61)	C	1	V5_BLAST_0.9SELF0.4OUT-REDO4-Cluster_157142	V5_UCLUSTfixed_0.90-Cluster_86513	-	-	-	-
pacid=32780551 transcript=Bradi2g15950.1 locus=Bradi2g15950 ID=Bradi2g15950.1.v3.1 annot-version=v3.1	Bradi_Seq9743		-	Y (0.997 | 1-33)	C	1	V5_BLAST_0.9SELF0.4OUT-REDO4-Cluster_163101	V5_UCLUSTfixed_0.90-Cluster_96529	-	-	-	-
pacid=32780557 transcript=Bradi2g41600.3 locus=Bradi2g41600 ID=Bradi2g41600.3.v3.1 annot-version=v3.1	Bradi_Seq9749	P:GO:0030150; C:GO:0005744	C:GO:0005744;P:GO:0030150	Y (0.981 | 1-21)	C	1	V5_BLAST_0.9SELF0.4OUT-REDO4-Cluster_167031	V5_UCLUSTfixed_0.90-Cluster_99254	-	-	-	-
pacid=32780561 transcript=Bradi2g07060.1 locus=Bradi2g07060 ID=Bradi2g07060.1.v3.1 annot-version=v3.1	Bradi_Seq9753	F:GO:0005515; P:GO:0045454	F:GO:0005515;P:GO:0045454	Y (0.78 | 1-65)	C	1	V5_BLAST_0.9SELF0.4OUT-REDO4-Cluster_164259	V5_UCLUSTfixed_0.90-Cluster_92540	-	-	UniqueCluster_739	X
pacid=32780577 transcript=Bradi2g15577.2 locus=Bradi2g15577 ID=Bradi2g15577.2.v3.1 annot-version=v3.1	Bradi_Seq9769	F:GO:0016787; P:GO:0008152	P:GO:0008152;F:GO:0016787	Y (0.888 | 1-23)	C	1	V5_BLAST_0.9SELF0.4OUT-REDO4-Cluster_164565	V5_UCLUSTfixed_0.90-Cluster_98046	-	-	-	-
pacid=32780578 transcript=Bradi2g15577.1 locus=Bradi2g15577 ID=Bradi2g15577.1.v3.1 annot-version=v3.1	Bradi_Seq9770	F:GO:0016787; P:GO:0008152	P:GO:0008152;F:GO:0016787	Y (0.888 | 1-23)	C	1	V5_BLAST_0.9SELF0.4OUT-REDO4-Cluster_164565	V5_UCLUSTfixed_0.90-Cluster_98046	-	-	-	-
pacid=32780581 transcript=Bradi2g20380.1 locus=Bradi2g20380 ID=Bradi2g20380.1.v3.1 annot-version=v3.1	Bradi_Seq9773	P:GO:0015979; C:GO:0009523; C:GO:0009507	C:GO:0009507;C:GO:0009523;P:GO:0015979	Y (0.997 | 1-29)	C	1	V5_BLAST_0.9SELF0.4OUT-REDO4-Cluster_164019	V5_UCLUSTfixed_0.90-Cluster_97505	-	-	-	-
pacid=32780593 transcript=Bradi2g45080.2 locus=Bradi2g45080 ID=Bradi2g45080.2.v3.1 annot-version=v3.1	Bradi_Seq9785		-	Y (0.843 | 1-60)	C	1	V5_BLAST_0.9SELF0.4OUT-REDO4-Cluster_131539	V5_UCLUSTfixed_0.90-Cluster_74831	-	-	UniqueCluster_2791	X
pacid=32780597 transcript=Bradi2g31160.1 locus=Bradi2g31160 ID=Bradi2g31160.1.v3.1 annot-version=v3.1	Bradi_Seq9789		-	Y (0.999 | 1-34)	C	1	V5_BLAST_0.9SELF0.4OUT-REDO4-Cluster_160544	V5_UCLUSTfixed_0.90-Cluster_76780	-	-	-	-
pacid=32780609 transcript=Bradi2g50200.1 locus=Bradi2g50200 ID=Bradi2g50200.1.v3.1 annot-version=v3.1	Bradi_Seq9801	F:GO:0008270; F:GO:0005515	F:GO:0008270;F:GO:0005515	Y (0.838 | 1-69)	C	1	V5_BLAST_0.9SELF0.4OUT-REDO4-Cluster_146383	V5_UCLUSTfixed_0.90-Cluster_81283	-	-	UniqueCluster_1977	X
pacid=32780684 transcript=Bradi2g58440.1 locus=Bradi2g58440 ID=Bradi2g58440.1.v3.1 annot-version=v3.1	Bradi_Seq9876	P:GO:0045454; F:GO:0015035; P:GO:0006662	F:GO:0015035;P:GO:0006662;P:GO:0045454	Y (0.999 | 1-42)	C	1	V5_BLAST_0.9SELF0.4OUT-REDO4-Cluster_163721	V5_UCLUSTfixed_0.90-Cluster_97177	-	-	-	-
pacid=32780709 transcript=Bradi2g09550.2 locus=Bradi2g09550 ID=Bradi2g09550.2.v3.1 annot-version=v3.1	Bradi_Seq9901		-	Y (0.78 | 1-43)	C	1	V5_BLAST_0.9SELF0.4OUT-REDO4-Cluster_166629	V5_UCLUSTfixed_0.90-Cluster_96730	-	-	-	-
pacid=32780710 transcript=Bradi2g09550.1 locus=Bradi2g09550 ID=Bradi2g09550.1.v3.1 annot-version=v3.1	Bradi_Seq9902		-	Y (0.78 | 1-43)	C	1	V5_BLAST_0.9SELF0.4OUT-REDO4-Cluster_166629	V5_UCLUSTfixed_0.90-Cluster_96730	-	-	-	-
pacid=32780742 transcript=Bradi2g03006.1 locus=Bradi2g03006 ID=Bradi2g03006.1.v3.1 annot-version=v3.1	Bradi_Seq9934		-	Y (0.903 | 1-79)	C	1	V5_BLAST_0.9SELF0.4OUT-REDO4-Cluster_164748	V5_UCLUSTfixed_0.90-Cluster_49951	-	-	-	-
pacid=32780746 transcript=Bradi2g50810.1 locus=Bradi2g50810 ID=Bradi2g50810.1.v3.1 annot-version=v3.1	Bradi_Seq9938	F:GO:0005515; F:GO:0003677	F:GO:0003677;F:GO:0005515	Y (0.97 | 1-61)	C	1	V5_BLAST_0.9SELF0.4OUT-REDO4-Cluster_169679	V5_UCLUSTfixed_0.90-Cluster_90043	-	-	-	-
pacid=32780833 transcript=Bradi2g26440.1 locus=Bradi2g26440 ID=Bradi2g26440.1.v3.1 annot-version=v3.1	Bradi_Seq10025		-	Y (0.998 | 1-37)	C	1	V5_BLAST_0.9SELF0.4OUT-REDO4-Cluster_164031	V5_UCLUSTfixed_0.90-Cluster_97520	-	-	-	-
pacid=32780834 transcript=Bradi2g30590.1 locus=Bradi2g30590 ID=Bradi2g30590.1.v3.1 annot-version=v3.1	Bradi_Seq10026	P:GO:0008033; F:GO:0004809; F:GO:0003723	F:GO:0003723;P:GO:0008033;F:GO:0004809	Y (1.0 | 1-22)	C	1	V5_BLAST_0.9SELF0.4OUT-REDO4-Cluster_162744	V5_UCLUSTfixed_0.90-Cluster_96167	-	-	-	-
pacid=32780835 transcript=Bradi2g30590.3 locus=Bradi2g30590 ID=Bradi2g30590.3.v3.1 annot-version=v3.1	Bradi_Seq10027	P:GO:0008033; F:GO:0004809; F:GO:0003723	F:GO:0003723;P:GO:0008033;F:GO:0004809	Y (1.0 | 1-22)	C	1	V5_BLAST_0.9SELF0.4OUT-REDO4-Cluster_162744	V5_UCLUSTfixed_0.90-Cluster_96167	-	-	-	-
pacid=32780836 transcript=Bradi2g30590.4 locus=Bradi2g30590 ID=Bradi2g30590.4.v3.1 annot-version=v3.1	Bradi_Seq10028	P:GO:0008033; F:GO:0004809; F:GO:0003723	F:GO:0003723;P:GO:0008033;F:GO:0004809	Y (1.0 | 1-22)	C	1	V5_BLAST_0.9SELF0.4OUT-REDO4-Cluster_162744	V5_UCLUSTfixed_0.90-Cluster_96167	-	-	-	-
pacid=32780837 transcript=Bradi2g30590.5 locus=Bradi2g30590 ID=Bradi2g30590.5.v3.1 annot-version=v3.1	Bradi_Seq10029	P:GO:0008033; F:GO:0004809; F:GO:0003723	F:GO:0003723;P:GO:0008033;F:GO:0004809	Y (1.0 | 1-22)	C	1	V5_BLAST_0.9SELF0.4OUT-REDO4-Cluster_162744	V5_UCLUSTfixed_0.90-Cluster_96167	-	-	-	-
pacid=32780838 transcript=Bradi2g30590.6 locus=Bradi2g30590 ID=Bradi2g30590.6.v3.1 annot-version=v3.1	Bradi_Seq10030	P:GO:0008033; F:GO:0004809; F:GO:0003723	F:GO:0003723;P:GO:0008033;F:GO:0004809	Y (1.0 | 1-22)	C	1	V5_BLAST_0.9SELF0.4OUT-REDO4-Cluster_162744	V5_UCLUSTfixed_0.90-Cluster_96167	-	-	-	-
pacid=32780839 transcript=Bradi2g30590.7 locus=Bradi2g30590 ID=Bradi2g30590.7.v3.1 annot-version=v3.1	Bradi_Seq10031	P:GO:0008033; F:GO:0004809; F:GO:0003723	F:GO:0003723;P:GO:0008033;F:GO:0004809	Y (1.0 | 1-22)	C	1	V5_BLAST_0.9SELF0.4OUT-REDO4-Cluster_162744	V5_UCLUSTfixed_0.90-Cluster_96167	-	-	-	-
pacid=32780845 transcript=Bradi2g57730.2 locus=Bradi2g57730 ID=Bradi2g57730.2.v3.1 annot-version=v3.1	Bradi_Seq10037		-	Y (0.985 | 1-32)	C	1	V5_BLAST_0.9SELF0.4OUT-REDO4-Cluster_163866	V5_UCLUSTfixed_0.90-Cluster_97336	-	-	-	-
pacid=32780847 transcript=Bradi2g57730.1 locus=Bradi2g57730 ID=Bradi2g57730.1.v3.1 annot-version=v3.1	Bradi_Seq10039		-	Y (0.985 | 1-32)	C	1	V5_BLAST_0.9SELF0.4OUT-REDO4-Cluster_163866	V5_UCLUSTfixed_0.90-Cluster_97336	-	-	-	-
pacid=32780850 transcript=Bradi2g57730.6 locus=Bradi2g57730 ID=Bradi2g57730.6.v3.1 annot-version=v3.1	Bradi_Seq10042		-	Y (0.985 | 1-32)	C	1	V5_BLAST_0.9SELF0.4OUT-REDO4-Cluster_163866	V5_UCLUSTfixed_0.90-Cluster_97336	-	-	-	-
pacid=32780852 transcript=Bradi2g57730.8 locus=Bradi2g57730 ID=Bradi2g57730.8.v3.1 annot-version=v3.1	Bradi_Seq10044		-	Y (0.985 | 1-32)	C	1	V5_BLAST_0.9SELF0.4OUT-REDO4-Cluster_163866	V5_UCLUSTfixed_0.90-Cluster_97336	-	-	-	-
pacid=32780861 transcript=Bradi2g48890.1 locus=Bradi2g48890 ID=Bradi2g48890.1.v3.1 annot-version=v3.1	Bradi_Seq10053		-	Y (0.998 | 1-33)	C	1	V5_BLAST_0.9SELF0.4OUT-REDO4-Cluster_162652	V5_UCLUSTfixed_0.90-Cluster_96075	-	-	-	-
pacid=32780862 transcript=Bradi2g48890.2 locus=Bradi2g48890 ID=Bradi2g48890.2.v3.1 annot-version=v3.1	Bradi_Seq10054		-	Y (0.998 | 1-33)	C	1	V5_BLAST_0.9SELF0.4OUT-REDO4-Cluster_162652	V5_UCLUSTfixed_0.90-Cluster_96075	-	-	-	-
pacid=32780863 transcript=Bradi2g48890.3 locus=Bradi2g48890 ID=Bradi2g48890.3.v3.1 annot-version=v3.1	Bradi_Seq10055		-	Y (0.998 | 1-33)	C	1	V5_BLAST_0.9SELF0.4OUT-REDO4-Cluster_26365	V5_UCLUSTfixed_0.90-Cluster_96075	-	-	-	-
pacid=32780864 transcript=Bradi2g47380.3 locus=Bradi2g47380 ID=Bradi2g47380.3.v3.1 annot-version=v3.1	Bradi_Seq10056		-	Y (0.824 | 1-51)	C	1	V5_BLAST_0.9SELF0.4OUT-REDO4-Cluster_151305	V5_UCLUSTfixed_0.90-Cluster_86619	-	-	-	-
pacid=32780865 transcript=Bradi2g47380.1 locus=Bradi2g47380 ID=Bradi2g47380.1.v3.1 annot-version=v3.1	Bradi_Seq10057		-	Y (0.824 | 1-51)	C	1	V5_BLAST_0.9SELF0.4OUT-REDO4-Cluster_151305	V5_UCLUSTfixed_0.90-Cluster_86619	-	-	-	-
pacid=32780886 transcript=Bradi2g16110.1 locus=Bradi2g16110 ID=Bradi2g16110.1.v3.1 annot-version=v3.1	Bradi_Seq10078	P:GO:0006284	P:GO:0006284	Y (0.972 | 1-35)	C	1	V5_BLAST_0.9SELF0.4OUT-REDO4-Cluster_165978	V5_UCLUSTfixed_0.90-Cluster_99306	-	-	-	-
pacid=32780888 transcript=Bradi2g31500.1 locus=Bradi2g31500 ID=Bradi2g31500.1.v3.1 annot-version=v3.1	Bradi_Seq10080		-	Y (0.865 | 1-60)	C	1	V5_BLAST_0.9SELF0.4OUT-REDO4-Cluster_26366	V5_UCLUSTfixed_0.90-Cluster_87933	-	-	-	-
pacid=32780889 transcript=Bradi2g31500.2 locus=Bradi2g31500 ID=Bradi2g31500.2.v3.1 annot-version=v3.1	Bradi_Seq10081		-	Y (0.865 | 1-60)	C	1	V5_BLAST_0.9SELF0.4OUT-REDO4-Cluster_152370	V5_UCLUSTfixed_0.90-Cluster_87933	-	-	-	-
pacid=32780890 transcript=Bradi2g31500.3 locus=Bradi2g31500 ID=Bradi2g31500.3.v3.1 annot-version=v3.1	Bradi_Seq10082		-	Y (0.865 | 1-60)	C	1	V5_BLAST_0.9SELF0.4OUT-REDO4-Cluster_152370	V5_UCLUSTfixed_0.90-Cluster_87933	-	-	-	-
pacid=32780922 transcript=Bradi2g33508.1 locus=Bradi2g33508 ID=Bradi2g33508.1.v3.1 annot-version=v3.1	Bradi_Seq10114		-	Y (0.976 | 1-49)	C	1	V5_BLAST_0.9SELF0.4OUT-REDO4-Cluster_26369	V5_UCLUSTfixed_0.90-Cluster_49955	-	-	-	-
pacid=32780924 transcript=Bradi2g04447.2 locus=Bradi2g04447 ID=Bradi2g04447.2.v3.1 annot-version=v3.1	Bradi_Seq10116		-	Y (0.871 | 1-48)	C	1	V5_BLAST_0.9SELF0.4OUT-REDO4-Cluster_163185	V5_UCLUSTfixed_0.90-Cluster_96610	-	-	-	-
pacid=32780925 transcript=Bradi2g04447.3 locus=Bradi2g04447 ID=Bradi2g04447.3.v3.1 annot-version=v3.1	Bradi_Seq10117		-	Y (0.871 | 1-48)	C	1	V5_BLAST_0.9SELF0.4OUT-REDO4-Cluster_163185	V5_UCLUSTfixed_0.90-Cluster_96610	-	-	-	-
pacid=32780936 transcript=Bradi2g50890.3 locus=Bradi2g50890 ID=Bradi2g50890.3.v3.1 annot-version=v3.1	Bradi_Seq10128	F:GO:0003676	F:GO:0003676	Y (0.673 | 1-41)	C	1	V5_BLAST_0.9SELF0.4OUT-REDO4-Cluster_168659	V5_UCLUSTfixed_0.90-Cluster_84565	-	-	UniqueCluster_2357	X
pacid=32780937 transcript=Bradi2g50890.5 locus=Bradi2g50890 ID=Bradi2g50890.5.v3.1 annot-version=v3.1	Bradi_Seq10129	F:GO:0003676	F:GO:0003676	Y (0.999 | 1-22)	C	1	V5_BLAST_0.9SELF0.4OUT-REDO4-Cluster_26370	V5_UCLUSTfixed_0.90-Cluster_84565	-	-	UniqueCluster_2357	X
pacid=32780939 transcript=Bradi2g50890.4 locus=Bradi2g50890 ID=Bradi2g50890.4.v3.1 annot-version=v3.1	Bradi_Seq10131	F:GO:0003676	F:GO:0003676	Y (0.673 | 1-41)	C	1	V5_BLAST_0.9SELF0.4OUT-REDO4-Cluster_168659	V5_UCLUSTfixed_0.90-Cluster_84565	-	-	UniqueCluster_2357	X
pacid=32780945 transcript=Bradi2g08826.1 locus=Bradi2g08826 ID=Bradi2g08826.1.v3.1 annot-version=v3.1	Bradi_Seq10137		-	Y (0.946 | 1-40)	C	1	V5_BLAST_0.9SELF0.4OUT-REDO4-Cluster_166204	V5_UCLUSTfixed_0.90-Cluster_99509	-	-	-	-
pacid=32780946 transcript=Bradi2g08826.2 locus=Bradi2g08826 ID=Bradi2g08826.2.v3.1 annot-version=v3.1	Bradi_Seq10138		-	Y (0.946 | 1-40)	C	1	V5_BLAST_0.9SELF0.4OUT-REDO4-Cluster_166204	V5_UCLUSTfixed_0.90-Cluster_99509	-	-	-	-
pacid=32780947 transcript=Bradi2g08826.3 locus=Bradi2g08826 ID=Bradi2g08826.3.v3.1 annot-version=v3.1	Bradi_Seq10139		-	Y (0.946 | 1-40)	C	1	V5_BLAST_0.9SELF0.4OUT-REDO4-Cluster_166204	V5_UCLUSTfixed_0.90-Cluster_99509	-	-	-	-
pacid=32780948 transcript=Bradi2g08826.4 locus=Bradi2g08826 ID=Bradi2g08826.4.v3.1 annot-version=v3.1	Bradi_Seq10140		-	Y (0.946 | 1-40)	C	1	V5_BLAST_0.9SELF0.4OUT-REDO4-Cluster_166204	V5_UCLUSTfixed_0.90-Cluster_99509	-	-	-	-
pacid=32780965 transcript=Bradi2g45730.1 locus=Bradi2g45730 ID=Bradi2g45730.1.v3.1 annot-version=v3.1	Bradi_Seq10157	P:GO:0006412; F:GO:0003735	F:GO:0003735;P:GO:0006412	Y (1.0 | 1-41)	C	1	V5_BLAST_0.9SELF0.4OUT-REDO4-Cluster_167096	V5_UCLUSTfixed_0.90-Cluster_96373	-	-	-	-
pacid=32780966 transcript=Bradi2g45730.3 locus=Bradi2g45730 ID=Bradi2g45730.3.v3.1 annot-version=v3.1	Bradi_Seq10158	P:GO:0006412; F:GO:0003735	F:GO:0003735;P:GO:0006412	Y (1.0 | 1-41)	C	1	V5_BLAST_0.9SELF0.4OUT-REDO4-Cluster_167096	V5_UCLUSTfixed_0.90-Cluster_96373	-	-	-	-
pacid=32780976 transcript=Bradi2g60400.1 locus=Bradi2g60400 ID=Bradi2g60400.1.v3.1 annot-version=v3.1	Bradi_Seq10168	P:GO:0046294; F:GO:0018738	F:GO:0018738;P:GO:0046294	Y (0.722 | 1-29)	C	1	V5_BLAST_0.9SELF0.4OUT-REDO4-Cluster_165114	V5_UCLUSTfixed_0.90-Cluster_95014	-	-	-	-
pacid=32780992 transcript=Bradi2g04390.1 locus=Bradi2g04390 ID=Bradi2g04390.1.v3.1 annot-version=v3.1	Bradi_Seq10184	F:GO:0005509	F:GO:0005509	Y (0.798 | 1-42)	C	1	V5_BLAST_0.9SELF0.4OUT-REDO4-Cluster_166590	V5_UCLUSTfixed_0.90-Cluster_85985	-	-	-	-
pacid=32781001 transcript=Bradi2g47060.1 locus=Bradi2g47060 ID=Bradi2g47060.1.v3.1 annot-version=v3.1	Bradi_Seq10193	P:GO:0006468; F:GO:0004672	F:GO:0004672;P:GO:0006468	Y (0.95 | 1-50)	C	1	V5_BLAST_0.9SELF0.4OUT-REDO4-Cluster_170872	V5_UCLUSTfixed_0.90-Cluster_101323	-	-	-	-
pacid=32781016 transcript=Bradi2g46040.1 locus=Bradi2g46040 ID=Bradi2g46040.1.v3.1 annot-version=v3.1	Bradi_Seq10208		-	Y (0.999 | 1-22)	C	1	V5_BLAST_0.9SELF0.4OUT-REDO4-Cluster_165802	V5_UCLUSTfixed_0.90-Cluster_99153	-	-	-	-
pacid=32781026 transcript=Bradi2g45140.1 locus=Bradi2g45140 ID=Bradi2g45140.1.v3.1 annot-version=v3.1	Bradi_Seq10218	C:GO:0016021; P:GO:0006810; F:GO:0005524; F:GO:0005471	F:GO:0005524;F:GO:0005471;C:GO:0016021;P:GO:0006810	Y (0.984 | 1-41)	C	1	V5_BLAST_0.9SELF0.4OUT-REDO4-Cluster_167960	V5_UCLUSTfixed_0.90-Cluster_97853	-	-	-	-
pacid=32781031 transcript=Bradi2g25060.1 locus=Bradi2g25060 ID=Bradi2g25060.1.v3.1 annot-version=v3.1	Bradi_Seq10223		-	Y (0.922 | 1-24)	C	1	V5_BLAST_0.9SELF0.4OUT-REDO4-Cluster_169670	V5_UCLUSTfixed_0.90-Cluster_86506	-	-	-	-
pacid=32781059 transcript=Bradi2g08610.1 locus=Bradi2g08610 ID=Bradi2g08610.1.v3.1 annot-version=v3.1	Bradi_Seq10251		-	Y (0.797 | 1-80)	C	1	V5_BLAST_0.9SELF0.4OUT-REDO4-Cluster_149857	V5_UCLUSTfixed_0.90-Cluster_84770	-	-	-	-
pacid=32781068 transcript=Bradi2g55296.1 locus=Bradi2g55296 ID=Bradi2g55296.1.v3.1 annot-version=v3.1	Bradi_Seq10260		-	Y (0.914 | 1-39)	C	1	V5_BLAST_0.9SELF0.4OUT-REDO4-Cluster_26371	V5_UCLUSTfixed_0.90-Cluster_11949	-	-	-	-
pacid=32781110 transcript=Bradi2g36130.1 locus=Bradi2g36130 ID=Bradi2g36130.1.v3.1 annot-version=v3.1	Bradi_Seq10302		-	Y (0.999 | 1-51)	C	1	V5_BLAST_0.9SELF0.4OUT-REDO4-Cluster_166464	V5_UCLUSTfixed_0.90-Cluster_99758	-	-	-	-
pacid=32781133 transcript=Bradi2g13660.1 locus=Bradi2g13660 ID=Bradi2g13660.1.v3.1 annot-version=v3.1	Bradi_Seq10325	C:GO:0016021	C:GO:0016021	Y (0.998 | 1-36)	C	1	V5_BLAST_0.9SELF0.4OUT-REDO4-Cluster_162383	V5_UCLUSTfixed_0.90-Cluster_95796	-	-	-	-
pacid=32781151 transcript=Bradi2g12140.1 locus=Bradi2g12140 ID=Bradi2g12140.1.v3.1 annot-version=v3.1	Bradi_Seq10343	F:GO:0003723	F:GO:0003723	Y (0.99 | 1-40)	C	1	V5_BLAST_0.9SELF0.4OUT-REDO4-Cluster_162401	V5_UCLUSTfixed_0.90-Cluster_95815	-	-	-	-
pacid=32781176 transcript=Bradi2g18888.3 locus=Bradi2g18888 ID=Bradi2g18888.3.v3.1 annot-version=v3.1	Bradi_Seq10368		-	Y (0.93 | 1-72)	C	1	V5_BLAST_0.9SELF0.4OUT-REDO4-Cluster_107226	V5_UCLUSTfixed_0.90-Cluster_86722	-	-	-	-
pacid=32781177 transcript=Bradi2g15710.1 locus=Bradi2g15710 ID=Bradi2g15710.1.v3.1 annot-version=v3.1	Bradi_Seq10369		-	Y (0.994 | 1-42)	C	1	V5_BLAST_0.9SELF0.4OUT-REDO4-Cluster_163676	V5_UCLUSTfixed_0.90-Cluster_97134	-	-	-	-
pacid=32781200 transcript=Bradi2g22210.1 locus=Bradi2g22210 ID=Bradi2g22210.1.v3.1 annot-version=v3.1	Bradi_Seq10392	P:GO:0006468; F:GO:0005524; F:GO:0004672	F:GO:0005524;F:GO:0004672;P:GO:0006468	Y (0.999 | 1-33)	C	1	V5_BLAST_0.9SELF0.4OUT-REDO4-Cluster_160668	V5_UCLUSTfixed_0.90-Cluster_94681	-	-	-	-
pacid=32781278 transcript=Bradi2g43680.1 locus=Bradi2g43680 ID=Bradi2g43680.1.v3.1 annot-version=v3.1	Bradi_Seq10470	C:GO:0019898; P:GO:0015979; C:GO:0009654; C:GO:0009523; F:GO:0005509	F:GO:0005509;C:GO:0009523;C:GO:0009654;P:GO:0015979;C:GO:0019898	Y (1.0 | 1-71)	C	1	V5_BLAST_0.9SELF0.4OUT-REDO4-Cluster_169335	V5_UCLUSTfixed_0.90-Cluster_102121	-	-	-	-
pacid=32781305 transcript=Bradi2g53890.1 locus=Bradi2g53890 ID=Bradi2g53890.1.v3.1 annot-version=v3.1	Bradi_Seq10497		-	Y (1.0 | 1-41)	C	1	V5_BLAST_0.9SELF0.4OUT-REDO4-Cluster_166575	V5_UCLUSTfixed_0.90-Cluster_97573	-	-	-	-
pacid=32781306 transcript=Bradi2g03610.1 locus=Bradi2g03610 ID=Bradi2g03610.1.v3.1 annot-version=v3.1	Bradi_Seq10498		-	Y (0.995 | 1-29)	C	1	V5_BLAST_0.9SELF0.4OUT-REDO4-Cluster_162930	V5_UCLUSTfixed_0.90-Cluster_96357	-	-	-	-
pacid=32781325 transcript=Bradi2g19453.1 locus=Bradi2g19453 ID=Bradi2g19453.1.v3.1 annot-version=v3.1	Bradi_Seq10517		-	Y (0.998 | 1-21)	C	1	V5_BLAST_0.9SELF0.4OUT-REDO4-Cluster_168356	V5_UCLUSTfixed_0.90-Cluster_88700	-	UniqueCluster_2309	-	X
pacid=32781331 transcript=Bradi2g55150.1 locus=Bradi2g55150 ID=Bradi2g55150.1.v3.1 annot-version=v3.1	Bradi_Seq10523	F:GO:0042578; F:GO:0042132; P:GO:0005975	P:GO:0005975;F:GO:0042132;F:GO:0042578	Y (0.856 | 1-38)	C	1	V5_BLAST_0.9SELF0.4OUT-REDO4-Cluster_162764	V5_UCLUSTfixed_0.90-Cluster_96189	-	-	-	-
pacid=32781345 transcript=Bradi2g62122.1 locus=Bradi2g62122 ID=Bradi2g62122.1.v3.1 annot-version=v3.1	Bradi_Seq10537	F:GO:0008234; P:GO:0006508	P:GO:0006508;F:GO:0008234	Y (0.751 | 1-54)	C	1	V5_BLAST_0.9SELF0.4OUT-REDO4-Cluster_26373	V5_UCLUSTfixed_0.90-Cluster_11950	-	-	-	-
pacid=32781357 transcript=Bradi2g53390.3 locus=Bradi2g53390 ID=Bradi2g53390.3.v3.1 annot-version=v3.1	Bradi_Seq10549	F:GO:0003677	F:GO:0003677	Y (0.998 | 1-38)	C	1	V5_BLAST_0.9SELF0.4OUT-REDO4-Cluster_166158	V5_UCLUSTfixed_0.90-Cluster_99471	-	-	UniqueCluster_975	X
pacid=32781369 transcript=Bradi2g60445.2 locus=Bradi2g60445 ID=Bradi2g60445.2.v3.1 annot-version=v3.1	Bradi_Seq10561		-	Y (1.0 | 1-27)	C	1	V5_BLAST_0.9SELF0.4OUT-REDO4-Cluster_162833	V5_UCLUSTfixed_0.90-Cluster_85009	-	-	-	-
pacid=32781370 transcript=Bradi2g60445.3 locus=Bradi2g60445 ID=Bradi2g60445.3.v3.1 annot-version=v3.1	Bradi_Seq10562		-	Y (1.0 | 1-27)	C	1	V5_BLAST_0.9SELF0.4OUT-REDO4-Cluster_162833	V5_UCLUSTfixed_0.90-Cluster_85009	-	-	-	-
pacid=32781371 transcript=Bradi2g43400.1 locus=Bradi2g43400 ID=Bradi2g43400.1.v3.1 annot-version=v3.1	Bradi_Seq10563		-	Y (1.0 | 1-41)	C	1	V5_BLAST_0.9SELF0.4OUT-REDO4-Cluster_162496	V5_UCLUSTfixed_0.90-Cluster_95911	-	-	-	-
pacid=32781372 transcript=Bradi2g43400.3 locus=Bradi2g43400 ID=Bradi2g43400.3.v3.1 annot-version=v3.1	Bradi_Seq10564		-	Y (1.0 | 1-41)	C	1	V5_BLAST_0.9SELF0.4OUT-REDO4-Cluster_162496	V5_UCLUSTfixed_0.90-Cluster_95911	-	-	-	-
pacid=32781373 transcript=Bradi2g43400.2 locus=Bradi2g43400 ID=Bradi2g43400.2.v3.1 annot-version=v3.1	Bradi_Seq10565		-	Y (1.0 | 1-41)	C	1	V5_BLAST_0.9SELF0.4OUT-REDO4-Cluster_162496	V5_UCLUSTfixed_0.90-Cluster_95911	-	-	-	-
pacid=32781374 transcript=Bradi2g43400.5 locus=Bradi2g43400 ID=Bradi2g43400.5.v3.1 annot-version=v3.1	Bradi_Seq10566		-	Y (1.0 | 1-41)	C	1	V5_BLAST_0.9SELF0.4OUT-REDO4-Cluster_26375	V5_UCLUSTfixed_0.90-Cluster_95911	-	-	-	-
pacid=32781375 transcript=Bradi2g43400.6 locus=Bradi2g43400 ID=Bradi2g43400.6.v3.1 annot-version=v3.1	Bradi_Seq10567		-	Y (1.0 | 1-41)	C	1	V5_BLAST_0.9SELF0.4OUT-REDO4-Cluster_162496	V5_UCLUSTfixed_0.90-Cluster_95911	-	-	-	-
pacid=32781377 transcript=Bradi2g21812.1 locus=Bradi2g21812 ID=Bradi2g21812.1.v3.1 annot-version=v3.1	Bradi_Seq10569	F:GO:0003677; C:GO:0000786	F:GO:0003677;C:GO:0000786	Y (0.927 | 1-59)	C	1	V5_BLAST_0.9SELF0.4OUT-REDO4-Cluster_168179	V5_UCLUSTfixed_0.90-Cluster_86811	-	UniqueCluster_592	-	X
pacid=32781378 transcript=Bradi2g02220.1 locus=Bradi2g02220 ID=Bradi2g02220.1.v3.1 annot-version=v3.1	Bradi_Seq10570		-	Y (0.977 | 1-52)	C	1	V5_BLAST_0.9SELF0.4OUT-REDO4-Cluster_149830	V5_UCLUSTfixed_0.90-Cluster_84731	-	-	-	-
pacid=32781404 transcript=Bradi2g58430.1 locus=Bradi2g58430 ID=Bradi2g58430.1.v3.1 annot-version=v3.1	Bradi_Seq10596		-	Y (0.999 | 1-33)	C	1	V5_BLAST_0.9SELF0.4OUT-REDO4-Cluster_163720	V5_UCLUSTfixed_0.90-Cluster_97176	-	-	-	-
pacid=32781450 transcript=Bradi2g08910.1 locus=Bradi2g08910 ID=Bradi2g08910.1.v3.1 annot-version=v3.1	Bradi_Seq10642		-	Y (1.0 | 1-26)	C	1	V5_BLAST_0.9SELF0.4OUT-REDO4-Cluster_164065	V5_UCLUSTfixed_0.90-Cluster_97558	-	-	-	-
pacid=32781451 transcript=Bradi2g08910.2 locus=Bradi2g08910 ID=Bradi2g08910.2.v3.1 annot-version=v3.1	Bradi_Seq10643		-	Y (1.0 | 1-26)	C	1	V5_BLAST_0.9SELF0.4OUT-REDO4-Cluster_164065	V5_UCLUSTfixed_0.90-Cluster_97558	-	-	-	-
pacid=32781492 transcript=Bradi2g08500.2 locus=Bradi2g08500 ID=Bradi2g08500.2.v3.1 annot-version=v3.1	Bradi_Seq10684	F:GO:0005515	F:GO:0005515	Y (0.836 | 1-52)	C	1	V5_BLAST_0.9SELF0.4OUT-REDO4-Cluster_168986	V5_UCLUSTfixed_0.90-Cluster_88385	-	-	UniqueCluster_1984	X
pacid=32781493 transcript=Bradi2g08500.1 locus=Bradi2g08500 ID=Bradi2g08500.1.v3.1 annot-version=v3.1	Bradi_Seq10685	F:GO:0005515	F:GO:0005515	Y (0.836 | 1-52)	C	1	V5_BLAST_0.9SELF0.4OUT-REDO4-Cluster_168986	V5_UCLUSTfixed_0.90-Cluster_88385	-	-	UniqueCluster_1984	X
pacid=32781496 transcript=Bradi2g15690.2 locus=Bradi2g15690 ID=Bradi2g15690.2.v3.1 annot-version=v3.1	Bradi_Seq10688		-	Y (0.999 | 1-41)	C	1	V5_BLAST_0.9SELF0.4OUT-REDO4-Cluster_149961	V5_UCLUSTfixed_0.90-Cluster_61629	-	-	-	-
pacid=32781545 transcript=Bradi2g50620.1 locus=Bradi2g50620 ID=Bradi2g50620.1.v3.1 annot-version=v3.1	Bradi_Seq10737		-	Y (0.99 | 1-29)	C	1	V5_BLAST_0.9SELF0.4OUT-REDO4-Cluster_163430	V5_UCLUSTfixed_0.90-Cluster_84660	-	-	-	-
pacid=32781546 transcript=Bradi2g50620.2 locus=Bradi2g50620 ID=Bradi2g50620.2.v3.1 annot-version=v3.1	Bradi_Seq10738		-	Y (0.99 | 1-29)	C	1	V5_BLAST_0.9SELF0.4OUT-REDO4-Cluster_26376	V5_UCLUSTfixed_0.90-Cluster_11951	-	-	-	-
pacid=32781562 transcript=Bradi2g11550.1 locus=Bradi2g11550 ID=Bradi2g11550.1.v3.1 annot-version=v3.1	Bradi_Seq10754		-	Y (0.999 | 1-41)	C	1	V5_BLAST_0.9SELF0.4OUT-REDO4-Cluster_163205	V5_UCLUSTfixed_0.90-Cluster_90215	-	-	-	-
pacid=32781577 transcript=Bradi2g12710.3 locus=Bradi2g12710 ID=Bradi2g12710.3.v3.1 annot-version=v3.1	Bradi_Seq10769	F:GO:0008017; P:GO:0007018; F:GO:0005524; F:GO:0003777; C:GO:0005871	F:GO:0005524;F:GO:0003777;C:GO:0005871;P:GO:0007018;F:GO:0008017	Y (0.924 | 1-92)	C	1	V5_BLAST_0.9SELF0.4OUT-REDO4-Cluster_159391	V5_UCLUSTfixed_0.90-Cluster_94292	-	-	UniqueCluster_875	X
pacid=32781578 transcript=Bradi2g12710.4 locus=Bradi2g12710 ID=Bradi2g12710.4.v3.1 annot-version=v3.1	Bradi_Seq10770	F:GO:0008017; P:GO:0007018; F:GO:0005524; F:GO:0003777; C:GO:0005871	F:GO:0005524;F:GO:0003777;C:GO:0005871;P:GO:0007018;F:GO:0008017	Y (0.924 | 1-92)	C	1	V5_BLAST_0.9SELF0.4OUT-REDO4-Cluster_159391	V5_UCLUSTfixed_0.90-Cluster_94292	-	-	UniqueCluster_875	X
pacid=32781592 transcript=Bradi2g24998.1 locus=Bradi2g24998 ID=Bradi2g24998.1.v3.1 annot-version=v3.1	Bradi_Seq10784	P:GO:0006508; F:GO:0004190	F:GO:0004190;P:GO:0006508	Y (0.967 | 1-79)	C	1	V5_BLAST_0.9SELF0.4OUT-REDO4-Cluster_26377	V5_UCLUSTfixed_0.90-Cluster_11952	-	-	-	-
pacid=32781594 transcript=Bradi2g41210.5 locus=Bradi2g41210 ID=Bradi2g41210.5.v3.1 annot-version=v3.1	Bradi_Seq10786		-	Y (0.998 | 1-41)	C	1	V5_BLAST_0.9SELF0.4OUT-REDO4-Cluster_162570	V5_UCLUSTfixed_0.90-Cluster_95984	-	-	-	-
pacid=32781595 transcript=Bradi2g41210.1 locus=Bradi2g41210 ID=Bradi2g41210.1.v3.1 annot-version=v3.1	Bradi_Seq10787		-	Y (0.998 | 1-41)	C	1	V5_BLAST_0.9SELF0.4OUT-REDO4-Cluster_162570	V5_UCLUSTfixed_0.90-Cluster_95984	-	-	-	-
pacid=32781596 transcript=Bradi2g41210.2 locus=Bradi2g41210 ID=Bradi2g41210.2.v3.1 annot-version=v3.1	Bradi_Seq10788		-	Y (0.998 | 1-41)	C	1	V5_BLAST_0.9SELF0.4OUT-REDO4-Cluster_162570	V5_UCLUSTfixed_0.90-Cluster_95984	-	-	-	-
pacid=32781597 transcript=Bradi2g41210.3 locus=Bradi2g41210 ID=Bradi2g41210.3.v3.1 annot-version=v3.1	Bradi_Seq10789		-	Y (0.998 | 1-41)	C	1	V5_BLAST_0.9SELF0.4OUT-REDO4-Cluster_162570	V5_UCLUSTfixed_0.90-Cluster_95984	-	-	-	-
pacid=32781598 transcript=Bradi2g41210.4 locus=Bradi2g41210 ID=Bradi2g41210.4.v3.1 annot-version=v3.1	Bradi_Seq10790		-	Y (0.998 | 1-41)	C	1	V5_BLAST_0.9SELF0.4OUT-REDO4-Cluster_26378	V5_UCLUSTfixed_0.90-Cluster_95984	-	-	-	-
pacid=32781602 transcript=Bradi2g59370.1 locus=Bradi2g59370 ID=Bradi2g59370.1.v3.1 annot-version=v3.1	Bradi_Seq10794	P:GO:0005975	P:GO:0005975	Y (0.998 | 1-25)	C	1	V5_BLAST_0.9SELF0.4OUT-REDO4-Cluster_162475	V5_UCLUSTfixed_0.90-Cluster_95886	-	-	-	-
pacid=32781603 transcript=Bradi2g59370.2 locus=Bradi2g59370 ID=Bradi2g59370.2.v3.1 annot-version=v3.1	Bradi_Seq10795	P:GO:0005975	P:GO:0005975	Y (0.998 | 1-25)	C	1	V5_BLAST_0.9SELF0.4OUT-REDO4-Cluster_162475	V5_UCLUSTfixed_0.90-Cluster_95886	-	-	-	-
pacid=32781631 transcript=Bradi2g26660.1 locus=Bradi2g26660 ID=Bradi2g26660.1.v3.1 annot-version=v3.1	Bradi_Seq10823	P:GO:0006629	P:GO:0006629	Y (0.998 | 1-34)	C	1	V5_BLAST_0.9SELF0.4OUT-REDO4-Cluster_167565	V5_UCLUSTfixed_0.90-Cluster_86685	-	-	-	-
pacid=32781635 transcript=Bradi2g12300.1 locus=Bradi2g12300 ID=Bradi2g12300.1.v3.1 annot-version=v3.1	Bradi_Seq10827		-	Y (0.841 | 1-54)	C	1	V5_BLAST_0.9SELF0.4OUT-REDO4-Cluster_164067	V5_UCLUSTfixed_0.90-Cluster_97560	-	-	-	-
pacid=32781720 transcript=Bradi2g35547.1 locus=Bradi2g35547 ID=Bradi2g35547.1.v3.1 annot-version=v3.1	Bradi_Seq10912		-	Y (0.967 | 1-72)	C	1	V5_BLAST_0.9SELF0.4OUT-REDO4-Cluster_26379	V5_UCLUSTfixed_0.90-Cluster_11953	-	-	-	-
pacid=32781723 transcript=Bradi2g46670.1 locus=Bradi2g46670 ID=Bradi2g46670.1.v3.1 annot-version=v3.1	Bradi_Seq10915	P:GO:0055114; F:GO:0016491; P:GO:0008152; F:GO:0015930; P:GO:0006807; F:GO:0016638; P:GO:0006537	P:GO:0006537;F:GO:0016638;F:GO:0016491;P:GO:0006807;P:GO:0008152;P:GO:0055114;F:GO:0015930	Y (0.989 | 1-33)	C	1	V5_BLAST_0.9SELF0.4OUT-REDO4-Cluster_170734	V5_UCLUSTfixed_0.90-Cluster_101328	-	-	-	-
pacid=32781767 transcript=Bradi2g58241.1 locus=Bradi2g58241 ID=Bradi2g58241.1.v3.1 annot-version=v3.1	Bradi_Seq10959		-	Y (0.945 | 1-39)	C	1	V5_BLAST_0.9SELF0.4OUT-REDO4-Cluster_146381	V5_UCLUSTfixed_0.90-Cluster_11955	UniqueCluster_2281	-	-	X
pacid=32781781 transcript=Bradi2g38350.1 locus=Bradi2g38350 ID=Bradi2g38350.1.v3.1 annot-version=v3.1	Bradi_Seq10973	F:GO:0030170; F:GO:0008483	F:GO:0030170;F:GO:0008483	Y (0.992 | 1-52)	C	1	V5_BLAST_0.9SELF0.4OUT-REDO4-Cluster_169014	V5_UCLUSTfixed_0.90-Cluster_97873	-	-	-	-
pacid=32781848 transcript=Bradi2g16862.2 locus=Bradi2g16862 ID=Bradi2g16862.2.v3.1 annot-version=v3.1	Bradi_Seq11040		-	Y (0.894 | 1-55)	C	1	V5_BLAST_0.9SELF0.4OUT-REDO4-Cluster_26382	V5_UCLUSTfixed_0.90-Cluster_49957	-	-	-	-
pacid=32781849 transcript=Bradi2g16862.3 locus=Bradi2g16862 ID=Bradi2g16862.3.v3.1 annot-version=v3.1	Bradi_Seq11041		-	Y (0.894 | 1-55)	C	1	V5_BLAST_0.9SELF0.4OUT-REDO4-Cluster_26383	V5_UCLUSTfixed_0.90-Cluster_49957	-	-	-	-
pacid=32781874 transcript=Bradi2g27030.1 locus=Bradi2g27030 ID=Bradi2g27030.1.v3.1 annot-version=v3.1	Bradi_Seq11066		-	Y (1.0 | 1-41)	C	1	V5_BLAST_0.9SELF0.4OUT-REDO4-Cluster_169494	V5_UCLUSTfixed_0.90-Cluster_84841	-	-	-	-
pacid=32781875 transcript=Bradi2g46830.2 locus=Bradi2g46830 ID=Bradi2g46830.2.v3.1 annot-version=v3.1	Bradi_Seq11067	F:GO:0008168	F:GO:0008168	Y (0.994 | 1-34)	C	1	V5_BLAST_0.9SELF0.4OUT-REDO4-Cluster_156159	V5_UCLUSTfixed_0.90-Cluster_81088	-	-	UniqueCluster_2697	X
pacid=32781876 transcript=Bradi2g46830.3 locus=Bradi2g46830 ID=Bradi2g46830.3.v3.1 annot-version=v3.1	Bradi_Seq11068	F:GO:0008168	F:GO:0008168	Y (0.994 | 1-34)	C	1	V5_BLAST_0.9SELF0.4OUT-REDO4-Cluster_156159	V5_UCLUSTfixed_0.90-Cluster_81088	-	-	UniqueCluster_2697	X
pacid=32781877 transcript=Bradi2g46830.4 locus=Bradi2g46830 ID=Bradi2g46830.4.v3.1 annot-version=v3.1	Bradi_Seq11069	F:GO:0008168	F:GO:0008168	Y (0.994 | 1-34)	C	1	V5_BLAST_0.9SELF0.4OUT-REDO4-Cluster_156159	V5_UCLUSTfixed_0.90-Cluster_81088	-	-	UniqueCluster_2697	X
pacid=32781930 transcript=Bradi2g26940.1 locus=Bradi2g26940 ID=Bradi2g26940.1.v3.1 annot-version=v3.1	Bradi_Seq11122		-	Y (0.998 | 1-41)	C	1	V5_BLAST_0.9SELF0.4OUT-REDO4-Cluster_162807	V5_UCLUSTfixed_0.90-Cluster_96229	-	-	-	-
pacid=32781948 transcript=Bradi2g61970.1 locus=Bradi2g61970 ID=Bradi2g61970.1.v3.1 annot-version=v3.1	Bradi_Seq11140		-	Y (0.998 | 1-41)	C	1	V5_BLAST_0.9SELF0.4OUT-REDO4-Cluster_165522	V5_UCLUSTfixed_0.90-Cluster_98903	-	-	-	-
pacid=32781983 transcript=Bradi2g31200.1 locus=Bradi2g31200 ID=Bradi2g31200.1.v3.1 annot-version=v3.1	Bradi_Seq11175		-	Y (0.975 | 1-38)	C	1	V5_BLAST_0.9SELF0.4OUT-REDO4-Cluster_165781	V5_UCLUSTfixed_0.90-Cluster_99135	-	-	-	-
pacid=32781988 transcript=Bradi2g50160.1 locus=Bradi2g50160 ID=Bradi2g50160.1.v3.1 annot-version=v3.1	Bradi_Seq11180		-	Y (0.999 | 1-23)	C	1	V5_BLAST_0.9SELF0.4OUT-REDO4-Cluster_151227	V5_UCLUSTfixed_0.90-Cluster_86526	-	-	-	-
pacid=32782001 transcript=Bradi2g02100.1 locus=Bradi2g02100 ID=Bradi2g02100.1.v3.1 annot-version=v3.1	Bradi_Seq11193	P:GO:0006355; F:GO:0003700	F:GO:0003700;P:GO:0006355	Y (0.958 | 1-60)	C	1	V5_BLAST_0.9SELF0.4OUT-REDO4-Cluster_149791	V5_UCLUSTfixed_0.90-Cluster_86337	-	-	-	-
pacid=32782022 transcript=Bradi2g48810.3 locus=Bradi2g48810 ID=Bradi2g48810.3.v3.1 annot-version=v3.1	Bradi_Seq11214	C:GO:0016021	C:GO:0016021	Y (1.0 | 1-41)	C	1	V5_BLAST_0.9SELF0.4OUT-REDO4-Cluster_167467	V5_UCLUSTfixed_0.90-Cluster_99085	-	-	-	-
pacid=32782023 transcript=Bradi2g48810.9 locus=Bradi2g48810 ID=Bradi2g48810.9.v3.1 annot-version=v3.1	Bradi_Seq11215	C:GO:0016021	C:GO:0016021	Y (1.0 | 1-41)	C	1	V5_BLAST_0.9SELF0.4OUT-REDO4-Cluster_167467	V5_UCLUSTfixed_0.90-Cluster_99085	-	-	-	-
pacid=32782024 transcript=Bradi2g48810.1 locus=Bradi2g48810 ID=Bradi2g48810.1.v3.1 annot-version=v3.1	Bradi_Seq11216	C:GO:0016021	C:GO:0016021	Y (1.0 | 1-41)	C	1	V5_BLAST_0.9SELF0.4OUT-REDO4-Cluster_167467	V5_UCLUSTfixed_0.90-Cluster_99085	-	-	-	-
pacid=32782025 transcript=Bradi2g48810.10 locus=Bradi2g48810 ID=Bradi2g48810.10.v3.1 annot-version=v3.1	Bradi_Seq11217	C:GO:0016021	C:GO:0016021	Y (1.0 | 1-41)	C	1	V5_BLAST_0.9SELF0.4OUT-REDO4-Cluster_167467	V5_UCLUSTfixed_0.90-Cluster_99085	-	-	-	-
pacid=32782026 transcript=Bradi2g48810.11 locus=Bradi2g48810 ID=Bradi2g48810.11.v3.1 annot-version=v3.1	Bradi_Seq11218	C:GO:0016021	C:GO:0016021	Y (1.0 | 1-41)	C	1	V5_BLAST_0.9SELF0.4OUT-REDO4-Cluster_167467	V5_UCLUSTfixed_0.90-Cluster_99085	-	-	-	-
pacid=32782027 transcript=Bradi2g48810.12 locus=Bradi2g48810 ID=Bradi2g48810.12.v3.1 annot-version=v3.1	Bradi_Seq11219	C:GO:0016021	C:GO:0016021	Y (0.999 | 1-41)	C	1	V5_BLAST_0.9SELF0.4OUT-REDO4-Cluster_167467	V5_UCLUSTfixed_0.90-Cluster_99085	-	-	-	-
pacid=32782028 transcript=Bradi2g48810.13 locus=Bradi2g48810 ID=Bradi2g48810.13.v3.1 annot-version=v3.1	Bradi_Seq11220	C:GO:0016021	C:GO:0016021	Y (0.999 | 1-41)	C	1	V5_BLAST_0.9SELF0.4OUT-REDO4-Cluster_167467	V5_UCLUSTfixed_0.90-Cluster_99085	-	-	-	-
pacid=32782029 transcript=Bradi2g48810.14 locus=Bradi2g48810 ID=Bradi2g48810.14.v3.1 annot-version=v3.1	Bradi_Seq11221	C:GO:0016021	C:GO:0016021	Y (0.999 | 1-41)	C	1	V5_BLAST_0.9SELF0.4OUT-REDO4-Cluster_167467	V5_UCLUSTfixed_0.90-Cluster_99085	-	-	-	-
pacid=32782030 transcript=Bradi2g48810.15 locus=Bradi2g48810 ID=Bradi2g48810.15.v3.1 annot-version=v3.1	Bradi_Seq11222	C:GO:0016021	C:GO:0016021	Y (0.999 | 1-41)	C	1	V5_BLAST_0.9SELF0.4OUT-REDO4-Cluster_167467	V5_UCLUSTfixed_0.90-Cluster_99085	-	-	-	-
pacid=32782049 transcript=Bradi2g14210.1 locus=Bradi2g14210 ID=Bradi2g14210.1.v3.1 annot-version=v3.1	Bradi_Seq11241	P:GO:0006241; P:GO:0006228; P:GO:0006183; P:GO:0006165; F:GO:0004550	P:GO:0006228;P:GO:0006241;P:GO:0006183;P:GO:0006165;F:GO:0004550	Y (0.966 | 1-31)	C	1	V5_BLAST_0.9SELF0.4OUT-REDO4-Cluster_165828	V5_UCLUSTfixed_0.90-Cluster_96914	-	-	UniqueCluster_2372	X
pacid=32782062 transcript=Bradi2g15890.1 locus=Bradi2g15890 ID=Bradi2g15890.1.v3.1 annot-version=v3.1	Bradi_Seq11254		-	Y (0.98 | 1-51)	C	1	V5_BLAST_0.9SELF0.4OUT-REDO4-Cluster_163019	V5_UCLUSTfixed_0.90-Cluster_96451	-	-	-	-
pacid=32782117 transcript=Bradi2g54600.3 locus=Bradi2g54600 ID=Bradi2g54600.3.v3.1 annot-version=v3.1	Bradi_Seq11309	P:GO:0006412; C:GO:0005840; C:GO:0005622; F:GO:0003735	F:GO:0003735;C:GO:0005840;C:GO:0005622;P:GO:0006412	Y (0.991 | 1-49)	C	1	V5_BLAST_0.9SELF0.4OUT-REDO4-Cluster_156924	V5_UCLUSTfixed_0.90-Cluster_96056	-	-	-	-
pacid=32782118 transcript=Bradi2g22150.1 locus=Bradi2g22150 ID=Bradi2g22150.1.v3.1 annot-version=v3.1	Bradi_Seq11310	F:GO:0008080	F:GO:0008080	Y (1.0 | 1-41)	C	1	V5_BLAST_0.9SELF0.4OUT-REDO4-Cluster_167823	V5_UCLUSTfixed_0.90-Cluster_97651	-	-	-	-
pacid=32782119 transcript=Bradi2g22150.2 locus=Bradi2g22150 ID=Bradi2g22150.2.v3.1 annot-version=v3.1	Bradi_Seq11311	F:GO:0008080	F:GO:0008080	Y (1.0 | 1-41)	C	1	V5_BLAST_0.9SELF0.4OUT-REDO4-Cluster_167823	V5_UCLUSTfixed_0.90-Cluster_97651	-	-	-	-
pacid=32782120 transcript=Bradi2g22150.4 locus=Bradi2g22150 ID=Bradi2g22150.4.v3.1 annot-version=v3.1	Bradi_Seq11312		-	Y (1.0 | 1-41)	C	1	V5_BLAST_0.9SELF0.4OUT-REDO4-Cluster_26385	V5_UCLUSTfixed_0.90-Cluster_97651	-	-	-	-
pacid=32782121 transcript=Bradi2g22150.3 locus=Bradi2g22150 ID=Bradi2g22150.3.v3.1 annot-version=v3.1	Bradi_Seq11313		-	Y (1.0 | 1-41)	C	1	V5_BLAST_0.9SELF0.4OUT-REDO4-Cluster_167823	V5_UCLUSTfixed_0.90-Cluster_97651	-	-	-	-
pacid=32782122 transcript=Bradi2g22150.5 locus=Bradi2g22150 ID=Bradi2g22150.5.v3.1 annot-version=v3.1	Bradi_Seq11314		-	Y (1.0 | 1-41)	C	1	V5_BLAST_0.9SELF0.4OUT-REDO4-Cluster_167823	V5_UCLUSTfixed_0.90-Cluster_97651	-	-	-	-
pacid=32782147 transcript=Bradi2g23780.2 locus=Bradi2g23780 ID=Bradi2g23780.2.v3.1 annot-version=v3.1	Bradi_Seq11339	F:GO:2001070; F:GO:0003824	F:GO:2001070;F:GO:0003824	Y (0.739 | 1-48)	C	1	V5_BLAST_0.9SELF0.4OUT-REDO4-Cluster_149930	V5_UCLUSTfixed_0.90-Cluster_61044	-	-	-	-
pacid=32782171 transcript=Bradi2g26700.1 locus=Bradi2g26700 ID=Bradi2g26700.1.v3.1 annot-version=v3.1	Bradi_Seq11363		-	Y (1.0 | 1-41)	C	1	V5_BLAST_0.9SELF0.4OUT-REDO4-Cluster_169147	V5_UCLUSTfixed_0.90-Cluster_101959	-	-	-	-
pacid=32782178 transcript=Bradi2g12835.5 locus=Bradi2g12835 ID=Bradi2g12835.5.v3.1 annot-version=v3.1	Bradi_Seq11370		-	Y (0.961 | 1-51)	C	1	V5_BLAST_0.9SELF0.4OUT-REDO4-Cluster_26386	V5_UCLUSTfixed_0.90-Cluster_49958	-	-	-	-
pacid=32782179 transcript=Bradi2g12835.6 locus=Bradi2g12835 ID=Bradi2g12835.6.v3.1 annot-version=v3.1	Bradi_Seq11371		-	Y (0.961 | 1-51)	C	1	V5_BLAST_0.9SELF0.4OUT-REDO4-Cluster_26386	V5_UCLUSTfixed_0.90-Cluster_49958	-	-	-	-
pacid=32782180 transcript=Bradi2g12835.2 locus=Bradi2g12835 ID=Bradi2g12835.2.v3.1 annot-version=v3.1	Bradi_Seq11372		-	Y (0.961 | 1-51)	C	1	V5_BLAST_0.9SELF0.4OUT-REDO4-Cluster_26386	V5_UCLUSTfixed_0.90-Cluster_49958	-	-	-	-
pacid=32782181 transcript=Bradi2g12835.1 locus=Bradi2g12835 ID=Bradi2g12835.1.v3.1 annot-version=v3.1	Bradi_Seq11373		-	Y (0.961 | 1-51)	C	1	V5_BLAST_0.9SELF0.4OUT-REDO4-Cluster_26386	V5_UCLUSTfixed_0.90-Cluster_49958	-	-	-	-
pacid=32782182 transcript=Bradi2g12835.3 locus=Bradi2g12835 ID=Bradi2g12835.3.v3.1 annot-version=v3.1	Bradi_Seq11374		-	Y (0.979 | 1-74)	C	1	V5_BLAST_0.9SELF0.4OUT-REDO4-Cluster_26386	V5_UCLUSTfixed_0.90-Cluster_49958	-	-	-	-
pacid=32782183 transcript=Bradi2g12835.4 locus=Bradi2g12835 ID=Bradi2g12835.4.v3.1 annot-version=v3.1	Bradi_Seq11375		-	Y (0.979 | 1-74)	C	1	V5_BLAST_0.9SELF0.4OUT-REDO4-Cluster_26386	V5_UCLUSTfixed_0.90-Cluster_49958	-	-	-	-
pacid=32782184 transcript=Bradi2g12835.7 locus=Bradi2g12835 ID=Bradi2g12835.7.v3.1 annot-version=v3.1	Bradi_Seq11376		-	Y (0.961 | 1-51)	C	1	V5_BLAST_0.9SELF0.4OUT-REDO4-Cluster_26386	V5_UCLUSTfixed_0.90-Cluster_49958	-	-	-	-
pacid=32782185 transcript=Bradi2g12835.8 locus=Bradi2g12835 ID=Bradi2g12835.8.v3.1 annot-version=v3.1	Bradi_Seq11377		-	Y (0.961 | 1-51)	C	1	V5_BLAST_0.9SELF0.4OUT-REDO4-Cluster_26386	V5_UCLUSTfixed_0.90-Cluster_49958	-	-	-	-
pacid=32782187 transcript=Bradi2g21500.2 locus=Bradi2g21500 ID=Bradi2g21500.2.v3.1 annot-version=v3.1	Bradi_Seq11379		-	Y (0.993 | 1-52)	C	1	V5_BLAST_0.9SELF0.4OUT-REDO4-Cluster_163751	V5_UCLUSTfixed_0.90-Cluster_97211	-	-	-	-
pacid=32782210 transcript=Bradi2g23138.1 locus=Bradi2g23138 ID=Bradi2g23138.1.v3.1 annot-version=v3.1	Bradi_Seq11402		-	Y (0.98 | 1-42)	C	1	V5_BLAST_0.9SELF0.4OUT-REDO4-Cluster_26387	V5_UCLUSTfixed_0.90-Cluster_49959	-	-	-	-
pacid=32782211 transcript=Bradi2g23138.2 locus=Bradi2g23138 ID=Bradi2g23138.2.v3.1 annot-version=v3.1	Bradi_Seq11403		-	Y (0.98 | 1-42)	C	1	V5_BLAST_0.9SELF0.4OUT-REDO4-Cluster_26388	V5_UCLUSTfixed_0.90-Cluster_49959	-	-	-	-
pacid=32782212 transcript=Bradi2g23138.3 locus=Bradi2g23138 ID=Bradi2g23138.3.v3.1 annot-version=v3.1	Bradi_Seq11404		-	Y (0.98 | 1-42)	C	1	V5_BLAST_0.9SELF0.4OUT-REDO4-Cluster_26388	V5_UCLUSTfixed_0.90-Cluster_49959	-	-	-	-
pacid=32782251 transcript=Bradi2g34740.1 locus=Bradi2g34740 ID=Bradi2g34740.1.v3.1 annot-version=v3.1	Bradi_Seq11443	P:GO:0015969	P:GO:0015969	Y (0.998 | 1-51)	C	1	V5_BLAST_0.9SELF0.4OUT-REDO4-Cluster_163788	V5_UCLUSTfixed_0.90-Cluster_97248	-	-	-	-
pacid=32782257 transcript=Bradi2g49747.2 locus=Bradi2g49747 ID=Bradi2g49747.2.v3.1 annot-version=v3.1	Bradi_Seq11449		-	Y (0.798 | 1-42)	C	1	V5_BLAST_0.9SELF0.4OUT-REDO4-Cluster_168881	V5_UCLUSTfixed_0.90-Cluster_101730	-	-	-	-
pacid=32782258 transcript=Bradi2g49747.1 locus=Bradi2g49747 ID=Bradi2g49747.1.v3.1 annot-version=v3.1	Bradi_Seq11450		-	Y (0.798 | 1-42)	C	1	V5_BLAST_0.9SELF0.4OUT-REDO4-Cluster_168881	V5_UCLUSTfixed_0.90-Cluster_101730	-	-	-	-
pacid=32782259 transcript=Bradi2g49747.3 locus=Bradi2g49747 ID=Bradi2g49747.3.v3.1 annot-version=v3.1	Bradi_Seq11451		-	Y (0.798 | 1-42)	C	1	V5_BLAST_0.9SELF0.4OUT-REDO4-Cluster_168881	V5_UCLUSTfixed_0.90-Cluster_101730	-	-	-	-
pacid=32782260 transcript=Bradi2g49747.4 locus=Bradi2g49747 ID=Bradi2g49747.4.v3.1 annot-version=v3.1	Bradi_Seq11452		-	Y (0.798 | 1-42)	C	1	V5_BLAST_0.9SELF0.4OUT-REDO4-Cluster_168881	V5_UCLUSTfixed_0.90-Cluster_101730	-	-	-	-
pacid=32782261 transcript=Bradi2g24060.2 locus=Bradi2g24060 ID=Bradi2g24060.2.v3.1 annot-version=v3.1	Bradi_Seq11453		-	Y (0.824 | 1-25)	C	1	V5_BLAST_0.9SELF0.4OUT-REDO4-Cluster_166325	V5_UCLUSTfixed_0.90-Cluster_102123	-	UniqueCluster_341	-	X
pacid=32782277 transcript=Bradi2g05710.1 locus=Bradi2g05710 ID=Bradi2g05710.1.v3.1 annot-version=v3.1	Bradi_Seq11469		-	Y (0.998 | 1-51)	C	1	V5_BLAST_0.9SELF0.4OUT-REDO4-Cluster_170676	V5_UCLUSTfixed_0.90-Cluster_101189	-	-	-	-
pacid=32782279 transcript=Bradi2g58380.1 locus=Bradi2g58380 ID=Bradi2g58380.1.v3.1 annot-version=v3.1	Bradi_Seq11471	F:GO:0016887; F:GO:0005524; P:GO:0055085; F:GO:0042626; C:GO:0016021; P:GO:0006810	F:GO:0016887;F:GO:0005524;F:GO:0042626;P:GO:0055085;C:GO:0016021;P:GO:0006810	Y (0.996 | 1-35)	C	1	V5_BLAST_0.9SELF0.4OUT-REDO4-Cluster_170785	V5_UCLUSTfixed_0.90-Cluster_103335	-	-	-	-
pacid=32782296 transcript=Bradi2g56537.1 locus=Bradi2g56537 ID=Bradi2g56537.1.v3.1 annot-version=v3.1	Bradi_Seq11488	F:GO:0003824; F:GO:0003677	F:GO:0003677;F:GO:0003824	Y (0.998 | 1-61)	C	1	V5_BLAST_0.9SELF0.4OUT-REDO4-Cluster_163879	V5_UCLUSTfixed_0.90-Cluster_96760	-	-	-	-
pacid=32782297 transcript=Bradi2g56537.6 locus=Bradi2g56537 ID=Bradi2g56537.6.v3.1 annot-version=v3.1	Bradi_Seq11489	F:GO:0003824; F:GO:0003677	F:GO:0003677;F:GO:0003824	Y (0.998 | 1-61)	C	1	V5_BLAST_0.9SELF0.4OUT-REDO4-Cluster_163879	V5_UCLUSTfixed_0.90-Cluster_96760	-	-	-	-
pacid=32782298 transcript=Bradi2g56537.2 locus=Bradi2g56537 ID=Bradi2g56537.2.v3.1 annot-version=v3.1	Bradi_Seq11490	F:GO:0003824; F:GO:0003677	F:GO:0003677;F:GO:0003824	Y (0.998 | 1-61)	C	1	V5_BLAST_0.9SELF0.4OUT-REDO4-Cluster_163879	V5_UCLUSTfixed_0.90-Cluster_96760	-	-	-	-
pacid=32782299 transcript=Bradi2g56537.3 locus=Bradi2g56537 ID=Bradi2g56537.3.v3.1 annot-version=v3.1	Bradi_Seq11491	F:GO:0003824; F:GO:0003677	F:GO:0003677;F:GO:0003824	Y (0.998 | 1-61)	C	1	V5_BLAST_0.9SELF0.4OUT-REDO4-Cluster_163879	V5_UCLUSTfixed_0.90-Cluster_96760	-	-	-	-
pacid=32782300 transcript=Bradi2g56537.4 locus=Bradi2g56537 ID=Bradi2g56537.4.v3.1 annot-version=v3.1	Bradi_Seq11492	F:GO:0003824; F:GO:0003677	F:GO:0003677;F:GO:0003824	Y (0.998 | 1-61)	C	1	V5_BLAST_0.9SELF0.4OUT-REDO4-Cluster_163879	V5_UCLUSTfixed_0.90-Cluster_96760	-	-	-	-
pacid=32782301 transcript=Bradi2g56537.5 locus=Bradi2g56537 ID=Bradi2g56537.5.v3.1 annot-version=v3.1	Bradi_Seq11493	F:GO:0003824; F:GO:0003677	F:GO:0003677;F:GO:0003824	Y (0.998 | 1-61)	C	1	V5_BLAST_0.9SELF0.4OUT-REDO4-Cluster_163879	V5_UCLUSTfixed_0.90-Cluster_96760	-	-	-	-
pacid=32782302 transcript=Bradi2g37835.1 locus=Bradi2g37835 ID=Bradi2g37835.1.v3.1 annot-version=v3.1	Bradi_Seq11494		-	Y (0.999 | 1-71)	C	1	V5_BLAST_0.9SELF0.4OUT-REDO4-Cluster_26389	V5_UCLUSTfixed_0.90-Cluster_49960	-	-	-	-
pacid=32782303 transcript=Bradi2g37835.2 locus=Bradi2g37835 ID=Bradi2g37835.2.v3.1 annot-version=v3.1	Bradi_Seq11495		-	Y (0.999 | 1-71)	C	1	V5_BLAST_0.9SELF0.4OUT-REDO4-Cluster_26389	V5_UCLUSTfixed_0.90-Cluster_49960	-	-	-	-
pacid=32782318 transcript=Bradi2g45200.2 locus=Bradi2g45200 ID=Bradi2g45200.2.v3.1 annot-version=v3.1	Bradi_Seq11510	P:GO:0055114; F:GO:0016491; F:GO:0016616; P:GO:0019752	F:GO:0016616;F:GO:0016491;P:GO:0055114;P:GO:0019752	Y (0.896 | 1-72)	C	1	V5_BLAST_0.9SELF0.4OUT-REDO4-Cluster_166833	V5_UCLUSTfixed_0.90-Cluster_99320	-	-	-	-
pacid=32782332 transcript=Bradi2g30560.1 locus=Bradi2g30560 ID=Bradi2g30560.1.v3.1 annot-version=v3.1	Bradi_Seq11524		-	Y (0.961 | 1-27)	C	1	V5_BLAST_0.9SELF0.4OUT-REDO4-Cluster_163344	V5_UCLUSTfixed_0.90-Cluster_101871	-	-	-	-
pacid=32782361 transcript=Bradi2g16271.1 locus=Bradi2g16271 ID=Bradi2g16271.1.v3.1 annot-version=v3.1	Bradi_Seq11553	C:GO:0016020; P:GO:0009765	C:GO:0016020;P:GO:0009765	Y (0.999 | 1-37)	C	1	V5_BLAST_0.9SELF0.4OUT-REDO4-Cluster_164068	V5_UCLUSTfixed_0.90-Cluster_97916	-	-	-	-
pacid=32782362 transcript=Bradi2g36859.1 locus=Bradi2g36859 ID=Bradi2g36859.1.v3.1 annot-version=v3.1	Bradi_Seq11554		-	Y (0.935 | 1-38)	C	1	V5_BLAST_0.9SELF0.4OUT-REDO4-Cluster_166207	V5_UCLUSTfixed_0.90-Cluster_84921	-	-	-	-
pacid=32782363 transcript=Bradi2g36859.2 locus=Bradi2g36859 ID=Bradi2g36859.2.v3.1 annot-version=v3.1	Bradi_Seq11555		-	Y (0.935 | 1-38)	C	1	V5_BLAST_0.9SELF0.4OUT-REDO4-Cluster_26394	V5_UCLUSTfixed_0.90-Cluster_84921	-	-	-	-
pacid=32782364 transcript=Bradi2g36859.3 locus=Bradi2g36859 ID=Bradi2g36859.3.v3.1 annot-version=v3.1	Bradi_Seq11556		-	Y (0.935 | 1-38)	C	1	V5_BLAST_0.9SELF0.4OUT-REDO4-Cluster_166207	V5_UCLUSTfixed_0.90-Cluster_84921	-	-	-	-
pacid=32782366 transcript=Bradi2g51017.1 locus=Bradi2g51017 ID=Bradi2g51017.1.v3.1 annot-version=v3.1	Bradi_Seq11558	F:GO:0005524; F:GO:0003676; F:GO:0004386	F:GO:0003676;F:GO:0005524;F:GO:0004386	Y (1.0 | 1-33)	C	1	V5_BLAST_0.9SELF0.4OUT-REDO4-Cluster_168756	V5_UCLUSTfixed_0.90-Cluster_100682	-	UniqueCluster_706	-	X
pacid=32782384 transcript=Bradi2g34300.1 locus=Bradi2g34300 ID=Bradi2g34300.1.v3.1 annot-version=v3.1	Bradi_Seq11576		-	Y (0.997 | 1-71)	C	1	V5_BLAST_0.9SELF0.4OUT-REDO4-Cluster_163185	V5_UCLUSTfixed_0.90-Cluster_96610	-	-	-	-
pacid=32782394 transcript=Bradi2g31276.1 locus=Bradi2g31276 ID=Bradi2g31276.1.v3.1 annot-version=v3.1	Bradi_Seq11586	F:GO:0003677	F:GO:0003677	Y (0.959 | 1-58)	C	1	V5_BLAST_0.9SELF0.4OUT-REDO4-Cluster_26395	V5_UCLUSTfixed_0.90-Cluster_11957	-	-	-	-
pacid=32782396 transcript=Bradi2g44850.2 locus=Bradi2g44850 ID=Bradi2g44850.2.v3.1 annot-version=v3.1	Bradi_Seq11588		-	Y (0.992 | 1-46)	C	1	V5_BLAST_0.9SELF0.4OUT-REDO4-Cluster_26396	V5_UCLUSTfixed_0.90-Cluster_11958	-	-	-	-
pacid=32782412 transcript=Bradi2g33500.1 locus=Bradi2g33500 ID=Bradi2g33500.1.v3.1 annot-version=v3.1	Bradi_Seq11604		-	Y (0.911 | 1-51)	C	1	V5_BLAST_0.9SELF0.4OUT-REDO4-Cluster_162562	V5_UCLUSTfixed_0.90-Cluster_95974	-	-	-	-
pacid=32782465 transcript=Bradi2g18310.1 locus=Bradi2g18310 ID=Bradi2g18310.1.v3.1 annot-version=v3.1	Bradi_Seq11657		-	Y (1.0 | 1-41)	C	1	V5_BLAST_0.9SELF0.4OUT-REDO4-Cluster_166540	V5_UCLUSTfixed_0.90-Cluster_97088	-	-	-	-
pacid=32782466 transcript=Bradi2g18310.2 locus=Bradi2g18310 ID=Bradi2g18310.2.v3.1 annot-version=v3.1	Bradi_Seq11658		-	Y (1.0 | 1-41)	C	1	V5_BLAST_0.9SELF0.4OUT-REDO4-Cluster_166540	V5_UCLUSTfixed_0.90-Cluster_97088	-	-	-	-
pacid=32782478 transcript=Bradi2g30567.2 locus=Bradi2g30567 ID=Bradi2g30567.2.v3.1 annot-version=v3.1	Bradi_Seq11670		-	Y (0.998 | 1-41)	C	1	V5_BLAST_0.9SELF0.4OUT-REDO4-Cluster_166096	V5_UCLUSTfixed_0.90-Cluster_97081	-	-	-	-
pacid=32782479 transcript=Bradi2g30567.1 locus=Bradi2g30567 ID=Bradi2g30567.1.v3.1 annot-version=v3.1	Bradi_Seq11671		-	Y (0.998 | 1-41)	C	1	V5_BLAST_0.9SELF0.4OUT-REDO4-Cluster_166096	V5_UCLUSTfixed_0.90-Cluster_97081	-	-	-	-
pacid=32782480 transcript=Bradi2g30567.3 locus=Bradi2g30567 ID=Bradi2g30567.3.v3.1 annot-version=v3.1	Bradi_Seq11672		-	Y (0.998 | 1-41)	C	1	V5_BLAST_0.9SELF0.4OUT-REDO4-Cluster_166096	V5_UCLUSTfixed_0.90-Cluster_97081	-	-	-	-
pacid=32782481 transcript=Bradi2g30567.4 locus=Bradi2g30567 ID=Bradi2g30567.4.v3.1 annot-version=v3.1	Bradi_Seq11673		-	Y (0.998 | 1-41)	C	1	V5_BLAST_0.9SELF0.4OUT-REDO4-Cluster_166096	V5_UCLUSTfixed_0.90-Cluster_97081	-	-	-	-
pacid=32782482 transcript=Bradi2g42040.1 locus=Bradi2g42040 ID=Bradi2g42040.1.v3.1 annot-version=v3.1	Bradi_Seq11674		-	Y (1.0 | 1-35)	C	1	V5_BLAST_0.9SELF0.4OUT-REDO4-Cluster_165474	V5_UCLUSTfixed_0.90-Cluster_98856	-	-	-	-
pacid=32782483 transcript=Bradi2g57150.1 locus=Bradi2g57150 ID=Bradi2g57150.1.v3.1 annot-version=v3.1	Bradi_Seq11675	C:GO:0016021	C:GO:0016021	Y (0.914 | 1-62)	C	1	V5_BLAST_0.9SELF0.4OUT-REDO4-Cluster_163368	V5_UCLUSTfixed_0.90-Cluster_96790	-	-	-	-
pacid=32782491 transcript=Bradi2g55297.1 locus=Bradi2g55297 ID=Bradi2g55297.1.v3.1 annot-version=v3.1	Bradi_Seq11683		-	Y (0.996 | 1-68)	C	1	V5_BLAST_0.9SELF0.4OUT-REDO4-Cluster_167727	V5_UCLUSTfixed_0.90-Cluster_84811	-	-	-	-
pacid=32782498 transcript=Bradi2g32062.1 locus=Bradi2g32062 ID=Bradi2g32062.1.v3.1 annot-version=v3.1	Bradi_Seq11690	F:GO:0005515	F:GO:0005515	Y (0.955 | 1-26)	C	1	V5_BLAST_0.9SELF0.4OUT-REDO4-Cluster_148555	V5_UCLUSTfixed_0.90-Cluster_86725	-	UniqueCluster_403	-	X
pacid=32782501 transcript=Bradi2g08730.1 locus=Bradi2g08730 ID=Bradi2g08730.1.v3.1 annot-version=v3.1	Bradi_Seq11693	P:GO:0008299	P:GO:0008299	Y (0.971 | 1-51)	C	1	V5_BLAST_0.9SELF0.4OUT-REDO4-Cluster_165613	V5_UCLUSTfixed_0.90-Cluster_99001	-	-	-	-
pacid=32782509 transcript=Bradi2g55590.1 locus=Bradi2g55590 ID=Bradi2g55590.1.v3.1 annot-version=v3.1	Bradi_Seq11701	F:GO:0003924	F:GO:0003924	Y (0.994 | 1-51)	C	1	V5_BLAST_0.9SELF0.4OUT-REDO4-Cluster_26397	V5_UCLUSTfixed_0.90-Cluster_96857	-	-	-	-
pacid=32782510 transcript=Bradi2g55590.2 locus=Bradi2g55590 ID=Bradi2g55590.2.v3.1 annot-version=v3.1	Bradi_Seq11702	F:GO:0003924	F:GO:0003924	Y (0.994 | 1-51)	C	1	V5_BLAST_0.9SELF0.4OUT-REDO4-Cluster_26397	V5_UCLUSTfixed_0.90-Cluster_96857	-	-	-	-
pacid=32782511 transcript=Bradi2g55590.3 locus=Bradi2g55590 ID=Bradi2g55590.3.v3.1 annot-version=v3.1	Bradi_Seq11703	F:GO:0003924	F:GO:0003924	Y (0.994 | 1-51)	C	1	V5_BLAST_0.9SELF0.4OUT-REDO4-Cluster_26398	V5_UCLUSTfixed_0.90-Cluster_96857	-	-	-	-
pacid=32782523 transcript=Bradi2g20820.3 locus=Bradi2g20820 ID=Bradi2g20820.3.v3.1 annot-version=v3.1	Bradi_Seq11715	P:GO:0055114; F:GO:0020037; P:GO:0006979; F:GO:0004601	F:GO:0004601;P:GO:0006979;P:GO:0055114;F:GO:0020037	Y (0.995 | 1-60)	C	1	V5_BLAST_0.9SELF0.4OUT-REDO4-Cluster_170975	V5_UCLUSTfixed_0.90-Cluster_89823	-	UniqueCluster_1950	-	X
pacid=32782524 transcript=Bradi2g20820.4 locus=Bradi2g20820 ID=Bradi2g20820.4.v3.1 annot-version=v3.1	Bradi_Seq11716	P:GO:0055114; F:GO:0020037; P:GO:0006979; F:GO:0004601	F:GO:0004601;P:GO:0006979;P:GO:0055114;F:GO:0020037	Y (0.995 | 1-60)	C	1	V5_BLAST_0.9SELF0.4OUT-REDO4-Cluster_170975	V5_UCLUSTfixed_0.90-Cluster_89823	-	UniqueCluster_1950	-	X
pacid=32782525 transcript=Bradi2g20820.5 locus=Bradi2g20820 ID=Bradi2g20820.5.v3.1 annot-version=v3.1	Bradi_Seq11717	P:GO:0055114; F:GO:0020037; P:GO:0006979; F:GO:0004601	F:GO:0004601;P:GO:0006979;P:GO:0055114;F:GO:0020037	Y (0.995 | 1-60)	C	1	V5_BLAST_0.9SELF0.4OUT-REDO4-Cluster_26399	V5_UCLUSTfixed_0.90-Cluster_89823	-	UniqueCluster_1950	-	X
pacid=32782567 transcript=Bradi2g55750.1 locus=Bradi2g55750 ID=Bradi2g55750.1.v3.1 annot-version=v3.1	Bradi_Seq11759		-	Y (0.759 | 1-28)	C	1	V5_BLAST_0.9SELF0.4OUT-REDO4-Cluster_164273	V5_UCLUSTfixed_0.90-Cluster_97749	-	-	-	-
pacid=32782601 transcript=Bradi2g10770.1 locus=Bradi2g10770 ID=Bradi2g10770.1.v3.1 annot-version=v3.1	Bradi_Seq11793	P:GO:0055114; F:GO:0046872; F:GO:0016491	F:GO:0046872;F:GO:0016491;P:GO:0055114	Y (0.983 | 1-44)	C	1	V5_BLAST_0.9SELF0.4OUT-REDO4-Cluster_168423	V5_UCLUSTfixed_0.90-Cluster_97688	-	-	-	-
pacid=32782602 transcript=Bradi2g10770.2 locus=Bradi2g10770 ID=Bradi2g10770.2.v3.1 annot-version=v3.1	Bradi_Seq11794	P:GO:0055114; F:GO:0046872; F:GO:0016491	F:GO:0046872;F:GO:0016491;P:GO:0055114	Y (0.983 | 1-44)	C	1	V5_BLAST_0.9SELF0.4OUT-REDO4-Cluster_168423	V5_UCLUSTfixed_0.90-Cluster_97688	-	-	-	-
pacid=32782606 transcript=Bradi2g17620.1 locus=Bradi2g17620 ID=Bradi2g17620.1.v3.1 annot-version=v3.1	Bradi_Seq11798		-	Y (0.999 | 1-32)	C	1	V5_BLAST_0.9SELF0.4OUT-REDO4-Cluster_163687	V5_UCLUSTfixed_0.90-Cluster_97143	-	-	-	-
pacid=32782669 transcript=Bradi2g49371.1 locus=Bradi2g49371 ID=Bradi2g49371.1.v3.1 annot-version=v3.1	Bradi_Seq11861		-	Y (0.998 | 1-32)	C	1	V5_BLAST_0.9SELF0.4OUT-REDO4-Cluster_170818	V5_UCLUSTfixed_0.90-Cluster_11960	-	-	-	-
pacid=32782672 transcript=Bradi2g43740.1 locus=Bradi2g43740 ID=Bradi2g43740.1.v3.1 annot-version=v3.1	Bradi_Seq11864	F:GO:0016887; F:GO:0005524; P:GO:0006508; F:GO:0004222	F:GO:0016887;F:GO:0005524;P:GO:0006508;F:GO:0004222	Y (0.997 | 1-42)	C	1	V5_BLAST_0.9SELF0.4OUT-REDO4-Cluster_169302	V5_UCLUSTfixed_0.90-Cluster_102096	-	-	-	-
pacid=32782720 transcript=Bradi2g43730.1 locus=Bradi2g43730 ID=Bradi2g43730.1.v3.1 annot-version=v3.1	Bradi_Seq11912	P:GO:0006629	P:GO:0006629	Y (0.96 | 1-74)	C	1	V5_BLAST_0.9SELF0.4OUT-REDO4-Cluster_163018	V5_UCLUSTfixed_0.90-Cluster_96450	-	-	-	-
pacid=32782744 transcript=Bradi2g12600.3 locus=Bradi2g12600 ID=Bradi2g12600.3.v3.1 annot-version=v3.1	Bradi_Seq11936		-	Y (0.998 | 1-41)	C	1	V5_BLAST_0.9SELF0.4OUT-REDO4-Cluster_170034	V5_UCLUSTfixed_0.90-Cluster_96269	-	-	-	-
pacid=32782745 transcript=Bradi2g12600.7 locus=Bradi2g12600 ID=Bradi2g12600.7.v3.1 annot-version=v3.1	Bradi_Seq11937		-	Y (0.998 | 1-41)	C	1	V5_BLAST_0.9SELF0.4OUT-REDO4-Cluster_170034	V5_UCLUSTfixed_0.90-Cluster_96269	-	-	-	-
pacid=32782746 transcript=Bradi2g12600.4 locus=Bradi2g12600 ID=Bradi2g12600.4.v3.1 annot-version=v3.1	Bradi_Seq11938		-	Y (0.998 | 1-41)	C	1	V5_BLAST_0.9SELF0.4OUT-REDO4-Cluster_170034	V5_UCLUSTfixed_0.90-Cluster_96269	-	-	-	-
pacid=32782747 transcript=Bradi2g12600.5 locus=Bradi2g12600 ID=Bradi2g12600.5.v3.1 annot-version=v3.1	Bradi_Seq11939		-	Y (0.998 | 1-41)	C	1	V5_BLAST_0.9SELF0.4OUT-REDO4-Cluster_170034	V5_UCLUSTfixed_0.90-Cluster_96269	-	-	-	-
pacid=32782748 transcript=Bradi2g12600.6 locus=Bradi2g12600 ID=Bradi2g12600.6.v3.1 annot-version=v3.1	Bradi_Seq11940		-	Y (0.998 | 1-41)	C	1	V5_BLAST_0.9SELF0.4OUT-REDO4-Cluster_170034	V5_UCLUSTfixed_0.90-Cluster_96269	-	-	-	-
pacid=32782754 transcript=Bradi2g52400.1 locus=Bradi2g52400 ID=Bradi2g52400.1.v3.1 annot-version=v3.1	Bradi_Seq11946		-	Y (0.988 | 1-25)	C	1	V5_BLAST_0.9SELF0.4OUT-REDO4-Cluster_169711	V5_UCLUSTfixed_0.90-Cluster_96781	-	-	-	-
pacid=32782776 transcript=Bradi2g20680.1 locus=Bradi2g20680 ID=Bradi2g20680.1.v3.1 annot-version=v3.1	Bradi_Seq11968	P:GO:0006950	P:GO:0006950	Y (0.968 | 1-48)	C	1	V5_BLAST_0.9SELF0.4OUT-REDO4-Cluster_164442	V5_UCLUSTfixed_0.90-Cluster_97924	-	-	-	-
pacid=32782811 transcript=Bradi4g02607.2 locus=Bradi4g02607 ID=Bradi4g02607.2.v3.1 annot-version=v3.1	Bradi_Seq12003	F:GO:0016301; P:GO:0008152; F:GO:0005524	F:GO:0005524;P:GO:0008152;F:GO:0016301	Y (0.997 | 1-62)	C	1	V5_BLAST_0.9SELF0.4OUT-REDO4-Cluster_164015	V5_UCLUSTfixed_0.90-Cluster_97500	-	-	-	-
pacid=32782812 transcript=Bradi4g02607.3 locus=Bradi4g02607 ID=Bradi4g02607.3.v3.1 annot-version=v3.1	Bradi_Seq12004	F:GO:0016301; P:GO:0008152; F:GO:0005524	F:GO:0005524;P:GO:0008152;F:GO:0016301	Y (0.997 | 1-62)	C	1	V5_BLAST_0.9SELF0.4OUT-REDO4-Cluster_164015	V5_UCLUSTfixed_0.90-Cluster_97500	-	-	-	-
pacid=32782822 transcript=Bradi4g28860.1 locus=Bradi4g28860 ID=Bradi4g28860.1.v3.1 annot-version=v3.1	Bradi_Seq12014		-	Y (0.76 | 1-36)	C	1	V5_BLAST_0.9SELF0.4OUT-REDO4-Cluster_164339	V5_UCLUSTfixed_0.90-Cluster_97821	-	-	-	-
pacid=32782825 transcript=Bradi4g27480.1 locus=Bradi4g27480 ID=Bradi4g27480.1.v3.1 annot-version=v3.1	Bradi_Seq12017	C:GO:0016020; P:GO:0009765	C:GO:0016020;P:GO:0009765	Y (0.995 | 1-25)	C	1	V5_BLAST_0.9SELF0.4OUT-REDO4-Cluster_168580	V5_UCLUSTfixed_0.90-Cluster_101491	-	-	-	-
pacid=32782826 transcript=Bradi4g27480.3 locus=Bradi4g27480 ID=Bradi4g27480.3.v3.1 annot-version=v3.1	Bradi_Seq12018	C:GO:0016020; P:GO:0009765	C:GO:0016020;P:GO:0009765	Y (0.995 | 1-25)	C	1	V5_BLAST_0.9SELF0.4OUT-REDO4-Cluster_168580	V5_UCLUSTfixed_0.90-Cluster_101491	-	-	-	-
pacid=32782827 transcript=Bradi4g27480.2 locus=Bradi4g27480 ID=Bradi4g27480.2.v3.1 annot-version=v3.1	Bradi_Seq12019	C:GO:0016020; P:GO:0009765	C:GO:0016020;P:GO:0009765	Y (0.995 | 1-25)	C	1	V5_BLAST_0.9SELF0.4OUT-REDO4-Cluster_168580	V5_UCLUSTfixed_0.90-Cluster_101491	-	-	-	-
pacid=32782828 transcript=Bradi4g27480.4 locus=Bradi4g27480 ID=Bradi4g27480.4.v3.1 annot-version=v3.1	Bradi_Seq12020	C:GO:0016020; P:GO:0009765	C:GO:0016020;P:GO:0009765	Y (0.995 | 1-25)	C	1	V5_BLAST_0.9SELF0.4OUT-REDO4-Cluster_26402	V5_UCLUSTfixed_0.90-Cluster_101491	-	-	-	-
pacid=32782843 transcript=Bradi4g36503.1 locus=Bradi4g36503 ID=Bradi4g36503.1.v3.1 annot-version=v3.1	Bradi_Seq12035		-	Y (0.999 | 1-46)	C	1	V5_BLAST_0.9SELF0.4OUT-REDO4-Cluster_26403	V5_UCLUSTfixed_0.90-Cluster_97208	-	-	-	-
pacid=32782844 transcript=Bradi4g36503.2 locus=Bradi4g36503 ID=Bradi4g36503.2.v3.1 annot-version=v3.1	Bradi_Seq12036		-	Y (0.999 | 1-46)	C	1	V5_BLAST_0.9SELF0.4OUT-REDO4-Cluster_26404	V5_UCLUSTfixed_0.90-Cluster_97208	-	-	-	-
pacid=32782845 transcript=Bradi4g36503.4 locus=Bradi4g36503 ID=Bradi4g36503.4.v3.1 annot-version=v3.1	Bradi_Seq12037		-	Y (0.999 | 1-46)	C	1	V5_BLAST_0.9SELF0.4OUT-REDO4-Cluster_26403	V5_UCLUSTfixed_0.90-Cluster_97208	-	-	-	-
pacid=32782846 transcript=Bradi4g36503.3 locus=Bradi4g36503 ID=Bradi4g36503.3.v3.1 annot-version=v3.1	Bradi_Seq12038		-	Y (0.999 | 1-46)	C	1	V5_BLAST_0.9SELF0.4OUT-REDO4-Cluster_26404	V5_UCLUSTfixed_0.90-Cluster_97208	-	-	-	-
pacid=32782880 transcript=Bradi4g17221.1 locus=Bradi4g17221 ID=Bradi4g17221.1.v3.1 annot-version=v3.1	Bradi_Seq12072	F:GO:0008270; F:GO:0003676	F:GO:0003676;F:GO:0008270	Y (0.892 | 1-23)	C	1	V5_BLAST_0.9SELF0.4OUT-REDO4-Cluster_26405	V5_UCLUSTfixed_0.90-Cluster_49962	-	-	-	-
pacid=32782881 transcript=Bradi4g17221.2 locus=Bradi4g17221 ID=Bradi4g17221.2.v3.1 annot-version=v3.1	Bradi_Seq12073	F:GO:0008270; F:GO:0003676	F:GO:0003676;F:GO:0008270	Y (0.892 | 1-23)	C	1	V5_BLAST_0.9SELF0.4OUT-REDO4-Cluster_26405	V5_UCLUSTfixed_0.90-Cluster_49962	-	-	-	-
pacid=32782886 transcript=Bradi4g25490.1 locus=Bradi4g25490 ID=Bradi4g25490.1.v3.1 annot-version=v3.1	Bradi_Seq12078	P:GO:0006614; F:GO:0005525; C:GO:0048500; F:GO:0008312	F:GO:0005525;P:GO:0006614;C:GO:0048500;F:GO:0008312	Y (0.997 | 1-41)	C	1	V5_BLAST_0.9SELF0.4OUT-REDO4-Cluster_170734	V5_UCLUSTfixed_0.90-Cluster_97750	-	-	-	-
pacid=32782888 transcript=Bradi4g00332.1 locus=Bradi4g00332 ID=Bradi4g00332.1.v3.1 annot-version=v3.1	Bradi_Seq12080		-	Y (0.999 | 1-41)	C	1	V5_BLAST_0.9SELF0.4OUT-REDO4-Cluster_26406	V5_UCLUSTfixed_0.90-Cluster_49963	-	-	-	-
pacid=32782889 transcript=Bradi4g00332.2 locus=Bradi4g00332 ID=Bradi4g00332.2.v3.1 annot-version=v3.1	Bradi_Seq12081		-	Y (0.999 | 1-41)	C	1	V5_BLAST_0.9SELF0.4OUT-REDO4-Cluster_26406	V5_UCLUSTfixed_0.90-Cluster_49963	-	-	-	-
pacid=32782890 transcript=Bradi4g00332.3 locus=Bradi4g00332 ID=Bradi4g00332.3.v3.1 annot-version=v3.1	Bradi_Seq12082		-	Y (0.999 | 1-41)	C	1	V5_BLAST_0.9SELF0.4OUT-REDO4-Cluster_26407	V5_UCLUSTfixed_0.90-Cluster_49963	-	-	-	-
pacid=32782893 transcript=Bradi4g43257.1 locus=Bradi4g43257 ID=Bradi4g43257.1.v3.1 annot-version=v3.1	Bradi_Seq12085	P:GO:0055114; F:GO:0016491	F:GO:0016491;P:GO:0055114	Y (0.964 | 1-30)	C	1	V5_BLAST_0.9SELF0.4OUT-REDO4-Cluster_26408	V5_UCLUSTfixed_0.90-Cluster_97469	-	-	-	-
pacid=32782894 transcript=Bradi4g43257.3 locus=Bradi4g43257 ID=Bradi4g43257.3.v3.1 annot-version=v3.1	Bradi_Seq12086	P:GO:0055114; F:GO:0016491	F:GO:0016491;P:GO:0055114	Y (0.964 | 1-30)	C	1	V5_BLAST_0.9SELF0.4OUT-REDO4-Cluster_26408	V5_UCLUSTfixed_0.90-Cluster_97469	-	-	-	-
pacid=32782895 transcript=Bradi4g43257.2 locus=Bradi4g43257 ID=Bradi4g43257.2.v3.1 annot-version=v3.1	Bradi_Seq12087	P:GO:0055114; F:GO:0016491	F:GO:0016491;P:GO:0055114	Y (0.964 | 1-30)	C	1	V5_BLAST_0.9SELF0.4OUT-REDO4-Cluster_26408	V5_UCLUSTfixed_0.90-Cluster_97469	-	-	-	-
pacid=32782896 transcript=Bradi4g43257.4 locus=Bradi4g43257 ID=Bradi4g43257.4.v3.1 annot-version=v3.1	Bradi_Seq12088	P:GO:0055114; F:GO:0016491	F:GO:0016491;P:GO:0055114	Y (0.964 | 1-30)	C	1	V5_BLAST_0.9SELF0.4OUT-REDO4-Cluster_26408	V5_UCLUSTfixed_0.90-Cluster_97469	-	-	-	-
pacid=32782916 transcript=Bradi4g39381.2 locus=Bradi4g39381 ID=Bradi4g39381.2.v3.1 annot-version=v3.1	Bradi_Seq12108		-	Y (0.86 | 1-32)	C	1	V5_BLAST_0.9SELF0.4OUT-REDO4-Cluster_28319	V5_UCLUSTfixed_0.90-Cluster_49964	-	-	-	-
pacid=32782917 transcript=Bradi4g39381.3 locus=Bradi4g39381 ID=Bradi4g39381.3.v3.1 annot-version=v3.1	Bradi_Seq12109		-	Y (0.86 | 1-32)	C	1	V5_BLAST_0.9SELF0.4OUT-REDO4-Cluster_28319	V5_UCLUSTfixed_0.90-Cluster_49964	-	-	-	-
pacid=32782933 transcript=Bradi4g14850.1 locus=Bradi4g14850 ID=Bradi4g14850.1.v3.1 annot-version=v3.1	Bradi_Seq12125	F:GO:0005525	F:GO:0005525	Y (0.996 | 1-42)	C	1	V5_BLAST_0.9SELF0.4OUT-REDO4-Cluster_168691	V5_UCLUSTfixed_0.90-Cluster_96731	-	-	-	-
pacid=32782934 transcript=Bradi4g14850.2 locus=Bradi4g14850 ID=Bradi4g14850.2.v3.1 annot-version=v3.1	Bradi_Seq12126	F:GO:0005525	F:GO:0005525	Y (0.996 | 1-42)	C	1	V5_BLAST_0.9SELF0.4OUT-REDO4-Cluster_168691	V5_UCLUSTfixed_0.90-Cluster_96731	-	-	-	-
pacid=32782945 transcript=Bradi4g43770.1 locus=Bradi4g43770 ID=Bradi4g43770.1.v3.1 annot-version=v3.1	Bradi_Seq12137		-	Y (0.802 | 1-67)	C	1	V5_BLAST_0.9SELF0.4OUT-REDO4-Cluster_150116	V5_UCLUSTfixed_0.90-Cluster_61071	-	-	-	-
pacid=32782952 transcript=Bradi4g29920.1 locus=Bradi4g29920 ID=Bradi4g29920.1.v3.1 annot-version=v3.1	Bradi_Seq12144	F:GO:0016746; P:GO:0008152	F:GO:0016746;P:GO:0008152	Y (0.996 | 1-31)	C	1	V5_BLAST_0.9SELF0.4OUT-REDO4-Cluster_162377	V5_UCLUSTfixed_0.90-Cluster_96762	-	-	-	-
pacid=32782953 transcript=Bradi4g29920.2 locus=Bradi4g29920 ID=Bradi4g29920.2.v3.1 annot-version=v3.1	Bradi_Seq12145	F:GO:0016746; P:GO:0008152	F:GO:0016746;P:GO:0008152	Y (0.996 | 1-31)	C	1	V5_BLAST_0.9SELF0.4OUT-REDO4-Cluster_162377	V5_UCLUSTfixed_0.90-Cluster_96762	-	-	-	-
pacid=32782954 transcript=Bradi4g23380.1 locus=Bradi4g23380 ID=Bradi4g23380.1.v3.1 annot-version=v3.1	Bradi_Seq12146	P:GO:0017038; C:GO:0016020; F:GO:0005524	F:GO:0005524;C:GO:0016020;P:GO:0017038	Y (0.995 | 1-72)	C	1	V5_BLAST_0.9SELF0.4OUT-REDO4-Cluster_170821	V5_UCLUSTfixed_0.90-Cluster_96651	-	-	-	-
pacid=32782955 transcript=Bradi4g23380.5 locus=Bradi4g23380 ID=Bradi4g23380.5.v3.1 annot-version=v3.1	Bradi_Seq12147	P:GO:0017038; C:GO:0016020; F:GO:0005524	F:GO:0005524;C:GO:0016020;P:GO:0017038	Y (0.995 | 1-72)	C	1	V5_BLAST_0.9SELF0.4OUT-REDO4-Cluster_170821	V5_UCLUSTfixed_0.90-Cluster_96651	-	-	-	-
pacid=32782956 transcript=Bradi4g23380.2 locus=Bradi4g23380 ID=Bradi4g23380.2.v3.1 annot-version=v3.1	Bradi_Seq12148	P:GO:0017038; C:GO:0016020; F:GO:0005524	F:GO:0005524;C:GO:0016020;P:GO:0017038	Y (0.995 | 1-72)	C	1	V5_BLAST_0.9SELF0.4OUT-REDO4-Cluster_170821	V5_UCLUSTfixed_0.90-Cluster_96651	-	-	-	-
pacid=32782957 transcript=Bradi4g23380.6 locus=Bradi4g23380 ID=Bradi4g23380.6.v3.1 annot-version=v3.1	Bradi_Seq12149	P:GO:0017038; C:GO:0016020; F:GO:0005524	F:GO:0005524;C:GO:0016020;P:GO:0017038	Y (0.995 | 1-72)	C	1	V5_BLAST_0.9SELF0.4OUT-REDO4-Cluster_170821	V5_UCLUSTfixed_0.90-Cluster_96651	-	-	-	-
pacid=32782959 transcript=Bradi4g23380.4 locus=Bradi4g23380 ID=Bradi4g23380.4.v3.1 annot-version=v3.1	Bradi_Seq12151	P:GO:0017038; C:GO:0016020; F:GO:0005524	F:GO:0005524;C:GO:0016020;P:GO:0017038	Y (0.995 | 1-72)	C	1	V5_BLAST_0.9SELF0.4OUT-REDO4-Cluster_170821	V5_UCLUSTfixed_0.90-Cluster_96651	-	-	-	-
pacid=32782966 transcript=Bradi4g37210.1 locus=Bradi4g37210 ID=Bradi4g37210.1.v3.1 annot-version=v3.1	Bradi_Seq12158	C:GO:0016020; P:GO:0009765	C:GO:0016020;P:GO:0009765	Y (0.998 | 1-23)	C	1	V5_BLAST_0.9SELF0.4OUT-REDO4-Cluster_164068	V5_UCLUSTfixed_0.90-Cluster_97916	-	-	-	-
pacid=32782977 transcript=Bradi4g29310.2 locus=Bradi4g29310 ID=Bradi4g29310.2.v3.1 annot-version=v3.1	Bradi_Seq12169	P:GO:0000723	P:GO:0000723	Y (0.72 | 1-81)	C	1	V5_BLAST_0.9SELF0.4OUT-REDO4-Cluster_150922	V5_UCLUSTfixed_0.90-Cluster_86142	-	-	-	-
pacid=32782978 transcript=Bradi4g29310.9 locus=Bradi4g29310 ID=Bradi4g29310.9.v3.1 annot-version=v3.1	Bradi_Seq12170	P:GO:0000723	P:GO:0000723	Y (0.72 | 1-81)	C	1	V5_BLAST_0.9SELF0.4OUT-REDO4-Cluster_150922	V5_UCLUSTfixed_0.90-Cluster_86142	-	-	-	-
pacid=32782979 transcript=Bradi4g29310.4 locus=Bradi4g29310 ID=Bradi4g29310.4.v3.1 annot-version=v3.1	Bradi_Seq12171	P:GO:0000723	P:GO:0000723	Y (0.72 | 1-81)	C	1	V5_BLAST_0.9SELF0.4OUT-REDO4-Cluster_150922	V5_UCLUSTfixed_0.90-Cluster_86142	-	-	-	-
pacid=32782980 transcript=Bradi4g29310.5 locus=Bradi4g29310 ID=Bradi4g29310.5.v3.1 annot-version=v3.1	Bradi_Seq12172	P:GO:0000723	P:GO:0000723	Y (0.72 | 1-81)	C	1	V5_BLAST_0.9SELF0.4OUT-REDO4-Cluster_150922	V5_UCLUSTfixed_0.90-Cluster_86142	-	-	-	-
pacid=32782981 transcript=Bradi4g29310.6 locus=Bradi4g29310 ID=Bradi4g29310.6.v3.1 annot-version=v3.1	Bradi_Seq12173	P:GO:0000723	P:GO:0000723	Y (0.72 | 1-81)	C	1	V5_BLAST_0.9SELF0.4OUT-REDO4-Cluster_150922	V5_UCLUSTfixed_0.90-Cluster_86142	-	-	-	-
pacid=32782984 transcript=Bradi4g07440.2 locus=Bradi4g07440 ID=Bradi4g07440.2.v3.1 annot-version=v3.1	Bradi_Seq12176		-	Y (0.994 | 1-41)	C	1	V5_BLAST_0.9SELF0.4OUT-REDO4-Cluster_164254	V5_UCLUSTfixed_0.90-Cluster_97727	-	-	-	-
pacid=32782985 transcript=Bradi4g07440.3 locus=Bradi4g07440 ID=Bradi4g07440.3.v3.1 annot-version=v3.1	Bradi_Seq12177		-	Y (0.994 | 1-41)	C	1	V5_BLAST_0.9SELF0.4OUT-REDO4-Cluster_164254	V5_UCLUSTfixed_0.90-Cluster_97727	-	-	-	-
pacid=32783027 transcript=Bradi4g12025.1 locus=Bradi4g12025 ID=Bradi4g12025.1.v3.1 annot-version=v3.1	Bradi_Seq12219		-	Y (0.849 | 1-61)	C	1	V5_BLAST_0.9SELF0.4OUT-REDO4-Cluster_26487	V5_UCLUSTfixed_0.90-Cluster_49981	-	-	-	-
pacid=32783080 transcript=Bradi4g39736.1 locus=Bradi4g39736 ID=Bradi4g39736.1.v3.1 annot-version=v3.1	Bradi_Seq12272		-	Y (0.977 | 1-30)	C	1	V5_BLAST_0.9SELF0.4OUT-REDO4-Cluster_26412	V5_UCLUSTfixed_0.90-Cluster_50028	-	-	-	-
pacid=32783101 transcript=Bradi4g26750.1 locus=Bradi4g26750 ID=Bradi4g26750.1.v3.1 annot-version=v3.1	Bradi_Seq12293		-	Y (0.998 | 1-38)	C	1	V5_BLAST_0.9SELF0.4OUT-REDO4-Cluster_150170	V5_UCLUSTfixed_0.90-Cluster_85129	-	-	-	-
pacid=32783114 transcript=Bradi4g30437.1 locus=Bradi4g30437 ID=Bradi4g30437.1.v3.1 annot-version=v3.1	Bradi_Seq12306	F:GO:0008725; P:GO:0006284	F:GO:0008725;P:GO:0006284	Y (0.963 | 1-28)	C	1	V5_BLAST_0.9SELF0.4OUT-REDO4-Cluster_170155	V5_UCLUSTfixed_0.90-Cluster_83899	-	-	-	-
pacid=32783117 transcript=Bradi4g28722.1 locus=Bradi4g28722 ID=Bradi4g28722.1.v3.1 annot-version=v3.1	Bradi_Seq12309		-	Y (0.999 | 1-51)	C	1	V5_BLAST_0.9SELF0.4OUT-REDO4-Cluster_26413	V5_UCLUSTfixed_0.90-Cluster_49966	-	-	-	-
pacid=32783118 transcript=Bradi4g28722.2 locus=Bradi4g28722 ID=Bradi4g28722.2.v3.1 annot-version=v3.1	Bradi_Seq12310		-	Y (0.999 | 1-51)	C	1	V5_BLAST_0.9SELF0.4OUT-REDO4-Cluster_26413	V5_UCLUSTfixed_0.90-Cluster_49966	-	-	-	-
pacid=32783119 transcript=Bradi4g28722.3 locus=Bradi4g28722 ID=Bradi4g28722.3.v3.1 annot-version=v3.1	Bradi_Seq12311		-	Y (0.999 | 1-51)	C	1	V5_BLAST_0.9SELF0.4OUT-REDO4-Cluster_26414	V5_UCLUSTfixed_0.90-Cluster_49966	-	-	-	-
pacid=32783131 transcript=Bradi4g30060.2 locus=Bradi4g30060 ID=Bradi4g30060.2.v3.1 annot-version=v3.1	Bradi_Seq12323	C:GO:0016020; P:GO:0009765	C:GO:0016020;P:GO:0009765	Y (0.97 | 1-26)	C	1	V5_BLAST_0.9SELF0.4OUT-REDO4-Cluster_163170	V5_UCLUSTfixed_0.90-Cluster_96597	-	-	-	-
pacid=32783134 transcript=Bradi4g02160.1 locus=Bradi4g02160 ID=Bradi4g02160.1.v3.1 annot-version=v3.1	Bradi_Seq12326	F:GO:0016491; P:GO:0008152	F:GO:0016491;P:GO:0008152	Y (0.974 | 1-26)	C	1	V5_BLAST_0.9SELF0.4OUT-REDO4-Cluster_164716	V5_UCLUSTfixed_0.90-Cluster_98185	-	-	UniqueCluster_1859	X
pacid=32783135 transcript=Bradi4g02160.2 locus=Bradi4g02160 ID=Bradi4g02160.2.v3.1 annot-version=v3.1	Bradi_Seq12327	F:GO:0016491; P:GO:0008152	F:GO:0016491;P:GO:0008152	Y (0.974 | 1-26)	C	1	V5_BLAST_0.9SELF0.4OUT-REDO4-Cluster_164716	V5_UCLUSTfixed_0.90-Cluster_98185	-	-	UniqueCluster_1859	X
pacid=32783147 transcript=Bradi4g06800.1 locus=Bradi4g06800 ID=Bradi4g06800.1.v3.1 annot-version=v3.1	Bradi_Seq12339	F:GO:0016810; P:GO:0006807	F:GO:0016810;P:GO:0006807	Y (0.966 | 1-55)	C	1	V5_BLAST_0.9SELF0.4OUT-REDO4-Cluster_162749	V5_UCLUSTfixed_0.90-Cluster_96171	-	-	-	-
pacid=32783195 transcript=Bradi4g33440.1 locus=Bradi4g33440 ID=Bradi4g33440.1.v3.1 annot-version=v3.1	Bradi_Seq12387		-	Y (0.998 | 1-29)	C	1	V5_BLAST_0.9SELF0.4OUT-REDO4-Cluster_168043	V5_UCLUSTfixed_0.90-Cluster_101784	-	-	-	-
pacid=32783217 transcript=Bradi4g01460.4 locus=Bradi4g01460 ID=Bradi4g01460.4.v3.1 annot-version=v3.1	Bradi_Seq12409	P:GO:0008152; F:GO:0003824	F:GO:0003824;P:GO:0008152	Y (0.989 | 1-50)	C	1	V5_BLAST_0.9SELF0.4OUT-REDO4-Cluster_163713	V5_UCLUSTfixed_0.90-Cluster_97166	-	-	-	-
pacid=32783218 transcript=Bradi4g01460.5 locus=Bradi4g01460 ID=Bradi4g01460.5.v3.1 annot-version=v3.1	Bradi_Seq12410	P:GO:0008152; F:GO:0003824	F:GO:0003824;P:GO:0008152	Y (0.989 | 1-50)	C	1	V5_BLAST_0.9SELF0.4OUT-REDO4-Cluster_163713	V5_UCLUSTfixed_0.90-Cluster_97166	-	-	-	-
pacid=32783231 transcript=Bradi4g27425.3 locus=Bradi4g27425 ID=Bradi4g27425.3.v3.1 annot-version=v3.1	Bradi_Seq12423		-	Y (0.968 | 1-51)	C	1	V5_BLAST_0.9SELF0.4OUT-REDO4-Cluster_26415	V5_UCLUSTfixed_0.90-Cluster_49967	-	-	-	-
pacid=32783232 transcript=Bradi4g27425.4 locus=Bradi4g27425 ID=Bradi4g27425.4.v3.1 annot-version=v3.1	Bradi_Seq12424		-	Y (0.968 | 1-51)	C	1	V5_BLAST_0.9SELF0.4OUT-REDO4-Cluster_26415	V5_UCLUSTfixed_0.90-Cluster_49967	-	-	-	-
pacid=32783233 transcript=Bradi4g27425.1 locus=Bradi4g27425 ID=Bradi4g27425.1.v3.1 annot-version=v3.1	Bradi_Seq12425		-	Y (0.968 | 1-51)	C	1	V5_BLAST_0.9SELF0.4OUT-REDO4-Cluster_26416	V5_UCLUSTfixed_0.90-Cluster_49967	-	-	-	-
pacid=32783234 transcript=Bradi4g27425.2 locus=Bradi4g27425 ID=Bradi4g27425.2.v3.1 annot-version=v3.1	Bradi_Seq12426		-	Y (0.968 | 1-51)	C	1	V5_BLAST_0.9SELF0.4OUT-REDO4-Cluster_26417	V5_UCLUSTfixed_0.90-Cluster_49967	-	-	-	-
pacid=32783236 transcript=Bradi4g31680.1 locus=Bradi4g31680 ID=Bradi4g31680.1.v3.1 annot-version=v3.1	Bradi_Seq12428	P:GO:0009396; F:GO:0005524; F:GO:0004329	F:GO:0005524;F:GO:0004329;P:GO:0009396	Y (0.921 | 1-25)	C	1	V5_BLAST_0.9SELF0.4OUT-REDO4-Cluster_169733	V5_UCLUSTfixed_0.90-Cluster_102449	-	-	-	-
pacid=32783280 transcript=Bradi4g06980.1 locus=Bradi4g06980 ID=Bradi4g06980.1.v3.1 annot-version=v3.1	Bradi_Seq12472		-	Y (0.999 | 1-37)	C	1	V5_BLAST_0.9SELF0.4OUT-REDO4-Cluster_163645	V5_UCLUSTfixed_0.90-Cluster_97094	-	-	-	-
pacid=32783282 transcript=Bradi4g29707.1 locus=Bradi4g29707 ID=Bradi4g29707.1.v3.1 annot-version=v3.1	Bradi_Seq12474	C:GO:0048046; F:GO:0016762; P:GO:0006073; C:GO:0005618; P:GO:0005975; F:GO:0004553	P:GO:0005975;P:GO:0006073;C:GO:0048046;C:GO:0005618;F:GO:0016762;F:GO:0004553	Y (0.988 | 1-21)	C	1	V5_BLAST_0.9SELF0.4OUT-REDO4-Cluster_169128	V5_UCLUSTfixed_0.90-Cluster_101938	-	-	UniqueCluster_2412	X
pacid=32783283 transcript=Bradi4g29707.2 locus=Bradi4g29707 ID=Bradi4g29707.2.v3.1 annot-version=v3.1	Bradi_Seq12475	C:GO:0048046; F:GO:0016762; P:GO:0006073; C:GO:0005618; P:GO:0005975; F:GO:0004553	P:GO:0005975;P:GO:0006073;C:GO:0048046;C:GO:0005618;F:GO:0016762;F:GO:0004553	Y (0.988 | 1-21)	C	1	V5_BLAST_0.9SELF0.4OUT-REDO4-Cluster_169128	V5_UCLUSTfixed_0.90-Cluster_101938	-	-	UniqueCluster_2412	X
pacid=32783297 transcript=Bradi4g31960.1 locus=Bradi4g31960 ID=Bradi4g31960.1.v3.1 annot-version=v3.1	Bradi_Seq12489		-	Y (1.0 | 1-51)	C	1	V5_BLAST_0.9SELF0.4OUT-REDO4-Cluster_163229	V5_UCLUSTfixed_0.90-Cluster_96661	-	-	-	-
pacid=32783298 transcript=Bradi4g00300.1 locus=Bradi4g00300 ID=Bradi4g00300.1.v3.1 annot-version=v3.1	Bradi_Seq12490		-	Y (0.994 | 1-50)	C	1	V5_BLAST_0.9SELF0.4OUT-REDO4-Cluster_162373	V5_UCLUSTfixed_0.90-Cluster_95784	-	-	-	-
pacid=32783382 transcript=Bradi4g27570.2 locus=Bradi4g27570 ID=Bradi4g27570.2.v3.1 annot-version=v3.1	Bradi_Seq12574	F:GO:0016779; P:GO:0009058	F:GO:0016779;P:GO:0009058	Y (0.992 | 1-62)	C	1	V5_BLAST_0.9SELF0.4OUT-REDO4-Cluster_26422	V5_UCLUSTfixed_0.90-Cluster_97567	-	-	-	-
pacid=32783383 transcript=Bradi4g27570.3 locus=Bradi4g27570 ID=Bradi4g27570.3.v3.1 annot-version=v3.1	Bradi_Seq12575	F:GO:0016779; P:GO:0009058	F:GO:0016779;P:GO:0009058	Y (0.992 | 1-62)	C	1	V5_BLAST_0.9SELF0.4OUT-REDO4-Cluster_164076	V5_UCLUSTfixed_0.90-Cluster_97567	-	-	-	-
pacid=32783384 transcript=Bradi4g27570.4 locus=Bradi4g27570 ID=Bradi4g27570.4.v3.1 annot-version=v3.1	Bradi_Seq12576	F:GO:0016779; P:GO:0009058	F:GO:0016779;P:GO:0009058	Y (0.992 | 1-62)	C	1	V5_BLAST_0.9SELF0.4OUT-REDO4-Cluster_164076	V5_UCLUSTfixed_0.90-Cluster_97567	-	-	-	-
pacid=32783388 transcript=Bradi4g06650.1 locus=Bradi4g06650 ID=Bradi4g06650.1.v3.1 annot-version=v3.1	Bradi_Seq12580	C:GO:0016021	C:GO:0016021	Y (0.997 | 1-25)	C	1	V5_BLAST_0.9SELF0.4OUT-REDO4-Cluster_165986	V5_UCLUSTfixed_0.90-Cluster_99312	-	-	-	-
pacid=32783393 transcript=Bradi4g35282.1 locus=Bradi4g35282 ID=Bradi4g35282.1.v3.1 annot-version=v3.1	Bradi_Seq12585		-	Y (0.997 | 1-30)	C	1	V5_BLAST_0.9SELF0.4OUT-REDO4-Cluster_26423	V5_UCLUSTfixed_0.90-Cluster_11962	-	-	-	-
pacid=32783395 transcript=Bradi4g44850.1 locus=Bradi4g44850 ID=Bradi4g44850.1.v3.1 annot-version=v3.1	Bradi_Seq12587		-	Y (0.934 | 1-31)	C	1	V5_BLAST_0.9SELF0.4OUT-REDO4-Cluster_166981	V5_UCLUSTfixed_0.90-Cluster_85039	-	UniqueCluster_3154	-	X
pacid=32783421 transcript=Bradi4g25650.1 locus=Bradi4g25650 ID=Bradi4g25650.1.v3.1 annot-version=v3.1	Bradi_Seq12613	P:GO:0055114; F:GO:0020037; P:GO:0006979; F:GO:0004601	F:GO:0004601;P:GO:0006979;P:GO:0055114;F:GO:0020037	Y (0.99 | 1-33)	C	1	V5_BLAST_0.9SELF0.4OUT-REDO4-Cluster_26424	V5_UCLUSTfixed_0.90-Cluster_11963	-	-	-	-
pacid=32783431 transcript=Bradi4g32941.1 locus=Bradi4g32941 ID=Bradi4g32941.1.v3.1 annot-version=v3.1	Bradi_Seq12623	F:GO:0051082; P:GO:0006950; P:GO:0006457; F:GO:0005524	F:GO:0005524;F:GO:0051082;P:GO:0006457;P:GO:0006950	Y (0.998 | 1-24)	C	1	V5_BLAST_0.9SELF0.4OUT-REDO4-Cluster_169127	V5_UCLUSTfixed_0.90-Cluster_101937	-	-	-	-
pacid=32783442 transcript=Bradi4g19047.7 locus=Bradi4g19047 ID=Bradi4g19047.7.v3.1 annot-version=v3.1	Bradi_Seq12634	F:GO:0016887; F:GO:0005524	F:GO:0016887;F:GO:0005524	Y (0.994 | 1-30)	C	1	V5_BLAST_0.9SELF0.4OUT-REDO4-Cluster_26425	V5_UCLUSTfixed_0.90-Cluster_101101	-	-	-	-
pacid=32783443 transcript=Bradi4g19047.4 locus=Bradi4g19047 ID=Bradi4g19047.4.v3.1 annot-version=v3.1	Bradi_Seq12635	F:GO:0016887; F:GO:0005524	F:GO:0016887;F:GO:0005524	Y (0.994 | 1-30)	C	1	V5_BLAST_0.9SELF0.4OUT-REDO4-Cluster_168093	V5_UCLUSTfixed_0.90-Cluster_101101	-	-	-	-
pacid=32783444 transcript=Bradi4g19047.3 locus=Bradi4g19047 ID=Bradi4g19047.3.v3.1 annot-version=v3.1	Bradi_Seq12636	F:GO:0016887; F:GO:0005524	F:GO:0016887;F:GO:0005524	Y (0.994 | 1-30)	C	1	V5_BLAST_0.9SELF0.4OUT-REDO4-Cluster_168093	V5_UCLUSTfixed_0.90-Cluster_101101	-	-	-	-
pacid=32783445 transcript=Bradi4g19047.8 locus=Bradi4g19047 ID=Bradi4g19047.8.v3.1 annot-version=v3.1	Bradi_Seq12637	F:GO:0016887; F:GO:0005524	F:GO:0016887;F:GO:0005524	Y (0.994 | 1-30)	C	1	V5_BLAST_0.9SELF0.4OUT-REDO4-Cluster_168093	V5_UCLUSTfixed_0.90-Cluster_101101	-	-	-	-
pacid=32783446 transcript=Bradi4g19047.9 locus=Bradi4g19047 ID=Bradi4g19047.9.v3.1 annot-version=v3.1	Bradi_Seq12638	F:GO:0016887; F:GO:0005524	F:GO:0016887;F:GO:0005524	Y (0.994 | 1-30)	C	1	V5_BLAST_0.9SELF0.4OUT-REDO4-Cluster_168093	V5_UCLUSTfixed_0.90-Cluster_101101	-	-	-	-
pacid=32783450 transcript=Bradi4g26770.1 locus=Bradi4g26770 ID=Bradi4g26770.1.v3.1 annot-version=v3.1	Bradi_Seq12642	P:GO:0055085; C:GO:0016020; F:GO:0015297; F:GO:0015238; P:GO:0006855	P:GO:0006855;P:GO:0055085;F:GO:0015297;C:GO:0016020;F:GO:0015238	Y (0.997 | 1-51)	C	1	V5_BLAST_0.9SELF0.4OUT-REDO4-Cluster_164196	V5_UCLUSTfixed_0.90-Cluster_97674	-	-	-	-
pacid=32783452 transcript=Bradi4g30600.1 locus=Bradi4g30600 ID=Bradi4g30600.1.v3.1 annot-version=v3.1	Bradi_Seq12644	F:GO:0016758	F:GO:0016758	Y (0.961 | 1-81)	C	1	V5_BLAST_0.9SELF0.4OUT-REDO4-Cluster_165885	V5_UCLUSTfixed_0.90-Cluster_93359	-	-	-	-
pacid=32783455 transcript=Bradi4g35477.2 locus=Bradi4g35477 ID=Bradi4g35477.2.v3.1 annot-version=v3.1	Bradi_Seq12647	C:GO:0016020	C:GO:0016020	Y (0.998 | 1-27)	C	1	V5_BLAST_0.9SELF0.4OUT-REDO4-Cluster_170986	V5_UCLUSTfixed_0.90-Cluster_103482	-	-	-	-
pacid=32783456 transcript=Bradi4g03477.1 locus=Bradi4g03477 ID=Bradi4g03477.1.v3.1 annot-version=v3.1	Bradi_Seq12648		-	Y (0.98 | 1-47)	C	1	V5_BLAST_0.9SELF0.4OUT-REDO4-Cluster_81950	V5_UCLUSTfixed_0.90-Cluster_97054	-	-	-	-
pacid=32783473 transcript=Bradi4g09125.2 locus=Bradi4g09125 ID=Bradi4g09125.2.v3.1 annot-version=v3.1	Bradi_Seq12665	F:GO:0005524	F:GO:0005524	Y (0.999 | 1-29)	C	1	V5_BLAST_0.9SELF0.4OUT-REDO4-Cluster_170597	V5_UCLUSTfixed_0.90-Cluster_97729	-	-	-	-
pacid=32783474 transcript=Bradi4g09125.3 locus=Bradi4g09125 ID=Bradi4g09125.3.v3.1 annot-version=v3.1	Bradi_Seq12666	F:GO:0005524	F:GO:0005524	Y (0.999 | 1-29)	C	1	V5_BLAST_0.9SELF0.4OUT-REDO4-Cluster_170597	V5_UCLUSTfixed_0.90-Cluster_97729	-	-	-	-
pacid=32783475 transcript=Bradi4g09125.1 locus=Bradi4g09125 ID=Bradi4g09125.1.v3.1 annot-version=v3.1	Bradi_Seq12667	F:GO:0005524	F:GO:0005524	Y (0.999 | 1-29)	C	1	V5_BLAST_0.9SELF0.4OUT-REDO4-Cluster_170597	V5_UCLUSTfixed_0.90-Cluster_97729	-	-	-	-
pacid=32783506 transcript=Bradi4g11450.1 locus=Bradi4g11450 ID=Bradi4g11450.1.v3.1 annot-version=v3.1	Bradi_Seq12698	P:GO:0055114; F:GO:0016701; P:GO:0009072; F:GO:0003868	F:GO:0016701;P:GO:0009072;F:GO:0003868;P:GO:0055114	Y (0.999 | 1-41)	C	1	V5_BLAST_0.9SELF0.4OUT-REDO4-Cluster_164847	V5_UCLUSTfixed_0.90-Cluster_98300	-	-	-	-
pacid=32783509 transcript=Bradi4g11710.1 locus=Bradi4g11710 ID=Bradi4g11710.1.v3.1 annot-version=v3.1	Bradi_Seq12701	P:GO:0006750; F:GO:0005524; F:GO:0004363	F:GO:0005524;P:GO:0006750;F:GO:0004363	Y (0.999 | 1-41)	C	1	V5_BLAST_0.9SELF0.4OUT-REDO4-Cluster_162859	V5_UCLUSTfixed_0.90-Cluster_96281	-	-	-	-
pacid=32783517 transcript=Bradi4g40054.5 locus=Bradi4g40054 ID=Bradi4g40054.5.v3.1 annot-version=v3.1	Bradi_Seq12709		-	Y (0.701 | 1-52)	C	1	V5_BLAST_0.9SELF0.4OUT-REDO4-Cluster_151743	V5_UCLUSTfixed_0.90-Cluster_87082	-	-	UniqueCluster_1877	X
pacid=32783518 transcript=Bradi4g40054.6 locus=Bradi4g40054 ID=Bradi4g40054.6.v3.1 annot-version=v3.1	Bradi_Seq12710		-	Y (0.701 | 1-52)	C	1	V5_BLAST_0.9SELF0.4OUT-REDO4-Cluster_151743	V5_UCLUSTfixed_0.90-Cluster_87082	-	-	UniqueCluster_1877	X
pacid=32783549 transcript=Bradi4g36060.1 locus=Bradi4g36060 ID=Bradi4g36060.1.v3.1 annot-version=v3.1	Bradi_Seq12741		-	Y (1.0 | 1-51)	C	1	V5_BLAST_0.9SELF0.4OUT-REDO4-Cluster_163505	V5_UCLUSTfixed_0.90-Cluster_96944	-	-	-	-
pacid=32783561 transcript=Bradi4g16420.1 locus=Bradi4g16420 ID=Bradi4g16420.1.v3.1 annot-version=v3.1	Bradi_Seq12753		-	Y (0.962 | 1-22)	C	1	V5_BLAST_0.9SELF0.4OUT-REDO4-Cluster_150004	V5_UCLUSTfixed_0.90-Cluster_11964	-	-	-	-
pacid=32783580 transcript=Bradi4g02630.1 locus=Bradi4g02630 ID=Bradi4g02630.1.v3.1 annot-version=v3.1	Bradi_Seq12772		-	Y (0.997 | 1-41)	C	1	V5_BLAST_0.9SELF0.4OUT-REDO4-Cluster_162925	V5_UCLUSTfixed_0.90-Cluster_85052	-	-	-	-
pacid=32783587 transcript=Bradi4g08030.1 locus=Bradi4g08030 ID=Bradi4g08030.1.v3.1 annot-version=v3.1	Bradi_Seq12779	F:GO:0050662; F:GO:0003824	F:GO:0050662;F:GO:0003824	Y (0.999 | 1-41)	C	1	V5_BLAST_0.9SELF0.4OUT-REDO4-Cluster_165073	V5_UCLUSTfixed_0.90-Cluster_98510	-	-	-	-
pacid=32783588 transcript=Bradi4g16267.4 locus=Bradi4g16267 ID=Bradi4g16267.4.v3.1 annot-version=v3.1	Bradi_Seq12780		-	Y (0.873 | 1-46)	C	1	V5_BLAST_0.9SELF0.4OUT-REDO4-Cluster_26428	V5_UCLUSTfixed_0.90-Cluster_86411	-	UniqueCluster_2897	-	X
pacid=32783589 transcript=Bradi4g16267.10 locus=Bradi4g16267 ID=Bradi4g16267.10.v3.1 annot-version=v3.1	Bradi_Seq12781		-	Y (0.873 | 1-46)	C	1	V5_BLAST_0.9SELF0.4OUT-REDO4-Cluster_163812	V5_UCLUSTfixed_0.90-Cluster_86411	-	UniqueCluster_2897	-	X
pacid=32783590 transcript=Bradi4g16267.9 locus=Bradi4g16267 ID=Bradi4g16267.9.v3.1 annot-version=v3.1	Bradi_Seq12782		-	Y (0.873 | 1-46)	C	1	V5_BLAST_0.9SELF0.4OUT-REDO4-Cluster_163812	V5_UCLUSTfixed_0.90-Cluster_86411	-	UniqueCluster_2897	-	X
pacid=32783591 transcript=Bradi4g16267.8 locus=Bradi4g16267 ID=Bradi4g16267.8.v3.1 annot-version=v3.1	Bradi_Seq12783		-	Y (0.873 | 1-46)	C	1	V5_BLAST_0.9SELF0.4OUT-REDO4-Cluster_163812	V5_UCLUSTfixed_0.90-Cluster_86411	-	UniqueCluster_2897	-	X
pacid=32783592 transcript=Bradi4g16267.7 locus=Bradi4g16267 ID=Bradi4g16267.7.v3.1 annot-version=v3.1	Bradi_Seq12784		-	Y (0.873 | 1-46)	C	1	V5_BLAST_0.9SELF0.4OUT-REDO4-Cluster_163812	V5_UCLUSTfixed_0.90-Cluster_86411	-	UniqueCluster_2897	-	X
pacid=32783593 transcript=Bradi4g16267.6 locus=Bradi4g16267 ID=Bradi4g16267.6.v3.1 annot-version=v3.1	Bradi_Seq12785		-	Y (0.873 | 1-46)	C	1	V5_BLAST_0.9SELF0.4OUT-REDO4-Cluster_163812	V5_UCLUSTfixed_0.90-Cluster_86411	-	UniqueCluster_2897	-	X
pacid=32783594 transcript=Bradi4g16267.5 locus=Bradi4g16267 ID=Bradi4g16267.5.v3.1 annot-version=v3.1	Bradi_Seq12786		-	Y (0.873 | 1-46)	C	1	V5_BLAST_0.9SELF0.4OUT-REDO4-Cluster_163812	V5_UCLUSTfixed_0.90-Cluster_86411	-	UniqueCluster_2897	-	X
pacid=32783619 transcript=Bradi4g29250.1 locus=Bradi4g29250 ID=Bradi4g29250.1.v3.1 annot-version=v3.1	Bradi_Seq12811	P:GO:0006096; F:GO:0004634; F:GO:0000287; C:GO:0000015	F:GO:0004634;F:GO:0000287;P:GO:0006096;C:GO:0000015	Y (0.997 | 1-34)	C	1	V5_BLAST_0.9SELF0.4OUT-REDO4-Cluster_163156	V5_UCLUSTfixed_0.90-Cluster_96583	-	-	-	-
pacid=32783623 transcript=Bradi4g01900.8 locus=Bradi4g01900 ID=Bradi4g01900.8.v3.1 annot-version=v3.1	Bradi_Seq12815		-	Y (0.999 | 1-51)	C	1	V5_BLAST_0.9SELF0.4OUT-REDO4-Cluster_170710	V5_UCLUSTfixed_0.90-Cluster_96971	-	-	-	-
pacid=32783670 transcript=Bradi4g27050.2 locus=Bradi4g27050 ID=Bradi4g27050.2.v3.1 annot-version=v3.1	Bradi_Seq12862	F:GO:0003676	F:GO:0003676	Y (1.0 | 1-41)	C	1	V5_BLAST_0.9SELF0.4OUT-REDO4-Cluster_162817	V5_UCLUSTfixed_0.90-Cluster_96241	-	-	-	-
pacid=32783671 transcript=Bradi4g27050.1 locus=Bradi4g27050 ID=Bradi4g27050.1.v3.1 annot-version=v3.1	Bradi_Seq12863	F:GO:0003676	F:GO:0003676	Y (1.0 | 1-41)	C	1	V5_BLAST_0.9SELF0.4OUT-REDO4-Cluster_162818	V5_UCLUSTfixed_0.90-Cluster_96241	-	-	-	-
pacid=32783680 transcript=Bradi4g22035.1 locus=Bradi4g22035 ID=Bradi4g22035.1.v3.1 annot-version=v3.1	Bradi_Seq12872		-	Y (0.974 | 1-41)	C	1	V5_BLAST_0.9SELF0.4OUT-REDO4-Cluster_26429	V5_UCLUSTfixed_0.90-Cluster_50044	-	-	-	-
pacid=32783681 transcript=Bradi4g22035.2 locus=Bradi4g22035 ID=Bradi4g22035.2.v3.1 annot-version=v3.1	Bradi_Seq12873		-	Y (0.951 | 1-40)	C	1	V5_BLAST_0.9SELF0.4OUT-REDO4-Cluster_26430	V5_UCLUSTfixed_0.90-Cluster_50044	-	-	-	-
pacid=32783720 transcript=Bradi4g06063.1 locus=Bradi4g06063 ID=Bradi4g06063.1.v3.1 annot-version=v3.1	Bradi_Seq12912		-	Y (0.994 | 1-28)	C	1	V5_BLAST_0.9SELF0.4OUT-REDO4-Cluster_27893	V5_UCLUSTfixed_0.90-Cluster_49969	-	-	-	-
pacid=32783721 transcript=Bradi4g06063.2 locus=Bradi4g06063 ID=Bradi4g06063.2.v3.1 annot-version=v3.1	Bradi_Seq12913		-	Y (0.994 | 1-28)	C	1	V5_BLAST_0.9SELF0.4OUT-REDO4-Cluster_27893	V5_UCLUSTfixed_0.90-Cluster_49969	-	-	-	-
pacid=32783729 transcript=Bradi4g01440.1 locus=Bradi4g01440 ID=Bradi4g01440.1.v3.1 annot-version=v3.1	Bradi_Seq12921		-	Y (0.992 | 1-47)	C	1	V5_BLAST_0.9SELF0.4OUT-REDO4-Cluster_163844	V5_UCLUSTfixed_0.90-Cluster_97313	-	-	-	-
pacid=32783737 transcript=Bradi4g42630.1 locus=Bradi4g42630 ID=Bradi4g42630.1.v3.1 annot-version=v3.1	Bradi_Seq12929		-	Y (0.677 | 1-39)	C	1	V5_BLAST_0.9SELF0.4OUT-REDO4-Cluster_150032	V5_UCLUSTfixed_0.90-Cluster_85089	-	-	-	-
pacid=32783749 transcript=Bradi4g28905.2 locus=Bradi4g28905 ID=Bradi4g28905.2.v3.1 annot-version=v3.1	Bradi_Seq12941		-	Y (0.919 | 1-41)	C	1	V5_BLAST_0.9SELF0.4OUT-REDO4-Cluster_170058	V5_UCLUSTfixed_0.90-Cluster_102731	-	-	UniqueCluster_2630	X
pacid=32783796 transcript=Bradi4g38380.1 locus=Bradi4g38380 ID=Bradi4g38380.1.v3.1 annot-version=v3.1	Bradi_Seq12988	P:GO:0009094; F:GO:0004664	P:GO:0009094;F:GO:0004664	Y (0.939 | 1-42)	C	1	V5_BLAST_0.9SELF0.4OUT-REDO4-Cluster_170120	V5_UCLUSTfixed_0.90-Cluster_98154	-	-	-	-
pacid=32783827 transcript=Bradi4g17951.1 locus=Bradi4g17951 ID=Bradi4g17951.1.v3.1 annot-version=v3.1	Bradi_Seq13019		-	Y (0.996 | 1-21)	C	1	V5_BLAST_0.9SELF0.4OUT-REDO4-Cluster_26431	V5_UCLUSTfixed_0.90-Cluster_49970	-	-	-	-
pacid=32783828 transcript=Bradi4g17951.2 locus=Bradi4g17951 ID=Bradi4g17951.2.v3.1 annot-version=v3.1	Bradi_Seq13020		-	Y (0.996 | 1-21)	C	1	V5_BLAST_0.9SELF0.4OUT-REDO4-Cluster_26431	V5_UCLUSTfixed_0.90-Cluster_49970	-	-	-	-
pacid=32783837 transcript=Bradi4g07380.2 locus=Bradi4g07380 ID=Bradi4g07380.2.v3.1 annot-version=v3.1	Bradi_Seq13029	C:GO:0016020; P:GO:0009765	C:GO:0016020;P:GO:0009765	Y (1.0 | 1-24)	C	1	V5_BLAST_0.9SELF0.4OUT-REDO4-Cluster_164068	V5_UCLUSTfixed_0.90-Cluster_97916	-	-	-	-
pacid=32783841 transcript=Bradi4g02201.3 locus=Bradi4g02201 ID=Bradi4g02201.3.v3.1 annot-version=v3.1	Bradi_Seq13033	P:GO:0006468; F:GO:0005524; F:GO:0004672	F:GO:0005524;F:GO:0004672;P:GO:0006468	Y (0.901 | 1-59)	C	1	V5_BLAST_0.9SELF0.4OUT-REDO4-Cluster_113298	V5_UCLUSTfixed_0.90-Cluster_89543	-	UniqueCluster_3249	-	X
pacid=32783842 transcript=Bradi4g02201.2 locus=Bradi4g02201 ID=Bradi4g02201.2.v3.1 annot-version=v3.1	Bradi_Seq13034	P:GO:0006468; F:GO:0005524; F:GO:0004672	F:GO:0005524;F:GO:0004672;P:GO:0006468	Y (0.901 | 1-59)	C	1	V5_BLAST_0.9SELF0.4OUT-REDO4-Cluster_113298	V5_UCLUSTfixed_0.90-Cluster_89543	-	UniqueCluster_3249	-	X
pacid=32783854 transcript=Bradi4g13504.1 locus=Bradi4g13504 ID=Bradi4g13504.1.v3.1 annot-version=v3.1	Bradi_Seq13046	F:GO:0005515	F:GO:0005515	Y (0.971 | 1-23)	C	1	V5_BLAST_0.9SELF0.4OUT-REDO4-Cluster_26432	V5_UCLUSTfixed_0.90-Cluster_50000	-	-	-	-
pacid=32783855 transcript=Bradi4g44610.1 locus=Bradi4g44610 ID=Bradi4g44610.1.v3.1 annot-version=v3.1	Bradi_Seq13047		-	Y (0.962 | 1-79)	C	1	V5_BLAST_0.9SELF0.4OUT-REDO4-Cluster_26433	V5_UCLUSTfixed_0.90-Cluster_50574	-	-	-	-
pacid=32783858 transcript=Bradi4g41332.1 locus=Bradi4g41332 ID=Bradi4g41332.1.v3.1 annot-version=v3.1	Bradi_Seq13050		-	Y (0.999 | 1-51)	C	1	V5_BLAST_0.9SELF0.4OUT-REDO4-Cluster_81470	V5_UCLUSTfixed_0.90-Cluster_11966	UniqueCluster_1446	-	-	X
pacid=32783882 transcript=Bradi4g23511.2 locus=Bradi4g23511 ID=Bradi4g23511.2.v3.1 annot-version=v3.1	Bradi_Seq13074		-	Y (0.854 | 1-42)	C	1	V5_BLAST_0.9SELF0.4OUT-REDO4-Cluster_26435	V5_UCLUSTfixed_0.90-Cluster_49971	-	-	-	-
pacid=32783883 transcript=Bradi4g23511.7 locus=Bradi4g23511 ID=Bradi4g23511.7.v3.1 annot-version=v3.1	Bradi_Seq13075		-	Y (0.854 | 1-42)	C	1	V5_BLAST_0.9SELF0.4OUT-REDO4-Cluster_26435	V5_UCLUSTfixed_0.90-Cluster_49971	-	-	-	-
pacid=32783884 transcript=Bradi4g23511.8 locus=Bradi4g23511 ID=Bradi4g23511.8.v3.1 annot-version=v3.1	Bradi_Seq13076		-	Y (0.854 | 1-42)	C	1	V5_BLAST_0.9SELF0.4OUT-REDO4-Cluster_26435	V5_UCLUSTfixed_0.90-Cluster_49971	-	-	-	-
pacid=32783885 transcript=Bradi4g23511.5 locus=Bradi4g23511 ID=Bradi4g23511.5.v3.1 annot-version=v3.1	Bradi_Seq13077		-	Y (0.854 | 1-42)	C	1	V5_BLAST_0.9SELF0.4OUT-REDO4-Cluster_26435	V5_UCLUSTfixed_0.90-Cluster_49971	-	-	-	-
pacid=32783900 transcript=Bradi4g42330.6 locus=Bradi4g42330 ID=Bradi4g42330.6.v3.1 annot-version=v3.1	Bradi_Seq13092		-	Y (0.996 | 1-34)	C	1	V5_BLAST_0.9SELF0.4OUT-REDO4-Cluster_164573	V5_UCLUSTfixed_0.90-Cluster_85139	-	-	-	-
pacid=32783901 transcript=Bradi4g42330.7 locus=Bradi4g42330 ID=Bradi4g42330.7.v3.1 annot-version=v3.1	Bradi_Seq13093		-	Y (0.996 | 1-34)	C	1	V5_BLAST_0.9SELF0.4OUT-REDO4-Cluster_164573	V5_UCLUSTfixed_0.90-Cluster_85139	-	-	-	-
pacid=32783902 transcript=Bradi4g42330.2 locus=Bradi4g42330 ID=Bradi4g42330.2.v3.1 annot-version=v3.1	Bradi_Seq13094		-	Y (0.996 | 1-34)	C	1	V5_BLAST_0.9SELF0.4OUT-REDO4-Cluster_164573	V5_UCLUSTfixed_0.90-Cluster_85139	-	-	-	-
pacid=32783903 transcript=Bradi4g42330.8 locus=Bradi4g42330 ID=Bradi4g42330.8.v3.1 annot-version=v3.1	Bradi_Seq13095		-	Y (0.996 | 1-34)	C	1	V5_BLAST_0.9SELF0.4OUT-REDO4-Cluster_164573	V5_UCLUSTfixed_0.90-Cluster_85139	-	-	-	-
pacid=32783942 transcript=Bradi4g14670.1 locus=Bradi4g14670 ID=Bradi4g14670.1.v3.1 annot-version=v3.1	Bradi_Seq13134	F:GO:0005515	F:GO:0005515	Y (0.928 | 1-65)	C	1	V5_BLAST_0.9SELF0.4OUT-REDO4-Cluster_82134	V5_UCLUSTfixed_0.90-Cluster_61078	-	-	-	-
pacid=32783962 transcript=Bradi4g36477.3 locus=Bradi4g36477 ID=Bradi4g36477.3.v3.1 annot-version=v3.1	Bradi_Seq13154		-	Y (0.984 | 1-88)	C	1	V5_BLAST_0.9SELF0.4OUT-REDO4-Cluster_166152	V5_UCLUSTfixed_0.90-Cluster_99464	-	UniqueCluster_368	-	X
pacid=32783967 transcript=Bradi4g43350.2 locus=Bradi4g43350 ID=Bradi4g43350.2.v3.1 annot-version=v3.1	Bradi_Seq13159		-	Y (0.972 | 1-33)	C	1	V5_BLAST_0.9SELF0.4OUT-REDO4-Cluster_26436	V5_UCLUSTfixed_0.90-Cluster_49972	-	-	-	-
pacid=32783968 transcript=Bradi4g43350.3 locus=Bradi4g43350 ID=Bradi4g43350.3.v3.1 annot-version=v3.1	Bradi_Seq13160		-	Y (0.972 | 1-33)	C	1	V5_BLAST_0.9SELF0.4OUT-REDO4-Cluster_26436	V5_UCLUSTfixed_0.90-Cluster_49972	-	-	-	-
pacid=32783969 transcript=Bradi4g43350.4 locus=Bradi4g43350 ID=Bradi4g43350.4.v3.1 annot-version=v3.1	Bradi_Seq13161		-	Y (0.972 | 1-33)	C	1	V5_BLAST_0.9SELF0.4OUT-REDO4-Cluster_26436	V5_UCLUSTfixed_0.90-Cluster_49972	-	-	-	-
pacid=32783970 transcript=Bradi4g43350.5 locus=Bradi4g43350 ID=Bradi4g43350.5.v3.1 annot-version=v3.1	Bradi_Seq13162		-	Y (0.972 | 1-33)	C	1	V5_BLAST_0.9SELF0.4OUT-REDO4-Cluster_26436	V5_UCLUSTfixed_0.90-Cluster_49972	-	-	-	-
pacid=32783983 transcript=Bradi4g16950.2 locus=Bradi4g16950 ID=Bradi4g16950.2.v3.1 annot-version=v3.1	Bradi_Seq13175		-	Y (0.999 | 1-51)	C	1	V5_BLAST_0.9SELF0.4OUT-REDO4-Cluster_26439	V5_UCLUSTfixed_0.90-Cluster_60633	-	-	-	-
pacid=32783986 transcript=Bradi4g42970.1 locus=Bradi4g42970 ID=Bradi4g42970.1.v3.1 annot-version=v3.1	Bradi_Seq13178	F:GO:0008080	F:GO:0008080	Y (0.962 | 1-52)	C	1	V5_BLAST_0.9SELF0.4OUT-REDO4-Cluster_164524	V5_UCLUSTfixed_0.90-Cluster_98000	-	-	-	-
pacid=32783995 transcript=Bradi4g31470.1 locus=Bradi4g31470 ID=Bradi4g31470.1.v3.1 annot-version=v3.1	Bradi_Seq13187		-	Y (0.879 | 1-66)	C	1	V5_BLAST_0.9SELF0.4OUT-REDO4-Cluster_168813	V5_UCLUSTfixed_0.90-Cluster_86138	-	-	-	-
pacid=32783996 transcript=Bradi4g31470.2 locus=Bradi4g31470 ID=Bradi4g31470.2.v3.1 annot-version=v3.1	Bradi_Seq13188		-	Y (0.879 | 1-66)	C	1	V5_BLAST_0.9SELF0.4OUT-REDO4-Cluster_168813	V5_UCLUSTfixed_0.90-Cluster_86138	-	-	-	-
pacid=32783997 transcript=Bradi4g31470.3 locus=Bradi4g31470 ID=Bradi4g31470.3.v3.1 annot-version=v3.1	Bradi_Seq13189		-	Y (0.879 | 1-66)	C	1	V5_BLAST_0.9SELF0.4OUT-REDO4-Cluster_168813	V5_UCLUSTfixed_0.90-Cluster_86138	-	-	-	-
pacid=32784000 transcript=Bradi4g33700.1 locus=Bradi4g33700 ID=Bradi4g33700.1.v3.1 annot-version=v3.1	Bradi_Seq13192		-	Y (0.955 | 1-43)	C	1	V5_BLAST_0.9SELF0.4OUT-REDO4-Cluster_163905	V5_UCLUSTfixed_0.90-Cluster_86215	-	-	-	-
pacid=32784016 transcript=Bradi4g20971.1 locus=Bradi4g20971 ID=Bradi4g20971.1.v3.1 annot-version=v3.1	Bradi_Seq13208		-	Y (1.0 | 1-28)	C	1	V5_BLAST_0.9SELF0.4OUT-REDO4-Cluster_26440	V5_UCLUSTfixed_0.90-Cluster_11968	-	-	-	-
pacid=32784022 transcript=Bradi4g23795.1 locus=Bradi4g23795 ID=Bradi4g23795.1.v3.1 annot-version=v3.1	Bradi_Seq13214		-	Y (0.966 | 1-61)	C	1	V5_BLAST_0.9SELF0.4OUT-REDO4-Cluster_26442	V5_UCLUSTfixed_0.90-Cluster_49974	-	-	-	-
pacid=32784023 transcript=Bradi4g23795.2 locus=Bradi4g23795 ID=Bradi4g23795.2.v3.1 annot-version=v3.1	Bradi_Seq13215		-	Y (0.966 | 1-61)	C	1	V5_BLAST_0.9SELF0.4OUT-REDO4-Cluster_26441	V5_UCLUSTfixed_0.90-Cluster_49974	-	-	-	-
pacid=32784024 transcript=Bradi4g23795.3 locus=Bradi4g23795 ID=Bradi4g23795.3.v3.1 annot-version=v3.1	Bradi_Seq13216		-	Y (0.966 | 1-61)	C	1	V5_BLAST_0.9SELF0.4OUT-REDO4-Cluster_26442	V5_UCLUSTfixed_0.90-Cluster_49974	-	-	-	-
pacid=32784050 transcript=Bradi4g35270.1 locus=Bradi4g35270 ID=Bradi4g35270.1.v3.1 annot-version=v3.1	Bradi_Seq13242	P:GO:0019243; F:GO:0004416	F:GO:0004416;P:GO:0019243	Y (1.0 | 1-39)	C	1	V5_BLAST_0.9SELF0.4OUT-REDO4-Cluster_166310	V5_UCLUSTfixed_0.90-Cluster_99610	-	-	-	-
pacid=32784053 transcript=Bradi4g03710.1 locus=Bradi4g03710 ID=Bradi4g03710.1.v3.1 annot-version=v3.1	Bradi_Seq13245		-	Y (1.0 | 1-21)	C	1	V5_BLAST_0.9SELF0.4OUT-REDO4-Cluster_165538	V5_UCLUSTfixed_0.90-Cluster_98916	-	-	-	-
pacid=32784054 transcript=Bradi4g03710.2 locus=Bradi4g03710 ID=Bradi4g03710.2.v3.1 annot-version=v3.1	Bradi_Seq13246		-	Y (1.0 | 1-21)	C	1	V5_BLAST_0.9SELF0.4OUT-REDO4-Cluster_165538	V5_UCLUSTfixed_0.90-Cluster_98916	-	-	-	-
pacid=32784055 transcript=Bradi4g03710.5 locus=Bradi4g03710 ID=Bradi4g03710.5.v3.1 annot-version=v3.1	Bradi_Seq13247		-	Y (1.0 | 1-21)	C	1	V5_BLAST_0.9SELF0.4OUT-REDO4-Cluster_165538	V5_UCLUSTfixed_0.90-Cluster_98916	-	-	-	-
pacid=32784056 transcript=Bradi4g03710.4 locus=Bradi4g03710 ID=Bradi4g03710.4.v3.1 annot-version=v3.1	Bradi_Seq13248		-	Y (1.0 | 1-21)	C	1	V5_BLAST_0.9SELF0.4OUT-REDO4-Cluster_165538	V5_UCLUSTfixed_0.90-Cluster_98916	-	-	-	-
pacid=32784057 transcript=Bradi4g03710.3 locus=Bradi4g03710 ID=Bradi4g03710.3.v3.1 annot-version=v3.1	Bradi_Seq13249		-	Y (1.0 | 1-21)	C	1	V5_BLAST_0.9SELF0.4OUT-REDO4-Cluster_165538	V5_UCLUSTfixed_0.90-Cluster_98916	-	-	-	-
pacid=32784058 transcript=Bradi4g03710.6 locus=Bradi4g03710 ID=Bradi4g03710.6.v3.1 annot-version=v3.1	Bradi_Seq13250		-	Y (1.0 | 1-21)	C	1	V5_BLAST_0.9SELF0.4OUT-REDO4-Cluster_165538	V5_UCLUSTfixed_0.90-Cluster_98916	-	-	-	-
pacid=32784059 transcript=Bradi4g03710.7 locus=Bradi4g03710 ID=Bradi4g03710.7.v3.1 annot-version=v3.1	Bradi_Seq13251		-	Y (1.0 | 1-21)	C	1	V5_BLAST_0.9SELF0.4OUT-REDO4-Cluster_165538	V5_UCLUSTfixed_0.90-Cluster_98916	-	-	-	-
pacid=32784074 transcript=Bradi4g13513.1 locus=Bradi4g13513 ID=Bradi4g13513.1.v3.1 annot-version=v3.1	Bradi_Seq13266	F:GO:0005515	F:GO:0005515	Y (0.971 | 1-23)	C	1	V5_BLAST_0.9SELF0.4OUT-REDO4-Cluster_26556	V5_UCLUSTfixed_0.90-Cluster_50000	-	-	-	-
pacid=32784076 transcript=Bradi4g38740.1 locus=Bradi4g38740 ID=Bradi4g38740.1.v3.1 annot-version=v3.1	Bradi_Seq13268		-	Y (0.973 | 1-22)	C	1	V5_BLAST_0.9SELF0.4OUT-REDO4-Cluster_170322	V5_UCLUSTfixed_0.90-Cluster_97421	-	-	-	-
pacid=32784098 transcript=Bradi4g21546.1 locus=Bradi4g21546 ID=Bradi4g21546.1.v3.1 annot-version=v3.1	Bradi_Seq13290	F:GO:0008270; F:GO:0005515	F:GO:0008270;F:GO:0005515	Y (0.976 | 1-50)	C	1	V5_BLAST_0.9SELF0.4OUT-REDO4-Cluster_26444	V5_UCLUSTfixed_0.90-Cluster_85061	-	-	-	-
pacid=32784110 transcript=Bradi4g20840.1 locus=Bradi4g20840 ID=Bradi4g20840.1.v3.1 annot-version=v3.1	Bradi_Seq13302	F:GO:0016597; P:GO:0008152	P:GO:0008152;F:GO:0016597	Y (0.987 | 1-41)	C	1	V5_BLAST_0.9SELF0.4OUT-REDO4-Cluster_163890	V5_UCLUSTfixed_0.90-Cluster_97361	-	-	-	-
pacid=32784121 transcript=Bradi4g13260.1 locus=Bradi4g13260 ID=Bradi4g13260.1.v3.1 annot-version=v3.1	Bradi_Seq13313		-	Y (0.995 | 1-33)	C	1	V5_BLAST_0.9SELF0.4OUT-REDO4-Cluster_163817	V5_UCLUSTfixed_0.90-Cluster_61094	-	-	-	-
pacid=32784173 transcript=Bradi4g05560.1 locus=Bradi4g05560 ID=Bradi4g05560.1.v3.1 annot-version=v3.1	Bradi_Seq13365	P:GO:0009231; F:GO:0004746	F:GO:0004746;P:GO:0009231	Y (0.999 | 1-51)	C	1	V5_BLAST_0.9SELF0.4OUT-REDO4-Cluster_162662	V5_UCLUSTfixed_0.90-Cluster_96086	-	-	-	-
pacid=32784185 transcript=Bradi4g28767.4 locus=Bradi4g28767 ID=Bradi4g28767.4.v3.1 annot-version=v3.1	Bradi_Seq13377	F:GO:0008270; F:GO:0008237; P:GO:0006508	F:GO:0008270;P:GO:0006508;F:GO:0008237	Y (0.965 | 1-21)	C	1	V5_BLAST_0.9SELF0.4OUT-REDO4-Cluster_150927	V5_UCLUSTfixed_0.90-Cluster_102099	-	-	-	-
pacid=32784190 transcript=Bradi4g40140.5 locus=Bradi4g40140 ID=Bradi4g40140.5.v3.1 annot-version=v3.1	Bradi_Seq13382	P:GO:0006284	P:GO:0006284	Y (0.879 | 1-32)	C	1	V5_BLAST_0.9SELF0.4OUT-REDO4-Cluster_166920	V5_UCLUSTfixed_0.90-Cluster_100155	-	-	-	-
pacid=32784246 transcript=Bradi4g25680.1 locus=Bradi4g25680 ID=Bradi4g25680.1.v3.1 annot-version=v3.1	Bradi_Seq13438		-	Y (0.94 | 1-47)	C	1	V5_BLAST_0.9SELF0.4OUT-REDO4-Cluster_163979	V5_UCLUSTfixed_0.90-Cluster_97458	-	-	-	-
pacid=32784258 transcript=Bradi4g28031.1 locus=Bradi4g28031 ID=Bradi4g28031.1.v3.1 annot-version=v3.1	Bradi_Seq13450	F:GO:0016787	F:GO:0016787	Y (0.982 | 1-42)	C	1	V5_BLAST_0.9SELF0.4OUT-REDO4-Cluster_162579	V5_UCLUSTfixed_0.90-Cluster_96000	-	-	-	-
pacid=32784267 transcript=Bradi4g39695.2 locus=Bradi4g39695 ID=Bradi4g39695.2.v3.1 annot-version=v3.1	Bradi_Seq13459		-	Y (0.898 | 1-30)	C	1	V5_BLAST_0.9SELF0.4OUT-REDO4-Cluster_170935	V5_UCLUSTfixed_0.90-Cluster_86987	-	-	-	-
pacid=32784359 transcript=Bradi4g29670.1 locus=Bradi4g29670 ID=Bradi4g29670.1.v3.1 annot-version=v3.1	Bradi_Seq13551		-	Y (0.995 | 1-30)	C	1	V5_BLAST_0.9SELF0.4OUT-REDO4-Cluster_163201	V5_UCLUSTfixed_0.90-Cluster_93290	-	-	-	-
pacid=32784402 transcript=Bradi4g25510.2 locus=Bradi4g25510 ID=Bradi4g25510.2.v3.1 annot-version=v3.1	Bradi_Seq13594	P:GO:0006614; F:GO:0005525; C:GO:0048500; F:GO:0008312	F:GO:0005525;P:GO:0006614;C:GO:0048500;F:GO:0008312	Y (0.998 | 1-35)	C	1	V5_BLAST_0.9SELF0.4OUT-REDO4-Cluster_170734	V5_UCLUSTfixed_0.90-Cluster_97750	-	-	-	-
pacid=32784411 transcript=Bradi4g08097.1 locus=Bradi4g08097 ID=Bradi4g08097.1.v3.1 annot-version=v3.1	Bradi_Seq13603	F:GO:0016740	F:GO:0016740	Y (0.992 | 1-41)	C	1	V5_BLAST_0.9SELF0.4OUT-REDO4-Cluster_159556	V5_UCLUSTfixed_0.90-Cluster_99834	-	-	-	-
pacid=32784421 transcript=Bradi4g20230.1 locus=Bradi4g20230 ID=Bradi4g20230.1.v3.1 annot-version=v3.1	Bradi_Seq13613	P:GO:0006629	P:GO:0006629	Y (1.0 | 1-24)	C	1	V5_BLAST_0.9SELF0.4OUT-REDO4-Cluster_163865	V5_UCLUSTfixed_0.90-Cluster_97334	-	-	-	-
pacid=32784437 transcript=Bradi4g44997.2 locus=Bradi4g44997 ID=Bradi4g44997.2.v3.1 annot-version=v3.1	Bradi_Seq13629		-	Y (0.905 | 1-62)	C	1	V5_BLAST_0.9SELF0.4OUT-REDO4-Cluster_168863	V5_UCLUSTfixed_0.90-Cluster_100831	-	-	-	-
pacid=32784447 transcript=Bradi4g27740.3 locus=Bradi4g27740 ID=Bradi4g27740.3.v3.1 annot-version=v3.1	Bradi_Seq13639		-	Y (0.999 | 1-41)	C	1	V5_BLAST_0.9SELF0.4OUT-REDO4-Cluster_154359	V5_UCLUSTfixed_0.90-Cluster_86236	-	-	-	-
pacid=32784448 transcript=Bradi4g27740.4 locus=Bradi4g27740 ID=Bradi4g27740.4.v3.1 annot-version=v3.1	Bradi_Seq13640		-	Y (0.999 | 1-41)	C	1	V5_BLAST_0.9SELF0.4OUT-REDO4-Cluster_154359	V5_UCLUSTfixed_0.90-Cluster_86236	-	-	-	-
pacid=32784449 transcript=Bradi4g27740.2 locus=Bradi4g27740 ID=Bradi4g27740.2.v3.1 annot-version=v3.1	Bradi_Seq13641		-	Y (0.999 | 1-41)	C	1	V5_BLAST_0.9SELF0.4OUT-REDO4-Cluster_26448	V5_UCLUSTfixed_0.90-Cluster_11971	-	-	-	-
pacid=32784466 transcript=Bradi4g02793.1 locus=Bradi4g02793 ID=Bradi4g02793.1.v3.1 annot-version=v3.1	Bradi_Seq13658		-	Y (0.979 | 1-55)	C	1	V5_BLAST_0.9SELF0.4OUT-REDO4-Cluster_133209	V5_UCLUSTfixed_0.90-Cluster_50442	UniqueCluster_2851	-	-	X
pacid=32784495 transcript=Bradi4g17023.1 locus=Bradi4g17023 ID=Bradi4g17023.1.v3.1 annot-version=v3.1	Bradi_Seq13687		-	Y (0.97 | 1-81)	C	1	V5_BLAST_0.9SELF0.4OUT-REDO4-Cluster_26449	V5_UCLUSTfixed_0.90-Cluster_50136	-	-	-	-
pacid=32784496 transcript=Bradi4g17023.2 locus=Bradi4g17023 ID=Bradi4g17023.2.v3.1 annot-version=v3.1	Bradi_Seq13688		-	Y (0.97 | 1-81)	C	1	V5_BLAST_0.9SELF0.4OUT-REDO4-Cluster_26449	V5_UCLUSTfixed_0.90-Cluster_50136	-	-	-	-
pacid=32784497 transcript=Bradi4g17023.3 locus=Bradi4g17023 ID=Bradi4g17023.3.v3.1 annot-version=v3.1	Bradi_Seq13689		-	Y (0.97 | 1-81)	C	1	V5_BLAST_0.9SELF0.4OUT-REDO4-Cluster_26450	V5_UCLUSTfixed_0.90-Cluster_50136	-	-	-	-
pacid=32784498 transcript=Bradi4g17023.4 locus=Bradi4g17023 ID=Bradi4g17023.4.v3.1 annot-version=v3.1	Bradi_Seq13690		-	Y (0.97 | 1-81)	C	1	V5_BLAST_0.9SELF0.4OUT-REDO4-Cluster_26450	V5_UCLUSTfixed_0.90-Cluster_50136	-	-	-	-
pacid=32784541 transcript=Bradi4g24522.1 locus=Bradi4g24522 ID=Bradi4g24522.1.v3.1 annot-version=v3.1	Bradi_Seq13733	F:GO:0005515	F:GO:0005515	Y (0.999 | 1-32)	C	1	V5_BLAST_0.9SELF0.4OUT-REDO4-Cluster_26452	V5_UCLUSTfixed_0.90-Cluster_50011	-	-	-	-
pacid=32784550 transcript=Bradi4g19560.1 locus=Bradi4g19560 ID=Bradi4g19560.1.v3.1 annot-version=v3.1	Bradi_Seq13742		-	Y (1.0 | 1-51)	C	1	V5_BLAST_0.9SELF0.4OUT-REDO4-Cluster_164490	V5_UCLUSTfixed_0.90-Cluster_97969	-	-	-	-
pacid=32784551 transcript=Bradi4g19560.2 locus=Bradi4g19560 ID=Bradi4g19560.2.v3.1 annot-version=v3.1	Bradi_Seq13743		-	Y (1.0 | 1-51)	C	1	V5_BLAST_0.9SELF0.4OUT-REDO4-Cluster_26453	V5_UCLUSTfixed_0.90-Cluster_97969	-	-	-	-
pacid=32784557 transcript=Bradi4g39340.1 locus=Bradi4g39340 ID=Bradi4g39340.1.v3.1 annot-version=v3.1	Bradi_Seq13749		-	Y (0.655 | 1-91)	C	1	V5_BLAST_0.9SELF0.4OUT-REDO4-Cluster_147231	V5_UCLUSTfixed_0.90-Cluster_81942	-	UniqueCluster_786	-	X
pacid=32784620 transcript=Bradi4g14900.1 locus=Bradi4g14900 ID=Bradi4g14900.1.v3.1 annot-version=v3.1	Bradi_Seq13812	F:GO:0003723	F:GO:0003723	Y (0.999 | 1-51)	C	1	V5_BLAST_0.9SELF0.4OUT-REDO4-Cluster_166245	V5_UCLUSTfixed_0.90-Cluster_102561	-	-	-	-
pacid=32784652 transcript=Bradi4g01260.4 locus=Bradi4g01260 ID=Bradi4g01260.4.v3.1 annot-version=v3.1	Bradi_Seq13844		-	Y (0.803 | 1-41)	C	1	V5_BLAST_0.9SELF0.4OUT-REDO4-Cluster_170329	V5_UCLUSTfixed_0.90-Cluster_85042	-	-	-	-
pacid=32784654 transcript=Bradi4g02920.1 locus=Bradi4g02920 ID=Bradi4g02920.1.v3.1 annot-version=v3.1	Bradi_Seq13846	P:GO:0055114; F:GO:0016616; P:GO:0006694; F:GO:0003854; P:GO:0019752	F:GO:0003854;F:GO:0016616;P:GO:0055114;P:GO:0006694;P:GO:0019752	Y (0.999 | 1-61)	C	1	V5_BLAST_0.9SELF0.4OUT-REDO4-Cluster_26456	V5_UCLUSTfixed_0.90-Cluster_99320	-	-	-	-
pacid=32784664 transcript=Bradi4g06936.1 locus=Bradi4g06936 ID=Bradi4g06936.1.v3.1 annot-version=v3.1	Bradi_Seq13856		-	Y (0.969 | 1-35)	C	1	V5_BLAST_0.9SELF0.4OUT-REDO4-Cluster_26457	V5_UCLUSTfixed_0.90-Cluster_50282	-	-	-	-
pacid=32784665 transcript=Bradi4g06936.2 locus=Bradi4g06936 ID=Bradi4g06936.2.v3.1 annot-version=v3.1	Bradi_Seq13857		-	Y (0.969 | 1-35)	C	1	V5_BLAST_0.9SELF0.4OUT-REDO4-Cluster_26458	V5_UCLUSTfixed_0.90-Cluster_11973	-	-	-	-
pacid=32784670 transcript=Bradi4g03530.2 locus=Bradi4g03530 ID=Bradi4g03530.2.v3.1 annot-version=v3.1	Bradi_Seq13862	F:GO:0008270; F:GO:0005515	F:GO:0008270;F:GO:0005515	Y (0.962 | 1-50)	C	1	V5_BLAST_0.9SELF0.4OUT-REDO4-Cluster_150125	V5_UCLUSTfixed_0.90-Cluster_85082	-	-	-	-
pacid=32784683 transcript=Bradi4g10130.1 locus=Bradi4g10130 ID=Bradi4g10130.1.v3.1 annot-version=v3.1	Bradi_Seq13875		-	Y (0.917 | 1-68)	C	1	V5_BLAST_0.9SELF0.4OUT-REDO4-Cluster_26459	V5_UCLUSTfixed_0.90-Cluster_84995	-	-	-	-
pacid=32784684 transcript=Bradi4g10130.3 locus=Bradi4g10130 ID=Bradi4g10130.3.v3.1 annot-version=v3.1	Bradi_Seq13876		-	Y (0.917 | 1-68)	C	1	V5_BLAST_0.9SELF0.4OUT-REDO4-Cluster_165076	V5_UCLUSTfixed_0.90-Cluster_84995	-	-	-	-
pacid=32784685 transcript=Bradi4g10130.2 locus=Bradi4g10130 ID=Bradi4g10130.2.v3.1 annot-version=v3.1	Bradi_Seq13877		-	Y (0.917 | 1-68)	C	1	V5_BLAST_0.9SELF0.4OUT-REDO4-Cluster_165076	V5_UCLUSTfixed_0.90-Cluster_84995	-	-	-	-
pacid=32784693 transcript=Bradi4g36560.1 locus=Bradi4g36560 ID=Bradi4g36560.1.v3.1 annot-version=v3.1	Bradi_Seq13885		-	Y (0.984 | 1-30)	C	1	V5_BLAST_0.9SELF0.4OUT-REDO4-Cluster_166946	V5_UCLUSTfixed_0.90-Cluster_97263	-	-	-	-
pacid=32784818 transcript=Bradi4g32210.3 locus=Bradi4g32210 ID=Bradi4g32210.3.v3.1 annot-version=v3.1	Bradi_Seq14010		-	Y (0.94 | 1-27)	C	1	V5_BLAST_0.9SELF0.4OUT-REDO4-Cluster_163577	V5_UCLUSTfixed_0.90-Cluster_97022	-	-	-	-
pacid=32784836 transcript=Bradi4g26130.2 locus=Bradi4g26130 ID=Bradi4g26130.2.v3.1 annot-version=v3.1	Bradi_Seq14028	F:GO:0005515	F:GO:0005515	Y (0.999 | 1-66)	C	1	V5_BLAST_0.9SELF0.4OUT-REDO4-Cluster_163974	V5_UCLUSTfixed_0.90-Cluster_85115	-	-	-	-
pacid=32784837 transcript=Bradi4g26130.3 locus=Bradi4g26130 ID=Bradi4g26130.3.v3.1 annot-version=v3.1	Bradi_Seq14029	F:GO:0005515	F:GO:0005515	Y (0.999 | 1-66)	C	1	V5_BLAST_0.9SELF0.4OUT-REDO4-Cluster_163974	V5_UCLUSTfixed_0.90-Cluster_85115	-	-	-	-
pacid=32784869 transcript=Bradi4g03820.1 locus=Bradi4g03820 ID=Bradi4g03820.1.v3.1 annot-version=v3.1	Bradi_Seq14061		-	Y (0.994 | 1-28)	C	1	V5_BLAST_0.9SELF0.4OUT-REDO4-Cluster_165474	V5_UCLUSTfixed_0.90-Cluster_91951	-	-	-	-
pacid=32784871 transcript=Bradi4g36570.1 locus=Bradi4g36570 ID=Bradi4g36570.1.v3.1 annot-version=v3.1	Bradi_Seq14063	C:GO:0016592; P:GO:0006357; F:GO:0001104	C:GO:0016592;F:GO:0001104;P:GO:0006357	Y (0.794 | 1-82)	C	1	V5_BLAST_0.9SELF0.4OUT-REDO4-Cluster_164235	V5_UCLUSTfixed_0.90-Cluster_97715	-	-	-	-
pacid=32784875 transcript=Bradi4g41260.1 locus=Bradi4g41260 ID=Bradi4g41260.1.v3.1 annot-version=v3.1	Bradi_Seq14067	F:GO:0051536; P:GO:0016226; F:GO:0005506	F:GO:0005506;F:GO:0051536;P:GO:0016226	Y (0.905 | 1-36)	C	1	V5_BLAST_0.9SELF0.4OUT-REDO4-Cluster_26465	V5_UCLUSTfixed_0.90-Cluster_96141	-	-	-	-
pacid=32784881 transcript=Bradi4g45150.1 locus=Bradi4g45150 ID=Bradi4g45150.1.v3.1 annot-version=v3.1	Bradi_Seq14073	P:GO:0006886; C:GO:0005784	P:GO:0006886;C:GO:0005784	Y (0.615 | 1-41)	C	1	V5_BLAST_0.9SELF0.4OUT-REDO4-Cluster_166312	V5_UCLUSTfixed_0.90-Cluster_99613	-	UniqueCluster_3016	-	X
pacid=32784899 transcript=Bradi4g32440.3 locus=Bradi4g32440 ID=Bradi4g32440.3.v3.1 annot-version=v3.1	Bradi_Seq14091		-	Y (0.942 | 1-41)	C	1	V5_BLAST_0.9SELF0.4OUT-REDO4-Cluster_168672	V5_UCLUSTfixed_0.90-Cluster_103454	-	-	-	-
pacid=32784931 transcript=Bradi4g38170.3 locus=Bradi4g38170 ID=Bradi4g38170.3.v3.1 annot-version=v3.1	Bradi_Seq14123	F:GO:0043531	F:GO:0043531	Y (0.999 | 1-48)	C	1	V5_BLAST_0.9SELF0.4OUT-REDO4-Cluster_137025	V5_UCLUSTfixed_0.90-Cluster_77392	-	-	UniqueCluster_2376	X
pacid=32784940 transcript=Bradi4g41650.1 locus=Bradi4g41650 ID=Bradi4g41650.1.v3.1 annot-version=v3.1	Bradi_Seq14132		-	Y (0.998 | 1-28)	C	1	V5_BLAST_0.9SELF0.4OUT-REDO4-Cluster_163323	V5_UCLUSTfixed_0.90-Cluster_96756	-	-	-	-
pacid=32784961 transcript=Bradi4g05890.2 locus=Bradi4g05890 ID=Bradi4g05890.2.v3.1 annot-version=v3.1	Bradi_Seq14153		-	Y (0.995 | 1-58)	C	1	V5_BLAST_0.9SELF0.4OUT-REDO4-Cluster_164044	V5_UCLUSTfixed_0.90-Cluster_97534	-	-	-	-
pacid=32784964 transcript=Bradi4g17160.1 locus=Bradi4g17160 ID=Bradi4g17160.1.v3.1 annot-version=v3.1	Bradi_Seq14156	P:GO:0006281; F:GO:0005524; F:GO:0003676	F:GO:0003676;P:GO:0006281;F:GO:0005524	Y (0.837 | 1-42)	C	1	V5_BLAST_0.9SELF0.4OUT-REDO4-Cluster_164579	V5_UCLUSTfixed_0.90-Cluster_96350	-	-	-	-
pacid=32784965 transcript=Bradi4g17160.2 locus=Bradi4g17160 ID=Bradi4g17160.2.v3.1 annot-version=v3.1	Bradi_Seq14157	P:GO:0006281; F:GO:0005524; F:GO:0003676	F:GO:0003676;P:GO:0006281;F:GO:0005524	Y (0.837 | 1-42)	C	1	V5_BLAST_0.9SELF0.4OUT-REDO4-Cluster_164579	V5_UCLUSTfixed_0.90-Cluster_96350	-	-	-	-
pacid=32784966 transcript=Bradi4g17160.3 locus=Bradi4g17160 ID=Bradi4g17160.3.v3.1 annot-version=v3.1	Bradi_Seq14158	P:GO:0006281	P:GO:0006281	Y (0.837 | 1-42)	C	1	V5_BLAST_0.9SELF0.4OUT-REDO4-Cluster_164579	V5_UCLUSTfixed_0.90-Cluster_96350	-	-	-	-
pacid=32784967 transcript=Bradi4g17160.4 locus=Bradi4g17160 ID=Bradi4g17160.4.v3.1 annot-version=v3.1	Bradi_Seq14159	P:GO:0006281	P:GO:0006281	Y (0.837 | 1-42)	C	1	V5_BLAST_0.9SELF0.4OUT-REDO4-Cluster_164579	V5_UCLUSTfixed_0.90-Cluster_96350	-	-	-	-
pacid=32784980 transcript=Bradi4g38260.2 locus=Bradi4g38260 ID=Bradi4g38260.2.v3.1 annot-version=v3.1	Bradi_Seq14172	F:GO:0003676	F:GO:0003676	Y (0.919 | 1-52)	C	1	V5_BLAST_0.9SELF0.4OUT-REDO4-Cluster_165651	V5_UCLUSTfixed_0.90-Cluster_96616	-	-	-	-
pacid=32785000 transcript=Bradi4g31460.1 locus=Bradi4g31460 ID=Bradi4g31460.1.v3.1 annot-version=v3.1	Bradi_Seq14192	P:GO:0015969	P:GO:0015969	Y (0.86 | 1-69)	C	1	V5_BLAST_0.9SELF0.4OUT-REDO4-Cluster_165331	V5_UCLUSTfixed_0.90-Cluster_97812	-	-	-	-
pacid=32785015 transcript=Bradi4g07490.2 locus=Bradi4g07490 ID=Bradi4g07490.2.v3.1 annot-version=v3.1	Bradi_Seq14207		-	Y (1.0 | 1-34)	C	1	V5_BLAST_0.9SELF0.4OUT-REDO4-Cluster_154559	V5_UCLUSTfixed_0.90-Cluster_86961	-	UniqueCluster_2470	-	X
pacid=32785016 transcript=Bradi4g07490.5 locus=Bradi4g07490 ID=Bradi4g07490.5.v3.1 annot-version=v3.1	Bradi_Seq14208		-	Y (1.0 | 1-34)	C	1	V5_BLAST_0.9SELF0.4OUT-REDO4-Cluster_154559	V5_UCLUSTfixed_0.90-Cluster_86961	-	UniqueCluster_2470	-	X
pacid=32785017 transcript=Bradi4g07490.3 locus=Bradi4g07490 ID=Bradi4g07490.3.v3.1 annot-version=v3.1	Bradi_Seq14209		-	Y (1.0 | 1-34)	C	1	V5_BLAST_0.9SELF0.4OUT-REDO4-Cluster_154559	V5_UCLUSTfixed_0.90-Cluster_86961	-	UniqueCluster_2470	-	X
pacid=32785018 transcript=Bradi4g07490.6 locus=Bradi4g07490 ID=Bradi4g07490.6.v3.1 annot-version=v3.1	Bradi_Seq14210		-	Y (1.0 | 1-34)	C	1	V5_BLAST_0.9SELF0.4OUT-REDO4-Cluster_154559	V5_UCLUSTfixed_0.90-Cluster_86961	-	UniqueCluster_2470	-	X
pacid=32785030 transcript=Bradi4g13240.2 locus=Bradi4g13240 ID=Bradi4g13240.2.v3.1 annot-version=v3.1	Bradi_Seq14222		-	Y (0.98 | 1-61)	C	1	V5_BLAST_0.9SELF0.4OUT-REDO4-Cluster_151723	V5_UCLUSTfixed_0.90-Cluster_87056	-	-	UniqueCluster_1730	X
pacid=32785043 transcript=Bradi4g21680.3 locus=Bradi4g21680 ID=Bradi4g21680.3.v3.1 annot-version=v3.1	Bradi_Seq14235		-	Y (0.944 | 1-39)	C	1	V5_BLAST_0.9SELF0.4OUT-REDO4-Cluster_163086	V5_UCLUSTfixed_0.90-Cluster_94556	-	UniqueCluster_1875	-	X
pacid=32785044 transcript=Bradi4g21680.4 locus=Bradi4g21680 ID=Bradi4g21680.4.v3.1 annot-version=v3.1	Bradi_Seq14236		-	Y (0.944 | 1-39)	C	1	V5_BLAST_0.9SELF0.4OUT-REDO4-Cluster_163086	V5_UCLUSTfixed_0.90-Cluster_94556	-	UniqueCluster_1875	-	X
pacid=32785045 transcript=Bradi4g21680.1 locus=Bradi4g21680 ID=Bradi4g21680.1.v3.1 annot-version=v3.1	Bradi_Seq14237		-	Y (0.944 | 1-39)	C	1	V5_BLAST_0.9SELF0.4OUT-REDO4-Cluster_163086	V5_UCLUSTfixed_0.90-Cluster_94556	-	UniqueCluster_1875	-	X
pacid=32785046 transcript=Bradi4g21680.2 locus=Bradi4g21680 ID=Bradi4g21680.2.v3.1 annot-version=v3.1	Bradi_Seq14238		-	Y (0.944 | 1-39)	C	1	V5_BLAST_0.9SELF0.4OUT-REDO4-Cluster_163086	V5_UCLUSTfixed_0.90-Cluster_94556	-	UniqueCluster_1875	-	X
pacid=32785047 transcript=Bradi4g21680.5 locus=Bradi4g21680 ID=Bradi4g21680.5.v3.1 annot-version=v3.1	Bradi_Seq14239		-	Y (0.944 | 1-39)	C	1	V5_BLAST_0.9SELF0.4OUT-REDO4-Cluster_163086	V5_UCLUSTfixed_0.90-Cluster_94556	-	UniqueCluster_1875	-	X
pacid=32785048 transcript=Bradi4g21680.6 locus=Bradi4g21680 ID=Bradi4g21680.6.v3.1 annot-version=v3.1	Bradi_Seq14240		-	Y (0.944 | 1-39)	C	1	V5_BLAST_0.9SELF0.4OUT-REDO4-Cluster_163086	V5_UCLUSTfixed_0.90-Cluster_94556	-	UniqueCluster_1875	-	X
pacid=32785071 transcript=Bradi4g33310.4 locus=Bradi4g33310 ID=Bradi4g33310.4.v3.1 annot-version=v3.1	Bradi_Seq14263	P:GO:0006890	P:GO:0006890	Y (0.967 | 1-31)	C	1	V5_BLAST_0.9SELF0.4OUT-REDO4-Cluster_157011	V5_UCLUSTfixed_0.90-Cluster_91810	-	-	UniqueCluster_664	X
pacid=32785077 transcript=Bradi4g07248.4 locus=Bradi4g07248 ID=Bradi4g07248.4.v3.1 annot-version=v3.1	Bradi_Seq14269	F:GO:0048038; F:GO:0016901; P:GO:0005975	P:GO:0005975;F:GO:0016901;F:GO:0048038	Y (0.962 | 1-22)	C	1	V5_BLAST_0.9SELF0.4OUT-REDO4-Cluster_26468	V5_UCLUSTfixed_0.90-Cluster_69196	-	-	-	-
pacid=32785078 transcript=Bradi4g07248.5 locus=Bradi4g07248 ID=Bradi4g07248.5.v3.1 annot-version=v3.1	Bradi_Seq14270	F:GO:0048038; F:GO:0016901; P:GO:0005975	P:GO:0005975;F:GO:0016901;F:GO:0048038	Y (0.962 | 1-22)	C	1	V5_BLAST_0.9SELF0.4OUT-REDO4-Cluster_28900	V5_UCLUSTfixed_0.90-Cluster_69196	UniqueCluster_3377	-	-	X
pacid=32785079 transcript=Bradi4g07248.3 locus=Bradi4g07248 ID=Bradi4g07248.3.v3.1 annot-version=v3.1	Bradi_Seq14271	F:GO:0048038; F:GO:0016901; P:GO:0005975	P:GO:0005975;F:GO:0016901;F:GO:0048038	Y (0.962 | 1-22)	C	1	V5_BLAST_0.9SELF0.4OUT-REDO4-Cluster_28900	V5_UCLUSTfixed_0.90-Cluster_69196	UniqueCluster_3377	-	-	X
pacid=32785080 transcript=Bradi4g07248.6 locus=Bradi4g07248 ID=Bradi4g07248.6.v3.1 annot-version=v3.1	Bradi_Seq14272	F:GO:0048038; F:GO:0016901; P:GO:0005975	P:GO:0005975;F:GO:0016901;F:GO:0048038	Y (0.962 | 1-22)	C	1	V5_BLAST_0.9SELF0.4OUT-REDO4-Cluster_28900	V5_UCLUSTfixed_0.90-Cluster_69196	UniqueCluster_3377	-	-	X
pacid=32785088 transcript=Bradi4g41527.1 locus=Bradi4g41527 ID=Bradi4g41527.1.v3.1 annot-version=v3.1	Bradi_Seq14280	F:GO:0005515	F:GO:0005515	Y (0.979 | 1-23)	C	1	V5_BLAST_0.9SELF0.4OUT-REDO4-Cluster_164142	V5_UCLUSTfixed_0.90-Cluster_97629	-	-	-	-
pacid=32785089 transcript=Bradi4g41527.2 locus=Bradi4g41527 ID=Bradi4g41527.2.v3.1 annot-version=v3.1	Bradi_Seq14281	F:GO:0005515	F:GO:0005515	Y (0.979 | 1-23)	C	1	V5_BLAST_0.9SELF0.4OUT-REDO4-Cluster_164142	V5_UCLUSTfixed_0.90-Cluster_97629	-	-	-	-
pacid=32785094 transcript=Bradi4g16885.6 locus=Bradi4g16885 ID=Bradi4g16885.6.v3.1 annot-version=v3.1	Bradi_Seq14286		-	Y (0.989 | 1-72)	C	1	V5_BLAST_0.9SELF0.4OUT-REDO4-Cluster_165401	V5_UCLUSTfixed_0.90-Cluster_84955	-	-	-	-
pacid=32785095 transcript=Bradi4g16885.2 locus=Bradi4g16885 ID=Bradi4g16885.2.v3.1 annot-version=v3.1	Bradi_Seq14287		-	Y (0.989 | 1-72)	C	1	V5_BLAST_0.9SELF0.4OUT-REDO4-Cluster_165401	V5_UCLUSTfixed_0.90-Cluster_84955	-	-	-	-
pacid=32785122 transcript=Bradi4g23870.1 locus=Bradi4g23870 ID=Bradi4g23870.1.v3.1 annot-version=v3.1	Bradi_Seq14314	F:GO:0051536; P:GO:0016226; F:GO:0005506	F:GO:0005506;F:GO:0051536;P:GO:0016226	Y (0.936 | 1-51)	C	1	V5_BLAST_0.9SELF0.4OUT-REDO4-Cluster_168006	V5_UCLUSTfixed_0.90-Cluster_96141	-	-	-	-
pacid=32785144 transcript=Bradi4g42270.1 locus=Bradi4g42270 ID=Bradi4g42270.1.v3.1 annot-version=v3.1	Bradi_Seq14336		-	Y (0.988 | 1-41)	C	1	V5_BLAST_0.9SELF0.4OUT-REDO4-Cluster_26471	V5_UCLUSTfixed_0.90-Cluster_50050	-	-	-	-
pacid=32785184 transcript=Bradi4g20876.1 locus=Bradi4g20876 ID=Bradi4g20876.1.v3.1 annot-version=v3.1	Bradi_Seq14376		-	Y (0.993 | 1-28)	C	1	V5_BLAST_0.9SELF0.4OUT-REDO4-Cluster_151569	V5_UCLUSTfixed_0.90-Cluster_86914	UniqueCluster_2334	-	-	X
pacid=32785216 transcript=Bradi4g05300.1 locus=Bradi4g05300 ID=Bradi4g05300.1.v3.1 annot-version=v3.1	Bradi_Seq14408	P:GO:0006241; P:GO:0006228; P:GO:0006183; P:GO:0006165; F:GO:0004550	P:GO:0006228;P:GO:0006241;P:GO:0006183;P:GO:0006165;F:GO:0004550	Y (0.998 | 1-41)	C	1	V5_BLAST_0.9SELF0.4OUT-REDO4-Cluster_169336	V5_UCLUSTfixed_0.90-Cluster_100911	-	-	-	-
pacid=32785238 transcript=Bradi4g15730.2 locus=Bradi4g15730 ID=Bradi4g15730.2.v3.1 annot-version=v3.1	Bradi_Seq14430	C:GO:0035267; C:GO:0032777; P:GO:0006357	C:GO:0035267;C:GO:0032777;P:GO:0006357	Y (0.931 | 1-35)	C	1	V5_BLAST_0.9SELF0.4OUT-REDO4-Cluster_151939	V5_UCLUSTfixed_0.90-Cluster_87335	-	-	UniqueCluster_3340	X
pacid=32785239 transcript=Bradi4g15730.5 locus=Bradi4g15730 ID=Bradi4g15730.5.v3.1 annot-version=v3.1	Bradi_Seq14431	C:GO:0035267; C:GO:0032777; P:GO:0006357	C:GO:0035267;C:GO:0032777;P:GO:0006357	Y (0.931 | 1-35)	C	1	V5_BLAST_0.9SELF0.4OUT-REDO4-Cluster_151939	V5_UCLUSTfixed_0.90-Cluster_87335	-	-	UniqueCluster_3340	X
pacid=32785240 transcript=Bradi4g15730.4 locus=Bradi4g15730 ID=Bradi4g15730.4.v3.1 annot-version=v3.1	Bradi_Seq14432	C:GO:0035267; C:GO:0032777; P:GO:0006357	C:GO:0035267;C:GO:0032777;P:GO:0006357	Y (0.931 | 1-35)	C	1	V5_BLAST_0.9SELF0.4OUT-REDO4-Cluster_151939	V5_UCLUSTfixed_0.90-Cluster_87335	-	-	UniqueCluster_3340	X
pacid=32785241 transcript=Bradi4g15730.3 locus=Bradi4g15730 ID=Bradi4g15730.3.v3.1 annot-version=v3.1	Bradi_Seq14433	C:GO:0035267; C:GO:0032777; P:GO:0006357	C:GO:0035267;C:GO:0032777;P:GO:0006357	Y (0.931 | 1-35)	C	1	V5_BLAST_0.9SELF0.4OUT-REDO4-Cluster_151939	V5_UCLUSTfixed_0.90-Cluster_87335	-	-	UniqueCluster_3340	X
pacid=32785242 transcript=Bradi4g15730.1 locus=Bradi4g15730 ID=Bradi4g15730.1.v3.1 annot-version=v3.1	Bradi_Seq14434	C:GO:0035267; C:GO:0032777; P:GO:0006357	C:GO:0035267;C:GO:0032777;P:GO:0006357	Y (0.943 | 1-36)	C	1	V5_BLAST_0.9SELF0.4OUT-REDO4-Cluster_151939	V5_UCLUSTfixed_0.90-Cluster_87335	-	-	UniqueCluster_3340	X
pacid=32785250 transcript=Bradi4g41777.3 locus=Bradi4g41777 ID=Bradi4g41777.3.v3.1 annot-version=v3.1	Bradi_Seq14442	F:GO:0005515	F:GO:0005515	Y (0.995 | 1-41)	C	1	V5_BLAST_0.9SELF0.4OUT-REDO4-Cluster_156061	V5_UCLUSTfixed_0.90-Cluster_91207	-	-	-	-
pacid=32785265 transcript=Bradi4g15010.1 locus=Bradi4g15010 ID=Bradi4g15010.1.v3.1 annot-version=v3.1	Bradi_Seq14457		-	Y (0.947 | 1-48)	C	1	V5_BLAST_0.9SELF0.4OUT-REDO4-Cluster_165550	V5_UCLUSTfixed_0.90-Cluster_97296	-	-	-	-
pacid=32785266 transcript=Bradi4g18891.1 locus=Bradi4g18891 ID=Bradi4g18891.1.v3.1 annot-version=v3.1	Bradi_Seq14458	C:GO:0005634; F:GO:0003677	C:GO:0005634;F:GO:0003677	Y (0.946 | 1-72)	C	1	V5_BLAST_0.9SELF0.4OUT-REDO4-Cluster_167106	V5_UCLUSTfixed_0.90-Cluster_85001	-	UniqueCluster_3218	-	X
pacid=32785304 transcript=Bradi4g27490.1 locus=Bradi4g27490 ID=Bradi4g27490.1.v3.1 annot-version=v3.1	Bradi_Seq14496	P:GO:0006783; F:GO:0004325	F:GO:0004325;P:GO:0006783	Y (0.925 | 1-81)	C	1	V5_BLAST_0.9SELF0.4OUT-REDO4-Cluster_164147	V5_UCLUSTfixed_0.90-Cluster_97634	-	-	-	-
pacid=32785305 transcript=Bradi4g27490.2 locus=Bradi4g27490 ID=Bradi4g27490.2.v3.1 annot-version=v3.1	Bradi_Seq14497	P:GO:0006783; F:GO:0004325	F:GO:0004325;P:GO:0006783	Y (0.925 | 1-81)	C	1	V5_BLAST_0.9SELF0.4OUT-REDO4-Cluster_164147	V5_UCLUSTfixed_0.90-Cluster_97634	-	-	-	-
pacid=32785348 transcript=Bradi4g16530.2 locus=Bradi4g16530 ID=Bradi4g16530.2.v3.1 annot-version=v3.1	Bradi_Seq14540	C:GO:0005737	C:GO:0005737	Y (0.993 | 1-47)	C	1	V5_BLAST_0.9SELF0.4OUT-REDO4-Cluster_170924	V5_UCLUSTfixed_0.90-Cluster_101595	-	UniqueCluster_3195	-	X
pacid=32785350 transcript=Bradi4g37046.1 locus=Bradi4g37046 ID=Bradi4g37046.1.v3.1 annot-version=v3.1	Bradi_Seq14542	P:GO:0032259; F:GO:0008168	F:GO:0008168;P:GO:0032259	Y (1.0 | 1-41)	C	1	V5_BLAST_0.9SELF0.4OUT-REDO4-Cluster_169959	V5_UCLUSTfixed_0.90-Cluster_86003	-	-	-	-
pacid=32785351 transcript=Bradi4g37046.2 locus=Bradi4g37046 ID=Bradi4g37046.2.v3.1 annot-version=v3.1	Bradi_Seq14543	P:GO:0032259; F:GO:0008168	F:GO:0008168;P:GO:0032259	Y (1.0 | 1-41)	C	1	V5_BLAST_0.9SELF0.4OUT-REDO4-Cluster_169959	V5_UCLUSTfixed_0.90-Cluster_86003	-	-	-	-
pacid=32785375 transcript=Bradi4g39310.2 locus=Bradi4g39310 ID=Bradi4g39310.2.v3.1 annot-version=v3.1	Bradi_Seq14567	P:GO:0006750; F:GO:0005524; F:GO:0004363	F:GO:0005524;P:GO:0006750;F:GO:0004363	Y (1.0 | 1-41)	C	1	V5_BLAST_0.9SELF0.4OUT-REDO4-Cluster_162859	V5_UCLUSTfixed_0.90-Cluster_96281	-	-	-	-
pacid=32785467 transcript=Bradi4g44300.2 locus=Bradi4g44300 ID=Bradi4g44300.2.v3.1 annot-version=v3.1	Bradi_Seq14659		-	Y (0.972 | 1-77)	C	1	V5_BLAST_0.9SELF0.4OUT-REDO4-Cluster_167726	V5_UCLUSTfixed_0.90-Cluster_100820	-	-	-	-
pacid=32785468 transcript=Bradi4g44300.1 locus=Bradi4g44300 ID=Bradi4g44300.1.v3.1 annot-version=v3.1	Bradi_Seq14660		-	Y (0.966 | 1-72)	C	1	V5_BLAST_0.9SELF0.4OUT-REDO4-Cluster_167726	V5_UCLUSTfixed_0.90-Cluster_100820	-	-	-	-
pacid=32785479 transcript=Bradi4g28990.3 locus=Bradi4g28990 ID=Bradi4g28990.3.v3.1 annot-version=v3.1	Bradi_Seq14671		-	Y (1.0 | 1-23)	C	1	V5_BLAST_0.9SELF0.4OUT-REDO4-Cluster_150975	V5_UCLUSTfixed_0.90-Cluster_86237	-	-	-	-
pacid=32785484 transcript=Bradi4g05903.1 locus=Bradi4g05903 ID=Bradi4g05903.1.v3.1 annot-version=v3.1	Bradi_Seq14676		-	Y (0.996 | 1-29)	C	1	V5_BLAST_0.9SELF0.4OUT-REDO4-Cluster_151054	V5_UCLUSTfixed_0.90-Cluster_88093	UniqueCluster_1392	-	-	X
pacid=32785561 transcript=Bradi4g35810.1 locus=Bradi4g35810 ID=Bradi4g35810.1.v3.1 annot-version=v3.1	Bradi_Seq14753		-	Y (0.998 | 1-52)	C	1	V5_BLAST_0.9SELF0.4OUT-REDO4-Cluster_163120	V5_UCLUSTfixed_0.90-Cluster_96545	-	-	-	-
pacid=32785577 transcript=Bradi4g01130.4 locus=Bradi4g01130 ID=Bradi4g01130.4.v3.1 annot-version=v3.1	Bradi_Seq14769		-	Y (0.978 | 1-76)	C	1	V5_BLAST_0.9SELF0.4OUT-REDO4-Cluster_167981	V5_UCLUSTfixed_0.90-Cluster_101014	-	-	-	-
pacid=32785621 transcript=Bradi4g35820.1 locus=Bradi4g35820 ID=Bradi4g35820.1.v3.1 annot-version=v3.1	Bradi_Seq14813	F:GO:0003824	F:GO:0003824	Y (1.0 | 1-41)	C	1	V5_BLAST_0.9SELF0.4OUT-REDO4-Cluster_163493	V5_UCLUSTfixed_0.90-Cluster_96925	-	-	-	-
pacid=32785700 transcript=Bradi4g16730.1 locus=Bradi4g16730 ID=Bradi4g16730.1.v3.1 annot-version=v3.1	Bradi_Seq14892	F:GO:0004386	F:GO:0004386	Y (0.991 | 1-41)	C	1	V5_BLAST_0.9SELF0.4OUT-REDO4-Cluster_154397	V5_UCLUSTfixed_0.90-Cluster_101433	-	-	-	-
pacid=32785701 transcript=Bradi4g16730.2 locus=Bradi4g16730 ID=Bradi4g16730.2.v3.1 annot-version=v3.1	Bradi_Seq14893		-	Y (0.991 | 1-41)	C	1	V5_BLAST_0.9SELF0.4OUT-REDO4-Cluster_154397	V5_UCLUSTfixed_0.90-Cluster_101433	-	-	-	-
pacid=32785712 transcript=Bradi4g01740.1 locus=Bradi4g01740 ID=Bradi4g01740.1.v3.1 annot-version=v3.1	Bradi_Seq14904		-	Y (1.0 | 1-41)	C	1	V5_BLAST_0.9SELF0.4OUT-REDO4-Cluster_159626	V5_UCLUSTfixed_0.90-Cluster_85688	-	-	-	-
pacid=32785713 transcript=Bradi4g01740.2 locus=Bradi4g01740 ID=Bradi4g01740.2.v3.1 annot-version=v3.1	Bradi_Seq14905		-	Y (1.0 | 1-41)	C	1	V5_BLAST_0.9SELF0.4OUT-REDO4-Cluster_159626	V5_UCLUSTfixed_0.90-Cluster_85688	-	-	-	-
pacid=32785717 transcript=Bradi4g42320.1 locus=Bradi4g42320 ID=Bradi4g42320.1.v3.1 annot-version=v3.1	Bradi_Seq14909		-	Y (0.99 | 1-50)	C	1	V5_BLAST_0.9SELF0.4OUT-REDO4-Cluster_164408	V5_UCLUSTfixed_0.90-Cluster_97891	-	-	-	-
pacid=32785723 transcript=Bradi4g13917.1 locus=Bradi4g13917 ID=Bradi4g13917.1.v3.1 annot-version=v3.1	Bradi_Seq14915		-	Y (0.621 | 1-61)	C	1	V5_BLAST_0.9SELF0.4OUT-REDO4-Cluster_26473	V5_UCLUSTfixed_0.90-Cluster_49978	-	-	-	-
pacid=32785724 transcript=Bradi4g13917.2 locus=Bradi4g13917 ID=Bradi4g13917.2.v3.1 annot-version=v3.1	Bradi_Seq14916		-	Y (0.621 | 1-61)	C	1	V5_BLAST_0.9SELF0.4OUT-REDO4-Cluster_26474	V5_UCLUSTfixed_0.90-Cluster_49978	-	-	-	-
pacid=32785725 transcript=Bradi4g13917.3 locus=Bradi4g13917 ID=Bradi4g13917.3.v3.1 annot-version=v3.1	Bradi_Seq14917		-	Y (0.621 | 1-61)	C	1	V5_BLAST_0.9SELF0.4OUT-REDO4-Cluster_26474	V5_UCLUSTfixed_0.90-Cluster_49978	-	-	-	-
pacid=32785759 transcript=Bradi4g10455.1 locus=Bradi4g10455 ID=Bradi4g10455.1.v3.1 annot-version=v3.1	Bradi_Seq14951		-	Y (0.995 | 1-91)	C	1	V5_BLAST_0.9SELF0.4OUT-REDO4-Cluster_29008	V5_UCLUSTfixed_0.90-Cluster_50106	-	-	-	-
pacid=32785793 transcript=Bradi4g42150.1 locus=Bradi4g42150 ID=Bradi4g42150.1.v3.1 annot-version=v3.1	Bradi_Seq14985	C:GO:0016020; F:GO:0015171; P:GO:0003333	C:GO:0016020;F:GO:0015171;P:GO:0003333	Y (0.937 | 1-49)	C	1	V5_BLAST_0.9SELF0.4OUT-REDO4-Cluster_170703	V5_UCLUSTfixed_0.90-Cluster_103263	-	-	-	-
pacid=32785836 transcript=Bradi4g07980.3 locus=Bradi4g07980 ID=Bradi4g07980.3.v3.1 annot-version=v3.1	Bradi_Seq15028		-	Y (0.991 | 1-41)	C	1	V5_BLAST_0.9SELF0.4OUT-REDO4-Cluster_166207	V5_UCLUSTfixed_0.90-Cluster_85059	-	-	-	-
pacid=32785837 transcript=Bradi4g07980.1 locus=Bradi4g07980 ID=Bradi4g07980.1.v3.1 annot-version=v3.1	Bradi_Seq15029		-	Y (0.991 | 1-41)	C	1	V5_BLAST_0.9SELF0.4OUT-REDO4-Cluster_163715	V5_UCLUSTfixed_0.90-Cluster_85059	-	-	-	-
pacid=32785838 transcript=Bradi4g07980.2 locus=Bradi4g07980 ID=Bradi4g07980.2.v3.1 annot-version=v3.1	Bradi_Seq15030		-	Y (0.991 | 1-41)	C	1	V5_BLAST_0.9SELF0.4OUT-REDO4-Cluster_166207	V5_UCLUSTfixed_0.90-Cluster_85059	-	-	-	-
pacid=32785868 transcript=Bradi4g33570.1 locus=Bradi4g33570 ID=Bradi4g33570.1.v3.1 annot-version=v3.1	Bradi_Seq15060		-	Y (0.999 | 1-42)	C	1	V5_BLAST_0.9SELF0.4OUT-REDO4-Cluster_155864	V5_UCLUSTfixed_0.90-Cluster_91095	-	-	-	-
pacid=32785870 transcript=Bradi4g31320.2 locus=Bradi4g31320 ID=Bradi4g31320.2.v3.1 annot-version=v3.1	Bradi_Seq15062	P:GO:0055114; F:GO:0003824; P:GO:0006164; F:GO:0003938	F:GO:0003824;P:GO:0006164;F:GO:0003938;P:GO:0055114	Y (0.77 | 1-54)	C	1	V5_BLAST_0.9SELF0.4OUT-REDO4-Cluster_26477	V5_UCLUSTfixed_0.90-Cluster_11977	-	-	-	-
pacid=32785871 transcript=Bradi4g40780.1 locus=Bradi4g40780 ID=Bradi4g40780.1.v3.1 annot-version=v3.1	Bradi_Seq15063	C:GO:0042651; P:GO:0015979; C:GO:0009522; F:GO:0005516	F:GO:0005516;C:GO:0009522;C:GO:0042651;P:GO:0015979	Y (0.92 | 1-37)	C	1	V5_BLAST_0.9SELF0.4OUT-REDO4-Cluster_163763	V5_UCLUSTfixed_0.90-Cluster_97222	-	-	-	-
pacid=32785896 transcript=Bradi4g23352.1 locus=Bradi4g23352 ID=Bradi4g23352.1.v3.1 annot-version=v3.1	Bradi_Seq15088		-	Y (0.917 | 1-82)	C	1	V5_BLAST_0.9SELF0.4OUT-REDO4-Cluster_26479	V5_UCLUSTfixed_0.90-Cluster_49979	-	-	-	-
pacid=32785910 transcript=Bradi4g17270.3 locus=Bradi4g17270 ID=Bradi4g17270.3.v3.1 annot-version=v3.1	Bradi_Seq15102		-	Y (0.86 | 1-68)	C	1	V5_BLAST_0.9SELF0.4OUT-REDO4-Cluster_168423	V5_UCLUSTfixed_0.90-Cluster_98584	-	-	-	-
pacid=32785942 transcript=Bradi4g38090.2 locus=Bradi4g38090 ID=Bradi4g38090.2.v3.1 annot-version=v3.1	Bradi_Seq15134	F:GO:0005524	F:GO:0005524	Y (1.0 | 1-41)	C	1	V5_BLAST_0.9SELF0.4OUT-REDO4-Cluster_167121	V5_UCLUSTfixed_0.90-Cluster_100305	-	-	-	-
pacid=32785943 transcript=Bradi4g38090.4 locus=Bradi4g38090 ID=Bradi4g38090.4.v3.1 annot-version=v3.1	Bradi_Seq15135	F:GO:0005524	F:GO:0005524	Y (1.0 | 1-41)	C	1	V5_BLAST_0.9SELF0.4OUT-REDO4-Cluster_167121	V5_UCLUSTfixed_0.90-Cluster_100305	-	-	-	-
pacid=32785944 transcript=Bradi4g38090.1 locus=Bradi4g38090 ID=Bradi4g38090.1.v3.1 annot-version=v3.1	Bradi_Seq15136	F:GO:0005524	F:GO:0005524	Y (1.0 | 1-41)	C	1	V5_BLAST_0.9SELF0.4OUT-REDO4-Cluster_167121	V5_UCLUSTfixed_0.90-Cluster_100305	-	-	-	-
pacid=32785945 transcript=Bradi4g38090.5 locus=Bradi4g38090 ID=Bradi4g38090.5.v3.1 annot-version=v3.1	Bradi_Seq15137	F:GO:0005524	F:GO:0005524	Y (1.0 | 1-41)	C	1	V5_BLAST_0.9SELF0.4OUT-REDO4-Cluster_167121	V5_UCLUSTfixed_0.90-Cluster_100305	-	-	-	-
pacid=32785959 transcript=Bradi4g20190.2 locus=Bradi4g20190 ID=Bradi4g20190.2.v3.1 annot-version=v3.1	Bradi_Seq15151		-	Y (0.998 | 1-51)	C	1	V5_BLAST_0.9SELF0.4OUT-REDO4-Cluster_159169	V5_UCLUSTfixed_0.90-Cluster_93408	-	-	-	-
pacid=32785960 transcript=Bradi4g20190.1 locus=Bradi4g20190 ID=Bradi4g20190.1.v3.1 annot-version=v3.1	Bradi_Seq15152		-	Y (0.998 | 1-51)	C	1	V5_BLAST_0.9SELF0.4OUT-REDO4-Cluster_159169	V5_UCLUSTfixed_0.90-Cluster_93408	-	-	-	-
pacid=32785961 transcript=Bradi4g20190.6 locus=Bradi4g20190 ID=Bradi4g20190.6.v3.1 annot-version=v3.1	Bradi_Seq15153		-	Y (0.998 | 1-51)	C	1	V5_BLAST_0.9SELF0.4OUT-REDO4-Cluster_159169	V5_UCLUSTfixed_0.90-Cluster_93408	-	-	-	-
pacid=32785962 transcript=Bradi4g20190.3 locus=Bradi4g20190 ID=Bradi4g20190.3.v3.1 annot-version=v3.1	Bradi_Seq15154		-	Y (0.998 | 1-51)	C	1	V5_BLAST_0.9SELF0.4OUT-REDO4-Cluster_159169	V5_UCLUSTfixed_0.90-Cluster_93408	-	-	-	-
pacid=32785963 transcript=Bradi4g20190.5 locus=Bradi4g20190 ID=Bradi4g20190.5.v3.1 annot-version=v3.1	Bradi_Seq15155		-	Y (0.998 | 1-51)	C	1	V5_BLAST_0.9SELF0.4OUT-REDO4-Cluster_159169	V5_UCLUSTfixed_0.90-Cluster_93408	-	-	-	-
pacid=32785964 transcript=Bradi4g20190.4 locus=Bradi4g20190 ID=Bradi4g20190.4.v3.1 annot-version=v3.1	Bradi_Seq15156		-	Y (0.998 | 1-51)	C	1	V5_BLAST_0.9SELF0.4OUT-REDO4-Cluster_159169	V5_UCLUSTfixed_0.90-Cluster_93408	-	-	-	-
pacid=32785974 transcript=Bradi4g31300.1 locus=Bradi4g31300 ID=Bradi4g31300.1.v3.1 annot-version=v3.1	Bradi_Seq15166		-	Y (0.899 | 1-39)	C	1	V5_BLAST_0.9SELF0.4OUT-REDO4-Cluster_170899	V5_UCLUSTfixed_0.90-Cluster_99368	-	-	-	-
pacid=32785975 transcript=Bradi4g31300.2 locus=Bradi4g31300 ID=Bradi4g31300.2.v3.1 annot-version=v3.1	Bradi_Seq15167		-	Y (0.899 | 1-39)	C	1	V5_BLAST_0.9SELF0.4OUT-REDO4-Cluster_170899	V5_UCLUSTfixed_0.90-Cluster_99368	-	-	-	-
pacid=32786012 transcript=Bradi4g30260.3 locus=Bradi4g30260 ID=Bradi4g30260.3.v3.1 annot-version=v3.1	Bradi_Seq15204	P:GO:0006096; F:GO:0003872	P:GO:0006096;F:GO:0003872	Y (0.981 | 1-28)	C	1	V5_BLAST_0.9SELF0.4OUT-REDO4-Cluster_164438	V5_UCLUSTfixed_0.90-Cluster_101189	-	-	-	-
pacid=32786013 transcript=Bradi4g30260.2 locus=Bradi4g30260 ID=Bradi4g30260.2.v3.1 annot-version=v3.1	Bradi_Seq15205	P:GO:0006096; F:GO:0003872	P:GO:0006096;F:GO:0003872	Y (0.981 | 1-28)	C	1	V5_BLAST_0.9SELF0.4OUT-REDO4-Cluster_164438	V5_UCLUSTfixed_0.90-Cluster_101189	-	-	-	-
pacid=32786014 transcript=Bradi4g30260.1 locus=Bradi4g30260 ID=Bradi4g30260.1.v3.1 annot-version=v3.1	Bradi_Seq15206	P:GO:0006096; F:GO:0003872	P:GO:0006096;F:GO:0003872	Y (0.981 | 1-28)	C	1	V5_BLAST_0.9SELF0.4OUT-REDO4-Cluster_164438	V5_UCLUSTfixed_0.90-Cluster_101189	-	-	-	-
pacid=32786039 transcript=Bradi4g30100.1 locus=Bradi4g30100 ID=Bradi4g30100.1.v3.1 annot-version=v3.1	Bradi_Seq15231		-	Y (0.887 | 1-56)	C	1	V5_BLAST_0.9SELF0.4OUT-REDO4-Cluster_168509	V5_UCLUSTfixed_0.90-Cluster_86020	-	-	-	-
pacid=32786106 transcript=Bradi4g45290.1 locus=Bradi4g45290 ID=Bradi4g45290.1.v3.1 annot-version=v3.1	Bradi_Seq15298	F:GO:0043565; P:GO:0006355; F:GO:0003700	F:GO:0003700;P:GO:0006355;F:GO:0043565	Y (0.996 | 1-30)	C	1	V5_BLAST_0.9SELF0.4OUT-REDO4-Cluster_170233	V5_UCLUSTfixed_0.90-Cluster_76205	-	-	-	-
pacid=32786107 transcript=Bradi4g45290.3 locus=Bradi4g45290 ID=Bradi4g45290.3.v3.1 annot-version=v3.1	Bradi_Seq15299	F:GO:0043565; P:GO:0006355; F:GO:0003700	F:GO:0003700;P:GO:0006355;F:GO:0043565	Y (0.996 | 1-30)	C	1	V5_BLAST_0.9SELF0.4OUT-REDO4-Cluster_170233	V5_UCLUSTfixed_0.90-Cluster_76205	-	-	-	-
pacid=32786109 transcript=Bradi4g45290.6 locus=Bradi4g45290 ID=Bradi4g45290.6.v3.1 annot-version=v3.1	Bradi_Seq15301	F:GO:0043565; P:GO:0006355; F:GO:0003700	F:GO:0003700;P:GO:0006355;F:GO:0043565	Y (0.996 | 1-30)	C	1	V5_BLAST_0.9SELF0.4OUT-REDO4-Cluster_170233	V5_UCLUSTfixed_0.90-Cluster_76205	-	-	-	-
pacid=32786111 transcript=Bradi4g45290.8 locus=Bradi4g45290 ID=Bradi4g45290.8.v3.1 annot-version=v3.1	Bradi_Seq15303	F:GO:0043565; P:GO:0006355; F:GO:0003700	F:GO:0003700;P:GO:0006355;F:GO:0043565	Y (0.996 | 1-30)	C	1	V5_BLAST_0.9SELF0.4OUT-REDO4-Cluster_170233	V5_UCLUSTfixed_0.90-Cluster_76205	-	-	-	-
pacid=32786154 transcript=Bradi4g03470.1 locus=Bradi4g03470 ID=Bradi4g03470.1.v3.1 annot-version=v3.1	Bradi_Seq15346	C:GO:0005634	C:GO:0005634	Y (0.676 | 1-37)	C	1	V5_BLAST_0.9SELF0.4OUT-REDO4-Cluster_163268	V5_UCLUSTfixed_0.90-Cluster_96703	-	-	-	-
pacid=32786185 transcript=Bradi4g06690.1 locus=Bradi4g06690 ID=Bradi4g06690.1.v3.1 annot-version=v3.1	Bradi_Seq15377	F:GO:0043565; P:GO:0006355; F:GO:0003700	F:GO:0003700;P:GO:0006355;F:GO:0043565	Y (0.97 | 1-26)	C	1	V5_BLAST_0.9SELF0.4OUT-REDO4-Cluster_170233	V5_UCLUSTfixed_0.90-Cluster_102939	-	-	-	-
pacid=32786202 transcript=Bradi4g19540.1 locus=Bradi4g19540 ID=Bradi4g19540.1.v3.1 annot-version=v3.1	Bradi_Seq15394	F:GO:0016987; P:GO:0006355; P:GO:0006352; F:GO:0003700; F:GO:0003677	F:GO:0016987;F:GO:0003677;F:GO:0003700;P:GO:0006355;P:GO:0006352	Y (0.992 | 1-44)	C	1	V5_BLAST_0.9SELF0.4OUT-REDO4-Cluster_167856	V5_UCLUSTfixed_0.90-Cluster_91458	-	-	-	-
pacid=32786217 transcript=Bradi4g30610.1 locus=Bradi4g30610 ID=Bradi4g30610.1.v3.1 annot-version=v3.1	Bradi_Seq15409		-	Y (1.0 | 1-41)	C	1	V5_BLAST_0.9SELF0.4OUT-REDO4-Cluster_163695	V5_UCLUSTfixed_0.90-Cluster_97152	-	-	-	-
pacid=32786260 transcript=Bradi4g08800.1 locus=Bradi4g08800 ID=Bradi4g08800.1.v3.1 annot-version=v3.1	Bradi_Seq15452		-	Y (1.0 | 1-41)	C	1	V5_BLAST_0.9SELF0.4OUT-REDO4-Cluster_166031	V5_UCLUSTfixed_0.90-Cluster_96577	-	-	-	-
pacid=32786264 transcript=Bradi4g25740.2 locus=Bradi4g25740 ID=Bradi4g25740.2.v3.1 annot-version=v3.1	Bradi_Seq15456	P:GO:0006414; F:GO:0003746; P:GO:0043043; C:GO:0005737	F:GO:0003746;C:GO:0005737;P:GO:0043043;P:GO:0006414	Y (0.741 | 1-80)	C	1	V5_BLAST_0.9SELF0.4OUT-REDO4-Cluster_164203	V5_UCLUSTfixed_0.90-Cluster_97679	-	-	-	-
pacid=32786301 transcript=Bradi4g34190.1 locus=Bradi4g34190 ID=Bradi4g34190.1.v3.1 annot-version=v3.1	Bradi_Seq15493		-	Y (0.991 | 1-36)	C	1	V5_BLAST_0.9SELF0.4OUT-REDO4-Cluster_170899	V5_UCLUSTfixed_0.90-Cluster_93373	-	UniqueCluster_569	-	X
pacid=32786308 transcript=Bradi4g11936.1 locus=Bradi4g11936 ID=Bradi4g11936.1.v3.1 annot-version=v3.1	Bradi_Seq15500	P:GO:0055114; F:GO:0016671; C:GO:0005783; F:GO:0003756	F:GO:0003756;F:GO:0016671;P:GO:0055114;C:GO:0005783	Y (0.948 | 1-38)	C	1	V5_BLAST_0.9SELF0.4OUT-REDO4-Cluster_167190	V5_UCLUSTfixed_0.90-Cluster_50091	-	-	UniqueCluster_3273	X
pacid=32786312 transcript=Bradi4g40440.1 locus=Bradi4g40440 ID=Bradi4g40440.1.v3.1 annot-version=v3.1	Bradi_Seq15504		-	Y (0.999 | 1-41)	C	1	V5_BLAST_0.9SELF0.4OUT-REDO4-Cluster_157915	V5_UCLUSTfixed_0.90-Cluster_92500	-	-	-	-
pacid=32786316 transcript=Bradi4g07610.7 locus=Bradi4g07610 ID=Bradi4g07610.7.v3.1 annot-version=v3.1	Bradi_Seq15508		-	Y (1.0 | 1-21)	C	1	V5_BLAST_0.9SELF0.4OUT-REDO4-Cluster_167276	V5_UCLUSTfixed_0.90-Cluster_100454	-	-	UniqueCluster_373	X
pacid=32786348 transcript=Bradi4g42445.1 locus=Bradi4g42445 ID=Bradi4g42445.1.v3.1 annot-version=v3.1	Bradi_Seq15540		-	Y (0.973 | 1-23)	C	1	V5_BLAST_0.9SELF0.4OUT-REDO4-Cluster_26486	V5_UCLUSTfixed_0.90-Cluster_50028	-	-	-	-
pacid=32786349 transcript=Bradi4g24147.1 locus=Bradi4g24147 ID=Bradi4g24147.1.v3.1 annot-version=v3.1	Bradi_Seq15541		-	Y (0.943 | 1-42)	C	1	V5_BLAST_0.9SELF0.4OUT-REDO4-Cluster_168617	V5_UCLUSTfixed_0.90-Cluster_101530	-	-	-	-
pacid=32786350 transcript=Bradi4g24147.2 locus=Bradi4g24147 ID=Bradi4g24147.2.v3.1 annot-version=v3.1	Bradi_Seq15542		-	Y (0.943 | 1-42)	C	1	V5_BLAST_0.9SELF0.4OUT-REDO4-Cluster_168617	V5_UCLUSTfixed_0.90-Cluster_101530	-	-	-	-
pacid=32786351 transcript=Bradi4g24147.3 locus=Bradi4g24147 ID=Bradi4g24147.3.v3.1 annot-version=v3.1	Bradi_Seq15543		-	Y (0.943 | 1-42)	C	1	V5_BLAST_0.9SELF0.4OUT-REDO4-Cluster_168617	V5_UCLUSTfixed_0.90-Cluster_101530	-	-	-	-
pacid=32786352 transcript=Bradi4g24147.4 locus=Bradi4g24147 ID=Bradi4g24147.4.v3.1 annot-version=v3.1	Bradi_Seq15544		-	Y (0.943 | 1-42)	C	1	V5_BLAST_0.9SELF0.4OUT-REDO4-Cluster_168617	V5_UCLUSTfixed_0.90-Cluster_101530	-	-	-	-
pacid=32786384 transcript=Bradi4g42050.4 locus=Bradi4g42050 ID=Bradi4g42050.4.v3.1 annot-version=v3.1	Bradi_Seq15576	P:GO:0006355; C:GO:0005667; F:GO:0003700	C:GO:0005667;F:GO:0003700;P:GO:0006355	Y (0.811 | 1-77)	C	1	V5_BLAST_0.9SELF0.4OUT-REDO4-Cluster_164270	V5_UCLUSTfixed_0.90-Cluster_97745	-	-	-	-
pacid=32786388 transcript=Bradi4g09481.6 locus=Bradi4g09481 ID=Bradi4g09481.6.v3.1 annot-version=v3.1	Bradi_Seq15580	F:GO:0005515; P:GO:0006468; F:GO:0004672	F:GO:0005515;F:GO:0004672;P:GO:0006468	Y (0.77 | 1-29)	C	1	V5_BLAST_0.9SELF0.4OUT-REDO4-Cluster_170493	V5_UCLUSTfixed_0.90-Cluster_89056	-	-	UniqueCluster_2995	X
pacid=32786389 transcript=Bradi4g09481.5 locus=Bradi4g09481 ID=Bradi4g09481.5.v3.1 annot-version=v3.1	Bradi_Seq15581	F:GO:0005515; P:GO:0006468; F:GO:0004672	F:GO:0005515;F:GO:0004672;P:GO:0006468	Y (0.77 | 1-29)	C	1	V5_BLAST_0.9SELF0.4OUT-REDO4-Cluster_170493	V5_UCLUSTfixed_0.90-Cluster_89056	-	-	UniqueCluster_2995	X
pacid=32786406 transcript=Bradi4g12180.2 locus=Bradi4g12180 ID=Bradi4g12180.2.v3.1 annot-version=v3.1	Bradi_Seq15598	F:GO:0005525	F:GO:0005525	Y (1.0 | 1-61)	C	1	V5_BLAST_0.9SELF0.4OUT-REDO4-Cluster_163239	V5_UCLUSTfixed_0.90-Cluster_93942	-	-	-	-
pacid=32786407 transcript=Bradi4g12180.1 locus=Bradi4g12180 ID=Bradi4g12180.1.v3.1 annot-version=v3.1	Bradi_Seq15599	F:GO:0005525	F:GO:0005525	Y (1.0 | 1-61)	C	1	V5_BLAST_0.9SELF0.4OUT-REDO4-Cluster_163239	V5_UCLUSTfixed_0.90-Cluster_93942	-	-	-	-
pacid=32786408 transcript=Bradi4g12180.3 locus=Bradi4g12180 ID=Bradi4g12180.3.v3.1 annot-version=v3.1	Bradi_Seq15600	F:GO:0005525	F:GO:0005525	Y (1.0 | 1-61)	C	1	V5_BLAST_0.9SELF0.4OUT-REDO4-Cluster_163239	V5_UCLUSTfixed_0.90-Cluster_93942	-	-	-	-
pacid=32786422 transcript=Bradi4g12028.1 locus=Bradi4g12028 ID=Bradi4g12028.1.v3.1 annot-version=v3.1	Bradi_Seq15614		-	Y (0.849 | 1-61)	C	1	V5_BLAST_0.9SELF0.4OUT-REDO4-Cluster_26487	V5_UCLUSTfixed_0.90-Cluster_49981	-	-	-	-
pacid=32786436 transcript=Bradi4g03800.2 locus=Bradi4g03800 ID=Bradi4g03800.2.v3.1 annot-version=v3.1	Bradi_Seq15628		-	Y (0.98 | 1-29)	C	1	V5_BLAST_0.9SELF0.4OUT-REDO4-Cluster_147324	V5_UCLUSTfixed_0.90-Cluster_82017	-	-	UniqueCluster_937	X
pacid=32786474 transcript=Bradi4g42035.2 locus=Bradi4g42035 ID=Bradi4g42035.2.v3.1 annot-version=v3.1	Bradi_Seq15666		-	Y (1.0 | 1-26)	C	1	V5_BLAST_0.9SELF0.4OUT-REDO4-Cluster_26491	V5_UCLUSTfixed_0.90-Cluster_50731	-	-	-	-
pacid=32786501 transcript=Bradi4g25797.4 locus=Bradi4g25797 ID=Bradi4g25797.4.v3.1 annot-version=v3.1	Bradi_Seq15693		-	Y (0.952 | 1-26)	C	1	V5_BLAST_0.9SELF0.4OUT-REDO4-Cluster_165205	V5_UCLUSTfixed_0.90-Cluster_87079	-	-	UniqueCluster_2436	X
pacid=32786522 transcript=Bradi4g41310.2 locus=Bradi4g41310 ID=Bradi4g41310.2.v3.1 annot-version=v3.1	Bradi_Seq15714		-	Y (0.746 | 1-60)	C	1	V5_BLAST_0.9SELF0.4OUT-REDO4-Cluster_26492	V5_UCLUSTfixed_0.90-Cluster_103023	-	UniqueCluster_313	-	X
pacid=32786536 transcript=Bradi4g38920.1 locus=Bradi4g38920 ID=Bradi4g38920.1.v3.1 annot-version=v3.1	Bradi_Seq15728	P:GO:0006468; F:GO:0004672	F:GO:0004672;P:GO:0006468	Y (0.948 | 1-25)	C	1	V5_BLAST_0.9SELF0.4OUT-REDO4-Cluster_163916	V5_UCLUSTfixed_0.90-Cluster_84529	-	-	-	-
pacid=32786544 transcript=Bradi4g26040.1 locus=Bradi4g26040 ID=Bradi4g26040.1.v3.1 annot-version=v3.1	Bradi_Seq15736		-	Y (0.94 | 1-42)	C	1	V5_BLAST_0.9SELF0.4OUT-REDO4-Cluster_168196	V5_UCLUSTfixed_0.90-Cluster_87025	-	UniqueCluster_2408	-	X
pacid=32786552 transcript=Bradi4g27310.5 locus=Bradi4g27310 ID=Bradi4g27310.5.v3.1 annot-version=v3.1	Bradi_Seq15744	P:GO:0051260	P:GO:0051260	Y (0.802 | 1-69)	C	1	V5_BLAST_0.9SELF0.4OUT-REDO4-Cluster_158384	V5_UCLUSTfixed_0.90-Cluster_86016	-	-	-	-
pacid=32786553 transcript=Bradi4g27310.6 locus=Bradi4g27310 ID=Bradi4g27310.6.v3.1 annot-version=v3.1	Bradi_Seq15745	P:GO:0051260	P:GO:0051260	Y (0.802 | 1-69)	C	1	V5_BLAST_0.9SELF0.4OUT-REDO4-Cluster_158384	V5_UCLUSTfixed_0.90-Cluster_86016	-	-	-	-
pacid=32786554 transcript=Bradi4g27310.4 locus=Bradi4g27310 ID=Bradi4g27310.4.v3.1 annot-version=v3.1	Bradi_Seq15746	P:GO:0051260	P:GO:0051260	Y (0.802 | 1-69)	C	1	V5_BLAST_0.9SELF0.4OUT-REDO4-Cluster_158384	V5_UCLUSTfixed_0.90-Cluster_86016	-	-	-	-
pacid=32786555 transcript=Bradi4g27310.3 locus=Bradi4g27310 ID=Bradi4g27310.3.v3.1 annot-version=v3.1	Bradi_Seq15747	P:GO:0051260	P:GO:0051260	Y (0.802 | 1-69)	C	1	V5_BLAST_0.9SELF0.4OUT-REDO4-Cluster_158384	V5_UCLUSTfixed_0.90-Cluster_86016	-	-	-	-
pacid=32786557 transcript=Bradi4g43870.1 locus=Bradi4g43870 ID=Bradi4g43870.1.v3.1 annot-version=v3.1	Bradi_Seq15749		-	Y (0.858 | 1-48)	C	1	V5_BLAST_0.9SELF0.4OUT-REDO4-Cluster_170700	V5_UCLUSTfixed_0.90-Cluster_84994	-	-	-	-
pacid=32786627 transcript=Bradi4g02176.1 locus=Bradi4g02176 ID=Bradi4g02176.1.v3.1 annot-version=v3.1	Bradi_Seq15819		-	Y (0.749 | 1-27)	C	1	V5_BLAST_0.9SELF0.4OUT-REDO4-Cluster_26494	V5_UCLUSTfixed_0.90-Cluster_11979	-	-	-	-
pacid=32786691 transcript=Bradi4g43250.1 locus=Bradi4g43250 ID=Bradi4g43250.1.v3.1 annot-version=v3.1	Bradi_Seq15883	P:GO:0055114; P:GO:0017004; C:GO:0016020	C:GO:0016020;P:GO:0055114;P:GO:0017004	Y (0.999 | 1-23)	C	1	V5_BLAST_0.9SELF0.4OUT-REDO4-Cluster_168899	V5_UCLUSTfixed_0.90-Cluster_101746	-	-	-	-
pacid=32786692 transcript=Bradi4g43250.3 locus=Bradi4g43250 ID=Bradi4g43250.3.v3.1 annot-version=v3.1	Bradi_Seq15884	P:GO:0055114; P:GO:0017004; C:GO:0016020	C:GO:0016020;P:GO:0055114;P:GO:0017004	Y (0.999 | 1-23)	C	1	V5_BLAST_0.9SELF0.4OUT-REDO4-Cluster_168899	V5_UCLUSTfixed_0.90-Cluster_101746	-	-	-	-
pacid=32786708 transcript=Bradi4g30892.1 locus=Bradi4g30892 ID=Bradi4g30892.1.v3.1 annot-version=v3.1	Bradi_Seq15900	P:GO:0006352; C:GO:0005634	C:GO:0005634;P:GO:0006352	Y (0.981 | 1-77)	C	1	V5_BLAST_0.9SELF0.4OUT-REDO4-Cluster_26497	V5_UCLUSTfixed_0.90-Cluster_11980	-	-	-	-
pacid=32786712 transcript=Bradi4g09755.1 locus=Bradi4g09755 ID=Bradi4g09755.1.v3.1 annot-version=v3.1	Bradi_Seq15904		-	Y (0.991 | 1-57)	C	1	V5_BLAST_0.9SELF0.4OUT-REDO4-Cluster_26498	V5_UCLUSTfixed_0.90-Cluster_11981	-	-	-	-
pacid=32786720 transcript=Bradi4g45170.6 locus=Bradi4g45170 ID=Bradi4g45170.6.v3.1 annot-version=v3.1	Bradi_Seq15912	C:GO:0030677; P:GO:0008033; P:GO:0006379; P:GO:0006364; F:GO:0004540; F:GO:0003723; C:GO:0000172	F:GO:0003723;P:GO:0008033;C:GO:0000172;F:GO:0004540;P:GO:0006364;C:GO:0030677;P:GO:0006379	Y (0.934 | 1-74)	C	1	V5_BLAST_0.9SELF0.4OUT-REDO4-Cluster_26500	V5_UCLUSTfixed_0.90-Cluster_80490	-	UniqueCluster_445	-	X
pacid=32786745 transcript=Bradi4g39510.1 locus=Bradi4g39510 ID=Bradi4g39510.1.v3.1 annot-version=v3.1	Bradi_Seq15937		-	Y (0.997 | 1-40)	C	1	V5_BLAST_0.9SELF0.4OUT-REDO4-Cluster_163136	V5_UCLUSTfixed_0.90-Cluster_96561	-	-	-	-
pacid=32786746 transcript=Bradi4g39510.2 locus=Bradi4g39510 ID=Bradi4g39510.2.v3.1 annot-version=v3.1	Bradi_Seq15938		-	Y (0.997 | 1-40)	C	1	V5_BLAST_0.9SELF0.4OUT-REDO4-Cluster_163136	V5_UCLUSTfixed_0.90-Cluster_96561	-	-	-	-
pacid=32786748 transcript=Bradi4g39510.3 locus=Bradi4g39510 ID=Bradi4g39510.3.v3.1 annot-version=v3.1	Bradi_Seq15940		-	Y (0.997 | 1-40)	C	1	V5_BLAST_0.9SELF0.4OUT-REDO4-Cluster_163136	V5_UCLUSTfixed_0.90-Cluster_96561	-	-	-	-
pacid=32786750 transcript=Bradi4g39510.6 locus=Bradi4g39510 ID=Bradi4g39510.6.v3.1 annot-version=v3.1	Bradi_Seq15942	F:GO:0016491; P:GO:0008152	F:GO:0016491;P:GO:0008152	Y (0.997 | 1-40)	C	1	V5_BLAST_0.9SELF0.4OUT-REDO4-Cluster_163136	V5_UCLUSTfixed_0.90-Cluster_79911	-	-	-	-
pacid=32786752 transcript=Bradi4g01760.1 locus=Bradi4g01760 ID=Bradi4g01760.1.v3.1 annot-version=v3.1	Bradi_Seq15944		-	Y (0.883 | 1-45)	C	1	V5_BLAST_0.9SELF0.4OUT-REDO4-Cluster_162628	V5_UCLUSTfixed_0.90-Cluster_11982	-	-	-	-
pacid=32786790 transcript=Bradi4g02214.1 locus=Bradi4g02214 ID=Bradi4g02214.1.v3.1 annot-version=v3.1	Bradi_Seq15982		-	Y (0.787 | 1-39)	C	1	V5_BLAST_0.9SELF0.4OUT-REDO4-Cluster_26503	V5_UCLUSTfixed_0.90-Cluster_49988	-	-	-	-
pacid=32786791 transcript=Bradi4g02214.2 locus=Bradi4g02214 ID=Bradi4g02214.2.v3.1 annot-version=v3.1	Bradi_Seq15983		-	Y (0.787 | 1-39)	C	1	V5_BLAST_0.9SELF0.4OUT-REDO4-Cluster_26504	V5_UCLUSTfixed_0.90-Cluster_49988	-	-	-	-
pacid=32786814 transcript=Bradi4g43130.1 locus=Bradi4g43130 ID=Bradi4g43130.1.v3.1 annot-version=v3.1	Bradi_Seq16006	P:GO:0009098; F:GO:0003852; F:GO:0003824	F:GO:0003852;F:GO:0003824;P:GO:0009098	Y (0.999 | 1-30)	C	1	V5_BLAST_0.9SELF0.4OUT-REDO4-Cluster_163867	V5_UCLUSTfixed_0.90-Cluster_97337	-	-	-	-
pacid=32786835 transcript=Bradi4g08260.2 locus=Bradi4g08260 ID=Bradi4g08260.2.v3.1 annot-version=v3.1	Bradi_Seq16027	P:GO:0055085; C:GO:0016021	P:GO:0055085;C:GO:0016021	Y (0.999 | 1-41)	C	1	V5_BLAST_0.9SELF0.4OUT-REDO4-Cluster_163597	V5_UCLUSTfixed_0.90-Cluster_97048	-	-	-	-
pacid=32786836 transcript=Bradi4g08260.4 locus=Bradi4g08260 ID=Bradi4g08260.4.v3.1 annot-version=v3.1	Bradi_Seq16028	P:GO:0055085; C:GO:0016021	P:GO:0055085;C:GO:0016021	Y (0.999 | 1-41)	C	1	V5_BLAST_0.9SELF0.4OUT-REDO4-Cluster_163597	V5_UCLUSTfixed_0.90-Cluster_97048	-	-	-	-
pacid=32786855 transcript=Bradi4g14840.2 locus=Bradi4g14840 ID=Bradi4g14840.2.v3.1 annot-version=v3.1	Bradi_Seq16047	F:GO:0051539; P:GO:0009451; F:GO:0003824; F:GO:0051536	F:GO:0003824;P:GO:0009451;F:GO:0051539;F:GO:0051536	Y (0.807 | 1-34)	C	1	V5_BLAST_0.9SELF0.4OUT-REDO4-Cluster_163735	V5_UCLUSTfixed_0.90-Cluster_97195	-	-	-	-
pacid=32786887 transcript=Bradi4g23417.2 locus=Bradi4g23417 ID=Bradi4g23417.2.v3.1 annot-version=v3.1	Bradi_Seq16079		-	Y (1.0 | 1-25)	C	1	V5_BLAST_0.9SELF0.4OUT-REDO4-Cluster_170899	V5_UCLUSTfixed_0.90-Cluster_86896	-	-	-	-
pacid=32786888 transcript=Bradi4g23417.5 locus=Bradi4g23417 ID=Bradi4g23417.5.v3.1 annot-version=v3.1	Bradi_Seq16080		-	Y (0.917 | 1-40)	C	1	V5_BLAST_0.9SELF0.4OUT-REDO4-Cluster_170899	V5_UCLUSTfixed_0.90-Cluster_86896	-	-	-	-
pacid=32786889 transcript=Bradi4g23417.4 locus=Bradi4g23417 ID=Bradi4g23417.4.v3.1 annot-version=v3.1	Bradi_Seq16081		-	Y (0.917 | 1-40)	C	1	V5_BLAST_0.9SELF0.4OUT-REDO4-Cluster_170899	V5_UCLUSTfixed_0.90-Cluster_86896	-	-	-	-
pacid=32786890 transcript=Bradi4g23417.3 locus=Bradi4g23417 ID=Bradi4g23417.3.v3.1 annot-version=v3.1	Bradi_Seq16082		-	Y (0.917 | 1-40)	C	1	V5_BLAST_0.9SELF0.4OUT-REDO4-Cluster_170899	V5_UCLUSTfixed_0.90-Cluster_86896	-	-	-	-
pacid=32786891 transcript=Bradi4g23417.6 locus=Bradi4g23417 ID=Bradi4g23417.6.v3.1 annot-version=v3.1	Bradi_Seq16083		-	Y (0.917 | 1-40)	C	1	V5_BLAST_0.9SELF0.4OUT-REDO4-Cluster_170899	V5_UCLUSTfixed_0.90-Cluster_86896	-	-	-	-
pacid=32786907 transcript=Bradi4g22090.1 locus=Bradi4g22090 ID=Bradi4g22090.1.v3.1 annot-version=v3.1	Bradi_Seq16099		-	Y (0.987 | 1-26)	C	1	V5_BLAST_0.9SELF0.4OUT-REDO4-Cluster_151481	V5_UCLUSTfixed_0.90-Cluster_86833	-	-	-	-
pacid=32786909 transcript=Bradi4g20500.1 locus=Bradi4g20500 ID=Bradi4g20500.1.v3.1 annot-version=v3.1	Bradi_Seq16101		-	Y (0.891 | 1-51)	C	1	V5_BLAST_0.9SELF0.4OUT-REDO4-Cluster_163872	V5_UCLUSTfixed_0.90-Cluster_97343	-	-	-	-
pacid=32786915 transcript=Bradi4g14730.3 locus=Bradi4g14730 ID=Bradi4g14730.3.v3.1 annot-version=v3.1	Bradi_Seq16107	F:GO:0005515	F:GO:0005515	Y (0.979 | 1-34)	C	1	V5_BLAST_0.9SELF0.4OUT-REDO4-Cluster_147024	V5_UCLUSTfixed_0.90-Cluster_81800	-	-	UniqueCluster_702	X
pacid=32786931 transcript=Bradi4g26190.9 locus=Bradi4g26190 ID=Bradi4g26190.9.v3.1 annot-version=v3.1	Bradi_Seq16123		-	Y (0.982 | 1-47)	C	1	V5_BLAST_0.9SELF0.4OUT-REDO4-Cluster_26508	V5_UCLUSTfixed_0.90-Cluster_103420	-	-	-	-
pacid=32786941 transcript=Bradi4g06913.1 locus=Bradi4g06913 ID=Bradi4g06913.1.v3.1 annot-version=v3.1	Bradi_Seq16133		-	Y (0.681 | 1-41)	C	1	V5_BLAST_0.9SELF0.4OUT-REDO4-Cluster_26509	V5_UCLUSTfixed_0.90-Cluster_11983	-	-	-	-
pacid=32786957 transcript=Bradi4g44667.3 locus=Bradi4g44667 ID=Bradi4g44667.3.v3.1 annot-version=v3.1	Bradi_Seq16149	C:GO:0031931; P:GO:0031929	P:GO:0031929;C:GO:0031931	Y (0.997 | 1-36)	C	1	V5_BLAST_0.9SELF0.4OUT-REDO4-Cluster_170235	V5_UCLUSTfixed_0.90-Cluster_102874	-	-	-	-
pacid=32786958 transcript=Bradi4g44667.4 locus=Bradi4g44667 ID=Bradi4g44667.4.v3.1 annot-version=v3.1	Bradi_Seq16150	C:GO:0031931; P:GO:0031929	P:GO:0031929;C:GO:0031931	Y (0.997 | 1-36)	C	1	V5_BLAST_0.9SELF0.4OUT-REDO4-Cluster_170235	V5_UCLUSTfixed_0.90-Cluster_102874	-	-	-	-
pacid=32786992 transcript=Bradi4g10241.1 locus=Bradi4g10241 ID=Bradi4g10241.1.v3.1 annot-version=v3.1	Bradi_Seq16184		-	Y (0.952 | 1-23)	C	1	V5_BLAST_0.9SELF0.4OUT-REDO4-Cluster_26511	V5_UCLUSTfixed_0.90-Cluster_11984	-	-	-	-
pacid=32787067 transcript=Bradi4g08880.1 locus=Bradi4g08880 ID=Bradi4g08880.1.v3.1 annot-version=v3.1	Bradi_Seq16259	P:GO:0006351; F:GO:0003899; F:GO:0003677	F:GO:0003677;F:GO:0003899;P:GO:0006351	Y (0.932 | 1-52)	C	1	V5_BLAST_0.9SELF0.4OUT-REDO4-Cluster_164635	V5_UCLUSTfixed_0.90-Cluster_101937	-	-	-	-
pacid=32787068 transcript=Bradi4g08880.2 locus=Bradi4g08880 ID=Bradi4g08880.2.v3.1 annot-version=v3.1	Bradi_Seq16260	P:GO:0006351; F:GO:0003899; F:GO:0003677	F:GO:0003677;F:GO:0003899;P:GO:0006351	Y (0.932 | 1-52)	C	1	V5_BLAST_0.9SELF0.4OUT-REDO4-Cluster_164635	V5_UCLUSTfixed_0.90-Cluster_101937	-	-	-	-
pacid=32787081 transcript=Bradi4g14080.4 locus=Bradi4g14080 ID=Bradi4g14080.4.v3.1 annot-version=v3.1	Bradi_Seq16273		-	Y (0.982 | 1-28)	C	1	V5_BLAST_0.9SELF0.4OUT-REDO4-Cluster_164241	V5_UCLUSTfixed_0.90-Cluster_97717	-	-	-	-
pacid=32787088 transcript=Bradi4g22203.1 locus=Bradi4g22203 ID=Bradi4g22203.1.v3.1 annot-version=v3.1	Bradi_Seq16280		-	Y (0.954 | 1-72)	C	1	V5_BLAST_0.9SELF0.4OUT-REDO4-Cluster_26513	V5_UCLUSTfixed_0.90-Cluster_50574	-	-	-	-
pacid=32787130 transcript=Bradi4g03860.1 locus=Bradi4g03860 ID=Bradi4g03860.1.v3.1 annot-version=v3.1	Bradi_Seq16322	P:GO:0006568; F:GO:0004640	P:GO:0006568;F:GO:0004640	Y (0.99 | 1-39)	C	1	V5_BLAST_0.9SELF0.4OUT-REDO4-Cluster_164955	V5_UCLUSTfixed_0.90-Cluster_98395	-	-	-	-
pacid=32787151 transcript=Bradi4g44660.1 locus=Bradi4g44660 ID=Bradi4g44660.1.v3.1 annot-version=v3.1	Bradi_Seq16343		-	Y (0.998 | 1-61)	C	1	V5_BLAST_0.9SELF0.4OUT-REDO4-Cluster_163222	V5_UCLUSTfixed_0.90-Cluster_96649	-	-	-	-
pacid=32787155 transcript=Bradi4g02521.2 locus=Bradi4g02521 ID=Bradi4g02521.2.v3.1 annot-version=v3.1	Bradi_Seq16347		-	Y (0.99 | 1-91)	C	1	V5_BLAST_0.9SELF0.4OUT-REDO4-Cluster_26515	V5_UCLUSTfixed_0.90-Cluster_50574	-	-	-	-
pacid=32787156 transcript=Bradi4g02521.1 locus=Bradi4g02521 ID=Bradi4g02521.1.v3.1 annot-version=v3.1	Bradi_Seq16348		-	Y (0.99 | 1-91)	C	1	V5_BLAST_0.9SELF0.4OUT-REDO4-Cluster_26515	V5_UCLUSTfixed_0.90-Cluster_50574	-	-	-	-
pacid=32787157 transcript=Bradi4g02521.3 locus=Bradi4g02521 ID=Bradi4g02521.3.v3.1 annot-version=v3.1	Bradi_Seq16349		-	Y (0.982 | 1-23)	C	1	V5_BLAST_0.9SELF0.4OUT-REDO4-Cluster_26515	V5_UCLUSTfixed_0.90-Cluster_50574	-	-	-	-
pacid=32787164 transcript=Bradi4g11300.1 locus=Bradi4g11300 ID=Bradi4g11300.1.v3.1 annot-version=v3.1	Bradi_Seq16356	P:GO:0006415; F:GO:0003747; F:GO:0016149; C:GO:0005737	P:GO:0006415;F:GO:0003747;C:GO:0005737;F:GO:0016149	Y (0.994 | 1-41)	C	1	V5_BLAST_0.9SELF0.4OUT-REDO4-Cluster_170005	V5_UCLUSTfixed_0.90-Cluster_97535	-	-	-	-
pacid=32787219 transcript=Bradi4g11116.2 locus=Bradi4g11116 ID=Bradi4g11116.2.v3.1 annot-version=v3.1	Bradi_Seq16411	P:GO:0006355; C:GO:0005667; F:GO:0003700	C:GO:0005667;F:GO:0003700;P:GO:0006355	Y (0.701 | 1-31)	C	1	V5_BLAST_0.9SELF0.4OUT-REDO4-Cluster_26518	V5_UCLUSTfixed_0.90-Cluster_91413	-	-	-	-
pacid=32787225 transcript=Bradi4g28792.1 locus=Bradi4g28792 ID=Bradi4g28792.1.v3.1 annot-version=v3.1	Bradi_Seq16417	F:GO:0005515; P:GO:0034968; F:GO:0018024; F:GO:0008270; C:GO:0005634; F:GO:0042393	C:GO:0005634;F:GO:0008270;F:GO:0005515;P:GO:0034968;F:GO:0042393;F:GO:0018024	Y (0.966 | 1-36)	C	1	V5_BLAST_0.9SELF0.4OUT-REDO4-Cluster_165356	V5_UCLUSTfixed_0.90-Cluster_85980	-	-	-	-
pacid=32787255 transcript=Bradi4g31060.1 locus=Bradi4g31060 ID=Bradi4g31060.1.v3.1 annot-version=v3.1	Bradi_Seq16447	C:GO:0016020	C:GO:0016020	Y (0.998 | 1-41)	C	1	V5_BLAST_0.9SELF0.4OUT-REDO4-Cluster_167708	V5_UCLUSTfixed_0.90-Cluster_86227	-	-	-	-
pacid=32787256 transcript=Bradi4g31060.2 locus=Bradi4g31060 ID=Bradi4g31060.2.v3.1 annot-version=v3.1	Bradi_Seq16448	C:GO:0016020	C:GO:0016020	Y (0.998 | 1-41)	C	1	V5_BLAST_0.9SELF0.4OUT-REDO4-Cluster_167708	V5_UCLUSTfixed_0.90-Cluster_86227	-	-	-	-
pacid=32787281 transcript=Bradi4g05897.1 locus=Bradi4g05897 ID=Bradi4g05897.1.v3.1 annot-version=v3.1	Bradi_Seq16473	P:GO:0055114; F:GO:0004764; F:GO:0003855	F:GO:0003855;P:GO:0055114;F:GO:0004764	Y (0.972 | 1-35)	C	1	V5_BLAST_0.9SELF0.4OUT-REDO4-Cluster_162863	V5_UCLUSTfixed_0.90-Cluster_96285	-	-	-	-
pacid=32787282 transcript=Bradi4g42060.1 locus=Bradi4g42060 ID=Bradi4g42060.1.v3.1 annot-version=v3.1	Bradi_Seq16474		-	Y (0.706 | 1-61)	C	1	V5_BLAST_0.9SELF0.4OUT-REDO4-Cluster_151566	V5_UCLUSTfixed_0.90-Cluster_86910	-	-	-	-
pacid=32787296 transcript=Bradi4g25900.1 locus=Bradi4g25900 ID=Bradi4g25900.1.v3.1 annot-version=v3.1	Bradi_Seq16488	F:GO:0005515; P:GO:0009638; F:GO:0004871	F:GO:0005515;P:GO:0009638;F:GO:0004871	Y (0.713 | 1-82)	C	1	V5_BLAST_0.9SELF0.4OUT-REDO4-Cluster_169825	V5_UCLUSTfixed_0.90-Cluster_102531	-	-	-	-
pacid=32787322 transcript=Bradi4g20480.4 locus=Bradi4g20480 ID=Bradi4g20480.4.v3.1 annot-version=v3.1	Bradi_Seq16514	P:GO:0006284	P:GO:0006284	Y (1.0 | 1-27)	C	1	V5_BLAST_0.9SELF0.4OUT-REDO4-Cluster_166920	V5_UCLUSTfixed_0.90-Cluster_97342	-	-	-	-
pacid=32787323 transcript=Bradi4g20480.2 locus=Bradi4g20480 ID=Bradi4g20480.2.v3.1 annot-version=v3.1	Bradi_Seq16515	P:GO:0006284	P:GO:0006284	Y (1.0 | 1-27)	C	1	V5_BLAST_0.9SELF0.4OUT-REDO4-Cluster_166920	V5_UCLUSTfixed_0.90-Cluster_97342	-	-	-	-
pacid=32787324 transcript=Bradi4g20480.5 locus=Bradi4g20480 ID=Bradi4g20480.5.v3.1 annot-version=v3.1	Bradi_Seq16516	P:GO:0006284	P:GO:0006284	Y (1.0 | 1-27)	C	1	V5_BLAST_0.9SELF0.4OUT-REDO4-Cluster_166920	V5_UCLUSTfixed_0.90-Cluster_97342	-	-	-	-
pacid=32787325 transcript=Bradi4g20480.6 locus=Bradi4g20480 ID=Bradi4g20480.6.v3.1 annot-version=v3.1	Bradi_Seq16517	P:GO:0006284	P:GO:0006284	Y (1.0 | 1-27)	C	1	V5_BLAST_0.9SELF0.4OUT-REDO4-Cluster_166920	V5_UCLUSTfixed_0.90-Cluster_97342	-	-	-	-
pacid=32787326 transcript=Bradi4g25143.1 locus=Bradi4g25143 ID=Bradi4g25143.1.v3.1 annot-version=v3.1	Bradi_Seq16518		-	Y (0.993 | 1-91)	C	1	V5_BLAST_0.9SELF0.4OUT-REDO4-Cluster_26520	V5_UCLUSTfixed_0.90-Cluster_50197	-	-	-	-
pacid=32787332 transcript=Bradi4g36325.1 locus=Bradi4g36325 ID=Bradi4g36325.1.v3.1 annot-version=v3.1	Bradi_Seq16524		-	Y (0.949 | 1-22)	C	1	V5_BLAST_0.9SELF0.4OUT-REDO4-Cluster_26521	V5_UCLUSTfixed_0.90-Cluster_49990	-	-	-	-
pacid=32787333 transcript=Bradi4g38210.1 locus=Bradi4g38210 ID=Bradi4g38210.1.v3.1 annot-version=v3.1	Bradi_Seq16525	F:GO:0016887; F:GO:0005524	F:GO:0016887;F:GO:0005524	Y (0.99 | 1-28)	C	1	V5_BLAST_0.9SELF0.4OUT-REDO4-Cluster_163716	V5_UCLUSTfixed_0.90-Cluster_97171	-	-	-	-
pacid=32787340 transcript=Bradi4g22715.4 locus=Bradi4g22715 ID=Bradi4g22715.4.v3.1 annot-version=v3.1	Bradi_Seq16532	P:GO:0055114; F:GO:0050661; F:GO:0050660; F:GO:0004499	F:GO:0050661;F:GO:0050660;P:GO:0055114;F:GO:0004499	Y (0.844 | 1-55)	C	1	V5_BLAST_0.9SELF0.4OUT-REDO4-Cluster_28910	V5_UCLUSTfixed_0.90-Cluster_75707	-	-	-	-
pacid=32787341 transcript=Bradi4g22715.5 locus=Bradi4g22715 ID=Bradi4g22715.5.v3.1 annot-version=v3.1	Bradi_Seq16533	P:GO:0055114; F:GO:0050661; F:GO:0050660; F:GO:0004499	F:GO:0050661;F:GO:0050660;P:GO:0055114;F:GO:0004499	Y (0.844 | 1-55)	C	1	V5_BLAST_0.9SELF0.4OUT-REDO4-Cluster_28910	V5_UCLUSTfixed_0.90-Cluster_75707	-	-	-	-
pacid=32787343 transcript=Bradi4g44250.2 locus=Bradi4g44250 ID=Bradi4g44250.2.v3.1 annot-version=v3.1	Bradi_Seq16535		-	Y (0.773 | 1-61)	C	1	V5_BLAST_0.9SELF0.4OUT-REDO4-Cluster_160544	V5_UCLUSTfixed_0.90-Cluster_85497	-	-	-	-
pacid=32787344 transcript=Bradi4g44250.3 locus=Bradi4g44250 ID=Bradi4g44250.3.v3.1 annot-version=v3.1	Bradi_Seq16536		-	Y (0.773 | 1-61)	C	1	V5_BLAST_0.9SELF0.4OUT-REDO4-Cluster_160544	V5_UCLUSTfixed_0.90-Cluster_85497	-	-	-	-
pacid=32787374 transcript=Bradi4g20140.1 locus=Bradi4g20140 ID=Bradi4g20140.1.v3.1 annot-version=v3.1	Bradi_Seq16566		-	Y (0.929 | 1-62)	C	1	V5_BLAST_0.9SELF0.4OUT-REDO4-Cluster_169892	V5_UCLUSTfixed_0.90-Cluster_49991	-	-	-	-
pacid=32787375 transcript=Bradi4g20140.2 locus=Bradi4g20140 ID=Bradi4g20140.2.v3.1 annot-version=v3.1	Bradi_Seq16567		-	Y (0.929 | 1-62)	C	1	V5_BLAST_0.9SELF0.4OUT-REDO4-Cluster_169892	V5_UCLUSTfixed_0.90-Cluster_49991	-	-	-	-
pacid=32787386 transcript=Bradi4g39020.1 locus=Bradi4g39020 ID=Bradi4g39020.1.v3.1 annot-version=v3.1	Bradi_Seq16578	F:GO:0051539; P:GO:0009435; F:GO:0008987	P:GO:0009435;F:GO:0051539;F:GO:0008987	Y (0.992 | 1-50)	C	1	V5_BLAST_0.9SELF0.4OUT-REDO4-Cluster_169336	V5_UCLUSTfixed_0.90-Cluster_96615	-	-	-	-
pacid=32787387 transcript=Bradi4g39020.2 locus=Bradi4g39020 ID=Bradi4g39020.2.v3.1 annot-version=v3.1	Bradi_Seq16579	F:GO:0051539; P:GO:0009435; F:GO:0008987	P:GO:0009435;F:GO:0051539;F:GO:0008987	Y (0.992 | 1-50)	C	1	V5_BLAST_0.9SELF0.4OUT-REDO4-Cluster_169336	V5_UCLUSTfixed_0.90-Cluster_96615	-	-	-	-
pacid=32787431 transcript=Bradi4g14820.2 locus=Bradi4g14820 ID=Bradi4g14820.2.v3.1 annot-version=v3.1	Bradi_Seq16623	F:GO:0018024	F:GO:0018024	Y (0.998 | 1-35)	C	1	V5_BLAST_0.9SELF0.4OUT-REDO4-Cluster_152514	V5_UCLUSTfixed_0.90-Cluster_50554	UniqueCluster_2663	-	-	X
pacid=32787464 transcript=Bradi4g01640.1 locus=Bradi4g01640 ID=Bradi4g01640.1.v3.1 annot-version=v3.1	Bradi_Seq16656	F:GO:0008168; P:GO:0008152	P:GO:0008152;F:GO:0008168	Y (0.998 | 1-51)	C	1	V5_BLAST_0.9SELF0.4OUT-REDO4-Cluster_163820	V5_UCLUSTfixed_0.90-Cluster_97295	-	-	-	-
pacid=32787465 transcript=Bradi4g32480.1 locus=Bradi4g32480 ID=Bradi4g32480.1.v3.1 annot-version=v3.1	Bradi_Seq16657	F:GO:0008270; F:GO:0004089	F:GO:0008270;F:GO:0004089	Y (1.0 | 1-30)	C	1	V5_BLAST_0.9SELF0.4OUT-REDO4-Cluster_166009	V5_UCLUSTfixed_0.90-Cluster_99327	-	-	-	-
pacid=32787466 transcript=Bradi4g32480.5 locus=Bradi4g32480 ID=Bradi4g32480.5.v3.1 annot-version=v3.1	Bradi_Seq16658	F:GO:0008270; F:GO:0004089	F:GO:0008270;F:GO:0004089	Y (1.0 | 1-30)	C	1	V5_BLAST_0.9SELF0.4OUT-REDO4-Cluster_166009	V5_UCLUSTfixed_0.90-Cluster_99327	-	-	-	-
pacid=32787467 transcript=Bradi4g32480.2 locus=Bradi4g32480 ID=Bradi4g32480.2.v3.1 annot-version=v3.1	Bradi_Seq16659	F:GO:0008270; F:GO:0004089	F:GO:0008270;F:GO:0004089	Y (0.991 | 1-25)	C	1	V5_BLAST_0.9SELF0.4OUT-REDO4-Cluster_26527	V5_UCLUSTfixed_0.90-Cluster_99327	-	-	-	-
pacid=32787468 transcript=Bradi4g32480.3 locus=Bradi4g32480 ID=Bradi4g32480.3.v3.1 annot-version=v3.1	Bradi_Seq16660	F:GO:0008270; F:GO:0004089	F:GO:0008270;F:GO:0004089	Y (0.991 | 1-25)	C	1	V5_BLAST_0.9SELF0.4OUT-REDO4-Cluster_166009	V5_UCLUSTfixed_0.90-Cluster_99327	-	-	-	-
pacid=32787469 transcript=Bradi4g32480.6 locus=Bradi4g32480 ID=Bradi4g32480.6.v3.1 annot-version=v3.1	Bradi_Seq16661	F:GO:0008270; F:GO:0004089	F:GO:0008270;F:GO:0004089	Y (0.991 | 1-25)	C	1	V5_BLAST_0.9SELF0.4OUT-REDO4-Cluster_166009	V5_UCLUSTfixed_0.90-Cluster_99327	-	-	-	-
pacid=32787473 transcript=Bradi4g30665.1 locus=Bradi4g30665 ID=Bradi4g30665.1.v3.1 annot-version=v3.1	Bradi_Seq16665		-	Y (0.889 | 1-51)	C	1	V5_BLAST_0.9SELF0.4OUT-REDO4-Cluster_169515	V5_UCLUSTfixed_0.90-Cluster_88202	-	-	UniqueCluster_3201	X
pacid=32787474 transcript=Bradi4g30665.2 locus=Bradi4g30665 ID=Bradi4g30665.2.v3.1 annot-version=v3.1	Bradi_Seq16666		-	Y (0.889 | 1-51)	C	1	V5_BLAST_0.9SELF0.4OUT-REDO4-Cluster_169515	V5_UCLUSTfixed_0.90-Cluster_88202	-	-	UniqueCluster_3201	X
pacid=32787475 transcript=Bradi4g30665.3 locus=Bradi4g30665 ID=Bradi4g30665.3.v3.1 annot-version=v3.1	Bradi_Seq16667		-	Y (0.889 | 1-51)	C	1	V5_BLAST_0.9SELF0.4OUT-REDO4-Cluster_169515	V5_UCLUSTfixed_0.90-Cluster_88202	-	-	UniqueCluster_3201	X
pacid=32787476 transcript=Bradi4g30665.4 locus=Bradi4g30665 ID=Bradi4g30665.4.v3.1 annot-version=v3.1	Bradi_Seq16668		-	Y (0.889 | 1-51)	C	1	V5_BLAST_0.9SELF0.4OUT-REDO4-Cluster_169515	V5_UCLUSTfixed_0.90-Cluster_88202	-	-	UniqueCluster_3201	X
pacid=32787477 transcript=Bradi4g30665.5 locus=Bradi4g30665 ID=Bradi4g30665.5.v3.1 annot-version=v3.1	Bradi_Seq16669		-	Y (0.889 | 1-51)	C	1	V5_BLAST_0.9SELF0.4OUT-REDO4-Cluster_169515	V5_UCLUSTfixed_0.90-Cluster_88202	-	-	UniqueCluster_3201	X
pacid=32787478 transcript=Bradi4g30665.6 locus=Bradi4g30665 ID=Bradi4g30665.6.v3.1 annot-version=v3.1	Bradi_Seq16670		-	Y (0.889 | 1-51)	C	1	V5_BLAST_0.9SELF0.4OUT-REDO4-Cluster_169515	V5_UCLUSTfixed_0.90-Cluster_88202	-	-	UniqueCluster_3201	X
pacid=32787479 transcript=Bradi4g30665.7 locus=Bradi4g30665 ID=Bradi4g30665.7.v3.1 annot-version=v3.1	Bradi_Seq16671		-	Y (0.889 | 1-51)	C	1	V5_BLAST_0.9SELF0.4OUT-REDO4-Cluster_169515	V5_UCLUSTfixed_0.90-Cluster_88202	-	-	UniqueCluster_3201	X
pacid=32787480 transcript=Bradi4g30665.8 locus=Bradi4g30665 ID=Bradi4g30665.8.v3.1 annot-version=v3.1	Bradi_Seq16672		-	Y (0.889 | 1-51)	C	1	V5_BLAST_0.9SELF0.4OUT-REDO4-Cluster_169515	V5_UCLUSTfixed_0.90-Cluster_88202	-	-	UniqueCluster_3201	X
pacid=32787481 transcript=Bradi4g30665.9 locus=Bradi4g30665 ID=Bradi4g30665.9.v3.1 annot-version=v3.1	Bradi_Seq16673		-	Y (0.889 | 1-51)	C	1	V5_BLAST_0.9SELF0.4OUT-REDO4-Cluster_169515	V5_UCLUSTfixed_0.90-Cluster_88202	-	-	UniqueCluster_3201	X
pacid=32787518 transcript=Bradi4g18990.5 locus=Bradi4g18990 ID=Bradi4g18990.5.v3.1 annot-version=v3.1	Bradi_Seq16710		-	Y (1.0 | 1-61)	C	1	V5_BLAST_0.9SELF0.4OUT-REDO4-Cluster_169725	V5_UCLUSTfixed_0.90-Cluster_84944	-	-	-	-
pacid=32787519 transcript=Bradi4g18990.7 locus=Bradi4g18990 ID=Bradi4g18990.7.v3.1 annot-version=v3.1	Bradi_Seq16711		-	Y (1.0 | 1-61)	C	1	V5_BLAST_0.9SELF0.4OUT-REDO4-Cluster_169725	V5_UCLUSTfixed_0.90-Cluster_84944	-	-	-	-
pacid=32787520 transcript=Bradi4g18990.8 locus=Bradi4g18990 ID=Bradi4g18990.8.v3.1 annot-version=v3.1	Bradi_Seq16712		-	Y (1.0 | 1-61)	C	1	V5_BLAST_0.9SELF0.4OUT-REDO4-Cluster_169725	V5_UCLUSTfixed_0.90-Cluster_84944	-	-	-	-
pacid=32787521 transcript=Bradi4g18990.6 locus=Bradi4g18990 ID=Bradi4g18990.6.v3.1 annot-version=v3.1	Bradi_Seq16713		-	Y (1.0 | 1-61)	C	1	V5_BLAST_0.9SELF0.4OUT-REDO4-Cluster_169725	V5_UCLUSTfixed_0.90-Cluster_84944	-	-	-	-
pacid=32787523 transcript=Bradi4g32120.1 locus=Bradi4g32120 ID=Bradi4g32120.1.v3.1 annot-version=v3.1	Bradi_Seq16715	P:GO:0055114; F:GO:0045300; P:GO:0006631	P:GO:0055114;F:GO:0045300;P:GO:0006631	Y (0.996 | 1-30)	C	1	V5_BLAST_0.9SELF0.4OUT-REDO4-Cluster_169679	V5_UCLUSTfixed_0.90-Cluster_100777	-	-	-	-
pacid=32787542 transcript=Bradi4g41140.1 locus=Bradi4g41140 ID=Bradi4g41140.1.v3.1 annot-version=v3.1	Bradi_Seq16734	F:GO:0005515	F:GO:0005515	Y (0.984 | 1-34)	C	1	V5_BLAST_0.9SELF0.4OUT-REDO4-Cluster_160764	V5_UCLUSTfixed_0.90-Cluster_82023	-	-	UniqueCluster_1887	X
pacid=32787641 transcript=Bradi4g26955.1 locus=Bradi4g26955 ID=Bradi4g26955.1.v3.1 annot-version=v3.1	Bradi_Seq16833		-	Y (0.911 | 1-38)	C	1	V5_BLAST_0.9SELF0.4OUT-REDO4-Cluster_170677	V5_UCLUSTfixed_0.90-Cluster_84154	-	UniqueCluster_1549	-	X
pacid=32787642 transcript=Bradi4g26955.2 locus=Bradi4g26955 ID=Bradi4g26955.2.v3.1 annot-version=v3.1	Bradi_Seq16834		-	Y (0.911 | 1-38)	C	1	V5_BLAST_0.9SELF0.4OUT-REDO4-Cluster_170677	V5_UCLUSTfixed_0.90-Cluster_84154	-	UniqueCluster_1549	-	X
pacid=32787667 transcript=Bradi4g38980.1 locus=Bradi4g38980 ID=Bradi4g38980.1.v3.1 annot-version=v3.1	Bradi_Seq16859	P:GO:0006418; F:GO:0005524; F:GO:0004812; F:GO:0000166; C:GO:0005737	F:GO:0000166;P:GO:0006418;F:GO:0005524;F:GO:0004812;C:GO:0005737	Y (0.894 | 1-61)	C	1	V5_BLAST_0.9SELF0.4OUT-REDO4-Cluster_164216	V5_UCLUSTfixed_0.90-Cluster_97693	-	-	-	-
pacid=32787689 transcript=Bradi4g42465.2 locus=Bradi4g42465 ID=Bradi4g42465.2.v3.1 annot-version=v3.1	Bradi_Seq16881		-	Y (0.976 | 1-23)	C	1	V5_BLAST_0.9SELF0.4OUT-REDO4-Cluster_26532	V5_UCLUSTfixed_0.90-Cluster_50050	-	-	-	-
pacid=32787714 transcript=Bradi4g13500.1 locus=Bradi4g13500 ID=Bradi4g13500.1.v3.1 annot-version=v3.1	Bradi_Seq16906		-	Y (0.96 | 1-33)	C	1	V5_BLAST_0.9SELF0.4OUT-REDO4-Cluster_26533	V5_UCLUSTfixed_0.90-Cluster_50000	-	-	-	-
pacid=32787718 transcript=Bradi4g39540.4 locus=Bradi4g39540 ID=Bradi4g39540.4.v3.1 annot-version=v3.1	Bradi_Seq16910		-	Y (0.998 | 1-30)	C	1	V5_BLAST_0.9SELF0.4OUT-REDO4-Cluster_164649	V5_UCLUSTfixed_0.90-Cluster_86965	-	-	-	-
pacid=32787794 transcript=Bradi4g29650.1 locus=Bradi4g29650 ID=Bradi4g29650.1.v3.1 annot-version=v3.1	Bradi_Seq16986	P:GO:0055085; C:GO:0016021	P:GO:0055085;C:GO:0016021	Y (0.998 | 1-34)	C	1	V5_BLAST_0.9SELF0.4OUT-REDO4-Cluster_167454	V5_UCLUSTfixed_0.90-Cluster_96096	-	-	-	-
pacid=32787805 transcript=Bradi4g06827.1 locus=Bradi4g06827 ID=Bradi4g06827.1.v3.1 annot-version=v3.1	Bradi_Seq16997	C:GO:0005634	C:GO:0005634	Y (0.814 | 1-41)	C	1	V5_BLAST_0.9SELF0.4OUT-REDO4-Cluster_163268	V5_UCLUSTfixed_0.90-Cluster_96703	-	-	-	-
pacid=32787808 transcript=Bradi4g44040.1 locus=Bradi4g44040 ID=Bradi4g44040.1.v3.1 annot-version=v3.1	Bradi_Seq17000	F:GO:0046872	F:GO:0046872	Y (0.982 | 1-51)	C	1	V5_BLAST_0.9SELF0.4OUT-REDO4-Cluster_160028	V5_UCLUSTfixed_0.90-Cluster_87070	-	-	UniqueCluster_279	X
pacid=32787810 transcript=Bradi4g04050.2 locus=Bradi4g04050 ID=Bradi4g04050.2.v3.1 annot-version=v3.1	Bradi_Seq17002		-	Y (0.696 | 1-52)	C	1	V5_BLAST_0.9SELF0.4OUT-REDO4-Cluster_166357	V5_UCLUSTfixed_0.90-Cluster_99657	UniqueCluster_1467	-	-	X
pacid=32787848 transcript=Bradi4g24001.1 locus=Bradi4g24001 ID=Bradi4g24001.1.v3.1 annot-version=v3.1	Bradi_Seq17040		-	Y (0.984 | 1-61)	C	1	V5_BLAST_0.9SELF0.4OUT-REDO4-Cluster_26535	V5_UCLUSTfixed_0.90-Cluster_65143	-	UniqueCluster_699	-	X
pacid=32787866 transcript=Bradi4g25760.2 locus=Bradi4g25760 ID=Bradi4g25760.2.v3.1 annot-version=v3.1	Bradi_Seq17058		-	Y (0.974 | 1-72)	C	1	V5_BLAST_0.9SELF0.4OUT-REDO4-Cluster_26536	V5_UCLUSTfixed_0.90-Cluster_87079	-	-	UniqueCluster_2436	X
pacid=32787887 transcript=Bradi4g42276.1 locus=Bradi4g42276 ID=Bradi4g42276.1.v3.1 annot-version=v3.1	Bradi_Seq17079		-	Y (0.993 | 1-39)	C	1	V5_BLAST_0.9SELF0.4OUT-REDO4-Cluster_26537	V5_UCLUSTfixed_0.90-Cluster_50014	-	-	-	-
pacid=32787895 transcript=Bradi4g40670.1 locus=Bradi4g40670 ID=Bradi4g40670.1.v3.1 annot-version=v3.1	Bradi_Seq17087	P:GO:0009228; F:GO:0004789	F:GO:0004789;P:GO:0009228	Y (0.998 | 1-41)	C	1	V5_BLAST_0.9SELF0.4OUT-REDO4-Cluster_168734	V5_UCLUSTfixed_0.90-Cluster_96138	-	-	-	-
pacid=32787923 transcript=Bradi4g34500.1 locus=Bradi4g34500 ID=Bradi4g34500.1.v3.1 annot-version=v3.1	Bradi_Seq17115	F:GO:0016790; P:GO:0006633	F:GO:0016790;P:GO:0006633	Y (0.995 | 1-41)	C	1	V5_BLAST_0.9SELF0.4OUT-REDO4-Cluster_164461	V5_UCLUSTfixed_0.90-Cluster_97941	-	-	-	-
pacid=32787938 transcript=Bradi4g09240.1 locus=Bradi4g09240 ID=Bradi4g09240.1.v3.1 annot-version=v3.1	Bradi_Seq17130		-	Y (0.999 | 1-42)	C	1	V5_BLAST_0.9SELF0.4OUT-REDO4-Cluster_164250	V5_UCLUSTfixed_0.90-Cluster_97724	-	-	-	-
pacid=32787939 transcript=Bradi4g09240.2 locus=Bradi4g09240 ID=Bradi4g09240.2.v3.1 annot-version=v3.1	Bradi_Seq17131		-	Y (0.999 | 1-42)	C	1	V5_BLAST_0.9SELF0.4OUT-REDO4-Cluster_164250	V5_UCLUSTfixed_0.90-Cluster_97724	-	-	-	-
pacid=32787940 transcript=Bradi4g09240.14 locus=Bradi4g09240 ID=Bradi4g09240.14.v3.1 annot-version=v3.1	Bradi_Seq17132		-	Y (0.999 | 1-42)	C	1	V5_BLAST_0.9SELF0.4OUT-REDO4-Cluster_164250	V5_UCLUSTfixed_0.90-Cluster_97724	-	-	-	-
pacid=32787941 transcript=Bradi4g09240.3 locus=Bradi4g09240 ID=Bradi4g09240.3.v3.1 annot-version=v3.1	Bradi_Seq17133		-	Y (0.999 | 1-42)	C	1	V5_BLAST_0.9SELF0.4OUT-REDO4-Cluster_164250	V5_UCLUSTfixed_0.90-Cluster_97724	-	-	-	-
pacid=32787942 transcript=Bradi4g09240.7 locus=Bradi4g09240 ID=Bradi4g09240.7.v3.1 annot-version=v3.1	Bradi_Seq17134		-	Y (0.999 | 1-42)	C	1	V5_BLAST_0.9SELF0.4OUT-REDO4-Cluster_164250	V5_UCLUSTfixed_0.90-Cluster_97724	-	-	-	-
pacid=32787943 transcript=Bradi4g09240.15 locus=Bradi4g09240 ID=Bradi4g09240.15.v3.1 annot-version=v3.1	Bradi_Seq17135		-	Y (0.999 | 1-42)	C	1	V5_BLAST_0.9SELF0.4OUT-REDO4-Cluster_164250	V5_UCLUSTfixed_0.90-Cluster_97724	-	-	-	-
pacid=32787944 transcript=Bradi4g09240.6 locus=Bradi4g09240 ID=Bradi4g09240.6.v3.1 annot-version=v3.1	Bradi_Seq17136		-	Y (0.999 | 1-42)	C	1	V5_BLAST_0.9SELF0.4OUT-REDO4-Cluster_164250	V5_UCLUSTfixed_0.90-Cluster_97724	-	-	-	-
pacid=32787945 transcript=Bradi4g09240.5 locus=Bradi4g09240 ID=Bradi4g09240.5.v3.1 annot-version=v3.1	Bradi_Seq17137		-	Y (0.999 | 1-42)	C	1	V5_BLAST_0.9SELF0.4OUT-REDO4-Cluster_164250	V5_UCLUSTfixed_0.90-Cluster_97724	-	-	-	-
pacid=32787946 transcript=Bradi4g09240.9 locus=Bradi4g09240 ID=Bradi4g09240.9.v3.1 annot-version=v3.1	Bradi_Seq17138		-	Y (0.999 | 1-42)	C	1	V5_BLAST_0.9SELF0.4OUT-REDO4-Cluster_164250	V5_UCLUSTfixed_0.90-Cluster_97724	-	-	-	-
pacid=32787947 transcript=Bradi4g09240.8 locus=Bradi4g09240 ID=Bradi4g09240.8.v3.1 annot-version=v3.1	Bradi_Seq17139		-	Y (0.999 | 1-42)	C	1	V5_BLAST_0.9SELF0.4OUT-REDO4-Cluster_164250	V5_UCLUSTfixed_0.90-Cluster_97724	-	-	-	-
pacid=32787948 transcript=Bradi4g09240.16 locus=Bradi4g09240 ID=Bradi4g09240.16.v3.1 annot-version=v3.1	Bradi_Seq17140		-	Y (0.999 | 1-42)	C	1	V5_BLAST_0.9SELF0.4OUT-REDO4-Cluster_164250	V5_UCLUSTfixed_0.90-Cluster_97724	-	-	-	-
pacid=32787949 transcript=Bradi4g09240.11 locus=Bradi4g09240 ID=Bradi4g09240.11.v3.1 annot-version=v3.1	Bradi_Seq17141		-	Y (0.999 | 1-42)	C	1	V5_BLAST_0.9SELF0.4OUT-REDO4-Cluster_164250	V5_UCLUSTfixed_0.90-Cluster_97724	-	-	-	-
pacid=32787956 transcript=Bradi4g39174.1 locus=Bradi4g39174 ID=Bradi4g39174.1.v3.1 annot-version=v3.1	Bradi_Seq17148	F:GO:0016887; F:GO:0005524; P:GO:0055085; F:GO:0042626; C:GO:0016021; P:GO:0006810	F:GO:0016887;F:GO:0005524;F:GO:0042626;P:GO:0055085;C:GO:0016021;P:GO:0006810	Y (0.999 | 1-34)	C	1	V5_BLAST_0.9SELF0.4OUT-REDO4-Cluster_26539	V5_UCLUSTfixed_0.90-Cluster_103095	-	-	-	-
pacid=32787958 transcript=Bradi4g43760.1 locus=Bradi4g43760 ID=Bradi4g43760.1.v3.1 annot-version=v3.1	Bradi_Seq17150	C:GO:0016021	C:GO:0016021	Y (0.998 | 1-43)	C	1	V5_BLAST_0.9SELF0.4OUT-REDO4-Cluster_166638	V5_UCLUSTfixed_0.90-Cluster_99920	-	-	-	-
pacid=32787964 transcript=Bradi4g31283.1 locus=Bradi4g31283 ID=Bradi4g31283.1.v3.1 annot-version=v3.1	Bradi_Seq17156		-	Y (0.97 | 1-22)	C	1	V5_BLAST_0.9SELF0.4OUT-REDO4-Cluster_26540	V5_UCLUSTfixed_0.90-Cluster_49996	-	-	-	-
pacid=32787965 transcript=Bradi4g31283.3 locus=Bradi4g31283 ID=Bradi4g31283.3.v3.1 annot-version=v3.1	Bradi_Seq17157		-	Y (0.97 | 1-22)	C	1	V5_BLAST_0.9SELF0.4OUT-REDO4-Cluster_26540	V5_UCLUSTfixed_0.90-Cluster_49996	-	-	-	-
pacid=32787966 transcript=Bradi4g31283.2 locus=Bradi4g31283 ID=Bradi4g31283.2.v3.1 annot-version=v3.1	Bradi_Seq17158		-	Y (0.97 | 1-22)	C	1	V5_BLAST_0.9SELF0.4OUT-REDO4-Cluster_26540	V5_UCLUSTfixed_0.90-Cluster_49996	-	-	-	-
pacid=32787967 transcript=Bradi4g31283.4 locus=Bradi4g31283 ID=Bradi4g31283.4.v3.1 annot-version=v3.1	Bradi_Seq17159		-	Y (0.97 | 1-22)	C	1	V5_BLAST_0.9SELF0.4OUT-REDO4-Cluster_26540	V5_UCLUSTfixed_0.90-Cluster_49996	-	-	-	-
pacid=32787987 transcript=Bradi4g14630.1 locus=Bradi4g14630 ID=Bradi4g14630.1.v3.1 annot-version=v3.1	Bradi_Seq17179		-	Y (0.998 | 1-52)	C	1	V5_BLAST_0.9SELF0.4OUT-REDO4-Cluster_163831	V5_UCLUSTfixed_0.90-Cluster_97305	-	-	-	-
pacid=32787988 transcript=Bradi4g39565.1 locus=Bradi4g39565 ID=Bradi4g39565.1.v3.1 annot-version=v3.1	Bradi_Seq17180		-	Y (0.986 | 1-72)	C	1	V5_BLAST_0.9SELF0.4OUT-REDO4-Cluster_29008	V5_UCLUSTfixed_0.90-Cluster_49997	-	-	-	-
pacid=32787989 transcript=Bradi4g39565.8 locus=Bradi4g39565 ID=Bradi4g39565.8.v3.1 annot-version=v3.1	Bradi_Seq17181		-	Y (0.986 | 1-72)	C	1	V5_BLAST_0.9SELF0.4OUT-REDO4-Cluster_29008	V5_UCLUSTfixed_0.90-Cluster_49997	-	-	-	-
pacid=32787990 transcript=Bradi4g39565.10 locus=Bradi4g39565 ID=Bradi4g39565.10.v3.1 annot-version=v3.1	Bradi_Seq17182		-	Y (0.986 | 1-72)	C	1	V5_BLAST_0.9SELF0.4OUT-REDO4-Cluster_29008	V5_UCLUSTfixed_0.90-Cluster_49997	-	-	-	-
pacid=32787991 transcript=Bradi4g39565.9 locus=Bradi4g39565 ID=Bradi4g39565.9.v3.1 annot-version=v3.1	Bradi_Seq17183		-	Y (0.986 | 1-72)	C	1	V5_BLAST_0.9SELF0.4OUT-REDO4-Cluster_29008	V5_UCLUSTfixed_0.90-Cluster_49997	-	-	-	-
pacid=32787992 transcript=Bradi4g39565.2 locus=Bradi4g39565 ID=Bradi4g39565.2.v3.1 annot-version=v3.1	Bradi_Seq17184		-	Y (0.986 | 1-72)	C	1	V5_BLAST_0.9SELF0.4OUT-REDO4-Cluster_29008	V5_UCLUSTfixed_0.90-Cluster_49997	-	-	-	-
pacid=32787993 transcript=Bradi4g39565.11 locus=Bradi4g39565 ID=Bradi4g39565.11.v3.1 annot-version=v3.1	Bradi_Seq17185		-	Y (0.986 | 1-72)	C	1	V5_BLAST_0.9SELF0.4OUT-REDO4-Cluster_29008	V5_UCLUSTfixed_0.90-Cluster_49997	-	-	-	-
pacid=32787994 transcript=Bradi4g39565.3 locus=Bradi4g39565 ID=Bradi4g39565.3.v3.1 annot-version=v3.1	Bradi_Seq17186		-	Y (0.986 | 1-72)	C	1	V5_BLAST_0.9SELF0.4OUT-REDO4-Cluster_29008	V5_UCLUSTfixed_0.90-Cluster_49997	-	-	-	-
pacid=32787995 transcript=Bradi4g39565.5 locus=Bradi4g39565 ID=Bradi4g39565.5.v3.1 annot-version=v3.1	Bradi_Seq17187		-	Y (0.986 | 1-72)	C	1	V5_BLAST_0.9SELF0.4OUT-REDO4-Cluster_29008	V5_UCLUSTfixed_0.90-Cluster_49997	-	-	-	-
pacid=32787996 transcript=Bradi4g39565.4 locus=Bradi4g39565 ID=Bradi4g39565.4.v3.1 annot-version=v3.1	Bradi_Seq17188		-	Y (0.986 | 1-72)	C	1	V5_BLAST_0.9SELF0.4OUT-REDO4-Cluster_29008	V5_UCLUSTfixed_0.90-Cluster_49997	-	-	-	-
pacid=32787997 transcript=Bradi4g39565.12 locus=Bradi4g39565 ID=Bradi4g39565.12.v3.1 annot-version=v3.1	Bradi_Seq17189		-	Y (0.986 | 1-72)	C	1	V5_BLAST_0.9SELF0.4OUT-REDO4-Cluster_29008	V5_UCLUSTfixed_0.90-Cluster_49997	-	-	-	-
pacid=32787998 transcript=Bradi4g39565.6 locus=Bradi4g39565 ID=Bradi4g39565.6.v3.1 annot-version=v3.1	Bradi_Seq17190		-	Y (0.986 | 1-72)	C	1	V5_BLAST_0.9SELF0.4OUT-REDO4-Cluster_29008	V5_UCLUSTfixed_0.90-Cluster_49997	-	-	-	-
pacid=32787999 transcript=Bradi4g39565.7 locus=Bradi4g39565 ID=Bradi4g39565.7.v3.1 annot-version=v3.1	Bradi_Seq17191		-	Y (0.986 | 1-72)	C	1	V5_BLAST_0.9SELF0.4OUT-REDO4-Cluster_29008	V5_UCLUSTfixed_0.90-Cluster_49997	-	-	-	-
pacid=32788027 transcript=Bradi4g33626.1 locus=Bradi4g33626 ID=Bradi4g33626.1.v3.1 annot-version=v3.1	Bradi_Seq17219		-	Y (0.899 | 1-32)	C	1	V5_BLAST_0.9SELF0.4OUT-REDO4-Cluster_26541	V5_UCLUSTfixed_0.90-Cluster_50028	-	-	-	-
pacid=32788079 transcript=Bradi4g28930.2 locus=Bradi4g28930 ID=Bradi4g28930.2.v3.1 annot-version=v3.1	Bradi_Seq17271		-	Y (0.999 | 1-51)	C	1	V5_BLAST_0.9SELF0.4OUT-REDO4-Cluster_165788	V5_UCLUSTfixed_0.90-Cluster_85286	-	-	-	-
pacid=32788112 transcript=Bradi4g06987.2 locus=Bradi4g06987 ID=Bradi4g06987.2.v3.1 annot-version=v3.1	Bradi_Seq17304	P:GO:0051301; P:GO:0032955	P:GO:0051301;P:GO:0032955	Y (1.0 | 1-37)	C	1	V5_BLAST_0.9SELF0.4OUT-REDO4-Cluster_165839	V5_UCLUSTfixed_0.90-Cluster_91440	-	-	-	-
pacid=32788113 transcript=Bradi4g33940.2 locus=Bradi4g33940 ID=Bradi4g33940.2.v3.1 annot-version=v3.1	Bradi_Seq17305		-	Y (0.944 | 1-62)	C	1	V5_BLAST_0.9SELF0.4OUT-REDO4-Cluster_163591	V5_UCLUSTfixed_0.90-Cluster_86152	-	-	-	-
pacid=32788142 transcript=Bradi4g31016.2 locus=Bradi4g31016 ID=Bradi4g31016.2.v3.1 annot-version=v3.1	Bradi_Seq17334	F:GO:0003677	F:GO:0003677	Y (0.908 | 1-42)	C	1	V5_BLAST_0.9SELF0.4OUT-REDO4-Cluster_164746	V5_UCLUSTfixed_0.90-Cluster_98209	-	-	-	-
pacid=32788164 transcript=Bradi4g26700.1 locus=Bradi4g26700 ID=Bradi4g26700.1.v3.1 annot-version=v3.1	Bradi_Seq17356	P:GO:0006886; C:GO:0005784	P:GO:0006886;C:GO:0005784	Y (0.601 | 1-41)	C	1	V5_BLAST_0.9SELF0.4OUT-REDO4-Cluster_166312	V5_UCLUSTfixed_0.90-Cluster_99613	-	UniqueCluster_3016	-	X
pacid=32788215 transcript=Bradi4g05860.1 locus=Bradi4g05860 ID=Bradi4g05860.1.v3.1 annot-version=v3.1	Bradi_Seq17407		-	Y (1.0 | 1-41)	C	1	V5_BLAST_0.9SELF0.4OUT-REDO4-Cluster_26547	V5_UCLUSTfixed_0.90-Cluster_97263	-	-	-	-
pacid=32788216 transcript=Bradi4g05860.2 locus=Bradi4g05860 ID=Bradi4g05860.2.v3.1 annot-version=v3.1	Bradi_Seq17408		-	Y (1.0 | 1-41)	C	1	V5_BLAST_0.9SELF0.4OUT-REDO4-Cluster_166946	V5_UCLUSTfixed_0.90-Cluster_97263	-	-	-	-
pacid=32788217 transcript=Bradi4g05860.3 locus=Bradi4g05860 ID=Bradi4g05860.3.v3.1 annot-version=v3.1	Bradi_Seq17409		-	Y (1.0 | 1-41)	C	1	V5_BLAST_0.9SELF0.4OUT-REDO4-Cluster_166946	V5_UCLUSTfixed_0.90-Cluster_97263	-	-	-	-
pacid=32788257 transcript=Bradi4g11204.1 locus=Bradi4g11204 ID=Bradi4g11204.1.v3.1 annot-version=v3.1	Bradi_Seq17449		-	Y (0.993 | 1-43)	C	1	V5_BLAST_0.9SELF0.4OUT-REDO4-Cluster_26549	V5_UCLUSTfixed_0.90-Cluster_50790	-	-	-	-
pacid=32788287 transcript=Bradi4g05530.3 locus=Bradi4g05530 ID=Bradi4g05530.3.v3.1 annot-version=v3.1	Bradi_Seq17479	P:GO:0006468; F:GO:0005524; F:GO:0004672	F:GO:0005524;F:GO:0004672;P:GO:0006468	Y (0.92 | 1-28)	C	1	V5_BLAST_0.9SELF0.4OUT-REDO4-Cluster_170872	V5_UCLUSTfixed_0.90-Cluster_100751	-	UniqueCluster_517	-	X
pacid=32788317 transcript=Bradi4g03742.2 locus=Bradi4g03742 ID=Bradi4g03742.2.v3.1 annot-version=v3.1	Bradi_Seq17509	P:GO:0060236; P:GO:0032147; C:GO:0005874; C:GO:0005819	C:GO:0005819;P:GO:0032147;P:GO:0060236;C:GO:0005874	Y (0.98 | 1-38)	C	1	V5_BLAST_0.9SELF0.4OUT-REDO4-Cluster_163707	V5_UCLUSTfixed_0.90-Cluster_86997	-	UniqueCluster_1157	-	X
pacid=32788318 transcript=Bradi4g03742.1 locus=Bradi4g03742 ID=Bradi4g03742.1.v3.1 annot-version=v3.1	Bradi_Seq17510	P:GO:0060236; P:GO:0032147; C:GO:0005874; C:GO:0005819	C:GO:0005819;P:GO:0032147;P:GO:0060236;C:GO:0005874	Y (0.98 | 1-38)	C	1	V5_BLAST_0.9SELF0.4OUT-REDO4-Cluster_163707	V5_UCLUSTfixed_0.90-Cluster_86997	-	UniqueCluster_1157	-	X
pacid=32788361 transcript=Bradi4g31450.2 locus=Bradi4g31450 ID=Bradi4g31450.2.v3.1 annot-version=v3.1	Bradi_Seq17553		-	Y (0.893 | 1-52)	C	1	V5_BLAST_0.9SELF0.4OUT-REDO4-Cluster_167623	V5_UCLUSTfixed_0.90-Cluster_89964	-	-	UniqueCluster_1883	X
pacid=32788374 transcript=Bradi4g35310.1 locus=Bradi4g35310 ID=Bradi4g35310.1.v3.1 annot-version=v3.1	Bradi_Seq17566		-	Y (0.989 | 1-40)	C	1	V5_BLAST_0.9SELF0.4OUT-REDO4-Cluster_163887	V5_UCLUSTfixed_0.90-Cluster_86001	-	-	-	-
pacid=32788404 transcript=Bradi4g01100.1 locus=Bradi4g01100 ID=Bradi4g01100.1.v3.1 annot-version=v3.1	Bradi_Seq17596	F:GO:0016740; P:GO:0009058	P:GO:0009058;F:GO:0016740	Y (0.981 | 1-50)	C	1	V5_BLAST_0.9SELF0.4OUT-REDO4-Cluster_162644	V5_UCLUSTfixed_0.90-Cluster_96068	-	-	-	-
pacid=32788406 transcript=Bradi4g31070.1 locus=Bradi4g31070 ID=Bradi4g31070.1.v3.1 annot-version=v3.1	Bradi_Seq17598		-	Y (0.999 | 1-35)	C	1	V5_BLAST_0.9SELF0.4OUT-REDO4-Cluster_163649	V5_UCLUSTfixed_0.90-Cluster_97099	-	-	-	-
pacid=32788407 transcript=Bradi4g31070.2 locus=Bradi4g31070 ID=Bradi4g31070.2.v3.1 annot-version=v3.1	Bradi_Seq17599		-	Y (0.999 | 1-35)	C	1	V5_BLAST_0.9SELF0.4OUT-REDO4-Cluster_163649	V5_UCLUSTfixed_0.90-Cluster_97099	-	-	-	-
pacid=32788408 transcript=Bradi4g35940.1 locus=Bradi4g35940 ID=Bradi4g35940.1.v3.1 annot-version=v3.1	Bradi_Seq17600	P:GO:0055114; F:GO:0020037; F:GO:0016705; F:GO:0005506	F:GO:0016705;F:GO:0005506;P:GO:0055114;F:GO:0020037	Y (0.965 | 1-40)	C	1	V5_BLAST_0.9SELF0.4OUT-REDO4-Cluster_157285	V5_UCLUSTfixed_0.90-Cluster_102846	-	-	-	-
pacid=32788409 transcript=Bradi4g30210.1 locus=Bradi4g30210 ID=Bradi4g30210.1.v3.1 annot-version=v3.1	Bradi_Seq17601		-	Y (0.998 | 1-51)	C	1	V5_BLAST_0.9SELF0.4OUT-REDO4-Cluster_163166	V5_UCLUSTfixed_0.90-Cluster_96594	-	-	-	-
pacid=32788414 transcript=Bradi4g37070.1 locus=Bradi4g37070 ID=Bradi4g37070.1.v3.1 annot-version=v3.1	Bradi_Seq17606		-	Y (0.997 | 1-27)	C	1	V5_BLAST_0.9SELF0.4OUT-REDO4-Cluster_169325	V5_UCLUSTfixed_0.90-Cluster_100940	-	-	-	-
pacid=32788438 transcript=Bradi4g21270.1 locus=Bradi4g21270 ID=Bradi4g21270.1.v3.1 annot-version=v3.1	Bradi_Seq17630		-	Y (1.0 | 1-41)	C	1	V5_BLAST_0.9SELF0.4OUT-REDO4-Cluster_163375	V5_UCLUSTfixed_0.90-Cluster_96793	-	-	-	-
pacid=32788439 transcript=Bradi4g21270.4 locus=Bradi4g21270 ID=Bradi4g21270.4.v3.1 annot-version=v3.1	Bradi_Seq17631		-	Y (1.0 | 1-41)	C	1	V5_BLAST_0.9SELF0.4OUT-REDO4-Cluster_163375	V5_UCLUSTfixed_0.90-Cluster_96793	-	-	-	-
pacid=32788440 transcript=Bradi4g21270.3 locus=Bradi4g21270 ID=Bradi4g21270.3.v3.1 annot-version=v3.1	Bradi_Seq17632		-	Y (1.0 | 1-41)	C	1	V5_BLAST_0.9SELF0.4OUT-REDO4-Cluster_163375	V5_UCLUSTfixed_0.90-Cluster_96793	-	-	-	-
pacid=32788441 transcript=Bradi4g21270.2 locus=Bradi4g21270 ID=Bradi4g21270.2.v3.1 annot-version=v3.1	Bradi_Seq17633		-	Y (1.0 | 1-41)	C	1	V5_BLAST_0.9SELF0.4OUT-REDO4-Cluster_163375	V5_UCLUSTfixed_0.90-Cluster_96793	-	-	-	-
pacid=32788476 transcript=Bradi4g04640.1 locus=Bradi4g04640 ID=Bradi4g04640.1.v3.1 annot-version=v3.1	Bradi_Seq17668	C:GO:0019898; P:GO:0015979; C:GO:0009654; C:GO:0009523; F:GO:0005509	F:GO:0005509;C:GO:0009523;C:GO:0009654;P:GO:0015979;C:GO:0019898	Y (0.999 | 1-66)	C	1	V5_BLAST_0.9SELF0.4OUT-REDO4-Cluster_167918	V5_UCLUSTfixed_0.90-Cluster_100977	-	-	-	-
pacid=32788479 transcript=Bradi4g01250.2 locus=Bradi4g01250 ID=Bradi4g01250.2.v3.1 annot-version=v3.1	Bradi_Seq17671		-	Y (0.983 | 1-31)	C	1	V5_BLAST_0.9SELF0.4OUT-REDO4-Cluster_164178	V5_UCLUSTfixed_0.90-Cluster_81977	-	UniqueCluster_3107	-	X
pacid=32788485 transcript=Bradi4g00340.2 locus=Bradi4g00340 ID=Bradi4g00340.2.v3.1 annot-version=v3.1	Bradi_Seq17677		-	Y (0.99 | 1-26)	C	1	V5_BLAST_0.9SELF0.4OUT-REDO4-Cluster_151616	V5_UCLUSTfixed_0.90-Cluster_60898	-	-	-	-
pacid=32788507 transcript=Bradi4g20220.1 locus=Bradi4g20220 ID=Bradi4g20220.1.v3.1 annot-version=v3.1	Bradi_Seq17699	P:GO:0006629	P:GO:0006629	Y (1.0 | 1-22)	C	1	V5_BLAST_0.9SELF0.4OUT-REDO4-Cluster_163865	V5_UCLUSTfixed_0.90-Cluster_97334	-	-	-	-
pacid=32788532 transcript=Bradi4g09120.2 locus=Bradi4g09120 ID=Bradi4g09120.2.v3.1 annot-version=v3.1	Bradi_Seq17724	F:GO:0005524	F:GO:0005524	Y (1.0 | 1-41)	C	1	V5_BLAST_0.9SELF0.4OUT-REDO4-Cluster_170597	V5_UCLUSTfixed_0.90-Cluster_97729	-	-	-	-
pacid=32788533 transcript=Bradi4g09120.1 locus=Bradi4g09120 ID=Bradi4g09120.1.v3.1 annot-version=v3.1	Bradi_Seq17725	F:GO:0005524	F:GO:0005524	Y (1.0 | 1-41)	C	1	V5_BLAST_0.9SELF0.4OUT-REDO4-Cluster_170597	V5_UCLUSTfixed_0.90-Cluster_97729	-	-	-	-
pacid=32788551 transcript=Bradi4g40660.2 locus=Bradi4g40660 ID=Bradi4g40660.2.v3.1 annot-version=v3.1	Bradi_Seq17743		-	Y (0.954 | 1-47)	C	1	V5_BLAST_0.9SELF0.4OUT-REDO4-Cluster_150757	V5_UCLUSTfixed_0.90-Cluster_60443	-	-	-	-
pacid=32788558 transcript=Bradi4g39570.4 locus=Bradi4g39570 ID=Bradi4g39570.4.v3.1 annot-version=v3.1	Bradi_Seq17750		-	Y (0.996 | 1-35)	C	1	V5_BLAST_0.9SELF0.4OUT-REDO4-Cluster_168627	V5_UCLUSTfixed_0.90-Cluster_97481	-	-	-	-
pacid=32788559 transcript=Bradi4g39570.3 locus=Bradi4g39570 ID=Bradi4g39570.3.v3.1 annot-version=v3.1	Bradi_Seq17751		-	Y (0.996 | 1-35)	C	1	V5_BLAST_0.9SELF0.4OUT-REDO4-Cluster_168627	V5_UCLUSTfixed_0.90-Cluster_97481	-	-	-	-
pacid=32788589 transcript=Bradi4g26240.4 locus=Bradi4g26240 ID=Bradi4g26240.4.v3.1 annot-version=v3.1	Bradi_Seq17781		-	Y (1.0 | 1-33)	C	1	V5_BLAST_0.9SELF0.4OUT-REDO4-Cluster_164205	V5_UCLUSTfixed_0.90-Cluster_84959	-	-	-	-
pacid=32788627 transcript=Bradi4g26082.1 locus=Bradi4g26082 ID=Bradi4g26082.1.v3.1 annot-version=v3.1	Bradi_Seq17819		-	Y (0.72 | 1-70)	C	1	V5_BLAST_0.9SELF0.4OUT-REDO4-Cluster_26555	V5_UCLUSTfixed_0.90-Cluster_50902	-	-	-	-
pacid=32788662 transcript=Bradi4g13508.1 locus=Bradi4g13508 ID=Bradi4g13508.1.v3.1 annot-version=v3.1	Bradi_Seq17854	F:GO:0005515	F:GO:0005515	Y (0.971 | 1-23)	C	1	V5_BLAST_0.9SELF0.4OUT-REDO4-Cluster_26556	V5_UCLUSTfixed_0.90-Cluster_50000	-	-	-	-
pacid=32788670 transcript=Bradi4g37097.1 locus=Bradi4g37097 ID=Bradi4g37097.1.v3.1 annot-version=v3.1	Bradi_Seq17862	P:GO:0055085; C:GO:0016020; F:GO:0015297; F:GO:0015238; P:GO:0006855	P:GO:0006855;P:GO:0055085;F:GO:0015297;C:GO:0016020;F:GO:0015238	Y (0.967 | 1-60)	C	1	V5_BLAST_0.9SELF0.4OUT-REDO4-Cluster_164196	V5_UCLUSTfixed_0.90-Cluster_97674	-	-	-	-
pacid=32788711 transcript=Bradi4g02940.5 locus=Bradi4g02940 ID=Bradi4g02940.5.v3.1 annot-version=v3.1	Bradi_Seq17903		-	Y (0.777 | 1-82)	C	1	V5_BLAST_0.9SELF0.4OUT-REDO4-Cluster_164498	V5_UCLUSTfixed_0.90-Cluster_87052	-	-	-	-
pacid=32788712 transcript=Bradi4g02940.4 locus=Bradi4g02940 ID=Bradi4g02940.4.v3.1 annot-version=v3.1	Bradi_Seq17904		-	Y (0.777 | 1-82)	C	1	V5_BLAST_0.9SELF0.4OUT-REDO4-Cluster_164498	V5_UCLUSTfixed_0.90-Cluster_87052	-	-	-	-
pacid=32788713 transcript=Bradi4g02940.1 locus=Bradi4g02940 ID=Bradi4g02940.1.v3.1 annot-version=v3.1	Bradi_Seq17905		-	Y (0.777 | 1-82)	C	1	V5_BLAST_0.9SELF0.4OUT-REDO4-Cluster_164498	V5_UCLUSTfixed_0.90-Cluster_87052	-	-	-	-
pacid=32788714 transcript=Bradi4g02940.7 locus=Bradi4g02940 ID=Bradi4g02940.7.v3.1 annot-version=v3.1	Bradi_Seq17906		-	Y (0.777 | 1-82)	C	1	V5_BLAST_0.9SELF0.4OUT-REDO4-Cluster_164498	V5_UCLUSTfixed_0.90-Cluster_87052	-	-	-	-
pacid=32788715 transcript=Bradi4g02940.8 locus=Bradi4g02940 ID=Bradi4g02940.8.v3.1 annot-version=v3.1	Bradi_Seq17907		-	Y (0.777 | 1-82)	C	1	V5_BLAST_0.9SELF0.4OUT-REDO4-Cluster_164498	V5_UCLUSTfixed_0.90-Cluster_87052	-	-	-	-
pacid=32788716 transcript=Bradi4g02940.6 locus=Bradi4g02940 ID=Bradi4g02940.6.v3.1 annot-version=v3.1	Bradi_Seq17908		-	Y (0.777 | 1-82)	C	1	V5_BLAST_0.9SELF0.4OUT-REDO4-Cluster_164498	V5_UCLUSTfixed_0.90-Cluster_87052	-	-	-	-
pacid=32788717 transcript=Bradi4g02940.2 locus=Bradi4g02940 ID=Bradi4g02940.2.v3.1 annot-version=v3.1	Bradi_Seq17909		-	Y (0.777 | 1-82)	C	1	V5_BLAST_0.9SELF0.4OUT-REDO4-Cluster_164498	V5_UCLUSTfixed_0.90-Cluster_87052	-	-	-	-
pacid=32788718 transcript=Bradi4g02940.3 locus=Bradi4g02940 ID=Bradi4g02940.3.v3.1 annot-version=v3.1	Bradi_Seq17910		-	Y (0.777 | 1-82)	C	1	V5_BLAST_0.9SELF0.4OUT-REDO4-Cluster_164498	V5_UCLUSTfixed_0.90-Cluster_87052	-	-	-	-
pacid=32788721 transcript=Bradi4g18170.1 locus=Bradi4g18170 ID=Bradi4g18170.1.v3.1 annot-version=v3.1	Bradi_Seq17913		-	Y (1.0 | 1-51)	C	1	V5_BLAST_0.9SELF0.4OUT-REDO4-Cluster_166946	V5_UCLUSTfixed_0.90-Cluster_97263	-	-	-	-
pacid=32788766 transcript=Bradi4g44826.1 locus=Bradi4g44826 ID=Bradi4g44826.1.v3.1 annot-version=v3.1	Bradi_Seq17958	P:GO:0055085; C:GO:0016020; F:GO:0015297; F:GO:0015238; P:GO:0006855	P:GO:0006855;P:GO:0055085;F:GO:0015297;C:GO:0016020;F:GO:0015238	Y (0.993 | 1-38)	C	1	V5_BLAST_0.9SELF0.4OUT-REDO4-Cluster_164196	V5_UCLUSTfixed_0.90-Cluster_97674	-	-	-	-
pacid=32788767 transcript=Bradi4g44826.2 locus=Bradi4g44826 ID=Bradi4g44826.2.v3.1 annot-version=v3.1	Bradi_Seq17959	P:GO:0055085; C:GO:0016020; F:GO:0015297; F:GO:0015238; P:GO:0006855	P:GO:0006855;P:GO:0055085;F:GO:0015297;C:GO:0016020;F:GO:0015238	Y (0.993 | 1-38)	C	1	V5_BLAST_0.9SELF0.4OUT-REDO4-Cluster_164196	V5_UCLUSTfixed_0.90-Cluster_97674	-	-	-	-
pacid=32788792 transcript=Bradi4g41597.1 locus=Bradi4g41597 ID=Bradi4g41597.1.v3.1 annot-version=v3.1	Bradi_Seq17984	F:GO:0051082; F:GO:0031072	F:GO:0031072;F:GO:0051082	Y (0.973 | 1-42)	C	1	V5_BLAST_0.9SELF0.4OUT-REDO4-Cluster_168636	V5_UCLUSTfixed_0.90-Cluster_98489	-	-	-	-
pacid=32788801 transcript=Bradi4g05027.1 locus=Bradi4g05027 ID=Bradi4g05027.1.v3.1 annot-version=v3.1	Bradi_Seq17993		-	Y (0.993 | 1-22)	C	1	V5_BLAST_0.9SELF0.4OUT-REDO4-Cluster_164055	V5_UCLUSTfixed_0.90-Cluster_101067	-	-	-	-
pacid=32788874 transcript=Bradi4g37530.3 locus=Bradi4g37530 ID=Bradi4g37530.3.v3.1 annot-version=v3.1	Bradi_Seq18066		-	Y (1.0 | 1-41)	C	1	V5_BLAST_0.9SELF0.4OUT-REDO4-Cluster_154499	V5_UCLUSTfixed_0.90-Cluster_86196	-	-	-	-
pacid=32788875 transcript=Bradi4g37530.2 locus=Bradi4g37530 ID=Bradi4g37530.2.v3.1 annot-version=v3.1	Bradi_Seq18067		-	Y (1.0 | 1-41)	C	1	V5_BLAST_0.9SELF0.4OUT-REDO4-Cluster_154499	V5_UCLUSTfixed_0.90-Cluster_86196	-	-	-	-
pacid=32788876 transcript=Bradi4g37530.4 locus=Bradi4g37530 ID=Bradi4g37530.4.v3.1 annot-version=v3.1	Bradi_Seq18068		-	Y (1.0 | 1-41)	C	1	V5_BLAST_0.9SELF0.4OUT-REDO4-Cluster_154499	V5_UCLUSTfixed_0.90-Cluster_86196	-	-	-	-
pacid=32788877 transcript=Bradi4g37530.5 locus=Bradi4g37530 ID=Bradi4g37530.5.v3.1 annot-version=v3.1	Bradi_Seq18069		-	Y (1.0 | 1-41)	C	1	V5_BLAST_0.9SELF0.4OUT-REDO4-Cluster_154499	V5_UCLUSTfixed_0.90-Cluster_86196	-	-	-	-
pacid=32788878 transcript=Bradi4g37530.8 locus=Bradi4g37530 ID=Bradi4g37530.8.v3.1 annot-version=v3.1	Bradi_Seq18070		-	Y (1.0 | 1-41)	C	1	V5_BLAST_0.9SELF0.4OUT-REDO4-Cluster_154499	V5_UCLUSTfixed_0.90-Cluster_86196	-	-	-	-
pacid=32788879 transcript=Bradi4g37530.9 locus=Bradi4g37530 ID=Bradi4g37530.9.v3.1 annot-version=v3.1	Bradi_Seq18071		-	Y (1.0 | 1-41)	C	1	V5_BLAST_0.9SELF0.4OUT-REDO4-Cluster_154499	V5_UCLUSTfixed_0.90-Cluster_86196	-	-	-	-
pacid=32788880 transcript=Bradi4g37530.6 locus=Bradi4g37530 ID=Bradi4g37530.6.v3.1 annot-version=v3.1	Bradi_Seq18072		-	Y (1.0 | 1-41)	C	1	V5_BLAST_0.9SELF0.4OUT-REDO4-Cluster_154499	V5_UCLUSTfixed_0.90-Cluster_86196	-	-	-	-
pacid=32788881 transcript=Bradi4g37530.7 locus=Bradi4g37530 ID=Bradi4g37530.7.v3.1 annot-version=v3.1	Bradi_Seq18073		-	Y (1.0 | 1-41)	C	1	V5_BLAST_0.9SELF0.4OUT-REDO4-Cluster_154499	V5_UCLUSTfixed_0.90-Cluster_86196	-	-	-	-
pacid=32788906 transcript=Bradi4g02640.2 locus=Bradi4g02640 ID=Bradi4g02640.2.v3.1 annot-version=v3.1	Bradi_Seq18098	P:GO:0009443; F:GO:0008478	F:GO:0008478;P:GO:0009443	Y (0.858 | 1-70)	C	1	V5_BLAST_0.9SELF0.4OUT-REDO4-Cluster_168734	V5_UCLUSTfixed_0.90-Cluster_98560	-	-	-	-
pacid=32788979 transcript=Bradi4g07620.1 locus=Bradi4g07620 ID=Bradi4g07620.1.v3.1 annot-version=v3.1	Bradi_Seq18171	C:GO:0019898; P:GO:0015979; C:GO:0009654; C:GO:0009523; F:GO:0005509	F:GO:0005509;C:GO:0009523;C:GO:0009654;P:GO:0015979;C:GO:0019898	Y (0.884 | 1-39)	C	1	V5_BLAST_0.9SELF0.4OUT-REDO4-Cluster_162851	V5_UCLUSTfixed_0.90-Cluster_96274	-	-	-	-
pacid=32788994 transcript=Bradi4g44490.1 locus=Bradi4g44490 ID=Bradi4g44490.1.v3.1 annot-version=v3.1	Bradi_Seq18186	F:GO:0008138; P:GO:0006470	P:GO:0006470;F:GO:0008138	Y (0.997 | 1-22)	C	1	V5_BLAST_0.9SELF0.4OUT-REDO4-Cluster_166937	V5_UCLUSTfixed_0.90-Cluster_96165	-	-	-	-
pacid=32788995 transcript=Bradi4g44983.1 locus=Bradi4g44983 ID=Bradi4g44983.1.v3.1 annot-version=v3.1	Bradi_Seq18187		-	Y (0.869 | 1-28)	C	1	V5_BLAST_0.9SELF0.4OUT-REDO4-Cluster_26559	V5_UCLUSTfixed_0.90-Cluster_50003	-	-	-	-
pacid=32788996 transcript=Bradi4g44983.2 locus=Bradi4g44983 ID=Bradi4g44983.2.v3.1 annot-version=v3.1	Bradi_Seq18188		-	Y (0.869 | 1-28)	C	1	V5_BLAST_0.9SELF0.4OUT-REDO4-Cluster_26559	V5_UCLUSTfixed_0.90-Cluster_50003	-	-	-	-
pacid=32789057 transcript=Bradi4g44167.2 locus=Bradi4g44167 ID=Bradi4g44167.2.v3.1 annot-version=v3.1	Bradi_Seq18249		-	Y (0.825 | 1-60)	C	1	V5_BLAST_0.9SELF0.4OUT-REDO4-Cluster_160540	V5_UCLUSTfixed_0.90-Cluster_94574	-	-	-	-
pacid=32789064 transcript=Bradi4g42110.1 locus=Bradi4g42110 ID=Bradi4g42110.1.v3.1 annot-version=v3.1	Bradi_Seq18256		-	Y (0.963 | 1-30)	C	1	V5_BLAST_0.9SELF0.4OUT-REDO4-Cluster_170334	V5_UCLUSTfixed_0.90-Cluster_102970	-	-	-	-
pacid=32789089 transcript=Bradi4g27210.1 locus=Bradi4g27210 ID=Bradi4g27210.1.v3.1 annot-version=v3.1	Bradi_Seq18281		-	Y (0.999 | 1-29)	C	1	V5_BLAST_0.9SELF0.4OUT-REDO4-Cluster_170452	V5_UCLUSTfixed_0.90-Cluster_103069	-	-	-	-
pacid=32789096 transcript=Bradi4g04426.1 locus=Bradi4g04426 ID=Bradi4g04426.1.v3.1 annot-version=v3.1	Bradi_Seq18288		-	Y (0.744 | 1-28)	C	1	V5_BLAST_0.9SELF0.4OUT-REDO4-Cluster_26561	V5_UCLUSTfixed_0.90-Cluster_50162	-	-	-	-
pacid=32789101 transcript=Bradi4g42300.2 locus=Bradi4g42300 ID=Bradi4g42300.2.v3.1 annot-version=v3.1	Bradi_Seq18293	F:GO:0042578	F:GO:0042578	Y (1.0 | 1-41)	C	1	V5_BLAST_0.9SELF0.4OUT-REDO4-Cluster_159256	V5_UCLUSTfixed_0.90-Cluster_93492	-	-	-	-
pacid=32789109 transcript=Bradi4g13720.1 locus=Bradi4g13720 ID=Bradi4g13720.1.v3.1 annot-version=v3.1	Bradi_Seq18301	P:GO:0006351; C:GO:0005634; F:GO:0003899; F:GO:0003677	C:GO:0005634;F:GO:0003677;F:GO:0003899;P:GO:0006351	Y (0.757 | 1-39)	C	1	V5_BLAST_0.9SELF0.4OUT-REDO4-Cluster_161070	V5_UCLUSTfixed_0.90-Cluster_84972	-	-	UniqueCluster_36	X
pacid=32789114 transcript=Bradi4g35410.1 locus=Bradi4g35410 ID=Bradi4g35410.1.v3.1 annot-version=v3.1	Bradi_Seq18306		-	Y (0.997 | 1-24)	C	1	V5_BLAST_0.9SELF0.4OUT-REDO4-Cluster_156578	V5_UCLUSTfixed_0.90-Cluster_91562	-	-	-	-
pacid=32789115 transcript=Bradi4g17300.1 locus=Bradi4g17300 ID=Bradi4g17300.1.v3.1 annot-version=v3.1	Bradi_Seq18307	F:GO:0008270	F:GO:0008270	Y (0.892 | 1-37)	C	1	V5_BLAST_0.9SELF0.4OUT-REDO4-Cluster_28211	V5_UCLUSTfixed_0.90-Cluster_50546	-	-	-	-
pacid=32789119 transcript=Bradi4g07750.1 locus=Bradi4g07750 ID=Bradi4g07750.1.v3.1 annot-version=v3.1	Bradi_Seq18311		-	Y (0.995 | 1-28)	C	1	V5_BLAST_0.9SELF0.4OUT-REDO4-Cluster_150316	V5_UCLUSTfixed_0.90-Cluster_85333	-	-	-	-
pacid=32789173 transcript=Bradi4g27410.1 locus=Bradi4g27410 ID=Bradi4g27410.1.v3.1 annot-version=v3.1	Bradi_Seq18365		-	Y (0.973 | 1-62)	C	1	V5_BLAST_0.9SELF0.4OUT-REDO4-Cluster_159615	V5_UCLUSTfixed_0.90-Cluster_86099	-	-	-	-
pacid=32789183 transcript=Bradi4g17396.1 locus=Bradi4g17396 ID=Bradi4g17396.1.v3.1 annot-version=v3.1	Bradi_Seq18375		-	Y (0.792 | 1-62)	C	1	V5_BLAST_0.9SELF0.4OUT-REDO4-Cluster_26564	V5_UCLUSTfixed_0.90-Cluster_50005	-	-	-	-
pacid=32789184 transcript=Bradi4g17396.2 locus=Bradi4g17396 ID=Bradi4g17396.2.v3.1 annot-version=v3.1	Bradi_Seq18376		-	Y (0.792 | 1-62)	C	1	V5_BLAST_0.9SELF0.4OUT-REDO4-Cluster_26564	V5_UCLUSTfixed_0.90-Cluster_50005	-	-	-	-
pacid=32789191 transcript=Bradi4g08020.1 locus=Bradi4g08020 ID=Bradi4g08020.1.v3.1 annot-version=v3.1	Bradi_Seq18383	P:GO:0015979; C:GO:0009538; C:GO:0009522	C:GO:0009522;P:GO:0015979;C:GO:0009538	Y (1.0 | 1-41)	C	1	V5_BLAST_0.9SELF0.4OUT-REDO4-Cluster_163718	V5_UCLUSTfixed_0.90-Cluster_97173	-	-	-	-
pacid=32789197 transcript=Bradi4g01950.1 locus=Bradi4g01950 ID=Bradi4g01950.1.v3.1 annot-version=v3.1	Bradi_Seq18389	F:GO:0043565; P:GO:0006355; F:GO:0003700	F:GO:0003700;P:GO:0006355;F:GO:0043565	Y (0.945 | 1-62)	C	1	V5_BLAST_0.9SELF0.4OUT-REDO4-Cluster_170233	V5_UCLUSTfixed_0.90-Cluster_102872	-	-	-	-
pacid=32789216 transcript=Bradi4g41000.1 locus=Bradi4g41000 ID=Bradi4g41000.1.v3.1 annot-version=v3.1	Bradi_Seq18408	F:GO:0016746; P:GO:0008152	F:GO:0016746;P:GO:0008152	Y (0.992 | 1-52)	C	1	V5_BLAST_0.9SELF0.4OUT-REDO4-Cluster_163328	V5_UCLUSTfixed_0.90-Cluster_96762	-	-	-	-
pacid=32789226 transcript=Bradi4g34970.1 locus=Bradi4g34970 ID=Bradi4g34970.1.v3.1 annot-version=v3.1	Bradi_Seq18418		-	Y (0.979 | 1-47)	C	1	V5_BLAST_0.9SELF0.4OUT-REDO4-Cluster_163356	V5_UCLUSTfixed_0.90-Cluster_95890	-	-	-	-
pacid=32789231 transcript=Bradi4g32110.1 locus=Bradi4g32110 ID=Bradi4g32110.1.v3.1 annot-version=v3.1	Bradi_Seq18423		-	Y (0.895 | 1-41)	C	1	V5_BLAST_0.9SELF0.4OUT-REDO4-Cluster_167074	V5_UCLUSTfixed_0.90-Cluster_99842	-	-	-	-
pacid=32789238 transcript=Bradi4g08450.1 locus=Bradi4g08450 ID=Bradi4g08450.1.v3.1 annot-version=v3.1	Bradi_Seq18430		-	Y (0.896 | 1-49)	C	1	V5_BLAST_0.9SELF0.4OUT-REDO4-Cluster_164112	V5_UCLUSTfixed_0.90-Cluster_97602	-	-	-	-
pacid=32789249 transcript=Bradi4g01290.2 locus=Bradi4g01290 ID=Bradi4g01290.2.v3.1 annot-version=v3.1	Bradi_Seq18441		-	Y (0.999 | 1-35)	C	1	V5_BLAST_0.9SELF0.4OUT-REDO4-Cluster_26566	V5_UCLUSTfixed_0.90-Cluster_76776	-	-	-	-
pacid=32789280 transcript=Bradi4g32730.1 locus=Bradi4g32730 ID=Bradi4g32730.1.v3.1 annot-version=v3.1	Bradi_Seq18472	P:GO:0055085; C:GO:0016020; P:GO:0006814; F:GO:0005215	P:GO:0006814;P:GO:0055085;C:GO:0016020;F:GO:0005215	Y (0.988 | 1-60)	C	1	V5_BLAST_0.9SELF0.4OUT-REDO4-Cluster_163909	V5_UCLUSTfixed_0.90-Cluster_97073	-	-	-	-
pacid=32789286 transcript=Bradi4g23600.2 locus=Bradi4g23600 ID=Bradi4g23600.2.v3.1 annot-version=v3.1	Bradi_Seq18478	F:GO:0008408; F:GO:0003677; F:GO:0000166	F:GO:0000166;F:GO:0008408;F:GO:0003677	Y (0.867 | 1-56)	C	1	V5_BLAST_0.9SELF0.4OUT-REDO4-Cluster_170294	V5_UCLUSTfixed_0.90-Cluster_87212	-	-	-	-
pacid=32789287 transcript=Bradi4g23600.1 locus=Bradi4g23600 ID=Bradi4g23600.1.v3.1 annot-version=v3.1	Bradi_Seq18479	F:GO:0008408; F:GO:0003677; F:GO:0000166	F:GO:0000166;F:GO:0008408;F:GO:0003677	Y (0.867 | 1-56)	C	1	V5_BLAST_0.9SELF0.4OUT-REDO4-Cluster_170294	V5_UCLUSTfixed_0.90-Cluster_87212	-	-	-	-
pacid=32789296 transcript=Bradi4g13864.2 locus=Bradi4g13864 ID=Bradi4g13864.2.v3.1 annot-version=v3.1	Bradi_Seq18488	F:GO:0005515	F:GO:0005515	Y (0.904 | 1-23)	C	1	V5_BLAST_0.9SELF0.4OUT-REDO4-Cluster_26568	V5_UCLUSTfixed_0.90-Cluster_87822	-	-	-	-
pacid=32789308 transcript=Bradi4g38690.3 locus=Bradi4g38690 ID=Bradi4g38690.3.v3.1 annot-version=v3.1	Bradi_Seq18500	P:GO:0016567; F:GO:0004842; P:GO:0006468; F:GO:0005524; F:GO:0004672	F:GO:0004842;F:GO:0005524;F:GO:0004672;P:GO:0006468;P:GO:0016567	Y (0.872 | 1-21)	C	1	V5_BLAST_0.9SELF0.4OUT-REDO4-Cluster_150814	V5_UCLUSTfixed_0.90-Cluster_86005	-	-	-	-
pacid=32789309 transcript=Bradi4g38690.1 locus=Bradi4g38690 ID=Bradi4g38690.1.v3.1 annot-version=v3.1	Bradi_Seq18501	P:GO:0016567; F:GO:0004842; P:GO:0006468; F:GO:0005524; F:GO:0004672	F:GO:0004842;F:GO:0005524;F:GO:0004672;P:GO:0006468;P:GO:0016567	Y (0.872 | 1-21)	C	1	V5_BLAST_0.9SELF0.4OUT-REDO4-Cluster_26569	V5_UCLUSTfixed_0.90-Cluster_86005	-	-	-	-
pacid=32789316 transcript=Bradi4g04900.1 locus=Bradi4g04900 ID=Bradi4g04900.1.v3.1 annot-version=v3.1	Bradi_Seq18508		-	Y (0.995 | 1-59)	C	1	V5_BLAST_0.9SELF0.4OUT-REDO4-Cluster_26570	V5_UCLUSTfixed_0.90-Cluster_50006	-	-	-	-
pacid=32789317 transcript=Bradi4g04900.2 locus=Bradi4g04900 ID=Bradi4g04900.2.v3.1 annot-version=v3.1	Bradi_Seq18509		-	Y (0.995 | 1-58)	C	1	V5_BLAST_0.9SELF0.4OUT-REDO4-Cluster_26570	V5_UCLUSTfixed_0.90-Cluster_50006	-	-	-	-
pacid=32789325 transcript=Bradi4g08760.1 locus=Bradi4g08760 ID=Bradi4g08760.1.v3.1 annot-version=v3.1	Bradi_Seq18517		-	Y (0.997 | 1-51)	C	1	V5_BLAST_0.9SELF0.4OUT-REDO4-Cluster_163525	V5_UCLUSTfixed_0.90-Cluster_78985	-	-	-	-
pacid=32789341 transcript=Bradi4g22175.1 locus=Bradi4g22175 ID=Bradi4g22175.1.v3.1 annot-version=v3.1	Bradi_Seq18533		-	Y (0.854 | 1-23)	C	1	V5_BLAST_0.9SELF0.4OUT-REDO4-Cluster_26887	V5_UCLUSTfixed_0.90-Cluster_50108	-	-	-	-
pacid=32789354 transcript=Bradi4g43280.1 locus=Bradi4g43280 ID=Bradi4g43280.1.v3.1 annot-version=v3.1	Bradi_Seq18546	P:GO:0055114; F:GO:0016491	F:GO:0016491;P:GO:0055114	Y (0.99 | 1-51)	C	1	V5_BLAST_0.9SELF0.4OUT-REDO4-Cluster_168349	V5_UCLUSTfixed_0.90-Cluster_97469	-	-	-	-
pacid=32789363 transcript=Bradi4g34846.5 locus=Bradi4g34846 ID=Bradi4g34846.5.v3.1 annot-version=v3.1	Bradi_Seq18555	F:GO:0016747	F:GO:0016747	Y (0.999 | 1-23)	C	1	V5_BLAST_0.9SELF0.4OUT-REDO4-Cluster_162938	V5_UCLUSTfixed_0.90-Cluster_96361	-	-	-	-
pacid=32789364 transcript=Bradi4g34846.6 locus=Bradi4g34846 ID=Bradi4g34846.6.v3.1 annot-version=v3.1	Bradi_Seq18556	F:GO:0016747	F:GO:0016747	Y (0.999 | 1-23)	C	1	V5_BLAST_0.9SELF0.4OUT-REDO4-Cluster_162938	V5_UCLUSTfixed_0.90-Cluster_96361	-	-	-	-
pacid=32789365 transcript=Bradi4g34846.7 locus=Bradi4g34846 ID=Bradi4g34846.7.v3.1 annot-version=v3.1	Bradi_Seq18557	F:GO:0016747	F:GO:0016747	Y (0.999 | 1-23)	C	1	V5_BLAST_0.9SELF0.4OUT-REDO4-Cluster_162938	V5_UCLUSTfixed_0.90-Cluster_96361	-	-	-	-
pacid=32789371 transcript=Bradi4g33620.1 locus=Bradi4g33620 ID=Bradi4g33620.1.v3.1 annot-version=v3.1	Bradi_Seq18563		-	Y (0.978 | 1-26)	C	1	V5_BLAST_0.9SELF0.4OUT-REDO4-Cluster_26572	V5_UCLUSTfixed_0.90-Cluster_50050	-	-	-	-
pacid=32789396 transcript=Bradi4g29320.2 locus=Bradi4g29320 ID=Bradi4g29320.2.v3.1 annot-version=v3.1	Bradi_Seq18588		-	Y (0.797 | 1-71)	C	1	V5_BLAST_0.9SELF0.4OUT-REDO4-Cluster_163256	V5_UCLUSTfixed_0.90-Cluster_96690	-	-	-	-
pacid=32789403 transcript=Bradi4g34050.5 locus=Bradi4g34050 ID=Bradi4g34050.5.v3.1 annot-version=v3.1	Bradi_Seq18595	C:GO:0005634; F:GO:0003677; F:GO:0008270	C:GO:0005634;F:GO:0003677;F:GO:0008270	Y (0.902 | 1-42)	C	1	V5_BLAST_0.9SELF0.4OUT-REDO4-Cluster_169941	V5_UCLUSTfixed_0.90-Cluster_88158	-	UniqueCluster_1112	-	X
pacid=32789405 transcript=Bradi4g20470.2 locus=Bradi4g20470 ID=Bradi4g20470.2.v3.1 annot-version=v3.1	Bradi_Seq18597	F:GO:0016887; F:GO:0005524; P:GO:0019538	F:GO:0016887;F:GO:0005524;P:GO:0019538	Y (0.981 | 1-36)	C	1	V5_BLAST_0.9SELF0.4OUT-REDO4-Cluster_157049	V5_UCLUSTfixed_0.90-Cluster_102476	-	-	-	-
pacid=32789406 transcript=Bradi4g20470.1 locus=Bradi4g20470 ID=Bradi4g20470.1.v3.1 annot-version=v3.1	Bradi_Seq18598	F:GO:0016887; F:GO:0005524; P:GO:0019538	F:GO:0016887;F:GO:0005524;P:GO:0019538	Y (0.981 | 1-36)	C	1	V5_BLAST_0.9SELF0.4OUT-REDO4-Cluster_157049	V5_UCLUSTfixed_0.90-Cluster_102476	-	-	-	-
pacid=32789416 transcript=Bradi4g44320.1 locus=Bradi4g44320 ID=Bradi4g44320.1.v3.1 annot-version=v3.1	Bradi_Seq18608		-	Y (0.98 | 1-37)	C	1	V5_BLAST_0.9SELF0.4OUT-REDO4-Cluster_166527	V5_UCLUSTfixed_0.90-Cluster_99821	-	-	-	-
pacid=32789418 transcript=Bradi4g26660.2 locus=Bradi4g26660 ID=Bradi4g26660.2.v3.1 annot-version=v3.1	Bradi_Seq18610	F:GO:0008138; P:GO:0006470	P:GO:0006470;F:GO:0008138	Y (0.958 | 1-39)	C	1	V5_BLAST_0.9SELF0.4OUT-REDO4-Cluster_26574	V5_UCLUSTfixed_0.90-Cluster_88776	-	-	UniqueCluster_2336	X
pacid=32789419 transcript=Bradi4g26660.3 locus=Bradi4g26660 ID=Bradi4g26660.3.v3.1 annot-version=v3.1	Bradi_Seq18611	F:GO:0008138; P:GO:0006470	P:GO:0006470;F:GO:0008138	Y (0.958 | 1-39)	C	1	V5_BLAST_0.9SELF0.4OUT-REDO4-Cluster_153159	V5_UCLUSTfixed_0.90-Cluster_88776	-	-	UniqueCluster_2336	X
pacid=32789420 transcript=Bradi4g26660.4 locus=Bradi4g26660 ID=Bradi4g26660.4.v3.1 annot-version=v3.1	Bradi_Seq18612	F:GO:0008138; P:GO:0006470	P:GO:0006470;F:GO:0008138	Y (0.958 | 1-39)	C	1	V5_BLAST_0.9SELF0.4OUT-REDO4-Cluster_153159	V5_UCLUSTfixed_0.90-Cluster_88776	-	-	UniqueCluster_2336	X
pacid=32789434 transcript=Bradi4g33681.1 locus=Bradi4g33681 ID=Bradi4g33681.1.v3.1 annot-version=v3.1	Bradi_Seq18626		-	Y (0.907 | 1-23)	C	1	V5_BLAST_0.9SELF0.4OUT-REDO4-Cluster_26575	V5_UCLUSTfixed_0.90-Cluster_50007	-	-	-	-
pacid=32789435 transcript=Bradi4g40760.1 locus=Bradi4g40760 ID=Bradi4g40760.1.v3.1 annot-version=v3.1	Bradi_Seq18627		-	Y (0.993 | 1-41)	C	1	V5_BLAST_0.9SELF0.4OUT-REDO4-Cluster_163764	V5_UCLUSTfixed_0.90-Cluster_97223	-	-	-	-
pacid=32789464 transcript=Bradi4g16063.2 locus=Bradi4g16063 ID=Bradi4g16063.2.v3.1 annot-version=v3.1	Bradi_Seq18656		-	Y (0.993 | 1-45)	C	1	V5_BLAST_0.9SELF0.4OUT-REDO4-Cluster_26576	V5_UCLUSTfixed_0.90-Cluster_50008	-	-	-	-
pacid=32789496 transcript=Bradi4g04670.2 locus=Bradi4g04670 ID=Bradi4g04670.2.v3.1 annot-version=v3.1	Bradi_Seq18688	P:GO:0034755; C:GO:0016021; F:GO:0005381	F:GO:0005381;C:GO:0016021;P:GO:0034755	Y (1.0 | 1-41)	C	1	V5_BLAST_0.9SELF0.4OUT-REDO4-Cluster_162839	V5_UCLUSTfixed_0.90-Cluster_96262	-	-	-	-
pacid=32789511 transcript=Bradi4g14787.1 locus=Bradi4g14787 ID=Bradi4g14787.1.v3.1 annot-version=v3.1	Bradi_Seq18703		-	Y (0.984 | 1-38)	C	1	V5_BLAST_0.9SELF0.4OUT-REDO4-Cluster_26578	V5_UCLUSTfixed_0.90-Cluster_11994	-	-	-	-
pacid=32789615 transcript=Bradi4g08500.2 locus=Bradi4g08500 ID=Bradi4g08500.2.v3.1 annot-version=v3.1	Bradi_Seq18807		-	Y (1.0 | 1-51)	C	1	V5_BLAST_0.9SELF0.4OUT-REDO4-Cluster_166031	V5_UCLUSTfixed_0.90-Cluster_96577	-	-	-	-
pacid=32789616 transcript=Bradi4g08500.3 locus=Bradi4g08500 ID=Bradi4g08500.3.v3.1 annot-version=v3.1	Bradi_Seq18808		-	Y (1.0 | 1-51)	C	1	V5_BLAST_0.9SELF0.4OUT-REDO4-Cluster_166031	V5_UCLUSTfixed_0.90-Cluster_96577	-	-	-	-
pacid=32789617 transcript=Bradi4g08500.4 locus=Bradi4g08500 ID=Bradi4g08500.4.v3.1 annot-version=v3.1	Bradi_Seq18809		-	Y (1.0 | 1-51)	C	1	V5_BLAST_0.9SELF0.4OUT-REDO4-Cluster_166031	V5_UCLUSTfixed_0.90-Cluster_96577	-	-	-	-
pacid=32789644 transcript=Bradi4g32983.1 locus=Bradi4g32983 ID=Bradi4g32983.1.v3.1 annot-version=v3.1	Bradi_Seq18836		-	Y (0.997 | 1-44)	C	1	V5_BLAST_0.9SELF0.4OUT-REDO4-Cluster_26583	V5_UCLUSTfixed_0.90-Cluster_11995	-	-	-	-
pacid=32789708 transcript=Bradi4g14020.1 locus=Bradi4g14020 ID=Bradi4g14020.1.v3.1 annot-version=v3.1	Bradi_Seq18900	F:GO:0016887; F:GO:0005524	F:GO:0016887;F:GO:0005524	Y (0.998 | 1-41)	C	1	V5_BLAST_0.9SELF0.4OUT-REDO4-Cluster_164128	V5_UCLUSTfixed_0.90-Cluster_97619	-	-	-	-
pacid=32789731 transcript=Bradi4g25520.1 locus=Bradi4g25520 ID=Bradi4g25520.1.v3.1 annot-version=v3.1	Bradi_Seq18923		-	Y (0.937 | 1-56)	C	1	V5_BLAST_0.9SELF0.4OUT-REDO4-Cluster_167912	V5_UCLUSTfixed_0.90-Cluster_50013	-	-	-	-
pacid=32789732 transcript=Bradi4g25520.2 locus=Bradi4g25520 ID=Bradi4g25520.2.v3.1 annot-version=v3.1	Bradi_Seq18924		-	Y (0.937 | 1-56)	C	1	V5_BLAST_0.9SELF0.4OUT-REDO4-Cluster_167912	V5_UCLUSTfixed_0.90-Cluster_50013	-	-	-	-
pacid=32789733 transcript=Bradi4g25520.3 locus=Bradi4g25520 ID=Bradi4g25520.3.v3.1 annot-version=v3.1	Bradi_Seq18925		-	Y (0.937 | 1-56)	C	1	V5_BLAST_0.9SELF0.4OUT-REDO4-Cluster_167912	V5_UCLUSTfixed_0.90-Cluster_50013	-	-	-	-
pacid=32789734 transcript=Bradi4g25520.4 locus=Bradi4g25520 ID=Bradi4g25520.4.v3.1 annot-version=v3.1	Bradi_Seq18926		-	Y (0.937 | 1-56)	C	1	V5_BLAST_0.9SELF0.4OUT-REDO4-Cluster_167912	V5_UCLUSTfixed_0.90-Cluster_50013	-	-	-	-
pacid=32789735 transcript=Bradi4g25520.5 locus=Bradi4g25520 ID=Bradi4g25520.5.v3.1 annot-version=v3.1	Bradi_Seq18927		-	Y (0.937 | 1-56)	C	1	V5_BLAST_0.9SELF0.4OUT-REDO4-Cluster_167912	V5_UCLUSTfixed_0.90-Cluster_50013	-	-	-	-
pacid=32789737 transcript=Bradi4g39110.1 locus=Bradi4g39110 ID=Bradi4g39110.1.v3.1 annot-version=v3.1	Bradi_Seq18929		-	Y (1.0 | 1-61)	C	1	V5_BLAST_0.9SELF0.4OUT-REDO4-Cluster_162711	V5_UCLUSTfixed_0.90-Cluster_96131	-	-	-	-
pacid=32789760 transcript=Bradi4g44151.1 locus=Bradi4g44151 ID=Bradi4g44151.1.v3.1 annot-version=v3.1	Bradi_Seq18952		-	Y (0.996 | 1-30)	C	1	V5_BLAST_0.9SELF0.4OUT-REDO4-Cluster_26585	V5_UCLUSTfixed_0.90-Cluster_50014	-	-	-	-
pacid=32789766 transcript=Bradi4g06323.1 locus=Bradi4g06323 ID=Bradi4g06323.1.v3.1 annot-version=v3.1	Bradi_Seq18958		-	Y (0.988 | 1-30)	C	1	V5_BLAST_0.9SELF0.4OUT-REDO4-Cluster_26586	V5_UCLUSTfixed_0.90-Cluster_50015	-	-	-	-
pacid=32789767 transcript=Bradi4g06323.2 locus=Bradi4g06323 ID=Bradi4g06323.2.v3.1 annot-version=v3.1	Bradi_Seq18959		-	Y (0.988 | 1-30)	C	1	V5_BLAST_0.9SELF0.4OUT-REDO4-Cluster_26586	V5_UCLUSTfixed_0.90-Cluster_50015	-	-	-	-
pacid=32789779 transcript=Bradi4g40710.1 locus=Bradi4g40710 ID=Bradi4g40710.1.v3.1 annot-version=v3.1	Bradi_Seq18971	C:GO:0019898; P:GO:0015979; C:GO:0009654; C:GO:0009523; F:GO:0005509	F:GO:0005509;C:GO:0009523;C:GO:0009654;P:GO:0015979;C:GO:0019898	Y (0.994 | 1-28)	C	1	V5_BLAST_0.9SELF0.4OUT-REDO4-Cluster_163314	V5_UCLUSTfixed_0.90-Cluster_96745	-	-	-	-
pacid=32789780 transcript=Bradi4g40710.2 locus=Bradi4g40710 ID=Bradi4g40710.2.v3.1 annot-version=v3.1	Bradi_Seq18972	C:GO:0019898; P:GO:0015979; C:GO:0009654; C:GO:0009523; F:GO:0005509	F:GO:0005509;C:GO:0009523;C:GO:0009654;P:GO:0015979;C:GO:0019898	Y (0.994 | 1-28)	C	1	V5_BLAST_0.9SELF0.4OUT-REDO4-Cluster_163314	V5_UCLUSTfixed_0.90-Cluster_96745	-	-	-	-
pacid=32789800 transcript=Bradi4g31990.1 locus=Bradi4g31990 ID=Bradi4g31990.1.v3.1 annot-version=v3.1	Bradi_Seq18992	C:GO:0016021; F:GO:0004252; P:GO:0006508	P:GO:0006508;C:GO:0016021;F:GO:0004252	Y (0.715 | 1-70)	C	1	V5_BLAST_0.9SELF0.4OUT-REDO4-Cluster_164928	V5_UCLUSTfixed_0.90-Cluster_98374	-	-	-	-
pacid=32789804 transcript=Bradi4g35470.2 locus=Bradi4g35470 ID=Bradi4g35470.2.v3.1 annot-version=v3.1	Bradi_Seq18996		-	Y (0.999 | 1-34)	C	1	V5_BLAST_0.9SELF0.4OUT-REDO4-Cluster_163509	V5_UCLUSTfixed_0.90-Cluster_96949	-	-	-	-
pacid=32789812 transcript=Bradi4g36310.1 locus=Bradi4g36310 ID=Bradi4g36310.1.v3.1 annot-version=v3.1	Bradi_Seq19004	P:GO:0008152; F:GO:0004807	P:GO:0008152;F:GO:0004807	Y (0.967 | 1-41)	C	1	V5_BLAST_0.9SELF0.4OUT-REDO4-Cluster_163554	V5_UCLUSTfixed_0.90-Cluster_96997	-	-	-	-
pacid=32789829 transcript=Bradi4g27450.1 locus=Bradi4g27450 ID=Bradi4g27450.1.v3.1 annot-version=v3.1	Bradi_Seq19021	F:GO:0016597; P:GO:0008152; P:GO:0055114; F:GO:0050661; F:GO:0016491; P:GO:0006520	F:GO:0050661;F:GO:0016491;P:GO:0008152;P:GO:0006520;P:GO:0055114;F:GO:0016597	Y (1.0 | 1-24)	C	1	V5_BLAST_0.9SELF0.4OUT-REDO4-Cluster_165711	V5_UCLUSTfixed_0.90-Cluster_99076	-	-	-	-
pacid=32789830 transcript=Bradi4g27450.2 locus=Bradi4g27450 ID=Bradi4g27450.2.v3.1 annot-version=v3.1	Bradi_Seq19022	F:GO:0016597; P:GO:0008152; P:GO:0055114; F:GO:0050661; F:GO:0016491; P:GO:0006520	F:GO:0050661;F:GO:0016491;P:GO:0008152;P:GO:0006520;P:GO:0055114;F:GO:0016597	Y (1.0 | 1-24)	C	1	V5_BLAST_0.9SELF0.4OUT-REDO4-Cluster_165711	V5_UCLUSTfixed_0.90-Cluster_99076	-	-	-	-
pacid=32789892 transcript=Bradi4g02836.1 locus=Bradi4g02836 ID=Bradi4g02836.1.v3.1 annot-version=v3.1	Bradi_Seq19084		-	Y (0.993 | 1-34)	C	1	V5_BLAST_0.9SELF0.4OUT-REDO4-Cluster_164041	V5_UCLUSTfixed_0.90-Cluster_97531	-	-	-	-
pacid=32789895 transcript=Bradi4g32070.1 locus=Bradi4g32070 ID=Bradi4g32070.1.v3.1 annot-version=v3.1	Bradi_Seq19087		-	Y (0.863 | 1-32)	C	1	V5_BLAST_0.9SELF0.4OUT-REDO4-Cluster_150848	V5_UCLUSTfixed_0.90-Cluster_86048	-	-	-	-
pacid=32789909 transcript=Bradi4g12889.1 locus=Bradi4g12889 ID=Bradi4g12889.1.v3.1 annot-version=v3.1	Bradi_Seq19101	F:GO:0005515	F:GO:0005515	Y (0.943 | 1-50)	C	1	V5_BLAST_0.9SELF0.4OUT-REDO4-Cluster_160134	V5_UCLUSTfixed_0.90-Cluster_88219	-	UniqueCluster_125	-	X
pacid=32789920 transcript=Bradi4g00780.1 locus=Bradi4g00780 ID=Bradi4g00780.1.v3.1 annot-version=v3.1	Bradi_Seq19112		-	Y (0.739 | 1-51)	C	1	V5_BLAST_0.9SELF0.4OUT-REDO4-Cluster_150156	V5_UCLUSTfixed_0.90-Cluster_85109	-	UniqueCluster_1571	-	X
pacid=32789929 transcript=Bradi4g16590.3 locus=Bradi4g16590 ID=Bradi4g16590.3.v3.1 annot-version=v3.1	Bradi_Seq19121		-	Y (0.999 | 1-51)	C	1	V5_BLAST_0.9SELF0.4OUT-REDO4-Cluster_151589	V5_UCLUSTfixed_0.90-Cluster_50016	-	-	-	-
pacid=32789942 transcript=Bradi4g27327.1 locus=Bradi4g27327 ID=Bradi4g27327.1.v3.1 annot-version=v3.1	Bradi_Seq19134		-	Y (0.993 | 1-51)	C	1	V5_BLAST_0.9SELF0.4OUT-REDO4-Cluster_163877	V5_UCLUSTfixed_0.90-Cluster_85830	-	-	-	-
pacid=32789949 transcript=Bradi4g21984.1 locus=Bradi4g21984 ID=Bradi4g21984.1.v3.1 annot-version=v3.1	Bradi_Seq19141		-	Y (0.979 | 1-22)	C	1	V5_BLAST_0.9SELF0.4OUT-REDO4-Cluster_27017	V5_UCLUSTfixed_0.90-Cluster_50150	-	-	-	-
pacid=32789971 transcript=Bradi4g38440.7 locus=Bradi4g38440 ID=Bradi4g38440.7.v3.1 annot-version=v3.1	Bradi_Seq19163		-	Y (1.0 | 1-25)	C	1	V5_BLAST_0.9SELF0.4OUT-REDO4-Cluster_169890	V5_UCLUSTfixed_0.90-Cluster_102584	-	-	-	-
pacid=32789972 transcript=Bradi4g38440.8 locus=Bradi4g38440 ID=Bradi4g38440.8.v3.1 annot-version=v3.1	Bradi_Seq19164		-	Y (1.0 | 1-25)	C	1	V5_BLAST_0.9SELF0.4OUT-REDO4-Cluster_26588	V5_UCLUSTfixed_0.90-Cluster_102584	-	-	-	-
pacid=32789987 transcript=Bradi4g36020.1 locus=Bradi4g36020 ID=Bradi4g36020.1.v3.1 annot-version=v3.1	Bradi_Seq19179		-	Y (0.975 | 1-24)	C	1	V5_BLAST_0.9SELF0.4OUT-REDO4-Cluster_158595	V5_UCLUSTfixed_0.90-Cluster_60306	-	-	-	-
pacid=32790012 transcript=Bradi4g31257.1 locus=Bradi4g31257 ID=Bradi4g31257.1.v3.1 annot-version=v3.1	Bradi_Seq19204	C:GO:0016020; P:GO:0009765	C:GO:0016020;P:GO:0009765	Y (0.999 | 1-29)	C	1	V5_BLAST_0.9SELF0.4OUT-REDO4-Cluster_163271	V5_UCLUSTfixed_0.90-Cluster_96405	-	-	-	-
pacid=32790031 transcript=Bradi4g31790.1 locus=Bradi4g31790 ID=Bradi4g31790.1.v3.1 annot-version=v3.1	Bradi_Seq19223	C:GO:0016020; P:GO:0006886; P:GO:0006605	P:GO:0006605;C:GO:0016020;P:GO:0006886	Y (1.0 | 1-71)	C	1	V5_BLAST_0.9SELF0.4OUT-REDO4-Cluster_158651	V5_UCLUSTfixed_0.90-Cluster_85999	-	-	-	-
pacid=32790032 transcript=Bradi4g31790.2 locus=Bradi4g31790 ID=Bradi4g31790.2.v3.1 annot-version=v3.1	Bradi_Seq19224	C:GO:0016020; P:GO:0006886; P:GO:0006605	P:GO:0006605;C:GO:0016020;P:GO:0006886	Y (1.0 | 1-71)	C	1	V5_BLAST_0.9SELF0.4OUT-REDO4-Cluster_158651	V5_UCLUSTfixed_0.90-Cluster_85999	-	-	-	-
pacid=32790057 transcript=Bradi4g22110.1 locus=Bradi4g22110 ID=Bradi4g22110.1.v3.1 annot-version=v3.1	Bradi_Seq19249	P:GO:0006508; F:GO:0004176; P:GO:0030163; F:GO:0005524; F:GO:0004252	F:GO:0005524;P:GO:0030163;P:GO:0006508;F:GO:0004252;F:GO:0004176	Y (0.993 | 1-52)	C	1	V5_BLAST_0.9SELF0.4OUT-REDO4-Cluster_168772	V5_UCLUSTfixed_0.90-Cluster_101660	-	-	-	-
pacid=32790058 transcript=Bradi4g22110.2 locus=Bradi4g22110 ID=Bradi4g22110.2.v3.1 annot-version=v3.1	Bradi_Seq19250	P:GO:0030163; F:GO:0005524; F:GO:0004252; F:GO:0004176	F:GO:0005524;P:GO:0030163;F:GO:0004252;F:GO:0004176	Y (0.993 | 1-52)	C	1	V5_BLAST_0.9SELF0.4OUT-REDO4-Cluster_168772	V5_UCLUSTfixed_0.90-Cluster_101660	-	-	-	-
pacid=32790067 transcript=Bradi4g40364.1 locus=Bradi4g40364 ID=Bradi4g40364.1.v3.1 annot-version=v3.1	Bradi_Seq19259		-	Y (0.999 | 1-22)	C	1	V5_BLAST_0.9SELF0.4OUT-REDO4-Cluster_155667	V5_UCLUSTfixed_0.90-Cluster_50265	-	-	-	-
pacid=32790077 transcript=Bradi4g04810.2 locus=Bradi4g04810 ID=Bradi4g04810.2.v3.1 annot-version=v3.1	Bradi_Seq19269	F:GO:0009982; P:GO:0009451; F:GO:0003723; P:GO:0001522	P:GO:0001522;F:GO:0003723;P:GO:0009451;F:GO:0009982	Y (0.999 | 1-32)	C	1	V5_BLAST_0.9SELF0.4OUT-REDO4-Cluster_162842	V5_UCLUSTfixed_0.90-Cluster_96265	-	-	-	-
pacid=32790078 transcript=Bradi4g04810.4 locus=Bradi4g04810 ID=Bradi4g04810.4.v3.1 annot-version=v3.1	Bradi_Seq19270	F:GO:0009982; P:GO:0009451; F:GO:0003723; P:GO:0001522	P:GO:0001522;F:GO:0003723;P:GO:0009451;F:GO:0009982	Y (0.999 | 1-32)	C	1	V5_BLAST_0.9SELF0.4OUT-REDO4-Cluster_162842	V5_UCLUSTfixed_0.90-Cluster_96265	-	-	-	-
pacid=32790079 transcript=Bradi4g04810.5 locus=Bradi4g04810 ID=Bradi4g04810.5.v3.1 annot-version=v3.1	Bradi_Seq19271	F:GO:0009982; P:GO:0009451; F:GO:0003723; P:GO:0001522	P:GO:0001522;F:GO:0003723;P:GO:0009451;F:GO:0009982	Y (0.999 | 1-32)	C	1	V5_BLAST_0.9SELF0.4OUT-REDO4-Cluster_162842	V5_UCLUSTfixed_0.90-Cluster_96265	-	-	-	-
pacid=32790080 transcript=Bradi4g04810.3 locus=Bradi4g04810 ID=Bradi4g04810.3.v3.1 annot-version=v3.1	Bradi_Seq19272	F:GO:0009982; P:GO:0009451; F:GO:0003723; P:GO:0001522	P:GO:0001522;F:GO:0003723;P:GO:0009451;F:GO:0009982	Y (0.999 | 1-32)	C	1	V5_BLAST_0.9SELF0.4OUT-REDO4-Cluster_162842	V5_UCLUSTfixed_0.90-Cluster_96265	-	-	-	-
pacid=32790086 transcript=Bradi4g13226.1 locus=Bradi4g13226 ID=Bradi4g13226.1.v3.1 annot-version=v3.1	Bradi_Seq19278		-	Y (0.999 | 1-22)	C	1	V5_BLAST_0.9SELF0.4OUT-REDO4-Cluster_28294	V5_UCLUSTfixed_0.90-Cluster_50574	-	-	-	-
pacid=32790092 transcript=Bradi4g10064.1 locus=Bradi4g10064 ID=Bradi4g10064.1.v3.1 annot-version=v3.1	Bradi_Seq19284		-	Y (1.0 | 1-30)	C	1	V5_BLAST_0.9SELF0.4OUT-REDO4-Cluster_164149	V5_UCLUSTfixed_0.90-Cluster_50018	-	-	-	-
pacid=32790093 transcript=Bradi4g10064.2 locus=Bradi4g10064 ID=Bradi4g10064.2.v3.1 annot-version=v3.1	Bradi_Seq19285		-	Y (1.0 | 1-30)	C	1	V5_BLAST_0.9SELF0.4OUT-REDO4-Cluster_164149	V5_UCLUSTfixed_0.90-Cluster_50018	-	-	-	-
pacid=32790097 transcript=Bradi4g35250.17 locus=Bradi4g35250 ID=Bradi4g35250.17.v3.1 annot-version=v3.1	Bradi_Seq19289	F:GO:0003676	F:GO:0003676	Y (0.728 | 1-60)	C	1	V5_BLAST_0.9SELF0.4OUT-REDO4-Cluster_168970	V5_UCLUSTfixed_0.90-Cluster_84374	-	UniqueCluster_3357	-	X
pacid=32790098 transcript=Bradi4g35250.22 locus=Bradi4g35250 ID=Bradi4g35250.22.v3.1 annot-version=v3.1	Bradi_Seq19290	F:GO:0003676	F:GO:0003676	Y (0.728 | 1-60)	C	1	V5_BLAST_0.9SELF0.4OUT-REDO4-Cluster_168970	V5_UCLUSTfixed_0.90-Cluster_84374	-	UniqueCluster_3357	-	X
pacid=32790099 transcript=Bradi4g35250.21 locus=Bradi4g35250 ID=Bradi4g35250.21.v3.1 annot-version=v3.1	Bradi_Seq19291	F:GO:0003676	F:GO:0003676	Y (0.728 | 1-60)	C	1	V5_BLAST_0.9SELF0.4OUT-REDO4-Cluster_168970	V5_UCLUSTfixed_0.90-Cluster_84374	-	UniqueCluster_3357	-	X
pacid=32790100 transcript=Bradi4g35250.20 locus=Bradi4g35250 ID=Bradi4g35250.20.v3.1 annot-version=v3.1	Bradi_Seq19292	F:GO:0003676	F:GO:0003676	Y (0.728 | 1-60)	C	1	V5_BLAST_0.9SELF0.4OUT-REDO4-Cluster_168970	V5_UCLUSTfixed_0.90-Cluster_84374	-	UniqueCluster_3357	-	X
pacid=32790101 transcript=Bradi4g35250.1 locus=Bradi4g35250 ID=Bradi4g35250.1.v3.1 annot-version=v3.1	Bradi_Seq19293	F:GO:0003676	F:GO:0003676	Y (0.728 | 1-60)	C	1	V5_BLAST_0.9SELF0.4OUT-REDO4-Cluster_168970	V5_UCLUSTfixed_0.90-Cluster_84374	-	UniqueCluster_3357	-	X
pacid=32790102 transcript=Bradi4g35250.18 locus=Bradi4g35250 ID=Bradi4g35250.18.v3.1 annot-version=v3.1	Bradi_Seq19294	F:GO:0003676	F:GO:0003676	Y (0.728 | 1-60)	C	1	V5_BLAST_0.9SELF0.4OUT-REDO4-Cluster_168970	V5_UCLUSTfixed_0.90-Cluster_84374	-	UniqueCluster_3357	-	X
pacid=32790103 transcript=Bradi4g35250.19 locus=Bradi4g35250 ID=Bradi4g35250.19.v3.1 annot-version=v3.1	Bradi_Seq19295	F:GO:0003676	F:GO:0003676	Y (0.728 | 1-60)	C	1	V5_BLAST_0.9SELF0.4OUT-REDO4-Cluster_168970	V5_UCLUSTfixed_0.90-Cluster_84374	-	UniqueCluster_3357	-	X
pacid=32790104 transcript=Bradi4g35250.7 locus=Bradi4g35250 ID=Bradi4g35250.7.v3.1 annot-version=v3.1	Bradi_Seq19296	F:GO:0003676	F:GO:0003676	Y (0.728 | 1-60)	C	1	V5_BLAST_0.9SELF0.4OUT-REDO4-Cluster_168970	V5_UCLUSTfixed_0.90-Cluster_84374	-	UniqueCluster_3357	-	X
pacid=32790105 transcript=Bradi4g35250.27 locus=Bradi4g35250 ID=Bradi4g35250.27.v3.1 annot-version=v3.1	Bradi_Seq19297	F:GO:0003676	F:GO:0003676	Y (0.728 | 1-60)	C	1	V5_BLAST_0.9SELF0.4OUT-REDO4-Cluster_168970	V5_UCLUSTfixed_0.90-Cluster_84374	-	UniqueCluster_3357	-	X
pacid=32790106 transcript=Bradi4g35250.26 locus=Bradi4g35250 ID=Bradi4g35250.26.v3.1 annot-version=v3.1	Bradi_Seq19298	F:GO:0003676	F:GO:0003676	Y (0.728 | 1-60)	C	1	V5_BLAST_0.9SELF0.4OUT-REDO4-Cluster_168970	V5_UCLUSTfixed_0.90-Cluster_84374	-	UniqueCluster_3357	-	X
pacid=32790107 transcript=Bradi4g35250.25 locus=Bradi4g35250 ID=Bradi4g35250.25.v3.1 annot-version=v3.1	Bradi_Seq19299	F:GO:0003676	F:GO:0003676	Y (0.728 | 1-60)	C	1	V5_BLAST_0.9SELF0.4OUT-REDO4-Cluster_168970	V5_UCLUSTfixed_0.90-Cluster_84374	-	UniqueCluster_3357	-	X
pacid=32790108 transcript=Bradi4g35250.24 locus=Bradi4g35250 ID=Bradi4g35250.24.v3.1 annot-version=v3.1	Bradi_Seq19300	F:GO:0003676	F:GO:0003676	Y (0.728 | 1-60)	C	1	V5_BLAST_0.9SELF0.4OUT-REDO4-Cluster_168970	V5_UCLUSTfixed_0.90-Cluster_84374	-	UniqueCluster_3357	-	X
pacid=32790109 transcript=Bradi4g35250.23 locus=Bradi4g35250 ID=Bradi4g35250.23.v3.1 annot-version=v3.1	Bradi_Seq19301	F:GO:0003676	F:GO:0003676	Y (0.728 | 1-60)	C	1	V5_BLAST_0.9SELF0.4OUT-REDO4-Cluster_168970	V5_UCLUSTfixed_0.90-Cluster_84374	-	UniqueCluster_3357	-	X
pacid=32790110 transcript=Bradi4g35250.8 locus=Bradi4g35250 ID=Bradi4g35250.8.v3.1 annot-version=v3.1	Bradi_Seq19302	F:GO:0003676	F:GO:0003676	Y (0.728 | 1-60)	C	1	V5_BLAST_0.9SELF0.4OUT-REDO4-Cluster_168970	V5_UCLUSTfixed_0.90-Cluster_84374	-	UniqueCluster_3357	-	X
pacid=32790111 transcript=Bradi4g35250.13 locus=Bradi4g35250 ID=Bradi4g35250.13.v3.1 annot-version=v3.1	Bradi_Seq19303	F:GO:0003676	F:GO:0003676	Y (0.728 | 1-60)	C	1	V5_BLAST_0.9SELF0.4OUT-REDO4-Cluster_26592	V5_UCLUSTfixed_0.90-Cluster_84374	-	UniqueCluster_3357	-	X
pacid=32790112 transcript=Bradi4g35250.11 locus=Bradi4g35250 ID=Bradi4g35250.11.v3.1 annot-version=v3.1	Bradi_Seq19304	F:GO:0003676	F:GO:0003676	Y (0.728 | 1-60)	C	1	V5_BLAST_0.9SELF0.4OUT-REDO4-Cluster_168970	V5_UCLUSTfixed_0.90-Cluster_84374	-	UniqueCluster_3357	-	X
pacid=32790113 transcript=Bradi4g35250.29 locus=Bradi4g35250 ID=Bradi4g35250.29.v3.1 annot-version=v3.1	Bradi_Seq19305	F:GO:0003676	F:GO:0003676	Y (0.728 | 1-60)	C	1	V5_BLAST_0.9SELF0.4OUT-REDO4-Cluster_168970	V5_UCLUSTfixed_0.90-Cluster_84374	-	UniqueCluster_3357	-	X
pacid=32790114 transcript=Bradi4g35250.12 locus=Bradi4g35250 ID=Bradi4g35250.12.v3.1 annot-version=v3.1	Bradi_Seq19306	F:GO:0003676	F:GO:0003676	Y (0.728 | 1-60)	C	1	V5_BLAST_0.9SELF0.4OUT-REDO4-Cluster_168970	V5_UCLUSTfixed_0.90-Cluster_84374	-	UniqueCluster_3357	-	X
pacid=32790115 transcript=Bradi4g35250.28 locus=Bradi4g35250 ID=Bradi4g35250.28.v3.1 annot-version=v3.1	Bradi_Seq19307	F:GO:0003676	F:GO:0003676	Y (0.728 | 1-60)	C	1	V5_BLAST_0.9SELF0.4OUT-REDO4-Cluster_168970	V5_UCLUSTfixed_0.90-Cluster_84374	-	UniqueCluster_3357	-	X
pacid=32790116 transcript=Bradi4g35250.14 locus=Bradi4g35250 ID=Bradi4g35250.14.v3.1 annot-version=v3.1	Bradi_Seq19308	F:GO:0003676	F:GO:0003676	Y (0.728 | 1-60)	C	1	V5_BLAST_0.9SELF0.4OUT-REDO4-Cluster_168970	V5_UCLUSTfixed_0.90-Cluster_84374	-	UniqueCluster_3357	-	X
pacid=32790117 transcript=Bradi4g35250.16 locus=Bradi4g35250 ID=Bradi4g35250.16.v3.1 annot-version=v3.1	Bradi_Seq19309	F:GO:0003676	F:GO:0003676	Y (0.728 | 1-60)	C	1	V5_BLAST_0.9SELF0.4OUT-REDO4-Cluster_168970	V5_UCLUSTfixed_0.90-Cluster_84374	-	UniqueCluster_3357	-	X
pacid=32790118 transcript=Bradi4g35250.32 locus=Bradi4g35250 ID=Bradi4g35250.32.v3.1 annot-version=v3.1	Bradi_Seq19310	F:GO:0003676	F:GO:0003676	Y (0.728 | 1-60)	C	1	V5_BLAST_0.9SELF0.4OUT-REDO4-Cluster_168970	V5_UCLUSTfixed_0.90-Cluster_84374	-	UniqueCluster_3357	-	X
pacid=32790119 transcript=Bradi4g35250.15 locus=Bradi4g35250 ID=Bradi4g35250.15.v3.1 annot-version=v3.1	Bradi_Seq19311	F:GO:0003676	F:GO:0003676	Y (0.728 | 1-60)	C	1	V5_BLAST_0.9SELF0.4OUT-REDO4-Cluster_168970	V5_UCLUSTfixed_0.90-Cluster_84374	-	UniqueCluster_3357	-	X
pacid=32790120 transcript=Bradi4g35250.31 locus=Bradi4g35250 ID=Bradi4g35250.31.v3.1 annot-version=v3.1	Bradi_Seq19312	F:GO:0003676	F:GO:0003676	Y (0.728 | 1-60)	C	1	V5_BLAST_0.9SELF0.4OUT-REDO4-Cluster_168970	V5_UCLUSTfixed_0.90-Cluster_84374	-	UniqueCluster_3357	-	X
pacid=32790121 transcript=Bradi4g35250.30 locus=Bradi4g35250 ID=Bradi4g35250.30.v3.1 annot-version=v3.1	Bradi_Seq19313	F:GO:0003676	F:GO:0003676	Y (0.728 | 1-60)	C	1	V5_BLAST_0.9SELF0.4OUT-REDO4-Cluster_168970	V5_UCLUSTfixed_0.90-Cluster_84374	-	UniqueCluster_3357	-	X
pacid=32790141 transcript=Bradi4g27550.1 locus=Bradi4g27550 ID=Bradi4g27550.1.v3.1 annot-version=v3.1	Bradi_Seq19333		-	Y (0.999 | 1-34)	C	1	V5_BLAST_0.9SELF0.4OUT-REDO4-Cluster_163185	V5_UCLUSTfixed_0.90-Cluster_96610	-	-	-	-
pacid=32790159 transcript=Bradi4g16611.1 locus=Bradi4g16611 ID=Bradi4g16611.1.v3.1 annot-version=v3.1	Bradi_Seq19351	F:GO:0003676	F:GO:0003676	Y (0.768 | 1-40)	C	1	V5_BLAST_0.9SELF0.4OUT-REDO4-Cluster_169121	V5_UCLUSTfixed_0.90-Cluster_101931	-	-	-	-
pacid=32790231 transcript=Bradi4g35221.3 locus=Bradi4g35221 ID=Bradi4g35221.3.v3.1 annot-version=v3.1	Bradi_Seq19423		-	Y (0.987 | 1-61)	C	1	V5_BLAST_0.9SELF0.4OUT-REDO4-Cluster_26594	V5_UCLUSTfixed_0.90-Cluster_50019	-	-	-	-
pacid=32790232 transcript=Bradi4g35221.2 locus=Bradi4g35221 ID=Bradi4g35221.2.v3.1 annot-version=v3.1	Bradi_Seq19424		-	Y (0.987 | 1-61)	C	1	V5_BLAST_0.9SELF0.4OUT-REDO4-Cluster_26594	V5_UCLUSTfixed_0.90-Cluster_50019	-	-	-	-
pacid=32790242 transcript=Bradi4g45210.2 locus=Bradi4g45210 ID=Bradi4g45210.2.v3.1 annot-version=v3.1	Bradi_Seq19434		-	Y (0.98 | 1-28)	C	1	V5_BLAST_0.9SELF0.4OUT-REDO4-Cluster_147704	V5_UCLUSTfixed_0.90-Cluster_82420	UniqueCluster_2155	-	-	X
pacid=32790247 transcript=Bradi4g45030.2 locus=Bradi4g45030 ID=Bradi4g45030.2.v3.1 annot-version=v3.1	Bradi_Seq19439	P:GO:0045454; F:GO:0015035; F:GO:0009055	F:GO:0015035;F:GO:0009055;P:GO:0045454	Y (0.998 | 1-47)	C	1	V5_BLAST_0.9SELF0.4OUT-REDO4-Cluster_26595	V5_UCLUSTfixed_0.90-Cluster_97668	-	-	-	-
pacid=32790248 transcript=Bradi4g45030.5 locus=Bradi4g45030 ID=Bradi4g45030.5.v3.1 annot-version=v3.1	Bradi_Seq19440	P:GO:0045454; F:GO:0015035; F:GO:0009055	F:GO:0015035;F:GO:0009055;P:GO:0045454	Y (0.998 | 1-47)	C	1	V5_BLAST_0.9SELF0.4OUT-REDO4-Cluster_164188	V5_UCLUSTfixed_0.90-Cluster_97668	-	-	-	-
pacid=32790249 transcript=Bradi4g45030.6 locus=Bradi4g45030 ID=Bradi4g45030.6.v3.1 annot-version=v3.1	Bradi_Seq19441	P:GO:0045454; F:GO:0015035; F:GO:0009055	F:GO:0015035;F:GO:0009055;P:GO:0045454	Y (0.998 | 1-47)	C	1	V5_BLAST_0.9SELF0.4OUT-REDO4-Cluster_164188	V5_UCLUSTfixed_0.90-Cluster_97668	-	-	-	-
pacid=32790250 transcript=Bradi4g45030.4 locus=Bradi4g45030 ID=Bradi4g45030.4.v3.1 annot-version=v3.1	Bradi_Seq19442	P:GO:0045454; F:GO:0015035; F:GO:0009055	F:GO:0015035;F:GO:0009055;P:GO:0045454	Y (0.998 | 1-47)	C	1	V5_BLAST_0.9SELF0.4OUT-REDO4-Cluster_164188	V5_UCLUSTfixed_0.90-Cluster_97668	-	-	-	-
pacid=32790251 transcript=Bradi4g45030.3 locus=Bradi4g45030 ID=Bradi4g45030.3.v3.1 annot-version=v3.1	Bradi_Seq19443	P:GO:0045454; F:GO:0015035; F:GO:0009055	F:GO:0015035;F:GO:0009055;P:GO:0045454	Y (0.998 | 1-47)	C	1	V5_BLAST_0.9SELF0.4OUT-REDO4-Cluster_164188	V5_UCLUSTfixed_0.90-Cluster_97668	-	-	-	-
pacid=32790272 transcript=Bradi4g01035.2 locus=Bradi4g01035 ID=Bradi4g01035.2.v3.1 annot-version=v3.1	Bradi_Seq19464		-	Y (0.982 | 1-23)	C	1	V5_BLAST_0.9SELF0.4OUT-REDO4-Cluster_154817	V5_UCLUSTfixed_0.90-Cluster_90453	-	-	-	-
[truncated: 2,680 more rows]
