# Supplementary material for: Genome-Scale Characterization of Predicted Plastid-Targeted Proteomes in Higher Plants
Source: Sci Rep. 2020 May 19;10:8281. doi: 10.1038/s41598-020-64670-5 (PMC7237471; doi:10.1038/s41598-020-64670-5)
Supplement: Supplementary file 5 [file 41598_2020_64670_MOESM5_ESM.zip › Supplementary File 5/Glycine-max_Plastidial.xlsx]

## Sheet: Gmax_189_proteinfixed
Description	Final Alias	Alt GO IDs	GO Slim Terms	Localizer Prediction	TargetP Prediction	Consensus Prediction	Blast Cluster	UCLUST Cluster	Blast-Only	Uclust-Only	Consensus	Unique
>Glyma0973s150.1|PACid:26284359	Glyma_seq12		-	Y (0.996 | 1-36)	C	1	V5_BLAST_0.9SELF0.4OUT-REDO4-Cluster_51436	V5_UCLUSTfixed_0.90-Cluster_20168	-	-	-	-
>Glyma14g35420.1|PACid:26284386	Glyma_seq39		-	Y (0.987 | 1-39)	C	1	V5_BLAST_0.9SELF0.4OUT-REDO4-Cluster_55672	V5_UCLUSTfixed_0.90-Cluster_55391	-	-	-	-
>Glyma14g13480.1|PACid:26284393	Glyma_seq46	F:GO:0016740; F:GO:0030170; P:GO:0009058; F:GO:0016769; F:GO:0008483; P:GO:0006520	P:GO:0009058;P:GO:0044763;F:GO:0016740;F:GO:0005488;P:GO:0009987	Y (1.0 | 1-61)	C	1	V5_BLAST_0.9SELF0.4OUT-REDO4-Cluster_159058	V5_UCLUSTfixed_0.90-Cluster_99911	-	-	-	-
>Glyma14g13480.3|PACid:26284394	Glyma_seq47	F:GO:0016740; F:GO:0030170; P:GO:0009058; F:GO:0016769; F:GO:0008483; P:GO:0006520	P:GO:0009058;P:GO:0044763;F:GO:0016740;F:GO:0005488;P:GO:0009987	Y (1.0 | 1-61)	C	1	V5_BLAST_0.9SELF0.4OUT-REDO4-Cluster_159058	V5_UCLUSTfixed_0.90-Cluster_99911	-	-	-	-
>Glyma14g13480.2|PACid:26284395	Glyma_seq48	F:GO:0016740; F:GO:0030170; P:GO:0009058; F:GO:0016769; F:GO:0008483; P:GO:0006520	P:GO:0009058;P:GO:0044763;F:GO:0016740;F:GO:0005488;P:GO:0009987	Y (1.0 | 1-61)	C	1	V5_BLAST_0.9SELF0.4OUT-REDO4-Cluster_41275	V5_UCLUSTfixed_0.90-Cluster_99911	-	-	-	-
>Glyma14g02040.2|PACid:26284421	Glyma_seq74	F:GO:0003777; F:GO:0005524; P:GO:0007018	F:GO:0000166;P:GO:0044763;P:GO:0009987;F:GO:0003774	Y (0.941 | 1-39)	C	1	V5_BLAST_0.9SELF0.4OUT-REDO4-Cluster_163428	V5_UCLUSTfixed_0.90-Cluster_96859	-	-	-	-
>Glyma14g07920.1|PACid:26284436	Glyma_seq89	F:GO:0016779; P:GO:0009058	P:GO:0009058;F:GO:0016740	Y (0.97 | 1-51)	C	1	V5_BLAST_0.9SELF0.4OUT-REDO4-Cluster_42064	V5_UCLUSTfixed_0.90-Cluster_97567	-	-	-	-
>Glyma14g00230.1|PACid:26284449	Glyma_seq102	F:GO:0005086; P:GO:0032012; C:GO:0005622	P:GO:0007165;F:GO:0003674;C:GO:0005622	Y (0.707 | 1-28)	C	1	V5_BLAST_0.9SELF0.4OUT-REDO4-Cluster_158678	V5_UCLUSTfixed_0.90-Cluster_96434	-	-	-	-
>Glyma14g02705.1|PACid:26284454	Glyma_seq107	F:GO:0016671; P:GO:0019538; P:GO:0055114	P:GO:0019538;F:GO:0003824	Y (0.999 | 1-67)	C	1	V5_BLAST_0.9SELF0.4OUT-REDO4-Cluster_168043	V5_UCLUSTfixed_0.90-Cluster_96492	-	-	-	-
>Glyma14g02705.2|PACid:26284455	Glyma_seq108	F:GO:0016671; P:GO:0019538; P:GO:0055114	P:GO:0019538;F:GO:0003824	Y (0.999 | 1-67)	C	1	V5_BLAST_0.9SELF0.4OUT-REDO4-Cluster_168043	V5_UCLUSTfixed_0.90-Cluster_96492	-	-	-	-
>Glyma14g02705.3|PACid:26284456	Glyma_seq109	F:GO:0016671; P:GO:0019538; P:GO:0055114	P:GO:0019538;F:GO:0003824	Y (0.999 | 1-67)	C	1	V5_BLAST_0.9SELF0.4OUT-REDO4-Cluster_168043	V5_UCLUSTfixed_0.90-Cluster_96492	-	-	-	-
>Glyma14g02705.4|PACid:26284457	Glyma_seq110	F:GO:0016671; P:GO:0019538; P:GO:0055114	P:GO:0019538;F:GO:0003824	Y (0.999 | 1-61)	C	1	V5_BLAST_0.9SELF0.4OUT-REDO4-Cluster_168043	V5_UCLUSTfixed_0.90-Cluster_96492	-	-	-	-
>Glyma14g02705.5|PACid:26284458	Glyma_seq111	F:GO:0016671; P:GO:0019538; P:GO:0055114	P:GO:0019538;F:GO:0003824	Y (0.999 | 1-61)	C	1	V5_BLAST_0.9SELF0.4OUT-REDO4-Cluster_168043	V5_UCLUSTfixed_0.90-Cluster_96492	-	-	-	-
>Glyma14g14290.3|PACid:26284469	Glyma_seq122		-	Y (1.0 | 1-41)	C	1	V5_BLAST_0.9SELF0.4OUT-REDO4-Cluster_39674	V5_UCLUSTfixed_0.90-Cluster_97141	-	-	-	-
>Glyma14g11685.1|PACid:26284515	Glyma_seq168	F:GO:0004602; P:GO:0006979; P:GO:0055114	F:GO:0003824;P:GO:0008152;P:GO:0044710;P:GO:0006950	Y (1.0 | 1-51)	C	1	V5_BLAST_0.9SELF0.4OUT-REDO4-Cluster_53834	V5_UCLUSTfixed_0.90-Cluster_97149	-	-	-	-
>Glyma14g32500.1|PACid:26284517	Glyma_seq170	F:GO:0016491; F:GO:0050660; P:GO:0055114; P:GO:0008152; F:GO:0015930; F:GO:0016638; P:GO:0006537; P:GO:0006807	F:GO:0000166;F:GO:0003824;P:GO:0009058;P:GO:0044763;P:GO:0044711;P:GO:0009987	Y (0.995 | 1-51)	C	1	V5_BLAST_0.9SELF0.4OUT-REDO4-Cluster_170734	V5_UCLUSTfixed_0.90-Cluster_101328	-	-	-	-
>Glyma14g13251.3|PACid:26284534	Glyma_seq187		-	Y (0.705 | 1-71)	C	1	V5_BLAST_0.9SELF0.4OUT-REDO4-Cluster_163205	V5_UCLUSTfixed_0.90-Cluster_54435	-	-	-	-
>Glyma14g03890.1|PACid:26284547	Glyma_seq200		-	Y (0.967 | 1-28)	C	1	V5_BLAST_0.9SELF0.4OUT-REDO4-Cluster_160010	V5_UCLUSTfixed_0.90-Cluster_94143	-	-	UniqueCluster_2220	X
>Glyma14g03890.2|PACid:26284548	Glyma_seq201		-	Y (0.967 | 1-28)	C	1	V5_BLAST_0.9SELF0.4OUT-REDO4-Cluster_45867	V5_UCLUSTfixed_0.90-Cluster_94143	-	-	UniqueCluster_2220	X
>Glyma14g01950.2|PACid:26284555	Glyma_seq208		-	Y (0.987 | 1-51)	C	1	V5_BLAST_0.9SELF0.4OUT-REDO4-Cluster_43017	V5_UCLUSTfixed_0.90-Cluster_73389	-	-	-	-
>Glyma14g01950.3|PACid:26284556	Glyma_seq209		-	Y (0.987 | 1-51)	C	1	V5_BLAST_0.9SELF0.4OUT-REDO4-Cluster_43017	V5_UCLUSTfixed_0.90-Cluster_73389	-	-	-	-
>Glyma14g01950.1|PACid:26284557	Glyma_seq210		-	Y (0.987 | 1-51)	C	1	V5_BLAST_0.9SELF0.4OUT-REDO4-Cluster_163430	V5_UCLUSTfixed_0.90-Cluster_73389	-	-	-	-
>Glyma14g12120.1|PACid:26284581	Glyma_seq234	F:GO:0016758; F:GO:0030246; P:GO:0005975; P:GO:0030259; P:GO:0009247	P:GO:0005975;P:GO:0006629;P:GO:0044763;P:GO:0009058;F:GO:0016740;F:GO:0030246;P:GO:0044711;P:GO:0009987	Y (0.677 | 1-63)	C	1	V5_BLAST_0.9SELF0.4OUT-REDO4-Cluster_165885	V5_UCLUSTfixed_0.90-Cluster_93359	-	-	-	-
>Glyma14g02875.1|PACid:26284588	Glyma_seq241		-	Y (0.956 | 1-22)	C	1	V5_BLAST_0.9SELF0.4OUT-REDO4-Cluster_158063	V5_UCLUSTfixed_0.90-Cluster_54441	-	-	-	-
>Glyma14g10330.1|PACid:26284589	Glyma_seq242		-	Y (1.0 | 1-30)	C	1	V5_BLAST_0.9SELF0.4OUT-REDO4-Cluster_39905	V5_UCLUSTfixed_0.90-Cluster_101560	-	-	-	-
>Glyma14g10330.2|PACid:26284590	Glyma_seq243		-	Y (0.998 | 1-28)	C	1	V5_BLAST_0.9SELF0.4OUT-REDO4-Cluster_39905	V5_UCLUSTfixed_0.90-Cluster_101560	-	-	-	-
>Glyma14g40570.1|PACid:26284622	Glyma_seq275	P:GO:0008152	P:GO:0008152	Y (0.975 | 1-51)	C	1	V5_BLAST_0.9SELF0.4OUT-REDO4-Cluster_164592	V5_UCLUSTfixed_0.90-Cluster_101966	-	-	-	-
>Glyma14g33381.1|PACid:26284644	Glyma_seq297	F:GO:0004550; F:GO:0005524; P:GO:0006165; P:GO:0006183; P:GO:0006228; P:GO:0006241	F:GO:0000166;P:GO:0009058;P:GO:0044711;F:GO:0016301;P:GO:0006139	Y (0.999 | 1-41)	C	1	V5_BLAST_0.9SELF0.4OUT-REDO4-Cluster_43103	V5_UCLUSTfixed_0.90-Cluster_100911	-	-	-	-
>Glyma14g07830.2|PACid:26284648	Glyma_seq301		-	Y (0.991 | 1-74)	C	1	V5_BLAST_0.9SELF0.4OUT-REDO4-Cluster_167086	V5_UCLUSTfixed_0.90-Cluster_102732	-	-	-	-
>Glyma14g07830.1|PACid:26284649	Glyma_seq302		-	Y (0.991 | 1-74)	C	1	V5_BLAST_0.9SELF0.4OUT-REDO4-Cluster_167086	V5_UCLUSTfixed_0.90-Cluster_102732	-	-	-	-
>Glyma14g37460.1|PACid:26284673	Glyma_seq326		-	Y (0.998 | 1-22)	C	1	V5_BLAST_0.9SELF0.4OUT-REDO4-Cluster_55045	V5_UCLUSTfixed_0.90-Cluster_21403	-	-	-	-
>Glyma14g00620.2|PACid:26284699	Glyma_seq352	F:GO:0004109; P:GO:0006779; P:GO:0055114	F:GO:0003824;P:GO:0009058;P:GO:0009987	Y (1.0 | 1-51)	C	1	V5_BLAST_0.9SELF0.4OUT-REDO4-Cluster_163632	V5_UCLUSTfixed_0.90-Cluster_97080	-	-	-	-
>Glyma14g04900.2|PACid:26284742	Glyma_seq395		-	Y (0.989 | 1-40)	C	1	V5_BLAST_0.9SELF0.4OUT-REDO4-Cluster_53509	V5_UCLUSTfixed_0.90-Cluster_99482	-	UniqueCluster_1119	-	X
>Glyma14g25840.2|PACid:26284751	Glyma_seq404		-	Y (0.988 | 1-30)	C	1	V5_BLAST_0.9SELF0.4OUT-REDO4-Cluster_46788	V5_UCLUSTfixed_0.90-Cluster_96546	-	-	-	-
>Glyma14g06380.2|PACid:26284763	Glyma_seq415		-	Y (0.957 | 1-72)	C	1	V5_BLAST_0.9SELF0.4OUT-REDO4-Cluster_41178	V5_UCLUSTfixed_0.90-Cluster_16662	-	-	-	-
>Glyma14g03740.2|PACid:26284776	Glyma_seq428		-	Y (0.776 | 1-54)	C	1	V5_BLAST_0.9SELF0.4OUT-REDO4-Cluster_163866	V5_UCLUSTfixed_0.90-Cluster_97336	-	-	-	-
>Glyma14g09440.1|PACid:26284778	Glyma_seq430	F:GO:0008234; P:GO:0006508	P:GO:0019538;F:GO:0016787	Y (0.998 | 1-21)	C	1	V5_BLAST_0.9SELF0.4OUT-REDO4-Cluster_170270	V5_UCLUSTfixed_0.90-Cluster_102764	-	UniqueCluster_1779	-	X
>Glyma14g37528.1|PACid:26284794	Glyma_seq446		-	Y (0.967 | 1-26)	C	1	V5_BLAST_0.9SELF0.4OUT-REDO4-Cluster_50902	V5_UCLUSTfixed_0.90-Cluster_19962	-	-	-	-
>Glyma14g06160.1|PACid:26284821	Glyma_seq473	F:GO:0008199; P:GO:0006879; P:GO:0006826; F:GO:0005488	P:GO:0019725;F:GO:0005488;P:GO:0006810	Y (0.98 | 1-30)	C	1	V5_BLAST_0.9SELF0.4OUT-REDO4-Cluster_164195	V5_UCLUSTfixed_0.90-Cluster_102871	-	-	-	-
>Glyma14g08490.1|PACid:26284824	Glyma_seq476	F:GO:0003735; P:GO:0006412; C:GO:0005622; C:GO:0005840	F:GO:0005198;C:GO:0005840;P:GO:0006412	Y (0.999 | 1-26)	C	1	V5_BLAST_0.9SELF0.4OUT-REDO4-Cluster_163284	V5_UCLUSTfixed_0.90-Cluster_96718	-	-	-	-
>Glyma14g02850.2|PACid:26284826	Glyma_seq478	F:GO:0004672; F:GO:0005524; P:GO:0006468	F:GO:0000166;P:GO:0006464;F:GO:0016301	Y (0.819 | 1-42)	C	1	V5_BLAST_0.9SELF0.4OUT-REDO4-Cluster_170291	V5_UCLUSTfixed_0.90-Cluster_102924	-	-	-	-
>Glyma14g34856.1|PACid:26284827	Glyma_seq479		-	Y (0.978 | 1-48)	C	1	V5_BLAST_0.9SELF0.4OUT-REDO4-Cluster_44857	V5_UCLUSTfixed_0.90-Cluster_53950	-	-	-	-
>Glyma14g34856.2|PACid:26284828	Glyma_seq480		-	Y (0.978 | 1-48)	C	1	V5_BLAST_0.9SELF0.4OUT-REDO4-Cluster_44856	V5_UCLUSTfixed_0.90-Cluster_53950	-	-	-	-
>Glyma14g34856.3|PACid:26284829	Glyma_seq481		-	Y (0.978 | 1-48)	C	1	V5_BLAST_0.9SELF0.4OUT-REDO4-Cluster_44855	V5_UCLUSTfixed_0.90-Cluster_53950	-	-	-	-
>Glyma14g17100.1|PACid:26284847	Glyma_seq499	F:GO:0005198; C:GO:0009507	F:GO:0005198;C:GO:0009536	Y (0.997 | 1-34)	C	1	V5_BLAST_0.9SELF0.4OUT-REDO4-Cluster_39204	V5_UCLUSTfixed_0.90-Cluster_16180	-	-	-	-
>Glyma14g16315.1|PACid:26284854	Glyma_seq506		-	Y (0.946 | 1-30)	C	1	V5_BLAST_0.9SELF0.4OUT-REDO4-Cluster_53320	V5_UCLUSTfixed_0.90-Cluster_93313	-	-	-	-
>Glyma14g37480.1|PACid:26284857	Glyma_seq509	F:GO:0003824	F:GO:0003824	Y (0.999 | 1-43)	C	1	V5_BLAST_0.9SELF0.4OUT-REDO4-Cluster_163948	V5_UCLUSTfixed_0.90-Cluster_97426	-	-	-	-
>Glyma14g37480.3|PACid:26284858	Glyma_seq510	F:GO:0003824	F:GO:0003824	Y (0.999 | 1-43)	C	1	V5_BLAST_0.9SELF0.4OUT-REDO4-Cluster_163948	V5_UCLUSTfixed_0.90-Cluster_97426	-	-	-	-
>Glyma14g37480.2|PACid:26284859	Glyma_seq511	F:GO:0003824	F:GO:0003824	Y (0.999 | 1-43)	C	1	V5_BLAST_0.9SELF0.4OUT-REDO4-Cluster_163948	V5_UCLUSTfixed_0.90-Cluster_97426	-	-	-	-
>Glyma14g15270.1|PACid:26284862	Glyma_seq514		-	Y (0.986 | 1-38)	C	1	V5_BLAST_0.9SELF0.4OUT-REDO4-Cluster_166076	V5_UCLUSTfixed_0.90-Cluster_79160	-	-	-	-
>Glyma14g32190.1|PACid:26284904	Glyma_seq556	P:GO:0005975	P:GO:0005975	Y (0.999 | 1-61)	C	1	V5_BLAST_0.9SELF0.4OUT-REDO4-Cluster_41518	V5_UCLUSTfixed_0.90-Cluster_90028	-	-	-	-
>Glyma14g02860.2|PACid:26284926	Glyma_seq578	F:GO:0003677; F:GO:0003887; P:GO:0006260; F:GO:0003676; F:GO:0008408; P:GO:0006139; C:GO:0005622	F:GO:0003677;F:GO:0004518;P:GO:0009058;F:GO:0016740;P:GO:0006259;C:GO:0005622	Y (0.967 | 1-69)	C	1	V5_BLAST_0.9SELF0.4OUT-REDO4-Cluster_165724	V5_UCLUSTfixed_0.90-Cluster_99088	-	-	-	-
>Glyma14g04000.1|PACid:26284987	Glyma_seq639	F:GO:0016853	F:GO:0003824	Y (0.991 | 1-21)	C	1	V5_BLAST_0.9SELF0.4OUT-REDO4-Cluster_167444	V5_UCLUSTfixed_0.90-Cluster_101162	-	-	-	-
>Glyma14g04000.3|PACid:26284988	Glyma_seq640	F:GO:0016853	F:GO:0003824	Y (0.991 | 1-21)	C	1	V5_BLAST_0.9SELF0.4OUT-REDO4-Cluster_167444	V5_UCLUSTfixed_0.90-Cluster_101162	-	-	-	-
>Glyma14g04000.2|PACid:26284989	Glyma_seq641	F:GO:0016853	F:GO:0003824	Y (0.991 | 1-21)	C	1	V5_BLAST_0.9SELF0.4OUT-REDO4-Cluster_167444	V5_UCLUSTfixed_0.90-Cluster_101162	-	-	-	-
>Glyma14g09640.1|PACid:26285067	Glyma_seq719		-	Y (0.771 | 1-45)	C	1	V5_BLAST_0.9SELF0.4OUT-REDO4-Cluster_168619	V5_UCLUSTfixed_0.90-Cluster_99177	-	-	-	-
>Glyma14g03230.1|PACid:26285100	Glyma_seq752		-	Y (0.982 | 1-23)	C	1	V5_BLAST_0.9SELF0.4OUT-REDO4-Cluster_155143	V5_UCLUSTfixed_0.90-Cluster_90685	-	-	-	-
>Glyma14g10780.1|PACid:26285108	Glyma_seq760		-	Y (1.0 | 1-26)	C	1	V5_BLAST_0.9SELF0.4OUT-REDO4-Cluster_166540	V5_UCLUSTfixed_0.90-Cluster_97088	-	-	-	-
>Glyma14g38760.2|PACid:26285115	Glyma_seq767		-	Y (0.988 | 1-30)	C	1	V5_BLAST_0.9SELF0.4OUT-REDO4-Cluster_163121	V5_UCLUSTfixed_0.90-Cluster_96546	-	-	-	-
>Glyma14g01130.1|PACid:26285132	Glyma_seq784	C:GO:0016020; P:GO:0009765	P:GO:0006091;C:GO:0016020;P:GO:0015979	Y (0.957 | 1-49)	C	1	V5_BLAST_0.9SELF0.4OUT-REDO4-Cluster_164068	V5_UCLUSTfixed_0.90-Cluster_97916	-	-	-	-
>Glyma14g07660.1|PACid:26285134	Glyma_seq786		-	Y (1.0 | 1-28)	C	1	V5_BLAST_0.9SELF0.4OUT-REDO4-Cluster_165264	V5_UCLUSTfixed_0.90-Cluster_98684	-	-	-	-
>Glyma14g38140.1|PACid:26285144	Glyma_seq796		-	Y (0.999 | 1-36)	C	1	V5_BLAST_0.9SELF0.4OUT-REDO4-Cluster_163960	V5_UCLUSTfixed_0.90-Cluster_97438	-	-	-	-
>Glyma14g03860.1|PACid:26285181	Glyma_seq833		-	Y (0.788 | 1-67)	C	1	V5_BLAST_0.9SELF0.4OUT-REDO4-Cluster_166414	V5_UCLUSTfixed_0.90-Cluster_99710	-	-	-	-
>Glyma14g17190.1|PACid:26285190	Glyma_seq842		-	Y (0.978 | 1-46)	C	1	V5_BLAST_0.9SELF0.4OUT-REDO4-Cluster_163655	V5_UCLUSTfixed_0.90-Cluster_73588	-	UniqueCluster_1149	-	X
>Glyma14g05110.4|PACid:26285197	Glyma_seq849		-	Y (1.0 | 1-41)	C	1	V5_BLAST_0.9SELF0.4OUT-REDO4-Cluster_162672	V5_UCLUSTfixed_0.90-Cluster_98329	-	-	-	-
>Glyma14g40490.1|PACid:26285203	Glyma_seq855		-	Y (0.999 | 1-41)	C	1	V5_BLAST_0.9SELF0.4OUT-REDO4-Cluster_163305	V5_UCLUSTfixed_0.90-Cluster_96739	-	-	-	-
>Glyma14g35370.2|PACid:26285231	Glyma_seq883	F:GO:0003849; P:GO:0009073	P:GO:0009058;P:GO:0044763;F:GO:0016740;P:GO:0044711;P:GO:0009987	Y (0.993 | 1-33)	C	1	V5_BLAST_0.9SELF0.4OUT-REDO4-Cluster_164529	V5_UCLUSTfixed_0.90-Cluster_98008	-	-	-	-
>Glyma14g02690.4|PACid:26285236	Glyma_seq888		-	Y (0.998 | 1-51)	C	1	V5_BLAST_0.9SELF0.4OUT-REDO4-Cluster_166934	V5_UCLUSTfixed_0.90-Cluster_96844	-	-	-	-
>Glyma14g02690.2|PACid:26285237	Glyma_seq889		-	Y (0.998 | 1-51)	C	1	V5_BLAST_0.9SELF0.4OUT-REDO4-Cluster_41329	V5_UCLUSTfixed_0.90-Cluster_96844	-	-	-	-
>Glyma14g38840.5|PACid:26285272	Glyma_seq924	F:GO:0005515	F:GO:0005515	Y (0.958 | 1-25)	C	1	V5_BLAST_0.9SELF0.4OUT-REDO4-Cluster_165621	V5_UCLUSTfixed_0.90-Cluster_99010	-	-	-	-
>Glyma14g38840.6|PACid:26285273	Glyma_seq925	F:GO:0005515	F:GO:0005515	Y (0.958 | 1-25)	C	1	V5_BLAST_0.9SELF0.4OUT-REDO4-Cluster_165621	V5_UCLUSTfixed_0.90-Cluster_99010	-	-	-	-
>Glyma14g38840.7|PACid:26285274	Glyma_seq926	F:GO:0005515	F:GO:0005515	Y (0.958 | 1-25)	C	1	V5_BLAST_0.9SELF0.4OUT-REDO4-Cluster_165621	V5_UCLUSTfixed_0.90-Cluster_99010	-	-	-	-
>Glyma14g38840.8|PACid:26285275	Glyma_seq927	F:GO:0005515	F:GO:0005515	Y (0.958 | 1-25)	C	1	V5_BLAST_0.9SELF0.4OUT-REDO4-Cluster_165621	V5_UCLUSTfixed_0.90-Cluster_99010	-	-	-	-
>Glyma14g36050.1|PACid:26285302	Glyma_seq954		-	Y (0.694 | 1-62)	C	1	V5_BLAST_0.9SELF0.4OUT-REDO4-Cluster_163256	V5_UCLUSTfixed_0.90-Cluster_96690	-	-	-	-
>Glyma14g02930.1|PACid:26285328	Glyma_seq980	C:GO:0016020; P:GO:0055085	C:GO:0016020;P:GO:0006810	Y (0.997 | 1-41)	C	1	V5_BLAST_0.9SELF0.4OUT-REDO4-Cluster_163413	V5_UCLUSTfixed_0.90-Cluster_103279	-	-	-	-
>Glyma14g03560.1|PACid:26285332	Glyma_seq984	F:GO:0005509; P:GO:0015979; C:GO:0009523; C:GO:0009654; C:GO:0019898	C:GO:0016020;P:GO:0015979;F:GO:0005488;C:GO:0009579	Y (0.999 | 1-33)	C	1	V5_BLAST_0.9SELF0.4OUT-REDO4-Cluster_41301	V5_UCLUSTfixed_0.90-Cluster_96069	-	-	-	-
>Glyma14g40630.1|PACid:26285346	Glyma_seq998		-	Y (0.999 | 1-37)	C	1	V5_BLAST_0.9SELF0.4OUT-REDO4-Cluster_165915	V5_UCLUSTfixed_0.90-Cluster_99242	-	-	-	-
>Glyma14g04741.1|PACid:26285421	Glyma_seq1073		-	Y (0.936 | 1-39)	C	1	V5_BLAST_0.9SELF0.4OUT-REDO4-Cluster_47236	V5_UCLUSTfixed_0.90-Cluster_18561	-	-	-	-
>Glyma14g04440.1|PACid:26285436	Glyma_seq1088		-	Y (0.999 | 1-61)	C	1	V5_BLAST_0.9SELF0.4OUT-REDO4-Cluster_55280	V5_UCLUSTfixed_0.90-Cluster_97349	-	-	-	-
>Glyma14g04440.2|PACid:26285437	Glyma_seq1089		-	Y (0.999 | 1-61)	C	1	V5_BLAST_0.9SELF0.4OUT-REDO4-Cluster_55280	V5_UCLUSTfixed_0.90-Cluster_97349	-	-	-	-
>Glyma14g04440.3|PACid:26285438	Glyma_seq1090		-	Y (0.999 | 1-61)	C	1	V5_BLAST_0.9SELF0.4OUT-REDO4-Cluster_55280	V5_UCLUSTfixed_0.90-Cluster_97349	-	-	-	-
>Glyma14g04440.4|PACid:26285439	Glyma_seq1091		-	Y (0.999 | 1-61)	C	1	V5_BLAST_0.9SELF0.4OUT-REDO4-Cluster_55280	V5_UCLUSTfixed_0.90-Cluster_97349	-	-	-	-
>Glyma14g09800.2|PACid:26285477	Glyma_seq1129		-	Y (0.937 | 1-42)	C	1	V5_BLAST_0.9SELF0.4OUT-REDO4-Cluster_41806	V5_UCLUSTfixed_0.90-Cluster_92267	-	UniqueCluster_272	-	X
>Glyma14g21135.1|PACid:26285515	Glyma_seq1167		-	Y (0.958 | 1-27)	C	1	V5_BLAST_0.9SELF0.4OUT-REDO4-Cluster_54428	V5_UCLUSTfixed_0.90-Cluster_21179	-	-	-	-
>Glyma14g16390.2|PACid:26285520	Glyma_seq1172		-	Y (0.995 | 1-41)	C	1	V5_BLAST_0.9SELF0.4OUT-REDO4-Cluster_170917	V5_UCLUSTfixed_0.90-Cluster_93314	-	UniqueCluster_2306	-	X
>Glyma14g05100.1|PACid:26285529	Glyma_seq1181		-	Y (0.998 | 1-47)	C	1	V5_BLAST_0.9SELF0.4OUT-REDO4-Cluster_169374	V5_UCLUSTfixed_0.90-Cluster_96094	-	-	-	-
>Glyma14g35091.1|PACid:26285556	Glyma_seq1208		-	Y (0.998 | 1-38)	C	1	V5_BLAST_0.9SELF0.4OUT-REDO4-Cluster_50962	V5_UCLUSTfixed_0.90-Cluster_19987	-	-	-	-
>Glyma14g03340.1|PACid:26285559	Glyma_seq1211		-	Y (0.999 | 1-22)	C	1	V5_BLAST_0.9SELF0.4OUT-REDO4-Cluster_167548	V5_UCLUSTfixed_0.90-Cluster_100678	-	-	-	-
>Glyma14g03340.2|PACid:26285560	Glyma_seq1212		-	Y (0.999 | 1-22)	C	1	V5_BLAST_0.9SELF0.4OUT-REDO4-Cluster_167548	V5_UCLUSTfixed_0.90-Cluster_100678	-	-	-	-
>Glyma14g03960.3|PACid:26285567	Glyma_seq1219	F:GO:0005515; F:GO:0005543; P:GO:0007165; C:GO:0005622	F:GO:0005515;P:GO:0007165;F:GO:0008289;C:GO:0005622	Y (0.961 | 1-31)	C	1	V5_BLAST_0.9SELF0.4OUT-REDO4-Cluster_170686	V5_UCLUSTfixed_0.90-Cluster_97467	-	-	-	-
>Glyma14g03960.1|PACid:26285568	Glyma_seq1220	F:GO:0005515; F:GO:0005543; P:GO:0007165; C:GO:0005622	F:GO:0005515;P:GO:0007165;F:GO:0008289;C:GO:0005622	Y (0.961 | 1-31)	C	1	V5_BLAST_0.9SELF0.4OUT-REDO4-Cluster_170686	V5_UCLUSTfixed_0.90-Cluster_97467	-	-	-	-
>Glyma14g03960.2|PACid:26285569	Glyma_seq1221	F:GO:0005515; F:GO:0005543; P:GO:0007165; C:GO:0005622	F:GO:0005515;P:GO:0007165;F:GO:0008289;C:GO:0005622	Y (0.961 | 1-31)	C	1	V5_BLAST_0.9SELF0.4OUT-REDO4-Cluster_170686	V5_UCLUSTfixed_0.90-Cluster_97467	-	-	-	-
>Glyma14g00310.1|PACid:26285571	Glyma_seq1223		-	Y (0.783 | 1-49)	C	1	V5_BLAST_0.9SELF0.4OUT-REDO4-Cluster_44770	V5_UCLUSTfixed_0.90-Cluster_97011	-	-	-	-
>Glyma14g00310.2|PACid:26285572	Glyma_seq1224		-	Y (0.783 | 1-49)	C	1	V5_BLAST_0.9SELF0.4OUT-REDO4-Cluster_44770	V5_UCLUSTfixed_0.90-Cluster_97011	-	-	-	-
>Glyma14g29736.1|PACid:26285608	Glyma_seq1260	F:GO:0005524; F:GO:0004222; P:GO:0006508; F:GO:0016887	F:GO:0000166;P:GO:0019538;F:GO:0016787	Y (0.985 | 1-44)	C	1	V5_BLAST_0.9SELF0.4OUT-REDO4-Cluster_169302	V5_UCLUSTfixed_0.90-Cluster_102096	-	-	-	-
>Glyma14g00340.1|PACid:26285621	Glyma_seq1273	F:GO:0005524; P:GO:0016310; F:GO:0016301	F:GO:0000166;F:GO:0016301	Y (1.0 | 1-41)	C	1	V5_BLAST_0.9SELF0.4OUT-REDO4-Cluster_162610	V5_UCLUSTfixed_0.90-Cluster_96029	-	-	-	-
>Glyma14g01080.2|PACid:26285656	Glyma_seq1308		-	Y (0.928 | 1-48)	C	1	V5_BLAST_0.9SELF0.4OUT-REDO4-Cluster_155847	V5_UCLUSTfixed_0.90-Cluster_100936	-	-	-	-
>Glyma14g36420.1|PACid:26285662	Glyma_seq1314	F:GO:0008883; F:GO:0050661; P:GO:0033014; P:GO:0055114; F:GO:0016491; C:GO:0005737; F:GO:0004764	F:GO:0000166;F:GO:0003824;C:GO:0005737;P:GO:0009058;P:GO:0009987	Y (0.994 | 1-47)	C	1	V5_BLAST_0.9SELF0.4OUT-REDO4-Cluster_169248	V5_UCLUSTfixed_0.90-Cluster_102050	-	-	-	-
>Glyma14g07270.1|PACid:26285677	Glyma_seq1329	F:GO:0005524	F:GO:0000166	Y (0.956 | 1-22)	C	1	V5_BLAST_0.9SELF0.4OUT-REDO4-Cluster_170597	V5_UCLUSTfixed_0.90-Cluster_97729	-	-	-	-
>Glyma14g17300.2|PACid:26285719	Glyma_seq1371		-	Y (0.999 | 1-41)	C	1	V5_BLAST_0.9SELF0.4OUT-REDO4-Cluster_166096	V5_UCLUSTfixed_0.90-Cluster_97104	-	-	-	-
>Glyma14g17300.1|PACid:26285720	Glyma_seq1372		-	Y (0.999 | 1-41)	C	1	V5_BLAST_0.9SELF0.4OUT-REDO4-Cluster_166096	V5_UCLUSTfixed_0.90-Cluster_97104	-	-	-	-
>Glyma14g23754.1|PACid:26285750	Glyma_seq1402		-	Y (0.956 | 1-24)	C	1	V5_BLAST_0.9SELF0.4OUT-REDO4-Cluster_40093	V5_UCLUSTfixed_0.90-Cluster_52944	-	-	-	-
>Glyma14g33391.1|PACid:26285756	Glyma_seq1408	F:GO:0046983	F:GO:0005515	Y (0.951 | 1-38)	C	1	V5_BLAST_0.9SELF0.4OUT-REDO4-Cluster_41331	V5_UCLUSTfixed_0.90-Cluster_16694	-	-	-	-
>Glyma14g00640.1|PACid:26285776	Glyma_seq1428	C:GO:0016020; P:GO:0009765	P:GO:0006091;C:GO:0016020;P:GO:0015979	Y (0.999 | 1-38)	C	1	V5_BLAST_0.9SELF0.4OUT-REDO4-Cluster_163271	V5_UCLUSTfixed_0.90-Cluster_96405	-	-	-	-
>Glyma14g03500.1|PACid:26285782	Glyma_seq1434	F:GO:0016740; P:GO:0009058	P:GO:0009058;F:GO:0016740	Y (0.995 | 1-38)	C	1	V5_BLAST_0.9SELF0.4OUT-REDO4-Cluster_162644	V5_UCLUSTfixed_0.90-Cluster_96068	-	-	-	-
>Glyma14g17040.1|PACid:26285793	Glyma_seq1445	F:GO:0008168	F:GO:0016740	Y (0.936 | 1-42)	C	1	V5_BLAST_0.9SELF0.4OUT-REDO4-Cluster_163659	V5_UCLUSTfixed_0.90-Cluster_97113	-	-	-	-
>Glyma14g02430.1|PACid:26285796	Glyma_seq1448	F:GO:0016597; F:GO:0016743; P:GO:0006520	P:GO:0008152;P:GO:0044763;F:GO:0005488;F:GO:0016740;P:GO:0044710;P:GO:0009987	Y (0.998 | 1-43)	C	1	V5_BLAST_0.9SELF0.4OUT-REDO4-Cluster_163425	V5_UCLUSTfixed_0.90-Cluster_96853	-	-	-	-
>Glyma14g32701.1|PACid:26285814	Glyma_seq1466		-	Y (0.966 | 1-41)	C	1	V5_BLAST_0.9SELF0.4OUT-REDO4-Cluster_47898	V5_UCLUSTfixed_0.90-Cluster_53925	-	-	-	-
>Glyma14g37670.2|PACid:26285835	Glyma_seq1487	F:GO:0008199; P:GO:0006879; P:GO:0006826; F:GO:0005488	P:GO:0019725;F:GO:0005488;P:GO:0006810	Y (0.825 | 1-47)	C	1	V5_BLAST_0.9SELF0.4OUT-REDO4-Cluster_49134	V5_UCLUSTfixed_0.90-Cluster_102871	-	-	-	-
>Glyma14g02110.1|PACid:26285856	Glyma_seq1508	P:GO:0051258; C:GO:0043234	P:GO:0016043;C:GO:0005575	Y (0.983 | 1-52)	C	1	V5_BLAST_0.9SELF0.4OUT-REDO4-Cluster_163427	V5_UCLUSTfixed_0.90-Cluster_96857	-	-	-	-
>Glyma14g17650.1|PACid:26285902	Glyma_seq1553	F:GO:0005515	F:GO:0005515	Y (0.979 | 1-35)	C	1	V5_BLAST_0.9SELF0.4OUT-REDO4-Cluster_163651	V5_UCLUSTfixed_0.90-Cluster_97102	-	-	-	-
>Glyma14g17650.2|PACid:26285903	Glyma_seq1554	F:GO:0005515	F:GO:0005515	Y (0.979 | 1-35)	C	1	V5_BLAST_0.9SELF0.4OUT-REDO4-Cluster_163651	V5_UCLUSTfixed_0.90-Cluster_97102	-	-	-	-
>Glyma14g06590.1|PACid:26285913	Glyma_seq1564	F:GO:0004222; P:GO:0006508	P:GO:0019538;F:GO:0016787	Y (0.98 | 1-25)	C	1	V5_BLAST_0.9SELF0.4OUT-REDO4-Cluster_162730	V5_UCLUSTfixed_0.90-Cluster_97423	-	-	-	-
>Glyma14g07641.1|PACid:26285951	Glyma_seq1602	F:GO:0005525; F:GO:0015093; P:GO:0015684; C:GO:0016021; C:GO:0005622; F:GO:0003924; F:GO:0000287	F:GO:0000166;C:GO:0016020;P:GO:0006810;F:GO:0005215;C:GO:0005622;F:GO:0016787	Y (0.999 | 1-55)	C	1	V5_BLAST_0.9SELF0.4OUT-REDO4-Cluster_163299	V5_UCLUSTfixed_0.90-Cluster_96735	-	-	-	-
>Glyma14g07310.1|PACid:26285952	Glyma_seq1603	F:GO:0004190; P:GO:0006508	P:GO:0019538;F:GO:0016787	Y (0.964 | 1-72)	C	1	V5_BLAST_0.9SELF0.4OUT-REDO4-Cluster_170302	V5_UCLUSTfixed_0.90-Cluster_102936	-	-	-	-
>Glyma14g00600.1|PACid:26285983	Glyma_seq1634		-	Y (0.985 | 1-38)	C	1	V5_BLAST_0.9SELF0.4OUT-REDO4-Cluster_163630	V5_UCLUSTfixed_0.90-Cluster_97078	-	-	-	-
>Glyma14g10550.1|PACid:26286000	Glyma_seq1651	F:GO:0003824; P:GO:0008152	F:GO:0003824;P:GO:0008152	Y (1.0 | 1-36)	C	1	V5_BLAST_0.9SELF0.4OUT-REDO4-Cluster_163713	V5_UCLUSTfixed_0.90-Cluster_97166	-	-	-	-
>Glyma14g08560.1|PACid:26286005	Glyma_seq1656	F:GO:0005506; F:GO:0009055; F:GO:0016705; F:GO:0020037; P:GO:0055114	F:GO:0003824;P:GO:0008152;F:GO:0005488;P:GO:0044710	Y (0.999 | 1-41)	C	1	V5_BLAST_0.9SELF0.4OUT-REDO4-Cluster_163589	V5_UCLUSTfixed_0.90-Cluster_97035	-	-	-	-
>Glyma14g06100.2|PACid:26286025	Glyma_seq1676	F:GO:0004601; F:GO:0020037; P:GO:0006979; P:GO:0055114	F:GO:0003824;P:GO:0008152;F:GO:0005488;P:GO:0044710;P:GO:0006950	Y (0.959 | 1-41)	C	1	V5_BLAST_0.9SELF0.4OUT-REDO4-Cluster_166379	V5_UCLUSTfixed_0.90-Cluster_98165	-	-	-	-
>Glyma14g37640.1|PACid:26286033	Glyma_seq1684	F:GO:0005515	F:GO:0005515	Y (0.855 | 1-31)	C	1	V5_BLAST_0.9SELF0.4OUT-REDO4-Cluster_160641	V5_UCLUSTfixed_0.90-Cluster_100162	-	-	UniqueCluster_2480	X
>Glyma14g37640.2|PACid:26286034	Glyma_seq1685		-	Y (0.855 | 1-31)	C	1	V5_BLAST_0.9SELF0.4OUT-REDO4-Cluster_45856	V5_UCLUSTfixed_0.90-Cluster_100162	-	-	UniqueCluster_2480	X
>Glyma14g02880.1|PACid:26286085	Glyma_seq1736	F:GO:0005488	F:GO:0005488	Y (0.998 | 1-29)	C	1	V5_BLAST_0.9SELF0.4OUT-REDO4-Cluster_163414	V5_UCLUSTfixed_0.90-Cluster_96836	-	-	-	-
>Glyma14g09720.2|PACid:26286111	Glyma_seq1762		-	Y (0.995 | 1-28)	C	1	V5_BLAST_0.9SELF0.4OUT-REDO4-Cluster_163877	V5_UCLUSTfixed_0.90-Cluster_97058	-	-	-	-
>Glyma14g09720.1|PACid:26286112	Glyma_seq1763		-	Y (0.995 | 1-28)	C	1	V5_BLAST_0.9SELF0.4OUT-REDO4-Cluster_163877	V5_UCLUSTfixed_0.90-Cluster_97058	-	-	-	-
>Glyma14g26460.1|PACid:26286121	Glyma_seq1772		-	Y (0.993 | 1-46)	C	1	V5_BLAST_0.9SELF0.4OUT-REDO4-Cluster_163120	V5_UCLUSTfixed_0.90-Cluster_96545	-	-	-	-
>Glyma14g01620.1|PACid:26286254	Glyma_seq1905		-	Y (0.996 | 1-24)	C	1	V5_BLAST_0.9SELF0.4OUT-REDO4-Cluster_169864	V5_UCLUSTfixed_0.90-Cluster_97607	-	-	-	-
>Glyma14g38625.1|PACid:26286266	Glyma_seq1917		-	Y (0.993 | 1-33)	C	1	V5_BLAST_0.9SELF0.4OUT-REDO4-Cluster_41103	V5_UCLUSTfixed_0.90-Cluster_16644	-	-	-	-
>Glyma14g35440.2|PACid:26286270	Glyma_seq1921	F:GO:0004601; F:GO:0020037; P:GO:0006979; P:GO:0055114	F:GO:0003824;P:GO:0008152;F:GO:0005488;P:GO:0044710;P:GO:0006950	Y (0.98 | 1-68)	C	1	V5_BLAST_0.9SELF0.4OUT-REDO4-Cluster_163247	V5_UCLUSTfixed_0.90-Cluster_98949	-	-	-	-
>Glyma14g39620.3|PACid:26286284	Glyma_seq1935		-	Y (1.0 | 1-24)	C	1	V5_BLAST_0.9SELF0.4OUT-REDO4-Cluster_169200	V5_UCLUSTfixed_0.90-Cluster_96312	-	-	-	-
>Glyma14g39620.4|PACid:26286285	Glyma_seq1936		-	Y (1.0 | 1-24)	C	1	V5_BLAST_0.9SELF0.4OUT-REDO4-Cluster_169200	V5_UCLUSTfixed_0.90-Cluster_96312	-	-	-	-
>Glyma14g39620.2|PACid:26286286	Glyma_seq1937		-	Y (1.0 | 1-24)	C	1	V5_BLAST_0.9SELF0.4OUT-REDO4-Cluster_169200	V5_UCLUSTfixed_0.90-Cluster_52947	-	-	-	-
>Glyma14g14350.2|PACid:26286304	Glyma_seq1955		-	Y (0.959 | 1-44)	C	1	V5_BLAST_0.9SELF0.4OUT-REDO4-Cluster_169954	V5_UCLUSTfixed_0.90-Cluster_54620	-	-	-	-
>Glyma14g14350.1|PACid:26286305	Glyma_seq1956		-	Y (0.959 | 1-44)	C	1	V5_BLAST_0.9SELF0.4OUT-REDO4-Cluster_169954	V5_UCLUSTfixed_0.90-Cluster_54620	-	-	-	-
>Glyma14g10171.1|PACid:26286309	Glyma_seq1960		-	Y (0.99 | 1-39)	C	1	V5_BLAST_0.9SELF0.4OUT-REDO4-Cluster_41215	V5_UCLUSTfixed_0.90-Cluster_96577	-	-	-	-
>Glyma14g02720.1|PACid:26286329	Glyma_seq1979		-	Y (0.974 | 1-23)	C	1	V5_BLAST_0.9SELF0.4OUT-REDO4-Cluster_163419	V5_UCLUSTfixed_0.90-Cluster_96843	-	-	-	-
>Glyma14g36230.1|PACid:26286358	Glyma_seq2008		-	Y (0.806 | 1-52)	C	1	V5_BLAST_0.9SELF0.4OUT-REDO4-Cluster_55970	V5_UCLUSTfixed_0.90-Cluster_21739	-	-	-	-
>Glyma14g37121.1|PACid:26286402	Glyma_seq2052		-	Y (0.726 | 1-39)	C	1	V5_BLAST_0.9SELF0.4OUT-REDO4-Cluster_53630	V5_UCLUSTfixed_0.90-Cluster_54920	-	-	-	-
>Glyma14g37210.1|PACid:26286404	Glyma_seq2054	F:GO:0016765	F:GO:0016740	Y (0.998 | 1-51)	C	1	V5_BLAST_0.9SELF0.4OUT-REDO4-Cluster_49518	V5_UCLUSTfixed_0.90-Cluster_94041	-	-	-	-
>Glyma14g07320.1|PACid:26286406	Glyma_seq2056		-	Y (0.982 | 1-56)	C	1	V5_BLAST_0.9SELF0.4OUT-REDO4-Cluster_164873	V5_UCLUSTfixed_0.90-Cluster_70598	-	-	-	-
>Glyma14g36980.1|PACid:26286410	Glyma_seq2060	P:GO:0055085; C:GO:0016021	C:GO:0016020;P:GO:0006810	Y (0.995 | 1-26)	C	1	V5_BLAST_0.9SELF0.4OUT-REDO4-Cluster_163942	V5_UCLUSTfixed_0.90-Cluster_102957	-	-	-	-
>Glyma14g05580.1|PACid:26286412	Glyma_seq2062		-	Y (0.801 | 1-31)	C	1	V5_BLAST_0.9SELF0.4OUT-REDO4-Cluster_168043	V5_UCLUSTfixed_0.90-Cluster_101784	-	-	-	-
>Glyma14g02480.1|PACid:26286413	Glyma_seq2063		-	Y (0.951 | 1-33)	C	1	V5_BLAST_0.9SELF0.4OUT-REDO4-Cluster_165537	V5_UCLUSTfixed_0.90-Cluster_96851	-	-	-	-
>Glyma14g02480.2|PACid:26286414	Glyma_seq2064		-	Y (0.951 | 1-33)	C	1	V5_BLAST_0.9SELF0.4OUT-REDO4-Cluster_165537	V5_UCLUSTfixed_0.90-Cluster_96851	-	-	-	-
>Glyma14g02480.3|PACid:26286415	Glyma_seq2065		-	Y (0.951 | 1-33)	C	1	V5_BLAST_0.9SELF0.4OUT-REDO4-Cluster_165537	V5_UCLUSTfixed_0.90-Cluster_96851	-	-	-	-
>Glyma14g01550.1|PACid:26286445	Glyma_seq2095		-	Y (0.99 | 1-64)	C	1	V5_BLAST_0.9SELF0.4OUT-REDO4-Cluster_163441	V5_UCLUSTfixed_0.90-Cluster_96873	-	-	-	-
>Glyma14g39940.1|PACid:26286448	Glyma_seq2098	P:GO:0045454; F:GO:0015035; F:GO:0009055; P:GO:0006662	P:GO:0019725;F:GO:0003824;P:GO:0008152;P:GO:0044710	Y (0.996 | 1-46)	C	1	V5_BLAST_0.9SELF0.4OUT-REDO4-Cluster_163219	V5_UCLUSTfixed_0.90-Cluster_96645	-	-	-	-
>Glyma14g01510.1|PACid:26286453	Glyma_seq2103	P:GO:0006282	P:GO:0006259;P:GO:0006950	Y (0.953 | 1-58)	C	1	V5_BLAST_0.9SELF0.4OUT-REDO4-Cluster_158123	V5_UCLUSTfixed_0.90-Cluster_54305	-	-	-	-
>Glyma14g01510.2|PACid:26286454	Glyma_seq2104		-	Y (0.953 | 1-58)	C	1	V5_BLAST_0.9SELF0.4OUT-REDO4-Cluster_158123	V5_UCLUSTfixed_0.90-Cluster_54305	-	-	-	-
>Glyma14g01760.1|PACid:26286465	Glyma_seq2115		-	Y (0.993 | 1-27)	C	1	V5_BLAST_0.9SELF0.4OUT-REDO4-Cluster_166119	V5_UCLUSTfixed_0.90-Cluster_96869	-	-	-	-
>Glyma14g15311.1|PACid:26286473	Glyma_seq2123		-	Y (0.998 | 1-51)	C	1	V5_BLAST_0.9SELF0.4OUT-REDO4-Cluster_165614	V5_UCLUSTfixed_0.90-Cluster_55077	UniqueCluster_898	-	-	X
>Glyma14g15311.2|PACid:26286474	Glyma_seq2124		-	Y (0.998 | 1-51)	C	1	V5_BLAST_0.9SELF0.4OUT-REDO4-Cluster_165614	V5_UCLUSTfixed_0.90-Cluster_55077	UniqueCluster_898	-	-	X
>Glyma14g07680.1|PACid:26286481	Glyma_seq2131	F:GO:0004176; P:GO:0006508	P:GO:0019538;F:GO:0016787	Y (1.0 | 1-41)	C	1	V5_BLAST_0.9SELF0.4OUT-REDO4-Cluster_163298	V5_UCLUSTfixed_0.90-Cluster_96734	-	-	-	-
>Glyma14g06780.1|PACid:26286494	Glyma_seq2144	F:GO:0004018; P:GO:0006188	F:GO:0003824;P:GO:0009058;P:GO:0044711;P:GO:0006139	Y (0.999 | 1-40)	C	1	V5_BLAST_0.9SELF0.4OUT-REDO4-Cluster_162763	V5_UCLUSTfixed_0.90-Cluster_96187	-	-	-	-
>Glyma14g07060.2|PACid:26286496	Glyma_seq2146	F:GO:0008270	F:GO:0005488	Y (0.972 | 1-40)	C	1	V5_BLAST_0.9SELF0.4OUT-REDO4-Cluster_162761	V5_UCLUSTfixed_0.90-Cluster_96184	-	-	-	-
>Glyma14g07060.3|PACid:26286497	Glyma_seq2147	F:GO:0008270	F:GO:0005488	Y (0.972 | 1-40)	C	1	V5_BLAST_0.9SELF0.4OUT-REDO4-Cluster_162761	V5_UCLUSTfixed_0.90-Cluster_96184	-	-	-	-
>Glyma14g06220.1|PACid:26286515	Glyma_seq2165	F:GO:0009055; F:GO:0015035; P:GO:0045454	P:GO:0019725;F:GO:0003824	Y (0.764 | 1-71)	C	1	V5_BLAST_0.9SELF0.4OUT-REDO4-Cluster_166376	V5_UCLUSTfixed_0.90-Cluster_78970	-	-	-	-
>Glyma14g37340.1|PACid:26286540	Glyma_seq2190		-	Y (0.967 | 1-46)	C	1	V5_BLAST_0.9SELF0.4OUT-REDO4-Cluster_48036	V5_UCLUSTfixed_0.90-Cluster_53952	-	-	-	-
>Glyma14g01290.1|PACid:26286552	Glyma_seq2202	F:GO:0016779; P:GO:0009058	P:GO:0009058;F:GO:0016740	Y (0.999 | 1-33)	C	1	V5_BLAST_0.9SELF0.4OUT-REDO4-Cluster_164076	V5_UCLUSTfixed_0.90-Cluster_97567	-	-	-	-
>Glyma14g05810.1|PACid:26286570	Glyma_seq2220	F:GO:0004425	F:GO:0003824	Y (1.0 | 1-41)	C	1	V5_BLAST_0.9SELF0.4OUT-REDO4-Cluster_163138	V5_UCLUSTfixed_0.90-Cluster_96118	-	-	-	-
>Glyma14g05810.2|PACid:26286571	Glyma_seq2221	F:GO:0004425	F:GO:0003824	Y (1.0 | 1-41)	C	1	V5_BLAST_0.9SELF0.4OUT-REDO4-Cluster_163138	V5_UCLUSTfixed_0.90-Cluster_96118	-	-	-	-
>Glyma14g25441.1|PACid:26286590	Glyma_seq2240		-	Y (1.0 | 1-35)	C	1	V5_BLAST_0.9SELF0.4OUT-REDO4-Cluster_46494	V5_UCLUSTfixed_0.90-Cluster_18202	-	-	-	-
>Glyma14g36470.1|PACid:26286603	Glyma_seq2253		-	Y (0.988 | 1-45)	C	1	V5_BLAST_0.9SELF0.4OUT-REDO4-Cluster_68951	V5_UCLUSTfixed_0.90-Cluster_53908	-	-	-	-
>Glyma14g27363.1|PACid:26286663	Glyma_seq2313	P:GO:0045454; F:GO:0015035; F:GO:0009055; P:GO:0006662	P:GO:0019725;F:GO:0003824;P:GO:0008152;P:GO:0044710	Y (0.998 | 1-51)	C	1	V5_BLAST_0.9SELF0.4OUT-REDO4-Cluster_40147	V5_UCLUSTfixed_0.90-Cluster_16409	-	-	-	-
>Glyma14g23011.1|PACid:26286666	Glyma_seq2316	F:GO:0016787; P:GO:0008152	P:GO:0008152;F:GO:0016787	Y (1.0 | 1-51)	C	1	V5_BLAST_0.9SELF0.4OUT-REDO4-Cluster_41474	V5_UCLUSTfixed_0.90-Cluster_98938	-	-	-	-
>Glyma14g34131.1|PACid:26286669	Glyma_seq2319		-	Y (0.684 | 1-42)	C	1	V5_BLAST_0.9SELF0.4OUT-REDO4-Cluster_51880	V5_UCLUSTfixed_0.90-Cluster_101475	-	UniqueCluster_3030	-	X
>Glyma14g01920.1|PACid:26286682	Glyma_seq2332	F:GO:0005515	F:GO:0005515	Y (0.994 | 1-32)	C	1	V5_BLAST_0.9SELF0.4OUT-REDO4-Cluster_163433	V5_UCLUSTfixed_0.90-Cluster_96864	-	-	-	-
>Glyma14g31940.1|PACid:26286686	Glyma_seq2336		-	Y (0.878 | 1-82)	C	1	V5_BLAST_0.9SELF0.4OUT-REDO4-Cluster_168468	V5_UCLUSTfixed_0.90-Cluster_101130	-	-	-	-
>Glyma14g08210.1|PACid:26286743	Glyma_seq2393		-	Y (0.944 | 1-57)	C	1	V5_BLAST_0.9SELF0.4OUT-REDO4-Cluster_167457	V5_UCLUSTfixed_0.90-Cluster_100593	UniqueCluster_2687	-	-	X
>Glyma14g01340.1|PACid:26286831	Glyma_seq2481		-	Y (0.986 | 1-61)	C	1	V5_BLAST_0.9SELF0.4OUT-REDO4-Cluster_167286	V5_UCLUSTfixed_0.90-Cluster_93947	-	-	-	-
>Glyma14g15055.1|PACid:26286914	Glyma_seq2564	F:GO:0004665; F:GO:0008977; P:GO:0006571; P:GO:0055114	F:GO:0003824;P:GO:0009058;P:GO:0044763;P:GO:0044711;P:GO:0009987	Y (1.0 | 1-41)	C	1	V5_BLAST_0.9SELF0.4OUT-REDO4-Cluster_170546	V5_UCLUSTfixed_0.90-Cluster_16781	-	-	-	-
>Glyma14g23676.1|PACid:26287018	Glyma_seq2668	F:GO:0003824; P:GO:0008152	F:GO:0003824;P:GO:0008152	Y (0.914 | 1-32)	C	1	V5_BLAST_0.9SELF0.4OUT-REDO4-Cluster_168607	V5_UCLUSTfixed_0.90-Cluster_101521	-	-	-	-
>Glyma14g17090.1|PACid:26287036	Glyma_seq2686	F:GO:0008168; P:GO:0006364; C:GO:0005737	C:GO:0005737;F:GO:0016740;P:GO:0006139	Y (0.995 | 1-21)	C	1	V5_BLAST_0.9SELF0.4OUT-REDO4-Cluster_163657	V5_UCLUSTfixed_0.90-Cluster_97108	-	-	-	-
>Glyma14g05540.1|PACid:26287039	Glyma_seq2689		-	Y (1.0 | 1-23)	C	1	V5_BLAST_0.9SELF0.4OUT-REDO4-Cluster_167406	V5_UCLUSTfixed_0.90-Cluster_100544	-	-	-	-
>Glyma14g18300.1|PACid:26287062	Glyma_seq2712	F:GO:0003677; F:GO:0003916; P:GO:0006265; C:GO:0005694; F:GO:0003917	F:GO:0003677;F:GO:0003824;P:GO:0016043;P:GO:0006259;C:GO:0005622	Y (0.946 | 1-24)	C	1	V5_BLAST_0.9SELF0.4OUT-REDO4-Cluster_166059	V5_UCLUSTfixed_0.90-Cluster_103070	-	-	-	-
>Glyma14g35690.1|PACid:26287086	Glyma_seq2736	F:GO:0004639; P:GO:0006164	F:GO:0003824;P:GO:0009058;P:GO:0044711;P:GO:0006139	Y (0.948 | 1-49)	C	1	V5_BLAST_0.9SELF0.4OUT-REDO4-Cluster_163252	V5_UCLUSTfixed_0.90-Cluster_96686	-	-	-	-
>Glyma14g03270.1|PACid:26287091	Glyma_seq2741		-	Y (0.952 | 1-47)	C	1	V5_BLAST_0.9SELF0.4OUT-REDO4-Cluster_164842	V5_UCLUSTfixed_0.90-Cluster_54605	-	-	-	-
>Glyma14g12131.1|PACid:26287136	Glyma_seq2786		-	Y (0.999 | 1-30)	C	1	V5_BLAST_0.9SELF0.4OUT-REDO4-Cluster_163695	V5_UCLUSTfixed_0.90-Cluster_97152	-	-	-	-
>Glyma14g37780.1|PACid:26287143	Glyma_seq2793	F:GO:0016787	F:GO:0016787	Y (0.997 | 1-61)	C	1	V5_BLAST_0.9SELF0.4OUT-REDO4-Cluster_163956	V5_UCLUSTfixed_0.90-Cluster_97433	-	-	-	-
>Glyma14g40440.2|PACid:26287149	Glyma_seq2799	F:GO:0005524; F:GO:0016773; P:GO:0005975	F:GO:0000166;P:GO:0005975;F:GO:0016740	Y (0.995 | 1-36)	C	1	V5_BLAST_0.9SELF0.4OUT-REDO4-Cluster_170500	V5_UCLUSTfixed_0.90-Cluster_103106	-	-	-	-
>Glyma14g36580.1|PACid:26287210	Glyma_seq2860		-	Y (0.939 | 1-30)	C	1	V5_BLAST_0.9SELF0.4OUT-REDO4-Cluster_43520	V5_UCLUSTfixed_0.90-Cluster_97649	-	-	-	-
>Glyma14g02220.1|PACid:26287223	Glyma_seq2873	P:GO:0006457; P:GO:0015031	P:GO:0006810;P:GO:0009987	Y (0.983 | 1-51)	C	1	V5_BLAST_0.9SELF0.4OUT-REDO4-Cluster_163426	V5_UCLUSTfixed_0.90-Cluster_96856	-	-	-	-
>Glyma14g02220.2|PACid:26287224	Glyma_seq2874	P:GO:0006457; P:GO:0015031	P:GO:0006810;P:GO:0009987	Y (0.983 | 1-51)	C	1	V5_BLAST_0.9SELF0.4OUT-REDO4-Cluster_163426	V5_UCLUSTfixed_0.90-Cluster_96856	-	-	-	-
>Glyma14g04420.1|PACid:26287233	Glyma_seq2883	F:GO:0004672; F:GO:0005524; P:GO:0006468	F:GO:0000166;P:GO:0006464;F:GO:0016301	Y (0.979 | 1-27)	C	1	V5_BLAST_0.9SELF0.4OUT-REDO4-Cluster_170299	V5_UCLUSTfixed_0.90-Cluster_102932	-	-	-	-
>Glyma14g01270.2|PACid:26287275	Glyma_seq2925	F:GO:0016636; F:GO:0050897; P:GO:0010024; P:GO:0055114	F:GO:0003824;P:GO:0009058;F:GO:0005488;P:GO:0009987	Y (0.995 | 1-50)	C	1	V5_BLAST_0.9SELF0.4OUT-REDO4-Cluster_169864	V5_UCLUSTfixed_0.90-Cluster_102561	-	-	-	-
>Glyma14g01270.3|PACid:26287276	Glyma_seq2926	F:GO:0016636; F:GO:0050897; P:GO:0010024; P:GO:0055114	F:GO:0003824;P:GO:0009058;F:GO:0005488;P:GO:0009987	Y (0.995 | 1-50)	C	1	V5_BLAST_0.9SELF0.4OUT-REDO4-Cluster_169864	V5_UCLUSTfixed_0.90-Cluster_102561	-	-	-	-
>Glyma14g33410.3|PACid:26287282	Glyma_seq2932	F:GO:0005515; F:GO:0005543	F:GO:0005515;F:GO:0008289	Y (0.942 | 1-44)	C	1	V5_BLAST_0.9SELF0.4OUT-REDO4-Cluster_169093	V5_UCLUSTfixed_0.90-Cluster_101907	-	-	-	-
>Glyma14g33410.4|PACid:26287283	Glyma_seq2933	F:GO:0005515; F:GO:0005543	F:GO:0005515;F:GO:0008289	Y (0.942 | 1-44)	C	1	V5_BLAST_0.9SELF0.4OUT-REDO4-Cluster_169093	V5_UCLUSTfixed_0.90-Cluster_101907	-	-	-	-
>Glyma14g33410.5|PACid:26287284	Glyma_seq2934	F:GO:0005515; F:GO:0005543	F:GO:0005515;F:GO:0008289	Y (0.942 | 1-44)	C	1	V5_BLAST_0.9SELF0.4OUT-REDO4-Cluster_169093	V5_UCLUSTfixed_0.90-Cluster_101907	-	-	-	-
>Glyma14g38255.1|PACid:26287323	Glyma_seq2973	F:GO:0000166; F:GO:0004812; F:GO:0005524; P:GO:0006418; C:GO:0005737; F:GO:0003723; P:GO:0006412; P:GO:0006437; F:GO:0004831	F:GO:0000166;F:GO:0003723;F:GO:0003824;C:GO:0005737;P:GO:0006139;P:GO:0006412	Y (1.0 | 1-30)	C	1	V5_BLAST_0.9SELF0.4OUT-REDO4-Cluster_162887	V5_UCLUSTfixed_0.90-Cluster_96304	-	-	-	-
>Glyma14g06285.1|PACid:26287335	Glyma_seq2985		-	Y (0.996 | 1-28)	C	1	V5_BLAST_0.9SELF0.4OUT-REDO4-Cluster_49361	V5_UCLUSTfixed_0.90-Cluster_19385	-	-	-	-
>Glyma02g05490.1|PACid:26287360	Glyma_seq3010		-	Y (0.987 | 1-32)	C	1	V5_BLAST_0.9SELF0.4OUT-REDO4-Cluster_163740	V5_UCLUSTfixed_0.90-Cluster_97199	-	-	-	-
>Glyma02g16590.1|PACid:26287362	Glyma_seq3012	P:GO:0006412	P:GO:0006412	Y (0.999 | 1-41)	C	1	V5_BLAST_0.9SELF0.4OUT-REDO4-Cluster_166450	V5_UCLUSTfixed_0.90-Cluster_99745	-	-	-	-
>Glyma02g16590.2|PACid:26287363	Glyma_seq3013	P:GO:0006412	P:GO:0006412	Y (0.999 | 1-41)	C	1	V5_BLAST_0.9SELF0.4OUT-REDO4-Cluster_166450	V5_UCLUSTfixed_0.90-Cluster_99745	-	-	-	-
>Glyma02g16590.3|PACid:26287364	Glyma_seq3014	P:GO:0006412	P:GO:0006412	Y (0.999 | 1-41)	C	1	V5_BLAST_0.9SELF0.4OUT-REDO4-Cluster_166450	V5_UCLUSTfixed_0.90-Cluster_99745	-	-	-	-
>Glyma02g45580.1|PACid:26287373	Glyma_seq3023		-	Y (0.999 | 1-22)	C	1	V5_BLAST_0.9SELF0.4OUT-REDO4-Cluster_167548	V5_UCLUSTfixed_0.90-Cluster_100678	-	-	-	-
>Glyma02g38300.4|PACid:26287392	Glyma_seq3042		-	Y (0.894 | 1-39)	C	1	V5_BLAST_0.9SELF0.4OUT-REDO4-Cluster_51189	V5_UCLUSTfixed_0.90-Cluster_101559	-	-	-	-
>Glyma02g38300.5|PACid:26287393	Glyma_seq3043		-	Y (0.894 | 1-39)	C	1	V5_BLAST_0.9SELF0.4OUT-REDO4-Cluster_168648	V5_UCLUSTfixed_0.90-Cluster_101559	-	-	-	-
>Glyma02g38300.1|PACid:26287394	Glyma_seq3044		-	Y (0.894 | 1-39)	C	1	V5_BLAST_0.9SELF0.4OUT-REDO4-Cluster_168648	V5_UCLUSTfixed_0.90-Cluster_101559	-	-	-	-
>Glyma02g06680.1|PACid:26287396	Glyma_seq3046		-	Y (0.961 | 1-41)	C	1	V5_BLAST_0.9SELF0.4OUT-REDO4-Cluster_163724	V5_UCLUSTfixed_0.90-Cluster_79011	-	-	-	-
>Glyma02g14400.1|PACid:26287400	Glyma_seq3050		-	Y (0.725 | 1-60)	C	1	V5_BLAST_0.9SELF0.4OUT-REDO4-Cluster_39255	V5_UCLUSTfixed_0.90-Cluster_52856	-	-	-	-
>Glyma02g35850.1|PACid:26287424	Glyma_seq3074	F:GO:0003700; P:GO:0006355; C:GO:0005667	F:GO:0003700;P:GO:0009058;P:GO:0006139;C:GO:0005622	Y (0.972 | 1-30)	C	1	V5_BLAST_0.9SELF0.4OUT-REDO4-Cluster_164270	V5_UCLUSTfixed_0.90-Cluster_97745	-	-	-	-
>Glyma02g09730.2|PACid:26287436	Glyma_seq3086	F:GO:0003723	F:GO:0003723	Y (0.988 | 1-64)	C	1	V5_BLAST_0.9SELF0.4OUT-REDO4-Cluster_162906	V5_UCLUSTfixed_0.90-Cluster_96323	-	-	-	-
>Glyma02g01000.2|PACid:26287446	Glyma_seq3096	F:GO:0016491; P:GO:0055114	F:GO:0003824;P:GO:0008152;P:GO:0044710	Y (0.987 | 1-42)	C	1	V5_BLAST_0.9SELF0.4OUT-REDO4-Cluster_55890	V5_UCLUSTfixed_0.90-Cluster_97562	-	-	-	-
>Glyma02g03410.2|PACid:26287451	Glyma_seq3101		-	Y (1.0 | 1-51)	C	1	V5_BLAST_0.9SELF0.4OUT-REDO4-Cluster_167196	V5_UCLUSTfixed_0.90-Cluster_100382	-	-	-	-
>Glyma02g41640.1|PACid:26287452	Glyma_seq3102	F:GO:0004190; P:GO:0006508	P:GO:0019538;F:GO:0016787	Y (0.95 | 1-71)	C	1	V5_BLAST_0.9SELF0.4OUT-REDO4-Cluster_170302	V5_UCLUSTfixed_0.90-Cluster_102936	-	-	-	-
>Glyma02g43810.1|PACid:26287485	Glyma_seq3135		-	Y (0.999 | 1-41)	C	1	V5_BLAST_0.9SELF0.4OUT-REDO4-Cluster_162672	V5_UCLUSTfixed_0.90-Cluster_98329	-	-	-	-
>Glyma02g26431.1|PACid:26287488	Glyma_seq3138	F:GO:0003777; F:GO:0005524; P:GO:0007018	F:GO:0000166;P:GO:0044763;P:GO:0009987;F:GO:0003774	Y (0.985 | 1-29)	C	1	V5_BLAST_0.9SELF0.4OUT-REDO4-Cluster_164308	V5_UCLUSTfixed_0.90-Cluster_97790	-	-	-	-
>Glyma02g08550.1|PACid:26287496	Glyma_seq3146	F:GO:0003676; F:GO:0005524; F:GO:0008026; F:GO:0004386	F:GO:0003676;F:GO:0000166;F:GO:0016787	Y (0.883 | 1-65)	C	1	V5_BLAST_0.9SELF0.4OUT-REDO4-Cluster_165708	V5_UCLUSTfixed_0.90-Cluster_99074	-	-	-	-
>Glyma02g02175.1|PACid:26287507	Glyma_seq3157		-	Y (0.905 | 1-36)	C	1	V5_BLAST_0.9SELF0.4OUT-REDO4-Cluster_49628	V5_UCLUSTfixed_0.90-Cluster_19504	-	-	-	-
>Glyma02g10920.1|PACid:26287527	Glyma_seq3177		-	Y (0.968 | 1-42)	C	1	V5_BLAST_0.9SELF0.4OUT-REDO4-Cluster_162373	V5_UCLUSTfixed_0.90-Cluster_95784	-	-	-	-
>Glyma02g10920.2|PACid:26287528	Glyma_seq3178		-	Y (0.968 | 1-42)	C	1	V5_BLAST_0.9SELF0.4OUT-REDO4-Cluster_162373	V5_UCLUSTfixed_0.90-Cluster_95784	-	-	-	-
>Glyma02g03460.2|PACid:26287560	Glyma_seq3210		-	Y (0.999 | 1-24)	C	1	V5_BLAST_0.9SELF0.4OUT-REDO4-Cluster_150255	V5_UCLUSTfixed_0.90-Cluster_54127	-	-	-	-
>Glyma02g16050.1|PACid:26287578	Glyma_seq3228	F:GO:0004806; P:GO:0006629	P:GO:0006629;F:GO:0016787	Y (0.993 | 1-52)	C	1	V5_BLAST_0.9SELF0.4OUT-REDO4-Cluster_167565	V5_UCLUSTfixed_0.90-Cluster_97502	-	-	-	-
>Glyma02g38310.1|PACid:26287600	Glyma_seq3250	F:GO:0016616; F:GO:0051287; P:GO:0046168; P:GO:0055114; C:GO:0005737; F:GO:0008677; F:GO:0016614; P:GO:0005975; C:GO:0009331; P:GO:0006072; F:GO:0004367	F:GO:0000166;P:GO:0005975;F:GO:0003824;P:GO:0009056;C:GO:0005737;P:GO:0009987	Y (1.0 | 1-38)	C	1	V5_BLAST_0.9SELF0.4OUT-REDO4-Cluster_162390	V5_UCLUSTfixed_0.90-Cluster_88002	-	-	-	-
>Glyma02g44145.1|PACid:26287631	Glyma_seq3281	F:GO:0016491; P:GO:0055114; F:GO:0004497	F:GO:0003824;P:GO:0008152;P:GO:0044710	Y (1.0 | 1-40)	C	1	V5_BLAST_0.9SELF0.4OUT-REDO4-Cluster_163975	V5_UCLUSTfixed_0.90-Cluster_97454	-	-	-	-
>Glyma02g26733.1|PACid:26287634	Glyma_seq3284		-	Y (0.998 | 1-42)	C	1	V5_BLAST_0.9SELF0.4OUT-REDO4-Cluster_44705	V5_UCLUSTfixed_0.90-Cluster_17692	-	-	-	-
>Glyma02g14300.1|PACid:26287659	Glyma_seq3309	F:GO:0008081; F:GO:0046872	F:GO:0005488;F:GO:0016787	Y (0.999 | 1-36)	C	1	V5_BLAST_0.9SELF0.4OUT-REDO4-Cluster_162615	V5_UCLUSTfixed_0.90-Cluster_95777	-	-	-	-
>Glyma02g42990.1|PACid:26287661	Glyma_seq3311		-	Y (0.902 | 1-38)	C	1	V5_BLAST_0.9SELF0.4OUT-REDO4-Cluster_166379	V5_UCLUSTfixed_0.90-Cluster_98165	-	-	-	-
>Glyma02g09640.1|PACid:26287663	Glyma_seq3313	F:GO:0008124; P:GO:0006729	F:GO:0003824;P:GO:0009058;P:GO:0009987	Y (0.959 | 1-42)	C	1	V5_BLAST_0.9SELF0.4OUT-REDO4-Cluster_164697	V5_UCLUSTfixed_0.90-Cluster_96490	-	-	-	-
>Glyma02g47490.2|PACid:26287688	Glyma_seq3338	F:GO:0016636; F:GO:0050897; P:GO:0010024; P:GO:0055114	F:GO:0003824;P:GO:0009058;F:GO:0005488;P:GO:0009987	Y (0.996 | 1-51)	C	1	V5_BLAST_0.9SELF0.4OUT-REDO4-Cluster_169864	V5_UCLUSTfixed_0.90-Cluster_102561	-	-	-	-
>Glyma02g47490.1|PACid:26287689	Glyma_seq3339	F:GO:0016636; F:GO:0050897; P:GO:0010024; P:GO:0055114	F:GO:0003824;P:GO:0009058;F:GO:0005488;P:GO:0009987	Y (0.996 | 1-51)	C	1	V5_BLAST_0.9SELF0.4OUT-REDO4-Cluster_169864	V5_UCLUSTfixed_0.90-Cluster_102561	-	-	-	-
>Glyma02g47490.3|PACid:26287690	Glyma_seq3340	F:GO:0016636; F:GO:0050897; P:GO:0010024; P:GO:0055114	F:GO:0003824;P:GO:0009058;F:GO:0005488;P:GO:0009987	Y (0.996 | 1-51)	C	1	V5_BLAST_0.9SELF0.4OUT-REDO4-Cluster_169864	V5_UCLUSTfixed_0.90-Cluster_102561	-	-	-	-
>Glyma02g47490.4|PACid:26287691	Glyma_seq3341	F:GO:0016636; F:GO:0050897; P:GO:0010024; P:GO:0055114	F:GO:0003824;P:GO:0009058;F:GO:0005488;P:GO:0009987	Y (0.996 | 1-51)	C	1	V5_BLAST_0.9SELF0.4OUT-REDO4-Cluster_169864	V5_UCLUSTfixed_0.90-Cluster_102561	-	-	-	-
>Glyma02g10001.1|PACid:26287716	Glyma_seq3366	P:GO:0006457	P:GO:0009987	Y (0.97 | 1-54)	C	1	V5_BLAST_0.9SELF0.4OUT-REDO4-Cluster_164665	V5_UCLUSTfixed_0.90-Cluster_98137	-	-	-	-
>Glyma02g10001.2|PACid:26287717	Glyma_seq3367		-	Y (0.97 | 1-54)	C	1	V5_BLAST_0.9SELF0.4OUT-REDO4-Cluster_164665	V5_UCLUSTfixed_0.90-Cluster_98137	-	-	-	-
>Glyma02g31480.1|PACid:26287744	Glyma_seq3394	F:GO:0003924; F:GO:0005525; P:GO:0007264; C:GO:0005622	F:GO:0000166;P:GO:0007165;C:GO:0005622;F:GO:0016787	Y (0.993 | 1-61)	C	1	V5_BLAST_0.9SELF0.4OUT-REDO4-Cluster_164318	V5_UCLUSTfixed_0.90-Cluster_97800	-	-	-	-
>Glyma02g05350.1|PACid:26287761	Glyma_seq3411	F:GO:0016491; P:GO:0055114	F:GO:0003824;P:GO:0008152;P:GO:0044710	Y (0.998 | 1-23)	C	1	V5_BLAST_0.9SELF0.4OUT-REDO4-Cluster_163743	V5_UCLUSTfixed_0.90-Cluster_97204	-	-	-	-
>Glyma02g10010.1|PACid:26287786	Glyma_seq3436		-	Y (1.0 | 1-26)	C	1	V5_BLAST_0.9SELF0.4OUT-REDO4-Cluster_162902	V5_UCLUSTfixed_0.90-Cluster_96319	-	-	-	-
>Glyma02g08910.1|PACid:26287813	Glyma_seq3463	C:GO:0016020; P:GO:0009765	P:GO:0006091;C:GO:0016020;P:GO:0015979	Y (0.999 | 1-41)	C	1	V5_BLAST_0.9SELF0.4OUT-REDO4-Cluster_164068	V5_UCLUSTfixed_0.90-Cluster_97916	-	-	-	-
>Glyma02g47200.1|PACid:26287834	Glyma_seq3484		-	Y (0.99 | 1-64)	C	1	V5_BLAST_0.9SELF0.4OUT-REDO4-Cluster_163441	V5_UCLUSTfixed_0.90-Cluster_96873	-	-	-	-
>Glyma02g47200.2|PACid:26287835	Glyma_seq3485		-	Y (0.99 | 1-64)	C	1	V5_BLAST_0.9SELF0.4OUT-REDO4-Cluster_163441	V5_UCLUSTfixed_0.90-Cluster_96873	-	-	-	-
>Glyma02g04760.1|PACid:26287841	Glyma_seq3491	P:GO:0008152	P:GO:0008152	Y (0.998 | 1-45)	C	1	V5_BLAST_0.9SELF0.4OUT-REDO4-Cluster_164547	V5_UCLUSTfixed_0.90-Cluster_102894	-	-	-	-
>Glyma02g41630.1|PACid:26287848	Glyma_seq3498		-	Y (0.96 | 1-78)	C	1	V5_BLAST_0.9SELF0.4OUT-REDO4-Cluster_164873	V5_UCLUSTfixed_0.90-Cluster_82862	-	-	-	-
>Glyma02g04600.1|PACid:26287899	Glyma_seq3549		-	Y (0.999 | 1-51)	C	1	V5_BLAST_0.9SELF0.4OUT-REDO4-Cluster_166894	V5_UCLUSTfixed_0.90-Cluster_55083	-	-	-	-
>Glyma02g04600.2|PACid:26287901	Glyma_seq3551		-	Y (0.999 | 1-51)	C	1	V5_BLAST_0.9SELF0.4OUT-REDO4-Cluster_166894	V5_UCLUSTfixed_0.90-Cluster_55083	-	-	-	-
>Glyma02g45450.1|PACid:26287946	Glyma_seq3596		-	Y (0.902 | 1-41)	C	1	V5_BLAST_0.9SELF0.4OUT-REDO4-Cluster_162642	V5_UCLUSTfixed_0.90-Cluster_96066	-	-	-	-
>Glyma02g14910.1|PACid:26287966	Glyma_seq3616	F:GO:0016491; F:GO:0020037; F:GO:0051536; P:GO:0055114	F:GO:0003824;P:GO:0008152;F:GO:0005488;P:GO:0044710	Y (0.951 | 1-59)	C	1	V5_BLAST_0.9SELF0.4OUT-REDO4-Cluster_163576	V5_UCLUSTfixed_0.90-Cluster_97021	-	-	-	-
>Glyma02g14430.1|PACid:26287990	Glyma_seq3640	F:GO:0008270	F:GO:0005488	Y (0.999 | 1-62)	C	1	V5_BLAST_0.9SELF0.4OUT-REDO4-Cluster_162368	V5_UCLUSTfixed_0.90-Cluster_95778	-	-	-	-
>Glyma02g14430.2|PACid:26287991	Glyma_seq3641	F:GO:0008270	F:GO:0005488	Y (0.999 | 1-62)	C	1	V5_BLAST_0.9SELF0.4OUT-REDO4-Cluster_162368	V5_UCLUSTfixed_0.90-Cluster_95778	-	-	-	-
>Glyma02g05110.1|PACid:26288003	Glyma_seq3653		-	Y (0.748 | 1-41)	C	1	V5_BLAST_0.9SELF0.4OUT-REDO4-Cluster_151951	V5_UCLUSTfixed_0.90-Cluster_78691	-	-	-	-
>Glyma02g05110.2|PACid:26288004	Glyma_seq3654		-	Y (0.748 | 1-41)	C	1	V5_BLAST_0.9SELF0.4OUT-REDO4-Cluster_151951	V5_UCLUSTfixed_0.90-Cluster_78691	-	-	-	-
>Glyma02g44730.1|PACid:26288013	Glyma_seq3663	F:GO:0016853	F:GO:0003824	Y (0.99 | 1-25)	C	1	V5_BLAST_0.9SELF0.4OUT-REDO4-Cluster_167444	V5_UCLUSTfixed_0.90-Cluster_101162	-	-	-	-
>Glyma02g37400.1|PACid:26288026	Glyma_seq3676	F:GO:0004639; P:GO:0006164	F:GO:0003824;P:GO:0009058;P:GO:0044711;P:GO:0006139	Y (0.694 | 1-51)	C	1	V5_BLAST_0.9SELF0.4OUT-REDO4-Cluster_163252	V5_UCLUSTfixed_0.90-Cluster_96686	-	-	-	-
>Glyma02g13450.1|PACid:26288034	Glyma_seq3684	P:GO:0006950	P:GO:0006950	Y (1.0 | 1-42)	C	1	V5_BLAST_0.9SELF0.4OUT-REDO4-Cluster_165467	V5_UCLUSTfixed_0.90-Cluster_98849	-	UniqueCluster_851	-	X
>Glyma02g00330.1|PACid:26288051	Glyma_seq3701	F:GO:0003677; F:GO:0005524; F:GO:0016787	F:GO:0000166;F:GO:0003677;F:GO:0016787	Y (0.995 | 1-48)	C	1	V5_BLAST_0.9SELF0.4OUT-REDO4-Cluster_163040	V5_UCLUSTfixed_0.90-Cluster_96472	-	-	-	-
>Glyma02g01350.1|PACid:26288099	Glyma_seq3749		-	Y (0.871 | 1-54)	C	1	V5_BLAST_0.9SELF0.4OUT-REDO4-Cluster_164065	V5_UCLUSTfixed_0.90-Cluster_97558	-	-	-	-
>Glyma02g01350.2|PACid:26288100	Glyma_seq3750		-	Y (0.871 | 1-54)	C	1	V5_BLAST_0.9SELF0.4OUT-REDO4-Cluster_164065	V5_UCLUSTfixed_0.90-Cluster_97558	-	-	-	-
>Glyma02g46020.7|PACid:26288103	Glyma_seq3753	F:GO:0016671; P:GO:0019538; P:GO:0055114	P:GO:0019538;F:GO:0003824	Y (0.999 | 1-71)	C	1	V5_BLAST_0.9SELF0.4OUT-REDO4-Cluster_168043	V5_UCLUSTfixed_0.90-Cluster_96492	-	-	-	-
>Glyma02g46020.1|PACid:26288104	Glyma_seq3754	F:GO:0016671; P:GO:0019538; P:GO:0055114	P:GO:0019538;F:GO:0003824	Y (0.998 | 1-71)	C	1	V5_BLAST_0.9SELF0.4OUT-REDO4-Cluster_168043	V5_UCLUSTfixed_0.90-Cluster_96492	-	-	-	-
>Glyma02g46020.8|PACid:26288105	Glyma_seq3755	F:GO:0016671; P:GO:0019538; P:GO:0055114	P:GO:0019538;F:GO:0003824	Y (0.999 | 1-71)	C	1	V5_BLAST_0.9SELF0.4OUT-REDO4-Cluster_168043	V5_UCLUSTfixed_0.90-Cluster_96492	-	-	-	-
>Glyma02g46020.9|PACid:26288106	Glyma_seq3756	F:GO:0016671; P:GO:0019538; P:GO:0055114	P:GO:0019538;F:GO:0003824	Y (0.999 | 1-71)	C	1	V5_BLAST_0.9SELF0.4OUT-REDO4-Cluster_168043	V5_UCLUSTfixed_0.90-Cluster_96492	-	-	-	-
>Glyma02g46020.10|PACid:26288107	Glyma_seq3757	F:GO:0016671; P:GO:0019538; P:GO:0055114	P:GO:0019538;F:GO:0003824	Y (0.999 | 1-71)	C	1	V5_BLAST_0.9SELF0.4OUT-REDO4-Cluster_168043	V5_UCLUSTfixed_0.90-Cluster_96492	-	-	-	-
>Glyma02g38170.2|PACid:26288123	Glyma_seq3773		-	Y (0.983 | 1-27)	C	1	V5_BLAST_0.9SELF0.4OUT-REDO4-Cluster_163259	V5_UCLUSTfixed_0.90-Cluster_96694	-	-	-	-
>Glyma02g42890.1|PACid:26288171	Glyma_seq3821		-	Y (0.996 | 1-52)	C	1	V5_BLAST_0.9SELF0.4OUT-REDO4-Cluster_164342	V5_UCLUSTfixed_0.90-Cluster_96161	-	-	-	-
>Glyma02g16240.2|PACid:26288173	Glyma_seq3823		-	Y (0.709 | 1-81)	C	1	V5_BLAST_0.9SELF0.4OUT-REDO4-Cluster_170317	V5_UCLUSTfixed_0.90-Cluster_96767	UniqueCluster_331	-	-	X
>Glyma02g16240.3|PACid:26288174	Glyma_seq3824		-	Y (0.709 | 1-81)	C	1	V5_BLAST_0.9SELF0.4OUT-REDO4-Cluster_170317	V5_UCLUSTfixed_0.90-Cluster_96767	UniqueCluster_331	-	-	X
>Glyma02g45190.1|PACid:26288187	Glyma_seq3837	F:GO:0005509; P:GO:0015979; C:GO:0009523; C:GO:0009654; C:GO:0019898	C:GO:0016020;P:GO:0015979;F:GO:0005488;C:GO:0009579	Y (0.999 | 1-30)	C	1	V5_BLAST_0.9SELF0.4OUT-REDO4-Cluster_41301	V5_UCLUSTfixed_0.90-Cluster_96069	-	-	-	-
>Glyma02g09256.1|PACid:26288195	Glyma_seq3845		-	Y (0.988 | 1-65)	C	1	V5_BLAST_0.9SELF0.4OUT-REDO4-Cluster_51584	V5_UCLUSTfixed_0.90-Cluster_20223	-	-	-	-
>Glyma02g13790.1|PACid:26288199	Glyma_seq3849	F:GO:0005524; F:GO:0051082; P:GO:0006457; P:GO:0006950	F:GO:0000166;F:GO:0005515;P:GO:0009987;P:GO:0006950	Y (1.0 | 1-26)	C	1	V5_BLAST_0.9SELF0.4OUT-REDO4-Cluster_169127	V5_UCLUSTfixed_0.90-Cluster_101937	-	-	-	-
>Glyma02g04810.2|PACid:26288209	Glyma_seq3859	F:GO:0016844; P:GO:0009058	F:GO:0003824;P:GO:0009058	Y (0.996 | 1-46)	C	1	V5_BLAST_0.9SELF0.4OUT-REDO4-Cluster_169462	V5_UCLUSTfixed_0.90-Cluster_102231	-	-	UniqueCluster_2799	X
>Glyma02g04810.3|PACid:26288210	Glyma_seq3860	F:GO:0016844; P:GO:0009058	F:GO:0003824;P:GO:0009058	Y (0.996 | 1-46)	C	1	V5_BLAST_0.9SELF0.4OUT-REDO4-Cluster_53636	V5_UCLUSTfixed_0.90-Cluster_102231	-	-	UniqueCluster_2799	X
>Glyma02g44431.1|PACid:26288216	Glyma_seq3866		-	Y (0.996 | 1-56)	C	1	V5_BLAST_0.9SELF0.4OUT-REDO4-Cluster_165237	V5_UCLUSTfixed_0.90-Cluster_98651	-	-	-	-
>Glyma02g41760.2|PACid:26288259	Glyma_seq3909		-	Y (0.999 | 1-71)	C	1	V5_BLAST_0.9SELF0.4OUT-REDO4-Cluster_42448	V5_UCLUSTfixed_0.90-Cluster_17067	-	-	-	-
>Glyma02g38360.1|PACid:26288273	Glyma_seq3923		-	Y (0.864 | 1-43)	C	1	V5_BLAST_0.9SELF0.4OUT-REDO4-Cluster_47718	V5_UCLUSTfixed_0.90-Cluster_53908	-	-	-	-
>Glyma02g08160.1|PACid:26288280	Glyma_seq3930	F:GO:0008080; P:GO:0008152	P:GO:0008152;F:GO:0016740	Y (0.984 | 1-40)	C	1	V5_BLAST_0.9SELF0.4OUT-REDO4-Cluster_49501	V5_UCLUSTfixed_0.90-Cluster_96194	-	-	-	-
>Glyma02g44821.1|PACid:26288299	Glyma_seq3949		-	Y (0.722 | 1-59)	C	1	V5_BLAST_0.9SELF0.4OUT-REDO4-Cluster_53213	V5_UCLUSTfixed_0.90-Cluster_54929	-	-	-	-
>Glyma02g30870.1|PACid:26288339	Glyma_seq3989		-	Y (0.998 | 1-47)	C	1	V5_BLAST_0.9SELF0.4OUT-REDO4-Cluster_160938	V5_UCLUSTfixed_0.90-Cluster_54377	-	-	-	-
>Glyma02g03950.1|PACid:26288343	Glyma_seq3993		-	Y (0.964 | 1-30)	C	1	V5_BLAST_0.9SELF0.4OUT-REDO4-Cluster_164498	V5_UCLUSTfixed_0.90-Cluster_96375	-	-	-	-
>Glyma02g39710.1|PACid:26288354	Glyma_seq4004	F:GO:0016787	F:GO:0016787	Y (0.999 | 1-22)	C	1	V5_BLAST_0.9SELF0.4OUT-REDO4-Cluster_163956	V5_UCLUSTfixed_0.90-Cluster_97433	-	-	-	-
>Glyma02g17415.1|PACid:26288364	Glyma_seq4014		-	Y (0.987 | 1-24)	C	1	V5_BLAST_0.9SELF0.4OUT-REDO4-Cluster_52189	V5_UCLUSTfixed_0.90-Cluster_20451	-	-	-	-
>Glyma02g38290.2|PACid:26288383	Glyma_seq4033	F:GO:0015238; F:GO:0015297; P:GO:0006855; P:GO:0055085; C:GO:0016020	C:GO:0016020;P:GO:0044765;P:GO:0006810;F:GO:0005215	Y (0.998 | 1-30)	C	1	V5_BLAST_0.9SELF0.4OUT-REDO4-Cluster_168728	V5_UCLUSTfixed_0.90-Cluster_94672	UniqueCluster_722	-	-	X
>Glyma02g11600.1|PACid:26288388	Glyma_seq4038	F:GO:0005515	F:GO:0005515	Y (1.0 | 1-41)	C	1	V5_BLAST_0.9SELF0.4OUT-REDO4-Cluster_164112	V5_UCLUSTfixed_0.90-Cluster_97602	-	-	-	-
>Glyma02g48200.1|PACid:26288392	Glyma_seq4042	F:GO:0005086; P:GO:0032012; C:GO:0005622	P:GO:0007165;F:GO:0003674;C:GO:0005622	Y (0.833 | 1-28)	C	1	V5_BLAST_0.9SELF0.4OUT-REDO4-Cluster_158678	V5_UCLUSTfixed_0.90-Cluster_96434	-	-	-	-
>Glyma02g43920.1|PACid:26288405	Glyma_seq4055		-	Y (0.999 | 1-51)	C	1	V5_BLAST_0.9SELF0.4OUT-REDO4-Cluster_163968	V5_UCLUSTfixed_0.90-Cluster_97447	-	-	-	-
>Glyma02g43920.2|PACid:26288406	Glyma_seq4056		-	Y (0.999 | 1-51)	C	1	V5_BLAST_0.9SELF0.4OUT-REDO4-Cluster_163968	V5_UCLUSTfixed_0.90-Cluster_97447	-	-	-	-
>Glyma02g46630.1|PACid:26288449	Glyma_seq4099	F:GO:0003777; F:GO:0005524; P:GO:0007018	F:GO:0000166;P:GO:0044763;P:GO:0009987;F:GO:0003774	Y (0.975 | 1-29)	C	1	V5_BLAST_0.9SELF0.4OUT-REDO4-Cluster_163428	V5_UCLUSTfixed_0.90-Cluster_96859	-	-	-	-
>Glyma02g46630.2|PACid:26288450	Glyma_seq4100	F:GO:0003777; F:GO:0005524; P:GO:0007018	F:GO:0000166;P:GO:0044763;P:GO:0009987;F:GO:0003774	Y (0.975 | 1-29)	C	1	V5_BLAST_0.9SELF0.4OUT-REDO4-Cluster_163428	V5_UCLUSTfixed_0.90-Cluster_96859	-	-	-	-
>Glyma02g38930.1|PACid:26288454	Glyma_seq4104	P:GO:0055085; C:GO:0016021	C:GO:0016020;P:GO:0006810	Y (0.99 | 1-35)	C	1	V5_BLAST_0.9SELF0.4OUT-REDO4-Cluster_163942	V5_UCLUSTfixed_0.90-Cluster_102957	-	-	-	-
>Glyma02g36220.2|PACid:26288458	Glyma_seq4108	F:GO:0005515; F:GO:0035091; P:GO:0007154	F:GO:0005515;P:GO:0007154;F:GO:0008289	Y (0.9 | 1-50)	C	1	V5_BLAST_0.9SELF0.4OUT-REDO4-Cluster_170543	V5_UCLUSTfixed_0.90-Cluster_97748	-	-	-	-
>Glyma02g39063.1|PACid:26288468	Glyma_seq4118		-	Y (0.889 | 1-37)	C	1	V5_BLAST_0.9SELF0.4OUT-REDO4-Cluster_53630	V5_UCLUSTfixed_0.90-Cluster_54920	-	-	-	-
>Glyma02g37820.1|PACid:26288472	Glyma_seq4122		-	Y (0.639 | 1-62)	C	1	V5_BLAST_0.9SELF0.4OUT-REDO4-Cluster_163256	V5_UCLUSTfixed_0.90-Cluster_96690	-	-	-	-
>Glyma02g01720.1|PACid:26288479	Glyma_seq4129	F:GO:0004806; P:GO:0006629	P:GO:0006629;F:GO:0016787	Y (0.98 | 1-52)	C	1	V5_BLAST_0.9SELF0.4OUT-REDO4-Cluster_164058	V5_UCLUSTfixed_0.90-Cluster_97548	-	-	-	-
>Glyma02g15640.1|PACid:26288486	Glyma_seq4136	F:GO:0003824; F:GO:0030170; P:GO:0008152	F:GO:0003824;P:GO:0008152;F:GO:0005488	Y (0.997 | 1-68)	C	1	V5_BLAST_0.9SELF0.4OUT-REDO4-Cluster_167981	V5_UCLUSTfixed_0.90-Cluster_101014	-	-	-	-
>Glyma02g31510.1|PACid:26288502	Glyma_seq4152		-	Y (0.965 | 1-28)	C	1	V5_BLAST_0.9SELF0.4OUT-REDO4-Cluster_40269	V5_UCLUSTfixed_0.90-Cluster_53251	-	-	-	-
>Glyma02g38137.1|PACid:26288530	Glyma_seq4180		-	Y (0.993 | 1-49)	C	1	V5_BLAST_0.9SELF0.4OUT-REDO4-Cluster_51953	V5_UCLUSTfixed_0.90-Cluster_54572	-	-	-	-
>Glyma02g38137.2|PACid:26288531	Glyma_seq4181		-	Y (0.993 | 1-49)	C	1	V5_BLAST_0.9SELF0.4OUT-REDO4-Cluster_51953	V5_UCLUSTfixed_0.90-Cluster_54572	-	-	-	-
>Glyma02g14010.1|PACid:26288533	Glyma_seq4183	F:GO:0008080; P:GO:0008152	P:GO:0008152;F:GO:0016740	Y (0.999 | 1-22)	C	1	V5_BLAST_0.9SELF0.4OUT-REDO4-Cluster_142701	V5_UCLUSTfixed_0.90-Cluster_79082	-	-	-	-
>Glyma02g38041.1|PACid:26288545	Glyma_seq4195		-	Y (0.862 | 1-48)	C	1	V5_BLAST_0.9SELF0.4OUT-REDO4-Cluster_157498	V5_UCLUSTfixed_0.90-Cluster_92242	-	-	UniqueCluster_1721	X
>Glyma02g42300.1|PACid:26288546	Glyma_seq4196	F:GO:0004222; P:GO:0006508	P:GO:0019538;F:GO:0016787	Y (0.954 | 1-61)	C	1	V5_BLAST_0.9SELF0.4OUT-REDO4-Cluster_162730	V5_UCLUSTfixed_0.90-Cluster_97423	-	-	-	-
>Glyma02g05980.2|PACid:26288561	Glyma_seq4211		-	Y (0.755 | 1-40)	C	1	V5_BLAST_0.9SELF0.4OUT-REDO4-Cluster_170059	V5_UCLUSTfixed_0.90-Cluster_102732	-	-	-	-
>Glyma02g46311.1|PACid:26288583	Glyma_seq4233		-	Y (0.953 | 1-34)	C	1	V5_BLAST_0.9SELF0.4OUT-REDO4-Cluster_39741	V5_UCLUSTfixed_0.90-Cluster_54659	-	-	-	-
>Glyma02g05670.4|PACid:26288606	Glyma_seq4256		-	Y (0.998 | 1-61)	C	1	V5_BLAST_0.9SELF0.4OUT-REDO4-Cluster_54209	V5_UCLUSTfixed_0.90-Cluster_100140	-	-	-	-
>Glyma02g05670.5|PACid:26288607	Glyma_seq4257		-	Y (0.998 | 1-61)	C	1	V5_BLAST_0.9SELF0.4OUT-REDO4-Cluster_166895	V5_UCLUSTfixed_0.90-Cluster_100140	-	-	-	-
>Glyma02g05670.6|PACid:26288608	Glyma_seq4258		-	Y (0.998 | 1-61)	C	1	V5_BLAST_0.9SELF0.4OUT-REDO4-Cluster_166895	V5_UCLUSTfixed_0.90-Cluster_100140	-	-	-	-
>Glyma02g01505.1|PACid:26288616	Glyma_seq4266		-	Y (0.971 | 1-77)	C	1	V5_BLAST_0.9SELF0.4OUT-REDO4-Cluster_46658	V5_UCLUSTfixed_0.90-Cluster_53783	-	-	-	-
>Glyma02g01505.2|PACid:26288617	Glyma_seq4267		-	Y (0.971 | 1-77)	C	1	V5_BLAST_0.9SELF0.4OUT-REDO4-Cluster_46658	V5_UCLUSTfixed_0.90-Cluster_53783	-	-	-	-
>Glyma02g01505.3|PACid:26288618	Glyma_seq4268		-	Y (0.956 | 1-70)	C	1	V5_BLAST_0.9SELF0.4OUT-REDO4-Cluster_46658	V5_UCLUSTfixed_0.90-Cluster_53783	-	-	-	-
>Glyma02g01505.4|PACid:26288619	Glyma_seq4269		-	Y (0.956 | 1-70)	C	1	V5_BLAST_0.9SELF0.4OUT-REDO4-Cluster_46658	V5_UCLUSTfixed_0.90-Cluster_53783	-	-	-	-
>Glyma02g39340.1|PACid:26288641	Glyma_seq4291	F:GO:0003824	F:GO:0003824	Y (0.999 | 1-43)	C	1	V5_BLAST_0.9SELF0.4OUT-REDO4-Cluster_163948	V5_UCLUSTfixed_0.90-Cluster_97426	-	-	-	-
>Glyma02g39340.2|PACid:26288642	Glyma_seq4292	F:GO:0003824	F:GO:0003824	Y (0.999 | 1-43)	C	1	V5_BLAST_0.9SELF0.4OUT-REDO4-Cluster_163948	V5_UCLUSTfixed_0.90-Cluster_97426	-	-	-	-
>Glyma02g45920.1|PACid:26288643	Glyma_seq4293	F:GO:0004672; F:GO:0005524; P:GO:0006468	F:GO:0000166;P:GO:0006464;F:GO:0016301	Y (0.912 | 1-42)	C	1	V5_BLAST_0.9SELF0.4OUT-REDO4-Cluster_170291	V5_UCLUSTfixed_0.90-Cluster_102924	-	-	-	-
>Glyma02g37271.1|PACid:26288649	Glyma_seq4299		-	Y (0.806 | 1-51)	C	1	V5_BLAST_0.9SELF0.4OUT-REDO4-Cluster_47191	V5_UCLUSTfixed_0.90-Cluster_55468	-	-	-	-
>Glyma02g36530.1|PACid:26288685	Glyma_seq4335	F:GO:0004177; P:GO:0006508; C:GO:0005622	P:GO:0019538;C:GO:0005622;F:GO:0016787	Y (0.999 | 1-46)	C	1	V5_BLAST_0.9SELF0.4OUT-REDO4-Cluster_162605	V5_UCLUSTfixed_0.90-Cluster_96025	-	-	-	-
>Glyma02g35780.1|PACid:26288699	Glyma_seq4349	F:GO:0016209; F:GO:0016491; P:GO:0055114; F:GO:0051920	F:GO:0003824;P:GO:0008152;P:GO:0044710	Y (1.0 | 1-51)	C	1	V5_BLAST_0.9SELF0.4OUT-REDO4-Cluster_164268	V5_UCLUSTfixed_0.90-Cluster_97743	-	-	-	-
>Glyma02g11020.1|PACid:26288719	Glyma_seq4369	F:GO:0016853; C:GO:0009507	F:GO:0003824;C:GO:0009536	Y (0.977 | 1-62)	C	1	V5_BLAST_0.9SELF0.4OUT-REDO4-Cluster_162913	V5_UCLUSTfixed_0.90-Cluster_96333	-	-	-	-
>Glyma02g12278.1|PACid:26288760	Glyma_seq4410		-	Y (0.986 | 1-59)	C	1	V5_BLAST_0.9SELF0.4OUT-REDO4-Cluster_164472	V5_UCLUSTfixed_0.90-Cluster_97950	-	-	-	-
>Glyma02g02300.3|PACid:26288817	Glyma_seq4467		-	Y (1.0 | 1-51)	C	1	V5_BLAST_0.9SELF0.4OUT-REDO4-Cluster_162423	V5_UCLUSTfixed_0.90-Cluster_95833	-	-	-	-
>Glyma02g02300.2|PACid:26288818	Glyma_seq4468		-	Y (1.0 | 1-51)	C	1	V5_BLAST_0.9SELF0.4OUT-REDO4-Cluster_162423	V5_UCLUSTfixed_0.90-Cluster_95833	-	-	-	-
>Glyma02g16000.1|PACid:26288846	Glyma_seq4496	P:GO:0015979; C:GO:0009507; C:GO:0009523	C:GO:0016020;P:GO:0015979;C:GO:0009536;C:GO:0009579	Y (0.999 | 1-42)	C	1	V5_BLAST_0.9SELF0.4OUT-REDO4-Cluster_164019	V5_UCLUSTfixed_0.90-Cluster_97505	-	-	-	-
>Glyma02g06520.2|PACid:26288858	Glyma_seq4508	F:GO:0003824	F:GO:0003824	Y (0.837 | 1-80)	C	1	V5_BLAST_0.9SELF0.4OUT-REDO4-Cluster_165618	V5_UCLUSTfixed_0.90-Cluster_99005	-	-	-	-
>Glyma02g06520.1|PACid:26288859	Glyma_seq4509	F:GO:0003824	F:GO:0003824	Y (0.837 | 1-80)	C	1	V5_BLAST_0.9SELF0.4OUT-REDO4-Cluster_165618	V5_UCLUSTfixed_0.90-Cluster_99005	-	-	-	-
>Glyma02g04571.1|PACid:26288869	Glyma_seq4519	F:GO:0003872; P:GO:0006096; C:GO:0005945	P:GO:0005975;P:GO:0006091;P:GO:0009056;C:GO:0005829;F:GO:0016301;P:GO:0006139;P:GO:0044712;P:GO:0044723	Y (1.0 | 1-51)	C	1	V5_BLAST_0.9SELF0.4OUT-REDO4-Cluster_53584	V5_UCLUSTfixed_0.90-Cluster_101189	-	-	-	-
>Glyma02g15120.1|PACid:26288870	Glyma_seq4520	F:GO:0016787; P:GO:0008152	P:GO:0008152;F:GO:0016787	Y (0.997 | 1-71)	C	1	V5_BLAST_0.9SELF0.4OUT-REDO4-Cluster_165604	V5_UCLUSTfixed_0.90-Cluster_98990	-	-	-	-
>Glyma02g02660.2|PACid:26288883	Glyma_seq4533		-	Y (0.99 | 1-37)	C	1	V5_BLAST_0.9SELF0.4OUT-REDO4-Cluster_167205	V5_UCLUSTfixed_0.90-Cluster_100391	-	-	-	-
>Glyma02g46980.1|PACid:26288902	Glyma_seq4552		-	Y (0.997 | 1-42)	C	1	V5_BLAST_0.9SELF0.4OUT-REDO4-Cluster_166119	V5_UCLUSTfixed_0.90-Cluster_96869	-	-	-	-
>Glyma02g04310.1|PACid:26288918	Glyma_seq4568	P:GO:0009116	P:GO:0006139	Y (1.0 | 1-38)	C	1	V5_BLAST_0.9SELF0.4OUT-REDO4-Cluster_165290	V5_UCLUSTfixed_0.90-Cluster_97935	-	-	-	-
>Glyma02g02841.1|PACid:26288939	Glyma_seq4589	F:GO:0004672; F:GO:0005524; P:GO:0006468	F:GO:0000166;P:GO:0006464;F:GO:0016301	Y (0.968 | 1-37)	C	1	V5_BLAST_0.9SELF0.4OUT-REDO4-Cluster_170361	V5_UCLUSTfixed_0.90-Cluster_100390	-	-	-	-
>Glyma02g47060.1|PACid:26288979	Glyma_seq4629	F:GO:0003723; P:GO:0006355; F:GO:0003676; F:GO:0008168; P:GO:0032259; F:GO:0016740; P:GO:0001510; P:GO:0009452	F:GO:0003723;P:GO:0009058;F:GO:0016740;P:GO:0006139	Y (0.986 | 1-38)	C	1	V5_BLAST_0.9SELF0.4OUT-REDO4-Cluster_166537	V5_UCLUSTfixed_0.90-Cluster_96870	-	-	-	-
>Glyma02g15430.1|PACid:26288996	Glyma_seq4646		-	Y (0.99 | 1-28)	C	1	V5_BLAST_0.9SELF0.4OUT-REDO4-Cluster_163585	V5_UCLUSTfixed_0.90-Cluster_97031	-	-	-	-
>Glyma02g01580.1|PACid:26288999	Glyma_seq4649		-	Y (0.999 | 1-41)	C	1	V5_BLAST_0.9SELF0.4OUT-REDO4-Cluster_163205	V5_UCLUSTfixed_0.90-Cluster_90215	-	-	-	-
>Glyma02g33070.1|PACid:26289038	Glyma_seq4688	F:GO:0016491; F:GO:0050660; P:GO:0055114; P:GO:0045454; F:GO:0009055; F:GO:0015035	F:GO:0000166;P:GO:0019725;F:GO:0003824;P:GO:0008152;P:GO:0044710	Y (0.999 | 1-59)	C	1	V5_BLAST_0.9SELF0.4OUT-REDO4-Cluster_164322	V5_UCLUSTfixed_0.90-Cluster_99486	-	-	-	-
>Glyma02g07180.1|PACid:26289040	Glyma_seq4690	C:GO:0016020; P:GO:0009765	P:GO:0006091;C:GO:0016020;P:GO:0015979	Y (1.0 | 1-61)	C	1	V5_BLAST_0.9SELF0.4OUT-REDO4-Cluster_162772	V5_UCLUSTfixed_0.90-Cluster_96193	-	-	-	-
>Glyma02g07180.2|PACid:26289041	Glyma_seq4691	C:GO:0016020; P:GO:0009765	P:GO:0006091;C:GO:0016020;P:GO:0015979	Y (1.0 | 1-61)	C	1	V5_BLAST_0.9SELF0.4OUT-REDO4-Cluster_162772	V5_UCLUSTfixed_0.90-Cluster_96193	-	-	-	-
>Glyma02g17130.2|PACid:26289059	Glyma_seq4709	F:GO:0004252; P:GO:0006508	P:GO:0019538;F:GO:0016787	Y (1.0 | 1-51)	C	1	V5_BLAST_0.9SELF0.4OUT-REDO4-Cluster_166464	V5_UCLUSTfixed_0.90-Cluster_99758	-	-	-	-
>Glyma02g05690.1|PACid:26289076	Glyma_seq4726		-	Y (0.773 | 1-41)	C	1	V5_BLAST_0.9SELF0.4OUT-REDO4-Cluster_54838	V5_UCLUSTfixed_0.90-Cluster_21332	-	-	-	-
>Glyma02g45840.1|PACid:26289109	Glyma_seq4759	C:GO:0016020; P:GO:0055085	C:GO:0016020;P:GO:0006810	Y (0.997 | 1-43)	C	1	V5_BLAST_0.9SELF0.4OUT-REDO4-Cluster_163413	V5_UCLUSTfixed_0.90-Cluster_103279	-	-	-	-
>Glyma02g12120.1|PACid:26289116	Glyma_seq4766		-	Y (1.0 | 1-35)	C	1	V5_BLAST_0.9SELF0.4OUT-REDO4-Cluster_162463	V5_UCLUSTfixed_0.90-Cluster_95877	-	-	-	-
>Glyma02g25290.1|PACid:26289117	Glyma_seq4767	C:GO:0016020; P:GO:0055085	C:GO:0016020;P:GO:0006810	Y (0.973 | 1-52)	C	1	V5_BLAST_0.9SELF0.4OUT-REDO4-Cluster_163413	V5_UCLUSTfixed_0.90-Cluster_103279	-	-	-	-
>Glyma02g25290.2|PACid:26289118	Glyma_seq4768	C:GO:0016020; P:GO:0055085	C:GO:0016020;P:GO:0006810	Y (0.973 | 1-52)	C	1	V5_BLAST_0.9SELF0.4OUT-REDO4-Cluster_163413	V5_UCLUSTfixed_0.90-Cluster_103279	-	-	-	-
>Glyma02g46520.1|PACid:26289126	Glyma_seq4776		-	Y (0.996 | 1-36)	C	1	V5_BLAST_0.9SELF0.4OUT-REDO4-Cluster_167035	V5_UCLUSTfixed_0.90-Cluster_20232	UniqueCluster_1088	-	-	X
>Glyma02g08367.1|PACid:26289134	Glyma_seq4784	C:GO:0016021	C:GO:0016020	Y (0.98 | 1-30)	C	1	V5_BLAST_0.9SELF0.4OUT-REDO4-Cluster_165986	V5_UCLUSTfixed_0.90-Cluster_99312	-	-	-	-
>Glyma02g05170.1|PACid:26289136	Glyma_seq4786	F:GO:0005515	F:GO:0005515	Y (0.929 | 1-35)	C	1	V5_BLAST_0.9SELF0.4OUT-REDO4-Cluster_163745	V5_UCLUSTfixed_0.90-Cluster_99818	-	-	-	-
>Glyma02g08740.1|PACid:26289138	Glyma_seq4788		-	Y (0.979 | 1-62)	C	1	V5_BLAST_0.9SELF0.4OUT-REDO4-Cluster_163375	V5_UCLUSTfixed_0.90-Cluster_96755	-	-	-	-
>Glyma02g39970.2|PACid:26289142	Glyma_seq4792	F:GO:0003723; F:GO:0009982; P:GO:0001522; P:GO:0009451	F:GO:0003723;F:GO:0003824;P:GO:0006139	Y (1.0 | 1-41)	C	1	V5_BLAST_0.9SELF0.4OUT-REDO4-Cluster_169818	V5_UCLUSTfixed_0.90-Cluster_102524	-	-	-	-
>Glyma02g45891.1|PACid:26289163	Glyma_seq4813		-	Y (0.741 | 1-22)	C	1	V5_BLAST_0.9SELF0.4OUT-REDO4-Cluster_158063	V5_UCLUSTfixed_0.90-Cluster_54441	-	-	-	-
>Glyma02g39981.1|PACid:26289181	Glyma_seq4831	F:GO:0003723; F:GO:0009982; P:GO:0001522; P:GO:0009451	F:GO:0003723;F:GO:0003824;P:GO:0006139	Y (0.97 | 1-29)	C	1	V5_BLAST_0.9SELF0.4OUT-REDO4-Cluster_169818	V5_UCLUSTfixed_0.90-Cluster_102524	-	-	-	-
>Glyma02g39981.2|PACid:26289182	Glyma_seq4832	F:GO:0003723; F:GO:0009982; P:GO:0001522; P:GO:0009451	F:GO:0003723;F:GO:0003824;P:GO:0006139	Y (0.97 | 1-29)	C	1	V5_BLAST_0.9SELF0.4OUT-REDO4-Cluster_169818	V5_UCLUSTfixed_0.90-Cluster_102524	-	-	-	-
>Glyma02g16020.1|PACid:26289207	Glyma_seq4857	F:GO:0004806; P:GO:0006629	P:GO:0006629;F:GO:0016787	Y (0.998 | 1-51)	C	1	V5_BLAST_0.9SELF0.4OUT-REDO4-Cluster_39198	V5_UCLUSTfixed_0.90-Cluster_97502	-	-	-	-
>Glyma02g12680.1|PACid:26289229	Glyma_seq4879		-	Y (0.999 | 1-35)	C	1	V5_BLAST_0.9SELF0.4OUT-REDO4-Cluster_162351	V5_UCLUSTfixed_0.90-Cluster_95760	-	-	-	-
>Glyma02g00440.1|PACid:26289240	Glyma_seq4890	F:GO:0008171; F:GO:0008168; P:GO:0008152	P:GO:0008152;F:GO:0016740	Y (0.989 | 1-74)	C	1	V5_BLAST_0.9SELF0.4OUT-REDO4-Cluster_163820	V5_UCLUSTfixed_0.90-Cluster_97295	-	-	-	-
>Glyma02g00440.2|PACid:26289241	Glyma_seq4891	F:GO:0008171; F:GO:0008168; P:GO:0008152	P:GO:0008152;F:GO:0016740	Y (0.989 | 1-74)	C	1	V5_BLAST_0.9SELF0.4OUT-REDO4-Cluster_163820	V5_UCLUSTfixed_0.90-Cluster_97295	-	-	-	-
>Glyma02g29260.1|PACid:26289245	Glyma_seq4895	F:GO:0005198; C:GO:0009507	F:GO:0005198;C:GO:0009536	Y (0.999 | 1-51)	C	1	V5_BLAST_0.9SELF0.4OUT-REDO4-Cluster_164305	V5_UCLUSTfixed_0.90-Cluster_97787	-	-	-	-
>Glyma02g36240.1|PACid:26289261	Glyma_seq4911		-	Y (0.991 | 1-54)	C	1	V5_BLAST_0.9SELF0.4OUT-REDO4-Cluster_165355	V5_UCLUSTfixed_0.90-Cluster_98757	-	-	-	-
>Glyma02g39220.2|PACid:26289267	Glyma_seq4917		-	Y (0.812 | 1-44)	C	1	V5_BLAST_0.9SELF0.4OUT-REDO4-Cluster_47884	V5_UCLUSTfixed_0.90-Cluster_53952	-	-	-	-
>Glyma02g47980.1|PACid:26289281	Glyma_seq4931		-	Y (0.961 | 1-35)	C	1	V5_BLAST_0.9SELF0.4OUT-REDO4-Cluster_41271	V5_UCLUSTfixed_0.90-Cluster_97078	-	-	-	-
>Glyma02g16630.1|PACid:26289294	Glyma_seq4944	F:GO:0003924; F:GO:0005525; C:GO:0005622	F:GO:0000166;C:GO:0005622;F:GO:0016787	Y (1.0 | 1-41)	C	1	V5_BLAST_0.9SELF0.4OUT-REDO4-Cluster_164034	V5_UCLUSTfixed_0.90-Cluster_97521	-	-	-	-
>Glyma02g46290.2|PACid:26289296	Glyma_seq4946	F:GO:0016597; F:GO:0016743; P:GO:0006520	P:GO:0008152;P:GO:0044763;F:GO:0005488;F:GO:0016740;P:GO:0044710;P:GO:0009987	Y (0.999 | 1-42)	C	1	V5_BLAST_0.9SELF0.4OUT-REDO4-Cluster_163425	V5_UCLUSTfixed_0.90-Cluster_96853	-	-	-	-
>Glyma02g46290.1|PACid:26289297	Glyma_seq4947	F:GO:0016597; F:GO:0016743; P:GO:0006520	P:GO:0008152;P:GO:0044763;F:GO:0005488;F:GO:0016740;P:GO:0044710;P:GO:0009987	Y (0.999 | 1-42)	C	1	V5_BLAST_0.9SELF0.4OUT-REDO4-Cluster_163425	V5_UCLUSTfixed_0.90-Cluster_96853	-	-	-	-
>Glyma02g47460.1|PACid:26289312	Glyma_seq4962	F:GO:0016779; P:GO:0009058	P:GO:0009058;F:GO:0016740	Y (1.0 | 1-41)	C	1	V5_BLAST_0.9SELF0.4OUT-REDO4-Cluster_164076	V5_UCLUSTfixed_0.90-Cluster_97567	-	-	-	-
>Glyma02g04031.1|PACid:26289315	Glyma_seq4965		-	Y (0.994 | 1-59)	C	1	V5_BLAST_0.9SELF0.4OUT-REDO4-Cluster_44408	V5_UCLUSTfixed_0.90-Cluster_90179	-	-	-	-
>Glyma02g40060.2|PACid:26289331	Glyma_seq4981	F:GO:0000166; F:GO:0004812; F:GO:0005524; P:GO:0006418; C:GO:0005737; F:GO:0003723; P:GO:0006412; P:GO:0006437; F:GO:0004831	F:GO:0000166;F:GO:0003723;F:GO:0003824;C:GO:0005737;P:GO:0006139;P:GO:0006412	Y (1.0 | 1-41)	C	1	V5_BLAST_0.9SELF0.4OUT-REDO4-Cluster_162887	V5_UCLUSTfixed_0.90-Cluster_96304	-	-	-	-
>Glyma02g11180.1|PACid:26289379	Glyma_seq5029	F:GO:0008915; P:GO:0009245	P:GO:0005975;P:GO:0006629;P:GO:0009058;P:GO:0044763;F:GO:0016740;P:GO:0044711;P:GO:0009987;P:GO:0044723	Y (0.984 | 1-42)	C	1	V5_BLAST_0.9SELF0.4OUT-REDO4-Cluster_164883	V5_UCLUSTfixed_0.90-Cluster_98335	-	-	UniqueCluster_9	X
>Glyma02g01510.1|PACid:26289452	Glyma_seq5102	F:GO:0004252; P:GO:0006508	P:GO:0019538;F:GO:0016787	Y (1.0 | 1-61)	C	1	V5_BLAST_0.9SELF0.4OUT-REDO4-Cluster_170705	V5_UCLUSTfixed_0.90-Cluster_97555	-	-	-	-
>Glyma02g01510.2|PACid:26289453	Glyma_seq5103	F:GO:0004252; P:GO:0006508	P:GO:0019538;F:GO:0016787	Y (1.0 | 1-61)	C	1	V5_BLAST_0.9SELF0.4OUT-REDO4-Cluster_170705	V5_UCLUSTfixed_0.90-Cluster_97555	-	-	-	-
>Glyma02g46250.1|PACid:26289461	Glyma_seq5111		-	Y (0.928 | 1-21)	C	1	V5_BLAST_0.9SELF0.4OUT-REDO4-Cluster_165537	V5_UCLUSTfixed_0.90-Cluster_96851	-	-	-	-
>Glyma02g25300.1|PACid:26289498	Glyma_seq5148	F:GO:0003824; F:GO:0030170; P:GO:0008152	F:GO:0003824;P:GO:0008152;F:GO:0005488	Y (0.999 | 1-51)	C	1	V5_BLAST_0.9SELF0.4OUT-REDO4-Cluster_165538	V5_UCLUSTfixed_0.90-Cluster_96835	-	-	-	-
>Glyma02g40790.1|PACid:26289528	Glyma_seq5178		-	Y (0.749 | 1-52)	C	1	V5_BLAST_0.9SELF0.4OUT-REDO4-Cluster_170371	V5_UCLUSTfixed_0.90-Cluster_102933	-	-	-	-
>Glyma02g44780.3|PACid:26289534	Glyma_seq5184	F:GO:0005515; F:GO:0005543; P:GO:0007165; C:GO:0005622	F:GO:0005515;P:GO:0007165;F:GO:0008289;C:GO:0005622	Y (0.978 | 1-31)	C	1	V5_BLAST_0.9SELF0.4OUT-REDO4-Cluster_170686	V5_UCLUSTfixed_0.90-Cluster_97467	-	-	-	-
>Glyma02g44780.4|PACid:26289535	Glyma_seq5185	F:GO:0005515; F:GO:0005543; P:GO:0007165; C:GO:0005622	F:GO:0005515;P:GO:0007165;F:GO:0008289;C:GO:0005622	Y (0.978 | 1-31)	C	1	V5_BLAST_0.9SELF0.4OUT-REDO4-Cluster_170686	V5_UCLUSTfixed_0.90-Cluster_97467	-	-	-	-
>Glyma02g42130.1|PACid:26289554	Glyma_seq5204	F:GO:0004018; P:GO:0006188	F:GO:0003824;P:GO:0009058;P:GO:0044711;P:GO:0006139	Y (0.997 | 1-44)	C	1	V5_BLAST_0.9SELF0.4OUT-REDO4-Cluster_162763	V5_UCLUSTfixed_0.90-Cluster_96187	-	-	-	-
>Glyma02g21570.1|PACid:26289563	Glyma_seq5213	F:GO:0005524; F:GO:0016887	F:GO:0000166;F:GO:0016787	Y (0.954 | 1-39)	C	1	V5_BLAST_0.9SELF0.4OUT-REDO4-Cluster_169745	V5_UCLUSTfixed_0.90-Cluster_102458	-	-	-	-
>Glyma02g36305.1|PACid:26289565	Glyma_seq5215		-	Y (0.959 | 1-49)	C	1	V5_BLAST_0.9SELF0.4OUT-REDO4-Cluster_55564	V5_UCLUSTfixed_0.90-Cluster_21593	-	-	-	-
>Glyma02g38340.2|PACid:26289598	Glyma_seq5248		-	Y (0.975 | 1-72)	C	1	V5_BLAST_0.9SELF0.4OUT-REDO4-Cluster_164976	V5_UCLUSTfixed_0.90-Cluster_98413	-	-	-	-
>Glyma02g39990.1|PACid:26289648	Glyma_seq5298		-	Y (0.998 | 1-41)	C	1	V5_BLAST_0.9SELF0.4OUT-REDO4-Cluster_163960	V5_UCLUSTfixed_0.90-Cluster_97438	-	-	-	-
>Glyma02g06120.1|PACid:26289652	Glyma_seq5302	P:GO:0000105; F:GO:0003949	F:GO:0003824;P:GO:0009058;P:GO:0044763;P:GO:0044711;P:GO:0009987	Y (1.0 | 1-33)	C	1	V5_BLAST_0.9SELF0.4OUT-REDO4-Cluster_165927	V5_UCLUSTfixed_0.90-Cluster_97753	-	-	-	-
>Glyma02g04171.1|PACid:26289695	Glyma_seq5345		-	Y (0.997 | 1-28)	C	1	V5_BLAST_0.9SELF0.4OUT-REDO4-Cluster_167567	V5_UCLUSTfixed_0.90-Cluster_101074	-	-	-	-
>Glyma02g12470.2|PACid:26289704	Glyma_seq5354		-	Y (0.885 | 1-56)	C	1	V5_BLAST_0.9SELF0.4OUT-REDO4-Cluster_156372	V5_UCLUSTfixed_0.90-Cluster_95826	-	-	-	-
>Glyma02g12470.3|PACid:26289705	Glyma_seq5355		-	Y (0.885 | 1-56)	C	1	V5_BLAST_0.9SELF0.4OUT-REDO4-Cluster_156372	V5_UCLUSTfixed_0.90-Cluster_95826	-	-	-	-
>Glyma02g12470.4|PACid:26289706	Glyma_seq5356		-	Y (0.885 | 1-56)	C	1	V5_BLAST_0.9SELF0.4OUT-REDO4-Cluster_156372	V5_UCLUSTfixed_0.90-Cluster_95826	-	-	-	-
>Glyma02g41920.2|PACid:26289710	Glyma_seq5360	F:GO:0008270	F:GO:0005488	Y (0.987 | 1-86)	C	1	V5_BLAST_0.9SELF0.4OUT-REDO4-Cluster_162761	V5_UCLUSTfixed_0.90-Cluster_96184	-	-	-	-
>Glyma02g15670.1|PACid:26289715	Glyma_seq5365		-	Y (0.999 | 1-51)	C	1	V5_BLAST_0.9SELF0.4OUT-REDO4-Cluster_163887	V5_UCLUSTfixed_0.90-Cluster_86001	-	-	-	-
>Glyma02g13000.1|PACid:26289737	Glyma_seq5387		-	Y (0.862 | 1-62)	C	1	V5_BLAST_0.9SELF0.4OUT-REDO4-Cluster_163192	V5_UCLUSTfixed_0.90-Cluster_96619	-	-	-	-
>Glyma02g11251.1|PACid:26289757	Glyma_seq5407		-	Y (1.0 | 1-25)	C	1	V5_BLAST_0.9SELF0.4OUT-REDO4-Cluster_170734	V5_UCLUSTfixed_0.90-Cluster_98566	-	-	-	-
>Glyma02g36960.3|PACid:26289762	Glyma_seq5412		-	Y (0.999 | 1-24)	C	1	V5_BLAST_0.9SELF0.4OUT-REDO4-Cluster_167497	V5_UCLUSTfixed_0.90-Cluster_100640	-	-	-	-
>Glyma02g46690.3|PACid:26289797	Glyma_seq5447	F:GO:0003700; F:GO:0043565; P:GO:0006355	F:GO:0003677;F:GO:0003700;P:GO:0009058;P:GO:0006139	Y (0.989 | 1-41)	C	1	V5_BLAST_0.9SELF0.4OUT-REDO4-Cluster_170233	V5_UCLUSTfixed_0.90-Cluster_101792	-	-	-	-
>Glyma02g38280.1|PACid:26289832	Glyma_seq5482	F:GO:0008883; F:GO:0050661; P:GO:0033014; P:GO:0055114; F:GO:0016491; C:GO:0005737; F:GO:0004764	F:GO:0000166;F:GO:0003824;C:GO:0005737;P:GO:0009058;P:GO:0009987	Y (0.982 | 1-51)	C	1	V5_BLAST_0.9SELF0.4OUT-REDO4-Cluster_169248	V5_UCLUSTfixed_0.90-Cluster_102050	-	-	-	-
>Glyma02g44890.1|PACid:26289844	Glyma_seq5494		-	Y (0.985 | 1-28)	C	1	V5_BLAST_0.9SELF0.4OUT-REDO4-Cluster_160010	V5_UCLUSTfixed_0.90-Cluster_94143	-	-	UniqueCluster_2220	X
>Glyma02g47900.1|PACid:26289847	Glyma_seq5497		-	Y (0.898 | 1-46)	C	1	V5_BLAST_0.9SELF0.4OUT-REDO4-Cluster_163922	V5_UCLUSTfixed_0.90-Cluster_96116	-	-	-	-
>Glyma02g16611.1|PACid:26289854	Glyma_seq5504		-	Y (0.834 | 1-46)	C	1	V5_BLAST_0.9SELF0.4OUT-REDO4-Cluster_164037	V5_UCLUSTfixed_0.90-Cluster_97524	-	-	-	-
>Glyma02g12540.1|PACid:26289864	Glyma_seq5514	P:GO:0032955; P:GO:0051301	P:GO:0016043;P:GO:0007049	Y (0.999 | 1-34)	C	1	V5_BLAST_0.9SELF0.4OUT-REDO4-Cluster_165839	V5_UCLUSTfixed_0.90-Cluster_91440	-	-	-	-
>Glyma02g15600.1|PACid:26289880	Glyma_seq5530	F:GO:0045300; P:GO:0006631; P:GO:0055114	F:GO:0003824;P:GO:0006629;P:GO:0044763;P:GO:0009987	Y (1.0 | 1-51)	C	1	V5_BLAST_0.9SELF0.4OUT-REDO4-Cluster_169679	V5_UCLUSTfixed_0.90-Cluster_100777	-	-	-	-
>Glyma02g38590.1|PACid:26289895	Glyma_seq5545	F:GO:0005524; F:GO:0030983; P:GO:0006298	F:GO:0000166;F:GO:0003677;P:GO:0006259;P:GO:0006950	Y (0.998 | 1-37)	C	1	V5_BLAST_0.9SELF0.4OUT-REDO4-Cluster_163107	V5_UCLUSTfixed_0.90-Cluster_96536	-	-	-	-
>Glyma02g26160.1|PACid:26289951	Glyma_seq5601	F:GO:0016702; F:GO:0046872; P:GO:0055114; F:GO:0005515	F:GO:0005515;F:GO:0003824;P:GO:0008152;P:GO:0044710	Y (0.842 | 1-87)	C	1	V5_BLAST_0.9SELF0.4OUT-REDO4-Cluster_164328	V5_UCLUSTfixed_0.90-Cluster_97811	-	-	-	-
>Glyma02g46780.1|PACid:26289960	Glyma_seq5610	F:GO:0005515	F:GO:0005515	Y (0.997 | 1-60)	C	1	V5_BLAST_0.9SELF0.4OUT-REDO4-Cluster_163433	V5_UCLUSTfixed_0.90-Cluster_96864	-	-	-	-
>Glyma02g47120.1|PACid:26289963	Glyma_seq5613		-	Y (0.895 | 1-42)	C	1	V5_BLAST_0.9SELF0.4OUT-REDO4-Cluster_169864	V5_UCLUSTfixed_0.90-Cluster_97607	-	-	-	-
>Glyma02g00780.1|PACid:26290015	Glyma_seq5665	P:GO:0055114; F:GO:0016491	F:GO:0003824;P:GO:0008152;P:GO:0044710	Y (0.998 | 1-51)	C	1	V5_BLAST_0.9SELF0.4OUT-REDO4-Cluster_163828	V5_UCLUSTfixed_0.90-Cluster_101426	-	-	-	-
>Glyma02g19917.1|PACid:26290033	Glyma_seq5683	P:GO:0045454; F:GO:0015035; F:GO:0009055; P:GO:0006662	P:GO:0019725;F:GO:0003824;P:GO:0008152;P:GO:0044710	Y (0.959 | 1-35)	C	1	V5_BLAST_0.9SELF0.4OUT-REDO4-Cluster_164999	V5_UCLUSTfixed_0.90-Cluster_98438	-	-	-	-
>Glyma02g36921.1|PACid:26290045	Glyma_seq5695		-	Y (0.952 | 1-41)	C	1	V5_BLAST_0.9SELF0.4OUT-REDO4-Cluster_53264	V5_UCLUSTfixed_0.90-Cluster_20816	-	-	-	-
>Glyma02g37590.1|PACid:26290048	Glyma_seq5698	F:GO:0004347; P:GO:0006094; P:GO:0006096	P:GO:0005975;P:GO:0006091;F:GO:0003824;P:GO:0009056;P:GO:0009058;P:GO:0044711;P:GO:0006139;P:GO:0044723;P:GO:0044712	Y (1.0 | 1-28)	C	1	V5_BLAST_0.9SELF0.4OUT-REDO4-Cluster_163632	V5_UCLUSTfixed_0.90-Cluster_96688	-	-	-	-
>Glyma02g10540.1|PACid:26290066	Glyma_seq5716	F:GO:0005509; P:GO:0015979; C:GO:0009523; C:GO:0009654; C:GO:0019898	C:GO:0016020;P:GO:0015979;F:GO:0005488;C:GO:0009579	Y (0.994 | 1-52)	C	1	V5_BLAST_0.9SELF0.4OUT-REDO4-Cluster_164982	V5_UCLUSTfixed_0.90-Cluster_98418	-	-	-	-
>Glyma02g10540.2|PACid:26290067	Glyma_seq5717	F:GO:0005509; P:GO:0015979; C:GO:0009523; C:GO:0009654; C:GO:0019898	C:GO:0016020;P:GO:0015979;F:GO:0005488;C:GO:0009579	Y (0.994 | 1-52)	C	1	V5_BLAST_0.9SELF0.4OUT-REDO4-Cluster_164982	V5_UCLUSTfixed_0.90-Cluster_98418	-	-	-	-
>Glyma02g12960.1|PACid:26290197	Glyma_seq5847		-	Y (1.0 | 1-23)	C	1	V5_BLAST_0.9SELF0.4OUT-REDO4-Cluster_162350	V5_UCLUSTfixed_0.90-Cluster_95758	-	-	-	-
>Glyma02g25260.1|PACid:26290213	Glyma_seq5863		-	Y (0.979 | 1-70)	C	1	V5_BLAST_0.9SELF0.4OUT-REDO4-Cluster_163415	V5_UCLUSTfixed_0.90-Cluster_96837	-	-	-	-
>Glyma02g26670.1|PACid:26290242	Glyma_seq5892	F:GO:0003824; F:GO:0050662; P:GO:0044237; F:GO:0016620; P:GO:0055114; F:GO:0008831; P:GO:0045226	P:GO:0005975;F:GO:0003824;P:GO:0009058;P:GO:0044763;F:GO:0005488;P:GO:0044711;P:GO:0009987;P:GO:0044723	Y (0.993 | 1-35)	C	1	V5_BLAST_0.9SELF0.4OUT-REDO4-Cluster_164310	V5_UCLUSTfixed_0.90-Cluster_102397	-	-	-	-
>Glyma02g45520.1|PACid:26290253	Glyma_seq5903		-	Y (0.971 | 1-42)	C	1	V5_BLAST_0.9SELF0.4OUT-REDO4-Cluster_164842	V5_UCLUSTfixed_0.90-Cluster_54605	-	-	-	-
>Glyma02g16100.1|PACid:26290254	Glyma_seq5904	F:GO:0003697	F:GO:0003677	Y (0.994 | 1-52)	C	1	V5_BLAST_0.9SELF0.4OUT-REDO4-Cluster_164014	V5_UCLUSTfixed_0.90-Cluster_97499	-	-	-	-
>Glyma02g16100.2|PACid:26290255	Glyma_seq5905	F:GO:0003697	F:GO:0003677	Y (0.994 | 1-52)	C	1	V5_BLAST_0.9SELF0.4OUT-REDO4-Cluster_164014	V5_UCLUSTfixed_0.90-Cluster_97499	-	-	-	-
>Glyma02g44831.1|PACid:26290259	Glyma_seq5909		-	Y (0.681 | 1-51)	C	1	V5_BLAST_0.9SELF0.4OUT-REDO4-Cluster_40445	V5_UCLUSTfixed_0.90-Cluster_16492	-	-	-	-
>Glyma02g02560.1|PACid:26290270	Glyma_seq5920		-	Y (0.999 | 1-61)	C	1	V5_BLAST_0.9SELF0.4OUT-REDO4-Cluster_169963	V5_UCLUSTfixed_0.90-Cluster_90203	-	-	-	-
>Glyma02g03661.1|PACid:26290277	Glyma_seq5927		-	Y (0.997 | 1-51)	C	1	V5_BLAST_0.9SELF0.4OUT-REDO4-Cluster_167195	V5_UCLUSTfixed_0.90-Cluster_16156	-	-	-	-
>Glyma02g01060.2|PACid:26290292	Glyma_seq5942	F:GO:0003676; F:GO:0005524; F:GO:0008026; P:GO:0017038; C:GO:0016020	F:GO:0003676;F:GO:0000166;C:GO:0016020;P:GO:0044765;P:GO:0006810;F:GO:0016787	Y (0.998 | 1-21)	C	1	V5_BLAST_0.9SELF0.4OUT-REDO4-Cluster_170627	V5_UCLUSTfixed_0.90-Cluster_97564	-	-	-	-
>Glyma02g01060.3|PACid:26290293	Glyma_seq5943	F:GO:0003676; F:GO:0005524; F:GO:0008026; P:GO:0017038; C:GO:0016020	F:GO:0003676;F:GO:0000166;C:GO:0016020;P:GO:0044765;P:GO:0006810;F:GO:0016787	Y (0.998 | 1-21)	C	1	V5_BLAST_0.9SELF0.4OUT-REDO4-Cluster_170627	V5_UCLUSTfixed_0.90-Cluster_97564	-	-	-	-
>Glyma02g01060.4|PACid:26290294	Glyma_seq5944	F:GO:0003676; F:GO:0005524; F:GO:0008026; P:GO:0017038; C:GO:0016020	F:GO:0003676;F:GO:0000166;C:GO:0016020;P:GO:0044765;P:GO:0006810;F:GO:0016787	Y (0.998 | 1-21)	C	1	V5_BLAST_0.9SELF0.4OUT-REDO4-Cluster_170627	V5_UCLUSTfixed_0.90-Cluster_97564	-	-	-	-
>Glyma02g16950.2|PACid:26290320	Glyma_seq5970		-	Y (0.982 | 1-48)	C	1	V5_BLAST_0.9SELF0.4OUT-REDO4-Cluster_166226	V5_UCLUSTfixed_0.90-Cluster_99530	-	-	-	-
>Glyma02g16950.3|PACid:26290321	Glyma_seq5971		-	Y (0.982 | 1-48)	C	1	V5_BLAST_0.9SELF0.4OUT-REDO4-Cluster_166226	V5_UCLUSTfixed_0.90-Cluster_99530	-	-	-	-
>Glyma02g46530.1|PACid:26290328	Glyma_seq5978	P:GO:0051258; C:GO:0043234	P:GO:0016043;C:GO:0005575	Y (0.98 | 1-52)	C	1	V5_BLAST_0.9SELF0.4OUT-REDO4-Cluster_163427	V5_UCLUSTfixed_0.90-Cluster_96857	-	-	-	-
>Glyma02g37080.1|PACid:26290348	Glyma_seq5998	F:GO:0003849; P:GO:0009073	P:GO:0009058;P:GO:0044763;F:GO:0016740;P:GO:0044711;P:GO:0009987	Y (0.999 | 1-33)	C	1	V5_BLAST_0.9SELF0.4OUT-REDO4-Cluster_164529	V5_UCLUSTfixed_0.90-Cluster_98008	-	-	-	-
>Glyma02g37080.2|PACid:26290349	Glyma_seq5999	F:GO:0003849; P:GO:0009073	P:GO:0009058;P:GO:0044763;F:GO:0016740;P:GO:0044711;P:GO:0009987	Y (0.999 | 1-33)	C	1	V5_BLAST_0.9SELF0.4OUT-REDO4-Cluster_164529	V5_UCLUSTfixed_0.90-Cluster_98008	-	-	-	-
>Glyma02g48170.1|PACid:26290350	Glyma_seq6000		-	Y (0.648 | 1-62)	C	1	V5_BLAST_0.9SELF0.4OUT-REDO4-Cluster_163568	V5_UCLUSTfixed_0.90-Cluster_97011	-	-	-	-
>Glyma02g17240.1|PACid:26290361	Glyma_seq6011	F:GO:0005515; F:GO:0004871; P:GO:0009416	P:GO:0009628;F:GO:0005515	Y (0.994 | 1-27)	C	1	V5_BLAST_0.9SELF0.4OUT-REDO4-Cluster_166466	V5_UCLUSTfixed_0.90-Cluster_99761	-	-	-	-
>Glyma02g17381.1|PACid:26290370	Glyma_seq6020		-	Y (0.624 | 1-41)	C	1	V5_BLAST_0.9SELF0.4OUT-REDO4-Cluster_55183	V5_UCLUSTfixed_0.90-Cluster_21457	-	-	-	-
>Glyma02g10050.1|PACid:26290421	Glyma_seq6071	F:GO:0004252; P:GO:0006508	P:GO:0019538;F:GO:0016787	Y (0.999 | 1-61)	C	1	V5_BLAST_0.9SELF0.4OUT-REDO4-Cluster_162898	V5_UCLUSTfixed_0.90-Cluster_96315	-	-	-	-
>Glyma02g09630.3|PACid:26290444	Glyma_seq6094	F:GO:0004784; F:GO:0046872; P:GO:0006801; P:GO:0055114	F:GO:0003824;P:GO:0008152;F:GO:0005488;P:GO:0044710;P:GO:0009987	Y (0.997 | 1-23)	C	1	V5_BLAST_0.9SELF0.4OUT-REDO4-Cluster_167722	V5_UCLUSTfixed_0.90-Cluster_100816	-	-	-	-
>Glyma02g09630.1|PACid:26290445	Glyma_seq6095	F:GO:0004784; F:GO:0046872; P:GO:0006801; P:GO:0055114	F:GO:0003824;P:GO:0008152;F:GO:0005488;P:GO:0044710;P:GO:0009987	Y (0.997 | 1-23)	C	1	V5_BLAST_0.9SELF0.4OUT-REDO4-Cluster_167722	V5_UCLUSTfixed_0.90-Cluster_100816	-	-	-	-
>Glyma02g09630.2|PACid:26290446	Glyma_seq6096	F:GO:0004784; F:GO:0046872; P:GO:0006801; P:GO:0055114	F:GO:0003824;P:GO:0008152;F:GO:0005488;P:GO:0044710;P:GO:0009987	Y (0.999 | 1-51)	C	1	V5_BLAST_0.9SELF0.4OUT-REDO4-Cluster_167722	V5_UCLUSTfixed_0.90-Cluster_100816	-	-	-	-
>Glyma02g46430.1|PACid:26290461	Glyma_seq6111	P:GO:0006457; P:GO:0015031	P:GO:0006810;P:GO:0009987	Y (0.98 | 1-51)	C	1	V5_BLAST_0.9SELF0.4OUT-REDO4-Cluster_163426	V5_UCLUSTfixed_0.90-Cluster_96856	-	-	-	-
>Glyma02g42110.2|PACid:26290481	Glyma_seq6131	F:GO:0004553; P:GO:0005975	P:GO:0005975;F:GO:0016787	Y (0.929 | 1-49)	C	1	V5_BLAST_0.9SELF0.4OUT-REDO4-Cluster_167766	V5_UCLUSTfixed_0.90-Cluster_100863	-	-	UniqueCluster_891	X
>Glyma02g12040.1|PACid:26290482	Glyma_seq6132	F:GO:0003735; P:GO:0006412; C:GO:0005622; C:GO:0005840	F:GO:0005198;C:GO:0005840;P:GO:0006412	Y (0.7 | 1-41)	C	1	V5_BLAST_0.9SELF0.4OUT-REDO4-Cluster_162705	V5_UCLUSTfixed_0.90-Cluster_96128	-	-	-	-
>Glyma02g10060.1|PACid:26290484	Glyma_seq6134	F:GO:0000049; F:GO:0004812; F:GO:0005524; P:GO:0043039; C:GO:0005737; F:GO:0000287; F:GO:0004826; P:GO:0006432; P:GO:0008033	F:GO:0000166;F:GO:0003723;F:GO:0003824;C:GO:0005737;P:GO:0006139;P:GO:0006412	Y (0.999 | 1-51)	C	1	V5_BLAST_0.9SELF0.4OUT-REDO4-Cluster_169012	V5_UCLUSTfixed_0.90-Cluster_96043	-	-	-	-
>Glyma02g10060.2|PACid:26290485	Glyma_seq6135	F:GO:0000049; F:GO:0004812; F:GO:0005524; P:GO:0043039; C:GO:0005737; F:GO:0000287; F:GO:0004826; P:GO:0006432; P:GO:0008033	F:GO:0000166;F:GO:0003723;F:GO:0003824;C:GO:0005737;P:GO:0006139;P:GO:0006412	Y (0.999 | 1-51)	C	1	V5_BLAST_0.9SELF0.4OUT-REDO4-Cluster_169012	V5_UCLUSTfixed_0.90-Cluster_96043	-	-	-	-
>Glyma02g27950.1|PACid:26290497	Glyma_seq6147		-	Y (0.983 | 1-33)	C	1	V5_BLAST_0.9SELF0.4OUT-REDO4-Cluster_155667	V5_UCLUSTfixed_0.90-Cluster_55132	-	-	-	-
>Glyma02g43306.3|PACid:26290502	Glyma_seq6152		-	Y (0.992 | 1-42)	C	1	V5_BLAST_0.9SELF0.4OUT-REDO4-Cluster_48031	V5_UCLUSTfixed_0.90-Cluster_53950	-	-	-	-
>Glyma02g43306.4|PACid:26290503	Glyma_seq6153		-	Y (0.992 | 1-42)	C	1	V5_BLAST_0.9SELF0.4OUT-REDO4-Cluster_48031	V5_UCLUSTfixed_0.90-Cluster_53950	-	-	-	-
>Glyma02g43306.5|PACid:26290504	Glyma_seq6154		-	Y (0.992 | 1-42)	C	1	V5_BLAST_0.9SELF0.4OUT-REDO4-Cluster_48031	V5_UCLUSTfixed_0.90-Cluster_53950	-	-	-	-
>Glyma02g43306.6|PACid:26290505	Glyma_seq6155		-	Y (0.992 | 1-42)	C	1	V5_BLAST_0.9SELF0.4OUT-REDO4-Cluster_48031	V5_UCLUSTfixed_0.90-Cluster_53950	-	-	-	-
>Glyma02g43306.14|PACid:26290513	Glyma_seq6163		-	Y (0.992 | 1-42)	C	1	V5_BLAST_0.9SELF0.4OUT-REDO4-Cluster_48031	V5_UCLUSTfixed_0.90-Cluster_53950	-	-	-	-
>Glyma02g10040.1|PACid:26290535	Glyma_seq6185		-	Y (0.926 | 1-55)	C	1	V5_BLAST_0.9SELF0.4OUT-REDO4-Cluster_162900	V5_UCLUSTfixed_0.90-Cluster_96316	-	-	-	-
>Glyma02g02920.3|PACid:26290539	Glyma_seq6189		-	Y (0.949 | 1-41)	C	1	V5_BLAST_0.9SELF0.4OUT-REDO4-Cluster_162416	V5_UCLUSTfixed_0.90-Cluster_95826	-	-	-	-
>Glyma02g02920.4|PACid:26290540	Glyma_seq6190		-	Y (0.949 | 1-41)	C	1	V5_BLAST_0.9SELF0.4OUT-REDO4-Cluster_162416	V5_UCLUSTfixed_0.90-Cluster_95826	-	-	-	-
>Glyma02g02920.5|PACid:26290541	Glyma_seq6191		-	Y (0.949 | 1-41)	C	1	V5_BLAST_0.9SELF0.4OUT-REDO4-Cluster_162416	V5_UCLUSTfixed_0.90-Cluster_95826	-	-	-	-
>Glyma02g02920.2|PACid:26290542	Glyma_seq6192		-	Y (0.949 | 1-41)	C	1	V5_BLAST_0.9SELF0.4OUT-REDO4-Cluster_162416	V5_UCLUSTfixed_0.90-Cluster_95826	-	-	-	-
>Glyma02g02110.1|PACid:26290553	Glyma_seq6203	F:GO:0003913; P:GO:0006281	F:GO:0003824;P:GO:0006259;P:GO:0006950	Y (0.617 | 1-62)	C	1	V5_BLAST_0.9SELF0.4OUT-REDO4-Cluster_43035	V5_UCLUSTfixed_0.90-Cluster_94288	-	-	-	-
>Glyma02g04240.2|PACid:26290568	Glyma_seq6218		-	Y (0.885 | 1-82)	C	1	V5_BLAST_0.9SELF0.4OUT-REDO4-Cluster_157263	V5_UCLUSTfixed_0.90-Cluster_102437	-	-	-	-
>Glyma02g36110.2|PACid:26290578	Glyma_seq6228		-	Y (0.979 | 1-33)	C	1	V5_BLAST_0.9SELF0.4OUT-REDO4-Cluster_170956	V5_UCLUSTfixed_0.90-Cluster_97747	-	-	-	-
>Glyma02g36110.3|PACid:26290579	Glyma_seq6229		-	Y (0.979 | 1-33)	C	1	V5_BLAST_0.9SELF0.4OUT-REDO4-Cluster_170956	V5_UCLUSTfixed_0.90-Cluster_97747	-	-	-	-
>Glyma02g42490.1|PACid:26290647	Glyma_seq6297		-	Y (0.818 | 1-62)	C	1	V5_BLAST_0.9SELF0.4OUT-REDO4-Cluster_162732	V5_UCLUSTfixed_0.90-Cluster_96156	-	-	-	-
>Glyma02g11400.1|PACid:26290649	Glyma_seq6299	P:GO:0045454; F:GO:0016491; F:GO:0015035; F:GO:0009055; P:GO:0006662	P:GO:0019725;F:GO:0003824;P:GO:0008152;P:GO:0044710	Y (0.999 | 1-61)	C	1	V5_BLAST_0.9SELF0.4OUT-REDO4-Cluster_165966	V5_UCLUSTfixed_0.90-Cluster_99292	-	-	-	-
>Glyma02g01470.1|PACid:26290652	Glyma_seq6302		-	Y (0.957 | 1-28)	C	1	V5_BLAST_0.9SELF0.4OUT-REDO4-Cluster_170073	V5_UCLUSTfixed_0.90-Cluster_102668	-	-	-	-
>Glyma02g25772.1|PACid:26290658	Glyma_seq6308	F:GO:0016787	F:GO:0016787	Y (0.966 | 1-61)	C	1	V5_BLAST_0.9SELF0.4OUT-REDO4-Cluster_166404	V5_UCLUSTfixed_0.90-Cluster_99702	-	-	-	-
>Glyma02g26820.1|PACid:26290665	Glyma_seq6315	F:GO:0004659; C:GO:0016021	C:GO:0016020;F:GO:0016740	Y (0.999 | 1-51)	C	1	V5_BLAST_0.9SELF0.4OUT-REDO4-Cluster_164311	V5_UCLUSTfixed_0.90-Cluster_97793	-	-	-	-
>Glyma02g26820.2|PACid:26290666	Glyma_seq6316	F:GO:0004659; C:GO:0016021	C:GO:0016020;F:GO:0016740	Y (0.999 | 1-51)	C	1	V5_BLAST_0.9SELF0.4OUT-REDO4-Cluster_170583	V5_UCLUSTfixed_0.90-Cluster_97793	-	-	-	-
>Glyma02g45270.1|PACid:26290674	Glyma_seq6324	F:GO:0016740; P:GO:0009058	P:GO:0009058;F:GO:0016740	Y (0.976 | 1-27)	C	1	V5_BLAST_0.9SELF0.4OUT-REDO4-Cluster_162644	V5_UCLUSTfixed_0.90-Cluster_96068	-	-	-	-
>Glyma02g36820.1|PACid:26290694	Glyma_seq6344	F:GO:0003735; P:GO:0006412; C:GO:0005622; C:GO:0005840	F:GO:0005198;C:GO:0005840;P:GO:0006412	Y (1.0 | 1-71)	C	1	V5_BLAST_0.9SELF0.4OUT-REDO4-Cluster_163062	V5_UCLUSTfixed_0.90-Cluster_96489	-	-	-	-
>Glyma02g36820.2|PACid:26290695	Glyma_seq6345	F:GO:0003735; P:GO:0006412; C:GO:0005622; C:GO:0005840	F:GO:0005198;C:GO:0005840;P:GO:0006412	Y (1.0 | 1-71)	C	1	V5_BLAST_0.9SELF0.4OUT-REDO4-Cluster_163062	V5_UCLUSTfixed_0.90-Cluster_96489	-	-	-	-
>Glyma02g02450.1|PACid:26290697	Glyma_seq6347	F:GO:0003824; F:GO:0043169; P:GO:0005975; F:GO:0004556; F:GO:0005509	P:GO:0005975;F:GO:0005488;F:GO:0016787	Y (0.999 | 1-27)	C	1	V5_BLAST_0.9SELF0.4OUT-REDO4-Cluster_165145	V5_UCLUSTfixed_0.90-Cluster_95831	-	-	-	-
>Glyma02g02390.2|PACid:26290721	Glyma_seq6371		-	Y (0.995 | 1-38)	C	1	V5_BLAST_0.9SELF0.4OUT-REDO4-Cluster_53606	V5_UCLUSTfixed_0.90-Cluster_95832	-	-	-	-
>Glyma02g14940.1|PACid:26290729	Glyma_seq6379	F:GO:0003700; P:GO:0006355	F:GO:0003700;P:GO:0009058;P:GO:0006139	Y (0.969 | 1-69)	C	1	V5_BLAST_0.9SELF0.4OUT-REDO4-Cluster_165969	V5_UCLUSTfixed_0.90-Cluster_99296	-	UniqueCluster_6	-	X
>Glyma02g34101.1|PACid:26290731	Glyma_seq6381		-	Y (0.873 | 1-21)	C	1	V5_BLAST_0.9SELF0.4OUT-REDO4-Cluster_42393	V5_UCLUSTfixed_0.90-Cluster_17046	-	-	-	-
>Glyma02g14990.1|PACid:26290738	Glyma_seq6388		-	Y (0.964 | 1-25)	C	1	V5_BLAST_0.9SELF0.4OUT-REDO4-Cluster_163577	V5_UCLUSTfixed_0.90-Cluster_77618	-	-	-	-
>Glyma02g47560.1|PACid:26290798	Glyma_seq6448	C:GO:0016020; P:GO:0009765	P:GO:0006091;C:GO:0016020;P:GO:0015979	Y (0.943 | 1-42)	C	1	V5_BLAST_0.9SELF0.4OUT-REDO4-Cluster_164068	V5_UCLUSTfixed_0.90-Cluster_97916	-	-	-	-
>Glyma02g07880.2|PACid:26290814	Glyma_seq6464		-	Y (1.0 | 1-38)	C	1	V5_BLAST_0.9SELF0.4OUT-REDO4-Cluster_40280	V5_UCLUSTfixed_0.90-Cluster_94965	-	-	-	-
>Glyma02g48210.2|PACid:26290819	Glyma_seq6469	F:GO:0008270	F:GO:0005488	Y (0.978 | 1-67)	C	1	V5_BLAST_0.9SELF0.4OUT-REDO4-Cluster_165963	V5_UCLUSTfixed_0.90-Cluster_99288	-	-	UniqueCluster_873	X
>Glyma02g45880.1|PACid:26290829	Glyma_seq6479	F:GO:0005488	F:GO:0005488	Y (0.999 | 1-33)	C	1	V5_BLAST_0.9SELF0.4OUT-REDO4-Cluster_163414	V5_UCLUSTfixed_0.90-Cluster_96836	-	-	-	-
>Glyma02g06130.3|PACid:26290830	Glyma_seq6480		-	Y (0.632 | 1-41)	C	1	V5_BLAST_0.9SELF0.4OUT-REDO4-Cluster_159213	V5_UCLUSTfixed_0.90-Cluster_93451	-	-	-	-
>Glyma02g06130.4|PACid:26290831	Glyma_seq6481		-	Y (0.632 | 1-41)	C	1	V5_BLAST_0.9SELF0.4OUT-REDO4-Cluster_159213	V5_UCLUSTfixed_0.90-Cluster_93451	-	-	-	-
>Glyma02g06130.2|PACid:26290832	Glyma_seq6482		-	Y (0.632 | 1-41)	C	1	V5_BLAST_0.9SELF0.4OUT-REDO4-Cluster_159213	V5_UCLUSTfixed_0.90-Cluster_93451	-	-	-	-
>Glyma02g01200.2|PACid:26290860	Glyma_seq6510		-	Y (0.999 | 1-51)	C	1	V5_BLAST_0.9SELF0.4OUT-REDO4-Cluster_164067	V5_UCLUSTfixed_0.90-Cluster_97560	-	-	-	-
>Glyma02g11270.2|PACid:26290869	Glyma_seq6519		-	Y (1.0 | 1-29)	C	1	V5_BLAST_0.9SELF0.4OUT-REDO4-Cluster_162371	V5_UCLUSTfixed_0.90-Cluster_95781	-	-	-	-
>Glyma02g11270.3|PACid:26290870	Glyma_seq6520		-	Y (1.0 | 1-29)	C	1	V5_BLAST_0.9SELF0.4OUT-REDO4-Cluster_162371	V5_UCLUSTfixed_0.90-Cluster_95781	-	-	-	-
>Glyma02g43040.1|PACid:26290872	Glyma_seq6522	F:GO:0008199; P:GO:0006879; P:GO:0006826; F:GO:0005488	P:GO:0019725;F:GO:0005488;P:GO:0006810	Y (0.98 | 1-46)	C	1	V5_BLAST_0.9SELF0.4OUT-REDO4-Cluster_164195	V5_UCLUSTfixed_0.90-Cluster_102871	-	-	-	-
>Glyma02g43040.2|PACid:26290873	Glyma_seq6523	F:GO:0008199; P:GO:0006879; P:GO:0006826; F:GO:0005488	P:GO:0019725;F:GO:0005488;P:GO:0006810	Y (0.98 | 1-46)	C	1	V5_BLAST_0.9SELF0.4OUT-REDO4-Cluster_164195	V5_UCLUSTfixed_0.90-Cluster_102871	-	-	-	-
>Glyma02g16040.1|PACid:26290909	Glyma_seq6559	F:GO:0004806; P:GO:0006629	P:GO:0006629;F:GO:0016787	Y (0.998 | 1-51)	C	1	V5_BLAST_0.9SELF0.4OUT-REDO4-Cluster_39198	V5_UCLUSTfixed_0.90-Cluster_97502	-	-	-	-
>Glyma02g20690.2|PACid:26290953	Glyma_seq6603	F:GO:0016151; P:GO:0006807	P:GO:0008152;F:GO:0005488	Y (0.987 | 1-39)	C	1	V5_BLAST_0.9SELF0.4OUT-REDO4-Cluster_162312	V5_UCLUSTfixed_0.90-Cluster_95739	-	-	-	-
>Glyma02g20690.1|PACid:26290954	Glyma_seq6604	F:GO:0016151; P:GO:0006807	P:GO:0008152;F:GO:0005488	Y (0.987 | 1-39)	C	1	V5_BLAST_0.9SELF0.4OUT-REDO4-Cluster_162312	V5_UCLUSTfixed_0.90-Cluster_95739	-	-	-	-
>Glyma02g09740.1|PACid:26290979	Glyma_seq6629		-	Y (0.998 | 1-51)	C	1	V5_BLAST_0.9SELF0.4OUT-REDO4-Cluster_162381	V5_UCLUSTfixed_0.90-Cluster_79367	-	-	-	-
>Glyma02g09740.2|PACid:26290980	Glyma_seq6630		-	Y (0.998 | 1-51)	C	1	V5_BLAST_0.9SELF0.4OUT-REDO4-Cluster_162381	V5_UCLUSTfixed_0.90-Cluster_79367	-	-	-	-
>Glyma02g11110.1|PACid:26290985	Glyma_seq6635	F:GO:0004672; F:GO:0005524; P:GO:0006468	F:GO:0000166;P:GO:0006464;F:GO:0016301	Y (0.987 | 1-35)	C	1	V5_BLAST_0.9SELF0.4OUT-REDO4-Cluster_154319	V5_UCLUSTfixed_0.90-Cluster_90082	-	-	-	-
>Glyma02g12650.3|PACid:26291012	Glyma_seq6662	F:GO:0005515; F:GO:0003677; P:GO:0006289; F:GO:0004518	F:GO:0003677;F:GO:0005515;F:GO:0004518;P:GO:0006259;P:GO:0006950	Y (0.999 | 1-61)	C	1	V5_BLAST_0.9SELF0.4OUT-REDO4-Cluster_169679	V5_UCLUSTfixed_0.90-Cluster_90043	-	-	-	-
>Glyma02g12650.4|PACid:26291013	Glyma_seq6663	F:GO:0005515; F:GO:0003677; P:GO:0006289; F:GO:0004518	F:GO:0003677;F:GO:0005515;F:GO:0004518;P:GO:0006259;P:GO:0006950	Y (0.999 | 1-61)	C	1	V5_BLAST_0.9SELF0.4OUT-REDO4-Cluster_169679	V5_UCLUSTfixed_0.90-Cluster_90043	-	-	-	-
>Glyma02g04410.1|PACid:26291016	Glyma_seq6666	F:GO:0005524; F:GO:0016887; F:GO:0042626; P:GO:0006810; P:GO:0055085; C:GO:0016021	F:GO:0000166;C:GO:0016020;P:GO:0006810;F:GO:0005215;F:GO:0016787	Y (0.999 | 1-61)	C	1	V5_BLAST_0.9SELF0.4OUT-REDO4-Cluster_170785	V5_UCLUSTfixed_0.90-Cluster_103335	-	-	-	-
>Glyma02g47240.2|PACid:26291022	Glyma_seq6672	P:GO:0006282	P:GO:0006259;P:GO:0006950	Y (0.854 | 1-58)	C	1	V5_BLAST_0.9SELF0.4OUT-REDO4-Cluster_158123	V5_UCLUSTfixed_0.90-Cluster_54305	-	-	-	-
>Glyma02g47240.1|PACid:26291023	Glyma_seq6673	P:GO:0006282	P:GO:0006259;P:GO:0006950	Y (0.854 | 1-58)	C	1	V5_BLAST_0.9SELF0.4OUT-REDO4-Cluster_158123	V5_UCLUSTfixed_0.90-Cluster_54305	-	-	-	-
>Glyma02g47240.3|PACid:26291024	Glyma_seq6674		-	Y (0.854 | 1-58)	C	1	V5_BLAST_0.9SELF0.4OUT-REDO4-Cluster_158123	V5_UCLUSTfixed_0.90-Cluster_54305	-	-	-	-
>Glyma02g47240.4|PACid:26291025	Glyma_seq6675		-	Y (0.854 | 1-58)	C	1	V5_BLAST_0.9SELF0.4OUT-REDO4-Cluster_158123	V5_UCLUSTfixed_0.90-Cluster_54305	-	-	-	-
>Glyma02g38270.1|PACid:26291027	Glyma_seq6677	F:GO:0005515	F:GO:0005515	Y (0.806 | 1-86)	C	1	V5_BLAST_0.9SELF0.4OUT-REDO4-Cluster_46186	V5_UCLUSTfixed_0.90-Cluster_53738	-	-	-	-
>Glyma02g05405.1|PACid:26291029	Glyma_seq6679	F:GO:0031072	F:GO:0005515	Y (1.0 | 1-27)	C	1	V5_BLAST_0.9SELF0.4OUT-REDO4-Cluster_45061	V5_UCLUSTfixed_0.90-Cluster_97203	-	-	-	-
>Glyma02g06100.2|PACid:26291031	Glyma_seq6681	F:GO:0005525; F:GO:0015093; P:GO:0015684; C:GO:0016021; F:GO:0003723; C:GO:0005622	F:GO:0000166;F:GO:0003723;C:GO:0016020;P:GO:0006810;F:GO:0005215;C:GO:0005622	Y (1.0 | 1-51)	C	1	V5_BLAST_0.9SELF0.4OUT-REDO4-Cluster_43781	V5_UCLUSTfixed_0.90-Cluster_97190	-	-	-	-
>Glyma02g06100.3|PACid:26291032	Glyma_seq6682	F:GO:0005525; F:GO:0015093; P:GO:0015684; C:GO:0016021; F:GO:0003723; C:GO:0005622	F:GO:0000166;F:GO:0003723;C:GO:0016020;P:GO:0006810;F:GO:0005215;C:GO:0005622	Y (1.0 | 1-51)	C	1	V5_BLAST_0.9SELF0.4OUT-REDO4-Cluster_163733	V5_UCLUSTfixed_0.90-Cluster_97190	-	-	-	-
>Glyma02g06100.4|PACid:26291033	Glyma_seq6683	F:GO:0005525; F:GO:0015093; P:GO:0015684; C:GO:0016021; F:GO:0003723; C:GO:0005622	F:GO:0000166;F:GO:0003723;C:GO:0016020;P:GO:0006810;F:GO:0005215;C:GO:0005622	Y (1.0 | 1-51)	C	1	V5_BLAST_0.9SELF0.4OUT-REDO4-Cluster_163733	V5_UCLUSTfixed_0.90-Cluster_97190	-	-	-	-
>Glyma02g41250.2|PACid:26291041	Glyma_seq6691		-	Y (1.0 | 1-24)	C	1	V5_BLAST_0.9SELF0.4OUT-REDO4-Cluster_169200	V5_UCLUSTfixed_0.90-Cluster_96312	-	-	-	-
>Glyma02g41250.3|PACid:26291042	Glyma_seq6692		-	Y (1.0 | 1-24)	C	1	V5_BLAST_0.9SELF0.4OUT-REDO4-Cluster_169200	V5_UCLUSTfixed_0.90-Cluster_96312	-	-	-	-
>Glyma02g41250.4|PACid:26291043	Glyma_seq6693		-	Y (1.0 | 1-24)	C	1	V5_BLAST_0.9SELF0.4OUT-REDO4-Cluster_169200	V5_UCLUSTfixed_0.90-Cluster_96312	-	-	-	-
>Glyma02g41250.5|PACid:26291044	Glyma_seq6694		-	Y (1.0 | 1-24)	C	1	V5_BLAST_0.9SELF0.4OUT-REDO4-Cluster_169200	V5_UCLUSTfixed_0.90-Cluster_52947	-	-	-	-
>Glyma02g04200.1|PACid:26291050	Glyma_seq6700	F:GO:0004719; P:GO:0006464; F:GO:0008168; P:GO:0008152	P:GO:0006464;F:GO:0016740	Y (0.999 | 1-32)	C	1	V5_BLAST_0.9SELF0.4OUT-REDO4-Cluster_168557	V5_UCLUSTfixed_0.90-Cluster_95814	-	-	-	-
>Glyma02g40470.1|PACid:26291054	Glyma_seq6704	F:GO:0004514; P:GO:0009435; F:GO:0016763	P:GO:0009058;F:GO:0016740;P:GO:0044711;P:GO:0006139	Y (0.945 | 1-51)	C	1	V5_BLAST_0.9SELF0.4OUT-REDO4-Cluster_154353	V5_UCLUSTfixed_0.90-Cluster_90122	-	-	-	-
>Glyma02g04890.2|PACid:26291091	Glyma_seq6741		-	Y (0.899 | 1-33)	C	1	V5_BLAST_0.9SELF0.4OUT-REDO4-Cluster_164526	V5_UCLUSTfixed_0.90-Cluster_53488	-	-	-	-
>Glyma02g08050.1|PACid:26291092	Glyma_seq6742	F:GO:0004765; F:GO:0005524	F:GO:0000166;F:GO:0016301	Y (0.996 | 1-51)	C	1	V5_BLAST_0.9SELF0.4OUT-REDO4-Cluster_162939	V5_UCLUSTfixed_0.90-Cluster_96362	-	-	-	-
>Glyma02g08050.3|PACid:26291093	Glyma_seq6743	F:GO:0004765; F:GO:0005524	F:GO:0000166;F:GO:0016301	Y (0.996 | 1-51)	C	1	V5_BLAST_0.9SELF0.4OUT-REDO4-Cluster_162939	V5_UCLUSTfixed_0.90-Cluster_96362	-	-	-	-
>Glyma02g08050.2|PACid:26291094	Glyma_seq6744	F:GO:0004765; F:GO:0005524	F:GO:0000166;F:GO:0016301	Y (0.996 | 1-51)	C	1	V5_BLAST_0.9SELF0.4OUT-REDO4-Cluster_43731	V5_UCLUSTfixed_0.90-Cluster_96362	-	-	-	-
>Glyma02g02730.1|PACid:26291141	Glyma_seq6791	P:GO:0045454; F:GO:0015035; F:GO:0009055; P:GO:0006662	P:GO:0019725;F:GO:0003824;P:GO:0008152;P:GO:0044710	Y (0.88 | 1-40)	C	1	V5_BLAST_0.9SELF0.4OUT-REDO4-Cluster_134852	V5_UCLUSTfixed_0.90-Cluster_95827	-	-	UniqueCluster_1803	X
>Glyma02g13980.1|PACid:26291149	Glyma_seq6799	F:GO:0005524; P:GO:0044267	F:GO:0000166;P:GO:0019538;P:GO:0009987	Y (1.0 | 1-41)	C	1	V5_BLAST_0.9SELF0.4OUT-REDO4-Cluster_166767	V5_UCLUSTfixed_0.90-Cluster_101880	-	-	-	-
>Glyma02g42680.1|PACid:26291159	Glyma_seq6809	F:GO:0004425	F:GO:0003824	Y (1.0 | 1-41)	C	1	V5_BLAST_0.9SELF0.4OUT-REDO4-Cluster_163138	V5_UCLUSTfixed_0.90-Cluster_96118	-	-	-	-
>Glyma02g09270.1|PACid:26291179	Glyma_seq6829		-	Y (0.947 | 1-25)	C	1	V5_BLAST_0.9SELF0.4OUT-REDO4-Cluster_157637	V5_UCLUSTfixed_0.90-Cluster_92383	-	-	-	-
>Glyma02g08313.1|PACid:26291217	Glyma_seq6867		-	Y (0.999 | 1-91)	C	1	V5_BLAST_0.9SELF0.4OUT-REDO4-Cluster_163879	V5_UCLUSTfixed_0.90-Cluster_96752	-	-	-	-
>Glyma02g41320.1|PACid:26291274	Glyma_seq6924		-	Y (0.997 | 1-36)	C	1	V5_BLAST_0.9SELF0.4OUT-REDO4-Cluster_168804	V5_UCLUSTfixed_0.90-Cluster_101683	-	-	-	-
>Glyma02g36230.1|PACid:26291322	Glyma_seq6972		-	Y (0.914 | 1-61)	C	1	V5_BLAST_0.9SELF0.4OUT-REDO4-Cluster_164273	V5_UCLUSTfixed_0.90-Cluster_97749	-	-	-	-
>Glyma02g37280.1|PACid:26291326	Glyma_seq6976		-	Y (0.846 | 1-64)	C	1	V5_BLAST_0.9SELF0.4OUT-REDO4-Cluster_169341	V5_UCLUSTfixed_0.90-Cluster_55468	-	-	-	-
>Glyma02g10590.1|PACid:26291343	Glyma_seq6993	F:GO:0005215; P:GO:0006810; P:GO:0055085; C:GO:0016021	C:GO:0016020;P:GO:0006810;F:GO:0005215	Y (0.988 | 1-62)	C	1	V5_BLAST_0.9SELF0.4OUT-REDO4-Cluster_167751	V5_UCLUSTfixed_0.90-Cluster_100843	-	-	-	-
>Glyma02g10590.2|PACid:26291344	Glyma_seq6994	F:GO:0005215; P:GO:0006810; P:GO:0055085; C:GO:0016021	C:GO:0016020;P:GO:0006810;F:GO:0005215	Y (0.988 | 1-62)	C	1	V5_BLAST_0.9SELF0.4OUT-REDO4-Cluster_167751	V5_UCLUSTfixed_0.90-Cluster_100843	-	-	-	-
>Glyma02g47960.1|PACid:26291367	Glyma_seq7017	C:GO:0016020; P:GO:0009765	P:GO:0006091;C:GO:0016020;P:GO:0015979	Y (0.998 | 1-38)	C	1	V5_BLAST_0.9SELF0.4OUT-REDO4-Cluster_163271	V5_UCLUSTfixed_0.90-Cluster_96405	-	-	-	-
>Glyma02g10710.1|PACid:26291371	Glyma_seq7021	F:GO:0004345; F:GO:0050661; P:GO:0006006; P:GO:0055114	F:GO:0000166;P:GO:0005975;F:GO:0003824;P:GO:0044723	Y (0.991 | 1-55)	C	1	V5_BLAST_0.9SELF0.4OUT-REDO4-Cluster_162691	V5_UCLUSTfixed_0.90-Cluster_96259	-	-	-	-
>Glyma02g10710.2|PACid:26291372	Glyma_seq7022	F:GO:0004345; F:GO:0050661; P:GO:0006006; P:GO:0055114	F:GO:0000166;P:GO:0005975;F:GO:0003824;P:GO:0044723	Y (0.991 | 1-55)	C	1	V5_BLAST_0.9SELF0.4OUT-REDO4-Cluster_162691	V5_UCLUSTfixed_0.90-Cluster_96259	-	-	-	-
>Glyma02g08491.1|PACid:26291397	Glyma_seq7047		-	Y (0.921 | 1-51)	C	1	V5_BLAST_0.9SELF0.4OUT-REDO4-Cluster_54030	V5_UCLUSTfixed_0.90-Cluster_55007	-	-	-	-
>Glyma02g08491.2|PACid:26291398	Glyma_seq7048		-	Y (0.955 | 1-62)	C	1	V5_BLAST_0.9SELF0.4OUT-REDO4-Cluster_54030	V5_UCLUSTfixed_0.90-Cluster_55007	-	-	-	-
>Glyma02g16010.3|PACid:26291428	Glyma_seq7078	F:GO:0016491; F:GO:0050660; P:GO:0055114; P:GO:0045454; C:GO:0005737	F:GO:0000166;P:GO:0019725;F:GO:0003824;C:GO:0005737;P:GO:0008152;P:GO:0044710	Y (0.997 | 1-29)	C	1	V5_BLAST_0.9SELF0.4OUT-REDO4-Cluster_164017	V5_UCLUSTfixed_0.90-Cluster_97503	-	-	-	-
>Glyma02g16010.4|PACid:26291429	Glyma_seq7079	F:GO:0016491; F:GO:0050660; P:GO:0055114; P:GO:0045454; C:GO:0005737	F:GO:0000166;P:GO:0019725;F:GO:0003824;C:GO:0005737;P:GO:0008152;P:GO:0044710	Y (0.997 | 1-29)	C	1	V5_BLAST_0.9SELF0.4OUT-REDO4-Cluster_164017	V5_UCLUSTfixed_0.90-Cluster_97503	-	-	-	-
>Glyma02g46050.3|PACid:26291433	Glyma_seq7083		-	Y (0.986 | 1-51)	C	1	V5_BLAST_0.9SELF0.4OUT-REDO4-Cluster_166934	V5_UCLUSTfixed_0.90-Cluster_96844	-	-	-	-
>Glyma02g46050.4|PACid:26291434	Glyma_seq7084		-	Y (0.986 | 1-51)	C	1	V5_BLAST_0.9SELF0.4OUT-REDO4-Cluster_166934	V5_UCLUSTfixed_0.90-Cluster_96844	-	-	-	-
>Glyma02g11030.1|PACid:26291447	Glyma_seq7097	P:GO:0009987	P:GO:0009987	Y (0.698 | 1-41)	C	1	V5_BLAST_0.9SELF0.4OUT-REDO4-Cluster_166553	V5_UCLUSTfixed_0.90-Cluster_99844	-	-	-	-
>Glyma02g11030.2|PACid:26291448	Glyma_seq7098	P:GO:0009987	P:GO:0009987	Y (0.698 | 1-41)	C	1	V5_BLAST_0.9SELF0.4OUT-REDO4-Cluster_166553	V5_UCLUSTfixed_0.90-Cluster_99844	-	-	-	-
>Glyma02g41700.1|PACid:26291454	Glyma_seq7104	F:GO:0005524	F:GO:0000166	Y (0.965 | 1-45)	C	1	V5_BLAST_0.9SELF0.4OUT-REDO4-Cluster_170597	V5_UCLUSTfixed_0.90-Cluster_97729	-	-	-	-
>Glyma02g41600.1|PACid:26291455	Glyma_seq7105		-	Y (0.808 | 1-49)	C	1	V5_BLAST_0.9SELF0.4OUT-REDO4-Cluster_53771	V5_UCLUSTfixed_0.90-Cluster_20979	-	-	-	-
>Glyma02g36710.1|PACid:26291464	Glyma_seq7114	F:GO:0003743; P:GO:0006413	F:GO:0008135	Y (0.981 | 1-24)	C	1	V5_BLAST_0.9SELF0.4OUT-REDO4-Cluster_162611	V5_UCLUSTfixed_0.90-Cluster_96031	-	-	-	-
>Glyma02g16620.1|PACid:26291473	Glyma_seq7123	F:GO:0003824; F:GO:0050662; P:GO:0044237	F:GO:0003824;P:GO:0008152;F:GO:0005488;P:GO:0009987	Y (1.0 | 1-41)	C	1	V5_BLAST_0.9SELF0.4OUT-REDO4-Cluster_164035	V5_UCLUSTfixed_0.90-Cluster_97523	-	-	-	-
>Glyma02g09680.3|PACid:26291486	Glyma_seq7136		-	Y (0.989 | 1-37)	C	1	V5_BLAST_0.9SELF0.4OUT-REDO4-Cluster_170073	V5_UCLUSTfixed_0.90-Cluster_102737	-	-	-	-
>Glyma02g09680.4|PACid:26291487	Glyma_seq7137		-	Y (0.989 | 1-37)	C	1	V5_BLAST_0.9SELF0.4OUT-REDO4-Cluster_170073	V5_UCLUSTfixed_0.90-Cluster_102737	-	-	-	-
>Glyma02g35730.1|PACid:26291489	Glyma_seq7139	F:GO:0004190; P:GO:0006508	P:GO:0019538;F:GO:0016787	Y (0.991 | 1-86)	C	1	V5_BLAST_0.9SELF0.4OUT-REDO4-Cluster_170331	V5_UCLUSTfixed_0.90-Cluster_102967	-	-	-	-
>Glyma02g15270.1|PACid:26291506	Glyma_seq7156		-	Y (0.965 | 1-21)	C	1	V5_BLAST_0.9SELF0.4OUT-REDO4-Cluster_54955	V5_UCLUSTfixed_0.90-Cluster_21374	-	-	-	-
>Glyma12g08650.1|PACid:26291526	Glyma_seq7176	F:GO:0046872; P:GO:0006801; P:GO:0055114	P:GO:0008152;F:GO:0005488;P:GO:0044710;P:GO:0009987	Y (0.998 | 1-45)	C	1	V5_BLAST_0.9SELF0.4OUT-REDO4-Cluster_170120	V5_UCLUSTfixed_0.90-Cluster_97476	-	-	-	-
>Glyma12g09230.1|PACid:26291548	Glyma_seq7198		-	Y (0.999 | 1-71)	C	1	V5_BLAST_0.9SELF0.4OUT-REDO4-Cluster_166791	V5_UCLUSTfixed_0.90-Cluster_100080	-	-	-	-
>Glyma12g00870.1|PACid:26291549	Glyma_seq7199		-	Y (0.997 | 1-61)	C	1	V5_BLAST_0.9SELF0.4OUT-REDO4-Cluster_163070	V5_UCLUSTfixed_0.90-Cluster_17672	UniqueCluster_2789	-	-	X
>Glyma12g23150.1|PACid:26291564	Glyma_seq7214		-	Y (0.9 | 1-31)	C	1	V5_BLAST_0.9SELF0.4OUT-REDO4-Cluster_165920	V5_UCLUSTfixed_0.90-Cluster_103422	-	-	-	-
>Glyma12g11740.2|PACid:26291569	Glyma_seq7219		-	Y (0.913 | 1-69)	C	1	V5_BLAST_0.9SELF0.4OUT-REDO4-Cluster_43020	V5_UCLUSTfixed_0.90-Cluster_96826	-	-	-	-
>Glyma12g11670.2|PACid:26291571	Glyma_seq7221	F:GO:0005198	F:GO:0005198	Y (0.99 | 1-62)	C	1	V5_BLAST_0.9SELF0.4OUT-REDO4-Cluster_50971	V5_UCLUSTfixed_0.90-Cluster_96825	-	-	-	-
>Glyma12g00420.1|PACid:26291631	Glyma_seq7281	F:GO:0008080; P:GO:0008152	P:GO:0008152;F:GO:0016740	Y (0.895 | 1-44)	C	1	V5_BLAST_0.9SELF0.4OUT-REDO4-Cluster_168777	V5_UCLUSTfixed_0.90-Cluster_101665	-	-	-	-
>Glyma12g22700.1|PACid:26291642	Glyma_seq7292	F:GO:0003755; P:GO:0006457	F:GO:0003824;P:GO:0009987	Y (1.0 | 1-41)	C	1	V5_BLAST_0.9SELF0.4OUT-REDO4-Cluster_163399	V5_UCLUSTfixed_0.90-Cluster_85995	-	-	-	-
>Glyma12g03220.2|PACid:26291648	Glyma_seq7298	P:GO:0006284; F:GO:0004844	P:GO:0006259;P:GO:0006950;F:GO:0016787	Y (0.999 | 1-21)	C	1	V5_BLAST_0.9SELF0.4OUT-REDO4-Cluster_162441	V5_UCLUSTfixed_0.90-Cluster_95853	-	-	-	-
>Glyma12g03220.1|PACid:26291649	Glyma_seq7299	P:GO:0006284; F:GO:0004844	P:GO:0006259;P:GO:0006950;F:GO:0016787	Y (0.999 | 1-21)	C	1	V5_BLAST_0.9SELF0.4OUT-REDO4-Cluster_162441	V5_UCLUSTfixed_0.90-Cluster_95853	-	-	-	-
>Glyma12g30660.1|PACid:26291716	Glyma_seq7365	F:GO:0004664; P:GO:0009094	F:GO:0003824;P:GO:0009058;P:GO:0044763;P:GO:0044711;P:GO:0009987	Y (1.0 | 1-30)	C	1	V5_BLAST_0.9SELF0.4OUT-REDO4-Cluster_170120	V5_UCLUSTfixed_0.90-Cluster_98154	-	-	-	-
>Glyma12g01221.1|PACid:26291772	Glyma_seq7421		-	Y (1.0 | 1-41)	C	1	V5_BLAST_0.9SELF0.4OUT-REDO4-Cluster_163915	V5_UCLUSTfixed_0.90-Cluster_97386	-	-	-	-
>Glyma12g36310.2|PACid:26291785	Glyma_seq7434	F:GO:0008508; P:GO:0006814; C:GO:0016020	C:GO:0016020;P:GO:0006810;F:GO:0005215	Y (0.998 | 1-76)	C	1	V5_BLAST_0.9SELF0.4OUT-REDO4-Cluster_163380	V5_UCLUSTfixed_0.90-Cluster_96798	-	-	-	-
>Glyma12g14156.1|PACid:26291804	Glyma_seq7453		-	Y (0.924 | 1-91)	C	1	V5_BLAST_0.9SELF0.4OUT-REDO4-Cluster_167569	V5_UCLUSTfixed_0.90-Cluster_100695	-	-	UniqueCluster_2053	X
>Glyma12g11700.1|PACid:26291805	Glyma_seq7454		-	Y (1.0 | 1-33)	C	1	V5_BLAST_0.9SELF0.4OUT-REDO4-Cluster_54078	V5_UCLUSTfixed_0.90-Cluster_96108	-	-	-	-
>Glyma12g07720.6|PACid:26291820	Glyma_seq7469	F:GO:0004664; P:GO:0009094	F:GO:0003824;P:GO:0009058;P:GO:0044763;P:GO:0044711;P:GO:0009987	Y (0.992 | 1-36)	C	1	V5_BLAST_0.9SELF0.4OUT-REDO4-Cluster_170120	V5_UCLUSTfixed_0.90-Cluster_98154	-	-	-	-
>Glyma12g25485.1|PACid:26291853	Glyma_seq7502		-	Y (0.999 | 1-34)	C	1	V5_BLAST_0.9SELF0.4OUT-REDO4-Cluster_53868	V5_UCLUSTfixed_0.90-Cluster_21005	-	-	-	-
>Glyma12g01320.1|PACid:26291856	Glyma_seq7505		-	Y (0.917 | 1-41)	C	1	V5_BLAST_0.9SELF0.4OUT-REDO4-Cluster_165092	V5_UCLUSTfixed_0.90-Cluster_96227	-	-	-	-
>Glyma12g32725.1|PACid:26291860	Glyma_seq7509		-	Y (0.773 | 1-62)	C	1	V5_BLAST_0.9SELF0.4OUT-REDO4-Cluster_168900	V5_UCLUSTfixed_0.90-Cluster_96826	-	-	-	-
>Glyma12g06150.1|PACid:26291915	Glyma_seq7564	F:GO:0003924; F:GO:0005525; F:GO:0015093; P:GO:0015684; C:GO:0016021; P:GO:0007264; C:GO:0005622	F:GO:0000166;P:GO:0007165;C:GO:0016020;P:GO:0006810;F:GO:0005215;C:GO:0005622;F:GO:0016787	Y (1.0 | 1-44)	C	1	V5_BLAST_0.9SELF0.4OUT-REDO4-Cluster_163239	V5_UCLUSTfixed_0.90-Cluster_93942	-	-	-	-
>Glyma12g33680.1|PACid:26291921	Glyma_seq7570		-	Y (0.98 | 1-41)	C	1	V5_BLAST_0.9SELF0.4OUT-REDO4-Cluster_162655	V5_UCLUSTfixed_0.90-Cluster_96079	-	-	-	-
>Glyma12g33390.3|PACid:26291952	Glyma_seq7601		-	Y (0.829 | 1-21)	C	1	V5_BLAST_0.9SELF0.4OUT-REDO4-Cluster_164498	V5_UCLUSTfixed_0.90-Cluster_73537	-	-	-	-
>Glyma12g33390.4|PACid:26291953	Glyma_seq7602		-	Y (0.829 | 1-21)	C	1	V5_BLAST_0.9SELF0.4OUT-REDO4-Cluster_164498	V5_UCLUSTfixed_0.90-Cluster_73537	-	-	-	-
>Glyma12g33390.5|PACid:26291954	Glyma_seq7603		-	Y (0.829 | 1-21)	C	1	V5_BLAST_0.9SELF0.4OUT-REDO4-Cluster_164498	V5_UCLUSTfixed_0.90-Cluster_73537	-	-	-	-
>Glyma12g33390.6|PACid:26291955	Glyma_seq7604		-	Y (0.829 | 1-21)	C	1	V5_BLAST_0.9SELF0.4OUT-REDO4-Cluster_164498	V5_UCLUSTfixed_0.90-Cluster_73537	-	-	-	-
>Glyma12g33390.2|PACid:26291956	Glyma_seq7605		-	Y (0.829 | 1-21)	C	1	V5_BLAST_0.9SELF0.4OUT-REDO4-Cluster_164498	V5_UCLUSTfixed_0.90-Cluster_73537	-	-	-	-
>Glyma12g33390.7|PACid:26291957	Glyma_seq7606		-	Y (0.829 | 1-21)	C	1	V5_BLAST_0.9SELF0.4OUT-REDO4-Cluster_164498	V5_UCLUSTfixed_0.90-Cluster_73537	-	-	-	-
>Glyma12g33390.8|PACid:26291958	Glyma_seq7607		-	Y (0.829 | 1-21)	C	1	V5_BLAST_0.9SELF0.4OUT-REDO4-Cluster_164498	V5_UCLUSTfixed_0.90-Cluster_73537	-	-	-	-
>Glyma12g33390.9|PACid:26291959	Glyma_seq7608		-	Y (0.829 | 1-21)	C	1	V5_BLAST_0.9SELF0.4OUT-REDO4-Cluster_164498	V5_UCLUSTfixed_0.90-Cluster_73537	-	-	-	-
>Glyma12g33390.10|PACid:26291960	Glyma_seq7609		-	Y (0.829 | 1-21)	C	1	V5_BLAST_0.9SELF0.4OUT-REDO4-Cluster_164498	V5_UCLUSTfixed_0.90-Cluster_73537	-	-	-	-
>Glyma12g33390.11|PACid:26291961	Glyma_seq7610		-	Y (0.829 | 1-21)	C	1	V5_BLAST_0.9SELF0.4OUT-REDO4-Cluster_164498	V5_UCLUSTfixed_0.90-Cluster_73537	-	-	-	-
>Glyma12g32580.1|PACid:26291966	Glyma_seq7615	F:GO:0016491; F:GO:0051537; P:GO:0055114; F:GO:0009496; C:GO:0042651; F:GO:0016679	F:GO:0003824;P:GO:0008152;C:GO:0016020;F:GO:0005488;P:GO:0044710;C:GO:0009579	Y (0.999 | 1-36)	C	1	V5_BLAST_0.9SELF0.4OUT-REDO4-Cluster_168902	V5_UCLUSTfixed_0.90-Cluster_101749	-	-	-	-
>Glyma12g14420.1|PACid:26291986	Glyma_seq7635	F:GO:0004455; P:GO:0009082; P:GO:0055114; P:GO:0008652; F:GO:0016491	F:GO:0003824;P:GO:0009058;P:GO:0044763;P:GO:0044711;P:GO:0009987	Y (1.0 | 1-40)	C	1	V5_BLAST_0.9SELF0.4OUT-REDO4-Cluster_165640	V5_UCLUSTfixed_0.90-Cluster_99026	-	-	-	-
>Glyma12g11120.1|PACid:26291989	Glyma_seq7638		-	Y (0.944 | 1-21)	C	1	V5_BLAST_0.9SELF0.4OUT-REDO4-Cluster_128161	V5_UCLUSTfixed_0.90-Cluster_72746	-	-	UniqueCluster_1806	X
>Glyma12g08770.2|PACid:26291999	Glyma_seq7648		-	Y (0.989 | 1-28)	C	1	V5_BLAST_0.9SELF0.4OUT-REDO4-Cluster_163996	V5_UCLUSTfixed_0.90-Cluster_97479	-	-	-	-
>Glyma12g08770.3|PACid:26292000	Glyma_seq7649		-	Y (0.989 | 1-28)	C	1	V5_BLAST_0.9SELF0.4OUT-REDO4-Cluster_163996	V5_UCLUSTfixed_0.90-Cluster_97479	-	-	-	-
>Glyma12g06920.1|PACid:26292112	Glyma_seq7761	P:GO:0051205; C:GO:0016021	C:GO:0016020;P:GO:0016043	Y (1.0 | 1-22)	C	1	V5_BLAST_0.9SELF0.4OUT-REDO4-Cluster_40077	V5_UCLUSTfixed_0.90-Cluster_98074	-	-	-	-
>Glyma12g06920.2|PACid:26292113	Glyma_seq7762	P:GO:0051205; C:GO:0016021	C:GO:0016020;P:GO:0016043	Y (1.0 | 1-22)	C	1	V5_BLAST_0.9SELF0.4OUT-REDO4-Cluster_40077	V5_UCLUSTfixed_0.90-Cluster_98074	-	-	-	-
>Glyma12g05030.1|PACid:26292126	Glyma_seq7775	F:GO:0003854; F:GO:0016616; P:GO:0006694; P:GO:0055114; F:GO:0003824; F:GO:0050662; P:GO:0044237	F:GO:0003824;P:GO:0006629;P:GO:0009058;P:GO:0044711;F:GO:0005488;P:GO:0009987	Y (0.999 | 1-41)	C	1	V5_BLAST_0.9SELF0.4OUT-REDO4-Cluster_163591	V5_UCLUSTfixed_0.90-Cluster_97037	-	-	-	-
>Glyma12g31990.1|PACid:26292127	Glyma_seq7776		-	Y (0.852 | 1-58)	C	1	V5_BLAST_0.9SELF0.4OUT-REDO4-Cluster_164892	V5_UCLUSTfixed_0.90-Cluster_98346	-	-	-	-
>Glyma12g03440.1|PACid:26292140	Glyma_seq7789		-	Y (0.941 | 1-51)	C	1	V5_BLAST_0.9SELF0.4OUT-REDO4-Cluster_163556	V5_UCLUSTfixed_0.90-Cluster_97001	-	-	-	-
>Glyma12g32510.2|PACid:26292143	Glyma_seq7792		-	Y (0.996 | 1-61)	C	1	V5_BLAST_0.9SELF0.4OUT-REDO4-Cluster_159626	V5_UCLUSTfixed_0.90-Cluster_93821	-	-	-	-
>Glyma12g23350.1|PACid:26292147	Glyma_seq7796	P:GO:0009103	P:GO:0005975;P:GO:0006629;P:GO:0009058;P:GO:0044763;P:GO:0044711;P:GO:0009987;P:GO:0044723	Y (0.89 | 1-61)	C	1	V5_BLAST_0.9SELF0.4OUT-REDO4-Cluster_164473	V5_UCLUSTfixed_0.90-Cluster_97952	-	-	-	-
>Glyma12g36411.2|PACid:26292177	Glyma_seq7826		-	Y (0.997 | 1-29)	C	1	V5_BLAST_0.9SELF0.4OUT-REDO4-Cluster_169190	V5_UCLUSTfixed_0.90-Cluster_102001	-	-	UniqueCluster_189	X
>Glyma12g05290.1|PACid:26292181	Glyma_seq7830	F:GO:0016740; F:GO:0030170; P:GO:0009058; P:GO:0008152; F:GO:0016829; P:GO:0006520; F:GO:0003824	P:GO:0009058;P:GO:0044763;F:GO:0016740;F:GO:0005488;P:GO:0009987	Y (0.934 | 1-39)	C	1	V5_BLAST_0.9SELF0.4OUT-REDO4-Cluster_152148	V5_UCLUSTfixed_0.90-Cluster_103318	-	-	-	-
>Glyma12g32680.1|PACid:26292213	Glyma_seq7862	P:GO:0010027; P:GO:0015979; C:GO:0009523	C:GO:0016020;P:GO:0016043;P:GO:0015979;C:GO:0009579	Y (0.999 | 1-27)	C	1	V5_BLAST_0.9SELF0.4OUT-REDO4-Cluster_162683	V5_UCLUSTfixed_0.90-Cluster_96105	-	-	-	-
>Glyma12g10490.1|PACid:26292214	Glyma_seq7863	F:GO:0005515; F:GO:0004222; P:GO:0006508	P:GO:0019538;F:GO:0005515;F:GO:0016787	Y (0.999 | 1-51)	C	1	V5_BLAST_0.9SELF0.4OUT-REDO4-Cluster_167061	V5_UCLUSTfixed_0.90-Cluster_96090	-	-	-	-
>Glyma12g35730.1|PACid:26292227	Glyma_seq7876		-	Y (0.972 | 1-33)	C	1	V5_BLAST_0.9SELF0.4OUT-REDO4-Cluster_166754	V5_UCLUSTfixed_0.90-Cluster_99096	-	-	-	-
>Glyma12g03760.2|PACid:26292254	Glyma_seq7903		-	Y (0.985 | 1-72)	C	1	V5_BLAST_0.9SELF0.4OUT-REDO4-Cluster_163553	V5_UCLUSTfixed_0.90-Cluster_96996	-	-	-	-
>Glyma12g02200.1|PACid:26292288	Glyma_seq7937	F:GO:0016491; F:GO:0020037; F:GO:0051536; P:GO:0055114	F:GO:0003824;P:GO:0008152;F:GO:0005488;P:GO:0044710	Y (0.999 | 1-51)	C	1	V5_BLAST_0.9SELF0.4OUT-REDO4-Cluster_163913	V5_UCLUSTfixed_0.90-Cluster_97384	-	-	-	-
>Glyma12g03200.1|PACid:26292343	Glyma_seq7992	F:GO:0005515	F:GO:0005515	Y (1.0 | 1-30)	C	1	V5_BLAST_0.9SELF0.4OUT-REDO4-Cluster_162445	V5_UCLUSTfixed_0.90-Cluster_95856	-	-	-	-
>Glyma12g30510.2|PACid:26292367	Glyma_seq8016		-	Y (0.851 | 1-39)	C	1	V5_BLAST_0.9SELF0.4OUT-REDO4-Cluster_164256	V5_UCLUSTfixed_0.90-Cluster_97731	-	-	-	-
>Glyma12g28481.1|PACid:26292441	Glyma_seq8090		-	Y (0.997 | 1-40)	C	1	V5_BLAST_0.9SELF0.4OUT-REDO4-Cluster_49216	V5_UCLUSTfixed_0.90-Cluster_19315	-	-	-	-
>Glyma12g06380.4|PACid:26292485	Glyma_seq8134	F:GO:0022857; P:GO:0055085; C:GO:0016021	C:GO:0016020;P:GO:0006810;F:GO:0005215	Y (0.999 | 1-39)	C	1	V5_BLAST_0.9SELF0.4OUT-REDO4-Cluster_163938	V5_UCLUSTfixed_0.90-Cluster_97413	-	-	-	-
>Glyma12g06380.5|PACid:26292486	Glyma_seq8135	F:GO:0022857; P:GO:0055085; C:GO:0016021	C:GO:0016020;P:GO:0006810;F:GO:0005215	Y (0.999 | 1-39)	C	1	V5_BLAST_0.9SELF0.4OUT-REDO4-Cluster_163938	V5_UCLUSTfixed_0.90-Cluster_97413	-	-	-	-
>Glyma12g06380.2|PACid:26292487	Glyma_seq8136	F:GO:0022857; P:GO:0055085; C:GO:0016021	C:GO:0016020;P:GO:0006810;F:GO:0005215	Y (0.999 | 1-39)	C	1	V5_BLAST_0.9SELF0.4OUT-REDO4-Cluster_163938	V5_UCLUSTfixed_0.90-Cluster_97413	-	-	-	-
>Glyma12g04720.1|PACid:26292582	Glyma_seq8231		-	Y (0.797 | 1-25)	C	1	V5_BLAST_0.9SELF0.4OUT-REDO4-Cluster_163595	V5_UCLUSTfixed_0.90-Cluster_97045	-	-	-	-
>Glyma12g09110.1|PACid:26292591	Glyma_seq8240		-	Y (0.833 | 1-72)	C	1	V5_BLAST_0.9SELF0.4OUT-REDO4-Cluster_52066	V5_UCLUSTfixed_0.90-Cluster_97482	-	-	-	-
>Glyma12g36940.2|PACid:26292618	Glyma_seq8267	F:GO:0003735; P:GO:0006412; C:GO:0005622; C:GO:0005840	F:GO:0005198;C:GO:0005840;P:GO:0006412	Y (0.921 | 1-69)	C	1	V5_BLAST_0.9SELF0.4OUT-REDO4-Cluster_166202	V5_UCLUSTfixed_0.90-Cluster_99042	-	-	-	-
>Glyma12g36001.1|PACid:26292629	Glyma_seq8278	F:GO:0005515	F:GO:0005515	Y (0.945 | 1-38)	C	1	V5_BLAST_0.9SELF0.4OUT-REDO4-Cluster_54794	V5_UCLUSTfixed_0.90-Cluster_101709	-	-	-	-
>Glyma12g36675.1|PACid:26292646	Glyma_seq8295		-	Y (0.997 | 1-49)	C	1	V5_BLAST_0.9SELF0.4OUT-REDO4-Cluster_155864	V5_UCLUSTfixed_0.90-Cluster_74140	-	-	-	-
>Glyma12g02385.1|PACid:26292649	Glyma_seq8298	P:GO:0033014; F:GO:0004418	P:GO:0009058;F:GO:0016740;P:GO:0009987	Y (0.998 | 1-23)	C	1	V5_BLAST_0.9SELF0.4OUT-REDO4-Cluster_164521	V5_UCLUSTfixed_0.90-Cluster_97999	-	-	-	-
>Glyma12g08310.1|PACid:26292690	Glyma_seq8339	F:GO:0005524; P:GO:0044267	F:GO:0000166;P:GO:0019538;P:GO:0009987	Y (0.998 | 1-22)	C	1	V5_BLAST_0.9SELF0.4OUT-REDO4-Cluster_167121	V5_UCLUSTfixed_0.90-Cluster_100305	-	-	-	-
>Glyma12g36660.2|PACid:26292720	Glyma_seq8369		-	Y (0.858 | 1-82)	C	1	V5_BLAST_0.9SELF0.4OUT-REDO4-Cluster_164001	V5_UCLUSTfixed_0.90-Cluster_97485	-	-	-	-
>Glyma12g36660.3|PACid:26292721	Glyma_seq8370		-	Y (0.858 | 1-82)	C	1	V5_BLAST_0.9SELF0.4OUT-REDO4-Cluster_164001	V5_UCLUSTfixed_0.90-Cluster_97485	-	-	-	-
>Glyma12g33970.1|PACid:26292723	Glyma_seq8372	F:GO:0031072	F:GO:0005515	Y (0.998 | 1-51)	C	1	V5_BLAST_0.9SELF0.4OUT-REDO4-Cluster_162652	V5_UCLUSTfixed_0.90-Cluster_96075	-	-	-	-
>Glyma12g16380.1|PACid:26292748	Glyma_seq8397	F:GO:0009055; F:GO:0016491; P:GO:0055114	F:GO:0003824;P:GO:0008152;P:GO:0044710	Y (0.999 | 1-41)	C	1	V5_BLAST_0.9SELF0.4OUT-REDO4-Cluster_170899	V5_UCLUSTfixed_0.90-Cluster_96833	-	-	-	-
>Glyma12g16380.2|PACid:26292749	Glyma_seq8398	F:GO:0009055; F:GO:0016491; P:GO:0055114	F:GO:0003824;P:GO:0008152;P:GO:0044710	Y (0.999 | 1-41)	C	1	V5_BLAST_0.9SELF0.4OUT-REDO4-Cluster_170899	V5_UCLUSTfixed_0.90-Cluster_96833	-	-	-	-
>Glyma12g12180.1|PACid:26292753	Glyma_seq8402	F:GO:0003824	F:GO:0003824	Y (0.665 | 1-71)	C	1	V5_BLAST_0.9SELF0.4OUT-REDO4-Cluster_169294	V5_UCLUSTfixed_0.90-Cluster_97175	-	-	-	-
>Glyma12g00280.1|PACid:26292829	Glyma_seq8478	F:GO:0003735; P:GO:0006412; C:GO:0005622; C:GO:0005840	F:GO:0005198;C:GO:0005840;P:GO:0006412	Y (0.997 | 1-26)	C	1	V5_BLAST_0.9SELF0.4OUT-REDO4-Cluster_165092	V5_UCLUSTfixed_0.90-Cluster_96412	-	-	-	-
>Glyma12g32960.2|PACid:26292873	Glyma_seq8522	F:GO:0003824	F:GO:0003824	Y (0.758 | 1-71)	C	1	V5_BLAST_0.9SELF0.4OUT-REDO4-Cluster_169294	V5_UCLUSTfixed_0.90-Cluster_97175	-	-	-	-
>Glyma12g32960.3|PACid:26292874	Glyma_seq8523	F:GO:0003824	F:GO:0003824	Y (0.758 | 1-71)	C	1	V5_BLAST_0.9SELF0.4OUT-REDO4-Cluster_169294	V5_UCLUSTfixed_0.90-Cluster_97175	-	-	-	-
>Glyma12g10990.1|PACid:26292894	Glyma_seq8543	F:GO:0010333; F:GO:0016829; P:GO:0008152; F:GO:0000287	F:GO:0003824;P:GO:0008152;F:GO:0005488	Y (0.997 | 1-42)	C	1	V5_BLAST_0.9SELF0.4OUT-REDO4-Cluster_169789	V5_UCLUSTfixed_0.90-Cluster_98349	-	-	-	-
>Glyma12g04370.3|PACid:26292907	Glyma_seq8556		-	Y (0.999 | 1-31)	C	1	V5_BLAST_0.9SELF0.4OUT-REDO4-Cluster_50561	V5_UCLUSTfixed_0.90-Cluster_102599	-	-	-	-
>Glyma12g13390.1|PACid:26292925	Glyma_seq8574		-	Y (0.984 | 1-50)	C	1	V5_BLAST_0.9SELF0.4OUT-REDO4-Cluster_164498	V5_UCLUSTfixed_0.90-Cluster_73537	-	-	-	-
>Glyma12g13390.4|PACid:26292926	Glyma_seq8575		-	Y (0.984 | 1-50)	C	1	V5_BLAST_0.9SELF0.4OUT-REDO4-Cluster_164498	V5_UCLUSTfixed_0.90-Cluster_73537	-	-	-	-
>Glyma12g13390.5|PACid:26292927	Glyma_seq8576		-	Y (0.984 | 1-50)	C	1	V5_BLAST_0.9SELF0.4OUT-REDO4-Cluster_164498	V5_UCLUSTfixed_0.90-Cluster_73537	-	-	-	-
>Glyma12g13390.3|PACid:26292928	Glyma_seq8577		-	Y (0.984 | 1-50)	C	1	V5_BLAST_0.9SELF0.4OUT-REDO4-Cluster_164498	V5_UCLUSTfixed_0.90-Cluster_73537	-	-	-	-
>Glyma12g24190.1|PACid:26292933	Glyma_seq8582	F:GO:0004332; P:GO:0006096	P:GO:0005975;P:GO:0006091;F:GO:0003824;P:GO:0009056;P:GO:0006139;P:GO:0044712;P:GO:0044723	Y (0.999 | 1-31)	C	1	V5_BLAST_0.9SELF0.4OUT-REDO4-Cluster_163736	V5_UCLUSTfixed_0.90-Cluster_103397	-	-	-	-
>Glyma12g28750.1|PACid:26292935	Glyma_seq8584	F:GO:0005524	F:GO:0000166	Y (1.0 | 1-41)	C	1	V5_BLAST_0.9SELF0.4OUT-REDO4-Cluster_39298	V5_UCLUSTfixed_0.90-Cluster_101871	-	-	-	-
>Glyma12g06190.1|PACid:26293005	Glyma_seq8654	F:GO:0005215; P:GO:0006814; P:GO:0055085; C:GO:0016020	C:GO:0016020;P:GO:0006810;F:GO:0005215	Y (0.999 | 1-61)	C	1	V5_BLAST_0.9SELF0.4OUT-REDO4-Cluster_163909	V5_UCLUSTfixed_0.90-Cluster_97380	-	-	-	-
>Glyma12g08670.1|PACid:26293022	Glyma_seq8671	P:GO:0006412; C:GO:0005840; C:GO:0005622; F:GO:0003735	F:GO:0005198;C:GO:0005840;P:GO:0006412	Y (0.997 | 1-51)	C	1	V5_BLAST_0.9SELF0.4OUT-REDO4-Cluster_165422	V5_UCLUSTfixed_0.90-Cluster_97477	-	-	-	-
>Glyma12g08670.2|PACid:26293023	Glyma_seq8672	P:GO:0006412; C:GO:0005840; C:GO:0005622; F:GO:0003735	F:GO:0005198;C:GO:0005840;P:GO:0006412	Y (0.997 | 1-51)	C	1	V5_BLAST_0.9SELF0.4OUT-REDO4-Cluster_165422	V5_UCLUSTfixed_0.90-Cluster_97477	-	-	-	-
>Glyma12g35580.2|PACid:26293029	Glyma_seq8678	F:GO:0005524	F:GO:0000166	Y (0.725 | 1-64)	C	1	V5_BLAST_0.9SELF0.4OUT-REDO4-Cluster_168876	V5_UCLUSTfixed_0.90-Cluster_101724	-	UniqueCluster_2193	-	X
>Glyma12g08470.1|PACid:26293035	Glyma_seq8684		-	Y (0.785 | 1-52)	C	1	V5_BLAST_0.9SELF0.4OUT-REDO4-Cluster_163991	V5_UCLUSTfixed_0.90-Cluster_97473	-	-	-	-
>Glyma12g08470.2|PACid:26293037	Glyma_seq8686		-	Y (0.785 | 1-52)	C	1	V5_BLAST_0.9SELF0.4OUT-REDO4-Cluster_163991	V5_UCLUSTfixed_0.90-Cluster_97473	-	-	-	-
>Glyma12g32970.1|PACid:26293052	Glyma_seq8701		-	Y (0.989 | 1-21)	C	1	V5_BLAST_0.9SELF0.4OUT-REDO4-Cluster_164886	V5_UCLUSTfixed_0.90-Cluster_98340	-	-	-	-
>Glyma12g05130.2|PACid:26293053	Glyma_seq8702		-	Y (0.718 | 1-82)	C	1	V5_BLAST_0.9SELF0.4OUT-REDO4-Cluster_158736	V5_UCLUSTfixed_0.90-Cluster_93102	-	-	-	-
>Glyma12g29590.3|PACid:26293080	Glyma_seq8729	F:GO:0046429; P:GO:0016114; P:GO:0055114	F:GO:0003824;P:GO:0006629;P:GO:0009058;P:GO:0044763;P:GO:0044711;P:GO:0009987	Y (0.979 | 1-52)	C	1	V5_BLAST_0.9SELF0.4OUT-REDO4-Cluster_167785	V5_UCLUSTfixed_0.90-Cluster_97391	-	-	-	-
>Glyma12g29590.4|PACid:26293081	Glyma_seq8730	F:GO:0046429; P:GO:0016114; P:GO:0055114	F:GO:0003824;P:GO:0006629;P:GO:0009058;P:GO:0044763;P:GO:0044711;P:GO:0009987	Y (0.979 | 1-52)	C	1	V5_BLAST_0.9SELF0.4OUT-REDO4-Cluster_167785	V5_UCLUSTfixed_0.90-Cluster_97391	-	-	-	-
>Glyma12g29590.5|PACid:26293082	Glyma_seq8731	F:GO:0046429; P:GO:0016114; P:GO:0055114	F:GO:0003824;P:GO:0006629;P:GO:0009058;P:GO:0044763;P:GO:0044711;P:GO:0009987	Y (0.979 | 1-52)	C	1	V5_BLAST_0.9SELF0.4OUT-REDO4-Cluster_167785	V5_UCLUSTfixed_0.90-Cluster_97391	-	-	-	-
>Glyma12g29590.2|PACid:26293083	Glyma_seq8732	F:GO:0046429; P:GO:0016114; P:GO:0055114	F:GO:0003824;P:GO:0006629;P:GO:0009058;P:GO:0044763;P:GO:0044711;P:GO:0009987	Y (0.979 | 1-52)	C	1	V5_BLAST_0.9SELF0.4OUT-REDO4-Cluster_167785	V5_UCLUSTfixed_0.90-Cluster_97391	-	-	-	-
>Glyma12g35190.1|PACid:26293102	Glyma_seq8751	P:GO:0045454; F:GO:0015035; F:GO:0009055; P:GO:0006662	P:GO:0019725;F:GO:0003824;P:GO:0008152;P:GO:0044710	Y (0.963 | 1-35)	C	1	V5_BLAST_0.9SELF0.4OUT-REDO4-Cluster_165966	V5_UCLUSTfixed_0.90-Cluster_96817	-	-	-	-
>Glyma12g01180.1|PACid:26293116	Glyma_seq8765	F:GO:0000049	F:GO:0003723	Y (0.985 | 1-36)	C	1	V5_BLAST_0.9SELF0.4OUT-REDO4-Cluster_164974	V5_UCLUSTfixed_0.90-Cluster_97366	-	-	-	-
>Glyma12g04100.1|PACid:26293127	Glyma_seq8776	F:GO:0003824; F:GO:0050662; P:GO:0044237	F:GO:0003824;P:GO:0008152;F:GO:0005488;P:GO:0009987	Y (0.986 | 1-29)	C	1	V5_BLAST_0.9SELF0.4OUT-REDO4-Cluster_163552	V5_UCLUSTfixed_0.90-Cluster_96993	-	-	-	-
>Glyma12g11620.1|PACid:26293138	Glyma_seq8787	P:GO:0010027; P:GO:0015979; C:GO:0009523	C:GO:0016020;P:GO:0016043;P:GO:0015979;C:GO:0009579	Y (1.0 | 1-51)	C	1	V5_BLAST_0.9SELF0.4OUT-REDO4-Cluster_162683	V5_UCLUSTfixed_0.90-Cluster_96105	-	-	-	-
>Glyma12g34950.1|PACid:26293153	Glyma_seq8802	C:GO:0016021	C:GO:0016020	Y (1.0 | 1-22)	C	1	V5_BLAST_0.9SELF0.4OUT-REDO4-Cluster_163397	V5_UCLUSTfixed_0.90-Cluster_96818	-	-	-	-
>Glyma12g04141.1|PACid:26293270	Glyma_seq8918		-	Y (0.974 | 1-52)	C	1	V5_BLAST_0.9SELF0.4OUT-REDO4-Cluster_163940	V5_UCLUSTfixed_0.90-Cluster_97417	-	-	-	-
>Glyma12g13580.1|PACid:26293277	Glyma_seq8925		-	Y (0.837 | 1-39)	C	1	V5_BLAST_0.9SELF0.4OUT-REDO4-Cluster_164439	V5_UCLUSTfixed_0.90-Cluster_97921	-	-	-	-
>Glyma12g11548.1|PACid:26293278	Glyma_seq8926		-	Y (0.831 | 1-38)	C	1	V5_BLAST_0.9SELF0.4OUT-REDO4-Cluster_54894	V5_UCLUSTfixed_0.90-Cluster_21354	-	-	-	-
>Glyma12g15810.1|PACid:26293286	Glyma_seq8934		-	Y (0.935 | 1-48)	C	1	V5_BLAST_0.9SELF0.4OUT-REDO4-Cluster_164853	V5_UCLUSTfixed_0.90-Cluster_55191	UniqueCluster_1169	-	-	X
>Glyma12g05280.1|PACid:26293314	Glyma_seq8962	P:GO:0006457; P:GO:0015031	P:GO:0006810;P:GO:0009987	Y (0.99 | 1-56)	C	1	V5_BLAST_0.9SELF0.4OUT-REDO4-Cluster_55546	V5_UCLUSTfixed_0.90-Cluster_55356	-	-	-	-
>Glyma12g05280.2|PACid:26293315	Glyma_seq8963	P:GO:0006457; P:GO:0015031	P:GO:0006810;P:GO:0009987	Y (0.99 | 1-56)	C	1	V5_BLAST_0.9SELF0.4OUT-REDO4-Cluster_159715	V5_UCLUSTfixed_0.90-Cluster_55356	-	-	-	-
>Glyma12g05280.3|PACid:26293316	Glyma_seq8964		-	Y (0.99 | 1-56)	C	1	V5_BLAST_0.9SELF0.4OUT-REDO4-Cluster_109309	V5_UCLUSTfixed_0.90-Cluster_55356	-	-	-	-
>Glyma12g01070.2|PACid:26293325	Glyma_seq8973		-	Y (0.996 | 1-33)	C	1	V5_BLAST_0.9SELF0.4OUT-REDO4-Cluster_170429	V5_UCLUSTfixed_0.90-Cluster_103054	-	-	-	-
>Glyma12g04160.1|PACid:26293338	Glyma_seq8986		-	Y (0.998 | 1-61)	C	1	V5_BLAST_0.9SELF0.4OUT-REDO4-Cluster_163192	V5_UCLUSTfixed_0.90-Cluster_96619	-	-	-	-
>Glyma12g12975.1|PACid:26293382	Glyma_seq9030		-	Y (0.994 | 1-33)	C	1	V5_BLAST_0.9SELF0.4OUT-REDO4-Cluster_44104	V5_UCLUSTfixed_0.90-Cluster_17519	-	-	-	-
>Glyma12g02430.1|PACid:26293414	Glyma_seq9062	F:GO:0016491; P:GO:0008152; F:GO:0003824; F:GO:0050662; P:GO:0044237; P:GO:0055114	F:GO:0003824;P:GO:0008152;F:GO:0005488;P:GO:0044710;P:GO:0009987	Y (0.949 | 1-43)	C	1	V5_BLAST_0.9SELF0.4OUT-REDO4-Cluster_168349	V5_UCLUSTfixed_0.90-Cluster_97469	-	-	-	-
>Glyma12g02260.1|PACid:26293455	Glyma_seq9103		-	Y (0.998 | 1-40)	C	1	V5_BLAST_0.9SELF0.4OUT-REDO4-Cluster_163915	V5_UCLUSTfixed_0.90-Cluster_97386	-	-	-	-
>Glyma12g15560.1|PACid:26293506	Glyma_seq9154	F:GO:0031072	F:GO:0005515	Y (0.992 | 1-50)	C	1	V5_BLAST_0.9SELF0.4OUT-REDO4-Cluster_162652	V5_UCLUSTfixed_0.90-Cluster_96075	-	-	-	-
>Glyma12g03020.1|PACid:26293571	Glyma_seq9219		-	Y (1.0 | 1-39)	C	1	V5_BLAST_0.9SELF0.4OUT-REDO4-Cluster_162365	V5_UCLUSTfixed_0.90-Cluster_95774	-	-	-	-
>Glyma12g03750.1|PACid:26293578	Glyma_seq9226	F:GO:0046872; P:GO:0030001; P:GO:0055085; C:GO:0016021	C:GO:0016020;F:GO:0005488;P:GO:0006810	Y (0.972 | 1-48)	C	1	V5_BLAST_0.9SELF0.4OUT-REDO4-Cluster_164521	V5_UCLUSTfixed_0.90-Cluster_97002	-	-	-	-
>Glyma12g28900.1|PACid:26293591	Glyma_seq9239	F:GO:0005506; F:GO:0051536; P:GO:0016226	P:GO:0016043;P:GO:0009058;F:GO:0005488	Y (0.989 | 1-40)	C	1	V5_BLAST_0.9SELF0.4OUT-REDO4-Cluster_168006	V5_UCLUSTfixed_0.90-Cluster_96141	-	-	-	-
>Glyma12g28900.2|PACid:26293592	Glyma_seq9240	F:GO:0005506; F:GO:0051536; P:GO:0016226	P:GO:0016043;P:GO:0009058;F:GO:0005488	Y (0.989 | 1-40)	C	1	V5_BLAST_0.9SELF0.4OUT-REDO4-Cluster_88986	V5_UCLUSTfixed_0.90-Cluster_96141	UniqueCluster_2928	-	-	X
>Glyma12g32370.2|PACid:26293620	Glyma_seq9268	F:GO:0010333; F:GO:0016829; P:GO:0008152; F:GO:0000287	F:GO:0003824;P:GO:0008152;F:GO:0005488	Y (0.967 | 1-26)	C	1	V5_BLAST_0.9SELF0.4OUT-REDO4-Cluster_169789	V5_UCLUSTfixed_0.90-Cluster_90788	-	-	-	-
>Glyma12g32370.3|PACid:26293621	Glyma_seq9269	F:GO:0010333; F:GO:0016829; P:GO:0008152; F:GO:0000287	F:GO:0003824;P:GO:0008152;F:GO:0005488	Y (0.967 | 1-26)	C	1	V5_BLAST_0.9SELF0.4OUT-REDO4-Cluster_169789	V5_UCLUSTfixed_0.90-Cluster_90788	-	-	-	-
>Glyma12g04560.1|PACid:26293638	Glyma_seq9286		-	Y (0.986 | 1-29)	C	1	V5_BLAST_0.9SELF0.4OUT-REDO4-Cluster_165959	V5_UCLUSTfixed_0.90-Cluster_99283	-	-	-	-
>Glyma12g30830.1|PACid:26293639	Glyma_seq9287	P:GO:0055114; F:GO:0016491	F:GO:0003824;P:GO:0008152;P:GO:0044710	Y (0.977 | 1-40)	C	1	V5_BLAST_0.9SELF0.4OUT-REDO4-Cluster_169890	V5_UCLUSTfixed_0.90-Cluster_102584	-	-	-	-
>Glyma12g12660.1|PACid:26293645	Glyma_seq9293		-	Y (0.948 | 1-31)	C	1	V5_BLAST_0.9SELF0.4OUT-REDO4-Cluster_169066	V5_UCLUSTfixed_0.90-Cluster_101881	-	-	-	-
>Glyma12g02790.2|PACid:26293648	Glyma_seq9296	F:GO:0003755; P:GO:0006457	F:GO:0003824;P:GO:0009987	Y (0.999 | 1-71)	C	1	V5_BLAST_0.9SELF0.4OUT-REDO4-Cluster_169801	V5_UCLUSTfixed_0.90-Cluster_102507	-	-	-	-
>Glyma12g04865.1|PACid:26293653	Glyma_seq9301	F:GO:0004252; P:GO:0006508	P:GO:0019538;F:GO:0016787	Y (1.0 | 1-41)	C	1	V5_BLAST_0.9SELF0.4OUT-REDO4-Cluster_55648	V5_UCLUSTfixed_0.90-Cluster_97040	-	-	-	-
>Glyma12g04865.2|PACid:26293654	Glyma_seq9302	F:GO:0004252; P:GO:0006508	P:GO:0019538;F:GO:0016787	Y (1.0 | 1-41)	C	1	V5_BLAST_0.9SELF0.4OUT-REDO4-Cluster_55648	V5_UCLUSTfixed_0.90-Cluster_97040	-	-	-	-
>Glyma12g31080.2|PACid:26293656	Glyma_seq9304	P:GO:0007165; C:GO:0005622; F:GO:0005515	F:GO:0005515;P:GO:0007165;C:GO:0005622	Y (0.994 | 1-88)	C	1	V5_BLAST_0.9SELF0.4OUT-REDO4-Cluster_54314	V5_UCLUSTfixed_0.90-Cluster_103083	-	-	-	-
>Glyma12g30620.1|PACid:26293660	Glyma_seq9308		-	Y (0.687 | 1-51)	C	1	V5_BLAST_0.9SELF0.4OUT-REDO4-Cluster_164530	V5_UCLUSTfixed_0.90-Cluster_98190	-	UniqueCluster_2882	-	X
>Glyma12g26520.1|PACid:26293668	Glyma_seq9316	F:GO:0003723; F:GO:0003735; P:GO:0006412; C:GO:0005622; C:GO:0005840	F:GO:0003723;F:GO:0005198;C:GO:0005840;P:GO:0006412	Y (1.0 | 1-41)	C	1	V5_BLAST_0.9SELF0.4OUT-REDO4-Cluster_163395	V5_UCLUSTfixed_0.90-Cluster_96813	-	-	-	-
>Glyma12g14360.1|PACid:26293674	Glyma_seq9322	F:GO:0008168; P:GO:0008152	P:GO:0008152;F:GO:0016740	Y (0.998 | 1-32)	C	1	V5_BLAST_0.9SELF0.4OUT-REDO4-Cluster_164858	V5_UCLUSTfixed_0.90-Cluster_98311	-	-	-	-
>Glyma12g34710.1|PACid:26293706	Glyma_seq9354	F:GO:0005198	F:GO:0005198	Y (0.995 | 1-51)	C	1	V5_BLAST_0.9SELF0.4OUT-REDO4-Cluster_163404	V5_UCLUSTfixed_0.90-Cluster_96825	-	-	-	-
>Glyma12g01210.1|PACid:26293710	Glyma_seq9358	F:GO:0003723; F:GO:0003735; P:GO:0006412; C:GO:0015934	F:GO:0003723;F:GO:0005198;C:GO:0005840;P:GO:0006412	Y (0.999 | 1-38)	C	1	V5_BLAST_0.9SELF0.4OUT-REDO4-Cluster_162807	V5_UCLUSTfixed_0.90-Cluster_96229	-	-	-	-
>Glyma12g13601.1|PACid:26293711	Glyma_seq9359		-	Y (0.936 | 1-22)	C	1	V5_BLAST_0.9SELF0.4OUT-REDO4-Cluster_52931	V5_UCLUSTfixed_0.90-Cluster_55361	-	-	-	-
>Glyma12g04280.1|PACid:26293718	Glyma_seq9366		-	Y (0.94 | 1-54)	C	1	V5_BLAST_0.9SELF0.4OUT-REDO4-Cluster_163545	V5_UCLUSTfixed_0.90-Cluster_96989	-	-	-	-
>Glyma12g10580.1|PACid:26293745	Glyma_seq9393	P:GO:0008152	P:GO:0008152	Y (0.999 | 1-30)	C	1	V5_BLAST_0.9SELF0.4OUT-REDO4-Cluster_164592	V5_UCLUSTfixed_0.90-Cluster_96846	-	-	-	-
>Glyma12g02850.1|PACid:26293795	Glyma_seq9443	F:GO:0003735; P:GO:0006412; C:GO:0005622; C:GO:0005840	F:GO:0005198;C:GO:0005840;P:GO:0006412	Y (0.937 | 1-52)	C	1	V5_BLAST_0.9SELF0.4OUT-REDO4-Cluster_167096	V5_UCLUSTfixed_0.90-Cluster_96373	-	-	-	-
>Glyma12g32750.1|PACid:26293823	Glyma_seq9471		-	Y (0.9 | 1-59)	C	1	V5_BLAST_0.9SELF0.4OUT-REDO4-Cluster_53935	V5_UCLUSTfixed_0.90-Cluster_96826	-	-	-	-
>Glyma12g09210.1|PACid:26293827	Glyma_seq9475	F:GO:0004672; F:GO:0005524; P:GO:0006468	F:GO:0000166;P:GO:0006464;F:GO:0016301	Y (0.84 | 1-71)	C	1	V5_BLAST_0.9SELF0.4OUT-REDO4-Cluster_44364	V5_UCLUSTfixed_0.90-Cluster_96871	-	-	-	-
>Glyma12g33760.1|PACid:26293840	Glyma_seq9488	F:GO:0004455; P:GO:0009082; P:GO:0055114; P:GO:0008652; F:GO:0016491	F:GO:0003824;P:GO:0009058;P:GO:0044763;P:GO:0044711;P:GO:0009987	Y (0.994 | 1-53)	C	1	V5_BLAST_0.9SELF0.4OUT-REDO4-Cluster_165640	V5_UCLUSTfixed_0.90-Cluster_99026	-	-	-	-
>Glyma12g18960.1|PACid:26293872	Glyma_seq9520	F:GO:0005506; F:GO:0009055; F:GO:0016705; F:GO:0020037; P:GO:0055114	F:GO:0003824;P:GO:0008152;F:GO:0005488;P:GO:0044710	Y (0.841 | 1-42)	C	1	V5_BLAST_0.9SELF0.4OUT-REDO4-Cluster_168245	V5_UCLUSTfixed_0.90-Cluster_101216	-	-	UniqueCluster_2454	X
>Glyma12g05010.1|PACid:26293895	Glyma_seq9543	P:GO:0019288; P:GO:0055114	P:GO:0006629;P:GO:0009058;P:GO:0044763;P:GO:0044711;P:GO:0009987	Y (1.0 | 1-41)	C	1	V5_BLAST_0.9SELF0.4OUT-REDO4-Cluster_168414	V5_UCLUSTfixed_0.90-Cluster_97038	-	-	-	-
>Glyma12g05010.2|PACid:26293896	Glyma_seq9544	P:GO:0019288; P:GO:0055114	P:GO:0006629;P:GO:0009058;P:GO:0044763;P:GO:0044711;P:GO:0009987	Y (1.0 | 1-41)	C	1	V5_BLAST_0.9SELF0.4OUT-REDO4-Cluster_168414	V5_UCLUSTfixed_0.90-Cluster_97038	-	-	-	-
>Glyma12g28940.1|PACid:26293911	Glyma_seq9559	C:GO:0016020	C:GO:0016020	Y (0.881 | 1-49)	C	1	V5_BLAST_0.9SELF0.4OUT-REDO4-Cluster_170150	V5_UCLUSTfixed_0.90-Cluster_102800	-	-	-	-
>Glyma12g28940.2|PACid:26293912	Glyma_seq9560	C:GO:0016020	C:GO:0016020	Y (0.881 | 1-49)	C	1	V5_BLAST_0.9SELF0.4OUT-REDO4-Cluster_170150	V5_UCLUSTfixed_0.90-Cluster_102800	-	-	-	-
>Glyma12g03060.2|PACid:26293941	Glyma_seq9589		-	Y (0.947 | 1-25)	C	1	V5_BLAST_0.9SELF0.4OUT-REDO4-Cluster_164303	V5_UCLUSTfixed_0.90-Cluster_97785	-	-	-	-
>Glyma12g28960.3|PACid:26293947	Glyma_seq9595		-	Y (0.997 | 1-34)	C	1	V5_BLAST_0.9SELF0.4OUT-REDO4-Cluster_167705	V5_UCLUSTfixed_0.90-Cluster_100803	-	-	UniqueCluster_318	X
>Glyma12g06990.1|PACid:26293958	Glyma_seq9606	F:GO:0003854; F:GO:0016616; P:GO:0006694; P:GO:0055114; F:GO:0003824; F:GO:0050662; P:GO:0044237; P:GO:0009058; F:GO:0008831; P:GO:0045226	P:GO:0005975;F:GO:0003824;P:GO:0006629;P:GO:0009058;P:GO:0044763;P:GO:0044711;F:GO:0005488;P:GO:0009987;P:GO:0044723	Y (0.992 | 1-34)	C	1	V5_BLAST_0.9SELF0.4OUT-REDO4-Cluster_166195	V5_UCLUSTfixed_0.90-Cluster_99661	-	-	-	-
>Glyma12g06980.1|PACid:26293968	Glyma_seq9616	F:GO:0003854; F:GO:0016616; P:GO:0006694; P:GO:0055114; F:GO:0003824; F:GO:0050662; P:GO:0044237; P:GO:0009058; F:GO:0008831; P:GO:0045226	P:GO:0005975;F:GO:0003824;P:GO:0006629;P:GO:0009058;P:GO:0044763;P:GO:0044711;F:GO:0005488;P:GO:0009987;P:GO:0044723	Y (0.953 | 1-34)	C	1	V5_BLAST_0.9SELF0.4OUT-REDO4-Cluster_166195	V5_UCLUSTfixed_0.90-Cluster_99661	-	-	-	-
>Glyma12g06980.4|PACid:26293969	Glyma_seq9617	F:GO:0003854; F:GO:0016616; P:GO:0006694; P:GO:0055114; F:GO:0003824; F:GO:0050662; P:GO:0044237; P:GO:0009058; F:GO:0008831; P:GO:0045226	P:GO:0005975;F:GO:0003824;P:GO:0006629;P:GO:0009058;P:GO:0044763;P:GO:0044711;F:GO:0005488;P:GO:0009987;P:GO:0044723	Y (0.953 | 1-34)	C	1	V5_BLAST_0.9SELF0.4OUT-REDO4-Cluster_166195	V5_UCLUSTfixed_0.90-Cluster_99661	-	-	-	-
>Glyma12g09100.1|PACid:26293985	Glyma_seq9633		-	Y (1.0 | 1-25)	C	1	V5_BLAST_0.9SELF0.4OUT-REDO4-Cluster_168627	V5_UCLUSTfixed_0.90-Cluster_97481	-	-	-	-
>Glyma12g28846.1|PACid:26293987	Glyma_seq9635		-	Y (0.922 | 1-33)	C	1	V5_BLAST_0.9SELF0.4OUT-REDO4-Cluster_39374	V5_UCLUSTfixed_0.90-Cluster_96145	-	-	-	-
>Glyma12g36071.1|PACid:26293991	Glyma_seq9639		-	Y (1.0 | 1-31)	C	1	V5_BLAST_0.9SELF0.4OUT-REDO4-Cluster_129455	V5_UCLUSTfixed_0.90-Cluster_21261	-	-	-	-
>Glyma12g01690.1|PACid:26294005	Glyma_seq9653	F:GO:0008168; P:GO:0008610; P:GO:0008152	P:GO:0006629;P:GO:0009058;F:GO:0016740;P:GO:0044711	Y (0.999 | 1-36)	C	1	V5_BLAST_0.9SELF0.4OUT-REDO4-Cluster_41553	V5_UCLUSTfixed_0.90-Cluster_96476	-	-	-	-
>Glyma12g35880.3|PACid:26294006	Glyma_seq9654	F:GO:0004853; P:GO:0006779	F:GO:0003824;P:GO:0009058;P:GO:0009987	Y (0.998 | 1-46)	C	1	V5_BLAST_0.9SELF0.4OUT-REDO4-Cluster_149722	V5_UCLUSTfixed_0.90-Cluster_103465	-	-	-	-
>Glyma12g35880.1|PACid:26294007	Glyma_seq9655	F:GO:0004853; P:GO:0006779	F:GO:0003824;P:GO:0009058;P:GO:0009987	Y (0.998 | 1-45)	C	1	V5_BLAST_0.9SELF0.4OUT-REDO4-Cluster_149722	V5_UCLUSTfixed_0.90-Cluster_103465	-	-	-	-
>Glyma12g35880.2|PACid:26294008	Glyma_seq9656	F:GO:0004853; P:GO:0006779	F:GO:0003824;P:GO:0009058;P:GO:0009987	Y (0.997 | 1-41)	C	1	V5_BLAST_0.9SELF0.4OUT-REDO4-Cluster_149722	V5_UCLUSTfixed_0.90-Cluster_103465	-	-	-	-
>Glyma12g30330.2|PACid:26294031	Glyma_seq9679		-	Y (0.946 | 1-27)	C	1	V5_BLAST_0.9SELF0.4OUT-REDO4-Cluster_56210	V5_UCLUSTfixed_0.90-Cluster_91011	-	UniqueCluster_2787	-	X
>Glyma12g30330.3|PACid:26294032	Glyma_seq9680		-	Y (0.946 | 1-27)	C	1	V5_BLAST_0.9SELF0.4OUT-REDO4-Cluster_56210	V5_UCLUSTfixed_0.90-Cluster_91011	-	UniqueCluster_2787	-	X
>Glyma12g01920.1|PACid:26294044	Glyma_seq9692		-	Y (0.686 | 1-41)	C	1	V5_BLAST_0.9SELF0.4OUT-REDO4-Cluster_163048	V5_UCLUSTfixed_0.90-Cluster_96478	-	-	-	-
>Glyma12g05340.1|PACid:26294050	Glyma_seq9698	P:GO:0006457	P:GO:0009987	Y (0.995 | 1-48)	C	1	V5_BLAST_0.9SELF0.4OUT-REDO4-Cluster_169690	V5_UCLUSTfixed_0.90-Cluster_102415	-	-	-	-
>Glyma12g32920.1|PACid:26294057	Glyma_seq9705	C:GO:0016021	C:GO:0016020	Y (1.0 | 1-41)	C	1	V5_BLAST_0.9SELF0.4OUT-REDO4-Cluster_163397	V5_UCLUSTfixed_0.90-Cluster_96818	-	-	-	-
>Glyma12g32920.2|PACid:26294058	Glyma_seq9706	C:GO:0016021	C:GO:0016020	Y (1.0 | 1-41)	C	1	V5_BLAST_0.9SELF0.4OUT-REDO4-Cluster_41552	V5_UCLUSTfixed_0.90-Cluster_96818	-	-	-	-
>Glyma12g35050.1|PACid:26294059	Glyma_seq9707	F:GO:0016491; P:GO:0008152	F:GO:0003824;P:GO:0008152	Y (0.982 | 1-52)	C	1	V5_BLAST_0.9SELF0.4OUT-REDO4-Cluster_165743	V5_UCLUSTfixed_0.90-Cluster_99105	-	-	-	-
>Glyma12g04150.1|PACid:26294060	Glyma_seq9708	F:GO:0004332; P:GO:0006096	P:GO:0005975;P:GO:0006091;F:GO:0003824;P:GO:0009056;P:GO:0006139;P:GO:0044712;P:GO:0044723	Y (0.982 | 1-43)	C	1	V5_BLAST_0.9SELF0.4OUT-REDO4-Cluster_163736	V5_UCLUSTfixed_0.90-Cluster_103397	-	-	-	-
>Glyma12g28645.1|PACid:26294063	Glyma_seq9711		-	Y (0.99 | 1-57)	C	1	V5_BLAST_0.9SELF0.4OUT-REDO4-Cluster_55034	V5_UCLUSTfixed_0.90-Cluster_55232	-	-	-	-
>Glyma12g28645.2|PACid:26294064	Glyma_seq9712		-	Y (0.99 | 1-57)	C	1	V5_BLAST_0.9SELF0.4OUT-REDO4-Cluster_55034	V5_UCLUSTfixed_0.90-Cluster_55232	-	-	-	-
>Glyma12g08030.1|PACid:26294073	Glyma_seq9721	F:GO:0046872; P:GO:0030001	F:GO:0005488;P:GO:0006810	Y (0.969 | 1-34)	C	1	V5_BLAST_0.9SELF0.4OUT-REDO4-Cluster_167464	V5_UCLUSTfixed_0.90-Cluster_97403	-	-	-	-
>Glyma12g16503.2|PACid:26294075	Glyma_seq9723		-	Y (1.0 | 1-41)	C	1	V5_BLAST_0.9SELF0.4OUT-REDO4-Cluster_165761	V5_UCLUSTfixed_0.90-Cluster_99119	-	-	-	-
>Glyma12g30010.1|PACid:26294142	Glyma_seq9790	P:GO:0008152	P:GO:0008152	Y (1.0 | 1-51)	C	1	V5_BLAST_0.9SELF0.4OUT-REDO4-Cluster_40152	V5_UCLUSTfixed_0.90-Cluster_97988	-	-	-	-
>Glyma12g29100.1|PACid:26294186	Glyma_seq9834	F:GO:0009055; F:GO:0051536	F:GO:0005488	Y (1.0 | 1-30)	C	1	V5_BLAST_0.9SELF0.4OUT-REDO4-Cluster_164934	V5_UCLUSTfixed_0.90-Cluster_98379	-	-	-	-
>Glyma12g25080.1|PACid:26294215	Glyma_seq9863		-	Y (0.918 | 1-60)	C	1	V5_BLAST_0.9SELF0.4OUT-REDO4-Cluster_47024	V5_UCLUSTfixed_0.90-Cluster_18454	-	-	-	-
>Glyma12g01500.1|PACid:26294222	Glyma_seq9870		-	Y (0.952 | 1-42)	C	1	V5_BLAST_0.9SELF0.4OUT-REDO4-Cluster_163072	V5_UCLUSTfixed_0.90-Cluster_96495	-	-	-	-
>Glyma12g01500.2|PACid:26294223	Glyma_seq9871		-	Y (0.952 | 1-42)	C	1	V5_BLAST_0.9SELF0.4OUT-REDO4-Cluster_163072	V5_UCLUSTfixed_0.90-Cluster_96495	-	-	-	-
>Glyma12g01500.3|PACid:26294224	Glyma_seq9872		-	Y (0.952 | 1-42)	C	1	V5_BLAST_0.9SELF0.4OUT-REDO4-Cluster_163072	V5_UCLUSTfixed_0.90-Cluster_96495	-	-	-	-
>Glyma12g09850.1|PACid:26294253	Glyma_seq9901		-	Y (1.0 | 1-41)	C	1	V5_BLAST_0.9SELF0.4OUT-REDO4-Cluster_164013	V5_UCLUSTfixed_0.90-Cluster_97497	-	-	-	-
>Glyma12g34230.1|PACid:26294307	Glyma_seq9955		-	Y (0.998 | 1-42)	C	1	V5_BLAST_0.9SELF0.4OUT-REDO4-Cluster_165762	V5_UCLUSTfixed_0.90-Cluster_99120	-	-	-	-
>Glyma12g08740.1|PACid:26294312	Glyma_seq9960	F:GO:0016491; F:GO:0051537; P:GO:0055114; F:GO:0010277	F:GO:0003824;P:GO:0008152;F:GO:0005488;P:GO:0044710	Y (0.896 | 1-72)	C	1	V5_BLAST_0.9SELF0.4OUT-REDO4-Cluster_163995	V5_UCLUSTfixed_0.90-Cluster_97478	-	-	-	-
>Glyma12g08740.2|PACid:26294313	Glyma_seq9961	F:GO:0016491; F:GO:0051537; P:GO:0055114; F:GO:0010277	F:GO:0003824;P:GO:0008152;F:GO:0005488;P:GO:0044710	Y (0.896 | 1-72)	C	1	V5_BLAST_0.9SELF0.4OUT-REDO4-Cluster_163995	V5_UCLUSTfixed_0.90-Cluster_97478	-	-	-	-
>Glyma12g01090.2|PACid:26294352	Glyma_seq10000		-	Y (0.901 | 1-49)	C	1	V5_BLAST_0.9SELF0.4OUT-REDO4-Cluster_150671	V5_UCLUSTfixed_0.90-Cluster_70421	-	-	-	-
>Glyma12g06350.1|PACid:26294356	Glyma_seq10004		-	Y (1.0 | 1-41)	C	1	V5_BLAST_0.9SELF0.4OUT-REDO4-Cluster_163939	V5_UCLUSTfixed_0.90-Cluster_97414	-	-	-	-
>Glyma12g34400.1|PACid:26294379	Glyma_seq10027	P:GO:0006412; C:GO:0005840; C:GO:0005622; F:GO:0003735	F:GO:0005198;C:GO:0005840;P:GO:0006412	Y (0.996 | 1-50)	C	1	V5_BLAST_0.9SELF0.4OUT-REDO4-Cluster_163409	V5_UCLUSTfixed_0.90-Cluster_96830	-	-	-	-
>Glyma12g32381.1|PACid:26294411	Glyma_seq10059	F:GO:0010333; F:GO:0016829; P:GO:0008152; F:GO:0000287	F:GO:0003824;P:GO:0008152;F:GO:0005488	Y (0.996 | 1-29)	C	1	V5_BLAST_0.9SELF0.4OUT-REDO4-Cluster_168831	V5_UCLUSTfixed_0.90-Cluster_90788	-	-	-	-
>Glyma12g31790.1|PACid:26294412	Glyma_seq10060		-	Y (0.996 | 1-71)	C	1	V5_BLAST_0.9SELF0.4OUT-REDO4-Cluster_163861	V5_UCLUSTfixed_0.90-Cluster_97332	-	-	-	-
>Glyma12g30260.1|PACid:26294466	Glyma_seq10114	F:GO:0046872; P:GO:0006801; P:GO:0055114	P:GO:0008152;F:GO:0005488;P:GO:0044710;P:GO:0009987	Y (0.962 | 1-66)	C	1	V5_BLAST_0.9SELF0.4OUT-REDO4-Cluster_170120	V5_UCLUSTfixed_0.90-Cluster_97476	-	-	-	-
>Glyma12g33520.1|PACid:26294475	Glyma_seq10123	C:GO:0016020	C:GO:0016020	Y (0.991 | 1-52)	C	1	V5_BLAST_0.9SELF0.4OUT-REDO4-Cluster_169021	V5_UCLUSTfixed_0.90-Cluster_101839	-	UniqueCluster_143	-	X
>Glyma12g04670.1|PACid:26294499	Glyma_seq10147	F:GO:0030528; P:GO:0006355	P:GO:0009058;P:GO:0006139	Y (0.664 | 1-62)	C	1	V5_BLAST_0.9SELF0.4OUT-REDO4-Cluster_167921	V5_UCLUSTfixed_0.90-Cluster_93074	-	UniqueCluster_3002	-	X
>Glyma12g04670.3|PACid:26294500	Glyma_seq10148	F:GO:0030528; P:GO:0006355	P:GO:0009058;P:GO:0006139	Y (0.664 | 1-62)	C	1	V5_BLAST_0.9SELF0.4OUT-REDO4-Cluster_167921	V5_UCLUSTfixed_0.90-Cluster_93074	-	UniqueCluster_3002	-	X
>Glyma12g04670.4|PACid:26294501	Glyma_seq10149	F:GO:0030528; P:GO:0006355	P:GO:0009058;P:GO:0006139	Y (0.664 | 1-62)	C	1	V5_BLAST_0.9SELF0.4OUT-REDO4-Cluster_167921	V5_UCLUSTfixed_0.90-Cluster_93074	-	UniqueCluster_3002	-	X
>Glyma12g04670.5|PACid:26294502	Glyma_seq10150		-	Y (0.664 | 1-62)	C	1	V5_BLAST_0.9SELF0.4OUT-REDO4-Cluster_167921	V5_UCLUSTfixed_0.90-Cluster_93074	-	UniqueCluster_3002	-	X
>Glyma12g04040.1|PACid:26294542	Glyma_seq10190	P:GO:0009116; P:GO:0008152; P:GO:0009113; F:GO:0004044	P:GO:0009058;P:GO:0044711;F:GO:0016740;P:GO:0006139	Y (0.998 | 1-41)	C	1	V5_BLAST_0.9SELF0.4OUT-REDO4-Cluster_169868	V5_UCLUSTfixed_0.90-Cluster_96995	-	-	-	-
>Glyma12g12160.1|PACid:26294551	Glyma_seq10199	F:GO:0004356; P:GO:0006542; P:GO:0006807	F:GO:0003824;P:GO:0009058;P:GO:0044763;P:GO:0044711;P:GO:0009987	Y (0.85 | 1-25)	C	1	V5_BLAST_0.9SELF0.4OUT-REDO4-Cluster_40643	V5_UCLUSTfixed_0.90-Cluster_97527	-	-	-	-
>Glyma12g30710.1|PACid:26294564	Glyma_seq10212	F:GO:0003700; P:GO:0006355	F:GO:0003700;P:GO:0009058;P:GO:0006139	Y (0.953 | 1-58)	C	1	V5_BLAST_0.9SELF0.4OUT-REDO4-Cluster_164517	V5_UCLUSTfixed_0.90-Cluster_97757	-	-	-	-
>Glyma12g31350.2|PACid:26294581	Glyma_seq10229		-	Y (0.99 | 1-48)	C	1	V5_BLAST_0.9SELF0.4OUT-REDO4-Cluster_47134	V5_UCLUSTfixed_0.90-Cluster_85164	-	-	-	-
>Glyma12g07830.1|PACid:26294593	Glyma_seq10241		-	Y (0.854 | 1-35)	C	1	V5_BLAST_0.9SELF0.4OUT-REDO4-Cluster_51271	V5_UCLUSTfixed_0.90-Cluster_54437	-	-	-	-
>Glyma12g13300.1|PACid:26294678	Glyma_seq10326	F:GO:0003676; F:GO:0008270	F:GO:0003676	Y (0.95 | 1-27)	C	1	V5_BLAST_0.9SELF0.4OUT-REDO4-Cluster_53979	V5_UCLUSTfixed_0.90-Cluster_96084	-	-	-	-
>Glyma11g35410.1|PACid:26294714	Glyma_seq10362	P:GO:0019538; F:GO:0005524	F:GO:0000166;P:GO:0019538	Y (0.907 | 1-21)	C	1	V5_BLAST_0.9SELF0.4OUT-REDO4-Cluster_162731	V5_UCLUSTfixed_0.90-Cluster_96155	-	-	-	-
>Glyma11g11970.1|PACid:26294738	Glyma_seq10386	F:GO:0015238; F:GO:0015297; P:GO:0006855; P:GO:0055085; C:GO:0016020	C:GO:0016020;P:GO:0044765;P:GO:0006810;F:GO:0005215	Y (0.993 | 1-42)	C	1	V5_BLAST_0.9SELF0.4OUT-REDO4-Cluster_39639	V5_UCLUSTfixed_0.90-Cluster_96991	-	-	-	-
>Glyma11g33970.1|PACid:26294740	Glyma_seq10388		-	Y (0.998 | 1-51)	C	1	V5_BLAST_0.9SELF0.4OUT-REDO4-Cluster_168734	V5_UCLUSTfixed_0.90-Cluster_98560	-	-	-	-
>Glyma11g01570.1|PACid:26294781	Glyma_seq10429		-	Y (0.853 | 1-37)	C	1	V5_BLAST_0.9SELF0.4OUT-REDO4-Cluster_163058	V5_UCLUSTfixed_0.90-Cluster_96486	-	-	-	-
>Glyma11g36740.2|PACid:26294782	Glyma_seq10430		-	Y (1.0 | 1-41)	C	1	V5_BLAST_0.9SELF0.4OUT-REDO4-Cluster_55580	V5_UCLUSTfixed_0.90-Cluster_73631	-	-	-	-
>Glyma11g36740.3|PACid:26294783	Glyma_seq10431		-	Y (1.0 | 1-41)	C	1	V5_BLAST_0.9SELF0.4OUT-REDO4-Cluster_55580	V5_UCLUSTfixed_0.90-Cluster_73631	-	-	-	-
>Glyma11g06800.1|PACid:26294826	Glyma_seq10474		-	Y (0.947 | 1-40)	C	1	V5_BLAST_0.9SELF0.4OUT-REDO4-Cluster_168196	V5_UCLUSTfixed_0.90-Cluster_99000	-	-	-	-
>Glyma11g12350.1|PACid:26294854	Glyma_seq10502		-	Y (0.944 | 1-29)	C	1	V5_BLAST_0.9SELF0.4OUT-REDO4-Cluster_165959	V5_UCLUSTfixed_0.90-Cluster_99283	-	-	-	-
>Glyma11g36810.1|PACid:26294871	Glyma_seq10519	F:GO:0016491; P:GO:0055114	F:GO:0003824;P:GO:0008152;P:GO:0044710	Y (0.987 | 1-61)	C	1	V5_BLAST_0.9SELF0.4OUT-REDO4-Cluster_166746	V5_UCLUSTfixed_0.90-Cluster_100039	-	-	-	-
>Glyma11g34795.1|PACid:26294904	Glyma_seq10552	P:GO:0055085	P:GO:0006810	Y (0.952 | 1-44)	C	1	V5_BLAST_0.9SELF0.4OUT-REDO4-Cluster_160797	V5_UCLUSTfixed_0.90-Cluster_100036	-	-	-	-
>Glyma11g15010.1|PACid:26294928	Glyma_seq10576	F:GO:0003854; F:GO:0016616; P:GO:0006694; P:GO:0055114; F:GO:0003824; F:GO:0050662; P:GO:0044237; P:GO:0009058; F:GO:0008831; P:GO:0045226	P:GO:0005975;F:GO:0003824;P:GO:0006629;P:GO:0009058;P:GO:0044763;P:GO:0044711;F:GO:0005488;P:GO:0009987;P:GO:0044723	Y (0.953 | 1-34)	C	1	V5_BLAST_0.9SELF0.4OUT-REDO4-Cluster_166195	V5_UCLUSTfixed_0.90-Cluster_99661	-	-	-	-
>Glyma11g14271.1|PACid:26294980	Glyma_seq10628		-	Y (0.987 | 1-23)	C	1	V5_BLAST_0.9SELF0.4OUT-REDO4-Cluster_54675	V5_UCLUSTfixed_0.90-Cluster_21273	-	-	-	-
>Glyma11g34230.4|PACid:26294995	Glyma_seq10643	F:GO:0005524	F:GO:0000166	Y (0.921 | 1-50)	C	1	V5_BLAST_0.9SELF0.4OUT-REDO4-Cluster_170597	V5_UCLUSTfixed_0.90-Cluster_97729	-	-	-	-
>Glyma11g34230.5|PACid:26294996	Glyma_seq10644	F:GO:0005524	F:GO:0000166	Y (0.921 | 1-50)	C	1	V5_BLAST_0.9SELF0.4OUT-REDO4-Cluster_170597	V5_UCLUSTfixed_0.90-Cluster_97729	-	-	-	-
>Glyma11g34230.6|PACid:26294997	Glyma_seq10645		-	Y (0.921 | 1-50)	C	1	V5_BLAST_0.9SELF0.4OUT-REDO4-Cluster_170597	V5_UCLUSTfixed_0.90-Cluster_58810	-	-	-	-
>Glyma11g03100.2|PACid:26295006	Glyma_seq10654	F:GO:0008508; P:GO:0006814; C:GO:0016020	C:GO:0016020;P:GO:0006810;F:GO:0005215	Y (0.936 | 1-52)	C	1	V5_BLAST_0.9SELF0.4OUT-REDO4-Cluster_170986	V5_UCLUSTfixed_0.90-Cluster_103482	-	-	-	-
>Glyma11g07260.1|PACid:26295010	Glyma_seq10658		-	Y (1.0 | 1-24)	C	1	V5_BLAST_0.9SELF0.4OUT-REDO4-Cluster_166126	V5_UCLUSTfixed_0.90-Cluster_87654	-	-	-	-
>Glyma11g07260.2|PACid:26295011	Glyma_seq10659		-	Y (1.0 | 1-24)	C	1	V5_BLAST_0.9SELF0.4OUT-REDO4-Cluster_166126	V5_UCLUSTfixed_0.90-Cluster_87654	-	-	-	-
>Glyma11g19400.1|PACid:26295013	Glyma_seq10661		-	Y (0.972 | 1-42)	C	1	V5_BLAST_0.9SELF0.4OUT-REDO4-Cluster_168627	V5_UCLUSTfixed_0.90-Cluster_97481	-	-	-	-
>Glyma11g04870.1|PACid:26295016	Glyma_seq10664	F:GO:0003824; P:GO:0008152; P:GO:0009081; F:GO:0004084	P:GO:0008152;P:GO:0044763;F:GO:0016740;P:GO:0044710;P:GO:0009987	Y (0.917 | 1-48)	C	1	V5_BLAST_0.9SELF0.4OUT-REDO4-Cluster_169879	V5_UCLUSTfixed_0.90-Cluster_98970	-	-	-	-
>Glyma11g09890.1|PACid:26295018	Glyma_seq10666	F:GO:0016491; F:GO:0020037; F:GO:0051536; P:GO:0055114	F:GO:0003824;P:GO:0008152;F:GO:0005488;P:GO:0044710	Y (0.996 | 1-51)	C	1	V5_BLAST_0.9SELF0.4OUT-REDO4-Cluster_163913	V5_UCLUSTfixed_0.90-Cluster_97384	-	-	-	-
>Glyma11g34800.2|PACid:26295020	Glyma_seq10668		-	Y (0.943 | 1-25)	C	1	V5_BLAST_0.9SELF0.4OUT-REDO4-Cluster_51180	V5_UCLUSTfixed_0.90-Cluster_20076	-	-	-	-
>Glyma11g01670.1|PACid:26295027	Glyma_seq10675		-	Y (1.0 | 1-61)	C	1	V5_BLAST_0.9SELF0.4OUT-REDO4-Cluster_165605	V5_UCLUSTfixed_0.90-Cluster_96792	-	-	-	-
>Glyma11g00300.1|PACid:26295064	Glyma_seq10712	F:GO:0005515	F:GO:0005515	Y (0.997 | 1-71)	C	1	V5_BLAST_0.9SELF0.4OUT-REDO4-Cluster_165935	V5_UCLUSTfixed_0.90-Cluster_79117	-	-	-	-
>Glyma11g37150.1|PACid:26295070	Glyma_seq10718	P:GO:0006909; C:GO:0005856	C:GO:0005856;P:GO:0044765;P:GO:0006810	Y (0.88 | 1-21)	C	1	V5_BLAST_0.9SELF0.4OUT-REDO4-Cluster_168195	V5_UCLUSTfixed_0.90-Cluster_101175	-	-	-	-
>Glyma11g15750.2|PACid:26295099	Glyma_seq10747	F:GO:0004664; P:GO:0009094; F:GO:0016597; P:GO:0008152	F:GO:0003824;P:GO:0009058;P:GO:0044763;P:GO:0044711;F:GO:0005488;P:GO:0009987	Y (0.967 | 1-36)	C	1	V5_BLAST_0.9SELF0.4OUT-REDO4-Cluster_170120	V5_UCLUSTfixed_0.90-Cluster_98154	-	-	-	-
>Glyma11g15750.3|PACid:26295100	Glyma_seq10748	F:GO:0004664; P:GO:0009094; F:GO:0016597; P:GO:0008152	F:GO:0003824;P:GO:0009058;P:GO:0044763;P:GO:0044711;F:GO:0005488;P:GO:0009987	Y (0.967 | 1-36)	C	1	V5_BLAST_0.9SELF0.4OUT-REDO4-Cluster_170120	V5_UCLUSTfixed_0.90-Cluster_98154	-	-	-	-
>Glyma11g15750.4|PACid:26295101	Glyma_seq10749	F:GO:0004664; P:GO:0009094	F:GO:0003824;P:GO:0009058;P:GO:0044763;P:GO:0044711;P:GO:0009987	Y (0.967 | 1-36)	C	1	V5_BLAST_0.9SELF0.4OUT-REDO4-Cluster_170120	V5_UCLUSTfixed_0.90-Cluster_98154	-	-	-	-
>Glyma11g21670.1|PACid:26295131	Glyma_seq10779		-	Y (0.951 | 1-42)	C	1	V5_BLAST_0.9SELF0.4OUT-REDO4-Cluster_162830	V5_UCLUSTfixed_0.90-Cluster_96248	-	-	-	-
>Glyma11g30030.4|PACid:26295164	Glyma_seq10812	F:GO:0016772; C:GO:0016020	C:GO:0016020;F:GO:0016740	Y (0.999 | 1-41)	C	1	V5_BLAST_0.9SELF0.4OUT-REDO4-Cluster_162996	V5_UCLUSTfixed_0.90-Cluster_96428	-	-	-	-
>Glyma11g30030.5|PACid:26295165	Glyma_seq10813	F:GO:0016772; C:GO:0016020	C:GO:0016020;F:GO:0016740	Y (0.999 | 1-41)	C	1	V5_BLAST_0.9SELF0.4OUT-REDO4-Cluster_162996	V5_UCLUSTfixed_0.90-Cluster_96428	-	-	-	-
>Glyma11g30030.2|PACid:26295166	Glyma_seq10814	F:GO:0016772; C:GO:0016020	C:GO:0016020;F:GO:0016740	Y (0.999 | 1-41)	C	1	V5_BLAST_0.9SELF0.4OUT-REDO4-Cluster_162996	V5_UCLUSTfixed_0.90-Cluster_96428	-	-	-	-
>Glyma11g36870.1|PACid:26295187	Glyma_seq10835		-	Y (1.0 | 1-51)	C	1	V5_BLAST_0.9SELF0.4OUT-REDO4-Cluster_163860	V5_UCLUSTfixed_0.90-Cluster_97330	-	-	-	-
>Glyma11g36420.2|PACid:26295229	Glyma_seq10877	F:GO:0016740; P:GO:0009058	P:GO:0009058;F:GO:0016740	Y (0.999 | 1-38)	C	1	V5_BLAST_0.9SELF0.4OUT-REDO4-Cluster_53368	V5_UCLUSTfixed_0.90-Cluster_96068	-	-	-	-
>Glyma11g08350.1|PACid:26295253	Glyma_seq10901	F:GO:0016491; F:GO:0046872; P:GO:0055114; F:GO:0003856; P:GO:0009073	F:GO:0003824;P:GO:0009058;P:GO:0044763;F:GO:0005488;P:GO:0044711;P:GO:0009987	Y (0.998 | 1-62)	C	1	V5_BLAST_0.9SELF0.4OUT-REDO4-Cluster_163748	V5_UCLUSTfixed_0.90-Cluster_97208	-	-	-	-
>Glyma11g09580.1|PACid:26295293	Glyma_seq10941	F:GO:0005515	F:GO:0005515	Y (0.699 | 1-32)	C	1	V5_BLAST_0.9SELF0.4OUT-REDO4-Cluster_165935	V5_UCLUSTfixed_0.90-Cluster_79142	-	-	-	-
>Glyma11g01940.1|PACid:26295309	Glyma_seq10957	F:GO:0016491; P:GO:0008152; F:GO:0003854; F:GO:0016616; P:GO:0006694; P:GO:0055114; F:GO:0003824; F:GO:0050662; P:GO:0044237; P:GO:0009058; F:GO:0008831; P:GO:0045226; P:GO:0006012; F:GO:0003978	P:GO:0005975;F:GO:0003824;P:GO:0006629;P:GO:0009058;P:GO:0044763;P:GO:0044711;F:GO:0005488;P:GO:0009987;P:GO:0044723	Y (1.0 | 1-41)	C	1	V5_BLAST_0.9SELF0.4OUT-REDO4-Cluster_169081	V5_UCLUSTfixed_0.90-Cluster_101895	-	-	UniqueCluster_2650	X
>Glyma11g01940.3|PACid:26295310	Glyma_seq10958	F:GO:0016491; P:GO:0008152; F:GO:0003854; F:GO:0016616; P:GO:0006694; P:GO:0055114; F:GO:0003824; F:GO:0050662; P:GO:0044237; P:GO:0009058; F:GO:0008831; P:GO:0045226; P:GO:0006012; F:GO:0003978	P:GO:0005975;F:GO:0003824;P:GO:0006629;P:GO:0009058;P:GO:0044763;P:GO:0044711;F:GO:0005488;P:GO:0009987;P:GO:0044723	Y (1.0 | 1-41)	C	1	V5_BLAST_0.9SELF0.4OUT-REDO4-Cluster_169081	V5_UCLUSTfixed_0.90-Cluster_101895	-	-	UniqueCluster_2650	X
>Glyma11g01940.4|PACid:26295311	Glyma_seq10959	F:GO:0016491; P:GO:0008152; F:GO:0003854; F:GO:0016616; P:GO:0006694; P:GO:0055114; F:GO:0003824; F:GO:0050662; P:GO:0044237; P:GO:0009058; F:GO:0008831; P:GO:0045226; P:GO:0006012; F:GO:0003978	P:GO:0005975;F:GO:0003824;P:GO:0006629;P:GO:0009058;P:GO:0044763;P:GO:0044711;F:GO:0005488;P:GO:0009987;P:GO:0044723	Y (1.0 | 1-41)	C	1	V5_BLAST_0.9SELF0.4OUT-REDO4-Cluster_169081	V5_UCLUSTfixed_0.90-Cluster_101895	-	-	UniqueCluster_2650	X
>Glyma11g35750.1|PACid:26295322	Glyma_seq10970		-	Y (0.996 | 1-22)	C	1	V5_BLAST_0.9SELF0.4OUT-REDO4-Cluster_164964	V5_UCLUSTfixed_0.90-Cluster_98402	-	-	-	-
>Glyma11g25375.1|PACid:26295323	Glyma_seq10971	F:GO:0003700; F:GO:0008270; F:GO:0043565; P:GO:0006355	F:GO:0003677;F:GO:0003700;P:GO:0009058;P:GO:0006139	Y (0.96 | 1-28)	C	1	V5_BLAST_0.9SELF0.4OUT-REDO4-Cluster_163729	V5_UCLUSTfixed_0.90-Cluster_78980	-	-	-	-
>Glyma11g32540.1|PACid:26295335	Glyma_seq10983	F:GO:0005515	F:GO:0005515	Y (0.958 | 1-38)	C	1	V5_BLAST_0.9SELF0.4OUT-REDO4-Cluster_49994	V5_UCLUSTfixed_0.90-Cluster_103151	-	-	-	-
>Glyma11g01650.1|PACid:26295346	Glyma_seq10994	P:GO:0006810; C:GO:0005622	P:GO:0006810;C:GO:0005622	Y (0.993 | 1-51)	C	1	V5_BLAST_0.9SELF0.4OUT-REDO4-Cluster_163374	V5_UCLUSTfixed_0.90-Cluster_96791	-	-	-	-
>Glyma11g01650.3|PACid:26295347	Glyma_seq10995		-	Y (0.993 | 1-51)	C	1	V5_BLAST_0.9SELF0.4OUT-REDO4-Cluster_163374	V5_UCLUSTfixed_0.90-Cluster_96791	-	-	-	-
>Glyma11g01650.2|PACid:26295348	Glyma_seq10996	P:GO:0006810; C:GO:0005622	P:GO:0006810;C:GO:0005622	Y (0.993 | 1-51)	C	1	V5_BLAST_0.9SELF0.4OUT-REDO4-Cluster_163374	V5_UCLUSTfixed_0.90-Cluster_96791	-	-	-	-
>Glyma11g10290.1|PACid:26295365	Glyma_seq11013		-	Y (0.999 | 1-61)	C	1	V5_BLAST_0.9SELF0.4OUT-REDO4-Cluster_48871	V5_UCLUSTfixed_0.90-Cluster_19175	-	-	-	-
>Glyma11g37590.1|PACid:26295385	Glyma_seq11033	P:GO:0051205; C:GO:0016021	C:GO:0016020;P:GO:0016043	Y (0.988 | 1-41)	C	1	V5_BLAST_0.9SELF0.4OUT-REDO4-Cluster_169046	V5_UCLUSTfixed_0.90-Cluster_98074	-	-	-	-
>Glyma11g34391.1|PACid:26295440	Glyma_seq11088	F:GO:0016491; P:GO:0008152	F:GO:0003824;P:GO:0008152	Y (0.883 | 1-29)	C	1	V5_BLAST_0.9SELF0.4OUT-REDO4-Cluster_166669	V5_UCLUSTfixed_0.90-Cluster_102495	-	-	-	-
>Glyma11g19880.1|PACid:26295441	Glyma_seq11089	F:GO:0003910; F:GO:0005524; P:GO:0006281; P:GO:0006310; F:GO:0003677	F:GO:0000166;F:GO:0003677;F:GO:0003824;P:GO:0006259;P:GO:0006950	Y (0.989 | 1-72)	C	1	V5_BLAST_0.9SELF0.4OUT-REDO4-Cluster_47415	V5_UCLUSTfixed_0.90-Cluster_99716	-	-	-	-
>Glyma11g37450.1|PACid:26295469	Glyma_seq11117		-	Y (0.999 | 1-33)	C	1	V5_BLAST_0.9SELF0.4OUT-REDO4-Cluster_166809	V5_UCLUSTfixed_0.90-Cluster_95866	-	-	-	-
>Glyma11g01080.1|PACid:26295488	Glyma_seq11136		-	Y (1.0 | 1-37)	C	1	V5_BLAST_0.9SELF0.4OUT-REDO4-Cluster_166229	V5_UCLUSTfixed_0.90-Cluster_98735	-	-	-	-
>Glyma11g09360.1|PACid:26295562	Glyma_seq11210		-	Y (0.726 | 1-40)	C	1	V5_BLAST_0.9SELF0.4OUT-REDO4-Cluster_166176	V5_UCLUSTfixed_0.90-Cluster_99487	-	UniqueCluster_1373	-	X
>Glyma11g19390.1|PACid:26295574	Glyma_seq11222		-	Y (0.932 | 1-73)	C	1	V5_BLAST_0.9SELF0.4OUT-REDO4-Cluster_52066	V5_UCLUSTfixed_0.90-Cluster_97482	-	-	-	-
>Glyma11g18980.1|PACid:26295589	Glyma_seq11237	F:GO:0009055; F:GO:0051536	F:GO:0005488	Y (0.999 | 1-51)	C	1	V5_BLAST_0.9SELF0.4OUT-REDO4-Cluster_164004	V5_UCLUSTfixed_0.90-Cluster_97487	-	-	-	-
>Glyma11g31830.1|PACid:26295614	Glyma_seq11262	C:GO:0016020	C:GO:0016020	Y (0.99 | 1-68)	C	1	V5_BLAST_0.9SELF0.4OUT-REDO4-Cluster_168154	V5_UCLUSTfixed_0.90-Cluster_97156	-	-	-	-
>Glyma11g08190.1|PACid:26295623	Glyma_seq11271	F:GO:0031072	F:GO:0005515	Y (1.0 | 1-32)	C	1	V5_BLAST_0.9SELF0.4OUT-REDO4-Cluster_163936	V5_UCLUSTfixed_0.90-Cluster_97203	-	-	-	-
>Glyma11g12860.3|PACid:26295643	Glyma_seq11291		-	Y (0.997 | 1-46)	C	1	V5_BLAST_0.9SELF0.4OUT-REDO4-Cluster_169738	V5_UCLUSTfixed_0.90-Cluster_97039	-	-	-	-
>Glyma11g12860.1|PACid:26295644	Glyma_seq11292		-	Y (0.997 | 1-46)	C	1	V5_BLAST_0.9SELF0.4OUT-REDO4-Cluster_169738	V5_UCLUSTfixed_0.90-Cluster_97039	-	-	-	-
>Glyma11g19260.1|PACid:26295666	Glyma_seq11314		-	Y (0.999 | 1-30)	C	1	V5_BLAST_0.9SELF0.4OUT-REDO4-Cluster_166791	V5_UCLUSTfixed_0.90-Cluster_100080	-	-	-	-
>Glyma11g12040.2|PACid:26295678	Glyma_seq11326	F:GO:0016773; P:GO:0005975	P:GO:0005975;F:GO:0016740	Y (0.999 | 1-41)	C	1	V5_BLAST_0.9SELF0.4OUT-REDO4-Cluster_169158	V5_UCLUSTfixed_0.90-Cluster_101968	-	-	-	-
>Glyma11g11620.2|PACid:26295712	Glyma_seq11360		-	Y (0.962 | 1-58)	C	1	V5_BLAST_0.9SELF0.4OUT-REDO4-Cluster_163048	V5_UCLUSTfixed_0.90-Cluster_96478	-	-	-	-
>Glyma11g11620.1|PACid:26295713	Glyma_seq11361		-	Y (0.962 | 1-58)	C	1	V5_BLAST_0.9SELF0.4OUT-REDO4-Cluster_53372	V5_UCLUSTfixed_0.90-Cluster_96478	-	-	-	-
>Glyma11g34970.1|PACid:26295719	Glyma_seq11367	F:GO:0016747	F:GO:0016740	Y (0.996 | 1-48)	C	1	V5_BLAST_0.9SELF0.4OUT-REDO4-Cluster_55533	V5_UCLUSTfixed_0.90-Cluster_97740	-	-	-	-
>Glyma11g07790.2|PACid:26295751	Glyma_seq11399	F:GO:0003824; F:GO:0051539; P:GO:0009451; F:GO:0051536	F:GO:0003824;F:GO:0005488;P:GO:0006139	Y (1.0 | 1-26)	C	1	V5_BLAST_0.9SELF0.4OUT-REDO4-Cluster_163735	V5_UCLUSTfixed_0.90-Cluster_97195	-	-	-	-
>Glyma11g35740.4|PACid:26295763	Glyma_seq11411		-	Y (0.953 | 1-25)	C	1	V5_BLAST_0.9SELF0.4OUT-REDO4-Cluster_162738	V5_UCLUSTfixed_0.90-Cluster_96163	-	-	-	-
>Glyma11g35740.3|PACid:26295764	Glyma_seq11412		-	Y (0.953 | 1-25)	C	1	V5_BLAST_0.9SELF0.4OUT-REDO4-Cluster_162738	V5_UCLUSTfixed_0.90-Cluster_96163	-	-	-	-
>Glyma11g35740.2|PACid:26295766	Glyma_seq11414		-	Y (0.953 | 1-25)	C	1	V5_BLAST_0.9SELF0.4OUT-REDO4-Cluster_162738	V5_UCLUSTfixed_0.90-Cluster_96163	-	-	-	-
>Glyma11g34241.1|PACid:26295768	Glyma_seq11416	F:GO:0003824	F:GO:0003824	Y (0.996 | 1-36)	C	1	V5_BLAST_0.9SELF0.4OUT-REDO4-Cluster_169581	V5_UCLUSTfixed_0.90-Cluster_90959	-	-	-	-
>Glyma11g31810.1|PACid:26295857	Glyma_seq11505	C:GO:0005634; C:GO:0005737	C:GO:0005634;C:GO:0005737	Y (0.964 | 1-60)	C	1	V5_BLAST_0.9SELF0.4OUT-REDO4-Cluster_170087	V5_UCLUSTfixed_0.90-Cluster_96771	-	-	-	-
>Glyma11g31810.2|PACid:26295858	Glyma_seq11506	C:GO:0005634; C:GO:0005737	C:GO:0005634;C:GO:0005737	Y (0.964 | 1-60)	C	1	V5_BLAST_0.9SELF0.4OUT-REDO4-Cluster_170087	V5_UCLUSTfixed_0.90-Cluster_96771	-	-	-	-
>Glyma11g31810.3|PACid:26295859	Glyma_seq11507	C:GO:0005634; C:GO:0005737	C:GO:0005634;C:GO:0005737	Y (0.964 | 1-60)	C	1	V5_BLAST_0.9SELF0.4OUT-REDO4-Cluster_170087	V5_UCLUSTfixed_0.90-Cluster_96771	-	-	-	-
>Glyma11g00870.2|PACid:26295878	Glyma_seq11526		-	Y (0.994 | 1-31)	C	1	V5_BLAST_0.9SELF0.4OUT-REDO4-Cluster_166444	V5_UCLUSTfixed_0.90-Cluster_99740	-	-	-	-
>Glyma11g00870.1|PACid:26295879	Glyma_seq11527		-	Y (0.994 | 1-31)	C	1	V5_BLAST_0.9SELF0.4OUT-REDO4-Cluster_166444	V5_UCLUSTfixed_0.90-Cluster_99740	-	-	-	-
>Glyma11g11260.1|PACid:26295889	Glyma_seq11537		-	Y (0.977 | 1-60)	C	1	V5_BLAST_0.9SELF0.4OUT-REDO4-Cluster_163556	V5_UCLUSTfixed_0.90-Cluster_97001	-	-	-	-
>Glyma11g12400.1|PACid:26295905	Glyma_seq11553		-	Y (0.959 | 1-25)	C	1	V5_BLAST_0.9SELF0.4OUT-REDO4-Cluster_165959	V5_UCLUSTfixed_0.90-Cluster_99283	-	-	-	-
>Glyma11g38040.1|PACid:26295923	Glyma_seq11571	F:GO:0031072; F:GO:0051082; P:GO:0006457	F:GO:0005515;P:GO:0009987	Y (0.998 | 1-81)	C	1	V5_BLAST_0.9SELF0.4OUT-REDO4-Cluster_164486	V5_UCLUSTfixed_0.90-Cluster_97966	-	-	-	-
>Glyma11g37580.1|PACid:26295952	Glyma_seq11600	F:GO:0030145; P:GO:0015979; C:GO:0009523; C:GO:0016021	C:GO:0016020;P:GO:0015979;F:GO:0005488;C:GO:0009579	Y (0.969 | 1-44)	C	1	V5_BLAST_0.9SELF0.4OUT-REDO4-Cluster_162395	V5_UCLUSTfixed_0.90-Cluster_95809	-	-	-	-
>Glyma11g30010.1|PACid:26295958	Glyma_seq11606	F:GO:0004601; F:GO:0020037; P:GO:0006979; P:GO:0055114	F:GO:0003824;P:GO:0008152;F:GO:0005488;P:GO:0044710;P:GO:0006950	Y (0.979 | 1-46)	C	1	V5_BLAST_0.9SELF0.4OUT-REDO4-Cluster_170912	V5_UCLUSTfixed_0.90-Cluster_103019	-	-	-	-
>Glyma11g15020.1|PACid:26295959	Glyma_seq11607	F:GO:0003854; F:GO:0016616; P:GO:0006694; P:GO:0055114; F:GO:0003824; F:GO:0050662; P:GO:0044237; P:GO:0009058; F:GO:0008831; P:GO:0045226	P:GO:0005975;F:GO:0003824;P:GO:0006629;P:GO:0009058;P:GO:0044763;P:GO:0044711;F:GO:0005488;P:GO:0009987;P:GO:0044723	Y (0.977 | 1-26)	C	1	V5_BLAST_0.9SELF0.4OUT-REDO4-Cluster_166195	V5_UCLUSTfixed_0.90-Cluster_99661	-	-	-	-
>Glyma11g11900.1|PACid:26295977	Glyma_seq11625	F:GO:0004332; P:GO:0006096	P:GO:0005975;P:GO:0006091;F:GO:0003824;P:GO:0009056;P:GO:0006139;P:GO:0044712;P:GO:0044723	Y (0.955 | 1-41)	C	1	V5_BLAST_0.9SELF0.4OUT-REDO4-Cluster_163736	V5_UCLUSTfixed_0.90-Cluster_103397	-	-	-	-
>Glyma11g11870.1|PACid:26295980	Glyma_seq11628	F:GO:0004332; P:GO:0006096	P:GO:0005975;P:GO:0006091;F:GO:0003824;P:GO:0009056;P:GO:0006139;P:GO:0044712;P:GO:0044723	Y (0.955 | 1-41)	C	1	V5_BLAST_0.9SELF0.4OUT-REDO4-Cluster_163736	V5_UCLUSTfixed_0.90-Cluster_103397	-	-	-	-
>Glyma11g19750.3|PACid:26295994	Glyma_seq11642		-	Y (0.955 | 1-42)	C	1	V5_BLAST_0.9SELF0.4OUT-REDO4-Cluster_163996	V5_UCLUSTfixed_0.90-Cluster_97479	-	-	-	-
>Glyma11g19750.4|PACid:26295995	Glyma_seq11643		-	Y (0.955 | 1-42)	C	1	V5_BLAST_0.9SELF0.4OUT-REDO4-Cluster_163996	V5_UCLUSTfixed_0.90-Cluster_97479	-	-	-	-
>Glyma11g11750.1|PACid:26296003	Glyma_seq11651	F:GO:0003854; F:GO:0016616; P:GO:0006694; P:GO:0055114; F:GO:0003824; F:GO:0050662; P:GO:0044237	F:GO:0003824;P:GO:0006629;P:GO:0009058;P:GO:0044711;F:GO:0005488;P:GO:0009987	Y (0.995 | 1-36)	C	1	V5_BLAST_0.9SELF0.4OUT-REDO4-Cluster_163552	V5_UCLUSTfixed_0.90-Cluster_96993	-	-	-	-
>Glyma11g03200.1|PACid:26296027	Glyma_seq11675		-	Y (0.905 | 1-48)	C	1	V5_BLAST_0.9SELF0.4OUT-REDO4-Cluster_164530	V5_UCLUSTfixed_0.90-Cluster_98013	-	UniqueCluster_3215	-	X
>Glyma11g03200.2|PACid:26296028	Glyma_seq11676		-	Y (0.905 | 1-48)	C	1	V5_BLAST_0.9SELF0.4OUT-REDO4-Cluster_164530	V5_UCLUSTfixed_0.90-Cluster_98013	-	UniqueCluster_3215	-	X
>Glyma11g12700.1|PACid:26296075	Glyma_seq11723	F:GO:0004252; P:GO:0006508	P:GO:0019538;F:GO:0016787	Y (1.0 | 1-41)	C	1	V5_BLAST_0.9SELF0.4OUT-REDO4-Cluster_163592	V5_UCLUSTfixed_0.90-Cluster_97040	-	-	-	-
>Glyma11g31380.1|PACid:26296138	Glyma_seq11786	F:GO:0003676; F:GO:0005524; F:GO:0008026; F:GO:0004386	F:GO:0003676;F:GO:0000166;F:GO:0016787	Y (0.906 | 1-27)	C	1	V5_BLAST_0.9SELF0.4OUT-REDO4-Cluster_164309	V5_UCLUSTfixed_0.90-Cluster_97441	-	-	-	-
>Glyma11g08690.1|PACid:26296151	Glyma_seq11799	F:GO:0005515	F:GO:0005515	Y (0.996 | 1-41)	C	1	V5_BLAST_0.9SELF0.4OUT-REDO4-Cluster_43101	V5_UCLUSTfixed_0.90-Cluster_100274	-	-	-	-
>Glyma11g10710.1|PACid:26296177	Glyma_seq11825		-	Y (0.995 | 1-38)	C	1	V5_BLAST_0.9SELF0.4OUT-REDO4-Cluster_164301	V5_UCLUSTfixed_0.90-Cluster_95774	-	-	-	-
>Glyma11g10710.2|PACid:26296178	Glyma_seq11826		-	Y (0.995 | 1-38)	C	1	V5_BLAST_0.9SELF0.4OUT-REDO4-Cluster_164301	V5_UCLUSTfixed_0.90-Cluster_95774	-	-	-	-
>Glyma11g06470.1|PACid:26296181	Glyma_seq11829		-	Y (1.0 | 1-23)	C	1	V5_BLAST_0.9SELF0.4OUT-REDO4-Cluster_166902	V5_UCLUSTfixed_0.90-Cluster_97928	-	-	-	-
>Glyma11g37320.1|PACid:26296219	Glyma_seq11867	F:GO:0016491; P:GO:0008152	F:GO:0003824;P:GO:0008152	Y (1.0 | 1-61)	C	1	V5_BLAST_0.9SELF0.4OUT-REDO4-Cluster_163136	V5_UCLUSTfixed_0.90-Cluster_96561	-	-	-	-
>Glyma11g37320.2|PACid:26296220	Glyma_seq11868	F:GO:0016491; P:GO:0008152	F:GO:0003824;P:GO:0008152	Y (1.0 | 1-61)	C	1	V5_BLAST_0.9SELF0.4OUT-REDO4-Cluster_40949	V5_UCLUSTfixed_0.90-Cluster_96561	-	-	-	-
>Glyma11g29490.1|PACid:26296234	Glyma_seq11882		-	Y (1.0 | 1-41)	C	1	V5_BLAST_0.9SELF0.4OUT-REDO4-Cluster_163955	V5_UCLUSTfixed_0.90-Cluster_97432	-	-	-	-
>Glyma11g00310.1|PACid:26296242	Glyma_seq11890		-	Y (0.674 | 1-81)	C	1	V5_BLAST_0.9SELF0.4OUT-REDO4-Cluster_163602	V5_UCLUSTfixed_0.90-Cluster_97056	-	-	-	-
>Glyma11g14960.1|PACid:26296250	Glyma_seq11898	P:GO:0051205; C:GO:0016021	C:GO:0016020;P:GO:0016043	Y (1.0 | 1-22)	C	1	V5_BLAST_0.9SELF0.4OUT-REDO4-Cluster_169046	V5_UCLUSTfixed_0.90-Cluster_98074	-	-	-	-
>Glyma11g13880.2|PACid:26296275	Glyma_seq11923	F:GO:0016702; F:GO:0046872; P:GO:0055114; F:GO:0005515	F:GO:0005515;F:GO:0003824;P:GO:0008152;P:GO:0044710	Y (0.999 | 1-51)	C	1	V5_BLAST_0.9SELF0.4OUT-REDO4-Cluster_164328	V5_UCLUSTfixed_0.90-Cluster_97811	-	-	-	-
>Glyma11g37030.1|PACid:26296297	Glyma_seq11945		-	Y (1.0 | 1-41)	C	1	V5_BLAST_0.9SELF0.4OUT-REDO4-Cluster_167268	V5_UCLUSTfixed_0.90-Cluster_100447	-	-	-	-
>Glyma11g06030.1|PACid:26296305	Glyma_seq11953	F:GO:0005509; P:GO:0007165; C:GO:0005578	P:GO:0007165;F:GO:0005488;C:GO:0005578	Y (0.988 | 1-37)	C	1	V5_BLAST_0.9SELF0.4OUT-REDO4-Cluster_165262	V5_UCLUSTfixed_0.90-Cluster_93082	-	-	-	-
>Glyma11g09260.1|PACid:26296318	Glyma_seq11966		-	Y (0.98 | 1-37)	C	1	V5_BLAST_0.9SELF0.4OUT-REDO4-Cluster_41442	V5_UCLUSTfixed_0.90-Cluster_53117	-	-	-	-
>Glyma11g16070.4|PACid:26296336	Glyma_seq11984		-	Y (0.974 | 1-40)	C	1	V5_BLAST_0.9SELF0.4OUT-REDO4-Cluster_44478	V5_UCLUSTfixed_0.90-Cluster_96227	-	-	-	-
>Glyma11g16070.5|PACid:26296337	Glyma_seq11985		-	Y (0.974 | 1-40)	C	1	V5_BLAST_0.9SELF0.4OUT-REDO4-Cluster_165092	V5_UCLUSTfixed_0.90-Cluster_96227	-	-	-	-
>Glyma11g16070.3|PACid:26296338	Glyma_seq11986		-	Y (0.974 | 1-40)	C	1	V5_BLAST_0.9SELF0.4OUT-REDO4-Cluster_165092	V5_UCLUSTfixed_0.90-Cluster_96227	-	-	-	-
>Glyma11g25900.1|PACid:26296349	Glyma_seq11997	F:GO:0003937; F:GO:0004643; P:GO:0006164; P:GO:0006188; F:GO:0003824	P:GO:0009058;F:GO:0016740;P:GO:0044711;P:GO:0006139;F:GO:0016787	Y (0.996 | 1-87)	C	1	V5_BLAST_0.9SELF0.4OUT-REDO4-Cluster_170347	V5_UCLUSTfixed_0.90-Cluster_100706	-	-	-	-
>Glyma11g08680.1|PACid:26296355	Glyma_seq12003	F:GO:0005515	F:GO:0005515	Y (0.993 | 1-49)	C	1	V5_BLAST_0.9SELF0.4OUT-REDO4-Cluster_167086	V5_UCLUSTfixed_0.90-Cluster_100274	-	-	-	-
>Glyma11g07861.1|PACid:26296395	Glyma_seq12043		-	Y (0.98 | 1-70)	C	1	V5_BLAST_0.9SELF0.4OUT-REDO4-Cluster_50623	V5_UCLUSTfixed_0.90-Cluster_19865	-	-	-	-
>Glyma11g09060.1|PACid:26296414	Glyma_seq12062	F:GO:0004672; F:GO:0005524; P:GO:0006468	F:GO:0000166;P:GO:0006464;F:GO:0016301	Y (0.985 | 1-27)	C	1	V5_BLAST_0.9SELF0.4OUT-REDO4-Cluster_170299	V5_UCLUSTfixed_0.90-Cluster_102932	-	-	-	-
>Glyma11g10310.1|PACid:26296428	Glyma_seq12076	F:GO:0005515	F:GO:0005515	Y (0.999 | 1-51)	C	1	V5_BLAST_0.9SELF0.4OUT-REDO4-Cluster_163564	V5_UCLUSTfixed_0.90-Cluster_97009	-	-	-	-
>Glyma11g27460.1|PACid:26296441	Glyma_seq12089	F:GO:0003824	F:GO:0003824	Y (0.998 | 1-51)	C	1	V5_BLAST_0.9SELF0.4OUT-REDO4-Cluster_163948	V5_UCLUSTfixed_0.90-Cluster_97426	-	-	-	-
>Glyma11g13300.1|PACid:26296449	Glyma_seq12097		-	Y (0.997 | 1-30)	C	1	V5_BLAST_0.9SELF0.4OUT-REDO4-Cluster_169691	V5_UCLUSTfixed_0.90-Cluster_102416	-	-	-	-
>Glyma11g28990.1|PACid:26296452	Glyma_seq12100		-	Y (0.959 | 1-29)	C	1	V5_BLAST_0.9SELF0.4OUT-REDO4-Cluster_163949	V5_UCLUSTfixed_0.90-Cluster_97428	-	-	-	-
>Glyma11g13320.1|PACid:26296460	Glyma_seq12108	P:GO:0006457	P:GO:0009987	Y (0.999 | 1-41)	C	1	V5_BLAST_0.9SELF0.4OUT-REDO4-Cluster_169690	V5_UCLUSTfixed_0.90-Cluster_102415	-	-	-	-
>Glyma11g13320.2|PACid:26296461	Glyma_seq12109	P:GO:0006457	P:GO:0009987	Y (0.999 | 1-41)	C	1	V5_BLAST_0.9SELF0.4OUT-REDO4-Cluster_169690	V5_UCLUSTfixed_0.90-Cluster_102415	-	-	-	-
>Glyma11g14410.1|PACid:26296470	Glyma_seq12118		-	Y (1.0 | 1-41)	C	1	V5_BLAST_0.9SELF0.4OUT-REDO4-Cluster_163939	V5_UCLUSTfixed_0.90-Cluster_97414	-	-	-	-
>Glyma11g06820.1|PACid:26296471	Glyma_seq12119	P:GO:0008299	P:GO:0006629;P:GO:0009058;P:GO:0044763;P:GO:0044711;P:GO:0009987	Y (0.929 | 1-21)	C	1	V5_BLAST_0.9SELF0.4OUT-REDO4-Cluster_165613	V5_UCLUSTfixed_0.90-Cluster_99001	-	-	-	-
>Glyma11g33750.6|PACid:26296499	Glyma_seq12147		-	Y (0.906 | 1-72)	C	1	V5_BLAST_0.9SELF0.4OUT-REDO4-Cluster_168034	V5_UCLUSTfixed_0.90-Cluster_101050	-	-	-	-
>Glyma11g33750.7|PACid:26296500	Glyma_seq12148		-	Y (0.906 | 1-72)	C	1	V5_BLAST_0.9SELF0.4OUT-REDO4-Cluster_168034	V5_UCLUSTfixed_0.90-Cluster_101050	-	-	-	-
>Glyma11g33750.2|PACid:26296501	Glyma_seq12149		-	Y (0.906 | 1-72)	C	1	V5_BLAST_0.9SELF0.4OUT-REDO4-Cluster_168034	V5_UCLUSTfixed_0.90-Cluster_101050	-	-	-	-
>Glyma11g33750.8|PACid:26296502	Glyma_seq12150		-	Y (0.906 | 1-72)	C	1	V5_BLAST_0.9SELF0.4OUT-REDO4-Cluster_168034	V5_UCLUSTfixed_0.90-Cluster_101050	-	-	-	-
>Glyma11g33750.4|PACid:26296503	Glyma_seq12151		-	Y (0.906 | 1-72)	C	1	V5_BLAST_0.9SELF0.4OUT-REDO4-Cluster_168034	V5_UCLUSTfixed_0.90-Cluster_101050	-	-	-	-
>Glyma11g33750.5|PACid:26296504	Glyma_seq12152		-	Y (0.906 | 1-72)	C	1	V5_BLAST_0.9SELF0.4OUT-REDO4-Cluster_168034	V5_UCLUSTfixed_0.90-Cluster_101050	-	-	-	-
>Glyma11g01840.1|PACid:26296513	Glyma_seq12161	F:GO:0005515; F:GO:0005524; F:GO:0008134; P:GO:0006355; F:GO:0003677; P:GO:0006260; F:GO:0016851; P:GO:0015979; P:GO:0015995	F:GO:0000166;F:GO:0003677;F:GO:0005515;F:GO:0003824;P:GO:0015979;P:GO:0009058;P:GO:0006259;P:GO:0044711	Y (0.972 | 1-52)	C	1	V5_BLAST_0.9SELF0.4OUT-REDO4-Cluster_169866	V5_UCLUSTfixed_0.90-Cluster_102563	-	-	-	-
>Glyma11g01840.2|PACid:26296514	Glyma_seq12162	F:GO:0005524; F:GO:0008134; P:GO:0006355; F:GO:0003677; P:GO:0006260; F:GO:0016851; P:GO:0015979; P:GO:0015995	F:GO:0000166;F:GO:0003677;F:GO:0005515;F:GO:0003824;P:GO:0015979;P:GO:0009058;P:GO:0006259;P:GO:0044711	Y (0.972 | 1-52)	C	1	V5_BLAST_0.9SELF0.4OUT-REDO4-Cluster_45386	V5_UCLUSTfixed_0.90-Cluster_102563	-	-	-	-
>Glyma11g15610.1|PACid:26296526	Glyma_seq12174		-	Y (0.949 | 1-39)	C	1	V5_BLAST_0.9SELF0.4OUT-REDO4-Cluster_51005	V5_UCLUSTfixed_0.90-Cluster_54437	-	-	-	-
>Glyma11g08080.1|PACid:26296532	Glyma_seq12180		-	Y (0.714 | 1-52)	C	1	V5_BLAST_0.9SELF0.4OUT-REDO4-Cluster_152394	V5_UCLUSTfixed_0.90-Cluster_78988	-	-	-	-
>Glyma11g26470.2|PACid:26296534	Glyma_seq12182	P:GO:0009228	P:GO:0009058;P:GO:0044763;P:GO:0044711;P:GO:0009987	Y (0.987 | 1-32)	C	1	V5_BLAST_0.9SELF0.4OUT-REDO4-Cluster_169574	V5_UCLUSTfixed_0.90-Cluster_97419	-	-	-	-
>Glyma11g26470.3|PACid:26296535	Glyma_seq12183	P:GO:0009228	P:GO:0009058;P:GO:0044763;P:GO:0044711;P:GO:0009987	Y (0.987 | 1-32)	C	1	V5_BLAST_0.9SELF0.4OUT-REDO4-Cluster_169574	V5_UCLUSTfixed_0.90-Cluster_97419	-	-	-	-
>Glyma11g08700.7|PACid:26296575	Glyma_seq12223	F:GO:0005515; P:GO:0006289; F:GO:0004518; F:GO:0003677	F:GO:0003677;F:GO:0005515;F:GO:0004518;P:GO:0006259;P:GO:0006950	Y (0.92 | 1-72)	C	1	V5_BLAST_0.9SELF0.4OUT-REDO4-Cluster_167086	V5_UCLUSTfixed_0.90-Cluster_100274	-	-	-	-
>Glyma11g08700.8|PACid:26296576	Glyma_seq12224	F:GO:0005515; P:GO:0006289; F:GO:0004518; F:GO:0003677	F:GO:0003677;F:GO:0005515;F:GO:0004518;P:GO:0006259;P:GO:0006950	Y (0.92 | 1-72)	C	1	V5_BLAST_0.9SELF0.4OUT-REDO4-Cluster_167086	V5_UCLUSTfixed_0.90-Cluster_100274	-	-	-	-
>Glyma11g14171.1|PACid:26296582	Glyma_seq12230	F:GO:0003924; F:GO:0005525; F:GO:0015093; P:GO:0015684; C:GO:0016021; P:GO:0007264; C:GO:0005622	F:GO:0000166;P:GO:0007165;C:GO:0016020;P:GO:0006810;F:GO:0005215;C:GO:0005622;F:GO:0016787	Y (0.999 | 1-53)	C	1	V5_BLAST_0.9SELF0.4OUT-REDO4-Cluster_40825	V5_UCLUSTfixed_0.90-Cluster_93942	-	-	-	-
>Glyma11g06200.2|PACid:26296652	Glyma_seq12300	F:GO:0004672; F:GO:0005524; P:GO:0006468	F:GO:0000166;P:GO:0006464;F:GO:0016301	Y (0.989 | 1-82)	C	1	V5_BLAST_0.9SELF0.4OUT-REDO4-Cluster_52657	V5_UCLUSTfixed_0.90-Cluster_98007	-	-	-	-
>Glyma11g02380.1|PACid:26296660	Glyma_seq12308	F:GO:0008685; P:GO:0016114	F:GO:0003824;P:GO:0006629;P:GO:0009058;P:GO:0044763;P:GO:0044711;P:GO:0009987	Y (1.0 | 1-41)	C	1	V5_BLAST_0.9SELF0.4OUT-REDO4-Cluster_163471	V5_UCLUSTfixed_0.90-Cluster_96905	-	-	-	-
>Glyma11g21310.1|PACid:26296695	Glyma_seq12343	C:GO:0016020	C:GO:0016020	Y (0.908 | 1-47)	C	1	V5_BLAST_0.9SELF0.4OUT-REDO4-Cluster_167904	V5_UCLUSTfixed_0.90-Cluster_100967	-	-	-	-
>Glyma11g29280.1|PACid:26296716	Glyma_seq12364	F:GO:0009055; F:GO:0015035; P:GO:0045454	P:GO:0019725;F:GO:0003824	Y (0.981 | 1-22)	C	1	V5_BLAST_0.9SELF0.4OUT-REDO4-Cluster_166376	V5_UCLUSTfixed_0.90-Cluster_99676	-	-	-	-
>Glyma11g27050.1|PACid:26296723	Glyma_seq12371		-	Y (0.766 | 1-52)	C	1	V5_BLAST_0.9SELF0.4OUT-REDO4-Cluster_168356	V5_UCLUSTfixed_0.90-Cluster_102692	-	-	-	-
>Glyma11g09900.1|PACid:26296771	Glyma_seq12419		-	Y (0.724 | 1-35)	C	1	V5_BLAST_0.9SELF0.4OUT-REDO4-Cluster_163914	V5_UCLUSTfixed_0.90-Cluster_70621	-	-	-	-
>Glyma11g32301.4|PACid:26296784	Glyma_seq12432	F:GO:0004672; F:GO:0005524; P:GO:0006468	F:GO:0000166;P:GO:0006464;F:GO:0016301	Y (0.988 | 1-92)	C	1	V5_BLAST_0.9SELF0.4OUT-REDO4-Cluster_50908	V5_UCLUSTfixed_0.90-Cluster_103322	-	-	-	-
>Glyma11g10110.3|PACid:26296803	Glyma_seq12451	F:GO:0016491; P:GO:0008152; F:GO:0003824; F:GO:0050662; P:GO:0044237; P:GO:0055114	F:GO:0003824;P:GO:0008152;F:GO:0005488;P:GO:0044710;P:GO:0009987	Y (0.964 | 1-31)	C	1	V5_BLAST_0.9SELF0.4OUT-REDO4-Cluster_168349	V5_UCLUSTfixed_0.90-Cluster_97469	-	-	-	-
>Glyma11g10110.4|PACid:26296804	Glyma_seq12452	F:GO:0016491; P:GO:0008152; F:GO:0003824; F:GO:0050662; P:GO:0044237; P:GO:0055114	F:GO:0003824;P:GO:0008152;F:GO:0005488;P:GO:0044710;P:GO:0009987	Y (0.964 | 1-31)	C	1	V5_BLAST_0.9SELF0.4OUT-REDO4-Cluster_168349	V5_UCLUSTfixed_0.90-Cluster_97469	-	-	-	-
>Glyma11g10110.5|PACid:26296805	Glyma_seq12453	F:GO:0016491; P:GO:0008152; F:GO:0003824; F:GO:0050662; P:GO:0044237; P:GO:0055114	F:GO:0003824;P:GO:0008152;F:GO:0005488;P:GO:0044710;P:GO:0009987	Y (0.964 | 1-31)	C	1	V5_BLAST_0.9SELF0.4OUT-REDO4-Cluster_168349	V5_UCLUSTfixed_0.90-Cluster_97469	-	-	-	-
>Glyma11g15400.2|PACid:26296815	Glyma_seq12463	F:GO:0046872; P:GO:0030001	F:GO:0005488;P:GO:0006810	Y (0.997 | 1-34)	C	1	V5_BLAST_0.9SELF0.4OUT-REDO4-Cluster_167464	V5_UCLUSTfixed_0.90-Cluster_97403	-	-	-	-
>Glyma11g12880.1|PACid:26296833	Glyma_seq12481		-	Y (0.993 | 1-51)	C	1	V5_BLAST_0.9SELF0.4OUT-REDO4-Cluster_43043	V5_UCLUSTfixed_0.90-Cluster_17244	-	-	-	-
>Glyma11g16303.1|PACid:26296836	Glyma_seq12484		-	Y (0.993 | 1-48)	C	1	V5_BLAST_0.9SELF0.4OUT-REDO4-Cluster_55861	V5_UCLUSTfixed_0.90-Cluster_21702	-	-	-	-
>Glyma11g34350.1|PACid:26296837	Glyma_seq12485		-	Y (0.995 | 1-33)	C	1	V5_BLAST_0.9SELF0.4OUT-REDO4-Cluster_40300	V5_UCLUSTfixed_0.90-Cluster_96182	-	-	-	-
>Glyma11g34350.2|PACid:26296838	Glyma_seq12486		-	Y (0.995 | 1-33)	C	1	V5_BLAST_0.9SELF0.4OUT-REDO4-Cluster_162759	V5_UCLUSTfixed_0.90-Cluster_96182	-	-	-	-
>Glyma11g34350.3|PACid:26296839	Glyma_seq12487		-	Y (0.995 | 1-33)	C	1	V5_BLAST_0.9SELF0.4OUT-REDO4-Cluster_162759	V5_UCLUSTfixed_0.90-Cluster_96182	-	-	-	-
>Glyma11g08230.1|PACid:26296850	Glyma_seq12498	F:GO:0016491; P:GO:0055114	F:GO:0003824;P:GO:0008152;P:GO:0044710	Y (0.991 | 1-40)	C	1	V5_BLAST_0.9SELF0.4OUT-REDO4-Cluster_163743	V5_UCLUSTfixed_0.90-Cluster_97204	-	-	-	-
>Glyma11g08850.1|PACid:26296864	Glyma_seq12512		-	Y (0.991 | 1-23)	C	1	V5_BLAST_0.9SELF0.4OUT-REDO4-Cluster_44460	V5_UCLUSTfixed_0.90-Cluster_53488	-	-	-	-
>Glyma11g19800.1|PACid:26296875	Glyma_seq12523	F:GO:0016491; F:GO:0051537; P:GO:0055114; F:GO:0010277	F:GO:0003824;P:GO:0008152;F:GO:0005488;P:GO:0044710	Y (1.0 | 1-41)	C	1	V5_BLAST_0.9SELF0.4OUT-REDO4-Cluster_163995	V5_UCLUSTfixed_0.90-Cluster_97478	-	-	-	-
>Glyma11g09070.1|PACid:26296967	Glyma_seq12615	F:GO:0004672; F:GO:0005524; P:GO:0006468	F:GO:0000166;P:GO:0006464;F:GO:0016301	Y (0.999 | 1-26)	C	1	V5_BLAST_0.9SELF0.4OUT-REDO4-Cluster_170299	V5_UCLUSTfixed_0.90-Cluster_102932	-	-	-	-
>Glyma11g01160.1|PACid:26296974	Glyma_seq12622	F:GO:0004222; P:GO:0006508; F:GO:0008270	P:GO:0019538;F:GO:0005488;F:GO:0016787	Y (0.997 | 1-56)	C	1	V5_BLAST_0.9SELF0.4OUT-REDO4-Cluster_163204	V5_UCLUSTfixed_0.90-Cluster_96630	-	-	-	-
>Glyma11g01160.2|PACid:26296975	Glyma_seq12623	F:GO:0004222; P:GO:0006508; F:GO:0008270	P:GO:0019538;F:GO:0005488;F:GO:0016787	Y (0.997 | 1-56)	C	1	V5_BLAST_0.9SELF0.4OUT-REDO4-Cluster_163204	V5_UCLUSTfixed_0.90-Cluster_96630	-	-	-	-
>Glyma11g01690.2|PACid:26297001	Glyma_seq12649		-	Y (0.977 | 1-26)	C	1	V5_BLAST_0.9SELF0.4OUT-REDO4-Cluster_54674	V5_UCLUSTfixed_0.90-Cluster_55148	-	-	-	-
>Glyma11g03970.1|PACid:26297004	Glyma_seq12652	F:GO:0004806; P:GO:0006629	P:GO:0006629;F:GO:0016787	Y (0.987 | 1-38)	C	1	V5_BLAST_0.9SELF0.4OUT-REDO4-Cluster_165246	V5_UCLUSTfixed_0.90-Cluster_97992	-	-	-	-
>Glyma11g35470.1|PACid:26297011	Glyma_seq12659		-	Y (0.924 | 1-62)	C	1	V5_BLAST_0.9SELF0.4OUT-REDO4-Cluster_162733	V5_UCLUSTfixed_0.90-Cluster_73229	-	-	-	-
>Glyma11g35470.2|PACid:26297012	Glyma_seq12660		-	Y (0.992 | 1-61)	C	1	V5_BLAST_0.9SELF0.4OUT-REDO4-Cluster_162733	V5_UCLUSTfixed_0.90-Cluster_73229	-	-	-	-
>Glyma11g07590.1|PACid:26297016	Glyma_seq12664	F:GO:0003824; C:GO:0016020	F:GO:0003824;C:GO:0016020	Y (0.998 | 1-41)	C	1	V5_BLAST_0.9SELF0.4OUT-REDO4-Cluster_163734	V5_UCLUSTfixed_0.90-Cluster_97192	-	-	-	-
>Glyma11g07590.2|PACid:26297017	Glyma_seq12665	F:GO:0003824; C:GO:0016020	F:GO:0003824;C:GO:0016020	Y (0.998 | 1-41)	C	1	V5_BLAST_0.9SELF0.4OUT-REDO4-Cluster_163734	V5_UCLUSTfixed_0.90-Cluster_97192	-	-	-	-
>Glyma11g18410.1|PACid:26297022	Glyma_seq12670		-	Y (1.0 | 1-41)	C	1	V5_BLAST_0.9SELF0.4OUT-REDO4-Cluster_164013	V5_UCLUSTfixed_0.90-Cluster_97497	-	-	-	-
>Glyma11g18040.1|PACid:26297029	Glyma_seq12677	F:GO:0008168	F:GO:0016740	Y (0.997 | 1-42)	C	1	V5_BLAST_0.9SELF0.4OUT-REDO4-Cluster_163659	V5_UCLUSTfixed_0.90-Cluster_97113	-	-	-	-
>Glyma11g07801.1|PACid:26297043	Glyma_seq12691	F:GO:0008762; F:GO:0016491; F:GO:0050660; P:GO:0055114; F:GO:0003824	F:GO:0000166;F:GO:0003824;P:GO:0008152;P:GO:0044710	Y (0.983 | 1-37)	C	1	V5_BLAST_0.9SELF0.4OUT-REDO4-Cluster_166607	V5_UCLUSTfixed_0.90-Cluster_54658	-	-	-	-
>Glyma11g31620.1|PACid:26297077	Glyma_seq12725	F:GO:0016655; P:GO:0055114; C:GO:0016020	F:GO:0003824;P:GO:0008152;C:GO:0016020;P:GO:0044710	Y (0.907 | 1-42)	C	1	V5_BLAST_0.9SELF0.4OUT-REDO4-Cluster_163964	V5_UCLUSTfixed_0.90-Cluster_97443	-	-	-	-
>Glyma11g07330.2|PACid:26297103	Glyma_seq12751	F:GO:0005525; P:GO:0007264; F:GO:0004871; F:GO:0019001; P:GO:0007186; C:GO:0005634; C:GO:0005737; C:GO:0005622	F:GO:0000166;C:GO:0005634;P:GO:0007165;C:GO:0005737	Y (0.856 | 1-34)	C	1	V5_BLAST_0.9SELF0.4OUT-REDO4-Cluster_51864	V5_UCLUSTfixed_0.90-Cluster_93438	-	UniqueCluster_714	-	X
>Glyma11g14460.1|PACid:26297113	Glyma_seq12761	F:GO:0022857; P:GO:0055085; C:GO:0016021	C:GO:0016020;P:GO:0006810;F:GO:0005215	Y (0.999 | 1-41)	C	1	V5_BLAST_0.9SELF0.4OUT-REDO4-Cluster_163938	V5_UCLUSTfixed_0.90-Cluster_97413	-	-	-	-
>Glyma11g20180.1|PACid:26297139	Glyma_seq12787	F:GO:0005524; P:GO:0044267	F:GO:0000166;P:GO:0019538;P:GO:0009987	Y (0.998 | 1-22)	C	1	V5_BLAST_0.9SELF0.4OUT-REDO4-Cluster_167121	V5_UCLUSTfixed_0.90-Cluster_100305	-	-	-	-
>Glyma11g20180.3|PACid:26297140	Glyma_seq12788	F:GO:0005524; P:GO:0044267	F:GO:0000166;P:GO:0019538;P:GO:0009987	Y (0.998 | 1-22)	C	1	V5_BLAST_0.9SELF0.4OUT-REDO4-Cluster_167121	V5_UCLUSTfixed_0.90-Cluster_100305	-	-	-	-
>Glyma11g20180.2|PACid:26297141	Glyma_seq12789	F:GO:0005524; P:GO:0044267	F:GO:0000166;P:GO:0019538;P:GO:0009987	Y (0.998 | 1-22)	C	1	V5_BLAST_0.9SELF0.4OUT-REDO4-Cluster_167121	V5_UCLUSTfixed_0.90-Cluster_100305	-	-	-	-
>Glyma11g21150.1|PACid:26297150	Glyma_seq12798	F:GO:0003735; P:GO:0006412; C:GO:0005622; C:GO:0005840	F:GO:0005198;C:GO:0005840;P:GO:0006412	Y (0.997 | 1-63)	C	1	V5_BLAST_0.9SELF0.4OUT-REDO4-Cluster_162942	V5_UCLUSTfixed_0.90-Cluster_96366	-	-	-	-
>Glyma11g35130.1|PACid:26297187	Glyma_seq12835	C:GO:0016020; P:GO:0009765	P:GO:0006091;C:GO:0016020;P:GO:0015979	Y (0.919 | 1-52)	C	1	V5_BLAST_0.9SELF0.4OUT-REDO4-Cluster_76311	V5_UCLUSTfixed_0.90-Cluster_97742	-	-	-	-
>Glyma11g02980.1|PACid:26297191	Glyma_seq12839		-	Y (0.998 | 1-34)	C	1	V5_BLAST_0.9SELF0.4OUT-REDO4-Cluster_163505	V5_UCLUSTfixed_0.90-Cluster_96944	-	-	-	-
>Glyma11g15890.2|PACid:26297212	Glyma_seq12860		-	Y (0.965 | 1-41)	C	1	V5_BLAST_0.9SELF0.4OUT-REDO4-Cluster_163922	V5_UCLUSTfixed_0.90-Cluster_97395	-	-	-	-
>Glyma11g01860.1|PACid:26297229	Glyma_seq12877	F:GO:0005506; F:GO:0009055; F:GO:0016705; F:GO:0020037; P:GO:0055114	F:GO:0003824;P:GO:0008152;F:GO:0005488;P:GO:0044710	Y (0.999 | 1-51)	C	1	V5_BLAST_0.9SELF0.4OUT-REDO4-Cluster_163627	V5_UCLUSTfixed_0.90-Cluster_97076	-	-	-	-
>Glyma11g19840.1|PACid:26297273	Glyma_seq12921	F:GO:0046872; P:GO:0006801; P:GO:0055114	P:GO:0008152;F:GO:0005488;P:GO:0044710;P:GO:0009987	Y (1.0 | 1-45)	C	1	V5_BLAST_0.9SELF0.4OUT-REDO4-Cluster_170120	V5_UCLUSTfixed_0.90-Cluster_97476	-	-	-	-
>Glyma11g19840.2|PACid:26297274	Glyma_seq12922	F:GO:0046872; P:GO:0006801; P:GO:0055114	P:GO:0008152;F:GO:0005488;P:GO:0044710;P:GO:0009987	Y (1.0 | 1-45)	C	1	V5_BLAST_0.9SELF0.4OUT-REDO4-Cluster_170120	V5_UCLUSTfixed_0.90-Cluster_97476	-	-	-	-
>Glyma11g19840.3|PACid:26297275	Glyma_seq12923	F:GO:0046872; P:GO:0006801; P:GO:0055114	P:GO:0008152;F:GO:0005488;P:GO:0044710;P:GO:0009987	Y (1.0 | 1-45)	C	1	V5_BLAST_0.9SELF0.4OUT-REDO4-Cluster_170120	V5_UCLUSTfixed_0.90-Cluster_97476	-	-	-	-
>Glyma11g26510.1|PACid:26297303	Glyma_seq12951	P:GO:0055085; C:GO:0016021	C:GO:0016020;P:GO:0006810	Y (1.0 | 1-51)	C	1	V5_BLAST_0.9SELF0.4OUT-REDO4-Cluster_170322	V5_UCLUSTfixed_0.90-Cluster_97421	-	-	-	-
>Glyma11g03835.1|PACid:26297308	Glyma_seq12956		-	Y (0.996 | 1-60)	C	1	V5_BLAST_0.9SELF0.4OUT-REDO4-Cluster_42656	V5_UCLUSTfixed_0.90-Cluster_17134	-	-	-	-
>Glyma11g10550.2|PACid:26297313	Glyma_seq12961	F:GO:0003735; P:GO:0006412; C:GO:0005622; C:GO:0005840	F:GO:0005198;C:GO:0005840;P:GO:0006412	Y (0.977 | 1-88)	C	1	V5_BLAST_0.9SELF0.4OUT-REDO4-Cluster_167096	V5_UCLUSTfixed_0.90-Cluster_96373	-	-	-	-
>Glyma11g05060.2|PACid:26297330	Glyma_seq12978	F:GO:0008080; P:GO:0008652; P:GO:0008152	P:GO:0009058;P:GO:0044763;F:GO:0016740;P:GO:0044711;P:GO:0009987	Y (0.98 | 1-42)	C	1	V5_BLAST_0.9SELF0.4OUT-REDO4-Cluster_164524	V5_UCLUSTfixed_0.90-Cluster_98000	-	-	-	-
>Glyma11g05060.1|PACid:26297331	Glyma_seq12979	F:GO:0008080; P:GO:0008652; P:GO:0008152	P:GO:0009058;P:GO:0044763;F:GO:0016740;P:GO:0044711;P:GO:0009987	Y (0.971 | 1-47)	C	1	V5_BLAST_0.9SELF0.4OUT-REDO4-Cluster_164524	V5_UCLUSTfixed_0.90-Cluster_98000	-	-	-	-
>Glyma11g20780.2|PACid:26297348	Glyma_seq12996		-	Y (0.666 | 1-35)	C	1	V5_BLAST_0.9SELF0.4OUT-REDO4-Cluster_44847	V5_UCLUSTfixed_0.90-Cluster_55363	-	-	-	-
>Glyma11g29800.2|PACid:26297352	Glyma_seq13000		-	Y (0.999 | 1-45)	C	1	V5_BLAST_0.9SELF0.4OUT-REDO4-Cluster_46792	V5_UCLUSTfixed_0.90-Cluster_93941	-	-	-	-
>Glyma11g10880.1|PACid:26297372	Glyma_seq13020		-	Y (0.713 | 1-36)	C	1	V5_BLAST_0.9SELF0.4OUT-REDO4-Cluster_162439	V5_UCLUSTfixed_0.90-Cluster_95851	-	-	-	-
>Glyma11g10880.2|PACid:26297373	Glyma_seq13021		-	Y (0.713 | 1-36)	C	1	V5_BLAST_0.9SELF0.4OUT-REDO4-Cluster_162439	V5_UCLUSTfixed_0.90-Cluster_95851	-	-	-	-
>Glyma11g19860.1|PACid:26297391	Glyma_seq13039	F:GO:0008270	F:GO:0005488	Y (0.875 | 1-52)	C	1	V5_BLAST_0.9SELF0.4OUT-REDO4-Cluster_169875	V5_UCLUSTfixed_0.90-Cluster_102571	-	-	-	-
>Glyma11g19860.2|PACid:26297392	Glyma_seq13040	F:GO:0008270	F:GO:0005488	Y (0.875 | 1-52)	C	1	V5_BLAST_0.9SELF0.4OUT-REDO4-Cluster_169875	V5_UCLUSTfixed_0.90-Cluster_102571	-	-	-	-
>Glyma11g02990.1|PACid:26297420	Glyma_seq13068	F:GO:0005515	F:GO:0005515	Y (0.821 | 1-52)	C	1	V5_BLAST_0.9SELF0.4OUT-REDO4-Cluster_42186	V5_UCLUSTfixed_0.90-Cluster_96945	-	-	-	-
>Glyma11g05960.1|PACid:26297439	Glyma_seq13087	F:GO:0005515; P:GO:0055114; F:GO:0004497	F:GO:0005515;F:GO:0003824;P:GO:0008152;P:GO:0044710	Y (0.993 | 1-29)	C	1	V5_BLAST_0.9SELF0.4OUT-REDO4-Cluster_160436	V5_UCLUSTfixed_0.90-Cluster_94480	-	-	-	-
>Glyma11g20930.1|PACid:26297461	Glyma_seq13109		-	Y (0.949 | 1-36)	C	1	V5_BLAST_0.9SELF0.4OUT-REDO4-Cluster_169791	V5_UCLUSTfixed_0.90-Cluster_102499	-	-	-	-
>Glyma11g05710.1|PACid:26297492	Glyma_seq13140	F:GO:0005515	F:GO:0005515	Y (0.668 | 1-41)	C	1	V5_BLAST_0.9SELF0.4OUT-REDO4-Cluster_164112	V5_UCLUSTfixed_0.90-Cluster_97602	-	-	-	-
>Glyma11g02460.2|PACid:26297513	Glyma_seq13161		-	Y (1.0 | 1-41)	C	1	V5_BLAST_0.9SELF0.4OUT-REDO4-Cluster_163467	V5_UCLUSTfixed_0.90-Cluster_96902	-	-	-	-
>Glyma11g08570.1|PACid:26297531	Glyma_seq13179		-	Y (0.896 | 1-33)	C	1	V5_BLAST_0.9SELF0.4OUT-REDO4-Cluster_170759	V5_UCLUSTfixed_0.90-Cluster_103314	-	-	UniqueCluster_3101	X
>Glyma11g36830.1|PACid:26297536	Glyma_seq13184	F:GO:0003723	F:GO:0003723	Y (0.999 | 1-37)	C	1	V5_BLAST_0.9SELF0.4OUT-REDO4-Cluster_163857	V5_UCLUSTfixed_0.90-Cluster_97326	-	-	-	-
>Glyma11g09910.1|PACid:26297549	Glyma_seq13197	F:GO:0004806; P:GO:0006629	P:GO:0006629;F:GO:0016787	Y (0.859 | 1-52)	C	1	V5_BLAST_0.9SELF0.4OUT-REDO4-Cluster_167565	V5_UCLUSTfixed_0.90-Cluster_86685	-	-	-	-
>Glyma11g35520.2|PACid:26297551	Glyma_seq13199	F:GO:0016779; P:GO:0008152	P:GO:0008152;F:GO:0016740	Y (0.999 | 1-23)	C	1	V5_BLAST_0.9SELF0.4OUT-REDO4-Cluster_162735	V5_UCLUSTfixed_0.90-Cluster_96159	-	-	-	-
>Glyma11g20080.1|PACid:26297565	Glyma_seq13213		-	Y (0.998 | 1-37)	C	1	V5_BLAST_0.9SELF0.4OUT-REDO4-Cluster_160030	V5_UCLUSTfixed_0.90-Cluster_94160	-	-	-	-
>Glyma11g08950.1|PACid:26297572	Glyma_seq13220	P:GO:0008152	P:GO:0008152	Y (0.999 | 1-32)	C	1	V5_BLAST_0.9SELF0.4OUT-REDO4-Cluster_164547	V5_UCLUSTfixed_0.90-Cluster_102894	-	-	-	-
>Glyma11g08740.1|PACid:26297595	Glyma_seq13243		-	Y (1.0 | 1-41)	C	1	V5_BLAST_0.9SELF0.4OUT-REDO4-Cluster_164520	V5_UCLUSTfixed_0.90-Cluster_97997	-	-	-	-
>Glyma11g11010.1|PACid:26297602	Glyma_seq13250	F:GO:0005515	F:GO:0005515	Y (1.0 | 1-41)	C	1	V5_BLAST_0.9SELF0.4OUT-REDO4-Cluster_162445	V5_UCLUSTfixed_0.90-Cluster_95856	-	-	-	-
>Glyma11g12390.1|PACid:26297617	Glyma_seq13265		-	Y (0.959 | 1-25)	C	1	V5_BLAST_0.9SELF0.4OUT-REDO4-Cluster_165959	V5_UCLUSTfixed_0.90-Cluster_99283	-	-	-	-
>Glyma11g15841.1|PACid:26297620	Glyma_seq13268		-	Y (1.0 | 1-61)	C	1	V5_BLAST_0.9SELF0.4OUT-REDO4-Cluster_167776	V5_UCLUSTfixed_0.90-Cluster_97396	-	-	-	-
>Glyma11g12900.2|PACid:26297625	Glyma_seq13273	F:GO:0003854; F:GO:0016616; P:GO:0006694; P:GO:0055114; F:GO:0003824; F:GO:0050662; P:GO:0044237	F:GO:0003824;P:GO:0006629;P:GO:0009058;P:GO:0044711;F:GO:0005488;P:GO:0009987	Y (0.998 | 1-23)	C	1	V5_BLAST_0.9SELF0.4OUT-REDO4-Cluster_163591	V5_UCLUSTfixed_0.90-Cluster_97037	-	-	-	-
>Glyma11g35020.1|PACid:26297626	Glyma_seq13274	F:GO:0005515	F:GO:0005515	Y (0.991 | 1-29)	C	1	V5_BLAST_0.9SELF0.4OUT-REDO4-Cluster_167769	V5_UCLUSTfixed_0.90-Cluster_100866	-	-	-	-
>Glyma11g35020.2|PACid:26297627	Glyma_seq13275	F:GO:0005515	F:GO:0005515	Y (0.991 | 1-29)	C	1	V5_BLAST_0.9SELF0.4OUT-REDO4-Cluster_39196	V5_UCLUSTfixed_0.90-Cluster_100866	-	-	-	-
>Glyma11g18630.1|PACid:26297630	Glyma_seq13278		-	Y (0.755 | 1-42)	C	1	V5_BLAST_0.9SELF0.4OUT-REDO4-Cluster_166435	V5_UCLUSTfixed_0.90-Cluster_99729	-	-	-	-
>Glyma11g20920.1|PACid:26297633	Glyma_seq13281		-	Y (1.0 | 1-45)	C	1	V5_BLAST_0.9SELF0.4OUT-REDO4-Cluster_162833	V5_UCLUSTfixed_0.90-Cluster_96252	-	-	-	-
>Glyma11g01550.2|PACid:26297639	Glyma_seq13287		-	Y (0.999 | 1-46)	C	1	V5_BLAST_0.9SELF0.4OUT-REDO4-Cluster_165337	V5_UCLUSTfixed_0.90-Cluster_98745	-	-	-	-
>Glyma11g09800.1|PACid:26297640	Glyma_seq13288		-	Y (0.832 | 1-60)	C	1	V5_BLAST_0.9SELF0.4OUT-REDO4-Cluster_160288	V5_UCLUSTfixed_0.90-Cluster_100952	UniqueCluster_3329	-	-	X
>Glyma11g08180.1|PACid:26297646	Glyma_seq13294	F:GO:0004672; F:GO:0005524; P:GO:0006468	F:GO:0000166;P:GO:0006464;F:GO:0016301	Y (0.99 | 1-29)	C	1	V5_BLAST_0.9SELF0.4OUT-REDO4-Cluster_166149	V5_UCLUSTfixed_0.90-Cluster_99894	-	-	-	-
>Glyma11g36200.1|PACid:26297653	Glyma_seq13301	F:GO:0016740; F:GO:0030170; P:GO:0009058; F:GO:0016769	P:GO:0009058;F:GO:0016740;F:GO:0005488	Y (0.991 | 1-41)	C	1	V5_BLAST_0.9SELF0.4OUT-REDO4-Cluster_166554	V5_UCLUSTfixed_0.90-Cluster_99846	-	-	-	-
>Glyma11g05330.1|PACid:26297655	Glyma_seq13303	F:GO:0003723; F:GO:0004525; P:GO:0006396	F:GO:0003723;F:GO:0004518	Y (0.998 | 1-51)	C	1	V5_BLAST_0.9SELF0.4OUT-REDO4-Cluster_164108	V5_UCLUSTfixed_0.90-Cluster_97597	-	-	-	-
>Glyma11g04540.1|PACid:26297662	Glyma_seq13310	F:GO:0003824	F:GO:0003824	Y (0.955 | 1-22)	C	1	V5_BLAST_0.9SELF0.4OUT-REDO4-Cluster_160765	V5_UCLUSTfixed_0.90-Cluster_94766	-	-	-	-
>Glyma11g35920.1|PACid:26297667	Glyma_seq13315		-	Y (0.998 | 1-57)	C	1	V5_BLAST_0.9SELF0.4OUT-REDO4-Cluster_164970	V5_UCLUSTfixed_0.90-Cluster_98407	-	-	-	-
>Glyma11g27770.1|PACid:26297674	Glyma_seq13322	F:GO:0003824	F:GO:0003824	Y (0.999 | 1-51)	C	1	V5_BLAST_0.9SELF0.4OUT-REDO4-Cluster_163948	V5_UCLUSTfixed_0.90-Cluster_97426	-	-	-	-
>Glyma11g25540.1|PACid:26297705	Glyma_seq13353	P:GO:0045454; F:GO:0015035; F:GO:0009055; P:GO:0006662	P:GO:0019725;F:GO:0003824;P:GO:0008152;P:GO:0044710	Y (0.95 | 1-28)	C	1	V5_BLAST_0.9SELF0.4OUT-REDO4-Cluster_162803	V5_UCLUSTfixed_0.90-Cluster_96224	-	-	-	-
>Glyma11g03890.2|PACid:26297724	Glyma_seq13372	F:GO:0016787	F:GO:0016787	Y (0.982 | 1-54)	C	1	V5_BLAST_0.9SELF0.4OUT-REDO4-Cluster_167446	V5_UCLUSTfixed_0.90-Cluster_100582	-	-	-	-
>Glyma11g03890.3|PACid:26297725	Glyma_seq13373	F:GO:0016787	F:GO:0016787	Y (0.982 | 1-54)	C	1	V5_BLAST_0.9SELF0.4OUT-REDO4-Cluster_167446	V5_UCLUSTfixed_0.90-Cluster_100582	-	-	-	-
>Glyma11g03890.4|PACid:26297726	Glyma_seq13374	F:GO:0016787	F:GO:0016787	Y (0.982 | 1-54)	C	1	V5_BLAST_0.9SELF0.4OUT-REDO4-Cluster_167446	V5_UCLUSTfixed_0.90-Cluster_100582	-	-	-	-
>Glyma11g09490.1|PACid:26297734	Glyma_seq13382		-	Y (0.996 | 1-51)	C	1	V5_BLAST_0.9SELF0.4OUT-REDO4-Cluster_163452	V5_UCLUSTfixed_0.90-Cluster_96883	-	-	-	-
>Glyma11g01405.1|PACid:26297761	Glyma_seq13409	F:GO:0008081; F:GO:0046872; P:GO:0015969	F:GO:0005488;P:GO:0006139;F:GO:0016787	Y (1.0 | 1-41)	C	1	V5_BLAST_0.9SELF0.4OUT-REDO4-Cluster_165331	V5_UCLUSTfixed_0.90-Cluster_98741	-	-	-	-
>Glyma11g20640.1|PACid:26297773	Glyma_seq13421		-	Y (0.941 | 1-70)	C	1	V5_BLAST_0.9SELF0.4OUT-REDO4-Cluster_166344	V5_UCLUSTfixed_0.90-Cluster_99646	-	-	-	-
>Glyma11g36690.2|PACid:26297804	Glyma_seq13452	F:GO:0003824; P:GO:0008152	F:GO:0003824;P:GO:0008152	Y (0.992 | 1-59)	C	1	V5_BLAST_0.9SELF0.4OUT-REDO4-Cluster_164175	V5_UCLUSTfixed_0.90-Cluster_97659	-	-	-	-
>Glyma11g12000.1|PACid:26297820	Glyma_seq13468	F:GO:0003723	F:GO:0003723	Y (0.987 | 1-66)	C	1	V5_BLAST_0.9SELF0.4OUT-REDO4-Cluster_163547	V5_UCLUSTfixed_0.90-Cluster_96990	-	-	-	-
>Glyma11g18401.1|PACid:26297828	Glyma_seq13476	F:GO:0003700; P:GO:0006355; C:GO:0005667	F:GO:0003700;P:GO:0009058;P:GO:0006139;C:GO:0005622	Y (0.889 | 1-41)	C	1	V5_BLAST_0.9SELF0.4OUT-REDO4-Cluster_164270	V5_UCLUSTfixed_0.90-Cluster_97745	-	-	-	-
>Glyma11g07620.1|PACid:26297842	Glyma_seq13490	F:GO:0005524	F:GO:0000166	Y (0.968 | 1-30)	C	1	V5_BLAST_0.9SELF0.4OUT-REDO4-Cluster_170629	V5_UCLUSTfixed_0.90-Cluster_100436	-	-	-	-
>Glyma11g07620.2|PACid:26297843	Glyma_seq13491	F:GO:0005524	F:GO:0000166	Y (0.968 | 1-30)	C	1	V5_BLAST_0.9SELF0.4OUT-REDO4-Cluster_170629	V5_UCLUSTfixed_0.90-Cluster_100436	-	-	-	-
>Glyma11g04020.1|PACid:26297859	Glyma_seq13507	F:GO:0003735; P:GO:0006412; C:GO:0005622; C:GO:0005840	F:GO:0005198;C:GO:0005840;P:GO:0006412	Y (0.938 | 1-42)	C	1	V5_BLAST_0.9SELF0.4OUT-REDO4-Cluster_170468	V5_UCLUSTfixed_0.90-Cluster_98904	-	-	-	-
>Glyma11g04020.2|PACid:26297860	Glyma_seq13508	F:GO:0003735; P:GO:0006412; C:GO:0005622; C:GO:0005840	F:GO:0005198;C:GO:0005840;P:GO:0006412	Y (0.975 | 1-42)	C	1	V5_BLAST_0.9SELF0.4OUT-REDO4-Cluster_170468	V5_UCLUSTfixed_0.90-Cluster_98904	-	-	-	-
>Glyma11g13040.1|PACid:26297892	Glyma_seq13538		-	Y (0.96 | 1-81)	C	1	V5_BLAST_0.9SELF0.4OUT-REDO4-Cluster_158736	V5_UCLUSTfixed_0.90-Cluster_93102	-	-	-	-
>Glyma11g03350.1|PACid:26297897	Glyma_seq13543		-	Y (0.999 | 1-45)	C	1	V5_BLAST_0.9SELF0.4OUT-REDO4-Cluster_163513	V5_UCLUSTfixed_0.90-Cluster_96953	-	-	-	-
>Glyma11g03350.2|PACid:26297898	Glyma_seq13544		-	Y (0.999 | 1-45)	C	1	V5_BLAST_0.9SELF0.4OUT-REDO4-Cluster_163513	V5_UCLUSTfixed_0.90-Cluster_96953	-	-	-	-
>Glyma11g14390.1|PACid:26297963	Glyma_seq13609	F:GO:0016491; P:GO:0008152	F:GO:0003824;P:GO:0008152	Y (1.0 | 1-41)	C	1	V5_BLAST_0.9SELF0.4OUT-REDO4-Cluster_166669	V5_UCLUSTfixed_0.90-Cluster_102495	-	-	-	-
>Glyma11g13670.1|PACid:26297974	Glyma_seq13620		-	Y (0.989 | 1-37)	C	1	V5_BLAST_0.9SELF0.4OUT-REDO4-Cluster_46398	V5_UCLUSTfixed_0.90-Cluster_103054	-	-	-	-
>Glyma11g04390.1|PACid:26297980	Glyma_seq13626	F:GO:0003824; P:GO:0008152	F:GO:0003824;P:GO:0008152	Y (0.755 | 1-58)	C	1	V5_BLAST_0.9SELF0.4OUT-REDO4-Cluster_162983	V5_UCLUSTfixed_0.90-Cluster_96416	-	-	-	-
>Glyma11g06510.1|PACid:26297989	Glyma_seq13635	F:GO:0005509; P:GO:0015979; P:GO:0042549; C:GO:0009523; C:GO:0009654; C:GO:0019898	P:GO:0006091;C:GO:0016020;P:GO:0015979;F:GO:0005488;C:GO:0009579	Y (0.998 | 1-27)	C	1	V5_BLAST_0.9SELF0.4OUT-REDO4-Cluster_165609	V5_UCLUSTfixed_0.90-Cluster_98996	-	-	-	-
>Glyma11g34900.1|PACid:26298031	Glyma_seq13677	F:GO:0042578; P:GO:0005975	P:GO:0005975;F:GO:0016787	Y (0.998 | 1-42)	C	1	V5_BLAST_0.9SELF0.4OUT-REDO4-Cluster_162764	V5_UCLUSTfixed_0.90-Cluster_96189	-	-	-	-
>Glyma11g34900.2|PACid:26298032	Glyma_seq13678	F:GO:0042578; P:GO:0005975	P:GO:0005975;F:GO:0016787	Y (0.998 | 1-42)	C	1	V5_BLAST_0.9SELF0.4OUT-REDO4-Cluster_162764	V5_UCLUSTfixed_0.90-Cluster_96189	-	-	-	-
>Glyma11g10040.1|PACid:26298058	Glyma_seq13704	P:GO:0033014; F:GO:0004418	P:GO:0009058;F:GO:0016740;P:GO:0009987	Y (0.982 | 1-29)	C	1	V5_BLAST_0.9SELF0.4OUT-REDO4-Cluster_164521	V5_UCLUSTfixed_0.90-Cluster_97999	-	-	-	-
>Glyma11g11600.1|PACid:26298061	Glyma_seq13707		-	Y (0.952 | 1-42)	C	1	V5_BLAST_0.9SELF0.4OUT-REDO4-Cluster_166207	V5_UCLUSTfixed_0.90-Cluster_97169	-	-	-	-
>Glyma11g21756.1|PACid:26298062	Glyma_seq13708	P:GO:0015979; C:GO:0009522; C:GO:0009538	C:GO:0016020;P:GO:0015979;C:GO:0009579	Y (0.998 | 1-41)	C	1	V5_BLAST_0.9SELF0.4OUT-REDO4-Cluster_164357	V5_UCLUSTfixed_0.90-Cluster_58354	-	-	-	-
>Glyma11g11813.1|PACid:26298072	Glyma_seq13718		-	Y (0.92 | 1-61)	C	1	V5_BLAST_0.9SELF0.4OUT-REDO4-Cluster_162526	V5_UCLUSTfixed_0.90-Cluster_79845	-	-	-	-
>Glyma11g14210.1|PACid:26298078	Glyma_seq13724	F:GO:0005215; P:GO:0006814; P:GO:0055085; C:GO:0016020	C:GO:0016020;P:GO:0006810;F:GO:0005215	Y (0.999 | 1-71)	C	1	V5_BLAST_0.9SELF0.4OUT-REDO4-Cluster_163909	V5_UCLUSTfixed_0.90-Cluster_97380	-	-	-	-
>Glyma11g09920.1|PACid:26298086	Glyma_seq13732		-	Y (0.999 | 1-41)	C	1	V5_BLAST_0.9SELF0.4OUT-REDO4-Cluster_163915	V5_UCLUSTfixed_0.90-Cluster_97386	-	-	-	-
>Glyma11g15975.1|PACid:26298096	Glyma_seq13742		-	Y (0.992 | 1-21)	C	1	V5_BLAST_0.9SELF0.4OUT-REDO4-Cluster_49902	V5_UCLUSTfixed_0.90-Cluster_19608	-	-	-	-
>Glyma11g18640.1|PACid:26298103	Glyma_seq13749		-	Y (0.998 | 1-41)	C	1	V5_BLAST_0.9SELF0.4OUT-REDO4-Cluster_164010	V5_UCLUSTfixed_0.90-Cluster_97494	-	-	-	-
>Glyma11g11860.3|PACid:26298128	Glyma_seq13774		-	Y (0.971 | 1-52)	C	1	V5_BLAST_0.9SELF0.4OUT-REDO4-Cluster_163940	V5_UCLUSTfixed_0.90-Cluster_97417	-	-	-	-
>Glyma11g11860.1|PACid:26298129	Glyma_seq13775		-	Y (0.971 | 1-52)	C	1	V5_BLAST_0.9SELF0.4OUT-REDO4-Cluster_163940	V5_UCLUSTfixed_0.90-Cluster_97417	-	-	-	-
>Glyma11g11860.4|PACid:26298130	Glyma_seq13776		-	Y (0.971 | 1-52)	C	1	V5_BLAST_0.9SELF0.4OUT-REDO4-Cluster_163940	V5_UCLUSTfixed_0.90-Cluster_97417	-	-	-	-
>Glyma11g11860.2|PACid:26298131	Glyma_seq13777		-	Y (0.971 | 1-52)	C	1	V5_BLAST_0.9SELF0.4OUT-REDO4-Cluster_163940	V5_UCLUSTfixed_0.90-Cluster_97417	-	-	-	-
>Glyma11g31660.1|PACid:26298135	Glyma_seq13781		-	Y (0.995 | 1-62)	C	1	V5_BLAST_0.9SELF0.4OUT-REDO4-Cluster_163965	V5_UCLUSTfixed_0.90-Cluster_97444	-	-	-	-
>Glyma11g31660.2|PACid:26298136	Glyma_seq13782		-	Y (0.995 | 1-62)	C	1	V5_BLAST_0.9SELF0.4OUT-REDO4-Cluster_163965	V5_UCLUSTfixed_0.90-Cluster_97444	-	-	-	-
>Glyma11g07480.1|PACid:26298138	Glyma_seq13784		-	Y (0.927 | 1-72)	C	1	V5_BLAST_0.9SELF0.4OUT-REDO4-Cluster_163732	V5_UCLUSTfixed_0.90-Cluster_97188	-	-	-	-
>Glyma11g12070.1|PACid:26298139	Glyma_seq13785		-	Y (0.995 | 1-54)	C	1	V5_BLAST_0.9SELF0.4OUT-REDO4-Cluster_163545	V5_UCLUSTfixed_0.90-Cluster_96989	-	-	-	-
>Glyma11g14485.1|PACid:26298143	Glyma_seq13789		-	Y (0.994 | 1-82)	C	1	V5_BLAST_0.9SELF0.4OUT-REDO4-Cluster_48848	V5_UCLUSTfixed_0.90-Cluster_19166	-	-	-	-
>Glyma11g30140.1|PACid:26298234	Glyma_seq13880		-	Y (0.999 | 1-41)	C	1	V5_BLAST_0.9SELF0.4OUT-REDO4-Cluster_166692	V5_UCLUSTfixed_0.90-Cluster_99984	-	-	-	-
>Glyma11g12870.1|PACid:26298235	Glyma_seq13881	P:GO:0019288; P:GO:0055114	P:GO:0006629;P:GO:0009058;P:GO:0044763;P:GO:0044711;P:GO:0009987	Y (0.994 | 1-40)	C	1	V5_BLAST_0.9SELF0.4OUT-REDO4-Cluster_168414	V5_UCLUSTfixed_0.90-Cluster_97038	-	-	-	-
>Glyma11g12870.2|PACid:26298236	Glyma_seq13882	P:GO:0019288; P:GO:0055114	P:GO:0006629;P:GO:0009058;P:GO:0044763;P:GO:0044711;P:GO:0009987	Y (0.994 | 1-40)	C	1	V5_BLAST_0.9SELF0.4OUT-REDO4-Cluster_168414	V5_UCLUSTfixed_0.90-Cluster_97038	-	-	-	-
>Glyma11g19820.1|PACid:26298254	Glyma_seq13900	P:GO:0006412; C:GO:0005840; C:GO:0005622; F:GO:0003735	F:GO:0005198;C:GO:0005840;P:GO:0006412	Y (0.997 | 1-52)	C	1	V5_BLAST_0.9SELF0.4OUT-REDO4-Cluster_165422	V5_UCLUSTfixed_0.90-Cluster_97477	-	-	-	-
>Glyma11g15480.3|PACid:26298267	Glyma_seq13913	P:GO:0006355; C:GO:0005634; F:GO:0030528	C:GO:0005634;P:GO:0009058;P:GO:0006139	Y (0.721 | 1-41)	C	1	V5_BLAST_0.9SELF0.4OUT-REDO4-Cluster_163929	V5_UCLUSTfixed_0.90-Cluster_97402	-	-	-	-
>Glyma11g15480.4|PACid:26298268	Glyma_seq13914	P:GO:0006355; C:GO:0005634; F:GO:0030528	C:GO:0005634;P:GO:0009058;P:GO:0006139	Y (0.721 | 1-41)	C	1	V5_BLAST_0.9SELF0.4OUT-REDO4-Cluster_163929	V5_UCLUSTfixed_0.90-Cluster_97402	-	-	-	-
>Glyma11g15480.5|PACid:26298269	Glyma_seq13915	P:GO:0006355; C:GO:0005634; F:GO:0030528	C:GO:0005634;P:GO:0009058;P:GO:0006139	Y (0.821 | 1-91)	C	1	V5_BLAST_0.9SELF0.4OUT-REDO4-Cluster_163929	V5_UCLUSTfixed_0.90-Cluster_97402	-	-	-	-
>Glyma11g15480.2|PACid:26298270	Glyma_seq13916	P:GO:0006355; C:GO:0005634; F:GO:0030528	C:GO:0005634;P:GO:0009058;P:GO:0006139	Y (0.821 | 1-91)	C	1	V5_BLAST_0.9SELF0.4OUT-REDO4-Cluster_163929	V5_UCLUSTfixed_0.90-Cluster_97402	-	-	-	-
>Glyma0165s00200.1|PACid:26298310	Glyma_seq13956	F:GO:2001070; P:GO:0005975; F:GO:0003824	P:GO:0005975;F:GO:0003824;F:GO:0030246	Y (0.98 | 1-29)	C	1	V5_BLAST_0.9SELF0.4OUT-REDO4-Cluster_168632	V5_UCLUSTfixed_0.90-Cluster_99969	-	-	-	-
>Glyma06g11920.1|PACid:26298353	Glyma_seq13999	F:GO:0016491; F:GO:0051537; P:GO:0055114; F:GO:0010277	F:GO:0003824;P:GO:0008152;F:GO:0005488;P:GO:0044710	Y (0.999 | 1-34)	C	1	V5_BLAST_0.9SELF0.4OUT-REDO4-Cluster_165562	V5_UCLUSTfixed_0.90-Cluster_98937	-	-	-	-
>Glyma06g04320.1|PACid:26298358	Glyma_seq14004		-	Y (1.0 | 1-21)	C	1	V5_BLAST_0.9SELF0.4OUT-REDO4-Cluster_51214	V5_UCLUSTfixed_0.90-Cluster_96992	-	-	-	-
>Glyma06g11470.1|PACid:26298373	Glyma_seq14019	F:GO:0005515; F:GO:0005543	F:GO:0005515;F:GO:0008289	Y (0.958 | 1-60)	C	1	V5_BLAST_0.9SELF0.4OUT-REDO4-Cluster_169093	V5_UCLUSTfixed_0.90-Cluster_101907	-	-	-	-
>Glyma06g11470.2|PACid:26298374	Glyma_seq14020	F:GO:0005515; F:GO:0005543	F:GO:0005515;F:GO:0008289	Y (0.958 | 1-60)	C	1	V5_BLAST_0.9SELF0.4OUT-REDO4-Cluster_169093	V5_UCLUSTfixed_0.90-Cluster_101907	-	-	-	-
>Glyma06g20990.1|PACid:26298431	Glyma_seq14077		-	Y (0.997 | 1-41)	C	1	V5_BLAST_0.9SELF0.4OUT-REDO4-Cluster_164537	V5_UCLUSTfixed_0.90-Cluster_98017	-	-	-	-
>Glyma06g04020.1|PACid:26298457	Glyma_seq14103		-	Y (0.762 | 1-57)	C	1	V5_BLAST_0.9SELF0.4OUT-REDO4-Cluster_163276	V5_UCLUSTfixed_0.90-Cluster_96711	-	-	-	-
>Glyma06g43546.1|PACid:26298461	Glyma_seq14107	F:GO:0004455; P:GO:0009082; P:GO:0055114; P:GO:0008652; F:GO:0016491	F:GO:0003824;P:GO:0009058;P:GO:0044763;P:GO:0044711;P:GO:0009987	Y (1.0 | 1-51)	C	1	V5_BLAST_0.9SELF0.4OUT-REDO4-Cluster_53960	V5_UCLUSTfixed_0.90-Cluster_99026	-	-	-	-
>Glyma06g14090.1|PACid:26298475	Glyma_seq14121		-	Y (0.949 | 1-30)	C	1	V5_BLAST_0.9SELF0.4OUT-REDO4-Cluster_168411	V5_UCLUSTfixed_0.90-Cluster_54809	-	-	-	-
>Glyma06g12370.1|PACid:26298498	Glyma_seq14144		-	Y (0.699 | 1-70)	C	1	V5_BLAST_0.9SELF0.4OUT-REDO4-Cluster_163222	V5_UCLUSTfixed_0.90-Cluster_96649	-	-	-	-
>Glyma06g09880.1|PACid:26298516	Glyma_seq14162	F:GO:0004347; P:GO:0006094; P:GO:0006096	P:GO:0005975;P:GO:0006091;F:GO:0003824;P:GO:0009056;P:GO:0009058;P:GO:0044711;P:GO:0006139;P:GO:0044723;P:GO:0044712	Y (0.999 | 1-21)	C	1	V5_BLAST_0.9SELF0.4OUT-REDO4-Cluster_163632	V5_UCLUSTfixed_0.90-Cluster_96688	-	-	-	-
>Glyma06g09880.2|PACid:26298517	Glyma_seq14163	F:GO:0004347; P:GO:0006094; P:GO:0006096	P:GO:0005975;P:GO:0006091;F:GO:0003824;P:GO:0009056;P:GO:0009058;P:GO:0044711;P:GO:0006139;P:GO:0044723;P:GO:0044712	Y (0.999 | 1-21)	C	1	V5_BLAST_0.9SELF0.4OUT-REDO4-Cluster_163632	V5_UCLUSTfixed_0.90-Cluster_96688	-	-	-	-
>Glyma06g16835.1|PACid:26298522	Glyma_seq14168		-	Y (0.856 | 1-50)	C	1	V5_BLAST_0.9SELF0.4OUT-REDO4-Cluster_170395	V5_UCLUSTfixed_0.90-Cluster_97635	-	UniqueCluster_1804	-	X
>Glyma06g16835.2|PACid:26298523	Glyma_seq14169		-	Y (0.856 | 1-50)	C	1	V5_BLAST_0.9SELF0.4OUT-REDO4-Cluster_170395	V5_UCLUSTfixed_0.90-Cluster_97635	-	UniqueCluster_1804	-	X
>Glyma06g29565.1|PACid:26298531	Glyma_seq14177		-	Y (0.939 | 1-64)	C	1	V5_BLAST_0.9SELF0.4OUT-REDO4-Cluster_170715	V5_UCLUSTfixed_0.90-Cluster_90557	-	-	-	-
>Glyma06g01210.2|PACid:26298533	Glyma_seq14179	P:GO:0046854; F:GO:0004437	P:GO:0006629;P:GO:0044763;P:GO:0009987	Y (0.937 | 1-37)	C	1	V5_BLAST_0.9SELF0.4OUT-REDO4-Cluster_163571	V5_UCLUSTfixed_0.90-Cluster_97015	-	-	-	-
>Glyma06g01210.3|PACid:26298534	Glyma_seq14180	P:GO:0046854; F:GO:0004437	P:GO:0006629;P:GO:0044763;P:GO:0009987	Y (0.937 | 1-37)	C	1	V5_BLAST_0.9SELF0.4OUT-REDO4-Cluster_163571	V5_UCLUSTfixed_0.90-Cluster_97015	-	-	-	-
>Glyma06g15510.1|PACid:26298539	Glyma_seq14185	P:GO:0006807; F:GO:0004086	P:GO:0008152	Y (0.951 | 1-42)	C	1	V5_BLAST_0.9SELF0.4OUT-REDO4-Cluster_166162	V5_UCLUSTfixed_0.90-Cluster_99474	-	-	-	-
>Glyma06g15510.4|PACid:26298540	Glyma_seq14186	P:GO:0006807; F:GO:0004086	P:GO:0008152	Y (0.951 | 1-42)	C	1	V5_BLAST_0.9SELF0.4OUT-REDO4-Cluster_41400	V5_UCLUSTfixed_0.90-Cluster_99474	-	-	-	-
>Glyma06g15510.2|PACid:26298541	Glyma_seq14187	P:GO:0006807; F:GO:0004086	P:GO:0008152	Y (0.951 | 1-42)	C	1	V5_BLAST_0.9SELF0.4OUT-REDO4-Cluster_41400	V5_UCLUSTfixed_0.90-Cluster_99474	-	-	-	-
>Glyma06g15510.5|PACid:26298542	Glyma_seq14188	P:GO:0006807; F:GO:0004086	P:GO:0008152	Y (0.951 | 1-42)	C	1	V5_BLAST_0.9SELF0.4OUT-REDO4-Cluster_166162	V5_UCLUSTfixed_0.90-Cluster_99474	-	-	-	-
>Glyma06g15510.3|PACid:26298543	Glyma_seq14189	P:GO:0006807; F:GO:0004086	P:GO:0008152	Y (0.951 | 1-42)	C	1	V5_BLAST_0.9SELF0.4OUT-REDO4-Cluster_41400	V5_UCLUSTfixed_0.90-Cluster_99474	-	-	-	-
>Glyma06g41500.3|PACid:26298546	Glyma_seq14192		-	Y (0.971 | 1-39)	C	1	V5_BLAST_0.9SELF0.4OUT-REDO4-Cluster_158047	V5_UCLUSTfixed_0.90-Cluster_98354	-	-	-	-
>Glyma06g41500.1|PACid:26298547	Glyma_seq14193		-	Y (0.971 | 1-39)	C	1	V5_BLAST_0.9SELF0.4OUT-REDO4-Cluster_158047	V5_UCLUSTfixed_0.90-Cluster_98354	-	-	-	-
>Glyma06g48340.1|PACid:26298556	Glyma_seq14202	F:GO:0016787	F:GO:0016787	Y (1.0 | 1-51)	C	1	V5_BLAST_0.9SELF0.4OUT-REDO4-Cluster_167737	V5_UCLUSTfixed_0.90-Cluster_96769	-	-	-	-
>Glyma06g37960.2|PACid:26298562	Glyma_seq14208	P:GO:0009103	P:GO:0005975;P:GO:0006629;P:GO:0009058;P:GO:0044763;P:GO:0044711;P:GO:0009987;P:GO:0044723	Y (0.905 | 1-60)	C	1	V5_BLAST_0.9SELF0.4OUT-REDO4-Cluster_164473	V5_UCLUSTfixed_0.90-Cluster_97952	-	-	-	-
>Glyma06g37915.1|PACid:26298576	Glyma_seq14222		-	Y (0.98 | 1-51)	C	1	V5_BLAST_0.9SELF0.4OUT-REDO4-Cluster_56242	V5_UCLUSTfixed_0.90-Cluster_21864	-	-	-	-
>Glyma06g32741.1|PACid:26298581	Glyma_seq14227		-	Y (1.0 | 1-50)	C	1	V5_BLAST_0.9SELF0.4OUT-REDO4-Cluster_149409	V5_UCLUSTfixed_0.90-Cluster_21057	-	-	-	-
>Glyma06g07560.1|PACid:26298633	Glyma_seq14279		-	Y (1.0 | 1-31)	C	1	V5_BLAST_0.9SELF0.4OUT-REDO4-Cluster_149961	V5_UCLUSTfixed_0.90-Cluster_54698	-	-	-	-
>Glyma06g17640.1|PACid:26298643	Glyma_seq14289	F:GO:0016790; P:GO:0006633	P:GO:0006629;P:GO:0009058;P:GO:0044763;P:GO:0044711;P:GO:0009987;F:GO:0016787	Y (0.997 | 1-52)	C	1	V5_BLAST_0.9SELF0.4OUT-REDO4-Cluster_164461	V5_UCLUSTfixed_0.90-Cluster_91851	-	-	-	-
>Glyma06g25880.1|PACid:26298682	Glyma_seq14328	P:GO:0046854; F:GO:0004437	P:GO:0006629;P:GO:0044763;P:GO:0009987	Y (0.997 | 1-36)	C	1	V5_BLAST_0.9SELF0.4OUT-REDO4-Cluster_162363	V5_UCLUSTfixed_0.90-Cluster_95772	-	-	-	-
>Glyma06g25880.2|PACid:26298683	Glyma_seq14329	P:GO:0046854; F:GO:0004437	P:GO:0006629;P:GO:0044763;P:GO:0009987	Y (0.997 | 1-36)	C	1	V5_BLAST_0.9SELF0.4OUT-REDO4-Cluster_162363	V5_UCLUSTfixed_0.90-Cluster_95772	-	-	-	-
>Glyma06g37250.2|PACid:26298736	Glyma_seq14382	F:GO:0005507; F:GO:0016531; P:GO:0006825; C:GO:0005758	C:GO:0005739;F:GO:0005488;P:GO:0006810	Y (0.945 | 1-30)	C	1	V5_BLAST_0.9SELF0.4OUT-REDO4-Cluster_157994	V5_UCLUSTfixed_0.90-Cluster_85186	-	-	-	-
>Glyma06g37250.1|PACid:26298737	Glyma_seq14383	F:GO:0005507; F:GO:0016531; P:GO:0006825; C:GO:0005758	C:GO:0005739;F:GO:0005488;P:GO:0006810	Y (0.945 | 1-30)	C	1	V5_BLAST_0.9SELF0.4OUT-REDO4-Cluster_157994	V5_UCLUSTfixed_0.90-Cluster_85186	-	-	-	-
>Glyma06g13640.1|PACid:26298754	Glyma_seq14400		-	Y (0.994 | 1-36)	C	1	V5_BLAST_0.9SELF0.4OUT-REDO4-Cluster_163123	V5_UCLUSTfixed_0.90-Cluster_96547	-	-	-	-
>Glyma06g08670.1|PACid:26298756	Glyma_seq14402	F:GO:0016740; F:GO:0030170; P:GO:0009058; F:GO:0016769; F:GO:0008483; P:GO:0006520	P:GO:0009058;P:GO:0044763;F:GO:0016740;F:GO:0005488;P:GO:0009987	Y (0.995 | 1-35)	C	1	V5_BLAST_0.9SELF0.4OUT-REDO4-Cluster_166629	V5_UCLUSTfixed_0.90-Cluster_99911	-	-	-	-
>Glyma06g08670.2|PACid:26298757	Glyma_seq14403	F:GO:0016740; F:GO:0030170; P:GO:0009058; F:GO:0016769; F:GO:0008483; P:GO:0006520	P:GO:0009058;P:GO:0044763;F:GO:0016740;F:GO:0005488;P:GO:0009987	Y (0.995 | 1-35)	C	1	V5_BLAST_0.9SELF0.4OUT-REDO4-Cluster_52442	V5_UCLUSTfixed_0.90-Cluster_99911	-	-	-	-
>Glyma06g16700.1|PACid:26298772	Glyma_seq14418	F:GO:0003924; F:GO:0005525	F:GO:0000166;F:GO:0016787	Y (0.999 | 1-61)	C	1	V5_BLAST_0.9SELF0.4OUT-REDO4-Cluster_164146	V5_UCLUSTfixed_0.90-Cluster_97632	-	-	-	-
>Glyma06g08820.1|PACid:26298800	Glyma_seq14446	F:GO:0015018; C:GO:0016020	C:GO:0016020;F:GO:0016740	Y (0.91 | 1-21)	C	1	V5_BLAST_0.9SELF0.4OUT-REDO4-Cluster_163666	V5_UCLUSTfixed_0.90-Cluster_97122	-	-	-	-
>Glyma06g42170.1|PACid:26298802	Glyma_seq14448	F:GO:0016491; P:GO:0008152; F:GO:0004097; P:GO:0055114	F:GO:0003824;P:GO:0008152;P:GO:0044710	Y (0.998 | 1-41)	C	1	V5_BLAST_0.9SELF0.4OUT-REDO4-Cluster_167018	V5_UCLUSTfixed_0.90-Cluster_100222	-	-	-	-
>Glyma06g13320.2|PACid:26298864	Glyma_seq14510	F:GO:0004672; F:GO:0005524; P:GO:0006468; F:GO:0005198; C:GO:0009507	F:GO:0000166;P:GO:0006464;F:GO:0005198;F:GO:0016301;C:GO:0009536	Y (0.983 | 1-54)	C	1	V5_BLAST_0.9SELF0.4OUT-REDO4-Cluster_163105	V5_UCLUSTfixed_0.90-Cluster_96534	-	-	-	-
>Glyma06g13320.3|PACid:26298865	Glyma_seq14511	F:GO:0004672; F:GO:0005524; P:GO:0006468; F:GO:0005198; C:GO:0009507	F:GO:0000166;P:GO:0006464;F:GO:0005198;F:GO:0016301;C:GO:0009536	Y (0.983 | 1-54)	C	1	V5_BLAST_0.9SELF0.4OUT-REDO4-Cluster_163105	V5_UCLUSTfixed_0.90-Cluster_96534	-	-	-	-
>Glyma06g13320.1|PACid:26298866	Glyma_seq14512	F:GO:0004672; F:GO:0005524; P:GO:0006468; F:GO:0005198; C:GO:0009507	F:GO:0000166;P:GO:0006464;F:GO:0005198;F:GO:0016301;C:GO:0009536	Y (0.983 | 1-54)	C	1	V5_BLAST_0.9SELF0.4OUT-REDO4-Cluster_163105	V5_UCLUSTfixed_0.90-Cluster_96534	-	-	-	-
>Glyma06g14930.1|PACid:26298875	Glyma_seq14521	F:GO:0003723; F:GO:0004809; P:GO:0008033	F:GO:0003723;F:GO:0016740;P:GO:0006139	Y (1.0 | 1-34)	C	1	V5_BLAST_0.9SELF0.4OUT-REDO4-Cluster_162744	V5_UCLUSTfixed_0.90-Cluster_96167	-	-	-	-
>Glyma06g42800.1|PACid:26298900	Glyma_seq14546	F:GO:0031072	F:GO:0005515	Y (0.997 | 1-50)	C	1	V5_BLAST_0.9SELF0.4OUT-REDO4-Cluster_162652	V5_UCLUSTfixed_0.90-Cluster_96075	-	-	-	-
>Glyma06g02100.1|PACid:26298917	Glyma_seq14563		-	Y (0.998 | 1-52)	C	1	V5_BLAST_0.9SELF0.4OUT-REDO4-Cluster_56450	V5_UCLUSTfixed_0.90-Cluster_98924	-	-	-	-
>Glyma06g16600.1|PACid:26298922	Glyma_seq14568		-	Y (0.999 | 1-41)	C	1	V5_BLAST_0.9SELF0.4OUT-REDO4-Cluster_164143	V5_UCLUSTfixed_0.90-Cluster_97630	-	-	-	-
>Glyma06g16600.2|PACid:26298923	Glyma_seq14569		-	Y (0.999 | 1-41)	C	1	V5_BLAST_0.9SELF0.4OUT-REDO4-Cluster_164143	V5_UCLUSTfixed_0.90-Cluster_97630	-	-	-	-
>Glyma06g12420.1|PACid:26298929	Glyma_seq14575	F:GO:0016655; P:GO:0055114	F:GO:0003824;P:GO:0008152;P:GO:0044710	Y (0.988 | 1-36)	C	1	V5_BLAST_0.9SELF0.4OUT-REDO4-Cluster_165560	V5_UCLUSTfixed_0.90-Cluster_98933	-	-	-	-
>Glyma06g45100.3|PACid:26298968	Glyma_seq14614	F:GO:0003824	F:GO:0003824	Y (0.86 | 1-71)	C	1	V5_BLAST_0.9SELF0.4OUT-REDO4-Cluster_169294	V5_UCLUSTfixed_0.90-Cluster_97175	-	-	-	-
>Glyma06g45100.1|PACid:26298969	Glyma_seq14615	F:GO:0003824	F:GO:0003824	Y (0.86 | 1-71)	C	1	V5_BLAST_0.9SELF0.4OUT-REDO4-Cluster_169294	V5_UCLUSTfixed_0.90-Cluster_97175	-	-	-	-
>Glyma06g45100.2|PACid:26298970	Glyma_seq14616	F:GO:0003824	F:GO:0003824	Y (0.86 | 1-71)	C	1	V5_BLAST_0.9SELF0.4OUT-REDO4-Cluster_169294	V5_UCLUSTfixed_0.90-Cluster_97175	-	-	-	-
>Glyma06g16300.1|PACid:26298997	Glyma_seq14643		-	Y (0.966 | 1-29)	C	1	V5_BLAST_0.9SELF0.4OUT-REDO4-Cluster_160480	V5_UCLUSTfixed_0.90-Cluster_94529	-	-	UniqueCluster_3197	X
>Glyma06g48310.1|PACid:26299007	Glyma_seq14653	F:GO:0005524; F:GO:0016773; P:GO:0006139	F:GO:0000166;F:GO:0016740;P:GO:0006139	Y (0.99 | 1-21)	C	1	V5_BLAST_0.9SELF0.4OUT-REDO4-Cluster_165674	V5_UCLUSTfixed_0.90-Cluster_99049	-	-	-	-
>Glyma06g05850.1|PACid:26299023	Glyma_seq14669		-	Y (0.91 | 1-35)	C	1	V5_BLAST_0.9SELF0.4OUT-REDO4-Cluster_163646	V5_UCLUSTfixed_0.90-Cluster_97095	-	-	-	-
>Glyma06g45400.1|PACid:26299025	Glyma_seq14671		-	Y (0.982 | 1-71)	C	1	V5_BLAST_0.9SELF0.4OUT-REDO4-Cluster_53932	V5_UCLUSTfixed_0.90-Cluster_96826	-	-	-	-
>Glyma06g07330.1|PACid:26299035	Glyma_seq14681	F:GO:0003700; F:GO:0043565; P:GO:0006355	F:GO:0003677;F:GO:0003700;P:GO:0009058;P:GO:0006139	Y (0.999 | 1-61)	C	1	V5_BLAST_0.9SELF0.4OUT-REDO4-Cluster_169201	V5_UCLUSTfixed_0.90-Cluster_97137	-	-	-	-
>Glyma06g17360.1|PACid:26299037	Glyma_seq14683	F:GO:0005524; F:GO:0008134; P:GO:0006355; F:GO:0005515; P:GO:0019538; F:GO:0016887; P:GO:0006289; F:GO:0004518; F:GO:0003677	F:GO:0000166;P:GO:0019538;F:GO:0003677;F:GO:0005515;F:GO:0004518;P:GO:0009058;P:GO:0006259;P:GO:0006950	Y (0.875 | 1-51)	C	1	V5_BLAST_0.9SELF0.4OUT-REDO4-Cluster_157049	V5_UCLUSTfixed_0.90-Cluster_102476	-	-	-	-
>Glyma06g02351.1|PACid:26299042	Glyma_seq14688		-	Y (0.982 | 1-30)	C	1	V5_BLAST_0.9SELF0.4OUT-REDO4-Cluster_165556	V5_UCLUSTfixed_0.90-Cluster_98929	-	-	UniqueCluster_731	X
>Glyma06g12160.1|PACid:26299045	Glyma_seq14691	P:GO:0006284; F:GO:0003684; F:GO:0008534; P:GO:0006289	F:GO:0003677;F:GO:0004518;P:GO:0006259;P:GO:0006950	Y (0.984 | 1-23)	C	1	V5_BLAST_0.9SELF0.4OUT-REDO4-Cluster_170021	V5_UCLUSTfixed_0.90-Cluster_96653	-	-	-	-
>Glyma06g19710.1|PACid:26299047	Glyma_seq14693		-	Y (0.985 | 1-62)	C	1	V5_BLAST_0.9SELF0.4OUT-REDO4-Cluster_163181	V5_UCLUSTfixed_0.90-Cluster_96607	-	-	-	-
>Glyma06g19710.2|PACid:26299048	Glyma_seq14694		-	Y (0.985 | 1-62)	C	1	V5_BLAST_0.9SELF0.4OUT-REDO4-Cluster_163181	V5_UCLUSTfixed_0.90-Cluster_96607	-	-	-	-
>Glyma06g24470.1|PACid:26299049	Glyma_seq14695		-	Y (0.999 | 1-51)	C	1	V5_BLAST_0.9SELF0.4OUT-REDO4-Cluster_170341	V5_UCLUSTfixed_0.90-Cluster_90545	-	-	-	-
>Glyma06g24470.2|PACid:26299050	Glyma_seq14696		-	Y (0.999 | 1-51)	C	1	V5_BLAST_0.9SELF0.4OUT-REDO4-Cluster_170341	V5_UCLUSTfixed_0.90-Cluster_90545	-	-	-	-
>Glyma06g18861.2|PACid:26299069	Glyma_seq14715		-	Y (0.993 | 1-21)	C	1	V5_BLAST_0.9SELF0.4OUT-REDO4-Cluster_166981	V5_UCLUSTfixed_0.90-Cluster_100201	-	-	-	-
>Glyma06g18861.3|PACid:26299070	Glyma_seq14716		-	Y (0.993 | 1-21)	C	1	V5_BLAST_0.9SELF0.4OUT-REDO4-Cluster_166981	V5_UCLUSTfixed_0.90-Cluster_100201	-	-	-	-
>Glyma06g15755.1|PACid:26299078	Glyma_seq14724	F:GO:0005524; F:GO:0009378; P:GO:0006281; P:GO:0006310	F:GO:0000166;P:GO:0006259;P:GO:0006950;F:GO:0016787	Y (0.957 | 1-62)	C	1	V5_BLAST_0.9SELF0.4OUT-REDO4-Cluster_163756	V5_UCLUSTfixed_0.90-Cluster_97216	-	-	-	-
>Glyma06g15755.2|PACid:26299079	Glyma_seq14725	F:GO:0005524; F:GO:0009378; P:GO:0006281; P:GO:0006310	F:GO:0000166;P:GO:0006259;P:GO:0006950;F:GO:0016787	Y (0.957 | 1-62)	C	1	V5_BLAST_0.9SELF0.4OUT-REDO4-Cluster_163756	V5_UCLUSTfixed_0.90-Cluster_97216	-	-	-	-
>Glyma06g00510.1|PACid:26299089	Glyma_seq14735	F:GO:0008483; F:GO:0030170	F:GO:0016740;F:GO:0005488	Y (0.997 | 1-25)	C	1	V5_BLAST_0.9SELF0.4OUT-REDO4-Cluster_163128	V5_UCLUSTfixed_0.90-Cluster_96556	-	-	-	-
>Glyma06g21210.1|PACid:26299094	Glyma_seq14740	F:GO:0004672; F:GO:0005524; P:GO:0006468	F:GO:0000166;P:GO:0006464;F:GO:0016301	Y (0.904 | 1-25)	C	1	V5_BLAST_0.9SELF0.4OUT-REDO4-Cluster_170233	V5_UCLUSTfixed_0.90-Cluster_102939	-	-	-	-
>Glyma06g09740.2|PACid:26299100	Glyma_seq14746		-	Y (0.999 | 1-55)	C	1	V5_BLAST_0.9SELF0.4OUT-REDO4-Cluster_157499	V5_UCLUSTfixed_0.90-Cluster_92243	-	-	-	-
>Glyma06g14000.1|PACid:26299104	Glyma_seq14750		-	Y (0.981 | 1-39)	C	1	V5_BLAST_0.9SELF0.4OUT-REDO4-Cluster_163115	V5_UCLUSTfixed_0.90-Cluster_96541	-	-	-	-
>Glyma06g14140.1|PACid:26299105	Glyma_seq14751	F:GO:0005488; P:GO:0044238	P:GO:0008152;F:GO:0005488	Y (0.983 | 1-25)	C	1	V5_BLAST_0.9SELF0.4OUT-REDO4-Cluster_163111	V5_UCLUSTfixed_0.90-Cluster_96539	-	-	-	-
>Glyma06g14140.2|PACid:26299106	Glyma_seq14752	F:GO:0005488; P:GO:0044238	P:GO:0008152;F:GO:0005488	Y (0.983 | 1-25)	C	1	V5_BLAST_0.9SELF0.4OUT-REDO4-Cluster_163111	V5_UCLUSTfixed_0.90-Cluster_96539	-	-	-	-
>Glyma06g03690.1|PACid:26299111	Glyma_seq14757	F:GO:0008725; P:GO:0006284	P:GO:0006259;P:GO:0006950;F:GO:0016787	Y (0.986 | 1-24)	C	1	V5_BLAST_0.9SELF0.4OUT-REDO4-Cluster_170155	V5_UCLUSTfixed_0.90-Cluster_96722	-	-	-	-
>Glyma06g10630.1|PACid:26299113	Glyma_seq14759		-	Y (0.832 | 1-51)	C	1	V5_BLAST_0.9SELF0.4OUT-REDO4-Cluster_163246	V5_UCLUSTfixed_0.90-Cluster_96682	-	-	UniqueCluster_2106	X
>Glyma06g31561.1|PACid:26299117	Glyma_seq14763	F:GO:0003676; P:GO:0006810	F:GO:0003676;P:GO:0006810	Y (0.968 | 1-39)	C	1	V5_BLAST_0.9SELF0.4OUT-REDO4-Cluster_47484	V5_UCLUSTfixed_0.90-Cluster_55563	-	-	-	-
>Glyma06g15540.1|PACid:26299120	Glyma_seq14766	F:GO:0005516; P:GO:0015979; C:GO:0009522; C:GO:0042651	F:GO:0005515;C:GO:0016020;P:GO:0015979;C:GO:0009579	Y (0.69 | 1-42)	C	1	V5_BLAST_0.9SELF0.4OUT-REDO4-Cluster_163763	V5_UCLUSTfixed_0.90-Cluster_97222	-	-	-	-
>Glyma06g15540.2|PACid:26299121	Glyma_seq14767	F:GO:0005516; P:GO:0015979; C:GO:0009522; C:GO:0042651	F:GO:0005515;C:GO:0016020;P:GO:0015979;C:GO:0009579	Y (0.69 | 1-42)	C	1	V5_BLAST_0.9SELF0.4OUT-REDO4-Cluster_163763	V5_UCLUSTfixed_0.90-Cluster_97222	-	-	-	-
>Glyma06g15000.1|PACid:26299178	Glyma_seq14824	F:GO:0008138; P:GO:0006470	P:GO:0006464;F:GO:0016787	Y (0.979 | 1-57)	C	1	V5_BLAST_0.9SELF0.4OUT-REDO4-Cluster_166937	V5_UCLUSTfixed_0.90-Cluster_96165	-	-	-	-
>Glyma06g13100.4|PACid:26299180	Glyma_seq14826	F:GO:0003677; F:GO:0003700; F:GO:0016987; P:GO:0006352; P:GO:0006355	F:GO:0003677;F:GO:0003700;P:GO:0009058;P:GO:0006139	Y (0.999 | 1-29)	C	1	V5_BLAST_0.9SELF0.4OUT-REDO4-Cluster_163102	V5_UCLUSTfixed_0.90-Cluster_96531	-	-	-	-
>Glyma06g13100.5|PACid:26299181	Glyma_seq14827	F:GO:0003677; F:GO:0003700; F:GO:0016987; P:GO:0006352; P:GO:0006355	F:GO:0003677;F:GO:0003700;P:GO:0009058;P:GO:0006139	Y (0.999 | 1-29)	C	1	V5_BLAST_0.9SELF0.4OUT-REDO4-Cluster_163102	V5_UCLUSTfixed_0.90-Cluster_96531	-	-	-	-
>Glyma06g13100.2|PACid:26299182	Glyma_seq14828	F:GO:0003677; F:GO:0003700; F:GO:0016987; P:GO:0006352; P:GO:0006355	F:GO:0003677;F:GO:0003700;P:GO:0009058;P:GO:0006139	Y (0.999 | 1-29)	C	1	V5_BLAST_0.9SELF0.4OUT-REDO4-Cluster_163102	V5_UCLUSTfixed_0.90-Cluster_96531	-	-	-	-
>Glyma06g18810.1|PACid:26299194	Glyma_seq14840	F:GO:0005507; F:GO:0008131; F:GO:0048038; P:GO:0009308; P:GO:0055114	F:GO:0003824;P:GO:0008152;F:GO:0005488;P:GO:0044710	Y (0.879 | 1-29)	C	1	V5_BLAST_0.9SELF0.4OUT-REDO4-Cluster_170721	V5_UCLUSTfixed_0.90-Cluster_103282	-	-	-	-
>Glyma06g14170.1|PACid:26299205	Glyma_seq14851		-	Y (0.973 | 1-82)	C	1	V5_BLAST_0.9SELF0.4OUT-REDO4-Cluster_163109	V5_UCLUSTfixed_0.90-Cluster_79019	-	-	-	-
>Glyma06g10591.1|PACid:26299211	Glyma_seq14857		-	Y (0.733 | 1-60)	C	1	V5_BLAST_0.9SELF0.4OUT-REDO4-Cluster_46514	V5_UCLUSTfixed_0.90-Cluster_18215	-	-	-	-
>Glyma06g46761.1|PACid:26299275	Glyma_seq14920	F:GO:0005506; F:GO:0009055; F:GO:0016705; F:GO:0020037; P:GO:0055114	F:GO:0003824;P:GO:0008152;F:GO:0005488;P:GO:0044710	Y (0.758 | 1-42)	C	1	V5_BLAST_0.9SELF0.4OUT-REDO4-Cluster_162800	V5_UCLUSTfixed_0.90-Cluster_96221	-	-	-	-
>Glyma06g11361.1|PACid:26299282	Glyma_seq14927		-	Y (0.965 | 1-41)	C	1	V5_BLAST_0.9SELF0.4OUT-REDO4-Cluster_48694	V5_UCLUSTfixed_0.90-Cluster_19103	-	-	-	-
>Glyma06g02300.1|PACid:26299288	Glyma_seq14933	F:GO:0005507; F:GO:0009055	F:GO:0005488	Y (0.995 | 1-21)	C	1	V5_BLAST_0.9SELF0.4OUT-REDO4-Cluster_163218	V5_UCLUSTfixed_0.90-Cluster_96644	-	-	-	-
>Glyma06g45381.1|PACid:26299304	Glyma_seq14949		-	Y (0.837 | 1-71)	C	1	V5_BLAST_0.9SELF0.4OUT-REDO4-Cluster_168900	V5_UCLUSTfixed_0.90-Cluster_96826	-	-	-	-
>Glyma06g13880.1|PACid:26299305	Glyma_seq14950	P:GO:0055114; F:GO:0016491	F:GO:0003824;P:GO:0008152;P:GO:0044710	Y (0.977 | 1-41)	C	1	V5_BLAST_0.9SELF0.4OUT-REDO4-Cluster_163117	V5_UCLUSTfixed_0.90-Cluster_53143	-	-	-	-
>Glyma06g44140.1|PACid:26299343	Glyma_seq14988		-	Y (0.88 | 1-42)	C	1	V5_BLAST_0.9SELF0.4OUT-REDO4-Cluster_47305	V5_UCLUSTfixed_0.90-Cluster_53848	-	-	-	-
>Glyma06g18160.1|PACid:26299356	Glyma_seq15001	P:GO:0055114; P:GO:0006779; C:GO:0005737; F:GO:0004109	C:GO:0005737;F:GO:0003824;P:GO:0009058;P:GO:0009987	Y (0.989 | 1-41)	C	1	V5_BLAST_0.9SELF0.4OUT-REDO4-Cluster_70259	V5_UCLUSTfixed_0.90-Cluster_101476	-	-	-	-
>Glyma06g05770.1|PACid:26299379	Glyma_seq15024	F:GO:0016810; P:GO:0006807	P:GO:0008152;F:GO:0016787	Y (0.989 | 1-24)	C	1	V5_BLAST_0.9SELF0.4OUT-REDO4-Cluster_163642	V5_UCLUSTfixed_0.90-Cluster_97091	-	-	-	-
>Glyma06g04065.1|PACid:26299380	Glyma_seq15025	F:GO:0004852; P:GO:0033014	F:GO:0003824;P:GO:0009058;P:GO:0009987	Y (1.0 | 1-41)	C	1	V5_BLAST_0.9SELF0.4OUT-REDO4-Cluster_163275	V5_UCLUSTfixed_0.90-Cluster_96709	-	-	-	-
>Glyma06g46190.2|PACid:26299463	Glyma_seq15108	P:GO:0008152	P:GO:0008152	Y (0.993 | 1-27)	C	1	V5_BLAST_0.9SELF0.4OUT-REDO4-Cluster_164592	V5_UCLUSTfixed_0.90-Cluster_96846	-	-	-	-
>Glyma06g46190.3|PACid:26299464	Glyma_seq15109	P:GO:0008152	P:GO:0008152	Y (0.993 | 1-27)	C	1	V5_BLAST_0.9SELF0.4OUT-REDO4-Cluster_164592	V5_UCLUSTfixed_0.90-Cluster_96846	-	-	-	-
>Glyma06g06290.1|PACid:26299471	Glyma_seq15116		-	Y (0.762 | 1-51)	C	1	V5_BLAST_0.9SELF0.4OUT-REDO4-Cluster_168064	V5_UCLUSTfixed_0.90-Cluster_99411	-	UniqueCluster_1430	-	X
>Glyma06g24780.1|PACid:26299508	Glyma_seq15153	F:GO:0016787; F:GO:0046872	F:GO:0005488;F:GO:0016787	Y (0.996 | 1-49)	C	1	V5_BLAST_0.9SELF0.4OUT-REDO4-Cluster_162587	V5_UCLUSTfixed_0.90-Cluster_96008	-	-	-	-
>Glyma06g07491.1|PACid:26299540	Glyma_seq15185	F:GO:0003824; P:GO:0008152	F:GO:0003824;P:GO:0008152	Y (0.959 | 1-51)	C	1	V5_BLAST_0.9SELF0.4OUT-REDO4-Cluster_164452	V5_UCLUSTfixed_0.90-Cluster_99888	-	-	-	-
>Glyma06g07491.2|PACid:26299541	Glyma_seq15186	F:GO:0003824; P:GO:0008152	F:GO:0003824;P:GO:0008152	Y (0.959 | 1-51)	C	1	V5_BLAST_0.9SELF0.4OUT-REDO4-Cluster_164452	V5_UCLUSTfixed_0.90-Cluster_99888	-	-	-	-
>Glyma06g07491.3|PACid:26299542	Glyma_seq15187	F:GO:0003824; P:GO:0008152	F:GO:0003824;P:GO:0008152	Y (0.959 | 1-51)	C	1	V5_BLAST_0.9SELF0.4OUT-REDO4-Cluster_164452	V5_UCLUSTfixed_0.90-Cluster_99888	-	-	-	-
>Glyma06g46880.1|PACid:26299562	Glyma_seq15207		-	Y (0.994 | 1-41)	C	1	V5_BLAST_0.9SELF0.4OUT-REDO4-Cluster_162829	V5_UCLUSTfixed_0.90-Cluster_96247	-	-	-	-
>Glyma06g15890.1|PACid:26299593	Glyma_seq15238	F:GO:0016655; P:GO:0055114; C:GO:0005886	F:GO:0003824;P:GO:0008152;P:GO:0044710;C:GO:0005886	Y (0.999 | 1-27)	C	1	V5_BLAST_0.9SELF0.4OUT-REDO4-Cluster_163759	V5_UCLUSTfixed_0.90-Cluster_97219	-	-	-	-
>Glyma06g14100.1|PACid:26299605	Glyma_seq15250		-	Y (0.978 | 1-50)	C	1	V5_BLAST_0.9SELF0.4OUT-REDO4-Cluster_168411	V5_UCLUSTfixed_0.90-Cluster_54809	-	-	-	-
>Glyma06g11640.1|PACid:26299609	Glyma_seq15254	F:GO:0016740; F:GO:0030170; P:GO:0009058; P:GO:0008152; P:GO:0006520; F:GO:0016769	P:GO:0009058;P:GO:0044763;F:GO:0016740;F:GO:0005488;P:GO:0009987	Y (0.958 | 1-30)	C	1	V5_BLAST_0.9SELF0.4OUT-REDO4-Cluster_163229	V5_UCLUSTfixed_0.90-Cluster_96661	-	-	-	-
>Glyma06g16360.1|PACid:26299618	Glyma_seq15263		-	Y (0.997 | 1-71)	C	1	V5_BLAST_0.9SELF0.4OUT-REDO4-Cluster_67534	V5_UCLUSTfixed_0.90-Cluster_97625	-	-	-	-
>Glyma06g16360.2|PACid:26299619	Glyma_seq15264		-	Y (0.997 | 1-71)	C	1	V5_BLAST_0.9SELF0.4OUT-REDO4-Cluster_67534	V5_UCLUSTfixed_0.90-Cluster_97625	-	-	-	-
>Glyma06g37970.1|PACid:26299636	Glyma_seq15281	P:GO:0045454; F:GO:0015035; F:GO:0009055; P:GO:0006662	P:GO:0019725;F:GO:0003824;P:GO:0008152;P:GO:0044710	Y (0.972 | 1-52)	C	1	V5_BLAST_0.9SELF0.4OUT-REDO4-Cluster_165966	V5_UCLUSTfixed_0.90-Cluster_96817	-	-	-	-
>Glyma06g45390.1|PACid:26299680	Glyma_seq15325		-	Y (0.906 | 1-71)	C	1	V5_BLAST_0.9SELF0.4OUT-REDO4-Cluster_168900	V5_UCLUSTfixed_0.90-Cluster_96826	-	-	-	-
>Glyma06g29530.1|PACid:26299713	Glyma_seq15358	F:GO:0004392; P:GO:0006788; P:GO:0055114	F:GO:0003824;P:GO:0009056;P:GO:0044763;P:GO:0009987	Y (0.992 | 1-33)	C	1	V5_BLAST_0.9SELF0.4OUT-REDO4-Cluster_163965	V5_UCLUSTfixed_0.90-Cluster_96010	-	-	-	-
>Glyma06g29530.2|PACid:26299714	Glyma_seq15359	F:GO:0004392; P:GO:0006788; P:GO:0055114	F:GO:0003824;P:GO:0009056;P:GO:0044763;P:GO:0009987	Y (0.992 | 1-33)	C	1	V5_BLAST_0.9SELF0.4OUT-REDO4-Cluster_163965	V5_UCLUSTfixed_0.90-Cluster_96010	-	-	-	-
>Glyma06g10060.1|PACid:26299719	Glyma_seq15364	P:GO:0055085; C:GO:0016020	C:GO:0016020;P:GO:0006810	Y (0.994 | 1-71)	C	1	V5_BLAST_0.9SELF0.4OUT-REDO4-Cluster_170801	V5_UCLUSTfixed_0.90-Cluster_103346	-	-	-	-
>Glyma06g17130.2|PACid:26299728	Glyma_seq15373		-	Y (0.999 | 1-22)	C	1	V5_BLAST_0.9SELF0.4OUT-REDO4-Cluster_40337	V5_UCLUSTfixed_0.90-Cluster_91831	-	-	-	-
>Glyma06g21635.1|PACid:26299729	Glyma_seq15374		-	Y (0.979 | 1-42)	C	1	V5_BLAST_0.9SELF0.4OUT-REDO4-Cluster_53828	V5_UCLUSTfixed_0.90-Cluster_20996	-	-	-	-
>Glyma06g30020.1|PACid:26299771	Glyma_seq15416	F:GO:0015450; P:GO:0015031; C:GO:0016020	C:GO:0016020;P:GO:0006810;F:GO:0005215	Y (1.0 | 1-41)	C	1	V5_BLAST_0.9SELF0.4OUT-REDO4-Cluster_167511	V5_UCLUSTfixed_0.90-Cluster_100649	-	-	-	-
>Glyma06g30020.2|PACid:26299772	Glyma_seq15417	F:GO:0015450; P:GO:0015031; C:GO:0016020	C:GO:0016020;P:GO:0006810;F:GO:0005215	Y (1.0 | 1-41)	C	1	V5_BLAST_0.9SELF0.4OUT-REDO4-Cluster_167511	V5_UCLUSTfixed_0.90-Cluster_100649	-	-	-	-
>Glyma06g23026.1|PACid:26299773	Glyma_seq15418		-	Y (0.714 | 1-61)	C	1	V5_BLAST_0.9SELF0.4OUT-REDO4-Cluster_49045	V5_UCLUSTfixed_0.90-Cluster_73427	-	-	-	-
>Glyma06g17980.1|PACid:26299802	Glyma_seq15447	F:GO:0016787	F:GO:0016787	Y (0.953 | 1-48)	C	1	V5_BLAST_0.9SELF0.4OUT-REDO4-Cluster_163232	V5_UCLUSTfixed_0.90-Cluster_91867	-	-	-	-
>Glyma06g03820.1|PACid:26299884	Glyma_seq15529		-	Y (0.973 | 1-52)	C	1	V5_BLAST_0.9SELF0.4OUT-REDO4-Cluster_163283	V5_UCLUSTfixed_0.90-Cluster_96716	-	-	-	-
>Glyma06g03820.2|PACid:26299885	Glyma_seq15530		-	Y (1.0 | 1-31)	C	1	V5_BLAST_0.9SELF0.4OUT-REDO4-Cluster_163283	V5_UCLUSTfixed_0.90-Cluster_96716	-	-	-	-
>Glyma06g03361.1|PACid:26299909	Glyma_seq15554	F:GO:0016597; F:GO:0016743; P:GO:0006520	P:GO:0008152;P:GO:0044763;F:GO:0005488;F:GO:0016740;P:GO:0044710;P:GO:0009987	Y (1.0 | 1-41)	C	1	V5_BLAST_0.9SELF0.4OUT-REDO4-Cluster_163294	V5_UCLUSTfixed_0.90-Cluster_96729	-	-	-	-
>Glyma06g11720.1|PACid:26299938	Glyma_seq15583		-	Y (0.994 | 1-45)	C	1	V5_BLAST_0.9SELF0.4OUT-REDO4-Cluster_164301	V5_UCLUSTfixed_0.90-Cluster_96659	-	-	-	-
>Glyma06g17625.1|PACid:26299941	Glyma_seq15586	F:GO:0016790; P:GO:0006633	P:GO:0006629;P:GO:0009058;P:GO:0044763;P:GO:0044711;P:GO:0009987;F:GO:0016787	Y (0.802 | 1-52)	C	1	V5_BLAST_0.9SELF0.4OUT-REDO4-Cluster_54783	V5_UCLUSTfixed_0.90-Cluster_91851	-	-	-	-
>Glyma06g17625.2|PACid:26299942	Glyma_seq15587	F:GO:0016790; P:GO:0006633	P:GO:0006629;P:GO:0009058;P:GO:0044763;P:GO:0044711;P:GO:0009987;F:GO:0016787	Y (0.802 | 1-52)	C	1	V5_BLAST_0.9SELF0.4OUT-REDO4-Cluster_54783	V5_UCLUSTfixed_0.90-Cluster_91851	-	-	-	-
>Glyma06g48360.5|PACid:26299959	Glyma_seq15604	F:GO:0004489; P:GO:0006555; P:GO:0055114	F:GO:0003824;P:GO:0008152;P:GO:0044763;P:GO:0044710;P:GO:0009987	Y (0.996 | 1-37)	C	1	V5_BLAST_0.9SELF0.4OUT-REDO4-Cluster_49571	V5_UCLUSTfixed_0.90-Cluster_91453	-	-	-	-
>Glyma06g46301.1|PACid:26299983	Glyma_seq15628	F:GO:0005515; F:GO:0004222; P:GO:0006508	P:GO:0019538;F:GO:0005515;F:GO:0016787	Y (0.999 | 1-51)	C	1	V5_BLAST_0.9SELF0.4OUT-REDO4-Cluster_167061	V5_UCLUSTfixed_0.90-Cluster_96090	-	-	-	-
>Glyma06g34250.2|PACid:26299992	Glyma_seq15637	F:GO:0005524; P:GO:0006810; C:GO:0005622; F:GO:0016887	F:GO:0000166;P:GO:0006810;C:GO:0005622;F:GO:0016787	Y (0.988 | 1-49)	C	1	V5_BLAST_0.9SELF0.4OUT-REDO4-Cluster_165733	V5_UCLUSTfixed_0.90-Cluster_99098	-	-	-	-
>Glyma06g00380.1|PACid:26300000	Glyma_seq15645	F:GO:0016788; P:GO:0006505; P:GO:0006886; C:GO:0031227	C:GO:0005737;P:GO:0006629;C:GO:0016020;C:GO:0005783;P:GO:0044763;P:GO:0006810;P:GO:0009987;F:GO:0016787	Y (0.976 | 1-29)	C	1	V5_BLAST_0.9SELF0.4OUT-REDO4-Cluster_169336	V5_UCLUSTfixed_0.90-Cluster_96407	-	-	-	-
>Glyma06g43060.1|PACid:26300003	Glyma_seq15648		-	Y (0.995 | 1-41)	C	1	V5_BLAST_0.9SELF0.4OUT-REDO4-Cluster_169725	V5_UCLUSTfixed_0.90-Cluster_96078	-	-	-	-
>Glyma06g43590.2|PACid:26300018	Glyma_seq15663	F:GO:0008168; P:GO:0008152	P:GO:0008152;F:GO:0016740	Y (0.998 | 1-33)	C	1	V5_BLAST_0.9SELF0.4OUT-REDO4-Cluster_164858	V5_UCLUSTfixed_0.90-Cluster_98311	-	-	-	-
>Glyma06g43590.3|PACid:26300019	Glyma_seq15664	F:GO:0008168; P:GO:0008152	P:GO:0008152;F:GO:0016740	Y (0.998 | 1-33)	C	1	V5_BLAST_0.9SELF0.4OUT-REDO4-Cluster_164858	V5_UCLUSTfixed_0.90-Cluster_98311	-	-	-	-
>Glyma06g00330.1|PACid:26300029	Glyma_seq15674	F:GO:0000166; F:GO:0004813; F:GO:0005524; P:GO:0006419; C:GO:0005737; F:GO:0003676; F:GO:0016876; P:GO:0043039; P:GO:0006412	F:GO:0000166;F:GO:0003676;F:GO:0003824;C:GO:0005737;P:GO:0006139;P:GO:0006412	Y (0.672 | 1-51)	C	1	V5_BLAST_0.9SELF0.4OUT-REDO4-Cluster_163563	V5_UCLUSTfixed_0.90-Cluster_97008	-	-	-	-
>Glyma06g10540.2|PACid:26300030	Glyma_seq15675	F:GO:0003824; F:GO:0043169; P:GO:0005975; F:GO:0004553	P:GO:0005975;F:GO:0005488;F:GO:0016787	Y (0.999 | 1-41)	C	1	V5_BLAST_0.9SELF0.4OUT-REDO4-Cluster_162777	V5_UCLUSTfixed_0.90-Cluster_92211	-	-	-	-
>Glyma06g07870.1|PACid:26300053	Glyma_seq15698	P:GO:0008652	P:GO:0009058;P:GO:0044763;P:GO:0044711;P:GO:0009987	Y (0.993 | 1-42)	C	1	V5_BLAST_0.9SELF0.4OUT-REDO4-Cluster_164524	V5_UCLUSTfixed_0.90-Cluster_97112	-	-	-	-
>Glyma06g06960.2|PACid:26300080	Glyma_seq15725		-	Y (0.952 | 1-38)	C	1	V5_BLAST_0.9SELF0.4OUT-REDO4-Cluster_166090	V5_UCLUSTfixed_0.90-Cluster_98257	-	-	-	-
>Glyma06g38470.1|PACid:26300095	Glyma_seq15740	F:GO:0003755; P:GO:0006457	F:GO:0003824;P:GO:0009987	Y (1.0 | 1-24)	C	1	V5_BLAST_0.9SELF0.4OUT-REDO4-Cluster_163399	V5_UCLUSTfixed_0.90-Cluster_85995	-	-	-	-
>Glyma06g11260.1|PACid:26300111	Glyma_seq15756	F:GO:0031072	F:GO:0005515	Y (0.998 | 1-41)	C	1	V5_BLAST_0.9SELF0.4OUT-REDO4-Cluster_163235	V5_UCLUSTfixed_0.90-Cluster_96669	-	-	-	-
>Glyma06g12020.1|PACid:26300130	Glyma_seq15775	F:GO:0004601; F:GO:0020037; P:GO:0006979; P:GO:0055114	F:GO:0003824;P:GO:0008152;F:GO:0005488;P:GO:0044710;P:GO:0006950	Y (0.998 | 1-62)	C	1	V5_BLAST_0.9SELF0.4OUT-REDO4-Cluster_163224	V5_UCLUSTfixed_0.90-Cluster_96655	-	-	-	-
>Glyma06g12020.2|PACid:26300131	Glyma_seq15776	F:GO:0004601; F:GO:0020037; P:GO:0006979; P:GO:0055114	F:GO:0003824;P:GO:0008152;F:GO:0005488;P:GO:0044710;P:GO:0006950	Y (0.998 | 1-62)	C	1	V5_BLAST_0.9SELF0.4OUT-REDO4-Cluster_163224	V5_UCLUSTfixed_0.90-Cluster_96655	-	-	-	-
>Glyma06g12020.5|PACid:26300132	Glyma_seq15777	F:GO:0004601; F:GO:0020037; P:GO:0006979; P:GO:0055114	F:GO:0003824;P:GO:0008152;F:GO:0005488;P:GO:0044710;P:GO:0006950	Y (0.998 | 1-62)	C	1	V5_BLAST_0.9SELF0.4OUT-REDO4-Cluster_163224	V5_UCLUSTfixed_0.90-Cluster_96655	-	-	-	-
>Glyma06g12710.1|PACid:26300138	Glyma_seq15783	P:GO:0045454; F:GO:0015035; F:GO:0009055; P:GO:0006662	P:GO:0019725;F:GO:0003824;P:GO:0008152;P:GO:0044710	Y (0.994 | 1-47)	C	1	V5_BLAST_0.9SELF0.4OUT-REDO4-Cluster_165966	V5_UCLUSTfixed_0.90-Cluster_96817	-	-	-	-
>Glyma06g35940.1|PACid:26300141	Glyma_seq15786		-	Y (0.996 | 1-35)	C	1	V5_BLAST_0.9SELF0.4OUT-REDO4-Cluster_167922	V5_UCLUSTfixed_0.90-Cluster_100980	-	-	-	-
>Glyma06g01850.1|PACid:26300145	Glyma_seq15790	F:GO:0016620; P:GO:0055114	F:GO:0003824;P:GO:0008152;P:GO:0044710	Y (0.996 | 1-36)	C	1	V5_BLAST_0.9SELF0.4OUT-REDO4-Cluster_168734	V5_UCLUSTfixed_0.90-Cluster_102972	-	-	-	-
>Glyma06g01850.3|PACid:26300146	Glyma_seq15791	F:GO:0016620; P:GO:0055114	F:GO:0003824;P:GO:0008152;P:GO:0044710	Y (0.996 | 1-36)	C	1	V5_BLAST_0.9SELF0.4OUT-REDO4-Cluster_168734	V5_UCLUSTfixed_0.90-Cluster_102972	-	-	-	-
>Glyma06g01850.2|PACid:26300147	Glyma_seq15792	F:GO:0016620; P:GO:0055114	F:GO:0003824;P:GO:0008152;P:GO:0044710	Y (0.996 | 1-36)	C	1	V5_BLAST_0.9SELF0.4OUT-REDO4-Cluster_168734	V5_UCLUSTfixed_0.90-Cluster_102972	-	-	-	-
>Glyma06g04850.1|PACid:26300167	Glyma_seq15812	P:GO:0009116	P:GO:0006139	Y (0.999 | 1-52)	C	1	V5_BLAST_0.9SELF0.4OUT-REDO4-Cluster_170980	V5_UCLUSTfixed_0.90-Cluster_103477	-	-	-	-
>Glyma06g04850.2|PACid:26300168	Glyma_seq15813	P:GO:0009116	P:GO:0006139	Y (0.999 | 1-52)	C	1	V5_BLAST_0.9SELF0.4OUT-REDO4-Cluster_52653	V5_UCLUSTfixed_0.90-Cluster_103477	-	-	-	-
>Glyma06g05810.1|PACid:26300177	Glyma_seq15822	P:GO:0015979; C:GO:0009523; C:GO:0016020	C:GO:0016020;P:GO:0015979;C:GO:0009579	Y (1.0 | 1-41)	C	1	V5_BLAST_0.9SELF0.4OUT-REDO4-Cluster_163644	V5_UCLUSTfixed_0.90-Cluster_97093	-	-	-	-
>Glyma06g42080.1|PACid:26300182	Glyma_seq15827	F:GO:0009055; F:GO:0016491; P:GO:0055114	F:GO:0003824;P:GO:0008152;P:GO:0044710	Y (1.0 | 1-41)	C	1	V5_BLAST_0.9SELF0.4OUT-REDO4-Cluster_170899	V5_UCLUSTfixed_0.90-Cluster_96833	-	-	-	-
>Glyma06g31120.1|PACid:26300214	Glyma_seq15859		-	Y (0.999 | 1-61)	C	1	V5_BLAST_0.9SELF0.4OUT-REDO4-Cluster_162609	V5_UCLUSTfixed_0.90-Cluster_96028	-	-	-	-
>Glyma06g31120.2|PACid:26300215	Glyma_seq15860		-	Y (0.999 | 1-61)	C	1	V5_BLAST_0.9SELF0.4OUT-REDO4-Cluster_162609	V5_UCLUSTfixed_0.90-Cluster_96028	-	-	-	-
>Glyma06g45780.2|PACid:26300234	Glyma_seq15879	F:GO:0010333; F:GO:0016829; P:GO:0008152; F:GO:0000287	F:GO:0003824;P:GO:0008152;F:GO:0005488	Y (0.999 | 1-36)	C	1	V5_BLAST_0.9SELF0.4OUT-REDO4-Cluster_169789	V5_UCLUSTfixed_0.90-Cluster_98349	-	-	-	-
>Glyma06g45780.3|PACid:26300235	Glyma_seq15880	F:GO:0010333; F:GO:0016829; P:GO:0008152; F:GO:0000287	F:GO:0003824;P:GO:0008152;F:GO:0005488	Y (0.999 | 1-36)	C	1	V5_BLAST_0.9SELF0.4OUT-REDO4-Cluster_169789	V5_UCLUSTfixed_0.90-Cluster_98349	-	-	-	-
>Glyma06g08080.1|PACid:26300236	Glyma_seq15881	F:GO:0004045; P:GO:0006412; P:GO:0006470; F:GO:0004725	P:GO:0006464;F:GO:0016787;P:GO:0006412	Y (1.0 | 1-51)	C	1	V5_BLAST_0.9SELF0.4OUT-REDO4-Cluster_55049	V5_UCLUSTfixed_0.90-Cluster_97100	-	-	-	-
>Glyma06g47610.2|PACid:26300244	Glyma_seq15889	P:GO:0055085; C:GO:0016021	C:GO:0016020;P:GO:0006810	Y (0.857 | 1-42)	C	1	V5_BLAST_0.9SELF0.4OUT-REDO4-Cluster_169606	V5_UCLUSTfixed_0.90-Cluster_102350	-	-	-	-
>Glyma06g04340.1|PACid:26300266	Glyma_seq15911		-	Y (0.992 | 1-32)	C	1	V5_BLAST_0.9SELF0.4OUT-REDO4-Cluster_164113	V5_UCLUSTfixed_0.90-Cluster_97605	-	-	-	-
>Glyma06g45290.1|PACid:26300277	Glyma_seq15922		-	Y (0.982 | 1-71)	C	1	V5_BLAST_0.9SELF0.4OUT-REDO4-Cluster_53932	V5_UCLUSTfixed_0.90-Cluster_96826	-	-	-	-
>Glyma06g45280.1|PACid:26300307	Glyma_seq15952		-	Y (0.667 | 1-56)	C	1	V5_BLAST_0.9SELF0.4OUT-REDO4-Cluster_168900	V5_UCLUSTfixed_0.90-Cluster_96826	-	-	-	-
>Glyma06g01280.4|PACid:26300327	Glyma_seq15972	F:GO:0004146; P:GO:0006545; P:GO:0009165; P:GO:0055114; F:GO:0004799; P:GO:0006231	P:GO:0009058;P:GO:0044711;F:GO:0016740;P:GO:0006139	Y (0.986 | 1-55)	C	1	V5_BLAST_0.9SELF0.4OUT-REDO4-Cluster_45022	V5_UCLUSTfixed_0.90-Cluster_102825	-	-	-	-
>Glyma06g01280.5|PACid:26300328	Glyma_seq15973	F:GO:0004146; P:GO:0006545; P:GO:0009165; P:GO:0055114; F:GO:0004799; P:GO:0006231	P:GO:0009058;P:GO:0044711;F:GO:0016740;P:GO:0006139	Y (0.986 | 1-55)	C	1	V5_BLAST_0.9SELF0.4OUT-REDO4-Cluster_170178	V5_UCLUSTfixed_0.90-Cluster_102825	-	-	-	-
>Glyma06g01280.3|PACid:26300329	Glyma_seq15974	F:GO:0004146; P:GO:0006545; P:GO:0009165; P:GO:0055114; F:GO:0004799; P:GO:0006231	P:GO:0009058;P:GO:0044711;F:GO:0016740;P:GO:0006139	Y (0.986 | 1-55)	C	1	V5_BLAST_0.9SELF0.4OUT-REDO4-Cluster_170178	V5_UCLUSTfixed_0.90-Cluster_102825	-	-	-	-
>Glyma06g44790.1|PACid:26300361	Glyma_seq16006	C:GO:0016020	C:GO:0016020	Y (0.995 | 1-54)	C	1	V5_BLAST_0.9SELF0.4OUT-REDO4-Cluster_162665	V5_UCLUSTfixed_0.90-Cluster_96088	-	-	-	-
>Glyma06g44790.2|PACid:26300362	Glyma_seq16007		-	Y (0.995 | 1-54)	C	1	V5_BLAST_0.9SELF0.4OUT-REDO4-Cluster_162665	V5_UCLUSTfixed_0.90-Cluster_96088	-	-	-	-
>Glyma06g20060.1|PACid:26300367	Glyma_seq16012	F:GO:0001104; P:GO:0006357; C:GO:0016592; F:GO:0016455	P:GO:0009058;P:GO:0006139;F:GO:0003674;C:GO:0005654	Y (0.859 | 1-91)	C	1	V5_BLAST_0.9SELF0.4OUT-REDO4-Cluster_164235	V5_UCLUSTfixed_0.90-Cluster_97715	-	-	-	-
>Glyma06g09240.1|PACid:26300391	Glyma_seq16036	F:GO:0000166; F:GO:0004812; F:GO:0005524; P:GO:0006418; C:GO:0005737; P:GO:0006412; P:GO:0006436; F:GO:0004830	F:GO:0000166;F:GO:0003824;C:GO:0005737;P:GO:0006139;P:GO:0006412	Y (1.0 | 1-31)	C	1	V5_BLAST_0.9SELF0.4OUT-REDO4-Cluster_166730	V5_UCLUSTfixed_0.90-Cluster_100022	-	-	-	-
>Glyma06g29540.1|PACid:26300397	Glyma_seq16042		-	Y (0.997 | 1-21)	C	1	V5_BLAST_0.9SELF0.4OUT-REDO4-Cluster_169346	V5_UCLUSTfixed_0.90-Cluster_84936	-	-	-	-
>Glyma06g06990.1|PACid:26300423	Glyma_seq16068	F:GO:0000166; F:GO:0004812; F:GO:0005524; P:GO:0006418; C:GO:0005737; P:GO:0006423; P:GO:0006412; F:GO:0004817	F:GO:0000166;F:GO:0003824;C:GO:0005737;P:GO:0006139;P:GO:0006412	Y (0.996 | 1-36)	C	1	V5_BLAST_0.9SELF0.4OUT-REDO4-Cluster_169371	V5_UCLUSTfixed_0.90-Cluster_102152	-	-	-	-
>Glyma06g09630.1|PACid:26300441	Glyma_seq16086	F:GO:0008883; F:GO:0050661; P:GO:0033014; P:GO:0055114; F:GO:0016491; C:GO:0005737; F:GO:0004764	F:GO:0000166;F:GO:0003824;C:GO:0005737;P:GO:0009058;P:GO:0009987	Y (1.0 | 1-41)	C	1	V5_BLAST_0.9SELF0.4OUT-REDO4-Cluster_169248	V5_UCLUSTfixed_0.90-Cluster_102050	-	-	-	-
>Glyma06g19030.1|PACid:26300445	Glyma_seq16090		-	Y (1.0 | 1-26)	C	1	V5_BLAST_0.9SELF0.4OUT-REDO4-Cluster_165258	V5_UCLUSTfixed_0.90-Cluster_55852	-	-	-	-
>Glyma06g39540.2|PACid:26300469	Glyma_seq16114		-	Y (0.874 | 1-62)	C	1	V5_BLAST_0.9SELF0.4OUT-REDO4-Cluster_168626	V5_UCLUSTfixed_0.90-Cluster_95028	-	-	-	-
>Glyma06g36610.1|PACid:26300525	Glyma_seq16170		-	Y (0.664 | 1-51)	C	1	V5_BLAST_0.9SELF0.4OUT-REDO4-Cluster_162987	V5_UCLUSTfixed_0.90-Cluster_96421	-	-	-	-
>Glyma06g16260.1|PACid:26300539	Glyma_seq16184	F:GO:0008270; F:GO:0070403; P:GO:0006476; F:GO:0016811; P:GO:0006355; P:GO:0006342	F:GO:0000166;P:GO:0006464;P:GO:0016043;P:GO:0009058;P:GO:0006139;P:GO:0040029;F:GO:0016787	Y (0.934 | 1-25)	C	1	V5_BLAST_0.9SELF0.4OUT-REDO4-Cluster_164139	V5_UCLUSTfixed_0.90-Cluster_97627	-	-	-	-
>Glyma06g10000.2|PACid:26300544	Glyma_seq16189	F:GO:0004733; F:GO:0010181; P:GO:0055114	F:GO:0000166;F:GO:0003824;P:GO:0008152;P:GO:0044710	Y (0.979 | 1-67)	C	1	V5_BLAST_0.9SELF0.4OUT-REDO4-Cluster_54224	V5_UCLUSTfixed_0.90-Cluster_98957	-	-	-	-
>Glyma06g38160.1|PACid:26300545	Glyma_seq16190	F:GO:0016491; P:GO:0008152	F:GO:0003824;P:GO:0008152	Y (0.992 | 1-53)	C	1	V5_BLAST_0.9SELF0.4OUT-REDO4-Cluster_165743	V5_UCLUSTfixed_0.90-Cluster_99105	-	-	-	-
>Glyma06g15100.1|PACid:26300547	Glyma_seq16192		-	Y (0.988 | 1-49)	C	1	V5_BLAST_0.9SELF0.4OUT-REDO4-Cluster_166207	V5_UCLUSTfixed_0.90-Cluster_97614	-	-	-	-
>Glyma06g15100.2|PACid:26300548	Glyma_seq16193		-	Y (0.988 | 1-49)	C	1	V5_BLAST_0.9SELF0.4OUT-REDO4-Cluster_166207	V5_UCLUSTfixed_0.90-Cluster_97614	-	-	-	-
>Glyma06g14810.1|PACid:26300568	Glyma_seq16213		-	Y (0.913 | 1-46)	C	1	V5_BLAST_0.9SELF0.4OUT-REDO4-Cluster_164971	V5_UCLUSTfixed_0.90-Cluster_73237	-	-	-	-
>Glyma06g12550.1|PACid:26300585	Glyma_seq16230		-	Y (0.997 | 1-42)	C	1	V5_BLAST_0.9SELF0.4OUT-REDO4-Cluster_165559	V5_UCLUSTfixed_0.90-Cluster_98932	-	-	-	-
>Glyma06g12550.2|PACid:26300586	Glyma_seq16231		-	Y (0.997 | 1-42)	C	1	V5_BLAST_0.9SELF0.4OUT-REDO4-Cluster_81274	V5_UCLUSTfixed_0.90-Cluster_98932	-	-	-	-
>Glyma06g46920.1|PACid:26300614	Glyma_seq16259	F:GO:0005525	F:GO:0000166	Y (0.936 | 1-42)	C	1	V5_BLAST_0.9SELF0.4OUT-REDO4-Cluster_49780	V5_UCLUSTfixed_0.90-Cluster_96773	-	UniqueCluster_2471	-	X
>Glyma06g03930.2|PACid:26300643	Glyma_seq16288		-	Y (0.838 | 1-50)	C	1	V5_BLAST_0.9SELF0.4OUT-REDO4-Cluster_170571	V5_UCLUSTfixed_0.90-Cluster_74368	-	UniqueCluster_263	-	X
>Glyma06g08586.1|PACid:26300689	Glyma_seq16334	P:GO:0006886; P:GO:0016192; C:GO:0030117; C:GO:0030131	C:GO:0005737;C:GO:0016020;P:GO:0006810	Y (0.738 | 1-40)	C	1	V5_BLAST_0.9SELF0.4OUT-REDO4-Cluster_163671	V5_UCLUSTfixed_0.90-Cluster_97128	-	-	-	-
>Glyma06g08586.2|PACid:26300690	Glyma_seq16335	P:GO:0006886; P:GO:0016192; C:GO:0030117	C:GO:0005737;C:GO:0016020;P:GO:0006810	Y (0.738 | 1-40)	C	1	V5_BLAST_0.9SELF0.4OUT-REDO4-Cluster_163671	V5_UCLUSTfixed_0.90-Cluster_97128	-	-	-	-
>Glyma06g07730.1|PACid:26300699	Glyma_seq16344	F:GO:0005509; P:GO:0015979; C:GO:0009523; C:GO:0009654; C:GO:0019898	C:GO:0016020;P:GO:0015979;F:GO:0005488;C:GO:0009579	Y (1.0 | 1-59)	C	1	V5_BLAST_0.9SELF0.4OUT-REDO4-Cluster_169335	V5_UCLUSTfixed_0.90-Cluster_102121	-	-	-	-
>Glyma06g05090.1|PACid:26300709	Glyma_seq16354		-	Y (0.976 | 1-68)	C	1	V5_BLAST_0.9SELF0.4OUT-REDO4-Cluster_163265	V5_UCLUSTfixed_0.90-Cluster_96699	-	-	-	-
>Glyma06g47840.2|PACid:26300717	Glyma_seq16362	F:GO:0005525	F:GO:0000166	Y (0.794 | 1-51)	C	1	V5_BLAST_0.9SELF0.4OUT-REDO4-Cluster_49779	V5_UCLUSTfixed_0.90-Cluster_96773	-	UniqueCluster_2471	-	X
>Glyma06g47840.3|PACid:26300718	Glyma_seq16363	F:GO:0005525	F:GO:0000166	Y (0.794 | 1-51)	C	1	V5_BLAST_0.9SELF0.4OUT-REDO4-Cluster_49780	V5_UCLUSTfixed_0.90-Cluster_96773	-	UniqueCluster_2471	-	X
>Glyma06g47840.1|PACid:26300719	Glyma_seq16364	F:GO:0005525	F:GO:0000166	Y (0.794 | 1-51)	C	1	V5_BLAST_0.9SELF0.4OUT-REDO4-Cluster_49780	V5_UCLUSTfixed_0.90-Cluster_96773	-	UniqueCluster_2471	-	X
>Glyma06g12110.1|PACid:26300739	Glyma_seq16384	F:GO:0004655; F:GO:0046872; P:GO:0033014	F:GO:0003824;P:GO:0009058;F:GO:0005488;P:GO:0009987	Y (0.883 | 1-51)	C	1	V5_BLAST_0.9SELF0.4OUT-REDO4-Cluster_165561	V5_UCLUSTfixed_0.90-Cluster_98935	-	-	-	-
>Glyma06g12110.2|PACid:26300740	Glyma_seq16385	F:GO:0004655; F:GO:0046872; P:GO:0033014	F:GO:0003824;P:GO:0009058;F:GO:0005488;P:GO:0009987	Y (0.883 | 1-51)	C	1	V5_BLAST_0.9SELF0.4OUT-REDO4-Cluster_165561	V5_UCLUSTfixed_0.90-Cluster_98935	-	-	-	-
>Glyma06g07520.1|PACid:26300745	Glyma_seq16390		-	Y (0.999 | 1-29)	C	1	V5_BLAST_0.9SELF0.4OUT-REDO4-Cluster_163676	V5_UCLUSTfixed_0.90-Cluster_97134	-	-	-	-
>Glyma06g09060.2|PACid:26300748	Glyma_seq16393		-	Y (0.973 | 1-40)	C	1	V5_BLAST_0.9SELF0.4OUT-REDO4-Cluster_164498	V5_UCLUSTfixed_0.90-Cluster_97115	-	-	-	-
>Glyma06g09060.1|PACid:26300749	Glyma_seq16394		-	Y (0.973 | 1-40)	C	1	V5_BLAST_0.9SELF0.4OUT-REDO4-Cluster_164498	V5_UCLUSTfixed_0.90-Cluster_97115	-	-	-	-
>Glyma06g09060.3|PACid:26300750	Glyma_seq16395		-	Y (0.973 | 1-40)	C	1	V5_BLAST_0.9SELF0.4OUT-REDO4-Cluster_164498	V5_UCLUSTfixed_0.90-Cluster_97115	-	-	-	-
>Glyma06g11400.2|PACid:26300769	Glyma_seq16414		-	Y (0.601 | 1-91)	C	1	V5_BLAST_0.9SELF0.4OUT-REDO4-Cluster_163232	V5_UCLUSTfixed_0.90-Cluster_96666	-	UniqueCluster_1750	-	X
>Glyma06g11400.3|PACid:26300770	Glyma_seq16415		-	Y (0.601 | 1-91)	C	1	V5_BLAST_0.9SELF0.4OUT-REDO4-Cluster_163232	V5_UCLUSTfixed_0.90-Cluster_96666	-	UniqueCluster_1750	-	X
>Glyma06g11400.4|PACid:26300771	Glyma_seq16416		-	Y (0.601 | 1-91)	C	1	V5_BLAST_0.9SELF0.4OUT-REDO4-Cluster_163232	V5_UCLUSTfixed_0.90-Cluster_96666	-	UniqueCluster_1750	-	X
>Glyma06g06370.1|PACid:26300800	Glyma_seq16445	F:GO:0016491; F:GO:0051537; P:GO:0055114; F:GO:0010277	F:GO:0003824;P:GO:0008152;F:GO:0005488;P:GO:0044710	Y (0.998 | 1-51)	C	1	V5_BLAST_0.9SELF0.4OUT-REDO4-Cluster_163697	V5_UCLUSTfixed_0.90-Cluster_97153	-	-	-	-
>Glyma06g21383.1|PACid:26300814	Glyma_seq16459		-	Y (0.906 | 1-61)	C	1	V5_BLAST_0.9SELF0.4OUT-REDO4-Cluster_50960	V5_UCLUSTfixed_0.90-Cluster_19986	-	-	-	-
>Glyma06g07740.2|PACid:26300822	Glyma_seq16467		-	Y (0.985 | 1-32)	C	1	V5_BLAST_0.9SELF0.4OUT-REDO4-Cluster_169305	V5_UCLUSTfixed_0.90-Cluster_93312	-	-	-	-
>Glyma06g01835.1|PACid:26300827	Glyma_seq16472		-	Y (0.964 | 1-51)	C	1	V5_BLAST_0.9SELF0.4OUT-REDO4-Cluster_166229	V5_UCLUSTfixed_0.90-Cluster_97623	-	-	-	-
>Glyma06g11890.1|PACid:26300834	Glyma_seq16479		-	Y (0.986 | 1-81)	C	1	V5_BLAST_0.9SELF0.4OUT-REDO4-Cluster_163375	V5_UCLUSTfixed_0.90-Cluster_96656	-	-	-	-
>Glyma06g10130.1|PACid:26300895	Glyma_seq16540	P:GO:0042450; F:GO:0004056	F:GO:0003824;P:GO:0009058;P:GO:0044763;P:GO:0044711;P:GO:0009987	Y (1.0 | 1-38)	C	1	V5_BLAST_0.9SELF0.4OUT-REDO4-Cluster_163254	V5_UCLUSTfixed_0.90-Cluster_96689	-	-	-	-
>Glyma06g15140.1|PACid:26300966	Glyma_seq16611	F:GO:0004134; P:GO:0005975	P:GO:0005975;F:GO:0016740	Y (0.91 | 1-44)	C	1	V5_BLAST_0.9SELF0.4OUT-REDO4-Cluster_168632	V5_UCLUSTfixed_0.90-Cluster_97616	-	-	-	-
>Glyma06g13810.1|PACid:26301012	Glyma_seq16657		-	Y (0.869 | 1-32)	C	1	V5_BLAST_0.9SELF0.4OUT-REDO4-Cluster_166734	V5_UCLUSTfixed_0.90-Cluster_96924	-	-	-	-
>Glyma06g13810.2|PACid:26301013	Glyma_seq16658		-	Y (0.869 | 1-32)	C	1	V5_BLAST_0.9SELF0.4OUT-REDO4-Cluster_166734	V5_UCLUSTfixed_0.90-Cluster_96924	-	-	-	-
>Glyma06g17750.1|PACid:26301053	Glyma_seq16696		-	Y (0.992 | 1-37)	C	1	V5_BLAST_0.9SELF0.4OUT-REDO4-Cluster_163129	V5_UCLUSTfixed_0.90-Cluster_96557	-	-	-	-
>Glyma06g45410.1|PACid:26301057	Glyma_seq16700		-	Y (0.696 | 1-56)	C	1	V5_BLAST_0.9SELF0.4OUT-REDO4-Cluster_168900	V5_UCLUSTfixed_0.90-Cluster_96826	-	-	-	-
>Glyma06g14880.1|PACid:26301067	Glyma_seq16710		-	Y (0.997 | 1-41)	C	1	V5_BLAST_0.9SELF0.4OUT-REDO4-Cluster_162743	V5_UCLUSTfixed_0.90-Cluster_96166	-	-	-	-
>Glyma06g16750.1|PACid:26301069	Glyma_seq16712	F:GO:0004325; P:GO:0006783	F:GO:0003824;P:GO:0009058;P:GO:0044763;P:GO:0044711;P:GO:0009987	Y (0.991 | 1-49)	C	1	V5_BLAST_0.9SELF0.4OUT-REDO4-Cluster_164147	V5_UCLUSTfixed_0.90-Cluster_97634	-	-	-	-
>Glyma06g11310.1|PACid:26301101	Glyma_seq16744	F:GO:0000774; F:GO:0042803; F:GO:0051087; P:GO:0006457	F:GO:0000166;F:GO:0005515;F:GO:0030234;P:GO:0009987	Y (1.0 | 1-51)	C	1	V5_BLAST_0.9SELF0.4OUT-REDO4-Cluster_170185	V5_UCLUSTfixed_0.90-Cluster_96667	-	-	-	-
>Glyma06g13770.1|PACid:26301247	Glyma_seq16890		-	Y (0.964 | 1-70)	C	1	V5_BLAST_0.9SELF0.4OUT-REDO4-Cluster_163120	V5_UCLUSTfixed_0.90-Cluster_96545	-	-	-	-
>Glyma06g03140.1|PACid:26301282	Glyma_seq16925	F:GO:0004176; P:GO:0006508	P:GO:0019538;F:GO:0016787	Y (1.0 | 1-51)	C	1	V5_BLAST_0.9SELF0.4OUT-REDO4-Cluster_163298	V5_UCLUSTfixed_0.90-Cluster_96734	-	-	-	-
>Glyma06g05320.1|PACid:26301295	Glyma_seq16938		-	Y (0.995 | 1-24)	C	1	V5_BLAST_0.9SELF0.4OUT-REDO4-Cluster_52485	V5_UCLUSTfixed_0.90-Cluster_20564	-	-	-	-
>Glyma06g14680.1|PACid:26301336	Glyma_seq16979		-	Y (0.778 | 1-40)	C	1	V5_BLAST_0.9SELF0.4OUT-REDO4-Cluster_155539	V5_UCLUSTfixed_0.90-Cluster_53908	-	-	-	-
>Glyma06g16850.1|PACid:26301341	Glyma_seq16984		-	Y (0.939 | 1-22)	C	1	V5_BLAST_0.9SELF0.4OUT-REDO4-Cluster_54741	V5_UCLUSTfixed_0.90-Cluster_21294	-	-	-	-
>Glyma06g08902.1|PACid:26301358	Glyma_seq17001		-	Y (0.994 | 1-29)	C	1	V5_BLAST_0.9SELF0.4OUT-REDO4-Cluster_41209	V5_UCLUSTfixed_0.90-Cluster_97121	-	-	-	-
>Glyma06g20230.1|PACid:26301364	Glyma_seq17007	F:GO:0003700; F:GO:0043565; P:GO:0006355; F:GO:0003677; C:GO:0005634	F:GO:0003677;C:GO:0005634;F:GO:0003700;P:GO:0009058;P:GO:0006139	Y (0.852 | 1-52)	C	1	V5_BLAST_0.9SELF0.4OUT-REDO4-Cluster_168631	V5_UCLUSTfixed_0.90-Cluster_98855	-	-	-	-
>Glyma06g38935.1|PACid:26301389	Glyma_seq17032		-	Y (0.954 | 1-25)	C	1	V5_BLAST_0.9SELF0.4OUT-REDO4-Cluster_51433	V5_UCLUSTfixed_0.90-Cluster_20167	-	-	-	-
>Glyma06g18640.1|PACid:26301437	Glyma_seq17080	F:GO:0003924; F:GO:0005525; P:GO:0006414; C:GO:0005622; F:GO:0003746	F:GO:0000166;F:GO:0008135;C:GO:0005622;F:GO:0016787	Y (1.0 | 1-31)	C	1	V5_BLAST_0.9SELF0.4OUT-REDO4-Cluster_163189	V5_UCLUSTfixed_0.90-Cluster_97526	-	-	-	-
>Glyma06g19460.2|PACid:26301459	Glyma_seq17102		-	Y (0.999 | 1-41)	C	1	V5_BLAST_0.9SELF0.4OUT-REDO4-Cluster_169857	V5_UCLUSTfixed_0.90-Cluster_101451	-	-	-	-
>Glyma06g19460.3|PACid:26301460	Glyma_seq17103		-	Y (0.999 | 1-41)	C	1	V5_BLAST_0.9SELF0.4OUT-REDO4-Cluster_169857	V5_UCLUSTfixed_0.90-Cluster_101451	-	-	-	-
>Glyma06g48330.1|PACid:26301479	Glyma_seq17122		-	Y (0.895 | 1-40)	C	1	V5_BLAST_0.9SELF0.4OUT-REDO4-Cluster_169670	V5_UCLUSTfixed_0.90-Cluster_99276	-	-	-	-
>Glyma06g48330.3|PACid:26301480	Glyma_seq17123		-	Y (0.895 | 1-40)	C	1	V5_BLAST_0.9SELF0.4OUT-REDO4-Cluster_169670	V5_UCLUSTfixed_0.90-Cluster_99276	-	-	-	-
>Glyma06g00445.1|PACid:26301488	Glyma_seq17131	P:GO:0006260; C:GO:0005634; F:GO:0003677	C:GO:0005634;F:GO:0003677;P:GO:0009058;P:GO:0006259	Y (0.758 | 1-42)	C	1	V5_BLAST_0.9SELF0.4OUT-REDO4-Cluster_162976	V5_UCLUSTfixed_0.90-Cluster_21686	-	-	-	-
>Glyma06g02230.1|PACid:26301494	Glyma_seq17137		-	Y (0.944 | 1-39)	C	1	V5_BLAST_0.9SELF0.4OUT-REDO4-Cluster_163215	V5_UCLUSTfixed_0.90-Cluster_96641	-	-	-	-
>Glyma06g10160.1|PACid:26301523	Glyma_seq17166		-	Y (1.0 | 1-27)	C	1	V5_BLAST_0.9SELF0.4OUT-REDO4-Cluster_163817	V5_UCLUSTfixed_0.90-Cluster_96174	-	-	-	-
>Glyma06g22850.1|PACid:26301524	Glyma_seq17167		-	Y (0.988 | 1-61)	C	1	V5_BLAST_0.9SELF0.4OUT-REDO4-Cluster_163157	V5_UCLUSTfixed_0.90-Cluster_96585	-	-	-	-
>Glyma06g02120.1|PACid:26301531	Glyma_seq17174		-	Y (0.997 | 1-24)	C	1	V5_BLAST_0.9SELF0.4OUT-REDO4-Cluster_165550	V5_UCLUSTfixed_0.90-Cluster_98925	-	-	-	-
>Glyma06g20980.1|PACid:26301539	Glyma_seq17182	P:GO:0045454; F:GO:0015035; F:GO:0009055; P:GO:0006662	P:GO:0019725;F:GO:0003824;P:GO:0008152;P:GO:0044710	Y (0.934 | 1-54)	C	1	V5_BLAST_0.9SELF0.4OUT-REDO4-Cluster_164314	V5_UCLUSTfixed_0.90-Cluster_97796	-	-	-	-
>Glyma06g11830.1|PACid:26301555	Glyma_seq17198		-	Y (0.964 | 1-36)	C	1	V5_BLAST_0.9SELF0.4OUT-REDO4-Cluster_42066	V5_UCLUSTfixed_0.90-Cluster_53907	-	-	-	-
>Glyma06g46280.1|PACid:26301570	Glyma_seq17213		-	Y (0.82 | 1-64)	C	1	V5_BLAST_0.9SELF0.4OUT-REDO4-Cluster_40856	V5_UCLUSTfixed_0.90-Cluster_16588	-	-	-	-
>Glyma06g47850.1|PACid:26301572	Glyma_seq17215	F:GO:0005515	F:GO:0005515	Y (0.891 | 1-23)	C	1	V5_BLAST_0.9SELF0.4OUT-REDO4-Cluster_163445	V5_UCLUSTfixed_0.90-Cluster_96878	-	-	-	-
>Glyma06g23081.1|PACid:26301593	Glyma_seq17236	F:GO:0000287; F:GO:0004634; P:GO:0006096; C:GO:0000015	P:GO:0005975;P:GO:0006091;F:GO:0003824;P:GO:0009056;C:GO:0005829;F:GO:0005488;P:GO:0006139;P:GO:0044712;P:GO:0044723	Y (1.0 | 1-41)	C	1	V5_BLAST_0.9SELF0.4OUT-REDO4-Cluster_163156	V5_UCLUSTfixed_0.90-Cluster_96583	-	-	-	-
>Glyma06g23081.2|PACid:26301594	Glyma_seq17237	F:GO:0000287; F:GO:0004634; P:GO:0006096; C:GO:0000015	P:GO:0005975;P:GO:0006091;F:GO:0003824;P:GO:0009056;C:GO:0005829;F:GO:0005488;P:GO:0006139;P:GO:0044712;P:GO:0044723	Y (1.0 | 1-41)	C	1	V5_BLAST_0.9SELF0.4OUT-REDO4-Cluster_163156	V5_UCLUSTfixed_0.90-Cluster_96583	-	-	-	-
>Glyma06g10670.1|PACid:26301595	Glyma_seq17238	F:GO:0003849; P:GO:0009073	P:GO:0009058;P:GO:0044763;F:GO:0016740;P:GO:0044711;P:GO:0009987	Y (0.998 | 1-44)	C	1	V5_BLAST_0.9SELF0.4OUT-REDO4-Cluster_164529	V5_UCLUSTfixed_0.90-Cluster_98008	-	-	-	-
>Glyma06g13590.1|PACid:26301612	Glyma_seq17255		-	Y (0.999 | 1-26)	C	1	V5_BLAST_0.9SELF0.4OUT-REDO4-Cluster_162452	V5_UCLUSTfixed_0.90-Cluster_95868	-	-	-	-
>Glyma06g19040.2|PACid:26301626	Glyma_seq17269		-	Y (0.995 | 1-33)	C	1	V5_BLAST_0.9SELF0.4OUT-REDO4-Cluster_165258	V5_UCLUSTfixed_0.90-Cluster_96612	-	-	-	-
>Glyma06g05890.1|PACid:26301643	Glyma_seq17286	F:GO:0000166; F:GO:0046872; P:GO:0030001; F:GO:0003824; P:GO:0008152	F:GO:0000166;F:GO:0003824;P:GO:0008152;P:GO:0006810	Y (0.98 | 1-61)	C	1	V5_BLAST_0.9SELF0.4OUT-REDO4-Cluster_163647	V5_UCLUSTfixed_0.90-Cluster_97097	-	-	-	-
>Glyma06g03920.1|PACid:26301648	Glyma_seq17291	C:GO:0009512	C:GO:0009579	Y (0.982 | 1-41)	C	1	V5_BLAST_0.9SELF0.4OUT-REDO4-Cluster_163282	V5_UCLUSTfixed_0.90-Cluster_96715	-	-	-	-
>Glyma06g00580.1|PACid:26301654	Glyma_seq17297	F:GO:0046872; P:GO:0030001; P:GO:0055085; C:GO:0016021	C:GO:0016020;F:GO:0005488;P:GO:0006810	Y (0.999 | 1-41)	C	1	V5_BLAST_0.9SELF0.4OUT-REDO4-Cluster_164521	V5_UCLUSTfixed_0.90-Cluster_97002	-	-	-	-
>Glyma06g00580.3|PACid:26301655	Glyma_seq17298	F:GO:0046872; P:GO:0030001; P:GO:0055085; C:GO:0016021	C:GO:0016020;F:GO:0005488;P:GO:0006810	Y (0.74 | 1-37)	C	1	V5_BLAST_0.9SELF0.4OUT-REDO4-Cluster_164521	V5_UCLUSTfixed_0.90-Cluster_97002	-	-	-	-
>Glyma06g19250.1|PACid:26301679	Glyma_seq17322	C:GO:0016020; P:GO:0055085	C:GO:0016020;P:GO:0006810	Y (1.0 | 1-41)	C	1	V5_BLAST_0.9SELF0.4OUT-REDO4-Cluster_163185	V5_UCLUSTfixed_0.90-Cluster_96610	-	-	-	-
>Glyma06g18320.1|PACid:26301683	Glyma_seq17326	F:GO:0003824; P:GO:0008152	F:GO:0003824;P:GO:0008152	Y (0.992 | 1-31)	C	1	V5_BLAST_0.9SELF0.4OUT-REDO4-Cluster_170054	V5_UCLUSTfixed_0.90-Cluster_96620	-	-	-	-
>Glyma06g11450.1|PACid:26301687	Glyma_seq17330	F:GO:0003723; F:GO:0003735; P:GO:0006412; C:GO:0005622; C:GO:0005840	F:GO:0003723;F:GO:0005198;C:GO:0005840;P:GO:0006412	Y (1.0 | 1-25)	C	1	V5_BLAST_0.9SELF0.4OUT-REDO4-Cluster_163230	V5_UCLUSTfixed_0.90-Cluster_96664	-	-	-	-
>Glyma06g15250.1|PACid:26301733	Glyma_seq17376		-	Y (0.999 | 1-71)	C	1	V5_BLAST_0.9SELF0.4OUT-REDO4-Cluster_164132	V5_UCLUSTfixed_0.90-Cluster_99851	-	-	-	-
>Glyma06g15250.2|PACid:26301734	Glyma_seq17377		-	Y (0.999 | 1-71)	C	1	V5_BLAST_0.9SELF0.4OUT-REDO4-Cluster_164132	V5_UCLUSTfixed_0.90-Cluster_99851	-	-	-	-
>Glyma06g06380.2|PACid:26301771	Glyma_seq17414		-	Y (0.998 | 1-41)	C	1	V5_BLAST_0.9SELF0.4OUT-REDO4-Cluster_163695	V5_UCLUSTfixed_0.90-Cluster_97152	-	-	-	-
>Glyma06g06380.1|PACid:26301772	Glyma_seq17415		-	Y (0.998 | 1-41)	C	1	V5_BLAST_0.9SELF0.4OUT-REDO4-Cluster_163695	V5_UCLUSTfixed_0.90-Cluster_97152	-	-	-	-
>Glyma06g17790.1|PACid:26301831	Glyma_seq17474	F:GO:0000287; F:GO:0030976; F:GO:0003824	F:GO:0003824;F:GO:0005488	Y (0.999 | 1-52)	C	1	V5_BLAST_0.9SELF0.4OUT-REDO4-Cluster_165373	V5_UCLUSTfixed_0.90-Cluster_98818	-	-	-	-
>Glyma06g17020.1|PACid:26301832	Glyma_seq17475	F:GO:0005524; F:GO:0008134; P:GO:0006355; P:GO:0019538; F:GO:0016887	F:GO:0000166;P:GO:0019538;F:GO:0005515;P:GO:0009058;P:GO:0006139;F:GO:0016787	Y (0.999 | 1-81)	C	1	V5_BLAST_0.9SELF0.4OUT-REDO4-Cluster_167942	V5_UCLUSTfixed_0.90-Cluster_102476	-	-	-	-
>Glyma06g25570.1|PACid:26301836	Glyma_seq17479		-	Y (0.977 | 1-49)	C	1	V5_BLAST_0.9SELF0.4OUT-REDO4-Cluster_162635	V5_UCLUSTfixed_0.90-Cluster_96057	-	-	-	-
>Glyma06g25030.1|PACid:26301846	Glyma_seq17489	F:GO:0003677; F:GO:0003899; P:GO:0006351	F:GO:0003677;P:GO:0009058;F:GO:0016740;P:GO:0006139	Y (1.0 | 1-51)	C	1	V5_BLAST_0.9SELF0.4OUT-REDO4-Cluster_164635	V5_UCLUSTfixed_0.90-Cluster_101937	-	-	-	-
>Glyma06g18090.1|PACid:26301860	Glyma_seq17503		-	Y (0.923 | 1-50)	C	1	V5_BLAST_0.9SELF0.4OUT-REDO4-Cluster_170700	V5_UCLUSTfixed_0.90-Cluster_103261	-	-	-	-
>Glyma06g18090.3|PACid:26301861	Glyma_seq17504		-	Y (0.923 | 1-50)	C	1	V5_BLAST_0.9SELF0.4OUT-REDO4-Cluster_170700	V5_UCLUSTfixed_0.90-Cluster_103261	-	-	-	-
>Glyma06g45310.1|PACid:26301908	Glyma_seq17551		-	Y (1.0 | 1-41)	C	1	V5_BLAST_0.9SELF0.4OUT-REDO4-Cluster_162684	V5_UCLUSTfixed_0.90-Cluster_96108	-	-	-	-
>Glyma06g18080.1|PACid:26301928	Glyma_seq17571		-	Y (0.962 | 1-49)	C	1	V5_BLAST_0.9SELF0.4OUT-REDO4-Cluster_163137	V5_UCLUSTfixed_0.90-Cluster_96562	-	-	-	-
>Glyma06g18470.1|PACid:26301933	Glyma_seq17576	F:GO:0003676	F:GO:0003676	Y (0.998 | 1-59)	C	1	V5_BLAST_0.9SELF0.4OUT-REDO4-Cluster_53161	V5_UCLUSTfixed_0.90-Cluster_96616	-	-	-	-
>Glyma06g18510.1|PACid:26301934	Glyma_seq17577		-	Y (0.961 | 1-52)	C	1	V5_BLAST_0.9SELF0.4OUT-REDO4-Cluster_165524	V5_UCLUSTfixed_0.90-Cluster_98905	-	-	-	-
>Glyma06g48030.1|PACid:26301969	Glyma_seq17610	P:GO:0015979; C:GO:0009522; C:GO:0016020	C:GO:0016020;P:GO:0015979;C:GO:0009579	Y (1.0 | 1-41)	C	1	V5_BLAST_0.9SELF0.4OUT-REDO4-Cluster_164711	V5_UCLUSTfixed_0.90-Cluster_96876	-	-	-	-
>Glyma06g35690.1|PACid:26302000	Glyma_seq17641	F:GO:0003723; F:GO:0003735; P:GO:0006412; C:GO:0005622; C:GO:0005840	F:GO:0003723;F:GO:0005198;C:GO:0005840;P:GO:0006412	Y (1.0 | 1-41)	C	1	V5_BLAST_0.9SELF0.4OUT-REDO4-Cluster_163395	V5_UCLUSTfixed_0.90-Cluster_96813	-	-	-	-
>Glyma06g20240.1|PACid:26302048	Glyma_seq17689		-	Y (1.0 | 1-51)	C	1	V5_BLAST_0.9SELF0.4OUT-REDO4-Cluster_41630	V5_UCLUSTfixed_0.90-Cluster_98856	-	-	-	-
>Glyma06g01380.1|PACid:26302069	Glyma_seq17710	F:GO:0016779; P:GO:0009058	P:GO:0009058;F:GO:0016740	Y (0.962 | 1-82)	C	1	V5_BLAST_0.9SELF0.4OUT-REDO4-Cluster_164076	V5_UCLUSTfixed_0.90-Cluster_97567	-	-	-	-
>Glyma06g14500.1|PACid:26302081	Glyma_seq17722		-	Y (0.895 | 1-22)	C	1	V5_BLAST_0.9SELF0.4OUT-REDO4-Cluster_165744	V5_UCLUSTfixed_0.90-Cluster_97649	-	-	-	-
>Glyma06g18681.1|PACid:26302082	Glyma_seq17723		-	Y (0.804 | 1-56)	C	1	V5_BLAST_0.9SELF0.4OUT-REDO4-Cluster_50810	V5_UCLUSTfixed_0.90-Cluster_19920	-	-	-	-
>Glyma06g23330.2|PACid:26302136	Glyma_seq17776		-	Y (0.986 | 1-39)	C	1	V5_BLAST_0.9SELF0.4OUT-REDO4-Cluster_47020	V5_UCLUSTfixed_0.90-Cluster_18450	-	-	-	-
>Glyma06g12320.2|PACid:26302244	Glyma_seq17884	P:GO:0017038; C:GO:0016020; F:GO:0005524	F:GO:0000166;C:GO:0016020;P:GO:0044765;P:GO:0006810	Y (0.997 | 1-62)	C	1	V5_BLAST_0.9SELF0.4OUT-REDO4-Cluster_170821	V5_UCLUSTfixed_0.90-Cluster_96651	-	-	-	-
>Glyma06g45440.1|PACid:26302266	Glyma_seq17906	P:GO:0010027; P:GO:0015979; C:GO:0009523	C:GO:0016020;P:GO:0016043;P:GO:0015979;C:GO:0009579	Y (0.999 | 1-41)	C	1	V5_BLAST_0.9SELF0.4OUT-REDO4-Cluster_162683	V5_UCLUSTfixed_0.90-Cluster_96105	-	-	-	-
>Glyma06g19245.1|PACid:26302290	Glyma_seq17930	F:GO:0005515; P:GO:0006289; F:GO:0004518; F:GO:0003677	F:GO:0003677;F:GO:0005515;F:GO:0004518;P:GO:0006259;P:GO:0006950	Y (0.96 | 1-32)	C	1	V5_BLAST_0.9SELF0.4OUT-REDO4-Cluster_50034	V5_UCLUSTfixed_0.90-Cluster_92026	-	-	-	-
>Glyma06g13480.1|PACid:26302291	Glyma_seq17931	P:GO:0009058	P:GO:0009058	Y (0.976 | 1-46)	C	1	V5_BLAST_0.9SELF0.4OUT-REDO4-Cluster_163124	V5_UCLUSTfixed_0.90-Cluster_96549	-	-	-	-
>Glyma06g22065.1|PACid:26302311	Glyma_seq17951	F:GO:0003824; P:GO:0008152	F:GO:0003824;P:GO:0008152	Y (0.998 | 1-37)	C	1	V5_BLAST_0.9SELF0.4OUT-REDO4-Cluster_165501	V5_UCLUSTfixed_0.90-Cluster_98881	-	-	-	-
>Glyma06g22065.2|PACid:26302312	Glyma_seq17952	F:GO:0003824; P:GO:0008152	F:GO:0003824;P:GO:0008152	Y (0.998 | 1-37)	C	1	V5_BLAST_0.9SELF0.4OUT-REDO4-Cluster_165501	V5_UCLUSTfixed_0.90-Cluster_98881	-	-	-	-
>Glyma06g22065.3|PACid:26302313	Glyma_seq17953	F:GO:0003824; P:GO:0008152	F:GO:0003824;P:GO:0008152	Y (0.998 | 1-37)	C	1	V5_BLAST_0.9SELF0.4OUT-REDO4-Cluster_165501	V5_UCLUSTfixed_0.90-Cluster_98881	-	-	-	-
>Glyma06g00480.1|PACid:26302317	Glyma_seq17957	F:GO:0003676; F:GO:0005524; F:GO:0008026; F:GO:0004386; F:GO:0003677; F:GO:0016787	F:GO:0000166;F:GO:0003677;F:GO:0016787	Y (0.823 | 1-23)	C	1	V5_BLAST_0.9SELF0.4OUT-REDO4-Cluster_166212	V5_UCLUSTfixed_0.90-Cluster_99515	-	-	-	-
>Glyma06g43155.1|PACid:26302330	Glyma_seq17970		-	Y (0.781 | 1-81)	C	1	V5_BLAST_0.9SELF0.4OUT-REDO4-Cluster_39438	V5_UCLUSTfixed_0.90-Cluster_52875	-	-	-	-
>Glyma06g10490.1|PACid:26302334	Glyma_seq17974	F:GO:0003676	F:GO:0003676	Y (0.993 | 1-42)	C	1	V5_BLAST_0.9SELF0.4OUT-REDO4-Cluster_163250	V5_UCLUSTfixed_0.90-Cluster_96684	-	-	-	-
>Glyma06g10770.2|PACid:26302357	Glyma_seq17997		-	Y (0.896 | 1-49)	C	1	V5_BLAST_0.9SELF0.4OUT-REDO4-Cluster_165575	V5_UCLUSTfixed_0.90-Cluster_98948	-	-	-	-
>Glyma06g09000.2|PACid:26302363	Glyma_seq18003		-	Y (0.884 | 1-42)	C	1	V5_BLAST_0.9SELF0.4OUT-REDO4-Cluster_163662	V5_UCLUSTfixed_0.90-Cluster_97118	-	-	-	-
>Glyma06g11150.1|PACid:26302405	Glyma_seq18045	F:GO:0005215; P:GO:0006810; P:GO:0055085; C:GO:0016021	C:GO:0016020;P:GO:0006810;F:GO:0005215	Y (0.699 | 1-62)	C	1	V5_BLAST_0.9SELF0.4OUT-REDO4-Cluster_160446	V5_UCLUSTfixed_0.90-Cluster_94488	-	-	UniqueCluster_856	X
>Glyma06g13430.1|PACid:26302412	Glyma_seq18052		-	Y (0.982 | 1-28)	C	1	V5_BLAST_0.9SELF0.4OUT-REDO4-Cluster_163125	V5_UCLUSTfixed_0.90-Cluster_96550	-	-	-	-
>Glyma06g13430.2|PACid:26302413	Glyma_seq18053		-	Y (0.982 | 1-28)	C	1	V5_BLAST_0.9SELF0.4OUT-REDO4-Cluster_163125	V5_UCLUSTfixed_0.90-Cluster_96550	-	-	-	-
>Glyma06g00420.1|PACid:26302416	Glyma_seq18056	F:GO:0003735; P:GO:0006412; C:GO:0005622; C:GO:0005840	F:GO:0005198;C:GO:0005840;P:GO:0006412	Y (1.0 | 1-41)	C	1	V5_BLAST_0.9SELF0.4OUT-REDO4-Cluster_166202	V5_UCLUSTfixed_0.90-Cluster_85358	-	-	-	-
>Glyma06g05450.3|PACid:26302446	Glyma_seq18086	F:GO:0003677	F:GO:0003677	Y (0.873 | 1-88)	C	1	V5_BLAST_0.9SELF0.4OUT-REDO4-Cluster_52178	V5_UCLUSTfixed_0.90-Cluster_54651	-	-	-	-
>Glyma06g03510.1|PACid:26302489	Glyma_seq18129		-	Y (0.999 | 1-51)	C	1	V5_BLAST_0.9SELF0.4OUT-REDO4-Cluster_163291	V5_UCLUSTfixed_0.90-Cluster_54419	-	-	-	-
>Glyma06g03510.2|PACid:26302490	Glyma_seq18130		-	Y (0.999 | 1-51)	C	1	V5_BLAST_0.9SELF0.4OUT-REDO4-Cluster_163291	V5_UCLUSTfixed_0.90-Cluster_54419	-	-	-	-
>Glyma06g02200.1|PACid:26302497	Glyma_seq18137	F:GO:0005524; F:GO:0004222; P:GO:0006508; F:GO:0016887	F:GO:0000166;P:GO:0019538;F:GO:0016787	Y (1.0 | 1-52)	C	1	V5_BLAST_0.9SELF0.4OUT-REDO4-Cluster_163213	V5_UCLUSTfixed_0.90-Cluster_96639	-	-	-	-
>Glyma06g23620.1|PACid:26302498	Glyma_seq18138		-	Y (0.999 | 1-34)	C	1	V5_BLAST_0.9SELF0.4OUT-REDO4-Cluster_154930	V5_UCLUSTfixed_0.90-Cluster_90542	-	-	-	-
>Glyma06g07591.1|PACid:26302505	Glyma_seq18145	F:GO:0043531; P:GO:0006915; F:GO:0005524	F:GO:0000166;P:GO:0008219	Y (0.894 | 1-35)	C	1	V5_BLAST_0.9SELF0.4OUT-REDO4-Cluster_40278	V5_UCLUSTfixed_0.90-Cluster_55034	-	-	-	-
>Glyma06g45791.1|PACid:26302518	Glyma_seq18158		-	Y (0.732 | 1-21)	C	1	V5_BLAST_0.9SELF0.4OUT-REDO4-Cluster_49367	V5_UCLUSTfixed_0.90-Cluster_19388	-	-	-	-
>Glyma06g05820.1|PACid:26302529	Glyma_seq18169		-	Y (0.997 | 1-49)	C	1	V5_BLAST_0.9SELF0.4OUT-REDO4-Cluster_163645	V5_UCLUSTfixed_0.90-Cluster_97094	-	-	-	-
>Glyma06g01895.1|PACid:26302545	Glyma_seq18185	F:GO:0005515	F:GO:0005515	Y (0.875 | 1-36)	C	1	V5_BLAST_0.9SELF0.4OUT-REDO4-Cluster_41432	V5_UCLUSTfixed_0.90-Cluster_16722	-	-	-	-
>Glyma06g12350.1|PACid:26302559	Glyma_seq18199	F:GO:0003951; P:GO:0008152	F:GO:0016301	Y (0.979 | 1-44)	C	1	V5_BLAST_0.9SELF0.4OUT-REDO4-Cluster_170899	V5_UCLUSTfixed_0.90-Cluster_96650	-	-	-	-
>Glyma06g12350.2|PACid:26302560	Glyma_seq18200	F:GO:0003951; P:GO:0008152	F:GO:0016301	Y (0.979 | 1-44)	C	1	V5_BLAST_0.9SELF0.4OUT-REDO4-Cluster_48641	V5_UCLUSTfixed_0.90-Cluster_96650	-	-	-	-
>Glyma06g09420.1|PACid:26302594	Glyma_seq18234		-	Y (0.98 | 1-51)	C	1	V5_BLAST_0.9SELF0.4OUT-REDO4-Cluster_164080	V5_UCLUSTfixed_0.90-Cluster_97572	-	-	-	-
>Glyma06g46570.1|PACid:26302599	Glyma_seq18239		-	Y (0.996 | 1-35)	C	1	V5_BLAST_0.9SELF0.4OUT-REDO4-Cluster_165027	V5_UCLUSTfixed_0.90-Cluster_98471	-	-	-	-
>Glyma06g25660.1|PACid:26302602	Glyma_seq18242	P:GO:0006807; F:GO:0004086	P:GO:0008152	Y (0.994 | 1-24)	C	1	V5_BLAST_0.9SELF0.4OUT-REDO4-Cluster_41400	V5_UCLUSTfixed_0.90-Cluster_16370	-	-	-	-
>Glyma04g07610.1|PACid:26302667	Glyma_seq18307	F:GO:0005509; P:GO:0015979; C:GO:0009523; C:GO:0009654; C:GO:0019898	C:GO:0016020;P:GO:0015979;F:GO:0005488;C:GO:0009579	Y (0.997 | 1-62)	C	1	V5_BLAST_0.9SELF0.4OUT-REDO4-Cluster_169335	V5_UCLUSTfixed_0.90-Cluster_102121	-	-	-	-
>Glyma04g07610.3|PACid:26302668	Glyma_seq18308	F:GO:0005509; P:GO:0015979; C:GO:0009523; C:GO:0009654; C:GO:0019898	C:GO:0016020;P:GO:0015979;F:GO:0005488;C:GO:0009579	Y (0.997 | 1-62)	C	1	V5_BLAST_0.9SELF0.4OUT-REDO4-Cluster_169335	V5_UCLUSTfixed_0.90-Cluster_102121	-	-	-	-
>Glyma04g07610.4|PACid:26302669	Glyma_seq18309	F:GO:0005509; P:GO:0015979; C:GO:0009523; C:GO:0009654; C:GO:0019898	C:GO:0016020;P:GO:0015979;F:GO:0005488;C:GO:0009579	Y (0.997 | 1-62)	C	1	V5_BLAST_0.9SELF0.4OUT-REDO4-Cluster_169335	V5_UCLUSTfixed_0.90-Cluster_102121	-	-	-	-
>Glyma04g07610.2|PACid:26302670	Glyma_seq18310		-	Y (0.997 | 1-62)	C	1	V5_BLAST_0.9SELF0.4OUT-REDO4-Cluster_169335	V5_UCLUSTfixed_0.90-Cluster_102121	-	-	-	-
>Glyma04g07610.5|PACid:26302671	Glyma_seq18311	F:GO:0005509; P:GO:0015979; C:GO:0009523; C:GO:0009654; C:GO:0019898	C:GO:0016020;P:GO:0015979;F:GO:0005488;C:GO:0009579	Y (0.997 | 1-62)	C	1	V5_BLAST_0.9SELF0.4OUT-REDO4-Cluster_169335	V5_UCLUSTfixed_0.90-Cluster_102121	-	-	-	-
>Glyma04g40661.1|PACid:26302687	Glyma_seq18327		-	Y (0.975 | 1-71)	C	1	V5_BLAST_0.9SELF0.4OUT-REDO4-Cluster_142562	V5_UCLUSTfixed_0.90-Cluster_79001	-	-	-	-
>Glyma04g41250.1|PACid:26302746	Glyma_seq18385	F:GO:0003824	F:GO:0003824	Y (0.999 | 1-41)	C	1	V5_BLAST_0.9SELF0.4OUT-REDO4-Cluster_157015	V5_UCLUSTfixed_0.90-Cluster_91816	-	-	-	-
>Glyma04g41420.1|PACid:26302761	Glyma_seq18400		-	Y (0.983 | 1-30)	C	1	V5_BLAST_0.9SELF0.4OUT-REDO4-Cluster_163125	V5_UCLUSTfixed_0.90-Cluster_96550	-	-	-	-
>Glyma04g41420.2|PACid:26302762	Glyma_seq18401		-	Y (0.983 | 1-30)	C	1	V5_BLAST_0.9SELF0.4OUT-REDO4-Cluster_163125	V5_UCLUSTfixed_0.90-Cluster_96550	-	-	-	-
>Glyma04g10451.1|PACid:26302763	Glyma_seq18402		-	Y (1.0 | 1-61)	C	1	V5_BLAST_0.9SELF0.4OUT-REDO4-Cluster_170347	V5_UCLUSTfixed_0.90-Cluster_99707	-	-	-	-
>Glyma04g10451.2|PACid:26302764	Glyma_seq18403	P:GO:0055085	P:GO:0006810	Y (1.0 | 1-61)	C	1	V5_BLAST_0.9SELF0.4OUT-REDO4-Cluster_170347	V5_UCLUSTfixed_0.90-Cluster_99707	-	-	-	-
>Glyma04g40990.1|PACid:26302785	Glyma_seq18424	P:GO:0005975	P:GO:0005975	Y (0.982 | 1-57)	C	1	V5_BLAST_0.9SELF0.4OUT-REDO4-Cluster_163119	V5_UCLUSTfixed_0.90-Cluster_90028	-	-	-	-
>Glyma04g06365.1|PACid:26302788	Glyma_seq18427	P:GO:0007049	P:GO:0007049	Y (0.948 | 1-92)	C	1	V5_BLAST_0.9SELF0.4OUT-REDO4-Cluster_163693	V5_UCLUSTfixed_0.90-Cluster_97150	-	-	-	-
>Glyma04g37270.1|PACid:26302793	Glyma_seq18432	F:GO:0000287; F:GO:0030976; F:GO:0003824	F:GO:0003824;F:GO:0005488	Y (0.817 | 1-32)	C	1	V5_BLAST_0.9SELF0.4OUT-REDO4-Cluster_165373	V5_UCLUSTfixed_0.90-Cluster_98818	-	-	-	-
>Glyma04g26230.1|PACid:26302794	Glyma_seq18433		-	Y (0.979 | 1-34)	C	1	V5_BLAST_0.9SELF0.4OUT-REDO4-Cluster_169791	V5_UCLUSTfixed_0.90-Cluster_102499	-	-	-	-
>Glyma04g36780.1|PACid:26302795	Glyma_seq18434	F:GO:0003824; F:GO:0051536; P:GO:0055114; P:GO:0006779; C:GO:0005737; F:GO:0004109	F:GO:0003824;C:GO:0005737;P:GO:0009058;F:GO:0005488;P:GO:0009987	Y (0.979 | 1-41)	C	1	V5_BLAST_0.9SELF0.4OUT-REDO4-Cluster_163193	V5_UCLUSTfixed_0.90-Cluster_101476	-	-	-	-
>Glyma04g07870.1|PACid:26302797	Glyma_seq18436	F:GO:0003913; P:GO:0006281	F:GO:0003824;P:GO:0006259;P:GO:0006950	Y (0.998 | 1-32)	C	1	V5_BLAST_0.9SELF0.4OUT-REDO4-Cluster_170716	V5_UCLUSTfixed_0.90-Cluster_97109	-	-	-	-
>Glyma04g07870.2|PACid:26302798	Glyma_seq18437	F:GO:0003913; P:GO:0006281	F:GO:0003824;P:GO:0006259;P:GO:0006950	Y (0.998 | 1-32)	C	1	V5_BLAST_0.9SELF0.4OUT-REDO4-Cluster_170716	V5_UCLUSTfixed_0.90-Cluster_97109	-	-	-	-
>Glyma04g40650.1|PACid:26302802	Glyma_seq18441	F:GO:0005488; P:GO:0044238	P:GO:0008152;F:GO:0005488	Y (0.974 | 1-24)	C	1	V5_BLAST_0.9SELF0.4OUT-REDO4-Cluster_163111	V5_UCLUSTfixed_0.90-Cluster_96539	-	-	-	-
>Glyma04g34093.1|PACid:26302838	Glyma_seq18477		-	Y (0.987 | 1-61)	C	1	V5_BLAST_0.9SELF0.4OUT-REDO4-Cluster_40710	V5_UCLUSTfixed_0.90-Cluster_53014	-	-	-	-
>Glyma04g34093.2|PACid:26302839	Glyma_seq18478		-	Y (0.987 | 1-61)	C	1	V5_BLAST_0.9SELF0.4OUT-REDO4-Cluster_40710	V5_UCLUSTfixed_0.90-Cluster_53014	-	-	-	-
>Glyma04g09590.1|PACid:26302844	Glyma_seq18483		-	Y (0.968 | 1-39)	C	1	V5_BLAST_0.9SELF0.4OUT-REDO4-Cluster_165585	V5_UCLUSTfixed_0.90-Cluster_98964	-	-	-	-
>Glyma04g37020.2|PACid:26302870	Glyma_seq18509	F:GO:0016787	F:GO:0016787	Y (0.945 | 1-54)	C	1	V5_BLAST_0.9SELF0.4OUT-REDO4-Cluster_163232	V5_UCLUSTfixed_0.90-Cluster_91867	-	-	-	-
>Glyma04g00270.1|PACid:26302874	Glyma_seq18513	F:GO:0003854; F:GO:0016616; P:GO:0006694; P:GO:0055114; F:GO:0003824; F:GO:0050662; P:GO:0044237	F:GO:0003824;P:GO:0006629;P:GO:0009058;P:GO:0044711;F:GO:0005488;P:GO:0009987	Y (0.97 | 1-33)	C	1	V5_BLAST_0.9SELF0.4OUT-REDO4-Cluster_163561	V5_UCLUSTfixed_0.90-Cluster_97007	-	-	-	-
>Glyma04g37431.1|PACid:26302887	Glyma_seq18526	F:GO:0016790; P:GO:0006633	P:GO:0006629;P:GO:0009058;P:GO:0044763;P:GO:0044711;P:GO:0009987;F:GO:0016787	Y (0.969 | 1-65)	C	1	V5_BLAST_0.9SELF0.4OUT-REDO4-Cluster_54782	V5_UCLUSTfixed_0.90-Cluster_91851	-	-	-	-
>Glyma04g03940.2|PACid:26302929	Glyma_seq18568	F:GO:0004852; P:GO:0033014	F:GO:0003824;P:GO:0009058;P:GO:0009987	Y (1.0 | 1-21)	C	1	V5_BLAST_0.9SELF0.4OUT-REDO4-Cluster_163275	V5_UCLUSTfixed_0.90-Cluster_96709	-	-	-	-
>Glyma04g42380.1|PACid:26302933	Glyma_seq18572	F:GO:0016655; P:GO:0055114	F:GO:0003824;P:GO:0008152;P:GO:0044710	Y (0.989 | 1-36)	C	1	V5_BLAST_0.9SELF0.4OUT-REDO4-Cluster_165560	V5_UCLUSTfixed_0.90-Cluster_98933	-	-	-	-
>Glyma04g13990.2|PACid:26302998	Glyma_seq18637		-	Y (0.959 | 1-28)	C	1	V5_BLAST_0.9SELF0.4OUT-REDO4-Cluster_129687	V5_UCLUSTfixed_0.90-Cluster_53203	UniqueCluster_2239	-	-	X
>Glyma04g40620.1|PACid:26303028	Glyma_seq18667		-	Y (0.941 | 1-81)	C	1	V5_BLAST_0.9SELF0.4OUT-REDO4-Cluster_163109	V5_UCLUSTfixed_0.90-Cluster_79019	-	-	-	-
>Glyma04g28020.1|PACid:26303033	Glyma_seq18672	F:GO:0003735; P:GO:0006412; C:GO:0005622; C:GO:0005840	F:GO:0005198;C:GO:0005840;P:GO:0006412	Y (0.995 | 1-49)	C	1	V5_BLAST_0.9SELF0.4OUT-REDO4-Cluster_41351	V5_UCLUSTfixed_0.90-Cluster_96366	-	-	-	-
>Glyma04g28020.2|PACid:26303034	Glyma_seq18673	F:GO:0003735; P:GO:0006412; C:GO:0005622; C:GO:0005840	F:GO:0005198;C:GO:0005840;P:GO:0006412	Y (0.995 | 1-49)	C	1	V5_BLAST_0.9SELF0.4OUT-REDO4-Cluster_41351	V5_UCLUSTfixed_0.90-Cluster_96366	-	-	-	-
>Glyma04g27662.1|PACid:26303078	Glyma_seq18717		-	Y (0.972 | 1-37)	C	1	V5_BLAST_0.9SELF0.4OUT-REDO4-Cluster_40221	V5_UCLUSTfixed_0.90-Cluster_91124	-	-	-	-
>Glyma04g42470.1|PACid:26303087	Glyma_seq18726		-	Y (0.991 | 1-36)	C	1	V5_BLAST_0.9SELF0.4OUT-REDO4-Cluster_44114	V5_UCLUSTfixed_0.90-Cluster_53469	-	-	-	-
>Glyma04g37940.1|PACid:26303106	Glyma_seq18745	F:GO:0005506; F:GO:0046872; F:GO:0009055	F:GO:0005488	Y (0.996 | 1-45)	C	1	V5_BLAST_0.9SELF0.4OUT-REDO4-Cluster_157039	V5_UCLUSTfixed_0.90-Cluster_91831	-	-	-	-
>Glyma04g04160.1|PACid:26303107	Glyma_seq18746		-	Y (0.996 | 1-35)	C	1	V5_BLAST_0.9SELF0.4OUT-REDO4-Cluster_164113	V5_UCLUSTfixed_0.90-Cluster_97605	-	-	-	-
>Glyma04g00480.1|PACid:26303120	Glyma_seq18759	F:GO:0046872; P:GO:0030001; P:GO:0055085; C:GO:0016021	C:GO:0016020;F:GO:0005488;P:GO:0006810	Y (0.999 | 1-51)	C	1	V5_BLAST_0.9SELF0.4OUT-REDO4-Cluster_164521	V5_UCLUSTfixed_0.90-Cluster_97002	-	-	-	-
>Glyma04g24640.1|PACid:26303126	Glyma_seq18765		-	Y (0.862 | 1-25)	C	1	V5_BLAST_0.9SELF0.4OUT-REDO4-Cluster_129355	V5_UCLUSTfixed_0.90-Cluster_73427	-	-	-	-
>Glyma04g02100.1|PACid:26303151	Glyma_seq18790	F:GO:0005524; F:GO:0004222; P:GO:0006508; F:GO:0016887	F:GO:0000166;P:GO:0019538;F:GO:0016787	Y (0.994 | 1-37)	C	1	V5_BLAST_0.9SELF0.4OUT-REDO4-Cluster_163213	V5_UCLUSTfixed_0.90-Cluster_96639	-	-	-	-
>Glyma04g19020.1|PACid:26303152	Glyma_seq18791		-	Y (0.999 | 1-31)	C	1	V5_BLAST_0.9SELF0.4OUT-REDO4-Cluster_169346	V5_UCLUSTfixed_0.90-Cluster_84936	-	-	-	-
>Glyma04g08820.1|PACid:26303157	Glyma_seq18796		-	Y (0.991 | 1-36)	C	1	V5_BLAST_0.9SELF0.4OUT-REDO4-Cluster_163665	V5_UCLUSTfixed_0.90-Cluster_97121	-	-	-	-
>Glyma04g42260.1|PACid:26303165	Glyma_seq18804		-	Y (0.958 | 1-47)	C	1	V5_BLAST_0.9SELF0.4OUT-REDO4-Cluster_165559	V5_UCLUSTfixed_0.90-Cluster_98932	-	-	-	-
>Glyma04g00330.2|PACid:26303168	Glyma_seq18807	F:GO:0003677; F:GO:0003700; F:GO:0016987; P:GO:0006352; P:GO:0006355	F:GO:0003677;F:GO:0003700;P:GO:0009058;P:GO:0006139	Y (0.777 | 1-38)	C	1	V5_BLAST_0.9SELF0.4OUT-REDO4-Cluster_167856	V5_UCLUSTfixed_0.90-Cluster_91458	-	-	-	-
>Glyma04g27763.1|PACid:26303276	Glyma_seq18915		-	Y (1.0 | 1-41)	C	1	V5_BLAST_0.9SELF0.4OUT-REDO4-Cluster_41191	V5_UCLUSTfixed_0.90-Cluster_16667	-	-	-	-
>Glyma04g37420.2|PACid:26303280	Glyma_seq18919	F:GO:0016790; P:GO:0006633	P:GO:0006629;P:GO:0009058;P:GO:0044763;P:GO:0044711;P:GO:0009987;F:GO:0016787	Y (0.998 | 1-52)	C	1	V5_BLAST_0.9SELF0.4OUT-REDO4-Cluster_164461	V5_UCLUSTfixed_0.90-Cluster_91851	-	-	-	-
>Glyma04g02000.1|PACid:26303301	Glyma_seq18940		-	Y (0.999 | 1-59)	C	1	V5_BLAST_0.9SELF0.4OUT-REDO4-Cluster_163211	V5_UCLUSTfixed_0.90-Cluster_98924	-	-	-	-
>Glyma04g02000.2|PACid:26303302	Glyma_seq18941		-	Y (0.999 | 1-59)	C	1	V5_BLAST_0.9SELF0.4OUT-REDO4-Cluster_163211	V5_UCLUSTfixed_0.90-Cluster_98924	-	-	-	-
>Glyma04g02000.3|PACid:26303303	Glyma_seq18942		-	Y (0.999 | 1-59)	C	1	V5_BLAST_0.9SELF0.4OUT-REDO4-Cluster_163211	V5_UCLUSTfixed_0.90-Cluster_98924	-	-	-	-
>Glyma04g33360.1|PACid:26303310	Glyma_seq18949	C:GO:0016020; P:GO:0009765	P:GO:0006091;C:GO:0016020;P:GO:0015979	Y (1.0 | 1-33)	C	1	V5_BLAST_0.9SELF0.4OUT-REDO4-Cluster_163170	V5_UCLUSTfixed_0.90-Cluster_96597	-	-	-	-
>Glyma04g33360.2|PACid:26303311	Glyma_seq18950	C:GO:0016020; P:GO:0009765	P:GO:0006091;C:GO:0016020;P:GO:0015979	Y (1.0 | 1-33)	C	1	V5_BLAST_0.9SELF0.4OUT-REDO4-Cluster_163170	V5_UCLUSTfixed_0.90-Cluster_96597	-	-	-	-
>Glyma04g06330.1|PACid:26303344	Glyma_seq18983		-	Y (0.957 | 1-41)	C	1	V5_BLAST_0.9SELF0.4OUT-REDO4-Cluster_163695	V5_UCLUSTfixed_0.90-Cluster_97152	-	-	-	-
>Glyma04g08750.1|PACid:26303352	Glyma_seq18991		-	Y (0.804 | 1-39)	C	1	V5_BLAST_0.9SELF0.4OUT-REDO4-Cluster_165923	V5_UCLUSTfixed_0.90-Cluster_102113	-	-	-	-
>Glyma04g08480.1|PACid:26303359	Glyma_seq18998	P:GO:0006886; P:GO:0016192; C:GO:0030117; C:GO:0030131	C:GO:0005737;C:GO:0016020;P:GO:0006810	Y (0.738 | 1-40)	C	1	V5_BLAST_0.9SELF0.4OUT-REDO4-Cluster_163671	V5_UCLUSTfixed_0.90-Cluster_97128	-	-	-	-
>Glyma04g40790.1|PACid:26303403	Glyma_seq19042		-	Y (0.98 | 1-39)	C	1	V5_BLAST_0.9SELF0.4OUT-REDO4-Cluster_163115	V5_UCLUSTfixed_0.90-Cluster_96541	-	-	-	-
>Glyma04g19030.1|PACid:26303412	Glyma_seq19051	F:GO:0004392; P:GO:0006788; P:GO:0055114	F:GO:0003824;P:GO:0009056;P:GO:0044763;P:GO:0009987	Y (0.999 | 1-51)	C	1	V5_BLAST_0.9SELF0.4OUT-REDO4-Cluster_163965	V5_UCLUSTfixed_0.90-Cluster_96010	-	-	-	-
>Glyma04g19030.2|PACid:26303413	Glyma_seq19052	F:GO:0004392; P:GO:0006788; P:GO:0055114	F:GO:0003824;P:GO:0009056;P:GO:0044763;P:GO:0009987	Y (0.999 | 1-51)	C	1	V5_BLAST_0.9SELF0.4OUT-REDO4-Cluster_163965	V5_UCLUSTfixed_0.90-Cluster_96010	-	-	-	-
>Glyma04g11005.1|PACid:26303417	Glyma_seq19056		-	Y (0.911 | 1-43)	C	1	V5_BLAST_0.9SELF0.4OUT-REDO4-Cluster_45806	V5_UCLUSTfixed_0.90-Cluster_18045	-	-	-	-
>Glyma04g05897.1|PACid:26303437	Glyma_seq19076	F:GO:0000166; F:GO:0046872	F:GO:0000166	Y (0.981 | 1-46)	C	1	V5_BLAST_0.9SELF0.4OUT-REDO4-Cluster_41390	V5_UCLUSTfixed_0.90-Cluster_97097	-	-	-	-
>Glyma04g15840.1|PACid:26303438	Glyma_seq19077	P:GO:0006412; C:GO:0005840; C:GO:0005622; F:GO:0003735	F:GO:0005198;C:GO:0005840;P:GO:0006412	Y (0.959 | 1-41)	C	1	V5_BLAST_0.9SELF0.4OUT-REDO4-Cluster_169163	V5_UCLUSTfixed_0.90-Cluster_53860	UniqueCluster_2029	-	-	X
>Glyma04g36080.1|PACid:26303448	Glyma_seq19087		-	Y (0.993 | 1-21)	C	1	V5_BLAST_0.9SELF0.4OUT-REDO4-Cluster_166981	V5_UCLUSTfixed_0.90-Cluster_100201	-	-	-	-
>Glyma04g39700.1|PACid:26303473	Glyma_seq19112	F:GO:0004765; F:GO:0005524	F:GO:0000166;F:GO:0016301	Y (0.966 | 1-60)	C	1	V5_BLAST_0.9SELF0.4OUT-REDO4-Cluster_164126	V5_UCLUSTfixed_0.90-Cluster_97618	-	-	-	-
>Glyma04g39700.3|PACid:26303474	Glyma_seq19113	F:GO:0004765; F:GO:0005524	F:GO:0000166;F:GO:0016301	Y (0.966 | 1-60)	C	1	V5_BLAST_0.9SELF0.4OUT-REDO4-Cluster_164126	V5_UCLUSTfixed_0.90-Cluster_97618	-	-	-	-
>Glyma04g39700.2|PACid:26303475	Glyma_seq19114	F:GO:0004765; F:GO:0005524	F:GO:0000166;F:GO:0016301	Y (0.966 | 1-60)	C	1	V5_BLAST_0.9SELF0.4OUT-REDO4-Cluster_164126	V5_UCLUSTfixed_0.90-Cluster_97618	-	-	-	-
>Glyma04g39700.4|PACid:26303476	Glyma_seq19115	F:GO:0004765; F:GO:0005524	F:GO:0000166;F:GO:0016301	Y (0.966 | 1-60)	C	1	V5_BLAST_0.9SELF0.4OUT-REDO4-Cluster_164126	V5_UCLUSTfixed_0.90-Cluster_97618	-	-	-	-
>Glyma04g06720.1|PACid:26303492	Glyma_seq19131		-	Y (0.817 | 1-64)	C	1	V5_BLAST_0.9SELF0.4OUT-REDO4-Cluster_51094	V5_UCLUSTfixed_0.90-Cluster_54411	-	-	-	-
>Glyma04g35040.1|PACid:26303497	Glyma_seq19136		-	Y (0.873 | 1-24)	C	1	V5_BLAST_0.9SELF0.4OUT-REDO4-Cluster_163181	V5_UCLUSTfixed_0.90-Cluster_96607	-	-	-	-
>Glyma04g33290.1|PACid:26303499	Glyma_seq19138		-	Y (0.997 | 1-36)	C	1	V5_BLAST_0.9SELF0.4OUT-REDO4-Cluster_164537	V5_UCLUSTfixed_0.90-Cluster_98017	-	-	-	-
>Glyma04g36600.1|PACid:26303501	Glyma_seq19140	F:GO:0003824; P:GO:0008152	F:GO:0003824;P:GO:0008152	Y (0.994 | 1-29)	C	1	V5_BLAST_0.9SELF0.4OUT-REDO4-Cluster_170054	V5_UCLUSTfixed_0.90-Cluster_96620	-	-	-	-
>Glyma04g08170.1|PACid:26303504	Glyma_seq19143	F:GO:0004672; F:GO:0005524; P:GO:0006468; F:GO:0005515	F:GO:0000166;F:GO:0005515;P:GO:0006464;F:GO:0016301	Y (0.967 | 1-38)	C	1	V5_BLAST_0.9SELF0.4OUT-REDO4-Cluster_169314	V5_UCLUSTfixed_0.90-Cluster_102107	-	-	UniqueCluster_2345	X
>Glyma04g42720.1|PACid:26303520	Glyma_seq19159	F:GO:0004601; F:GO:0020037; P:GO:0006979; P:GO:0055114	F:GO:0003824;P:GO:0008152;F:GO:0005488;P:GO:0044710;P:GO:0006950	Y (0.998 | 1-75)	C	1	V5_BLAST_0.9SELF0.4OUT-REDO4-Cluster_163224	V5_UCLUSTfixed_0.90-Cluster_96655	-	-	-	-
>Glyma04g42720.2|PACid:26303521	Glyma_seq19160	F:GO:0004601; F:GO:0020037; P:GO:0006979; P:GO:0055114	F:GO:0003824;P:GO:0008152;F:GO:0005488;P:GO:0044710;P:GO:0006950	Y (0.998 | 1-75)	C	1	V5_BLAST_0.9SELF0.4OUT-REDO4-Cluster_163224	V5_UCLUSTfixed_0.90-Cluster_96655	-	-	-	-
>Glyma04g42720.5|PACid:26303522	Glyma_seq19161	F:GO:0004601; F:GO:0020037; P:GO:0006979; P:GO:0055114	F:GO:0003824;P:GO:0008152;F:GO:0005488;P:GO:0044710;P:GO:0006950	Y (0.998 | 1-75)	C	1	V5_BLAST_0.9SELF0.4OUT-REDO4-Cluster_163224	V5_UCLUSTfixed_0.90-Cluster_96655	-	-	-	-
>Glyma04g42720.6|PACid:26303523	Glyma_seq19162	F:GO:0004601; F:GO:0020037; P:GO:0006979; P:GO:0055114	F:GO:0003824;P:GO:0008152;F:GO:0005488;P:GO:0044710;P:GO:0006950	Y (0.998 | 1-75)	C	1	V5_BLAST_0.9SELF0.4OUT-REDO4-Cluster_163224	V5_UCLUSTfixed_0.90-Cluster_96655	-	-	-	-
>Glyma04g33261.1|PACid:26303529	Glyma_seq19168		-	Y (0.999 | 1-51)	C	1	V5_BLAST_0.9SELF0.4OUT-REDO4-Cluster_54769	V5_UCLUSTfixed_0.90-Cluster_21310	-	-	-	-
>Glyma04g00420.1|PACid:26303581	Glyma_seq19220	F:GO:0008483; F:GO:0030170	F:GO:0016740;F:GO:0005488	Y (0.996 | 1-33)	C	1	V5_BLAST_0.9SELF0.4OUT-REDO4-Cluster_163128	V5_UCLUSTfixed_0.90-Cluster_96556	-	-	-	-
>Glyma04g42750.2|PACid:26303589	Glyma_seq19228	F:GO:0051082; P:GO:0006457	F:GO:0005515;P:GO:0009987	Y (0.973 | 1-39)	C	1	V5_BLAST_0.9SELF0.4OUT-REDO4-Cluster_155418	V5_UCLUSTfixed_0.90-Cluster_97790	-	-	-	-
>Glyma04g09130.3|PACid:26303598	Glyma_seq19237	F:GO:0000166; F:GO:0004812; F:GO:0005524; P:GO:0006418; C:GO:0005737; P:GO:0006412; P:GO:0006436; F:GO:0004830	F:GO:0000166;F:GO:0003824;C:GO:0005737;P:GO:0006139;P:GO:0006412	Y (1.0 | 1-41)	C	1	V5_BLAST_0.9SELF0.4OUT-REDO4-Cluster_166730	V5_UCLUSTfixed_0.90-Cluster_100022	-	-	-	-
>Glyma04g09130.4|PACid:26303599	Glyma_seq19238	F:GO:0000166; F:GO:0004812; F:GO:0005524; P:GO:0006418; C:GO:0005737; P:GO:0006412; P:GO:0006436; F:GO:0004830	F:GO:0000166;F:GO:0003824;C:GO:0005737;P:GO:0006139;P:GO:0006412	Y (1.0 | 1-41)	C	1	V5_BLAST_0.9SELF0.4OUT-REDO4-Cluster_166730	V5_UCLUSTfixed_0.90-Cluster_100022	-	-	-	-
>Glyma04g09130.5|PACid:26303600	Glyma_seq19239	F:GO:0000166; F:GO:0004812; F:GO:0005524; P:GO:0006418; C:GO:0005737; P:GO:0006412; P:GO:0006436; F:GO:0004830	F:GO:0000166;F:GO:0003824;C:GO:0005737;P:GO:0006139;P:GO:0006412	Y (1.0 | 1-41)	C	1	V5_BLAST_0.9SELF0.4OUT-REDO4-Cluster_166730	V5_UCLUSTfixed_0.90-Cluster_100022	-	-	-	-
>Glyma04g01300.1|PACid:26303604	Glyma_seq19243		-	Y (0.971 | 1-31)	C	1	V5_BLAST_0.9SELF0.4OUT-REDO4-Cluster_41227	V5_UCLUSTfixed_0.90-Cluster_99283	-	-	-	-
>Glyma04g07440.2|PACid:26303606	Glyma_seq19245		-	Y (0.998 | 1-35)	C	1	V5_BLAST_0.9SELF0.4OUT-REDO4-Cluster_52609	V5_UCLUSTfixed_0.90-Cluster_54698	-	-	-	-
>Glyma04g01340.1|PACid:26303608	Glyma_seq19247		-	Y (0.964 | 1-31)	C	1	V5_BLAST_0.9SELF0.4OUT-REDO4-Cluster_41226	V5_UCLUSTfixed_0.90-Cluster_99283	-	-	-	-
>Glyma04g39730.1|PACid:26303637	Glyma_seq19275	F:GO:0004134; P:GO:0005975	P:GO:0005975;F:GO:0016740	Y (0.895 | 1-24)	C	1	V5_BLAST_0.9SELF0.4OUT-REDO4-Cluster_168632	V5_UCLUSTfixed_0.90-Cluster_97616	-	-	-	-
>Glyma04g38230.1|PACid:26303657	Glyma_seq19295		-	Y (0.932 | 1-50)	C	1	V5_BLAST_0.9SELF0.4OUT-REDO4-Cluster_170395	V5_UCLUSTfixed_0.90-Cluster_97635	-	UniqueCluster_1804	-	X
>Glyma04g35050.1|PACid:26303661	Glyma_seq19299		-	Y (0.984 | 1-22)	C	1	V5_BLAST_0.9SELF0.4OUT-REDO4-Cluster_165508	V5_UCLUSTfixed_0.90-Cluster_98889	-	-	-	-
>Glyma04g05760.1|PACid:26303677	Glyma_seq19315		-	Y (0.961 | 1-22)	C	1	V5_BLAST_0.9SELF0.4OUT-REDO4-Cluster_158965	V5_UCLUSTfixed_0.90-Cluster_93258	-	-	-	-
>Glyma04g35760.1|PACid:26303683	Glyma_seq19321	F:GO:0005515; P:GO:0006289; F:GO:0004518; F:GO:0003677	F:GO:0003677;F:GO:0005515;F:GO:0004518;P:GO:0006259;P:GO:0006950	Y (0.87 | 1-38)	C	1	V5_BLAST_0.9SELF0.4OUT-REDO4-Cluster_50035	V5_UCLUSTfixed_0.90-Cluster_92026	-	-	-	-
>Glyma04g40710.1|PACid:26303718	Glyma_seq19356		-	Y (0.973 | 1-34)	C	1	V5_BLAST_0.9SELF0.4OUT-REDO4-Cluster_168411	V5_UCLUSTfixed_0.90-Cluster_54809	-	-	-	-
>Glyma04g42870.1|PACid:26303735	Glyma_seq19373		-	Y (0.988 | 1-81)	C	1	V5_BLAST_0.9SELF0.4OUT-REDO4-Cluster_163375	V5_UCLUSTfixed_0.90-Cluster_96656	-	-	-	-
>Glyma04g08181.1|PACid:26303741	Glyma_seq19379		-	Y (0.874 | 1-83)	C	1	V5_BLAST_0.9SELF0.4OUT-REDO4-Cluster_44956	V5_UCLUSTfixed_0.90-Cluster_17807	-	-	-	-
>Glyma04g00930.1|PACid:26303756	Glyma_seq19394	P:GO:0009116; P:GO:0008152; P:GO:0009113; F:GO:0004044	P:GO:0009058;P:GO:0044711;F:GO:0016740;P:GO:0006139	Y (0.998 | 1-61)	C	1	V5_BLAST_0.9SELF0.4OUT-REDO4-Cluster_169868	V5_UCLUSTfixed_0.90-Cluster_96995	-	-	-	-
>Glyma04g38450.1|PACid:26303767	Glyma_seq19405		-	Y (1.0 | 1-41)	C	1	V5_BLAST_0.9SELF0.4OUT-REDO4-Cluster_164143	V5_UCLUSTfixed_0.90-Cluster_97630	-	-	-	-
>Glyma04g10650.1|PACid:26303777	Glyma_seq19415	F:GO:0003676	F:GO:0003676	Y (0.967 | 1-35)	C	1	V5_BLAST_0.9SELF0.4OUT-REDO4-Cluster_163250	V5_UCLUSTfixed_0.90-Cluster_96684	-	-	-	-
>Glyma04g03100.1|PACid:26303795	Glyma_seq19433	F:GO:0004176; P:GO:0006508	P:GO:0019538;F:GO:0016787	Y (1.0 | 1-51)	C	1	V5_BLAST_0.9SELF0.4OUT-REDO4-Cluster_163298	V5_UCLUSTfixed_0.90-Cluster_96734	-	-	-	-
>Glyma04g18060.1|PACid:26303796	Glyma_seq19434		-	Y (0.986 | 1-51)	C	1	V5_BLAST_0.9SELF0.4OUT-REDO4-Cluster_162830	V5_UCLUSTfixed_0.90-Cluster_96248	-	-	-	-
>Glyma04g34330.1|PACid:26303810	Glyma_seq19448		-	Y (1.0 | 1-41)	C	1	V5_BLAST_0.9SELF0.4OUT-REDO4-Cluster_165474	V5_UCLUSTfixed_0.90-Cluster_98856	-	-	-	-
>Glyma04g34330.2|PACid:26303811	Glyma_seq19449		-	Y (1.0 | 1-41)	C	1	V5_BLAST_0.9SELF0.4OUT-REDO4-Cluster_165474	V5_UCLUSTfixed_0.90-Cluster_98856	-	-	-	-
>Glyma04g07010.1|PACid:26303866	Glyma_seq19504	F:GO:0015078; P:GO:0015986; C:GO:0045263	C:GO:0016020;P:GO:0009058;P:GO:0044711;P:GO:0044765;P:GO:0006139;P:GO:0006810;F:GO:0005215;C:GO:0005622	Y (0.995 | 1-27)	C	1	V5_BLAST_0.9SELF0.4OUT-REDO4-Cluster_169954	V5_UCLUSTfixed_0.90-Cluster_97140	-	-	-	-
>Glyma04g06266.1|PACid:26303918	Glyma_seq19556		-	Y (0.794 | 1-49)	C	1	V5_BLAST_0.9SELF0.4OUT-REDO4-Cluster_54916	V5_UCLUSTfixed_0.90-Cluster_21362	-	-	-	-
>Glyma04g06220.1|PACid:26303928	Glyma_seq19566		-	Y (0.881 | 1-55)	C	1	V5_BLAST_0.9SELF0.4OUT-REDO4-Cluster_49614	V5_UCLUSTfixed_0.90-Cluster_19494	-	-	-	-
>Glyma04g38050.1|PACid:26303947	Glyma_seq19585	F:GO:0005524; F:GO:0008134; P:GO:0006355; P:GO:0019538; F:GO:0016887	F:GO:0000166;P:GO:0019538;F:GO:0005515;P:GO:0009058;P:GO:0006139;F:GO:0016787	Y (0.999 | 1-81)	C	1	V5_BLAST_0.9SELF0.4OUT-REDO4-Cluster_167942	V5_UCLUSTfixed_0.90-Cluster_102476	-	-	-	-
>Glyma04g07570.1|PACid:26303993	Glyma_seq19631		-	Y (0.948 | 1-82)	C	1	V5_BLAST_0.9SELF0.4OUT-REDO4-Cluster_161191	V5_UCLUSTfixed_0.90-Cluster_103117	-	-	UniqueCluster_1956	X
>Glyma04g07570.3|PACid:26303994	Glyma_seq19632		-	Y (0.948 | 1-82)	C	1	V5_BLAST_0.9SELF0.4OUT-REDO4-Cluster_161191	V5_UCLUSTfixed_0.90-Cluster_103117	-	-	UniqueCluster_1956	X
>Glyma04g35730.1|PACid:26303996	Glyma_seq19634	C:GO:0016020; P:GO:0055085	C:GO:0016020;P:GO:0006810	Y (1.0 | 1-41)	C	1	V5_BLAST_0.9SELF0.4OUT-REDO4-Cluster_163185	V5_UCLUSTfixed_0.90-Cluster_96610	-	-	-	-
>Glyma04g39390.1|PACid:26304025	Glyma_seq19663	P:GO:0006807; F:GO:0004086	P:GO:0008152	Y (0.933 | 1-52)	C	1	V5_BLAST_0.9SELF0.4OUT-REDO4-Cluster_166162	V5_UCLUSTfixed_0.90-Cluster_99474	-	-	-	-
>Glyma04g01980.1|PACid:26304083	Glyma_seq19721		-	Y (0.955 | 1-21)	C	1	V5_BLAST_0.9SELF0.4OUT-REDO4-Cluster_165546	V5_UCLUSTfixed_0.90-Cluster_98921	-	-	-	-
>Glyma04g01980.2|PACid:26304084	Glyma_seq19722		-	Y (0.955 | 1-21)	C	1	V5_BLAST_0.9SELF0.4OUT-REDO4-Cluster_165546	V5_UCLUSTfixed_0.90-Cluster_98921	-	-	-	-
>Glyma04g06970.1|PACid:26304093	Glyma_seq19731		-	Y (0.915 | 1-39)	C	1	V5_BLAST_0.9SELF0.4OUT-REDO4-Cluster_41073	V5_UCLUSTfixed_0.90-Cluster_101910	-	-	-	-
>Glyma04g03820.1|PACid:26304095	Glyma_seq19733	C:GO:0009512	C:GO:0009579	Y (0.995 | 1-42)	C	1	V5_BLAST_0.9SELF0.4OUT-REDO4-Cluster_163282	V5_UCLUSTfixed_0.90-Cluster_96715	-	-	-	-
>Glyma04g32360.1|PACid:26304098	Glyma_seq19736		-	Y (0.996 | 1-51)	C	1	V5_BLAST_0.9SELF0.4OUT-REDO4-Cluster_165474	V5_UCLUSTfixed_0.90-Cluster_91951	-	-	-	-
>Glyma04g39670.1|PACid:26304109	Glyma_seq19747	F:GO:0005524; F:GO:0016887	F:GO:0000166;F:GO:0016787	Y (0.665 | 1-61)	C	1	V5_BLAST_0.9SELF0.4OUT-REDO4-Cluster_164128	V5_UCLUSTfixed_0.90-Cluster_97619	-	-	-	-
>Glyma04g06610.1|PACid:26304153	Glyma_seq19791	F:GO:0005524; F:GO:0008134; P:GO:0006355; P:GO:0019538; F:GO:0016887	F:GO:0000166;P:GO:0019538;F:GO:0005515;P:GO:0009058;P:GO:0006139;F:GO:0016787	Y (0.985 | 1-40)	C	1	V5_BLAST_0.9SELF0.4OUT-REDO4-Cluster_169357	V5_UCLUSTfixed_0.90-Cluster_102476	-	-	-	-
>Glyma04g01020.1|PACid:26304154	Glyma_seq19792	F:GO:0004332; P:GO:0006096	P:GO:0005975;P:GO:0006091;F:GO:0003824;P:GO:0009056;P:GO:0006139;P:GO:0044712;P:GO:0044723	Y (0.987 | 1-40)	C	1	V5_BLAST_0.9SELF0.4OUT-REDO4-Cluster_163736	V5_UCLUSTfixed_0.90-Cluster_103397	-	-	-	-
>Glyma04g01020.3|PACid:26304155	Glyma_seq19793	F:GO:0004332; P:GO:0006096	P:GO:0005975;P:GO:0006091;F:GO:0003824;P:GO:0009056;P:GO:0006139;P:GO:0044712;P:GO:0044723	Y (0.987 | 1-40)	C	1	V5_BLAST_0.9SELF0.4OUT-REDO4-Cluster_163736	V5_UCLUSTfixed_0.90-Cluster_103397	-	-	-	-
>Glyma04g14361.1|PACid:26304193	Glyma_seq19831	F:GO:0016491; P:GO:0008152; F:GO:0004097; P:GO:0055114	F:GO:0003824;P:GO:0008152;P:GO:0044710	Y (0.998 | 1-42)	C	1	V5_BLAST_0.9SELF0.4OUT-REDO4-Cluster_40966	V5_UCLUSTfixed_0.90-Cluster_100222	-	-	-	-
>Glyma04g35890.3|PACid:26304229	Glyma_seq19867		-	Y (0.995 | 1-33)	C	1	V5_BLAST_0.9SELF0.4OUT-REDO4-Cluster_165258	V5_UCLUSTfixed_0.90-Cluster_96612	-	-	-	-
>Glyma04g16410.1|PACid:26304243	Glyma_seq19881		-	Y (0.989 | 1-35)	C	1	V5_BLAST_0.9SELF0.4OUT-REDO4-Cluster_165027	V5_UCLUSTfixed_0.90-Cluster_98471	-	-	-	-
>Glyma04g43140.1|PACid:26304249	Glyma_seq19887		-	Y (0.934 | 1-26)	C	1	V5_BLAST_0.9SELF0.4OUT-REDO4-Cluster_50647	V5_UCLUSTfixed_0.90-Cluster_19871	-	-	-	-
>Glyma04g39801.1|PACid:26304257	Glyma_seq19895		-	Y (1.0 | 1-41)	C	1	V5_BLAST_0.9SELF0.4OUT-REDO4-Cluster_164121	V5_UCLUSTfixed_0.90-Cluster_97612	-	-	-	-
>Glyma04g10930.1|PACid:26304266	Glyma_seq19904		-	Y (0.991 | 1-26)	C	1	V5_BLAST_0.9SELF0.4OUT-REDO4-Cluster_165575	V5_UCLUSTfixed_0.90-Cluster_98948	-	-	-	-
>Glyma04g41691.1|PACid:26304268	Glyma_seq19906	F:GO:0003677; F:GO:0003700; F:GO:0016987; P:GO:0006352; P:GO:0006355	F:GO:0003677;F:GO:0003700;P:GO:0009058;P:GO:0006139	Y (0.994 | 1-31)	C	1	V5_BLAST_0.9SELF0.4OUT-REDO4-Cluster_46424	V5_UCLUSTfixed_0.90-Cluster_96531	-	-	-	-
>Glyma04g01700.1|PACid:26304290	Glyma_seq19928	P:GO:0006457	P:GO:0009987	Y (0.981 | 1-69)	C	1	V5_BLAST_0.9SELF0.4OUT-REDO4-Cluster_163208	V5_UCLUSTfixed_0.90-Cluster_96635	-	-	-	-
>Glyma04g01700.2|PACid:26304291	Glyma_seq19929	P:GO:0006457	P:GO:0009987	Y (0.981 | 1-69)	C	1	V5_BLAST_0.9SELF0.4OUT-REDO4-Cluster_163208	V5_UCLUSTfixed_0.90-Cluster_96635	-	-	-	-
>Glyma04g01700.3|PACid:26304292	Glyma_seq19930	P:GO:0006457	P:GO:0009987	Y (0.981 | 1-69)	C	1	V5_BLAST_0.9SELF0.4OUT-REDO4-Cluster_163208	V5_UCLUSTfixed_0.90-Cluster_96635	-	-	-	-
>Glyma04g01700.4|PACid:26304293	Glyma_seq19931		-	Y (0.981 | 1-69)	C	1	V5_BLAST_0.9SELF0.4OUT-REDO4-Cluster_163208	V5_UCLUSTfixed_0.90-Cluster_96635	-	-	-	-
>Glyma04g04770.1|PACid:26304308	Glyma_seq19946	P:GO:0009116	P:GO:0006139	Y (0.999 | 1-51)	C	1	V5_BLAST_0.9SELF0.4OUT-REDO4-Cluster_170980	V5_UCLUSTfixed_0.90-Cluster_103477	-	-	-	-
>Glyma04g26080.1|PACid:26304315	Glyma_seq19953		-	Y (0.993 | 1-22)	C	1	V5_BLAST_0.9SELF0.4OUT-REDO4-Cluster_41425	V5_UCLUSTfixed_0.90-Cluster_96252	-	-	-	-
>Glyma04g39181.1|PACid:26304318	Glyma_seq19956	F:GO:0005524; F:GO:0009378; P:GO:0006281; P:GO:0006310	F:GO:0000166;P:GO:0006259;P:GO:0006950;F:GO:0016787	Y (0.93 | 1-62)	C	1	V5_BLAST_0.9SELF0.4OUT-REDO4-Cluster_163756	V5_UCLUSTfixed_0.90-Cluster_97216	-	-	-	-
>Glyma04g39181.2|PACid:26304319	Glyma_seq19957	F:GO:0005524; F:GO:0009378; P:GO:0006281; P:GO:0006310	F:GO:0000166;P:GO:0006259;P:GO:0006950;F:GO:0016787	Y (0.93 | 1-62)	C	1	V5_BLAST_0.9SELF0.4OUT-REDO4-Cluster_163756	V5_UCLUSTfixed_0.90-Cluster_97216	-	-	-	-
>Glyma04g09270.1|PACid:26304320	Glyma_seq19958		-	Y (0.995 | 1-40)	C	1	V5_BLAST_0.9SELF0.4OUT-REDO4-Cluster_163611	V5_UCLUSTfixed_0.90-Cluster_97067	-	-	-	-
>Glyma04g18980.1|PACid:26304335	Glyma_seq19973		-	Y (0.893 | 1-65)	C	1	V5_BLAST_0.9SELF0.4OUT-REDO4-Cluster_52720	V5_UCLUSTfixed_0.90-Cluster_54731	-	-	-	-
>Glyma04g00360.1|PACid:26304368	Glyma_seq20006	F:GO:0003735; P:GO:0006412; C:GO:0005622; C:GO:0005840	F:GO:0005198;C:GO:0005840;P:GO:0006412	Y (1.0 | 1-41)	C	1	V5_BLAST_0.9SELF0.4OUT-REDO4-Cluster_166202	V5_UCLUSTfixed_0.90-Cluster_85358	-	-	-	-
>Glyma04g08060.1|PACid:26304388	Glyma_seq20026	F:GO:0003700; F:GO:0043565; P:GO:0006355	F:GO:0003677;F:GO:0003700;P:GO:0009058;P:GO:0006139	Y (0.976 | 1-68)	C	1	V5_BLAST_0.9SELF0.4OUT-REDO4-Cluster_162320	V5_UCLUSTfixed_0.90-Cluster_94468	-	-	-	-
>Glyma04g33990.1|PACid:26304393	Glyma_seq20031	F:GO:0004356; P:GO:0006542; P:GO:0006807	F:GO:0003824;P:GO:0009058;P:GO:0044763;P:GO:0044711;P:GO:0009987	Y (0.999 | 1-31)	C	1	V5_BLAST_0.9SELF0.4OUT-REDO4-Cluster_40642	V5_UCLUSTfixed_0.90-Cluster_97527	-	-	-	-
>Glyma04g39970.1|PACid:26304395	Glyma_seq20033		-	Y (0.989 | 1-42)	C	1	V5_BLAST_0.9SELF0.4OUT-REDO4-Cluster_162743	V5_UCLUSTfixed_0.90-Cluster_96166	-	-	-	-
>Glyma04g43080.1|PACid:26304396	Glyma_seq20034	F:GO:0016740; F:GO:0030170; P:GO:0009058; P:GO:0008152; P:GO:0006520; F:GO:0016769	P:GO:0009058;P:GO:0044763;F:GO:0016740;F:GO:0005488;P:GO:0009987	Y (0.882 | 1-51)	C	1	V5_BLAST_0.9SELF0.4OUT-REDO4-Cluster_163229	V5_UCLUSTfixed_0.90-Cluster_96661	-	-	-	-
>Glyma04g40700.1|PACid:26304431	Glyma_seq20069		-	Y (0.998 | 1-32)	C	1	V5_BLAST_0.9SELF0.4OUT-REDO4-Cluster_145575	V5_UCLUSTfixed_0.90-Cluster_54809	UniqueCluster_2023	-	-	X
>Glyma04g09800.1|PACid:26304449	Glyma_seq20087	F:GO:0004347; P:GO:0006094; P:GO:0006096	P:GO:0005975;P:GO:0006091;F:GO:0003824;P:GO:0009056;P:GO:0009058;P:GO:0044711;P:GO:0006139;P:GO:0044723;P:GO:0044712	Y (0.999 | 1-21)	C	1	V5_BLAST_0.9SELF0.4OUT-REDO4-Cluster_163632	V5_UCLUSTfixed_0.90-Cluster_96688	-	-	-	-
>Glyma04g09800.2|PACid:26304450	Glyma_seq20088	F:GO:0004347; P:GO:0006094; P:GO:0006096	P:GO:0005975;P:GO:0006091;F:GO:0003824;P:GO:0009056;P:GO:0009058;P:GO:0044711;P:GO:0006139;P:GO:0044723;P:GO:0044712	Y (0.999 | 1-21)	C	1	V5_BLAST_0.9SELF0.4OUT-REDO4-Cluster_163632	V5_UCLUSTfixed_0.90-Cluster_96688	-	-	-	-
>Glyma04g09640.1|PACid:26304457	Glyma_seq20095		-	Y (0.996 | 1-56)	C	1	V5_BLAST_0.9SELF0.4OUT-REDO4-Cluster_157499	V5_UCLUSTfixed_0.90-Cluster_92243	-	-	-	-
>Glyma04g42080.1|PACid:26304473	Glyma_seq20111	P:GO:0045454; F:GO:0015035; F:GO:0009055; P:GO:0006662	P:GO:0019725;F:GO:0003824;P:GO:0008152;P:GO:0044710	Y (0.988 | 1-44)	C	1	V5_BLAST_0.9SELF0.4OUT-REDO4-Cluster_165966	V5_UCLUSTfixed_0.90-Cluster_96817	-	-	-	-
>Glyma04g11180.1|PACid:26304477	Glyma_seq20115	F:GO:0008168; P:GO:0008152	P:GO:0008152;F:GO:0016740	Y (0.999 | 1-30)	C	1	V5_BLAST_0.9SELF0.4OUT-REDO4-Cluster_165573	V5_UCLUSTfixed_0.90-Cluster_98947	-	-	-	-
>Glyma04g17310.1|PACid:26304499	Glyma_seq20137	P:GO:0045454; F:GO:0015035; F:GO:0009055; P:GO:0006662	P:GO:0019725;F:GO:0003824;P:GO:0008152;P:GO:0044710	Y (0.965 | 1-28)	C	1	V5_BLAST_0.9SELF0.4OUT-REDO4-Cluster_162803	V5_UCLUSTfixed_0.90-Cluster_96224	-	-	-	-
>Glyma04g17310.2|PACid:26304500	Glyma_seq20138	P:GO:0045454; F:GO:0015035; F:GO:0009055; P:GO:0006662	P:GO:0019725;F:GO:0003824;P:GO:0008152;P:GO:0044710	Y (0.965 | 1-28)	C	1	V5_BLAST_0.9SELF0.4OUT-REDO4-Cluster_53291	V5_UCLUSTfixed_0.90-Cluster_96224	-	-	-	-
>Glyma04g41080.1|PACid:26304519	Glyma_seq20157		-	Y (0.985 | 1-70)	C	1	V5_BLAST_0.9SELF0.4OUT-REDO4-Cluster_163120	V5_UCLUSTfixed_0.90-Cluster_96545	-	-	-	-
>Glyma04g41820.1|PACid:26304531	Glyma_seq20169		-	Y (0.996 | 1-49)	C	1	V5_BLAST_0.9SELF0.4OUT-REDO4-Cluster_163148	V5_UCLUSTfixed_0.90-Cluster_77717	-	UniqueCluster_2658	-	X
>Glyma04g41030.2|PACid:26304540	Glyma_seq20178		-	Y (0.759 | 1-56)	C	1	V5_BLAST_0.9SELF0.4OUT-REDO4-Cluster_166734	V5_UCLUSTfixed_0.90-Cluster_96924	-	-	-	-
>Glyma04g07640.2|PACid:26304545	Glyma_seq20183		-	Y (0.982 | 1-50)	C	1	V5_BLAST_0.9SELF0.4OUT-REDO4-Cluster_42884	V5_UCLUSTfixed_0.90-Cluster_93312	-	-	-	-
>Glyma04g07640.3|PACid:26304546	Glyma_seq20184		-	Y (0.982 | 1-50)	C	1	V5_BLAST_0.9SELF0.4OUT-REDO4-Cluster_42884	V5_UCLUSTfixed_0.90-Cluster_93312	-	-	-	-
>Glyma04g35910.1|PACid:26304566	Glyma_seq20204		-	Y (1.0 | 1-26)	C	1	V5_BLAST_0.9SELF0.4OUT-REDO4-Cluster_165258	V5_UCLUSTfixed_0.90-Cluster_55852	-	-	-	-
>Glyma04g35330.1|PACid:26304590	Glyma_seq20228		-	Y (1.0 | 1-51)	C	1	V5_BLAST_0.9SELF0.4OUT-REDO4-Cluster_169857	V5_UCLUSTfixed_0.90-Cluster_101451	-	-	-	-
>Glyma04g36250.1|PACid:26304593	Glyma_seq20231	F:GO:0003924; F:GO:0005525; P:GO:0006414; C:GO:0005622; F:GO:0003746	F:GO:0000166;F:GO:0008135;C:GO:0005622;F:GO:0016787	Y (1.0 | 1-37)	C	1	V5_BLAST_0.9SELF0.4OUT-REDO4-Cluster_163189	V5_UCLUSTfixed_0.90-Cluster_97526	-	-	-	-
>Glyma04g41845.1|PACid:26304594	Glyma_seq20232		-	Y (0.986 | 1-31)	C	1	V5_BLAST_0.9SELF0.4OUT-REDO4-Cluster_41028	V5_UCLUSTfixed_0.90-Cluster_16628	-	-	-	-
>Glyma04g13160.6|PACid:26304598	Glyma_seq20236	P:GO:0006457; P:GO:0015031	P:GO:0006810;P:GO:0009987	Y (0.946 | 1-49)	C	1	V5_BLAST_0.9SELF0.4OUT-REDO4-Cluster_159715	V5_UCLUSTfixed_0.90-Cluster_93876	-	-	-	-
>Glyma04g13160.7|PACid:26304599	Glyma_seq20237	P:GO:0006457; P:GO:0015031	P:GO:0006810;P:GO:0009987	Y (0.946 | 1-49)	C	1	V5_BLAST_0.9SELF0.4OUT-REDO4-Cluster_159715	V5_UCLUSTfixed_0.90-Cluster_93876	-	-	-	-
>Glyma04g13160.4|PACid:26304600	Glyma_seq20238		-	Y (0.946 | 1-49)	C	1	V5_BLAST_0.9SELF0.4OUT-REDO4-Cluster_159715	V5_UCLUSTfixed_0.90-Cluster_93876	-	-	-	-
>Glyma04g13160.5|PACid:26304601	Glyma_seq20239		-	Y (0.946 | 1-49)	C	1	V5_BLAST_0.9SELF0.4OUT-REDO4-Cluster_159715	V5_UCLUSTfixed_0.90-Cluster_93876	-	-	-	-
>Glyma04g32450.3|PACid:26304612	Glyma_seq20250	F:GO:0003824; P:GO:0008152	F:GO:0003824;P:GO:0008152	Y (0.998 | 1-37)	C	1	V5_BLAST_0.9SELF0.4OUT-REDO4-Cluster_165501	V5_UCLUSTfixed_0.90-Cluster_98881	-	-	-	-
>Glyma04g32450.2|PACid:26304613	Glyma_seq20251	F:GO:0003824; P:GO:0008152	F:GO:0003824;P:GO:0008152	Y (0.998 | 1-37)	C	1	V5_BLAST_0.9SELF0.4OUT-REDO4-Cluster_43568	V5_UCLUSTfixed_0.90-Cluster_98881	-	-	-	-
>Glyma04g03410.2|PACid:26304674	Glyma_seq20312		-	Y (0.82 | 1-41)	C	1	V5_BLAST_0.9SELF0.4OUT-REDO4-Cluster_163292	V5_UCLUSTfixed_0.90-Cluster_96727	-	-	-	-
>Glyma04g41210.2|PACid:26304709	Glyma_seq20347		-	Y (0.998 | 1-26)	C	1	V5_BLAST_0.9SELF0.4OUT-REDO4-Cluster_163123	V5_UCLUSTfixed_0.90-Cluster_96547	-	-	-	-
>Glyma04g06681.1|PACid:26304711	Glyma_seq20349		-	Y (0.817 | 1-61)	C	1	V5_BLAST_0.9SELF0.4OUT-REDO4-Cluster_53930	V5_UCLUSTfixed_0.90-Cluster_97142	-	-	-	-
>Glyma04g08910.1|PACid:26304729	Glyma_seq20367		-	Y (0.995 | 1-22)	C	1	V5_BLAST_0.9SELF0.4OUT-REDO4-Cluster_163662	V5_UCLUSTfixed_0.90-Cluster_97118	-	-	-	-
>Glyma04g33320.2|PACid:26304772	Glyma_seq20410	P:GO:0045454; F:GO:0015035; F:GO:0009055; P:GO:0006662	P:GO:0019725;F:GO:0003824;P:GO:0008152;P:GO:0044710	Y (0.968 | 1-41)	C	1	V5_BLAST_0.9SELF0.4OUT-REDO4-Cluster_164314	V5_UCLUSTfixed_0.90-Cluster_97796	-	-	-	-
>Glyma04g08980.2|PACid:26304778	Glyma_seq20416		-	Y (0.993 | 1-32)	C	1	V5_BLAST_0.9SELF0.4OUT-REDO4-Cluster_41171	V5_UCLUSTfixed_0.90-Cluster_97115	-	-	-	-
>Glyma04g08980.1|PACid:26304779	Glyma_seq20417		-	Y (0.993 | 1-32)	C	1	V5_BLAST_0.9SELF0.4OUT-REDO4-Cluster_164498	V5_UCLUSTfixed_0.90-Cluster_97115	-	-	-	-
>Glyma04g35820.1|PACid:26304793	Glyma_seq20431	F:GO:0016757; P:GO:0008152	P:GO:0008152;F:GO:0016740	Y (1.0 | 1-27)	C	1	V5_BLAST_0.9SELF0.4OUT-REDO4-Cluster_168543	V5_UCLUSTfixed_0.90-Cluster_101458	-	-	-	-
>Glyma04g35820.3|PACid:26304794	Glyma_seq20432	F:GO:0016757; P:GO:0008152	P:GO:0008152;F:GO:0016740	Y (1.0 | 1-27)	C	1	V5_BLAST_0.9SELF0.4OUT-REDO4-Cluster_168543	V5_UCLUSTfixed_0.90-Cluster_101458	-	-	-	-
>Glyma04g16670.1|PACid:26304814	Glyma_seq20452	F:GO:0003937; F:GO:0004643; P:GO:0006164; P:GO:0006188; F:GO:0003824	P:GO:0009058;F:GO:0016740;P:GO:0044711;P:GO:0006139;F:GO:0016787	Y (1.0 | 1-61)	C	1	V5_BLAST_0.9SELF0.4OUT-REDO4-Cluster_170347	V5_UCLUSTfixed_0.90-Cluster_100706	-	-	-	-
>Glyma04g08040.2|PACid:26304840	Glyma_seq20478	F:GO:0004045; P:GO:0006412; P:GO:0006470; F:GO:0004725	P:GO:0006464;F:GO:0016787;P:GO:0006412	Y (0.999 | 1-41)	C	1	V5_BLAST_0.9SELF0.4OUT-REDO4-Cluster_170627	V5_UCLUSTfixed_0.90-Cluster_97100	-	-	-	-
>Glyma04g08040.3|PACid:26304841	Glyma_seq20479	F:GO:0004045; P:GO:0006412; P:GO:0006470; F:GO:0004725	P:GO:0006464;F:GO:0016787;P:GO:0006412	Y (0.999 | 1-41)	C	1	V5_BLAST_0.9SELF0.4OUT-REDO4-Cluster_170627	V5_UCLUSTfixed_0.90-Cluster_97100	-	-	-	-
>Glyma04g08040.4|PACid:26304842	Glyma_seq20480	F:GO:0004045; P:GO:0006412; P:GO:0006470; F:GO:0004725	P:GO:0006464;F:GO:0016787;P:GO:0006412	Y (0.999 | 1-41)	C	1	V5_BLAST_0.9SELF0.4OUT-REDO4-Cluster_170627	V5_UCLUSTfixed_0.90-Cluster_97100	-	-	-	-
>Glyma04g08040.5|PACid:26304843	Glyma_seq20481	F:GO:0004045; P:GO:0006412; P:GO:0006470; F:GO:0004725	P:GO:0006464;F:GO:0016787;P:GO:0006412	Y (0.999 | 1-41)	C	1	V5_BLAST_0.9SELF0.4OUT-REDO4-Cluster_170627	V5_UCLUSTfixed_0.90-Cluster_97100	-	-	-	-
>Glyma04g39880.1|PACid:26304853	Glyma_seq20491	F:GO:0005215; P:GO:0006810; P:GO:0055085; C:GO:0016020	C:GO:0016020;P:GO:0006810;F:GO:0005215	Y (0.802 | 1-46)	C	1	V5_BLAST_0.9SELF0.4OUT-REDO4-Cluster_166631	V5_UCLUSTfixed_0.90-Cluster_99913	-	-	-	-
>Glyma04g05010.1|PACid:26304868	Glyma_seq20506		-	Y (0.865 | 1-72)	C	1	V5_BLAST_0.9SELF0.4OUT-REDO4-Cluster_163265	V5_UCLUSTfixed_0.90-Cluster_96699	-	-	-	-
>Glyma04g13920.2|PACid:26304915	Glyma_seq20553	P:GO:0055085; C:GO:0016021	C:GO:0016020;P:GO:0006810	Y (0.997 | 1-38)	C	1	V5_BLAST_0.9SELF0.4OUT-REDO4-Cluster_47440	V5_UCLUSTfixed_0.90-Cluster_102350	-	-	-	-
>Glyma04g16040.2|PACid:26304917	Glyma_seq20555	F:GO:0000166; F:GO:0046872; F:GO:0003824; P:GO:0008152	F:GO:0000166;F:GO:0003824;P:GO:0008152	Y (0.765 | 1-23)	C	1	V5_BLAST_0.9SELF0.4OUT-REDO4-Cluster_160667	V5_UCLUSTfixed_0.90-Cluster_94679	-	-	-	-
>Glyma04g16040.4|PACid:26304919	Glyma_seq20557	F:GO:0000166; F:GO:0046872; F:GO:0003824; P:GO:0008152	F:GO:0000166;F:GO:0003824;P:GO:0008152	Y (0.765 | 1-23)	C	1	V5_BLAST_0.9SELF0.4OUT-REDO4-Cluster_160667	V5_UCLUSTfixed_0.90-Cluster_94679	-	-	-	-
>Glyma04g15361.1|PACid:26304930	Glyma_seq20568		-	Y (0.992 | 1-51)	C	1	V5_BLAST_0.9SELF0.4OUT-REDO4-Cluster_169651	V5_UCLUSTfixed_0.90-Cluster_77853	UniqueCluster_3323	-	-	X
>Glyma04g15361.2|PACid:26304931	Glyma_seq20569		-	Y (0.992 | 1-51)	C	1	V5_BLAST_0.9SELF0.4OUT-REDO4-Cluster_169651	V5_UCLUSTfixed_0.90-Cluster_77853	UniqueCluster_3323	-	-	X
>Glyma04g38291.1|PACid:26304972	Glyma_seq20610	F:GO:0004325; P:GO:0006783	F:GO:0003824;P:GO:0009058;P:GO:0044763;P:GO:0044711;P:GO:0009987	Y (0.997 | 1-57)	C	1	V5_BLAST_0.9SELF0.4OUT-REDO4-Cluster_164147	V5_UCLUSTfixed_0.90-Cluster_97634	-	-	-	-
>Glyma04g03740.1|PACid:26304973	Glyma_seq20611	F:GO:0005506; F:GO:0009055; F:GO:0016705; F:GO:0020037; P:GO:0055114	F:GO:0003824;P:GO:0008152;F:GO:0005488;P:GO:0044710	Y (1.0 | 1-41)	C	1	V5_BLAST_0.9SELF0.4OUT-REDO4-Cluster_163589	V5_UCLUSTfixed_0.90-Cluster_97035	-	-	-	-
>Glyma04g43600.1|PACid:26304985	Glyma_seq20623	F:GO:0005524; F:GO:0016773; P:GO:0006139	F:GO:0000166;F:GO:0016740;P:GO:0006139	Y (0.947 | 1-23)	C	1	V5_BLAST_0.9SELF0.4OUT-REDO4-Cluster_165674	V5_UCLUSTfixed_0.90-Cluster_99049	-	-	-	-
>Glyma04g42840.1|PACid:26304994	Glyma_seq20632	F:GO:0016491; F:GO:0051537; P:GO:0055114; F:GO:0010277	F:GO:0003824;P:GO:0008152;F:GO:0005488;P:GO:0044710	Y (1.0 | 1-34)	C	1	V5_BLAST_0.9SELF0.4OUT-REDO4-Cluster_165562	V5_UCLUSTfixed_0.90-Cluster_98937	-	-	-	-
>Glyma04g37700.2|PACid:26305034	Glyma_seq20672	F:GO:0003723; F:GO:0016779; P:GO:0006396	F:GO:0003723;F:GO:0016740;P:GO:0006139	Y (1.0 | 1-41)	C	1	V5_BLAST_0.9SELF0.4OUT-REDO4-Cluster_168762	V5_UCLUSTfixed_0.90-Cluster_98129	-	-	-	-
>Glyma04g03260.2|PACid:26305070	Glyma_seq20708	F:GO:0016779; P:GO:0009058	P:GO:0009058;F:GO:0016740	Y (0.78 | 1-60)	C	1	V5_BLAST_0.9SELF0.4OUT-REDO4-Cluster_164076	V5_UCLUSTfixed_0.90-Cluster_97567	-	-	-	-
>Glyma04g03260.3|PACid:26305071	Glyma_seq20709	F:GO:0016779; P:GO:0009058	P:GO:0009058;F:GO:0016740	Y (0.78 | 1-60)	C	1	V5_BLAST_0.9SELF0.4OUT-REDO4-Cluster_42836	V5_UCLUSTfixed_0.90-Cluster_97567	-	-	-	-
>Glyma04g03260.4|PACid:26305072	Glyma_seq20710	F:GO:0016779; P:GO:0009058	P:GO:0009058;F:GO:0016740	Y (0.78 | 1-60)	C	1	V5_BLAST_0.9SELF0.4OUT-REDO4-Cluster_164076	V5_UCLUSTfixed_0.90-Cluster_97567	-	-	-	-
>Glyma04g26810.1|PACid:26305089	Glyma_seq20727		-	Y (0.787 | 1-36)	C	1	V5_BLAST_0.9SELF0.4OUT-REDO4-Cluster_40116	V5_UCLUSTfixed_0.90-Cluster_16406	-	-	-	-
>Glyma04g43220.1|PACid:26305111	Glyma_seq20749	F:GO:0005515; F:GO:0005543	F:GO:0005515;F:GO:0008289	Y (0.875 | 1-22)	C	1	V5_BLAST_0.9SELF0.4OUT-REDO4-Cluster_169093	V5_UCLUSTfixed_0.90-Cluster_101907	-	-	-	-
>Glyma04g15530.1|PACid:26305147	Glyma_seq20785		-	Y (0.866 | 1-52)	C	1	V5_BLAST_0.9SELF0.4OUT-REDO4-Cluster_51716	V5_UCLUSTfixed_0.90-Cluster_96247	-	-	-	-
>Glyma04g34341.1|PACid:26305172	Glyma_seq20810	F:GO:0003700; F:GO:0043565; P:GO:0006355; F:GO:0003677; C:GO:0005634	F:GO:0003677;C:GO:0005634;F:GO:0003700;P:GO:0009058;P:GO:0006139	Y (0.877 | 1-42)	C	1	V5_BLAST_0.9SELF0.4OUT-REDO4-Cluster_39742	V5_UCLUSTfixed_0.90-Cluster_79016	-	-	-	-
>Glyma04g43250.1|PACid:26305177	Glyma_seq20815	F:GO:0003723; F:GO:0003735; P:GO:0006412; C:GO:0005622; C:GO:0005840	F:GO:0003723;F:GO:0005198;C:GO:0005840;P:GO:0006412	Y (0.999 | 1-39)	C	1	V5_BLAST_0.9SELF0.4OUT-REDO4-Cluster_163230	V5_UCLUSTfixed_0.90-Cluster_96664	-	-	-	-
>Glyma04g10750.1|PACid:26305178	Glyma_seq20816	F:GO:0000166; F:GO:0004812; F:GO:0005524; P:GO:0006418; C:GO:0005737; F:GO:0004828; P:GO:0006434; P:GO:0006412	F:GO:0000166;F:GO:0003824;C:GO:0005737;P:GO:0006139;P:GO:0006412	Y (0.999 | 1-42)	C	1	V5_BLAST_0.9SELF0.4OUT-REDO4-Cluster_169046	V5_UCLUSTfixed_0.90-Cluster_98009	-	-	-	-
>Glyma04g11020.2|PACid:26305188	Glyma_seq20826	F:GO:0003735; P:GO:0006412; C:GO:0005840	F:GO:0005198;C:GO:0005840;P:GO:0006412	Y (0.999 | 1-61)	C	1	V5_BLAST_0.9SELF0.4OUT-REDO4-Cluster_163944	V5_UCLUSTfixed_0.90-Cluster_97420	-	-	-	-
>Glyma04g39770.1|PACid:26305202	Glyma_seq20840		-	Y (0.919 | 1-89)	C	1	V5_BLAST_0.9SELF0.4OUT-REDO4-Cluster_166207	V5_UCLUSTfixed_0.90-Cluster_55253	-	-	-	-
>Glyma04g09200.1|PACid:26305214	Glyma_seq20852		-	Y (0.997 | 1-47)	C	1	V5_BLAST_0.9SELF0.4OUT-REDO4-Cluster_163222	V5_UCLUSTfixed_0.90-Cluster_96649	-	-	-	-
>Glyma04g03730.2|PACid:26305223	Glyma_seq20861		-	Y (0.989 | 1-49)	C	1	V5_BLAST_0.9SELF0.4OUT-REDO4-Cluster_163283	V5_UCLUSTfixed_0.90-Cluster_96716	-	-	-	-
>Glyma04g34720.1|PACid:26305233	Glyma_seq20871	F:GO:0003677	F:GO:0003677	Y (0.956 | 1-42)	C	1	V5_BLAST_0.9SELF0.4OUT-REDO4-Cluster_76555	V5_UCLUSTfixed_0.90-Cluster_81076	-	UniqueCluster_3344	-	X
>Glyma04g43520.3|PACid:26305246	Glyma_seq20884	F:GO:0009055; F:GO:0015035; P:GO:0045454	P:GO:0019725;F:GO:0003824	Y (0.999 | 1-44)	C	1	V5_BLAST_0.9SELF0.4OUT-REDO4-Cluster_163376	V5_UCLUSTfixed_0.90-Cluster_96794	-	-	-	-
>Glyma04g43520.4|PACid:26305247	Glyma_seq20885	F:GO:0009055; F:GO:0015035; P:GO:0045454	P:GO:0019725;F:GO:0003824	Y (0.999 | 1-44)	C	1	V5_BLAST_0.9SELF0.4OUT-REDO4-Cluster_163376	V5_UCLUSTfixed_0.90-Cluster_96794	-	-	-	-
>Glyma04g20400.3|PACid:26305297	Glyma_seq20935		-	Y (0.968 | 1-42)	C	1	V5_BLAST_0.9SELF0.4OUT-REDO4-Cluster_162635	V5_UCLUSTfixed_0.90-Cluster_96057	-	-	-	-
>Glyma04g00390.1|PACid:26305299	Glyma_seq20937	F:GO:0003676; F:GO:0005524; F:GO:0008026; F:GO:0004386; F:GO:0003677; F:GO:0016787	F:GO:0000166;F:GO:0003677;F:GO:0016787	Y (0.989 | 1-68)	C	1	V5_BLAST_0.9SELF0.4OUT-REDO4-Cluster_166212	V5_UCLUSTfixed_0.90-Cluster_99515	-	-	-	-
>Glyma04g02240.1|PACid:26305311	Glyma_seq20949	F:GO:0005507; F:GO:0009055	F:GO:0005488	Y (0.991 | 1-39)	C	1	V5_BLAST_0.9SELF0.4OUT-REDO4-Cluster_163218	V5_UCLUSTfixed_0.90-Cluster_96644	-	-	-	-
>Glyma04g01350.2|PACid:26305317	Glyma_seq20955	F:GO:0016779; P:GO:0009058	P:GO:0009058;F:GO:0016740	Y (0.96 | 1-52)	C	1	V5_BLAST_0.9SELF0.4OUT-REDO4-Cluster_164076	V5_UCLUSTfixed_0.90-Cluster_97567	-	-	-	-
>Glyma04g01350.3|PACid:26305318	Glyma_seq20956	F:GO:0016779; P:GO:0009058	P:GO:0009058;F:GO:0016740	Y (0.96 | 1-52)	C	1	V5_BLAST_0.9SELF0.4OUT-REDO4-Cluster_164076	V5_UCLUSTfixed_0.90-Cluster_97567	-	-	-	-
>Glyma04g10170.1|PACid:26305365	Glyma_seq21003		-	Y (1.0 | 1-26)	C	1	V5_BLAST_0.9SELF0.4OUT-REDO4-Cluster_163817	V5_UCLUSTfixed_0.90-Cluster_96174	-	-	-	-
>Glyma04g05800.1|PACid:26305374	Glyma_seq21012	P:GO:0015979; C:GO:0009523; C:GO:0016020	C:GO:0016020;P:GO:0015979;C:GO:0009579	Y (1.0 | 1-41)	C	1	V5_BLAST_0.9SELF0.4OUT-REDO4-Cluster_163644	V5_UCLUSTfixed_0.90-Cluster_97093	-	-	-	-
>Glyma04g36420.1|PACid:26305382	Glyma_seq21020	F:GO:0003676	F:GO:0003676	Y (0.999 | 1-71)	C	1	V5_BLAST_0.9SELF0.4OUT-REDO4-Cluster_66872	V5_UCLUSTfixed_0.90-Cluster_96616	-	-	-	-
>Glyma04g36420.2|PACid:26305383	Glyma_seq21021	F:GO:0003676	F:GO:0003676	Y (0.999 | 1-71)	C	1	V5_BLAST_0.9SELF0.4OUT-REDO4-Cluster_165651	V5_UCLUSTfixed_0.90-Cluster_96616	-	-	-	-
>Glyma04g41370.1|PACid:26305425	Glyma_seq21063	P:GO:0009058	P:GO:0009058	Y (0.974 | 1-52)	C	1	V5_BLAST_0.9SELF0.4OUT-REDO4-Cluster_163124	V5_UCLUSTfixed_0.90-Cluster_96549	-	-	-	-
>Glyma04g05320.1|PACid:26305437	Glyma_seq21075	F:GO:0004325; P:GO:0006783	F:GO:0003824;P:GO:0009058;P:GO:0044763;P:GO:0044711;P:GO:0009987	Y (0.992 | 1-27)	C	1	V5_BLAST_0.9SELF0.4OUT-REDO4-Cluster_164147	V5_UCLUSTfixed_0.90-Cluster_97634	-	-	-	-
>Glyma04g05320.2|PACid:26305438	Glyma_seq21076	F:GO:0004325; P:GO:0006783	F:GO:0003824;P:GO:0009058;P:GO:0044763;P:GO:0044711;P:GO:0009987	Y (0.992 | 1-27)	C	1	V5_BLAST_0.9SELF0.4OUT-REDO4-Cluster_164147	V5_UCLUSTfixed_0.90-Cluster_97634	-	-	-	-
>Glyma04g41260.1|PACid:26305454	Glyma_seq21092		-	Y (0.97 | 1-25)	C	1	V5_BLAST_0.9SELF0.4OUT-REDO4-Cluster_162452	V5_UCLUSTfixed_0.90-Cluster_95868	-	-	-	-
>Glyma04g41260.3|PACid:26305455	Glyma_seq21093		-	Y (0.97 | 1-25)	C	1	V5_BLAST_0.9SELF0.4OUT-REDO4-Cluster_162452	V5_UCLUSTfixed_0.90-Cluster_95868	-	-	-	-
>Glyma04g09280.2|PACid:26305474	Glyma_seq21112	F:GO:0003723; F:GO:0003676; F:GO:0008408; P:GO:0006139; C:GO:0005622	F:GO:0003723;F:GO:0004518;C:GO:0005622	Y (0.98 | 1-29)	C	1	V5_BLAST_0.9SELF0.4OUT-REDO4-Cluster_41264	V5_UCLUSTfixed_0.90-Cluster_95082	-	UniqueCluster_3153	-	X
>Glyma04g41540.1|PACid:26305480	Glyma_seq21118	F:GO:0016491; F:GO:0050660; P:GO:0055114; P:GO:0008152; F:GO:0015930; F:GO:0016638; P:GO:0006537; P:GO:0006807	F:GO:0000166;F:GO:0003824;P:GO:0009058;P:GO:0044763;P:GO:0044711;P:GO:0009987	Y (0.96 | 1-21)	C	1	V5_BLAST_0.9SELF0.4OUT-REDO4-Cluster_170734	V5_UCLUSTfixed_0.90-Cluster_101328	-	-	-	-
>Glyma04g10693.1|PACid:26305489	Glyma_seq21127	F:GO:0003824; F:GO:0043169; P:GO:0005975; F:GO:0004553	P:GO:0005975;F:GO:0005488;F:GO:0016787	Y (0.997 | 1-51)	C	1	V5_BLAST_0.9SELF0.4OUT-REDO4-Cluster_162777	V5_UCLUSTfixed_0.90-Cluster_92211	-	-	-	-
>Glyma04g10693.2|PACid:26305490	Glyma_seq21128	F:GO:0003824; F:GO:0043169; P:GO:0005975; F:GO:0004553	P:GO:0005975;F:GO:0005488;F:GO:0016787	Y (0.997 | 1-51)	C	1	V5_BLAST_0.9SELF0.4OUT-REDO4-Cluster_162777	V5_UCLUSTfixed_0.90-Cluster_92211	-	-	-	-
>Glyma04g01805.1|PACid:26305492	Glyma_seq21130		-	Y (0.999 | 1-91)	C	1	V5_BLAST_0.9SELF0.4OUT-REDO4-Cluster_40341	V5_UCLUSTfixed_0.90-Cluster_16464	-	-	-	-
>Glyma04g34450.2|PACid:26305510	Glyma_seq21148		-	Y (0.996 | 1-37)	C	1	V5_BLAST_0.9SELF0.4OUT-REDO4-Cluster_168495	V5_UCLUSTfixed_0.90-Cluster_101418	-	-	UniqueCluster_1350	X
>Glyma04g04150.1|PACid:26305512	Glyma_seq21150		-	Y (1.0 | 1-41)	C	1	V5_BLAST_0.9SELF0.4OUT-REDO4-Cluster_163551	V5_UCLUSTfixed_0.90-Cluster_96992	-	-	-	-
>Glyma04g04150.2|PACid:26305513	Glyma_seq21151		-	Y (1.0 | 1-41)	C	1	V5_BLAST_0.9SELF0.4OUT-REDO4-Cluster_163551	V5_UCLUSTfixed_0.90-Cluster_96992	-	-	-	-
>Glyma04g04150.3|PACid:26305514	Glyma_seq21152		-	Y (1.0 | 1-41)	C	1	V5_BLAST_0.9SELF0.4OUT-REDO4-Cluster_163551	V5_UCLUSTfixed_0.90-Cluster_96992	-	-	-	-
>Glyma04g35940.2|PACid:26305521	Glyma_seq21159	F:GO:0005515	F:GO:0005515	Y (0.878 | 1-38)	C	1	V5_BLAST_0.9SELF0.4OUT-REDO4-Cluster_157265	V5_UCLUSTfixed_0.90-Cluster_92034	-	-	UniqueCluster_1790	X
>Glyma04g12510.1|PACid:26305538	Glyma_seq21176	P:GO:0015979; C:GO:0009522; C:GO:0016020	C:GO:0016020;P:GO:0015979;C:GO:0009579	Y (1.0 | 1-41)	C	1	V5_BLAST_0.9SELF0.4OUT-REDO4-Cluster_164711	V5_UCLUSTfixed_0.90-Cluster_96876	-	-	-	-
>Glyma04g07400.2|PACid:26305550	Glyma_seq21188	F:GO:0003824; P:GO:0008152	F:GO:0003824;P:GO:0008152	Y (0.994 | 1-51)	C	1	V5_BLAST_0.9SELF0.4OUT-REDO4-Cluster_164452	V5_UCLUSTfixed_0.90-Cluster_99888	-	-	-	-
>Glyma04g07400.3|PACid:26305551	Glyma_seq21189	F:GO:0003824; P:GO:0008152	F:GO:0003824;P:GO:0008152	Y (0.994 | 1-51)	C	1	V5_BLAST_0.9SELF0.4OUT-REDO4-Cluster_164452	V5_UCLUSTfixed_0.90-Cluster_99888	-	-	-	-
>Glyma04g10100.1|PACid:26305553	Glyma_seq21191	P:GO:0042450; F:GO:0004056	F:GO:0003824;P:GO:0009058;P:GO:0044763;P:GO:0044711;P:GO:0009987	Y (1.0 | 1-51)	C	1	V5_BLAST_0.9SELF0.4OUT-REDO4-Cluster_163254	V5_UCLUSTfixed_0.90-Cluster_96689	-	-	-	-
>Glyma04g24371.1|PACid:26305564	Glyma_seq21202	P:GO:0007049; C:GO:0005634	C:GO:0005634;P:GO:0007049	Y (0.942 | 1-31)	C	1	V5_BLAST_0.9SELF0.4OUT-REDO4-Cluster_156814	V5_UCLUSTfixed_0.90-Cluster_91688	-	-	-	-
>Glyma04g40970.1|PACid:26305575	Glyma_seq21213	P:GO:0055114; F:GO:0016491	F:GO:0003824;P:GO:0008152;P:GO:0044710	Y (0.995 | 1-48)	C	1	V5_BLAST_0.9SELF0.4OUT-REDO4-Cluster_41655	V5_UCLUSTfixed_0.90-Cluster_53143	-	-	-	-
>Glyma04g40050.2|PACid:26305578	Glyma_seq21216		-	Y (0.884 | 1-47)	C	1	V5_BLAST_0.9SELF0.4OUT-REDO4-Cluster_164971	V5_UCLUSTfixed_0.90-Cluster_73237	-	-	-	-
>Glyma04g40050.1|PACid:26305579	Glyma_seq21217		-	Y (0.884 | 1-47)	C	1	V5_BLAST_0.9SELF0.4OUT-REDO4-Cluster_164971	V5_UCLUSTfixed_0.90-Cluster_73237	-	-	-	-
>Glyma04g41510.2|PACid:26305582	Glyma_seq21220	F:GO:0004672; F:GO:0005524; P:GO:0006468; F:GO:0005198; C:GO:0009507	F:GO:0000166;P:GO:0006464;F:GO:0005198;F:GO:0016301;C:GO:0009536	Y (1.0 | 1-51)	C	1	V5_BLAST_0.9SELF0.4OUT-REDO4-Cluster_163105	V5_UCLUSTfixed_0.90-Cluster_96534	-	-	-	-
>Glyma04g03420.1|PACid:26305612	Glyma_seq21250		-	Y (1.0 | 1-41)	C	1	V5_BLAST_0.9SELF0.4OUT-REDO4-Cluster_51146	V5_UCLUSTfixed_0.90-Cluster_54419	-	-	-	-
>Glyma04g03420.4|PACid:26305613	Glyma_seq21251		-	Y (1.0 | 1-41)	C	1	V5_BLAST_0.9SELF0.4OUT-REDO4-Cluster_163291	V5_UCLUSTfixed_0.90-Cluster_54419	-	-	-	-
>Glyma04g03420.3|PACid:26305614	Glyma_seq21252		-	Y (1.0 | 1-41)	C	1	V5_BLAST_0.9SELF0.4OUT-REDO4-Cluster_163291	V5_UCLUSTfixed_0.90-Cluster_54419	-	-	-	-
>Glyma04g03420.5|PACid:26305615	Glyma_seq21253		-	Y (1.0 | 1-41)	C	1	V5_BLAST_0.9SELF0.4OUT-REDO4-Cluster_163291	V5_UCLUSTfixed_0.90-Cluster_54419	-	-	-	-
>Glyma04g03420.2|PACid:26305616	Glyma_seq21254		-	Y (1.0 | 1-41)	C	1	V5_BLAST_0.9SELF0.4OUT-REDO4-Cluster_163291	V5_UCLUSTfixed_0.90-Cluster_54419	-	-	-	-
>Glyma04g01170.1|PACid:26305620	Glyma_seq21258	P:GO:0046854; F:GO:0004437	P:GO:0006629;P:GO:0044763;P:GO:0009987	Y (1.0 | 1-23)	C	1	V5_BLAST_0.9SELF0.4OUT-REDO4-Cluster_163571	V5_UCLUSTfixed_0.90-Cluster_97015	-	-	-	-
>Glyma04g01170.3|PACid:26305621	Glyma_seq21259	P:GO:0046854; F:GO:0004437	P:GO:0006629;P:GO:0044763;P:GO:0009987	Y (1.0 | 1-23)	C	1	V5_BLAST_0.9SELF0.4OUT-REDO4-Cluster_163571	V5_UCLUSTfixed_0.90-Cluster_97015	-	-	-	-
>Glyma04g03720.1|PACid:26305649	Glyma_seq21287	F:GO:0003824; P:GO:0006464; F:GO:0016415; P:GO:0009107; C:GO:0005737	C:GO:0005737;P:GO:0006629;P:GO:0006464;P:GO:0009058;F:GO:0016740;P:GO:0044711	Y (0.999 | 1-37)	C	1	V5_BLAST_0.9SELF0.4OUT-REDO4-Cluster_164041	V5_UCLUSTfixed_0.90-Cluster_97531	-	-	-	-
>Glyma04g01960.1|PACid:26305652	Glyma_seq21290		-	Y (0.945 | 1-26)	C	1	V5_BLAST_0.9SELF0.4OUT-REDO4-Cluster_165548	V5_UCLUSTfixed_0.90-Cluster_98923	-	-	-	-
>Glyma04g37330.1|PACid:26305653	Glyma_seq21291		-	Y (0.995 | 1-28)	C	1	V5_BLAST_0.9SELF0.4OUT-REDO4-Cluster_163129	V5_UCLUSTfixed_0.90-Cluster_96557	-	-	-	-
>Glyma04g32560.1|PACid:26305657	Glyma_seq21295		-	Y (0.899 | 1-60)	C	1	V5_BLAST_0.9SELF0.4OUT-REDO4-Cluster_45696	V5_UCLUSTfixed_0.90-Cluster_18020	-	-	-	-
>Glyma04g01750.1|PACid:26305661	Glyma_seq21299	F:GO:0016620; P:GO:0055114	F:GO:0003824;P:GO:0008152;P:GO:0044710	Y (0.999 | 1-35)	C	1	V5_BLAST_0.9SELF0.4OUT-REDO4-Cluster_168734	V5_UCLUSTfixed_0.90-Cluster_102972	-	-	-	-
>Glyma04g01750.2|PACid:26305662	Glyma_seq21300	F:GO:0016620; P:GO:0055114	F:GO:0003824;P:GO:0008152;P:GO:0044710	Y (0.999 | 1-35)	C	1	V5_BLAST_0.9SELF0.4OUT-REDO4-Cluster_168734	V5_UCLUSTfixed_0.90-Cluster_102972	-	-	-	-
>Glyma04g07230.1|PACid:26305663	Glyma_seq21301	F:GO:0003700; F:GO:0043565; P:GO:0006355	F:GO:0003677;F:GO:0003700;P:GO:0009058;P:GO:0006139	Y (0.997 | 1-59)	C	1	V5_BLAST_0.9SELF0.4OUT-REDO4-Cluster_169201	V5_UCLUSTfixed_0.90-Cluster_97137	-	-	-	-
>Glyma04g39631.1|PACid:26305684	Glyma_seq21322		-	Y (0.996 | 1-72)	C	1	V5_BLAST_0.9SELF0.4OUT-REDO4-Cluster_164132	V5_UCLUSTfixed_0.90-Cluster_99851	-	-	-	-
>Glyma04g09520.1|PACid:26305737	Glyma_seq21375	F:GO:0008883; F:GO:0050661; P:GO:0033014; P:GO:0055114; F:GO:0016491; C:GO:0005737; F:GO:0004764	F:GO:0000166;F:GO:0003824;C:GO:0005737;P:GO:0009058;P:GO:0009987	Y (1.0 | 1-51)	C	1	V5_BLAST_0.9SELF0.4OUT-REDO4-Cluster_169248	V5_UCLUSTfixed_0.90-Cluster_102050	-	-	-	-
>Glyma04g03190.1|PACid:26305746	Glyma_seq21384		-	Y (0.953 | 1-40)	C	1	V5_BLAST_0.9SELF0.4OUT-REDO4-Cluster_164313	V5_UCLUSTfixed_0.90-Cluster_97016	-	-	-	-
>Glyma04g34830.1|PACid:26305752	Glyma_seq21390		-	Y (0.961 | 1-24)	C	1	V5_BLAST_0.9SELF0.4OUT-REDO4-Cluster_63413	V5_UCLUSTfixed_0.90-Cluster_54559	-	-	-	-
>Glyma04g07790.1|PACid:26305760	Glyma_seq21398	P:GO:0008652	P:GO:0009058;P:GO:0044763;P:GO:0044711;P:GO:0009987	Y (0.996 | 1-42)	C	1	V5_BLAST_0.9SELF0.4OUT-REDO4-Cluster_164524	V5_UCLUSTfixed_0.90-Cluster_97112	-	-	-	-
>Glyma04g39001.1|PACid:26305776	Glyma_seq21414	F:GO:0016624; P:GO:0008152	F:GO:0003824;P:GO:0008152	Y (0.786 | 1-33)	C	1	V5_BLAST_0.9SELF0.4OUT-REDO4-Cluster_166168	V5_UCLUSTfixed_0.90-Cluster_99480	-	-	-	-
>Glyma04g09830.1|PACid:26305785	Glyma_seq21423	P:GO:0010038	P:GO:0008150	Y (0.991 | 1-72)	C	1	V5_BLAST_0.9SELF0.4OUT-REDO4-Cluster_170024	V5_UCLUSTfixed_0.90-Cluster_96687	-	-	-	-
>Glyma04g09830.2|PACid:26305786	Glyma_seq21424	P:GO:0010038	P:GO:0008150	Y (0.991 | 1-72)	C	1	V5_BLAST_0.9SELF0.4OUT-REDO4-Cluster_170024	V5_UCLUSTfixed_0.90-Cluster_96687	-	-	-	-
>Glyma04g05810.2|PACid:26305803	Glyma_seq21441		-	Y (1.0 | 1-48)	C	1	V5_BLAST_0.9SELF0.4OUT-REDO4-Cluster_163645	V5_UCLUSTfixed_0.90-Cluster_97094	-	-	-	-
>Glyma04g05810.1|PACid:26305804	Glyma_seq21442		-	Y (1.0 | 1-48)	C	1	V5_BLAST_0.9SELF0.4OUT-REDO4-Cluster_163645	V5_UCLUSTfixed_0.90-Cluster_97094	-	-	-	-
>Glyma04g43580.1|PACid:26305813	Glyma_seq21451		-	Y (0.975 | 1-42)	C	1	V5_BLAST_0.9SELF0.4OUT-REDO4-Cluster_169670	V5_UCLUSTfixed_0.90-Cluster_99276	-	-	-	-
>Glyma04g42670.2|PACid:26305822	Glyma_seq21460	F:GO:0004655; F:GO:0046872; P:GO:0033014	F:GO:0003824;P:GO:0009058;F:GO:0005488;P:GO:0009987	Y (0.997 | 1-46)	C	1	V5_BLAST_0.9SELF0.4OUT-REDO4-Cluster_59720	V5_UCLUSTfixed_0.90-Cluster_98935	-	-	-	-
>Glyma04g43591.1|PACid:26305835	Glyma_seq21473		-	Y (0.776 | 1-22)	C	1	V5_BLAST_0.9SELF0.4OUT-REDO4-Cluster_168617	V5_UCLUSTfixed_0.90-Cluster_101530	-	-	-	-
>Glyma04g31180.1|PACid:26305840	Glyma_seq21478	F:GO:0008233; P:GO:0006508	P:GO:0019538;F:GO:0016787	Y (0.997 | 1-24)	C	1	V5_BLAST_0.9SELF0.4OUT-REDO4-Cluster_164963	V5_UCLUSTfixed_0.90-Cluster_96584	-	-	-	-
>Glyma04g23550.1|PACid:26305848	Glyma_seq21486	F:GO:0003743; P:GO:0006413	F:GO:0008135	Y (1.0 | 1-35)	C	1	V5_BLAST_0.9SELF0.4OUT-REDO4-Cluster_162611	V5_UCLUSTfixed_0.90-Cluster_96031	-	-	-	-
>Glyma04g11110.1|PACid:26305852	Glyma_seq21490		-	Y (0.996 | 1-30)	C	1	V5_BLAST_0.9SELF0.4OUT-REDO4-Cluster_51452	V5_UCLUSTfixed_0.90-Cluster_20171	-	-	-	-
>Glyma04g01740.1|PACid:26305858	Glyma_seq21496		-	Y (0.999 | 1-51)	C	1	V5_BLAST_0.9SELF0.4OUT-REDO4-Cluster_166229	V5_UCLUSTfixed_0.90-Cluster_97623	-	-	-	-
>Glyma04g01950.2|PACid:26305883	Glyma_seq21521	F:GO:0003824; F:GO:0043169; P:GO:0005975; F:GO:0004553	P:GO:0005975;F:GO:0005488;F:GO:0016787	Y (0.967 | 1-68)	C	1	V5_BLAST_0.9SELF0.4OUT-REDO4-Cluster_165778	V5_UCLUSTfixed_0.90-Cluster_96637	-	-	-	-
>Glyma04g40290.1|PACid:26305923	Glyma_seq21561		-	Y (0.933 | 1-22)	C	1	V5_BLAST_0.9SELF0.4OUT-REDO4-Cluster_165744	V5_UCLUSTfixed_0.90-Cluster_97649	-	-	-	-
>Glyma04g36900.1|PACid:26305933	Glyma_seq21571		-	Y (0.956 | 1-48)	C	1	V5_BLAST_0.9SELF0.4OUT-REDO4-Cluster_163137	V5_UCLUSTfixed_0.90-Cluster_96562	-	-	-	-
>Glyma04g37370.4|PACid:26305939	Glyma_seq21577	F:GO:0005515	F:GO:0005515	Y (0.978 | 1-36)	C	1	V5_BLAST_0.9SELF0.4OUT-REDO4-Cluster_164142	V5_UCLUSTfixed_0.90-Cluster_97629	-	-	-	-
>Glyma04g37370.5|PACid:26305940	Glyma_seq21578	F:GO:0005515	F:GO:0005515	Y (0.978 | 1-36)	C	1	V5_BLAST_0.9SELF0.4OUT-REDO4-Cluster_164142	V5_UCLUSTfixed_0.90-Cluster_97629	-	-	-	-
>Glyma04g37370.6|PACid:26305941	Glyma_seq21579	F:GO:0005515	F:GO:0005515	Y (0.978 | 1-36)	C	1	V5_BLAST_0.9SELF0.4OUT-REDO4-Cluster_164142	V5_UCLUSTfixed_0.90-Cluster_97629	-	-	-	-
>Glyma04g42450.1|PACid:26305986	Glyma_seq21624	F:GO:0003951; P:GO:0008152	F:GO:0016301	Y (0.982 | 1-45)	C	1	V5_BLAST_0.9SELF0.4OUT-REDO4-Cluster_170899	V5_UCLUSTfixed_0.90-Cluster_96650	-	-	-	-
>Glyma04g38360.1|PACid:26305991	Glyma_seq21629	F:GO:0003924; F:GO:0005525	F:GO:0000166;F:GO:0016787	Y (0.999 | 1-61)	C	1	V5_BLAST_0.9SELF0.4OUT-REDO4-Cluster_164146	V5_UCLUSTfixed_0.90-Cluster_97632	-	-	-	-
>Glyma1784s00200.2|PACid:26306073	Glyma_seq21711		-	Y (0.985 | 1-62)	C	1	V5_BLAST_0.9SELF0.4OUT-REDO4-Cluster_167086	V5_UCLUSTfixed_0.90-Cluster_102732	-	-	-	-
>Glyma1784s00200.3|PACid:26306074	Glyma_seq21712		-	Y (0.985 | 1-62)	C	1	V5_BLAST_0.9SELF0.4OUT-REDO4-Cluster_167086	V5_UCLUSTfixed_0.90-Cluster_102732	-	-	-	-
>Glyma08g10840.1|PACid:26306079	Glyma_seq21717	F:GO:0016702; F:GO:0046872; P:GO:0055114; F:GO:0005515	F:GO:0005515;F:GO:0003824;P:GO:0008152;P:GO:0044710	Y (0.999 | 1-38)	C	1	V5_BLAST_0.9SELF0.4OUT-REDO4-Cluster_164328	V5_UCLUSTfixed_0.90-Cluster_97811	-	-	-	-
>Glyma08g00990.1|PACid:26306081	Glyma_seq21719	F:GO:0005506; F:GO:0046872; F:GO:0009055	F:GO:0005488	Y (0.999 | 1-35)	C	1	V5_BLAST_0.9SELF0.4OUT-REDO4-Cluster_157039	V5_UCLUSTfixed_0.90-Cluster_91831	-	-	-	-
>Glyma08g45870.1|PACid:26306099	Glyma_seq21737		-	Y (0.983 | 1-38)	C	1	V5_BLAST_0.9SELF0.4OUT-REDO4-Cluster_143165	V5_UCLUSTfixed_0.90-Cluster_79307	-	-	-	-
>Glyma08g26861.1|PACid:26306134	Glyma_seq21772	F:GO:0003824; F:GO:0043169; P:GO:0005975; F:GO:0004556; F:GO:0005509	P:GO:0005975;F:GO:0005488;F:GO:0016787	Y (0.99 | 1-52)	C	1	V5_BLAST_0.9SELF0.4OUT-REDO4-Cluster_165145	V5_UCLUSTfixed_0.90-Cluster_98578	-	-	-	-
>Glyma08g26861.2|PACid:26306135	Glyma_seq21773	F:GO:0003824; F:GO:0043169; P:GO:0005975; F:GO:0004556; F:GO:0005509	P:GO:0005975;F:GO:0005488;F:GO:0016787	Y (0.99 | 1-52)	C	1	V5_BLAST_0.9SELF0.4OUT-REDO4-Cluster_165145	V5_UCLUSTfixed_0.90-Cluster_98578	-	-	-	-
>Glyma08g26861.3|PACid:26306136	Glyma_seq21774	F:GO:0003824; F:GO:0043169; P:GO:0005975; F:GO:0004556; F:GO:0005509	P:GO:0005975;F:GO:0005488;F:GO:0016787	Y (0.99 | 1-52)	C	1	V5_BLAST_0.9SELF0.4OUT-REDO4-Cluster_165145	V5_UCLUSTfixed_0.90-Cluster_98578	-	-	-	-
>Glyma08g26861.4|PACid:26306137	Glyma_seq21775	F:GO:0003824; F:GO:0043169; P:GO:0005975	P:GO:0005975;F:GO:0003824;F:GO:0005488	Y (0.99 | 1-52)	C	1	V5_BLAST_0.9SELF0.4OUT-REDO4-Cluster_165145	V5_UCLUSTfixed_0.90-Cluster_98578	-	-	-	-
>Glyma08g06850.1|PACid:26306160	Glyma_seq21798		-	Y (0.955 | 1-30)	C	1	V5_BLAST_0.9SELF0.4OUT-REDO4-Cluster_53784	V5_UCLUSTfixed_0.90-Cluster_54954	-	-	-	-
>Glyma08g16756.1|PACid:26306166	Glyma_seq21804		-	Y (0.999 | 1-48)	C	1	V5_BLAST_0.9SELF0.4OUT-REDO4-Cluster_150679	V5_UCLUSTfixed_0.90-Cluster_16804	-	-	-	-
>Glyma08g24410.1|PACid:26306176	Glyma_seq21814	F:GO:0004671; P:GO:0006481; C:GO:0016021	C:GO:0016020;P:GO:0006464;F:GO:0016740	Y (0.994 | 1-34)	C	1	V5_BLAST_0.9SELF0.4OUT-REDO4-Cluster_167722	V5_UCLUSTfixed_0.90-Cluster_97409	-	-	-	-
>Glyma08g14980.1|PACid:26306191	Glyma_seq21829	F:GO:0004765; F:GO:0005524	F:GO:0000166;F:GO:0016301	Y (0.993 | 1-52)	C	1	V5_BLAST_0.9SELF0.4OUT-REDO4-Cluster_164126	V5_UCLUSTfixed_0.90-Cluster_97618	-	-	-	-
>Glyma08g14980.2|PACid:26306192	Glyma_seq21830	F:GO:0004765; F:GO:0005524	F:GO:0000166;F:GO:0016301	Y (0.993 | 1-52)	C	1	V5_BLAST_0.9SELF0.4OUT-REDO4-Cluster_164126	V5_UCLUSTfixed_0.90-Cluster_97618	-	-	-	-
>Glyma08g24811.1|PACid:26306237	Glyma_seq21875		-	Y (1.0 | 1-41)	C	1	V5_BLAST_0.9SELF0.4OUT-REDO4-Cluster_162570	V5_UCLUSTfixed_0.90-Cluster_95984	-	-	-	-
>Glyma08g24811.2|PACid:26306238	Glyma_seq21876		-	Y (1.0 | 1-41)	C	1	V5_BLAST_0.9SELF0.4OUT-REDO4-Cluster_162570	V5_UCLUSTfixed_0.90-Cluster_95984	-	-	-	-
>Glyma08g28460.1|PACid:26306255	Glyma_seq21893	F:GO:0004657; P:GO:0006537; P:GO:0006562; P:GO:0055114	F:GO:0003824;P:GO:0009056;P:GO:0009058;P:GO:0044763;P:GO:0044711;P:GO:0009987;P:GO:0044712	Y (0.865 | 1-23)	C	1	V5_BLAST_0.9SELF0.4OUT-REDO4-Cluster_165927	V5_UCLUSTfixed_0.90-Cluster_98572	-	-	-	-
>Glyma08g21600.1|PACid:26306268	Glyma_seq21906		-	Y (0.873 | 1-28)	C	1	V5_BLAST_0.9SELF0.4OUT-REDO4-Cluster_170458	V5_UCLUSTfixed_0.90-Cluster_99383	-	UniqueCluster_254	-	X
>Glyma08g11200.1|PACid:26306312	Glyma_seq21950	F:GO:0003777; F:GO:0005524; P:GO:0007018	F:GO:0000166;P:GO:0044763;P:GO:0009987;F:GO:0003774	Y (0.966 | 1-27)	C	1	V5_BLAST_0.9SELF0.4OUT-REDO4-Cluster_163428	V5_UCLUSTfixed_0.90-Cluster_93791	-	-	-	-
>Glyma08g11200.2|PACid:26306313	Glyma_seq21951	F:GO:0003777; F:GO:0005524; P:GO:0007018	F:GO:0000166;P:GO:0044763;P:GO:0009987;F:GO:0003774	Y (0.966 | 1-27)	C	1	V5_BLAST_0.9SELF0.4OUT-REDO4-Cluster_163428	V5_UCLUSTfixed_0.90-Cluster_93791	-	-	-	-
>Glyma08g11200.3|PACid:26306314	Glyma_seq21952	F:GO:0003777; F:GO:0005524; P:GO:0007018	F:GO:0000166;P:GO:0044763;P:GO:0009987;F:GO:0003774	Y (0.966 | 1-27)	C	1	V5_BLAST_0.9SELF0.4OUT-REDO4-Cluster_163428	V5_UCLUSTfixed_0.90-Cluster_93791	-	-	-	-
>Glyma08g23540.1|PACid:26306326	Glyma_seq21964		-	Y (0.638 | 1-41)	C	1	V5_BLAST_0.9SELF0.4OUT-REDO4-Cluster_39095	V5_UCLUSTfixed_0.90-Cluster_97885	-	-	-	-
>Glyma08g26000.3|PACid:26306333	Glyma_seq21971		-	Y (0.98 | 1-81)	C	1	V5_BLAST_0.9SELF0.4OUT-REDO4-Cluster_163368	V5_UCLUSTfixed_0.90-Cluster_96790	-	-	-	-
>Glyma08g02780.1|PACid:26306378	Glyma_seq22015	F:GO:0005524; F:GO:0004222; P:GO:0006508; F:GO:0009378; P:GO:0006281; P:GO:0006310; F:GO:0016887	F:GO:0000166;P:GO:0019538;P:GO:0006259;P:GO:0006950;F:GO:0016787	Y (0.959 | 1-52)	C	1	V5_BLAST_0.9SELF0.4OUT-REDO4-Cluster_165224	V5_UCLUSTfixed_0.90-Cluster_98644	-	-	-	-
>Glyma08g02780.3|PACid:26306379	Glyma_seq22016	F:GO:0005524; F:GO:0004222; P:GO:0006508; F:GO:0009378; P:GO:0006281; P:GO:0006310; F:GO:0016887	F:GO:0000166;P:GO:0019538;P:GO:0006259;P:GO:0006950;F:GO:0016787	Y (0.959 | 1-52)	C	1	V5_BLAST_0.9SELF0.4OUT-REDO4-Cluster_165224	V5_UCLUSTfixed_0.90-Cluster_98644	-	-	-	-
>Glyma08g02780.2|PACid:26306380	Glyma_seq22017	F:GO:0005524; F:GO:0009378; P:GO:0006281; P:GO:0006310; F:GO:0016887	F:GO:0000166;P:GO:0006259;P:GO:0006950;F:GO:0016787	Y (0.959 | 1-52)	C	1	V5_BLAST_0.9SELF0.4OUT-REDO4-Cluster_165224	V5_UCLUSTfixed_0.90-Cluster_98644	-	-	-	-
>Glyma08g22840.1|PACid:26306398	Glyma_seq22035		-	Y (1.0 | 1-41)	C	1	V5_BLAST_0.9SELF0.4OUT-REDO4-Cluster_164382	V5_UCLUSTfixed_0.90-Cluster_97867	-	-	-	-
>Glyma08g39520.1|PACid:26306409	Glyma_seq22046	F:GO:0008270; F:GO:0016491; P:GO:0055114	F:GO:0003824;P:GO:0008152;F:GO:0005488;P:GO:0044710	Y (0.999 | 1-51)	C	1	V5_BLAST_0.9SELF0.4OUT-REDO4-Cluster_162404	V5_UCLUSTfixed_0.90-Cluster_95817	-	-	-	-
>Glyma08g18650.1|PACid:26306422	Glyma_seq22058		-	Y (0.995 | 1-22)	C	1	V5_BLAST_0.9SELF0.4OUT-REDO4-Cluster_167598	V5_UCLUSTfixed_0.90-Cluster_90769	-	UniqueCluster_1505	-	X
>Glyma08g41230.1|PACid:26306427	Glyma_seq22063	C:GO:0016020	C:GO:0016020	Y (0.999 | 1-61)	C	1	V5_BLAST_0.9SELF0.4OUT-REDO4-Cluster_162665	V5_UCLUSTfixed_0.90-Cluster_95835	-	-	-	-
>Glyma08g41230.2|PACid:26306428	Glyma_seq22064	C:GO:0016020	C:GO:0016020	Y (0.999 | 1-61)	C	1	V5_BLAST_0.9SELF0.4OUT-REDO4-Cluster_162665	V5_UCLUSTfixed_0.90-Cluster_95835	-	-	-	-
>Glyma08g44001.1|PACid:26306432	Glyma_seq22068		-	Y (0.828 | 1-22)	C	1	V5_BLAST_0.9SELF0.4OUT-REDO4-Cluster_46689	V5_UCLUSTfixed_0.90-Cluster_18300	-	-	-	-
>Glyma08g25710.2|PACid:26306441	Glyma_seq22077		-	Y (0.622 | 1-50)	C	1	V5_BLAST_0.9SELF0.4OUT-REDO4-Cluster_129556	V5_UCLUSTfixed_0.90-Cluster_73589	-	-	-	-
>Glyma08g25710.3|PACid:26306442	Glyma_seq22078		-	Y (0.622 | 1-50)	C	1	V5_BLAST_0.9SELF0.4OUT-REDO4-Cluster_129556	V5_UCLUSTfixed_0.90-Cluster_73589	-	-	-	-
>Glyma08g25710.4|PACid:26306443	Glyma_seq22079		-	Y (0.622 | 1-50)	C	1	V5_BLAST_0.9SELF0.4OUT-REDO4-Cluster_129556	V5_UCLUSTfixed_0.90-Cluster_73589	-	-	-	-
>Glyma08g25710.5|PACid:26306444	Glyma_seq22080		-	Y (0.622 | 1-50)	C	1	V5_BLAST_0.9SELF0.4OUT-REDO4-Cluster_129556	V5_UCLUSTfixed_0.90-Cluster_73589	-	-	-	-
>Glyma08g25710.6|PACid:26306445	Glyma_seq22081		-	Y (0.622 | 1-50)	C	1	V5_BLAST_0.9SELF0.4OUT-REDO4-Cluster_129556	V5_UCLUSTfixed_0.90-Cluster_73589	-	-	-	-
>Glyma08g25710.7|PACid:26306446	Glyma_seq22082		-	Y (0.622 | 1-50)	C	1	V5_BLAST_0.9SELF0.4OUT-REDO4-Cluster_129556	V5_UCLUSTfixed_0.90-Cluster_73589	-	-	-	-
>Glyma08g25710.8|PACid:26306447	Glyma_seq22083		-	Y (0.622 | 1-50)	C	1	V5_BLAST_0.9SELF0.4OUT-REDO4-Cluster_129556	V5_UCLUSTfixed_0.90-Cluster_73589	-	-	-	-
>Glyma08g25710.9|PACid:26306448	Glyma_seq22084		-	Y (0.622 | 1-50)	C	1	V5_BLAST_0.9SELF0.4OUT-REDO4-Cluster_129556	V5_UCLUSTfixed_0.90-Cluster_73589	-	-	-	-
>Glyma08g25461.5|PACid:26306470	Glyma_seq22106	C:GO:0005634	C:GO:0005634	Y (1.0 | 1-29)	C	1	V5_BLAST_0.9SELF0.4OUT-REDO4-Cluster_158292	V5_UCLUSTfixed_0.90-Cluster_55434	UniqueCluster_1976	-	-	X
>Glyma08g04630.2|PACid:26306488	Glyma_seq22124	F:GO:0003723	F:GO:0003723	Y (0.886 | 1-51)	C	1	V5_BLAST_0.9SELF0.4OUT-REDO4-Cluster_52356	V5_UCLUSTfixed_0.90-Cluster_96576	-	-	-	-
>Glyma08g04630.3|PACid:26306489	Glyma_seq22125	F:GO:0003723	F:GO:0003723	Y (0.886 | 1-51)	C	1	V5_BLAST_0.9SELF0.4OUT-REDO4-Cluster_52355	V5_UCLUSTfixed_0.90-Cluster_96576	-	-	-	-
>Glyma08g04630.4|PACid:26306490	Glyma_seq22126	F:GO:0003723	F:GO:0003723	Y (0.886 | 1-51)	C	1	V5_BLAST_0.9SELF0.4OUT-REDO4-Cluster_52356	V5_UCLUSTfixed_0.90-Cluster_96576	-	-	-	-
>Glyma08g02100.1|PACid:26306517	Glyma_seq22152	F:GO:0016491; F:GO:0050660; P:GO:0055114	F:GO:0000166;F:GO:0003824;P:GO:0008152;P:GO:0044710	Y (0.998 | 1-42)	C	1	V5_BLAST_0.9SELF0.4OUT-REDO4-Cluster_163470	V5_UCLUSTfixed_0.90-Cluster_96904	-	-	-	-
>Glyma08g02100.2|PACid:26306518	Glyma_seq22153	F:GO:0016491; F:GO:0050660; P:GO:0055114	F:GO:0000166;F:GO:0003824;P:GO:0008152;P:GO:0044710	Y (1.0 | 1-29)	C	1	V5_BLAST_0.9SELF0.4OUT-REDO4-Cluster_163470	V5_UCLUSTfixed_0.90-Cluster_96904	-	-	-	-
>Glyma08g46960.1|PACid:26306524	Glyma_seq22159	F:GO:0004672; F:GO:0005524; P:GO:0006468; P:GO:0048544; F:GO:0005529	F:GO:0000166;P:GO:0006464;P:GO:0009875;F:GO:0030246;F:GO:0016301	Y (0.918 | 1-47)	C	1	V5_BLAST_0.9SELF0.4OUT-REDO4-Cluster_170309	V5_UCLUSTfixed_0.90-Cluster_102945	-	-	-	-
>Glyma08g47830.1|PACid:26306527	Glyma_seq22162		-	Y (0.999 | 1-21)	C	1	V5_BLAST_0.9SELF0.4OUT-REDO4-Cluster_162478	V5_UCLUSTfixed_0.90-Cluster_95888	-	-	-	-
>Glyma08g45990.1|PACid:26306547	Glyma_seq22182		-	Y (0.996 | 1-41)	C	1	V5_BLAST_0.9SELF0.4OUT-REDO4-Cluster_164303	V5_UCLUSTfixed_0.90-Cluster_97785	-	-	-	-
>Glyma08g44700.1|PACid:26306586	Glyma_seq22221	F:GO:0016758; P:GO:0008152	P:GO:0008152;F:GO:0016740	Y (0.948 | 1-21)	C	1	V5_BLAST_0.9SELF0.4OUT-REDO4-Cluster_40088	V5_UCLUSTfixed_0.90-Cluster_55561	-	-	-	-
>Glyma08g41320.1|PACid:26306592	Glyma_seq22227		-	Y (0.995 | 1-28)	C	1	V5_BLAST_0.9SELF0.4OUT-REDO4-Cluster_45864	V5_UCLUSTfixed_0.90-Cluster_94143	-	-	UniqueCluster_2220	X
>Glyma08g41890.2|PACid:26306598	Glyma_seq22233	F:GO:0016740; P:GO:0009058	P:GO:0009058;F:GO:0016740	Y (0.953 | 1-38)	C	1	V5_BLAST_0.9SELF0.4OUT-REDO4-Cluster_162644	V5_UCLUSTfixed_0.90-Cluster_96068	-	-	-	-
>Glyma08g08850.1|PACid:26306614	Glyma_seq22249		-	Y (0.81 | 1-48)	C	1	V5_BLAST_0.9SELF0.4OUT-REDO4-Cluster_154652	V5_UCLUSTfixed_0.90-Cluster_90374	-	-	-	-
>Glyma08g14250.1|PACid:26306633	Glyma_seq22268		-	Y (0.989 | 1-61)	C	1	V5_BLAST_0.9SELF0.4OUT-REDO4-Cluster_166998	V5_UCLUSTfixed_0.90-Cluster_54093	-	-	-	-
>Glyma08g14250.2|PACid:26306634	Glyma_seq22269		-	Y (0.989 | 1-61)	C	1	V5_BLAST_0.9SELF0.4OUT-REDO4-Cluster_49223	V5_UCLUSTfixed_0.90-Cluster_54093	-	-	-	-
>Glyma08g23640.1|PACid:26306637	Glyma_seq22272		-	Y (0.998 | 1-21)	C	1	V5_BLAST_0.9SELF0.4OUT-REDO4-Cluster_164405	V5_UCLUSTfixed_0.90-Cluster_97888	-	-	-	-
>Glyma08g19810.1|PACid:26306640	Glyma_seq22275	F:GO:0005198; C:GO:0009507	F:GO:0005198;C:GO:0009536	Y (0.993 | 1-70)	C	1	V5_BLAST_0.9SELF0.4OUT-REDO4-Cluster_162708	V5_UCLUSTfixed_0.90-Cluster_96130	-	-	-	-
>Glyma08g19810.2|PACid:26306641	Glyma_seq22276	F:GO:0005198; C:GO:0009507	F:GO:0005198;C:GO:0009536	Y (0.993 | 1-70)	C	1	V5_BLAST_0.9SELF0.4OUT-REDO4-Cluster_162708	V5_UCLUSTfixed_0.90-Cluster_96130	-	-	-	-
>Glyma08g26160.1|PACid:26306667	Glyma_seq22302	F:GO:0008080; P:GO:0008152	P:GO:0008152;F:GO:0016740	Y (0.882 | 1-47)	C	1	V5_BLAST_0.9SELF0.4OUT-REDO4-Cluster_168777	V5_UCLUSTfixed_0.90-Cluster_101665	-	-	-	-
>Glyma08g44560.1|PACid:26306680	Glyma_seq22315		-	Y (1.0 | 1-61)	C	1	V5_BLAST_0.9SELF0.4OUT-REDO4-Cluster_165788	V5_UCLUSTfixed_0.90-Cluster_99141	-	-	-	-
>Glyma08g44560.2|PACid:26306681	Glyma_seq22316		-	Y (1.0 | 1-61)	C	1	V5_BLAST_0.9SELF0.4OUT-REDO4-Cluster_165788	V5_UCLUSTfixed_0.90-Cluster_19091	-	-	-	-
>Glyma08g23170.4|PACid:26306695	Glyma_seq22330		-	Y (0.982 | 1-51)	C	1	V5_BLAST_0.9SELF0.4OUT-REDO4-Cluster_52309	V5_UCLUSTfixed_0.90-Cluster_100100	-	-	UniqueCluster_1417	X
>Glyma08g23170.5|PACid:26306696	Glyma_seq22331		-	Y (0.982 | 1-51)	C	1	V5_BLAST_0.9SELF0.4OUT-REDO4-Cluster_166823	V5_UCLUSTfixed_0.90-Cluster_100100	-	-	UniqueCluster_1417	X
>Glyma08g23170.6|PACid:26306697	Glyma_seq22332		-	Y (0.982 | 1-51)	C	1	V5_BLAST_0.9SELF0.4OUT-REDO4-Cluster_166823	V5_UCLUSTfixed_0.90-Cluster_100100	-	-	UniqueCluster_1417	X
>Glyma08g08680.1|PACid:26306703	Glyma_seq22338	F:GO:0008168	F:GO:0016740	Y (0.79 | 1-52)	C	1	V5_BLAST_0.9SELF0.4OUT-REDO4-Cluster_167329	V5_UCLUSTfixed_0.90-Cluster_100505	-	-	UniqueCluster_245	X
>Glyma08g03120.1|PACid:26306720	Glyma_seq22355	F:GO:0003824; P:GO:0008152; F:GO:0016874; F:GO:0005524; F:GO:0008716	F:GO:0000166;F:GO:0003824;P:GO:0008152	Y (0.999 | 1-61)	C	1	V5_BLAST_0.9SELF0.4OUT-REDO4-Cluster_166442	V5_UCLUSTfixed_0.90-Cluster_99738	-	-	-	-
>Glyma08g02850.1|PACid:26306751	Glyma_seq22386	P:GO:0009058; F:GO:0003824	F:GO:0003824;P:GO:0009058	Y (0.983 | 1-62)	C	1	V5_BLAST_0.9SELF0.4OUT-REDO4-Cluster_170450	V5_UCLUSTfixed_0.90-Cluster_96919	-	-	-	-
>Glyma08g02850.2|PACid:26306752	Glyma_seq22387	P:GO:0009058; F:GO:0003824	F:GO:0003824;P:GO:0009058	Y (0.985 | 1-61)	C	1	V5_BLAST_0.9SELF0.4OUT-REDO4-Cluster_170450	V5_UCLUSTfixed_0.90-Cluster_96919	-	-	-	-
>Glyma08g16397.1|PACid:26306774	Glyma_seq22409		-	Y (0.827 | 1-37)	C	1	V5_BLAST_0.9SELF0.4OUT-REDO4-Cluster_163984	V5_UCLUSTfixed_0.90-Cluster_97463	-	-	-	-
>Glyma08g16397.2|PACid:26306775	Glyma_seq22410		-	Y (0.948 | 1-50)	C	1	V5_BLAST_0.9SELF0.4OUT-REDO4-Cluster_163984	V5_UCLUSTfixed_0.90-Cluster_54769	-	-	-	-
>Glyma08g16397.3|PACid:26306776	Glyma_seq22411		-	Y (0.948 | 1-50)	C	1	V5_BLAST_0.9SELF0.4OUT-REDO4-Cluster_163984	V5_UCLUSTfixed_0.90-Cluster_54769	-	-	-	-
>Glyma08g12210.1|PACid:26306783	Glyma_seq22418		-	Y (0.999 | 1-21)	C	1	V5_BLAST_0.9SELF0.4OUT-REDO4-Cluster_162635	V5_UCLUSTfixed_0.90-Cluster_95914	-	-	-	-
>Glyma08g09071.1|PACid:26306820	Glyma_seq22455		-	Y (0.938 | 1-40)	C	1	V5_BLAST_0.9SELF0.4OUT-REDO4-Cluster_53767	V5_UCLUSTfixed_0.90-Cluster_54948	-	-	-	-
>Glyma08g08840.1|PACid:26306826	Glyma_seq22461	F:GO:0005515; F:GO:0003677	F:GO:0003677;F:GO:0005515	Y (0.819 | 1-29)	C	1	V5_BLAST_0.9SELF0.4OUT-REDO4-Cluster_162506	V5_UCLUSTfixed_0.90-Cluster_76034	-	-	-	-
>Glyma08g45710.1|PACid:26306837	Glyma_seq22472		-	Y (0.737 | 1-41)	C	1	V5_BLAST_0.9SELF0.4OUT-REDO4-Cluster_164153	V5_UCLUSTfixed_0.90-Cluster_97641	-	-	-	-
>Glyma08g02680.1|PACid:26306872	Glyma_seq22507		-	Y (0.935 | 1-27)	C	1	V5_BLAST_0.9SELF0.4OUT-REDO4-Cluster_163485	V5_UCLUSTfixed_0.90-Cluster_96915	-	-	-	-
>Glyma08g02270.1|PACid:26306923	Glyma_seq22557	C:GO:0016020	C:GO:0016020	Y (0.978 | 1-31)	C	1	V5_BLAST_0.9SELF0.4OUT-REDO4-Cluster_169034	V5_UCLUSTfixed_0.90-Cluster_101852	-	-	-	-
>Glyma08g14140.1|PACid:26306936	Glyma_seq22570		-	Y (0.994 | 1-52)	C	1	V5_BLAST_0.9SELF0.4OUT-REDO4-Cluster_55625	V5_UCLUSTfixed_0.90-Cluster_21617	-	-	-	-
>Glyma08g23900.1|PACid:26306949	Glyma_seq22583	F:GO:0004672; F:GO:0005524; P:GO:0006468	F:GO:0000166;P:GO:0006464;F:GO:0016301	Y (0.895 | 1-58)	C	1	V5_BLAST_0.9SELF0.4OUT-REDO4-Cluster_165440	V5_UCLUSTfixed_0.90-Cluster_97893	-	-	-	-
>Glyma08g19245.1|PACid:26306951	Glyma_seq22585	F:GO:0046872; P:GO:0030001	F:GO:0005488;P:GO:0006810	Y (0.95 | 1-42)	C	1	V5_BLAST_0.9SELF0.4OUT-REDO4-Cluster_52404	V5_UCLUSTfixed_0.90-Cluster_90832	-	-	-	-
>Glyma08g22010.1|PACid:26306963	Glyma_seq22597		-	Y (1.0 | 1-41)	C	1	V5_BLAST_0.9SELF0.4OUT-REDO4-Cluster_164359	V5_UCLUSTfixed_0.90-Cluster_97848	-	-	-	-
>Glyma08g07660.2|PACid:26306964	Glyma_seq22598	F:GO:0003824	F:GO:0003824	Y (0.885 | 1-41)	C	1	V5_BLAST_0.9SELF0.4OUT-REDO4-Cluster_165574	V5_UCLUSTfixed_0.90-Cluster_103287	-	-	-	-
>Glyma08g48091.1|PACid:26306971	Glyma_seq22605		-	Y (0.998 | 1-36)	C	1	V5_BLAST_0.9SELF0.4OUT-REDO4-Cluster_52949	V5_UCLUSTfixed_0.90-Cluster_96326	-	-	-	-
>Glyma08g18900.1|PACid:26307005	Glyma_seq22639	F:GO:0003935; P:GO:0009231; F:GO:0008686	P:GO:0009058;P:GO:0044763;P:GO:0044711;P:GO:0009987;F:GO:0016787	Y (0.999 | 1-22)	C	1	V5_BLAST_0.9SELF0.4OUT-REDO4-Cluster_164105	V5_UCLUSTfixed_0.90-Cluster_97592	-	-	-	-
>Glyma08g38450.1|PACid:26307006	Glyma_seq22640	F:GO:0003872; P:GO:0006096; C:GO:0005945	P:GO:0005975;P:GO:0006091;P:GO:0009056;C:GO:0005829;F:GO:0016301;P:GO:0006139;P:GO:0044712;P:GO:0044723	Y (0.984 | 1-46)	C	1	V5_BLAST_0.9SELF0.4OUT-REDO4-Cluster_164438	V5_UCLUSTfixed_0.90-Cluster_101189	-	-	-	-
>Glyma08g10700.1|PACid:26307017	Glyma_seq22651		-	Y (0.989 | 1-49)	C	1	V5_BLAST_0.9SELF0.4OUT-REDO4-Cluster_165322	V5_UCLUSTfixed_0.90-Cluster_95869	-	-	-	-
>Glyma08g43500.2|PACid:26307049	Glyma_seq22683	P:GO:0051258; C:GO:0043234	P:GO:0016043;C:GO:0005575	Y (1.0 | 1-36)	C	1	V5_BLAST_0.9SELF0.4OUT-REDO4-Cluster_163427	V5_UCLUSTfixed_0.90-Cluster_96857	-	-	-	-
>Glyma08g23230.1|PACid:26307059	Glyma_seq22693	F:GO:0005215; P:GO:0006810; C:GO:0016020	C:GO:0016020;P:GO:0006810;F:GO:0005215	Y (0.693 | 1-51)	C	1	V5_BLAST_0.9SELF0.4OUT-REDO4-Cluster_164394	V5_UCLUSTfixed_0.90-Cluster_97879	-	-	UniqueCluster_1262	X
>Glyma08g00740.1|PACid:26307063	Glyma_seq22697	F:GO:0008270; F:GO:0016491; P:GO:0055114	F:GO:0003824;P:GO:0008152;F:GO:0005488;P:GO:0044710	Y (0.988 | 1-27)	C	1	V5_BLAST_0.9SELF0.4OUT-REDO4-Cluster_166572	V5_UCLUSTfixed_0.90-Cluster_99862	-	-	-	-
>Glyma08g00740.3|PACid:26307064	Glyma_seq22698	F:GO:0008270; F:GO:0016491; P:GO:0055114	F:GO:0003824;P:GO:0008152;F:GO:0005488;P:GO:0044710	Y (0.988 | 1-27)	C	1	V5_BLAST_0.9SELF0.4OUT-REDO4-Cluster_166572	V5_UCLUSTfixed_0.90-Cluster_99862	-	-	-	-
>Glyma08g12850.1|PACid:26307081	Glyma_seq22715	F:GO:0016779; P:GO:0008152; P:GO:0006364	F:GO:0016740;P:GO:0006139	Y (0.973 | 1-55)	C	1	V5_BLAST_0.9SELF0.4OUT-REDO4-Cluster_165322	V5_UCLUSTfixed_0.90-Cluster_95923	-	-	-	-
>Glyma08g45720.3|PACid:26307150	Glyma_seq22784	F:GO:0009055; F:GO:0016491; P:GO:0055114	F:GO:0003824;P:GO:0008152;P:GO:0044710	Y (0.999 | 1-45)	C	1	V5_BLAST_0.9SELF0.4OUT-REDO4-Cluster_170899	V5_UCLUSTfixed_0.90-Cluster_97642	-	-	-	-
>Glyma08g45720.1|PACid:26307151	Glyma_seq22785	F:GO:0009055; F:GO:0016491; P:GO:0055114	F:GO:0003824;P:GO:0008152;P:GO:0044710	Y (0.999 | 1-45)	C	1	V5_BLAST_0.9SELF0.4OUT-REDO4-Cluster_170899	V5_UCLUSTfixed_0.90-Cluster_97642	-	-	-	-
>Glyma08g45720.4|PACid:26307152	Glyma_seq22786	F:GO:0009055; F:GO:0016491; P:GO:0055114	F:GO:0003824;P:GO:0008152;P:GO:0044710	Y (0.999 | 1-45)	C	1	V5_BLAST_0.9SELF0.4OUT-REDO4-Cluster_170899	V5_UCLUSTfixed_0.90-Cluster_97642	-	-	-	-
>Glyma08g12480.1|PACid:26307154	Glyma_seq22788	F:GO:0003824; F:GO:0050662; P:GO:0044237; F:GO:0008810; P:GO:0030245	P:GO:0005975;P:GO:0009056;F:GO:0005488;P:GO:0009987;F:GO:0016787	Y (0.994 | 1-48)	C	1	V5_BLAST_0.9SELF0.4OUT-REDO4-Cluster_167449	V5_UCLUSTfixed_0.90-Cluster_95918	-	-	-	-
>Glyma08g22660.1|PACid:26307159	Glyma_seq22793		-	Y (0.785 | 1-70)	C	1	V5_BLAST_0.9SELF0.4OUT-REDO4-Cluster_162589	V5_UCLUSTfixed_0.90-Cluster_96011	-	-	-	-
>Glyma08g39660.1|PACid:26307195	Glyma_seq22829	F:GO:0001104; P:GO:0006357; C:GO:0016592; F:GO:0016455	P:GO:0009058;P:GO:0006139;F:GO:0003674;C:GO:0005654	Y (0.87 | 1-32)	C	1	V5_BLAST_0.9SELF0.4OUT-REDO4-Cluster_164235	V5_UCLUSTfixed_0.90-Cluster_97715	-	-	-	-
>Glyma08g40810.1|PACid:26307198	Glyma_seq22832	F:GO:0003824; F:GO:0043169; P:GO:0005975; F:GO:0004556; F:GO:0005509	P:GO:0005975;F:GO:0005488;F:GO:0016787	Y (0.997 | 1-41)	C	1	V5_BLAST_0.9SELF0.4OUT-REDO4-Cluster_165145	V5_UCLUSTfixed_0.90-Cluster_95831	-	-	-	-
>Glyma08g03180.4|PACid:26307211	Glyma_seq22845		-	Y (1.0 | 1-41)	C	1	V5_BLAST_0.9SELF0.4OUT-REDO4-Cluster_162801	V5_UCLUSTfixed_0.90-Cluster_96222	-	-	-	-
>Glyma08g03180.5|PACid:26307212	Glyma_seq22846		-	Y (1.0 | 1-41)	C	1	V5_BLAST_0.9SELF0.4OUT-REDO4-Cluster_162801	V5_UCLUSTfixed_0.90-Cluster_96222	-	-	-	-
>Glyma08g01430.1|PACid:26307213	Glyma_seq22847	F:GO:0003700; F:GO:0043565; P:GO:0006355	F:GO:0003677;F:GO:0003700;P:GO:0009058;P:GO:0006139	Y (0.66 | 1-40)	C	1	V5_BLAST_0.9SELF0.4OUT-REDO4-Cluster_163029	V5_UCLUSTfixed_0.90-Cluster_96365	-	-	-	-
>Glyma08g19201.1|PACid:26307231	Glyma_seq22865		-	Y (1.0 | 1-41)	C	1	V5_BLAST_0.9SELF0.4OUT-REDO4-Cluster_167654	V5_UCLUSTfixed_0.90-Cluster_100773	-	-	-	-
>Glyma08g39020.1|PACid:26307252	Glyma_seq22886	F:GO:0016757; P:GO:0008152	P:GO:0008152;F:GO:0016740	Y (0.983 | 1-36)	C	1	V5_BLAST_0.9SELF0.4OUT-REDO4-Cluster_168543	V5_UCLUSTfixed_0.90-Cluster_97936	-	-	-	-
>Glyma08g43940.1|PACid:26307253	Glyma_seq22887	F:GO:0009001; P:GO:0006535; C:GO:0005737	C:GO:0005737;P:GO:0009058;P:GO:0044763;F:GO:0016740;P:GO:0044711;P:GO:0009987	Y (0.938 | 1-25)	C	1	V5_BLAST_0.9SELF0.4OUT-REDO4-Cluster_169464	V5_UCLUSTfixed_0.90-Cluster_102233	-	-	-	-
>Glyma08g28750.1|PACid:26307299	Glyma_seq22933	F:GO:0016853; C:GO:0009507	F:GO:0003824;C:GO:0009536	Y (0.956 | 1-78)	C	1	V5_BLAST_0.9SELF0.4OUT-REDO4-Cluster_162913	V5_UCLUSTfixed_0.90-Cluster_96333	-	-	-	-
>Glyma08g06900.1|PACid:26307305	Glyma_seq22939	F:GO:0008883; F:GO:0050661; P:GO:0033014; P:GO:0055114; F:GO:0004616; P:GO:0006098; F:GO:0016491; C:GO:0005737; F:GO:0004764	F:GO:0000166;F:GO:0003824;C:GO:0005737;P:GO:0009058;P:GO:0006139	Y (0.997 | 1-44)	C	1	V5_BLAST_0.9SELF0.4OUT-REDO4-Cluster_169248	V5_UCLUSTfixed_0.90-Cluster_102050	-	-	-	-
>Glyma08g05970.1|PACid:26307396	Glyma_seq23030		-	Y (0.998 | 1-86)	C	1	V5_BLAST_0.9SELF0.4OUT-REDO4-Cluster_163141	V5_UCLUSTfixed_0.90-Cluster_96565	-	-	-	-
>Glyma08g05970.2|PACid:26307397	Glyma_seq23031		-	Y (0.998 | 1-86)	C	1	V5_BLAST_0.9SELF0.4OUT-REDO4-Cluster_163141	V5_UCLUSTfixed_0.90-Cluster_96565	-	-	-	-
>Glyma08g13360.1|PACid:26307406	Glyma_seq23040	F:GO:0009055; F:GO:0051536	F:GO:0005488	Y (0.999 | 1-51)	C	1	V5_BLAST_0.9SELF0.4OUT-REDO4-Cluster_164934	V5_UCLUSTfixed_0.90-Cluster_98379	-	-	-	-
>Glyma08g47210.1|PACid:26307429	Glyma_seq23063		-	Y (1.0 | 1-41)	C	1	V5_BLAST_0.9SELF0.4OUT-REDO4-Cluster_164090	V5_UCLUSTfixed_0.90-Cluster_97583	-	-	-	-
>Glyma08g40630.1|PACid:26307431	Glyma_seq23065		-	Y (0.917 | 1-27)	C	1	V5_BLAST_0.9SELF0.4OUT-REDO4-Cluster_170710	V5_UCLUSTfixed_0.90-Cluster_102423	-	-	-	-
>Glyma08g03620.2|PACid:26307455	Glyma_seq23089		-	Y (0.9 | 1-51)	C	1	V5_BLAST_0.9SELF0.4OUT-REDO4-Cluster_154894	V5_UCLUSTfixed_0.90-Cluster_97067	UniqueCluster_3258	-	-	X
>Glyma08g03620.3|PACid:26307456	Glyma_seq23090		-	Y (0.9 | 1-51)	C	1	V5_BLAST_0.9SELF0.4OUT-REDO4-Cluster_154894	V5_UCLUSTfixed_0.90-Cluster_97067	UniqueCluster_3258	-	-	X
>Glyma08g01190.1|PACid:26307470	Glyma_seq23104		-	Y (0.939 | 1-29)	C	1	V5_BLAST_0.9SELF0.4OUT-REDO4-Cluster_162935	V5_UCLUSTfixed_0.90-Cluster_96359	-	-	-	-
>Glyma08g14290.1|PACid:26307477	Glyma_seq23111	F:GO:0031072; F:GO:0051082; P:GO:0006457	F:GO:0005515;P:GO:0009987	Y (1.0 | 1-41)	C	1	V5_BLAST_0.9SELF0.4OUT-REDO4-Cluster_164486	V5_UCLUSTfixed_0.90-Cluster_97966	-	-	-	-
>Glyma08g29420.1|PACid:26307480	Glyma_seq23114		-	Y (0.999 | 1-61)	C	1	V5_BLAST_0.9SELF0.4OUT-REDO4-Cluster_162376	V5_UCLUSTfixed_0.90-Cluster_95789	-	-	-	-
>Glyma08g25841.1|PACid:26307498	Glyma_seq23132	F:GO:0005524; F:GO:0004222; P:GO:0006508	F:GO:0000166;P:GO:0019538;F:GO:0016787	Y (0.999 | 1-41)	C	1	V5_BLAST_0.9SELF0.4OUT-REDO4-Cluster_163460	V5_UCLUSTfixed_0.90-Cluster_96893	-	-	-	-
>Glyma08g10010.1|PACid:26307499	Glyma_seq23133	P:GO:0008152; F:GO:0003824	F:GO:0003824;P:GO:0008152	Y (0.99 | 1-55)	C	1	V5_BLAST_0.9SELF0.4OUT-REDO4-Cluster_164194	V5_UCLUSTfixed_0.90-Cluster_91903	-	-	-	-
>Glyma08g01750.3|PACid:26307538	Glyma_seq23172	F:GO:0004357; P:GO:0006750	F:GO:0003824;P:GO:0009058;P:GO:0009987	Y (0.958 | 1-62)	C	1	V5_BLAST_0.9SELF0.4OUT-REDO4-Cluster_163499	V5_UCLUSTfixed_0.90-Cluster_96936	-	-	-	-
>Glyma08g22650.2|PACid:26307612	Glyma_seq23246		-	Y (0.999 | 1-51)	C	1	V5_BLAST_0.9SELF0.4OUT-REDO4-Cluster_47512	V5_UCLUSTfixed_0.90-Cluster_53871	-	-	-	-
>Glyma08g22650.1|PACid:26307613	Glyma_seq23247		-	Y (0.999 | 1-51)	C	1	V5_BLAST_0.9SELF0.4OUT-REDO4-Cluster_164376	V5_UCLUSTfixed_0.90-Cluster_53871	-	-	-	-
>Glyma08g22650.3|PACid:26307614	Glyma_seq23248		-	Y (0.999 | 1-51)	C	1	V5_BLAST_0.9SELF0.4OUT-REDO4-Cluster_164376	V5_UCLUSTfixed_0.90-Cluster_53871	-	-	-	-
>Glyma08g29180.1|PACid:26307630	Glyma_seq23264		-	Y (0.987 | 1-77)	C	1	V5_BLAST_0.9SELF0.4OUT-REDO4-Cluster_49325	V5_UCLUSTfixed_0.90-Cluster_19372	-	-	-	-
>Glyma08g40420.4|PACid:26307638	Glyma_seq23272		-	Y (0.899 | 1-62)	C	1	V5_BLAST_0.9SELF0.4OUT-REDO4-Cluster_47351	V5_UCLUSTfixed_0.90-Cluster_98620	-	UniqueCluster_1229	-	X
>Glyma08g40420.6|PACid:26307640	Glyma_seq23274		-	Y (0.899 | 1-62)	C	1	V5_BLAST_0.9SELF0.4OUT-REDO4-Cluster_47351	V5_UCLUSTfixed_0.90-Cluster_98620	-	-	-	-
>Glyma08g12430.2|PACid:26307654	Glyma_seq23288		-	Y (1.0 | 1-51)	C	1	V5_BLAST_0.9SELF0.4OUT-REDO4-Cluster_163873	V5_UCLUSTfixed_0.90-Cluster_97344	-	-	-	-
>Glyma08g01850.1|PACid:26307664	Glyma_seq23298	F:GO:0005524; P:GO:0009058; F:GO:0016874	F:GO:0000166;F:GO:0003824;P:GO:0009058	Y (1.0 | 1-35)	C	1	V5_BLAST_0.9SELF0.4OUT-REDO4-Cluster_165870	V5_UCLUSTfixed_0.90-Cluster_99199	-	-	-	-
>Glyma08g16030.1|PACid:26307704	Glyma_seq23338	F:GO:0008168; P:GO:0008152	P:GO:0008152;F:GO:0016740	Y (0.995 | 1-26)	C	1	V5_BLAST_0.9SELF0.4OUT-REDO4-Cluster_162819	V5_UCLUSTfixed_0.90-Cluster_96242	-	-	-	-
>Glyma08g23680.1|PACid:26307716	Glyma_seq23350	F:GO:0004733; F:GO:0010181; P:GO:0055114	F:GO:0000166;F:GO:0003824;P:GO:0008152;P:GO:0044710	Y (0.991 | 1-54)	C	1	V5_BLAST_0.9SELF0.4OUT-REDO4-Cluster_170624	V5_UCLUSTfixed_0.90-Cluster_103200	-	-	-	-
>Glyma08g22130.3|PACid:26307777	Glyma_seq23411		-	Y (0.998 | 1-62)	C	1	V5_BLAST_0.9SELF0.4OUT-REDO4-Cluster_166734	V5_UCLUSTfixed_0.90-Cluster_102212	-	-	-	-
>Glyma08g22130.4|PACid:26307778	Glyma_seq23412		-	Y (0.998 | 1-62)	C	1	V5_BLAST_0.9SELF0.4OUT-REDO4-Cluster_166734	V5_UCLUSTfixed_0.90-Cluster_102212	-	-	-	-
>Glyma08g19221.1|PACid:26307781	Glyma_seq23415	F:GO:0031072	F:GO:0005515	Y (0.995 | 1-41)	C	1	V5_BLAST_0.9SELF0.4OUT-REDO4-Cluster_150975	V5_UCLUSTfixed_0.90-Cluster_53821	-	-	-	-
>Glyma08g06070.1|PACid:26307801	Glyma_seq23435		-	Y (1.0 | 1-51)	C	1	V5_BLAST_0.9SELF0.4OUT-REDO4-Cluster_168561	V5_UCLUSTfixed_0.90-Cluster_101477	-	-	-	-
>Glyma08g25990.2|PACid:26307802	Glyma_seq23436	F:GO:0003735; P:GO:0006412; C:GO:0005622; C:GO:0005840	F:GO:0005198;C:GO:0005840;P:GO:0006412	Y (0.787 | 1-59)	C	1	V5_BLAST_0.9SELF0.4OUT-REDO4-Cluster_165092	V5_UCLUSTfixed_0.90-Cluster_96412	-	-	-	-
>Glyma08g14960.1|PACid:26307829	Glyma_seq23463		-	Y (0.993 | 1-23)	C	1	V5_BLAST_0.9SELF0.4OUT-REDO4-Cluster_164124	V5_UCLUSTfixed_0.90-Cluster_97615	-	-	-	-
>Glyma08g39270.1|PACid:26307842	Glyma_seq23476	F:GO:0003723	F:GO:0003723	Y (0.958 | 1-26)	C	1	V5_BLAST_0.9SELF0.4OUT-REDO4-Cluster_162401	V5_UCLUSTfixed_0.90-Cluster_95815	-	-	-	-
>Glyma08g28160.1|PACid:26307856	Glyma_seq23490		-	Y (0.957 | 1-91)	C	1	V5_BLAST_0.9SELF0.4OUT-REDO4-Cluster_164063	V5_UCLUSTfixed_0.90-Cluster_97556	-	-	-	-
>Glyma08g15610.1|PACid:26307865	Glyma_seq23499	P:GO:0008652	P:GO:0009058;P:GO:0044763;P:GO:0044711;P:GO:0009987	Y (0.998 | 1-81)	C	1	V5_BLAST_0.9SELF0.4OUT-REDO4-Cluster_163754	V5_UCLUSTfixed_0.90-Cluster_97214	-	-	-	-
>Glyma08g21270.2|PACid:26307874	Glyma_seq23508	F:GO:0004345; F:GO:0050661; P:GO:0006006; P:GO:0055114	F:GO:0000166;P:GO:0005975;F:GO:0003824;P:GO:0044723	Y (1.0 | 1-51)	C	1	V5_BLAST_0.9SELF0.4OUT-REDO4-Cluster_162691	V5_UCLUSTfixed_0.90-Cluster_96259	-	-	-	-
>Glyma08g26320.1|PACid:26307885	Glyma_seq23519	F:GO:0003723; F:GO:0008173; P:GO:0006396	F:GO:0003723;F:GO:0016740;P:GO:0006139	Y (0.992 | 1-30)	C	1	V5_BLAST_0.9SELF0.4OUT-REDO4-Cluster_170705	V5_UCLUSTfixed_0.90-Cluster_96399	-	-	-	-
>Glyma08g40181.1|PACid:26307902	Glyma_seq23536	F:GO:0003676; F:GO:0004523	F:GO:0003676;F:GO:0004518	Y (1.0 | 1-39)	C	1	V5_BLAST_0.9SELF0.4OUT-REDO4-Cluster_162412	V5_UCLUSTfixed_0.90-Cluster_95822	-	-	-	-
>Glyma08g40181.2|PACid:26307903	Glyma_seq23537		-	Y (1.0 | 1-39)	C	1	V5_BLAST_0.9SELF0.4OUT-REDO4-Cluster_162412	V5_UCLUSTfixed_0.90-Cluster_95822	-	-	-	-
>Glyma08g47990.1|PACid:26307904	Glyma_seq23538	F:GO:0003735; P:GO:0006412; C:GO:0005622; C:GO:0005840; C:GO:0009536	F:GO:0005198;C:GO:0005840;C:GO:0009536;P:GO:0006412	Y (0.998 | 1-44)	C	1	V5_BLAST_0.9SELF0.4OUT-REDO4-Cluster_167142	V5_UCLUSTfixed_0.90-Cluster_96329	-	-	-	-
>Glyma08g47990.2|PACid:26307905	Glyma_seq23539	F:GO:0003735; P:GO:0006412; C:GO:0005622; C:GO:0005840; C:GO:0009536	F:GO:0005198;C:GO:0005840;C:GO:0009536;P:GO:0006412	Y (0.998 | 1-44)	C	1	V5_BLAST_0.9SELF0.4OUT-REDO4-Cluster_167142	V5_UCLUSTfixed_0.90-Cluster_96329	-	-	-	-
>Glyma08g06790.1|PACid:26307915	Glyma_seq23549	F:GO:0016740; F:GO:0030170; P:GO:0009058; F:GO:0016846; F:GO:0016769	P:GO:0009058;F:GO:0016740;F:GO:0005488	Y (0.999 | 1-36)	C	1	V5_BLAST_0.9SELF0.4OUT-REDO4-Cluster_169336	V5_UCLUSTfixed_0.90-Cluster_98945	-	-	-	-
>Glyma08g26200.2|PACid:26307923	Glyma_seq23557		-	Y (1.0 | 1-33)	C	1	V5_BLAST_0.9SELF0.4OUT-REDO4-Cluster_156372	V5_UCLUSTfixed_0.90-Cluster_95826	-	-	-	-
>Glyma08g26200.3|PACid:26307924	Glyma_seq23558		-	Y (1.0 | 1-33)	C	1	V5_BLAST_0.9SELF0.4OUT-REDO4-Cluster_156372	V5_UCLUSTfixed_0.90-Cluster_95826	-	-	-	-
>Glyma08g26200.4|PACid:26307925	Glyma_seq23559		-	Y (1.0 | 1-33)	C	1	V5_BLAST_0.9SELF0.4OUT-REDO4-Cluster_156372	V5_UCLUSTfixed_0.90-Cluster_95826	-	-	-	-
>Glyma08g26200.5|PACid:26307926	Glyma_seq23560		-	Y (1.0 | 1-33)	C	1	V5_BLAST_0.9SELF0.4OUT-REDO4-Cluster_156372	V5_UCLUSTfixed_0.90-Cluster_95826	-	-	-	-
>Glyma08g21760.1|PACid:26307943	Glyma_seq23577	P:GO:0007031; C:GO:0005778	C:GO:0005777;C:GO:0016020;P:GO:0016043	Y (0.855 | 1-41)	C	1	V5_BLAST_0.9SELF0.4OUT-REDO4-Cluster_161147	V5_UCLUSTfixed_0.90-Cluster_95108	-	-	UniqueCluster_924	X
>Glyma08g21760.4|PACid:26307945	Glyma_seq23579	P:GO:0007031; C:GO:0005778	C:GO:0005777;C:GO:0016020;P:GO:0016043	Y (0.855 | 1-41)	C	1	V5_BLAST_0.9SELF0.4OUT-REDO4-Cluster_161147	V5_UCLUSTfixed_0.90-Cluster_95108	-	-	UniqueCluster_924	X
>Glyma08g22920.2|PACid:26307947	Glyma_seq23581	F:GO:0004751; P:GO:0009052	F:GO:0003824;P:GO:0006139	Y (1.0 | 1-36)	C	1	V5_BLAST_0.9SELF0.4OUT-REDO4-Cluster_40953	V5_UCLUSTfixed_0.90-Cluster_98541	-	-	-	-
>Glyma08g26256.2|PACid:26307980	Glyma_seq23614	P:GO:0046417; P:GO:0009073; F:GO:0004106	F:GO:0003824;P:GO:0044763;P:GO:0009058;P:GO:0044711;P:GO:0009987	Y (0.954 | 1-32)	C	1	V5_BLAST_0.9SELF0.4OUT-REDO4-Cluster_162968	V5_UCLUSTfixed_0.90-Cluster_96396	-	-	-	-
>Glyma08g01760.1|PACid:26307988	Glyma_seq23622	F:GO:0003824; P:GO:0008152	F:GO:0003824;P:GO:0008152	Y (0.996 | 1-39)	C	1	V5_BLAST_0.9SELF0.4OUT-REDO4-Cluster_170672	V5_UCLUSTfixed_0.90-Cluster_92849	-	-	-	-
>Glyma08g04250.1|PACid:26307995	Glyma_seq23629		-	Y (1.0 | 1-51)	C	1	V5_BLAST_0.9SELF0.4OUT-REDO4-Cluster_168601	V5_UCLUSTfixed_0.90-Cluster_95993	-	-	-	-
>Glyma08g17091.1|PACid:26308012	Glyma_seq23646		-	Y (1.0 | 1-41)	C	1	V5_BLAST_0.9SELF0.4OUT-REDO4-Cluster_169126	V5_UCLUSTfixed_0.90-Cluster_78352	-	-	-	-
>Glyma08g18891.1|PACid:26308027	Glyma_seq23661		-	Y (0.988 | 1-43)	C	1	V5_BLAST_0.9SELF0.4OUT-REDO4-Cluster_129197	V5_UCLUSTfixed_0.90-Cluster_53713	-	-	-	-
>Glyma08g28540.1|PACid:26308044	Glyma_seq23678		-	Y (0.994 | 1-32)	C	1	V5_BLAST_0.9SELF0.4OUT-REDO4-Cluster_47183	V5_UCLUSTfixed_0.90-Cluster_18532	-	-	-	-
>Glyma08g39940.1|PACid:26308048	Glyma_seq23682		-	Y (0.679 | 1-38)	C	1	V5_BLAST_0.9SELF0.4OUT-REDO4-Cluster_165191	V5_UCLUSTfixed_0.90-Cluster_98892	-	-	-	-
>Glyma08g25221.1|PACid:26308062	Glyma_seq23696		-	Y (0.898 | 1-28)	C	1	V5_BLAST_0.9SELF0.4OUT-REDO4-Cluster_49803	V5_UCLUSTfixed_0.90-Cluster_19576	-	-	-	-
>Glyma08g18760.1|PACid:26308086	Glyma_seq23720	F:GO:0005524; P:GO:0044267	F:GO:0000166;P:GO:0019538;P:GO:0009987	Y (1.0 | 1-41)	C	1	V5_BLAST_0.9SELF0.4OUT-REDO4-Cluster_166767	V5_UCLUSTfixed_0.90-Cluster_101880	-	-	-	-
>Glyma08g18760.2|PACid:26308087	Glyma_seq23721	F:GO:0005524; P:GO:0044267	F:GO:0000166;P:GO:0019538;P:GO:0009987	Y (1.0 | 1-41)	C	1	V5_BLAST_0.9SELF0.4OUT-REDO4-Cluster_166767	V5_UCLUSTfixed_0.90-Cluster_101880	-	-	-	-
>Glyma08g22370.1|PACid:26308092	Glyma_seq23726		-	Y (0.965 | 1-30)	C	1	V5_BLAST_0.9SELF0.4OUT-REDO4-Cluster_164368	V5_UCLUSTfixed_0.90-Cluster_97854	-	-	-	-
>Glyma08g39110.1|PACid:26308188	Glyma_seq23822	F:GO:0005524; F:GO:0016301; P:GO:0016310	F:GO:0000166;F:GO:0016301	Y (0.981 | 1-56)	C	1	V5_BLAST_0.9SELF0.4OUT-REDO4-Cluster_162400	V5_UCLUSTfixed_0.90-Cluster_95813	-	-	-	-
>Glyma08g39110.2|PACid:26308189	Glyma_seq23823		-	Y (0.981 | 1-56)	C	1	V5_BLAST_0.9SELF0.4OUT-REDO4-Cluster_53634	V5_UCLUSTfixed_0.90-Cluster_95813	-	-	-	-
>Glyma08g02920.3|PACid:26308227	Glyma_seq23861	F:GO:0016161; P:GO:0000272	P:GO:0005975;P:GO:0009056;F:GO:0016787	Y (1.0 | 1-41)	C	1	V5_BLAST_0.9SELF0.4OUT-REDO4-Cluster_163491	V5_UCLUSTfixed_0.90-Cluster_96922	-	-	-	-
>Glyma08g00300.1|PACid:26308242	Glyma_seq23876	F:GO:0003824	F:GO:0003824	Y (0.973 | 1-62)	C	1	V5_BLAST_0.9SELF0.4OUT-REDO4-Cluster_164056	V5_UCLUSTfixed_0.90-Cluster_97545	-	-	-	-
>Glyma08g04190.1|PACid:26308244	Glyma_seq23878		-	Y (0.993 | 1-49)	C	1	V5_BLAST_0.9SELF0.4OUT-REDO4-Cluster_164498	V5_UCLUSTfixed_0.90-Cluster_97125	-	-	-	-
>Glyma08g19230.1|PACid:26308254	Glyma_seq23888	F:GO:0031072	F:GO:0005515	Y (0.996 | 1-41)	C	1	V5_BLAST_0.9SELF0.4OUT-REDO4-Cluster_150975	V5_UCLUSTfixed_0.90-Cluster_53821	-	-	-	-
>Glyma08g17540.2|PACid:26308255	Glyma_seq23889		-	Y (0.992 | 1-49)	C	1	V5_BLAST_0.9SELF0.4OUT-REDO4-Cluster_163020	V5_UCLUSTfixed_0.90-Cluster_73407	-	-	-	-
>Glyma08g17540.1|PACid:26308256	Glyma_seq23890		-	Y (0.992 | 1-49)	C	1	V5_BLAST_0.9SELF0.4OUT-REDO4-Cluster_163020	V5_UCLUSTfixed_0.90-Cluster_73407	-	-	-	-
>Glyma08g17840.1|PACid:26308286	Glyma_seq23920		-	Y (1.0 | 1-61)	C	1	V5_BLAST_0.9SELF0.4OUT-REDO4-Cluster_164269	V5_UCLUSTfixed_0.90-Cluster_97744	-	-	-	-
>Glyma08g22610.1|PACid:26308299	Glyma_seq23933		-	Y (1.0 | 1-51)	C	1	V5_BLAST_0.9SELF0.4OUT-REDO4-Cluster_170539	V5_UCLUSTfixed_0.90-Cluster_53079	-	-	-	-
>Glyma08g40591.1|PACid:26308303	Glyma_seq23937	F:GO:0003677; F:GO:0046983	F:GO:0003677;F:GO:0005515	Y (0.937 | 1-51)	C	1	V5_BLAST_0.9SELF0.4OUT-REDO4-Cluster_155586	V5_UCLUSTfixed_0.90-Cluster_80246	-	-	UniqueCluster_2490	X
>Glyma08g42900.1|PACid:26308309	Glyma_seq23943	F:GO:0046933; F:GO:0046961; P:GO:0015986; C:GO:0045261	C:GO:0016020;P:GO:0009058;P:GO:0044711;P:GO:0044765;P:GO:0006139;P:GO:0006810;F:GO:0005215;C:GO:0005622;F:GO:0016787	Y (1.0 | 1-22)	C	1	V5_BLAST_0.9SELF0.4OUT-REDO4-Cluster_165771	V5_UCLUSTfixed_0.90-Cluster_99126	-	-	-	-
>Glyma08g45790.1|PACid:26308350	Glyma_seq23984	F:GO:0008508; P:GO:0006814; C:GO:0016020	C:GO:0016020;P:GO:0006810;F:GO:0005215	Y (1.0 | 1-41)	C	1	V5_BLAST_0.9SELF0.4OUT-REDO4-Cluster_170986	V5_UCLUSTfixed_0.90-Cluster_97643	-	-	-	-
>Glyma08g45790.2|PACid:26308351	Glyma_seq23985	F:GO:0008508; P:GO:0006814; C:GO:0016020	C:GO:0016020;P:GO:0006810;F:GO:0005215	Y (1.0 | 1-41)	C	1	V5_BLAST_0.9SELF0.4OUT-REDO4-Cluster_170986	V5_UCLUSTfixed_0.90-Cluster_97643	-	-	-	-
>Glyma08g43950.1|PACid:26308360	Glyma_seq23994	F:GO:0003735; P:GO:0006412; C:GO:0005622; C:GO:0005840	F:GO:0005198;C:GO:0005840;P:GO:0006412	Y (1.0 | 1-41)	C	1	V5_BLAST_0.9SELF0.4OUT-REDO4-Cluster_163435	V5_UCLUSTfixed_0.90-Cluster_96866	-	-	-	-
>Glyma08g14920.1|PACid:26308371	Glyma_seq24005		-	Y (0.995 | 1-42)	C	1	V5_BLAST_0.9SELF0.4OUT-REDO4-Cluster_164121	V5_UCLUSTfixed_0.90-Cluster_97612	-	-	-	-
>Glyma08g21530.1|PACid:26308419	Glyma_seq24053	F:GO:0016616; P:GO:0055114; F:GO:0051287	F:GO:0000166;F:GO:0003824;P:GO:0008152;P:GO:0044710	Y (0.998 | 1-39)	C	1	V5_BLAST_0.9SELF0.4OUT-REDO4-Cluster_45049	V5_UCLUSTfixed_0.90-Cluster_101940	-	-	-	-
>Glyma08g26410.1|PACid:26308423	Glyma_seq24057	F:GO:0005524; F:GO:0008134; P:GO:0006355; P:GO:0019538; F:GO:0016887	F:GO:0000166;P:GO:0019538;F:GO:0005515;P:GO:0009058;P:GO:0006139;F:GO:0016787	Y (1.0 | 1-41)	C	1	V5_BLAST_0.9SELF0.4OUT-REDO4-Cluster_169357	V5_UCLUSTfixed_0.90-Cluster_102476	-	-	-	-
>Glyma08g45640.1|PACid:26308441	Glyma_seq24075		-	Y (0.984 | 1-54)	C	1	V5_BLAST_0.9SELF0.4OUT-REDO4-Cluster_46572	V5_UCLUSTfixed_0.90-Cluster_18242	-	-	-	-
>Glyma08g17160.2|PACid:26308450	Glyma_seq24084		-	Y (0.906 | 1-21)	C	1	V5_BLAST_0.9SELF0.4OUT-REDO4-Cluster_163631	V5_UCLUSTfixed_0.90-Cluster_97079	-	-	-	-
>Glyma08g06650.1|PACid:26308457	Glyma_seq24091		-	Y (0.998 | 1-26)	C	1	V5_BLAST_0.9SELF0.4OUT-REDO4-Cluster_55450	V5_UCLUSTfixed_0.90-Cluster_95248	-	-	-	-
>Glyma08g06650.2|PACid:26308458	Glyma_seq24092		-	Y (0.998 | 1-26)	C	1	V5_BLAST_0.9SELF0.4OUT-REDO4-Cluster_55450	V5_UCLUSTfixed_0.90-Cluster_95248	-	-	-	-
>Glyma08g40140.1|PACid:26308472	Glyma_seq24106		-	Y (1.0 | 1-41)	C	1	V5_BLAST_0.9SELF0.4OUT-REDO4-Cluster_162413	V5_UCLUSTfixed_0.90-Cluster_95823	-	-	-	-
>Glyma08g19900.1|PACid:26308473	Glyma_seq24107		-	Y (0.993 | 1-62)	C	1	V5_BLAST_0.9SELF0.4OUT-REDO4-Cluster_162714	V5_UCLUSTfixed_0.90-Cluster_96133	-	-	-	-
>Glyma08g35830.1|PACid:26308476	Glyma_seq24110		-	Y (0.997 | 1-45)	C	1	V5_BLAST_0.9SELF0.4OUT-REDO4-Cluster_169711	V5_UCLUSTfixed_0.90-Cluster_96781	-	-	-	-
>Glyma08g14650.2|PACid:26308495	Glyma_seq24129	F:GO:0016868; P:GO:0006096	P:GO:0005975;P:GO:0006091;F:GO:0003824;P:GO:0009056;P:GO:0006139;P:GO:0044712;P:GO:0044723	Y (0.99 | 1-38)	C	1	V5_BLAST_0.9SELF0.4OUT-REDO4-Cluster_39231	V5_UCLUSTfixed_0.90-Cluster_101538	-	-	-	-
>Glyma08g09360.1|PACid:26308559	Glyma_seq24192	C:GO:0005783	C:GO:0005783	Y (0.996 | 1-36)	C	1	V5_BLAST_0.9SELF0.4OUT-REDO4-Cluster_165000	V5_UCLUSTfixed_0.90-Cluster_98439	-	-	-	-
>Glyma08g10190.1|PACid:26308608	Glyma_seq24241		-	Y (1.0 | 1-49)	C	1	V5_BLAST_0.9SELF0.4OUT-REDO4-Cluster_163844	V5_UCLUSTfixed_0.90-Cluster_97313	-	-	-	-
>Glyma08g27342.1|PACid:26308636	Glyma_seq24269	F:GO:0003676; P:GO:0006810	F:GO:0003676;P:GO:0006810	Y (0.862 | 1-31)	C	1	V5_BLAST_0.9SELF0.4OUT-REDO4-Cluster_51408	V5_UCLUSTfixed_0.90-Cluster_55563	-	-	-	-
>Glyma08g00760.1|PACid:26308660	Glyma_seq24293	F:GO:0004325; P:GO:0006783	F:GO:0003824;P:GO:0009058;P:GO:0044763;P:GO:0044711;P:GO:0009987	Y (0.981 | 1-40)	C	1	V5_BLAST_0.9SELF0.4OUT-REDO4-Cluster_164147	V5_UCLUSTfixed_0.90-Cluster_97634	-	-	-	-
>Glyma08g38840.1|PACid:26308675	Glyma_seq24308	F:GO:0005315; P:GO:0006817; C:GO:0016020	C:GO:0016020;P:GO:0006810;F:GO:0005215	Y (0.902 | 1-68)	C	1	V5_BLAST_0.9SELF0.4OUT-REDO4-Cluster_164477	V5_UCLUSTfixed_0.90-Cluster_97956	-	-	-	-
>Glyma08g17660.1|PACid:26308689	Glyma_seq24322	F:GO:0004190; P:GO:0006508	P:GO:0019538;F:GO:0016787	Y (0.93 | 1-81)	C	1	V5_BLAST_0.9SELF0.4OUT-REDO4-Cluster_169145	V5_UCLUSTfixed_0.90-Cluster_54609	UniqueCluster_3277	-	-	X
>Glyma08g10100.1|PACid:26308692	Glyma_seq24325		-	Y (0.932 | 1-24)	C	1	V5_BLAST_0.9SELF0.4OUT-REDO4-Cluster_167165	V5_UCLUSTfixed_0.90-Cluster_100343	-	-	UniqueCluster_2722	X
>Glyma08g10100.2|PACid:26308693	Glyma_seq24326		-	Y (0.932 | 1-24)	C	1	V5_BLAST_0.9SELF0.4OUT-REDO4-Cluster_167165	V5_UCLUSTfixed_0.90-Cluster_100343	-	-	UniqueCluster_2722	X
>Glyma08g12070.1|PACid:26308701	Glyma_seq24334	F:GO:0016491; F:GO:0051537; P:GO:0055114; F:GO:0010277	F:GO:0003824;P:GO:0008152;F:GO:0005488;P:GO:0044710	Y (0.959 | 1-50)	C	1	V5_BLAST_0.9SELF0.4OUT-REDO4-Cluster_170120	V5_UCLUSTfixed_0.90-Cluster_97371	-	-	-	-
>Glyma08g17460.3|PACid:26308739	Glyma_seq24372	C:GO:0016020	C:GO:0016020	Y (0.927 | 1-55)	C	1	V5_BLAST_0.9SELF0.4OUT-REDO4-Cluster_163462	V5_UCLUSTfixed_0.90-Cluster_96895	-	-	-	-
>Glyma08g17460.1|PACid:26308740	Glyma_seq24373	C:GO:0016020	C:GO:0016020	Y (0.927 | 1-55)	C	1	V5_BLAST_0.9SELF0.4OUT-REDO4-Cluster_163462	V5_UCLUSTfixed_0.90-Cluster_96895	-	-	-	-
>Glyma08g17460.2|PACid:26308741	Glyma_seq24374	C:GO:0016020	C:GO:0016020	Y (0.927 | 1-55)	C	1	V5_BLAST_0.9SELF0.4OUT-REDO4-Cluster_163462	V5_UCLUSTfixed_0.90-Cluster_96895	-	-	-	-
>Glyma08g47770.1|PACid:26308751	Glyma_seq24384	F:GO:0004806; P:GO:0006629	P:GO:0006629;F:GO:0016787	Y (0.958 | 1-39)	C	1	V5_BLAST_0.9SELF0.4OUT-REDO4-Cluster_163865	V5_UCLUSTfixed_0.90-Cluster_97334	-	-	-	-
>Glyma08g00520.2|PACid:26308762	Glyma_seq24395	F:GO:0016491; P:GO:0055114	F:GO:0003824;P:GO:0008152;P:GO:0044710	Y (0.998 | 1-77)	C	1	V5_BLAST_0.9SELF0.4OUT-REDO4-Cluster_48944	V5_UCLUSTfixed_0.90-Cluster_97628	-	-	-	-
>Glyma08g40850.1|PACid:26308794	Glyma_seq24427		-	Y (0.991 | 1-59)	C	1	V5_BLAST_0.9SELF0.4OUT-REDO4-Cluster_162422	V5_UCLUSTfixed_0.90-Cluster_95832	-	-	-	-
>Glyma08g40850.4|PACid:26308795	Glyma_seq24428		-	Y (0.991 | 1-59)	C	1	V5_BLAST_0.9SELF0.4OUT-REDO4-Cluster_162422	V5_UCLUSTfixed_0.90-Cluster_95832	-	-	-	-
>Glyma08g40850.3|PACid:26308796	Glyma_seq24429		-	Y (0.991 | 1-59)	C	1	V5_BLAST_0.9SELF0.4OUT-REDO4-Cluster_162422	V5_UCLUSTfixed_0.90-Cluster_95832	-	-	-	-
>Glyma08g40850.2|PACid:26308797	Glyma_seq24430		-	Y (0.991 | 1-59)	C	1	V5_BLAST_0.9SELF0.4OUT-REDO4-Cluster_162422	V5_UCLUSTfixed_0.90-Cluster_95832	-	-	-	-
>Glyma08g25480.1|PACid:26308807	Glyma_seq24440		-	Y (0.999 | 1-29)	C	1	V5_BLAST_0.9SELF0.4OUT-REDO4-Cluster_163020	V5_UCLUSTfixed_0.90-Cluster_73407	-	-	-	-
>Glyma08g22740.1|PACid:26308815	Glyma_seq24448		-	Y (1.0 | 1-51)	C	1	V5_BLAST_0.9SELF0.4OUT-REDO4-Cluster_170637	V5_UCLUSTfixed_0.90-Cluster_97862	-	-	-	-
>Glyma08g05383.1|PACid:26308896	Glyma_seq24529		-	Y (0.987 | 1-35)	C	1	V5_BLAST_0.9SELF0.4OUT-REDO4-Cluster_163512	V5_UCLUSTfixed_0.90-Cluster_96952	-	UniqueCluster_2133	-	X
>Glyma08g05383.2|PACid:26308897	Glyma_seq24530		-	Y (0.987 | 1-35)	C	1	V5_BLAST_0.9SELF0.4OUT-REDO4-Cluster_163512	V5_UCLUSTfixed_0.90-Cluster_96952	-	UniqueCluster_2133	-	X
>Glyma08g18510.1|PACid:26308910	Glyma_seq24543	P:GO:0015979; C:GO:0009523; C:GO:0009654; C:GO:0042651	C:GO:0016020;P:GO:0015979;C:GO:0009579	Y (1.0 | 1-38)	C	1	V5_BLAST_0.9SELF0.4OUT-REDO4-Cluster_170627	V5_UCLUSTfixed_0.90-Cluster_96882	-	-	-	-
>Glyma08g18510.2|PACid:26308911	Glyma_seq24544	P:GO:0015979; C:GO:0009523; C:GO:0009654; C:GO:0042651	C:GO:0016020;P:GO:0015979;C:GO:0009579	Y (1.0 | 1-38)	C	1	V5_BLAST_0.9SELF0.4OUT-REDO4-Cluster_81169	V5_UCLUSTfixed_0.90-Cluster_96882	-	-	-	-
>Glyma08g46360.1|PACid:26308923	Glyma_seq24556	F:GO:0016790; P:GO:0006633	P:GO:0006629;P:GO:0009058;P:GO:0044763;P:GO:0044711;P:GO:0009987;F:GO:0016787	Y (0.832 | 1-35)	C	1	V5_BLAST_0.9SELF0.4OUT-REDO4-Cluster_164461	V5_UCLUSTfixed_0.90-Cluster_97941	-	-	-	-
>Glyma08g26530.1|PACid:26308924	Glyma_seq24557		-	Y (0.86 | 1-48)	C	1	V5_BLAST_0.9SELF0.4OUT-REDO4-Cluster_163707	V5_UCLUSTfixed_0.90-Cluster_96402	-	UniqueCluster_1898	-	X
>Glyma08g47730.1|PACid:26308946	Glyma_seq24579	F:GO:0003824; P:GO:0008152	F:GO:0003824;P:GO:0008152	Y (0.987 | 1-52)	C	1	V5_BLAST_0.9SELF0.4OUT-REDO4-Cluster_164639	V5_UCLUSTfixed_0.90-Cluster_97333	-	-	-	-
>Glyma08g47730.2|PACid:26308947	Glyma_seq24580	F:GO:0003824; P:GO:0008152	F:GO:0003824;P:GO:0008152	Y (0.987 | 1-52)	C	1	V5_BLAST_0.9SELF0.4OUT-REDO4-Cluster_164639	V5_UCLUSTfixed_0.90-Cluster_97333	-	-	-	-
>Glyma08g13280.1|PACid:26308970	Glyma_seq24603	F:GO:0005515; F:GO:0004672; F:GO:0005524; P:GO:0006468	F:GO:0000166;F:GO:0005515;P:GO:0006464;F:GO:0016301	Y (0.859 | 1-32)	C	1	V5_BLAST_0.9SELF0.4OUT-REDO4-Cluster_169926	V5_UCLUSTfixed_0.90-Cluster_102615	-	-	-	-
>Glyma08g05480.1|PACid:26308976	Glyma_seq24609	F:GO:0003725; C:GO:0005622; F:GO:0003676; F:GO:0005524; F:GO:0008026; F:GO:0004386	F:GO:0000166;F:GO:0003723;C:GO:0005622;F:GO:0016787	Y (0.996 | 1-39)	C	1	V5_BLAST_0.9SELF0.4OUT-REDO4-Cluster_168756	V5_UCLUSTfixed_0.90-Cluster_101652	-	-	-	-
>Glyma08g07900.1|PACid:26308991	Glyma_seq24624	F:GO:0031072	F:GO:0005515	Y (0.644 | 1-31)	C	1	V5_BLAST_0.9SELF0.4OUT-REDO4-Cluster_47062	V5_UCLUSTfixed_0.90-Cluster_53821	-	-	-	-
>Glyma08g21755.1|PACid:26309000	Glyma_seq24633		-	Y (0.909 | 1-26)	C	1	V5_BLAST_0.9SELF0.4OUT-REDO4-Cluster_164355	V5_UCLUSTfixed_0.90-Cluster_97842	-	-	-	-
>Glyma08g22860.1|PACid:26309002	Glyma_seq24635		-	Y (0.855 | 1-36)	C	1	V5_BLAST_0.9SELF0.4OUT-REDO4-Cluster_164383	V5_UCLUSTfixed_0.90-Cluster_97868	-	-	-	-
>Glyma08g13740.4|PACid:26309006	Glyma_seq24639	C:GO:0016020	C:GO:0016020	Y (0.998 | 1-50)	C	1	V5_BLAST_0.9SELF0.4OUT-REDO4-Cluster_164647	V5_UCLUSTfixed_0.90-Cluster_98117	-	-	-	-
>Glyma08g03750.1|PACid:26309019	Glyma_seq24652	F:GO:0003723; F:GO:0008173; P:GO:0006396; F:GO:0008168	F:GO:0003723;F:GO:0016740;P:GO:0006139	Y (0.995 | 1-51)	C	1	V5_BLAST_0.9SELF0.4OUT-REDO4-Cluster_162573	V5_UCLUSTfixed_0.90-Cluster_95987	-	-	-	-
>Glyma08g42750.1|PACid:26309026	Glyma_seq24659		-	Y (0.999 | 1-61)	C	1	V5_BLAST_0.9SELF0.4OUT-REDO4-Cluster_163902	V5_UCLUSTfixed_0.90-Cluster_102445	-	-	-	-
>Glyma08g14740.1|PACid:26309032	Glyma_seq24665	P:GO:0006457	P:GO:0009987	Y (1.0 | 1-29)	C	1	V5_BLAST_0.9SELF0.4OUT-REDO4-Cluster_164118	V5_UCLUSTfixed_0.90-Cluster_97610	-	-	-	-
>Glyma08g14740.2|PACid:26309033	Glyma_seq24666	P:GO:0006457	P:GO:0009987	Y (1.0 | 1-29)	C	1	V5_BLAST_0.9SELF0.4OUT-REDO4-Cluster_164118	V5_UCLUSTfixed_0.90-Cluster_97610	-	-	-	-
>Glyma08g23940.1|PACid:26309044	Glyma_seq24677	C:GO:0016020	C:GO:0016020	Y (1.0 | 1-51)	C	1	V5_BLAST_0.9SELF0.4OUT-REDO4-Cluster_163858	V5_UCLUSTfixed_0.90-Cluster_97327	-	-	-	-
>Glyma08g01470.2|PACid:26309054	Glyma_seq24687	F:GO:0005515	F:GO:0005515	Y (0.962 | 1-25)	C	1	V5_BLAST_0.9SELF0.4OUT-REDO4-Cluster_164142	V5_UCLUSTfixed_0.90-Cluster_97629	-	-	-	-
>Glyma08g17420.1|PACid:26309065	Glyma_seq24698		-	Y (0.999 | 1-33)	C	1	V5_BLAST_0.9SELF0.4OUT-REDO4-Cluster_39602	V5_UCLUSTfixed_0.90-Cluster_16268	-	-	-	-
>Glyma08g02870.1|PACid:26309067	Glyma_seq24700	F:GO:0003735; F:GO:0019843; P:GO:0006412; C:GO:0005840	F:GO:0003723;F:GO:0005198;C:GO:0005840;P:GO:0006412	Y (0.995 | 1-45)	C	1	V5_BLAST_0.9SELF0.4OUT-REDO4-Cluster_163489	V5_UCLUSTfixed_0.90-Cluster_96920	-	-	-	-
>Glyma08g44260.2|PACid:26309071	Glyma_seq24704	C:GO:0005634	C:GO:0005634	Y (0.965 | 1-22)	C	1	V5_BLAST_0.9SELF0.4OUT-REDO4-Cluster_165787	V5_UCLUSTfixed_0.90-Cluster_99140	-	-	-	-
>Glyma08g15650.1|PACid:26309089	Glyma_seq24722	F:GO:0030599; P:GO:0042545; C:GO:0005618; F:GO:0004857	C:GO:0005618;P:GO:0016043;F:GO:0030234;F:GO:0016787	Y (0.986 | 1-42)	C	1	V5_BLAST_0.9SELF0.4OUT-REDO4-Cluster_169477	V5_UCLUSTfixed_0.90-Cluster_102246	-	-	-	-
>Glyma08g09550.1|PACid:26309092	Glyma_seq24725		-	Y (0.999 | 1-36)	C	1	V5_BLAST_0.9SELF0.4OUT-REDO4-Cluster_162448	V5_UCLUSTfixed_0.90-Cluster_95862	-	-	-	-
>Glyma08g14350.1|PACid:26309093	Glyma_seq24726	F:GO:0003735; P:GO:0006412; C:GO:0005622; C:GO:0005840	F:GO:0005198;C:GO:0005840;P:GO:0006412	Y (1.0 | 1-41)	C	1	V5_BLAST_0.9SELF0.4OUT-REDO4-Cluster_164152	V5_UCLUSTfixed_0.90-Cluster_97640	-	-	-	-
>Glyma08g23450.1|PACid:26309095	Glyma_seq24728		-	Y (0.996 | 1-60)	C	1	V5_BLAST_0.9SELF0.4OUT-REDO4-Cluster_164399	V5_UCLUSTfixed_0.90-Cluster_97884	-	-	-	-
>Glyma08g21900.1|PACid:26309096	Glyma_seq24729	P:GO:0015979; C:GO:0009522; C:GO:0009538	C:GO:0016020;P:GO:0015979;C:GO:0009579	Y (0.999 | 1-41)	C	1	V5_BLAST_0.9SELF0.4OUT-REDO4-Cluster_164357	V5_UCLUSTfixed_0.90-Cluster_97846	-	-	-	-
>Glyma08g21900.2|PACid:26309097	Glyma_seq24730	P:GO:0015979; C:GO:0009522; C:GO:0009538	C:GO:0016020;P:GO:0015979;C:GO:0009579	Y (0.999 | 1-41)	C	1	V5_BLAST_0.9SELF0.4OUT-REDO4-Cluster_164357	V5_UCLUSTfixed_0.90-Cluster_97846	-	-	-	-
>Glyma08g23440.1|PACid:26309103	Glyma_seq24736		-	Y (0.994 | 1-27)	C	1	V5_BLAST_0.9SELF0.4OUT-REDO4-Cluster_164408	V5_UCLUSTfixed_0.90-Cluster_97891	-	-	-	-
>Glyma08g14420.2|PACid:26309155	Glyma_seq24788	F:GO:0003735; P:GO:0006412; C:GO:0005840; C:GO:0005622	F:GO:0005198;C:GO:0005840;P:GO:0006412	Y (0.845 | 1-42)	C	1	V5_BLAST_0.9SELF0.4OUT-REDO4-Cluster_39823	V5_UCLUSTfixed_0.90-Cluster_100254	-	UniqueCluster_2388	-	X
>Glyma08g37630.1|PACid:26309163	Glyma_seq24796	F:GO:0003723; F:GO:0008173; P:GO:0006396	F:GO:0003723;F:GO:0016740;P:GO:0006139	Y (0.907 | 1-23)	C	1	V5_BLAST_0.9SELF0.4OUT-REDO4-Cluster_164539	V5_UCLUSTfixed_0.90-Cluster_98020	-	-	-	-
>Glyma08g43120.1|PACid:26309198	Glyma_seq24831		-	Y (1.0 | 1-41)	C	1	V5_BLAST_0.9SELF0.4OUT-REDO4-Cluster_166809	V5_UCLUSTfixed_0.90-Cluster_53095	-	-	-	-
>Glyma08g07710.1|PACid:26309212	Glyma_seq24845	F:GO:0000166; F:GO:0046872; P:GO:0030001; F:GO:0003824; P:GO:0008152	F:GO:0000166;F:GO:0003824;P:GO:0008152;P:GO:0006810	Y (1.0 | 1-71)	C	1	V5_BLAST_0.9SELF0.4OUT-REDO4-Cluster_167717	V5_UCLUSTfixed_0.90-Cluster_100815	-	-	-	-
>Glyma08g07710.2|PACid:26309213	Glyma_seq24846	F:GO:0000166; F:GO:0046872; P:GO:0030001; F:GO:0003824; P:GO:0008152	F:GO:0000166;F:GO:0003824;P:GO:0008152;P:GO:0006810	Y (1.0 | 1-71)	C	1	V5_BLAST_0.9SELF0.4OUT-REDO4-Cluster_167717	V5_UCLUSTfixed_0.90-Cluster_100815	-	-	-	-
>Glyma08g22480.1|PACid:26309227	Glyma_seq24860	P:GO:0008152	P:GO:0008152	Y (0.997 | 1-47)	C	1	V5_BLAST_0.9SELF0.4OUT-REDO4-Cluster_164592	V5_UCLUSTfixed_0.90-Cluster_97988	-	-	-	-
>Glyma08g08770.2|PACid:26309229	Glyma_seq24862	C:GO:0016020; P:GO:0009765	P:GO:0006091;C:GO:0016020;P:GO:0015979	Y (0.999 | 1-39)	C	1	V5_BLAST_0.9SELF0.4OUT-REDO4-Cluster_164068	V5_UCLUSTfixed_0.90-Cluster_97916	-	-	-	-
>Glyma08g09366.1|PACid:26309245	Glyma_seq24878		-	Y (0.975 | 1-64)	C	1	V5_BLAST_0.9SELF0.4OUT-REDO4-Cluster_170120	V5_UCLUSTfixed_0.90-Cluster_97262	-	-	-	-
>Glyma08g09366.2|PACid:26309246	Glyma_seq24879		-	Y (0.975 | 1-64)	C	1	V5_BLAST_0.9SELF0.4OUT-REDO4-Cluster_170120	V5_UCLUSTfixed_0.90-Cluster_97262	-	-	-	-
>Glyma08g09366.3|PACid:26309247	Glyma_seq24880		-	Y (0.975 | 1-64)	C	1	V5_BLAST_0.9SELF0.4OUT-REDO4-Cluster_170120	V5_UCLUSTfixed_0.90-Cluster_97262	-	-	-	-
>Glyma08g46930.2|PACid:26309280	Glyma_seq24913		-	Y (0.997 | 1-44)	C	1	V5_BLAST_0.9SELF0.4OUT-REDO4-Cluster_162952	V5_UCLUSTfixed_0.90-Cluster_96378	-	-	-	-
>Glyma08g46930.3|PACid:26309281	Glyma_seq24914		-	Y (0.997 | 1-44)	C	1	V5_BLAST_0.9SELF0.4OUT-REDO4-Cluster_162952	V5_UCLUSTfixed_0.90-Cluster_96378	-	-	-	-
>Glyma08g09990.3|PACid:26309302	Glyma_seq24935	F:GO:0004672; F:GO:0005524; P:GO:0006468	F:GO:0000166;P:GO:0006464;F:GO:0016301	Y (0.915 | 1-28)	C	1	V5_BLAST_0.9SELF0.4OUT-REDO4-Cluster_55764	V5_UCLUSTfixed_0.90-Cluster_101386	-	-	-	-
>Glyma08g12900.1|PACid:26309305	Glyma_seq24938		-	Y (0.987 | 1-38)	C	1	V5_BLAST_0.9SELF0.4OUT-REDO4-Cluster_162503	V5_UCLUSTfixed_0.90-Cluster_95924	-	-	-	-
>Glyma08g12900.2|PACid:26309306	Glyma_seq24939		-	Y (0.987 | 1-38)	C	1	V5_BLAST_0.9SELF0.4OUT-REDO4-Cluster_162503	V5_UCLUSTfixed_0.90-Cluster_95924	-	-	-	-
>Glyma08g17280.1|PACid:26309340	Glyma_seq24973	F:GO:0008725; P:GO:0006284	P:GO:0006259;P:GO:0006950;F:GO:0016787	Y (0.96 | 1-81)	C	1	V5_BLAST_0.9SELF0.4OUT-REDO4-Cluster_170155	V5_UCLUSTfixed_0.90-Cluster_95847	-	-	-	-
>Glyma08g07880.1|PACid:26309344	Glyma_seq24977	C:GO:0016020; P:GO:0009765	P:GO:0006091;C:GO:0016020;P:GO:0015979	Y (0.995 | 1-25)	C	1	V5_BLAST_0.9SELF0.4OUT-REDO4-Cluster_162700	V5_UCLUSTfixed_0.90-Cluster_96127	-	-	-	-
>Glyma08g41310.1|PACid:26309350	Glyma_seq24983		-	Y (0.995 | 1-27)	C	1	V5_BLAST_0.9SELF0.4OUT-REDO4-Cluster_45864	V5_UCLUSTfixed_0.90-Cluster_94143	-	-	UniqueCluster_2220	X
>Glyma08g21810.2|PACid:26309356	Glyma_seq24989	F:GO:0005215; P:GO:0006857; C:GO:0016020; P:GO:0055085; C:GO:0016021	C:GO:0016020;P:GO:0006810;F:GO:0005215	Y (0.989 | 1-41)	C	1	V5_BLAST_0.9SELF0.4OUT-REDO4-Cluster_161148	V5_UCLUSTfixed_0.90-Cluster_95109	-	-	UniqueCluster_644	X
>Glyma08g06150.2|PACid:26309393	Glyma_seq25026		-	Y (0.995 | 1-51)	C	1	V5_BLAST_0.9SELF0.4OUT-REDO4-Cluster_163200	V5_UCLUSTfixed_0.90-Cluster_96627	-	-	-	-
>Glyma08g06150.1|PACid:26309394	Glyma_seq25027		-	Y (0.995 | 1-51)	C	1	V5_BLAST_0.9SELF0.4OUT-REDO4-Cluster_163200	V5_UCLUSTfixed_0.90-Cluster_96627	-	-	-	-
>Glyma08g04900.1|PACid:26309408	Glyma_seq25041	F:GO:0004672; F:GO:0005524; P:GO:0006468	F:GO:0000166;P:GO:0006464;F:GO:0016301	Y (0.995 | 1-27)	C	1	V5_BLAST_0.9SELF0.4OUT-REDO4-Cluster_170872	V5_UCLUSTfixed_0.90-Cluster_103496	-	-	-	-
>Glyma08g22790.1|PACid:26309434	Glyma_seq25067	F:GO:0005515	F:GO:0005515	Y (0.998 | 1-36)	C	1	V5_BLAST_0.9SELF0.4OUT-REDO4-Cluster_164380	V5_UCLUSTfixed_0.90-Cluster_97864	-	-	-	-
>Glyma08g42771.1|PACid:26309446	Glyma_seq25079		-	Y (0.961 | 1-48)	C	1	V5_BLAST_0.9SELF0.4OUT-REDO4-Cluster_163419	V5_UCLUSTfixed_0.90-Cluster_96843	-	-	-	-
>Glyma08g09540.1|PACid:26309447	Glyma_seq25080	F:GO:0017150; F:GO:0050660; P:GO:0008033; P:GO:0055114	F:GO:0000166;F:GO:0003824;P:GO:0006139	Y (0.997 | 1-39)	C	1	V5_BLAST_0.9SELF0.4OUT-REDO4-Cluster_165042	V5_UCLUSTfixed_0.90-Cluster_98484	-	-	-	-
>Glyma08g07490.1|PACid:26309453	Glyma_seq25086		-	Y (0.985 | 1-52)	C	1	V5_BLAST_0.9SELF0.4OUT-REDO4-Cluster_129197	V5_UCLUSTfixed_0.90-Cluster_54171	-	-	-	-
>Glyma08g21880.1|PACid:26309486	Glyma_seq25119		-	Y (0.999 | 1-41)	C	1	V5_BLAST_0.9SELF0.4OUT-REDO4-Cluster_166785	V5_UCLUSTfixed_0.90-Cluster_100075	-	-	-	-
>Glyma08g21880.2|PACid:26309487	Glyma_seq25120		-	Y (0.999 | 1-41)	C	1	V5_BLAST_0.9SELF0.4OUT-REDO4-Cluster_166785	V5_UCLUSTfixed_0.90-Cluster_100075	-	-	-	-
>Glyma08g05730.1|PACid:26309528	Glyma_seq25161	P:GO:0006457	P:GO:0009987	Y (0.999 | 1-27)	C	1	V5_BLAST_0.9SELF0.4OUT-REDO4-Cluster_163144	V5_UCLUSTfixed_0.90-Cluster_96569	-	-	-	-
>Glyma08g03930.2|PACid:26309547	Glyma_seq25180	F:GO:0003723	F:GO:0003723	Y (1.0 | 1-34)	C	1	V5_BLAST_0.9SELF0.4OUT-REDO4-Cluster_162576	V5_UCLUSTfixed_0.90-Cluster_95990	-	-	-	-
>Glyma08g19780.1|PACid:26309585	Glyma_seq25218		-	Y (0.986 | 1-36)	C	1	V5_BLAST_0.9SELF0.4OUT-REDO4-Cluster_162711	V5_UCLUSTfixed_0.90-Cluster_96131	-	-	-	-
>Glyma08g10990.2|PACid:26309590	Glyma_seq25223		-	Y (0.991 | 1-51)	C	1	V5_BLAST_0.9SELF0.4OUT-REDO4-Cluster_39291	V5_UCLUSTfixed_0.90-Cluster_100447	-	-	-	-
>Glyma08g10990.3|PACid:26309591	Glyma_seq25224		-	Y (0.991 | 1-51)	C	1	V5_BLAST_0.9SELF0.4OUT-REDO4-Cluster_39292	V5_UCLUSTfixed_0.90-Cluster_100447	-	-	-	-
>Glyma08g10990.4|PACid:26309592	Glyma_seq25225		-	Y (0.991 | 1-51)	C	1	V5_BLAST_0.9SELF0.4OUT-REDO4-Cluster_39292	V5_UCLUSTfixed_0.90-Cluster_100447	-	-	-	-
>Glyma08g05560.1|PACid:26309615	Glyma_seq25248		-	Y (0.998 | 1-27)	C	1	V5_BLAST_0.9SELF0.4OUT-REDO4-Cluster_163145	V5_UCLUSTfixed_0.90-Cluster_96571	-	-	-	-
>Glyma08g40000.2|PACid:26309627	Glyma_seq25260	F:GO:0004765; F:GO:0005524	F:GO:0000166;F:GO:0016301	Y (0.958 | 1-49)	C	1	V5_BLAST_0.9SELF0.4OUT-REDO4-Cluster_156728	V5_UCLUSTfixed_0.90-Cluster_91663	-	-	UniqueCluster_1546	X
>Glyma08g13080.1|PACid:26309644	Glyma_seq25277		-	Y (0.801 | 1-65)	C	1	V5_BLAST_0.9SELF0.4OUT-REDO4-Cluster_44591	V5_UCLUSTfixed_0.90-Cluster_53510	-	-	-	-
>Glyma08g07160.1|PACid:26309697	Glyma_seq25330	F:GO:0003924; F:GO:0005525	F:GO:0000166;F:GO:0016787	Y (0.937 | 1-33)	C	1	V5_BLAST_0.9SELF0.4OUT-REDO4-Cluster_163636	V5_UCLUSTfixed_0.90-Cluster_101218	UniqueCluster_2012	-	-	X
>Glyma08g14860.2|PACid:26309704	Glyma_seq25337		-	Y (0.993 | 1-47)	C	1	V5_BLAST_0.9SELF0.4OUT-REDO4-Cluster_166558	V5_UCLUSTfixed_0.90-Cluster_99848	-	-	-	-
>Glyma08g09131.1|PACid:26309717	Glyma_seq25350		-	Y (0.835 | 1-66)	C	1	V5_BLAST_0.9SELF0.4OUT-REDO4-Cluster_154297	V5_UCLUSTfixed_0.90-Cluster_73397	-	UniqueCluster_1572	-	X
>Glyma08g11950.1|PACid:26309727	Glyma_seq25360		-	Y (0.766 | 1-51)	C	1	V5_BLAST_0.9SELF0.4OUT-REDO4-Cluster_169725	V5_UCLUSTfixed_0.90-Cluster_102442	-	-	-	-
>Glyma08g18330.2|PACid:26309735	Glyma_seq25368		-	Y (0.998 | 1-66)	C	1	V5_BLAST_0.9SELF0.4OUT-REDO4-Cluster_167123	V5_UCLUSTfixed_0.90-Cluster_96889	-	-	-	-
>Glyma08g16370.1|PACid:26309789	Glyma_seq25422	F:GO:0005509; P:GO:0015979; C:GO:0009523; C:GO:0009654; C:GO:0019898	C:GO:0016020;P:GO:0015979;F:GO:0005488;C:GO:0009579	Y (0.999 | 1-51)	C	1	V5_BLAST_0.9SELF0.4OUT-REDO4-Cluster_162815	V5_UCLUSTfixed_0.90-Cluster_96238	-	-	-	-
>Glyma08g45240.1|PACid:26309811	Glyma_seq25444		-	Y (0.997 | 1-61)	C	1	V5_BLAST_0.9SELF0.4OUT-REDO4-Cluster_167727	V5_UCLUSTfixed_0.90-Cluster_100821	-	-	-	-
>Glyma08g08220.1|PACid:26309814	Glyma_seq25447	F:GO:0003700; F:GO:0043565; F:GO:0046983; P:GO:0006355	F:GO:0003677;F:GO:0003700;F:GO:0005515;P:GO:0009058;P:GO:0006139	Y (0.786 | 1-37)	C	1	V5_BLAST_0.9SELF0.4OUT-REDO4-Cluster_169468	V5_UCLUSTfixed_0.90-Cluster_53082	-	-	-	-
>Glyma08g09100.1|PACid:26309827	Glyma_seq25460	F:GO:0016597; F:GO:0016743; P:GO:0006520	P:GO:0008152;P:GO:0044763;F:GO:0005488;F:GO:0016740;P:GO:0044710;P:GO:0009987	Y (0.95 | 1-39)	C	1	V5_BLAST_0.9SELF0.4OUT-REDO4-Cluster_163425	V5_UCLUSTfixed_0.90-Cluster_96853	-	-	-	-
>Glyma08g42820.1|PACid:26309828	Glyma_seq25461		-	Y (0.988 | 1-26)	C	1	V5_BLAST_0.9SELF0.4OUT-REDO4-Cluster_166934	V5_UCLUSTfixed_0.90-Cluster_96844	-	-	-	-
>Glyma08g42820.2|PACid:26309829	Glyma_seq25462		-	Y (0.988 | 1-26)	C	1	V5_BLAST_0.9SELF0.4OUT-REDO4-Cluster_166934	V5_UCLUSTfixed_0.90-Cluster_96844	-	-	-	-
>Glyma08g03970.1|PACid:26309844	Glyma_seq25477		-	Y (0.891 | 1-24)	C	1	V5_BLAST_0.9SELF0.4OUT-REDO4-Cluster_163665	V5_UCLUSTfixed_0.90-Cluster_97121	-	-	-	-
>Glyma08g19110.1|PACid:26309848	Glyma_seq25481	F:GO:0046872; P:GO:0030001	F:GO:0005488;P:GO:0006810	Y (1.0 | 1-61)	C	1	V5_BLAST_0.9SELF0.4OUT-REDO4-Cluster_53925	V5_UCLUSTfixed_0.90-Cluster_54983	-	-	-	-
>Glyma08g19110.3|PACid:26309849	Glyma_seq25482	F:GO:0046872; P:GO:0030001	F:GO:0005488;P:GO:0006810	Y (1.0 | 1-61)	C	1	V5_BLAST_0.9SELF0.4OUT-REDO4-Cluster_167717	V5_UCLUSTfixed_0.90-Cluster_54983	-	-	-	-
>Glyma08g19110.2|PACid:26309850	Glyma_seq25483	F:GO:0046872; P:GO:0030001	F:GO:0005488;P:GO:0006810	Y (1.0 | 1-61)	C	1	V5_BLAST_0.9SELF0.4OUT-REDO4-Cluster_167717	V5_UCLUSTfixed_0.90-Cluster_54983	-	-	-	-
>Glyma08g23800.1|PACid:26309892	Glyma_seq25525		-	Y (1.0 | 1-41)	C	1	V5_BLAST_0.9SELF0.4OUT-REDO4-Cluster_164413	V5_UCLUSTfixed_0.90-Cluster_97897	-	-	-	-
>Glyma08g13160.1|PACid:26309923	Glyma_seq25556		-	Y (0.977 | 1-69)	C	1	V5_BLAST_0.9SELF0.4OUT-REDO4-Cluster_166330	V5_UCLUSTfixed_0.90-Cluster_99628	-	-	-	-
>Glyma08g25673.1|PACid:26309926	Glyma_seq25559	F:GO:0005525; F:GO:0015093; P:GO:0015684; C:GO:0016021; C:GO:0005622	F:GO:0000166;C:GO:0016020;P:GO:0006810;F:GO:0005215;C:GO:0005622	Y (0.996 | 1-52)	C	1	V5_BLAST_0.9SELF0.4OUT-REDO4-Cluster_163456	V5_UCLUSTfixed_0.90-Cluster_96886	-	-	-	-
>Glyma08g43282.1|PACid:26309930	Glyma_seq25563		-	Y (0.997 | 1-25)	C	1	V5_BLAST_0.9SELF0.4OUT-REDO4-Cluster_151890	V5_UCLUSTfixed_0.90-Cluster_72219	-	UniqueCluster_1506	-	X
>Glyma08g17610.1|PACid:26309953	Glyma_seq25586	F:GO:0004618; P:GO:0006096	P:GO:0005975;P:GO:0006091;P:GO:0009056;F:GO:0016301;P:GO:0006139;P:GO:0044712;P:GO:0044723	Y (1.0 | 1-51)	C	1	V5_BLAST_0.9SELF0.4OUT-REDO4-Cluster_170454	V5_UCLUSTfixed_0.90-Cluster_96891	-	-	-	-
>Glyma08g45040.2|PACid:26309997	Glyma_seq25630		-	Y (0.998 | 1-32)	C	1	V5_BLAST_0.9SELF0.4OUT-REDO4-Cluster_39857	V5_UCLUSTfixed_0.90-Cluster_96507	-	-	-	-
>Glyma08g01180.1|PACid:26310020	Glyma_seq25653	F:GO:0048037	F:GO:0005488	Y (1.0 | 1-51)	C	1	V5_BLAST_0.9SELF0.4OUT-REDO4-Cluster_166946	V5_UCLUSTfixed_0.90-Cluster_97263	-	-	-	-
>Glyma08g02245.1|PACid:26310021	Glyma_seq25654		-	Y (0.734 | 1-51)	C	1	V5_BLAST_0.9SELF0.4OUT-REDO4-Cluster_53842	V5_UCLUSTfixed_0.90-Cluster_20999	-	-	-	-
>Glyma08g18500.1|PACid:26310031	Glyma_seq25664	F:GO:0016491; P:GO:0055114	F:GO:0003824;P:GO:0008152;P:GO:0044710	Y (0.895 | 1-49)	C	1	V5_BLAST_0.9SELF0.4OUT-REDO4-Cluster_169004	V5_UCLUSTfixed_0.90-Cluster_101825	-	-	-	-
>Glyma08g46120.1|PACid:26310045	Glyma_seq25678		-	Y (0.697 | 1-78)	C	1	V5_BLAST_0.9SELF0.4OUT-REDO4-Cluster_170836	V5_UCLUSTfixed_0.90-Cluster_103374	-	-	-	-
>Glyma08g01200.2|PACid:26310055	Glyma_seq25688	F:GO:0003723; F:GO:0016779; P:GO:0006396	F:GO:0003723;F:GO:0016740;P:GO:0006139	Y (0.998 | 1-41)	C	1	V5_BLAST_0.9SELF0.4OUT-REDO4-Cluster_48941	V5_UCLUSTfixed_0.90-Cluster_98129	-	-	-	-
>Glyma08g25090.2|PACid:26310063	Glyma_seq25696	F:GO:0008725; P:GO:0006284	P:GO:0006259;P:GO:0006950;F:GO:0016787	Y (0.998 | 1-80)	C	1	V5_BLAST_0.9SELF0.4OUT-REDO4-Cluster_170155	V5_UCLUSTfixed_0.90-Cluster_95847	-	-	-	-
>Glyma08g19720.2|PACid:26310065	Glyma_seq25698	P:GO:0006629	P:GO:0006629	Y (0.999 | 1-41)	C	1	V5_BLAST_0.9SELF0.4OUT-REDO4-Cluster_168207	V5_UCLUSTfixed_0.90-Cluster_90842	-	-	-	-
>Glyma08g19720.3|PACid:26310066	Glyma_seq25699		-	Y (0.999 | 1-41)	C	1	V5_BLAST_0.9SELF0.4OUT-REDO4-Cluster_168207	V5_UCLUSTfixed_0.90-Cluster_90842	-	-	-	-
>Glyma08g18880.1|PACid:26310089	Glyma_seq25722		-	Y (0.993 | 1-48)	C	1	V5_BLAST_0.9SELF0.4OUT-REDO4-Cluster_54808	V5_UCLUSTfixed_0.90-Cluster_55303	-	-	-	-
>Glyma08g07823.1|PACid:26310093	Glyma_seq25726		-	Y (0.946 | 1-47)	C	1	V5_BLAST_0.9SELF0.4OUT-REDO4-Cluster_50033	V5_UCLUSTfixed_0.90-Cluster_19660	-	-	-	-
>Glyma08g02800.1|PACid:26310105	Glyma_seq25738		-	Y (0.989 | 1-42)	C	1	V5_BLAST_0.9SELF0.4OUT-REDO4-Cluster_163488	V5_UCLUSTfixed_0.90-Cluster_96918	-	-	-	-
>Glyma08g14120.2|PACid:26310123	Glyma_seq25756	F:GO:0003935; P:GO:0009231; F:GO:0008686	P:GO:0009058;P:GO:0044763;P:GO:0044711;P:GO:0009987;F:GO:0016787	Y (0.999 | 1-51)	C	1	V5_BLAST_0.9SELF0.4OUT-REDO4-Cluster_164105	V5_UCLUSTfixed_0.90-Cluster_97592	-	-	-	-
>Glyma08g14120.1|PACid:26310124	Glyma_seq25757	F:GO:0003935; P:GO:0009231; F:GO:0008686	P:GO:0009058;P:GO:0044763;P:GO:0044711;P:GO:0009987;F:GO:0016787	Y (0.999 | 1-52)	C	1	V5_BLAST_0.9SELF0.4OUT-REDO4-Cluster_164105	V5_UCLUSTfixed_0.90-Cluster_97592	-	-	-	-
>Glyma08g24090.2|PACid:26310128	Glyma_seq25761		-	Y (0.933 | 1-26)	C	1	V5_BLAST_0.9SELF0.4OUT-REDO4-Cluster_168836	V5_UCLUSTfixed_0.90-Cluster_18851	-	-	-	-
>Glyma08g07220.2|PACid:26310135	Glyma_seq25768		-	Y (0.947 | 1-82)	C	1	V5_BLAST_0.9SELF0.4OUT-REDO4-Cluster_169857	V5_UCLUSTfixed_0.90-Cluster_101451	-	-	-	-
>Glyma08g07220.3|PACid:26310136	Glyma_seq25769		-	Y (0.947 | 1-82)	C	1	V5_BLAST_0.9SELF0.4OUT-REDO4-Cluster_169857	V5_UCLUSTfixed_0.90-Cluster_101451	-	-	-	-
>Glyma08g17110.2|PACid:26310153	Glyma_seq25786	F:GO:0005524; F:GO:0016887; F:GO:0005215; P:GO:0006810; C:GO:0009276; C:GO:0016021; C:GO:0016020	F:GO:0000166;C:GO:0005618;C:GO:0016020;P:GO:0006810;F:GO:0005215;F:GO:0016787	Y (0.999 | 1-67)	C	1	V5_BLAST_0.9SELF0.4OUT-REDO4-Cluster_163465	V5_UCLUSTfixed_0.90-Cluster_96899	-	-	-	-
>Glyma08g17776.1|PACid:26310175	Glyma_seq25808	F:GO:0008168; F:GO:0008276; P:GO:0006479; C:GO:0005737	C:GO:0005737;P:GO:0006464;F:GO:0016740	Y (0.952 | 1-42)	C	1	V5_BLAST_0.9SELF0.4OUT-REDO4-Cluster_170710	V5_UCLUSTfixed_0.90-Cluster_96971	-	-	-	-
>Glyma08g10200.1|PACid:26310187	Glyma_seq25820	F:GO:0003824; P:GO:0008152	F:GO:0003824;P:GO:0008152	Y (1.0 | 1-36)	C	1	V5_BLAST_0.9SELF0.4OUT-REDO4-Cluster_163713	V5_UCLUSTfixed_0.90-Cluster_97166	-	-	-	-
>Glyma08g41660.1|PACid:26310199	Glyma_seq25832	F:GO:0005509; P:GO:0015979; C:GO:0009523; C:GO:0009654; C:GO:0019898	C:GO:0016020;P:GO:0015979;F:GO:0005488;C:GO:0009579	Y (0.999 | 1-31)	C	1	V5_BLAST_0.9SELF0.4OUT-REDO4-Cluster_162646	V5_UCLUSTfixed_0.90-Cluster_96069	-	-	-	-
>Glyma08g16050.1|PACid:26310217	Glyma_seq25850		-	Y (0.923 | 1-71)	C	1	V5_BLAST_0.9SELF0.4OUT-REDO4-Cluster_42449	V5_UCLUSTfixed_0.90-Cluster_100946	-	-	-	-
>Glyma08g16210.1|PACid:26310218	Glyma_seq25851	F:GO:0003723; F:GO:0008173; P:GO:0006396; F:GO:0008168	F:GO:0003723;F:GO:0016740;P:GO:0006139	Y (0.991 | 1-64)	C	1	V5_BLAST_0.9SELF0.4OUT-REDO4-Cluster_167449	V5_UCLUSTfixed_0.90-Cluster_96239	-	-	-	-
>Glyma08g47790.1|PACid:26310238	Glyma_seq25871	P:GO:0005975	P:GO:0005975	Y (1.0 | 1-41)	C	1	V5_BLAST_0.9SELF0.4OUT-REDO4-Cluster_162475	V5_UCLUSTfixed_0.90-Cluster_95886	-	-	-	-
>Glyma08g47790.3|PACid:26310240	Glyma_seq25873	P:GO:0005975	P:GO:0005975	Y (1.0 | 1-41)	C	1	V5_BLAST_0.9SELF0.4OUT-REDO4-Cluster_40952	V5_UCLUSTfixed_0.90-Cluster_95886	-	-	-	-
>Glyma08g23860.1|PACid:26310295	Glyma_seq25928	F:GO:0016616; F:GO:0051287; P:GO:0008152; P:GO:0055114; F:GO:0016597; F:GO:0048037; F:GO:0004455; P:GO:0008652; P:GO:0006564; F:GO:0004617	F:GO:0000166;F:GO:0003824;P:GO:0009058;P:GO:0044763;P:GO:0044711;P:GO:0009987	Y (0.999 | 1-26)	C	1	V5_BLAST_0.9SELF0.4OUT-REDO4-Cluster_164410	V5_UCLUSTfixed_0.90-Cluster_97894	-	-	-	-
>Glyma08g44601.1|PACid:26310296	Glyma_seq25929	P:GO:0006457	P:GO:0009987	Y (0.954 | 1-23)	C	1	V5_BLAST_0.9SELF0.4OUT-REDO4-Cluster_45636	V5_UCLUSTfixed_0.90-Cluster_96874	-	-	-	-
>Glyma08g27740.2|PACid:26310305	Glyma_seq25938		-	Y (0.95 | 1-58)	C	1	V5_BLAST_0.9SELF0.4OUT-REDO4-Cluster_163166	V5_UCLUSTfixed_0.90-Cluster_91301	-	-	-	-
>Glyma08g45230.1|PACid:26310324	Glyma_seq25957	F:GO:0005524	F:GO:0000166	Y (0.998 | 1-26)	C	1	V5_BLAST_0.9SELF0.4OUT-REDO4-Cluster_163946	V5_UCLUSTfixed_0.90-Cluster_97423	-	-	-	-
>Glyma08g15241.1|PACid:26310333	Glyma_seq25966		-	Y (0.999 | 1-91)	C	1	V5_BLAST_0.9SELF0.4OUT-REDO4-Cluster_53272	V5_UCLUSTfixed_0.90-Cluster_20820	-	-	-	-
>Glyma08g16580.1|PACid:26310335	Glyma_seq25968		-	Y (0.997 | 1-30)	C	1	V5_BLAST_0.9SELF0.4OUT-REDO4-Cluster_168719	V5_UCLUSTfixed_0.90-Cluster_101619	-	-	-	-
>Glyma08g01570.2|PACid:26310343	Glyma_seq25976	F:GO:0003723	F:GO:0003723	Y (1.0 | 1-40)	C	1	V5_BLAST_0.9SELF0.4OUT-REDO4-Cluster_170402	V5_UCLUSTfixed_0.90-Cluster_96940	-	-	-	-
>Glyma08g01570.1|PACid:26310344	Glyma_seq25977	F:GO:0003723	F:GO:0003723	Y (1.0 | 1-40)	C	1	V5_BLAST_0.9SELF0.4OUT-REDO4-Cluster_46238	V5_UCLUSTfixed_0.90-Cluster_96940	-	-	-	-
>Glyma08g04241.1|PACid:26310345	Glyma_seq25978		-	Y (0.858 | 1-35)	C	1	V5_BLAST_0.9SELF0.4OUT-REDO4-Cluster_51086	V5_UCLUSTfixed_0.90-Cluster_20036	-	-	-	-
>Glyma08g13791.1|PACid:26310346	Glyma_seq25979	F:GO:0030145; P:GO:0015979; C:GO:0009523; C:GO:0016021	C:GO:0016020;P:GO:0015979;F:GO:0005488;C:GO:0009579	Y (0.902 | 1-36)	C	1	V5_BLAST_0.9SELF0.4OUT-REDO4-Cluster_127648	V5_UCLUSTfixed_0.90-Cluster_95809	-	-	-	-
>Glyma08g09160.1|PACid:26310371	Glyma_seq26004	F:GO:0005524; F:GO:0004222; P:GO:0006508; F:GO:0008270; C:GO:0016021; F:GO:0016887	F:GO:0000166;P:GO:0019538;C:GO:0016020;F:GO:0016787	Y (0.999 | 1-24)	C	1	V5_BLAST_0.9SELF0.4OUT-REDO4-Cluster_169777	V5_UCLUSTfixed_0.90-Cluster_96639	-	-	-	-
>Glyma08g01060.2|PACid:26310376	Glyma_seq26009	F:GO:0008168; F:GO:0046406; P:GO:0015979; P:GO:0015995; P:GO:0008152	P:GO:0015979;P:GO:0009058;F:GO:0016740;P:GO:0044711	Y (0.996 | 1-36)	C	1	V5_BLAST_0.9SELF0.4OUT-REDO4-Cluster_39683	V5_UCLUSTfixed_0.90-Cluster_96552	-	-	-	-
>Glyma08g01060.3|PACid:26310377	Glyma_seq26010	F:GO:0008168; F:GO:0046406; P:GO:0015979; P:GO:0015995; P:GO:0008152	P:GO:0015979;P:GO:0009058;F:GO:0016740;P:GO:0044711	Y (0.996 | 1-36)	C	1	V5_BLAST_0.9SELF0.4OUT-REDO4-Cluster_166534	V5_UCLUSTfixed_0.90-Cluster_96552	-	-	-	-
>Glyma08g01060.1|PACid:26310378	Glyma_seq26011	F:GO:0008168; F:GO:0046406; P:GO:0015979; P:GO:0015995; P:GO:0008152	P:GO:0015979;P:GO:0009058;F:GO:0016740;P:GO:0044711	Y (0.996 | 1-36)	C	1	V5_BLAST_0.9SELF0.4OUT-REDO4-Cluster_166534	V5_UCLUSTfixed_0.90-Cluster_96552	-	-	-	-
>Glyma08g10061.1|PACid:26310391	Glyma_seq26024	F:GO:0016655; P:GO:0055114	F:GO:0003824;P:GO:0008152;P:GO:0044710	Y (1.0 | 1-22)	C	1	V5_BLAST_0.9SELF0.4OUT-REDO4-Cluster_162388	V5_UCLUSTfixed_0.90-Cluster_95802	-	-	-	-
>Glyma08g18360.1|PACid:26310395	Glyma_seq26028		-	Y (1.0 | 1-51)	C	1	V5_BLAST_0.9SELF0.4OUT-REDO4-Cluster_163454	V5_UCLUSTfixed_0.90-Cluster_96885	-	-	-	-
>Glyma08g12921.1|PACid:26310409	Glyma_seq26042		-	Y (0.928 | 1-24)	C	1	V5_BLAST_0.9SELF0.4OUT-REDO4-Cluster_162504	V5_UCLUSTfixed_0.90-Cluster_20738	-	-	-	-
>Glyma08g23630.3|PACid:26310412	Glyma_seq26045	F:GO:0003700; P:GO:0006355	F:GO:0003700;P:GO:0009058;P:GO:0006139	Y (0.999 | 1-23)	C	1	V5_BLAST_0.9SELF0.4OUT-REDO4-Cluster_162793	V5_UCLUSTfixed_0.90-Cluster_96034	-	-	-	-
>Glyma08g23630.1|PACid:26310413	Glyma_seq26046	F:GO:0003700; P:GO:0006355	F:GO:0003700;P:GO:0009058;P:GO:0006139	Y (0.999 | 1-23)	C	1	V5_BLAST_0.9SELF0.4OUT-REDO4-Cluster_162793	V5_UCLUSTfixed_0.90-Cluster_96034	-	-	-	-
>Glyma08g18580.1|PACid:26310448	Glyma_seq26081	F:GO:0003924; F:GO:0005525; P:GO:0007264; F:GO:0003743; P:GO:0006413; C:GO:0005622	F:GO:0000166;P:GO:0007165;F:GO:0008135;C:GO:0005622;F:GO:0016787	Y (1.0 | 1-56)	C	1	V5_BLAST_0.9SELF0.4OUT-REDO4-Cluster_168670	V5_UCLUSTfixed_0.90-Cluster_96881	-	-	-	-
>Glyma08g22350.1|PACid:26310449	Glyma_seq26082	F:GO:0005471; F:GO:0005524; P:GO:0006810; C:GO:0016021	F:GO:0000166;C:GO:0016020;P:GO:0006810;F:GO:0005215	Y (0.991 | 1-71)	C	1	V5_BLAST_0.9SELF0.4OUT-REDO4-Cluster_167960	V5_UCLUSTfixed_0.90-Cluster_97853	-	-	-	-
>Glyma08g22400.2|PACid:26310462	Glyma_seq26095	F:GO:0003913; P:GO:0006281	F:GO:0003824;P:GO:0006259;P:GO:0006950	Y (0.948 | 1-24)	C	1	V5_BLAST_0.9SELF0.4OUT-REDO4-Cluster_166799	V5_UCLUSTfixed_0.90-Cluster_100084	-	-	UniqueCluster_1969	X
>Glyma08g22400.1|PACid:26310463	Glyma_seq26096	F:GO:0003913; P:GO:0006281	F:GO:0003824;P:GO:0006259;P:GO:0006950	Y (0.948 | 1-24)	C	1	V5_BLAST_0.9SELF0.4OUT-REDO4-Cluster_166799	V5_UCLUSTfixed_0.90-Cluster_100084	-	-	UniqueCluster_1969	X
>Glyma08g01700.1|PACid:26310528	Glyma_seq26161	F:GO:0004602; P:GO:0006979; P:GO:0055114; F:GO:0016209; F:GO:0016491	F:GO:0003824;P:GO:0008152;P:GO:0044710;P:GO:0006950	Y (0.991 | 1-36)	C	1	V5_BLAST_0.9SELF0.4OUT-REDO4-Cluster_160127	V5_UCLUSTfixed_0.90-Cluster_93851	-	-	-	-
>Glyma08g08910.1|PACid:26310543	Glyma_seq26176	P:GO:0009058; F:GO:0003824	F:GO:0003824;P:GO:0009058	Y (0.999 | 1-41)	C	1	V5_BLAST_0.9SELF0.4OUT-REDO4-Cluster_170450	V5_UCLUSTfixed_0.90-Cluster_96919	-	-	-	-
>Glyma08g19730.3|PACid:26310576	Glyma_seq26209	F:GO:0005198; C:GO:0009507	F:GO:0005198;C:GO:0009536	Y (0.986 | 1-38)	C	1	V5_BLAST_0.9SELF0.4OUT-REDO4-Cluster_162708	V5_UCLUSTfixed_0.90-Cluster_96130	-	-	-	-
>Glyma08g19730.2|PACid:26310577	Glyma_seq26210	F:GO:0005198; C:GO:0009507	F:GO:0005198;C:GO:0009536	Y (0.986 | 1-38)	C	1	V5_BLAST_0.9SELF0.4OUT-REDO4-Cluster_162708	V5_UCLUSTfixed_0.90-Cluster_96130	-	-	-	-
>Glyma08g07200.1|PACid:26310615	Glyma_seq26248	F:GO:0042578; P:GO:0005975	P:GO:0005975;F:GO:0016787	Y (0.997 | 1-61)	C	1	V5_BLAST_0.9SELF0.4OUT-REDO4-Cluster_158917	V5_UCLUSTfixed_0.90-Cluster_93221	-	-	-	-
>Glyma08g43230.1|PACid:26310642	Glyma_seq26275		-	Y (0.988 | 1-22)	C	1	V5_BLAST_0.9SELF0.4OUT-REDO4-Cluster_163423	V5_UCLUSTfixed_0.90-Cluster_96850	-	-	-	-
>Glyma08g43230.3|PACid:26310643	Glyma_seq26276		-	Y (0.988 | 1-22)	C	1	V5_BLAST_0.9SELF0.4OUT-REDO4-Cluster_54792	V5_UCLUSTfixed_0.90-Cluster_96850	-	-	-	-
>Glyma08g42730.1|PACid:26310660	Glyma_seq26293	F:GO:0008236; P:GO:0006508; F:GO:0016787	P:GO:0019538;F:GO:0016787	Y (0.903 | 1-27)	C	1	V5_BLAST_0.9SELF0.4OUT-REDO4-Cluster_163822	V5_UCLUSTfixed_0.90-Cluster_96710	-	-	-	-
>Glyma08g17180.4|PACid:26310664	Glyma_seq26297		-	Y (0.986 | 1-66)	C	1	V5_BLAST_0.9SELF0.4OUT-REDO4-Cluster_47354	V5_UCLUSTfixed_0.90-Cluster_102437	-	-	-	-
>Glyma08g17180.1|PACid:26310665	Glyma_seq26298		-	Y (1.0 | 1-26)	C	1	V5_BLAST_0.9SELF0.4OUT-REDO4-Cluster_51135	V5_UCLUSTfixed_0.90-Cluster_102437	-	-	-	-
>Glyma08g18740.2|PACid:26310674	Glyma_seq26307	F:GO:0008171	F:GO:0016740	Y (0.998 | 1-81)	C	1	V5_BLAST_0.9SELF0.4OUT-REDO4-Cluster_163008	V5_UCLUSTfixed_0.90-Cluster_96441	-	-	-	-
>Glyma08g18740.3|PACid:26310675	Glyma_seq26308	F:GO:0008171	F:GO:0016740	Y (0.998 | 1-81)	C	1	V5_BLAST_0.9SELF0.4OUT-REDO4-Cluster_163008	V5_UCLUSTfixed_0.90-Cluster_96441	-	-	-	-
>Glyma08g06871.1|PACid:26310678	Glyma_seq26311		-	Y (0.979 | 1-23)	C	1	V5_BLAST_0.9SELF0.4OUT-REDO4-Cluster_40602	V5_UCLUSTfixed_0.90-Cluster_16536	-	-	-	-
>Glyma08g05250.1|PACid:26310683	Glyma_seq26316	F:GO:0016620; F:GO:0051287; P:GO:0006520; P:GO:0055114; C:GO:0005737; F:GO:0003942; F:GO:0046983; P:GO:0008652	F:GO:0000166;F:GO:0005515;F:GO:0003824;C:GO:0005737;P:GO:0044763;P:GO:0009058;P:GO:0044711;P:GO:0009987	Y (0.975 | 1-36)	C	1	V5_BLAST_0.9SELF0.4OUT-REDO4-Cluster_162392	V5_UCLUSTfixed_0.90-Cluster_95806	-	-	-	-
>Glyma08g11370.1|PACid:26310687	Glyma_seq26320	P:GO:0008652; P:GO:0006520; P:GO:0055114; F:GO:0016597; P:GO:0008152; F:GO:0016491; F:GO:0050661	F:GO:0000166;F:GO:0003824;P:GO:0009058;P:GO:0044763;P:GO:0044711;P:GO:0009987	Y (0.994 | 1-49)	C	1	V5_BLAST_0.9SELF0.4OUT-REDO4-Cluster_165711	V5_UCLUSTfixed_0.90-Cluster_99076	-	-	-	-
>Glyma08g03210.1|PACid:26310694	Glyma_seq26327	F:GO:0003824; F:GO:0043169; P:GO:0005975; F:GO:0004553	P:GO:0005975;F:GO:0005488;F:GO:0016787	Y (0.998 | 1-58)	C	1	V5_BLAST_0.9SELF0.4OUT-REDO4-Cluster_162777	V5_UCLUSTfixed_0.90-Cluster_90615	-	-	-	-
>Glyma08g03210.2|PACid:26310695	Glyma_seq26328	F:GO:0003824; F:GO:0043169; P:GO:0005975; F:GO:0004553	P:GO:0005975;F:GO:0005488;F:GO:0016787	Y (0.998 | 1-58)	C	1	V5_BLAST_0.9SELF0.4OUT-REDO4-Cluster_162777	V5_UCLUSTfixed_0.90-Cluster_90615	-	-	-	-
>Glyma08g16100.1|PACid:26310696	Glyma_seq26329	F:GO:0003676	F:GO:0003676	Y (0.982 | 1-41)	C	1	V5_BLAST_0.9SELF0.4OUT-REDO4-Cluster_162818	V5_UCLUSTfixed_0.90-Cluster_96241	-	-	-	-
>Glyma08g25610.1|PACid:26310730	Glyma_seq26363	F:GO:0008113; P:GO:0055114	F:GO:0003824;P:GO:0008152;P:GO:0044710	Y (0.999 | 1-51)	C	1	V5_BLAST_0.9SELF0.4OUT-REDO4-Cluster_169542	V5_UCLUSTfixed_0.90-Cluster_96796	-	-	-	-
>Glyma08g44530.1|PACid:26310734	Glyma_seq26367		-	Y (0.999 | 1-51)	C	1	V5_BLAST_0.9SELF0.4OUT-REDO4-Cluster_40918	V5_UCLUSTfixed_0.90-Cluster_96873	-	-	-	-
>Glyma08g44530.2|PACid:26310735	Glyma_seq26368		-	Y (0.999 | 1-51)	C	1	V5_BLAST_0.9SELF0.4OUT-REDO4-Cluster_40919	V5_UCLUSTfixed_0.90-Cluster_96873	-	-	-	-
>Glyma08g13290.1|PACid:26310763	Glyma_seq26396	F:GO:0016597; P:GO:0008152	P:GO:0008152;F:GO:0005488	Y (0.999 | 1-21)	C	1	V5_BLAST_0.9SELF0.4OUT-REDO4-Cluster_163890	V5_UCLUSTfixed_0.90-Cluster_97361	-	-	-	-
>Glyma08g11220.1|PACid:26310768	Glyma_seq26401		-	Y (0.991 | 1-39)	C	1	V5_BLAST_0.9SELF0.4OUT-REDO4-Cluster_163053	V5_UCLUSTfixed_0.90-Cluster_96482	-	-	-	-
>Glyma08g15090.1|PACid:26310808	Glyma_seq26441		-	Y (1.0 | 1-41)	C	1	V5_BLAST_0.9SELF0.4OUT-REDO4-Cluster_164131	V5_UCLUSTfixed_0.90-Cluster_97622	-	-	-	-
>Glyma08g15090.2|PACid:26310809	Glyma_seq26442		-	Y (1.0 | 1-41)	C	1	V5_BLAST_0.9SELF0.4OUT-REDO4-Cluster_66324	V5_UCLUSTfixed_0.90-Cluster_97622	-	-	-	-
>Glyma08g23400.1|PACid:26310822	Glyma_seq26455		-	Y (0.93 | 1-28)	C	1	V5_BLAST_0.9SELF0.4OUT-REDO4-Cluster_164398	V5_UCLUSTfixed_0.90-Cluster_97883	-	-	-	-
>Glyma08g17615.1|PACid:26310840	Glyma_seq26473		-	Y (0.852 | 1-34)	C	1	V5_BLAST_0.9SELF0.4OUT-REDO4-Cluster_44986	V5_UCLUSTfixed_0.90-Cluster_17815	-	-	-	-
>Glyma08g36160.1|PACid:26310874	Glyma_seq26507		-	Y (0.959 | 1-42)	C	1	V5_BLAST_0.9SELF0.4OUT-REDO4-Cluster_163776	V5_UCLUSTfixed_0.90-Cluster_97236	-	-	-	-
>Glyma08g19210.1|PACid:26310887	Glyma_seq26520	C:GO:0016020; P:GO:0009765	P:GO:0006091;C:GO:0016020;P:GO:0015979	Y (0.974 | 1-48)	C	1	V5_BLAST_0.9SELF0.4OUT-REDO4-Cluster_162700	V5_UCLUSTfixed_0.90-Cluster_96127	-	-	-	-
>Glyma08g09890.3|PACid:26310892	Glyma_seq26525	P:GO:0008299	P:GO:0006629;P:GO:0009058;P:GO:0044763;P:GO:0044711;P:GO:0009987	Y (1.0 | 1-41)	C	1	V5_BLAST_0.9SELF0.4OUT-REDO4-Cluster_166372	V5_UCLUSTfixed_0.90-Cluster_85204	-	-	-	-
>Glyma08g09260.1|PACid:26310905	Glyma_seq26538	P:GO:0009231; C:GO:0009349	C:GO:0005623;P:GO:0009058;P:GO:0044763;P:GO:0044711;P:GO:0009987	Y (1.0 | 1-51)	C	1	V5_BLAST_0.9SELF0.4OUT-REDO4-Cluster_166323	V5_UCLUSTfixed_0.90-Cluster_99620	-	-	-	-
>Glyma08g09260.5|PACid:26310906	Glyma_seq26539	P:GO:0009231; C:GO:0009349	C:GO:0005623;P:GO:0009058;P:GO:0044763;P:GO:0044711;P:GO:0009987	Y (1.0 | 1-51)	C	1	V5_BLAST_0.9SELF0.4OUT-REDO4-Cluster_166323	V5_UCLUSTfixed_0.90-Cluster_99620	-	-	-	-
>Glyma08g09260.6|PACid:26310907	Glyma_seq26540	P:GO:0009231; C:GO:0009349	C:GO:0005623;P:GO:0009058;P:GO:0044763;P:GO:0044711;P:GO:0009987	Y (1.0 | 1-51)	C	1	V5_BLAST_0.9SELF0.4OUT-REDO4-Cluster_166323	V5_UCLUSTfixed_0.90-Cluster_99620	-	-	-	-
>Glyma08g26070.1|PACid:26310912	Glyma_seq26545		-	Y (0.98 | 1-49)	C	1	V5_BLAST_0.9SELF0.4OUT-REDO4-Cluster_149968	V5_UCLUSTfixed_0.90-Cluster_84930	-	-	-	-
>Glyma08g26070.4|PACid:26310913	Glyma_seq26546		-	Y (0.98 | 1-49)	C	1	V5_BLAST_0.9SELF0.4OUT-REDO4-Cluster_149968	V5_UCLUSTfixed_0.90-Cluster_84930	-	-	-	-
>Glyma08g26070.2|PACid:26310914	Glyma_seq26547		-	Y (0.98 | 1-49)	C	1	V5_BLAST_0.9SELF0.4OUT-REDO4-Cluster_46579	V5_UCLUSTfixed_0.90-Cluster_84930	-	-	-	-
>Glyma08g26070.3|PACid:26310915	Glyma_seq26548		-	Y (0.98 | 1-49)	C	1	V5_BLAST_0.9SELF0.4OUT-REDO4-Cluster_149968	V5_UCLUSTfixed_0.90-Cluster_84930	-	-	-	-
>Glyma08g22800.2|PACid:26310924	Glyma_seq26557	F:GO:0031072; F:GO:0051082; P:GO:0006457	F:GO:0005515;P:GO:0009987	Y (0.998 | 1-55)	C	1	V5_BLAST_0.9SELF0.4OUT-REDO4-Cluster_39907	V5_UCLUSTfixed_0.90-Cluster_97966	-	-	-	-
>Glyma08g19250.1|PACid:26310927	Glyma_seq26560	F:GO:0016740; F:GO:0030170; P:GO:0009058; F:GO:0016769	P:GO:0009058;F:GO:0016740;F:GO:0005488	Y (0.987 | 1-37)	C	1	V5_BLAST_0.9SELF0.4OUT-REDO4-Cluster_169336	V5_UCLUSTfixed_0.90-Cluster_98945	-	-	-	-
>Glyma08g18910.1|PACid:26310934	Glyma_seq26567	F:GO:0005215; P:GO:0006814; P:GO:0055085; C:GO:0016020	C:GO:0016020;P:GO:0006810;F:GO:0005215	Y (0.993 | 1-61)	C	1	V5_BLAST_0.9SELF0.4OUT-REDO4-Cluster_163909	V5_UCLUSTfixed_0.90-Cluster_97073	-	-	-	-
>Glyma08g24280.1|PACid:26310942	Glyma_seq26575	F:GO:0016491; P:GO:0008152; F:GO:0003854; F:GO:0016616; P:GO:0006694; P:GO:0055114; F:GO:0003824; F:GO:0050662; P:GO:0044237	F:GO:0003824;P:GO:0006629;P:GO:0009058;P:GO:0044711;F:GO:0005488;P:GO:0009987	Y (0.974 | 1-47)	C	1	V5_BLAST_0.9SELF0.4OUT-REDO4-Cluster_164420	V5_UCLUSTfixed_0.90-Cluster_97906	-	-	-	-
>Glyma08g24280.2|PACid:26310943	Glyma_seq26576	F:GO:0016491; P:GO:0008152; F:GO:0003854; F:GO:0016616; P:GO:0006694; P:GO:0055114; F:GO:0003824; F:GO:0050662; P:GO:0044237	F:GO:0003824;P:GO:0006629;P:GO:0009058;P:GO:0044711;F:GO:0005488;P:GO:0009987	Y (0.974 | 1-47)	C	1	V5_BLAST_0.9SELF0.4OUT-REDO4-Cluster_164420	V5_UCLUSTfixed_0.90-Cluster_97906	-	-	-	-
>Glyma08g24280.3|PACid:26310944	Glyma_seq26577	F:GO:0016491; P:GO:0008152; F:GO:0003854; F:GO:0016616; P:GO:0006694; P:GO:0055114; F:GO:0003824; F:GO:0050662; P:GO:0044237	F:GO:0003824;P:GO:0006629;P:GO:0009058;P:GO:0044711;F:GO:0005488;P:GO:0009987	Y (0.974 | 1-47)	C	1	V5_BLAST_0.9SELF0.4OUT-REDO4-Cluster_164420	V5_UCLUSTfixed_0.90-Cluster_97906	-	-	-	-
>Glyma08g47030.2|PACid:26310945	Glyma_seq26578		-	Y (0.997 | 1-51)	C	1	V5_BLAST_0.9SELF0.4OUT-REDO4-Cluster_160336	V5_UCLUSTfixed_0.90-Cluster_94400	-	-	-	-
>Glyma08g47030.3|PACid:26310946	Glyma_seq26579		-	Y (0.997 | 1-51)	C	1	V5_BLAST_0.9SELF0.4OUT-REDO4-Cluster_160336	V5_UCLUSTfixed_0.90-Cluster_94400	-	-	-	-
>Glyma17g02300.1|PACid:26310979	Glyma_seq26612	F:GO:0005515	F:GO:0005515	Y (0.812 | 1-69)	C	1	V5_BLAST_0.9SELF0.4OUT-REDO4-Cluster_159419	V5_UCLUSTfixed_0.90-Cluster_93650	-	-	UniqueCluster_1538	X
>Glyma17g05780.1|PACid:26310993	Glyma_seq26626	F:GO:0010181; F:GO:0016491; P:GO:0055114	F:GO:0000166;F:GO:0003824;P:GO:0008152;P:GO:0044710	Y (0.921 | 1-40)	C	1	V5_BLAST_0.9SELF0.4OUT-REDO4-Cluster_165692	V5_UCLUSTfixed_0.90-Cluster_95970	-	-	-	-
>Glyma17g17930.1|PACid:26311006	Glyma_seq26639		-	Y (0.85 | 1-41)	C	1	V5_BLAST_0.9SELF0.4OUT-REDO4-Cluster_48424	V5_UCLUSTfixed_0.90-Cluster_97598	-	-	-	-
>Glyma17g00330.1|PACid:26311012	Glyma_seq26645		-	Y (0.995 | 1-61)	C	1	V5_BLAST_0.9SELF0.4OUT-REDO4-Cluster_170185	V5_UCLUSTfixed_0.90-Cluster_99618	-	-	-	-
>Glyma17g19007.1|PACid:26311014	Glyma_seq26647		-	Y (0.997 | 1-62)	C	1	V5_BLAST_0.9SELF0.4OUT-REDO4-Cluster_41504	V5_UCLUSTfixed_0.90-Cluster_16739	-	-	-	-
>Glyma17g14240.1|PACid:26311021	Glyma_seq26654		-	Y (0.981 | 1-51)	C	1	V5_BLAST_0.9SELF0.4OUT-REDO4-Cluster_163934	V5_UCLUSTfixed_0.90-Cluster_96946	-	-	-	-
>Glyma17g36490.2|PACid:26311049	Glyma_seq26682	F:GO:0003677; P:GO:0006355	F:GO:0003677;P:GO:0009058;P:GO:0006139	Y (0.992 | 1-42)	C	1	V5_BLAST_0.9SELF0.4OUT-REDO4-Cluster_55286	V5_UCLUSTfixed_0.90-Cluster_55290	-	-	-	-
>Glyma17g33050.1|PACid:26311068	Glyma_seq26701	F:GO:0016740; F:GO:0030170; P:GO:0009058; F:GO:0016769; F:GO:0008483; P:GO:0006520	P:GO:0009058;P:GO:0044763;F:GO:0016740;F:GO:0005488;P:GO:0009987	Y (0.991 | 1-62)	C	1	V5_BLAST_0.9SELF0.4OUT-REDO4-Cluster_159058	V5_UCLUSTfixed_0.90-Cluster_99911	-	-	-	-
>Glyma17g33050.2|PACid:26311069	Glyma_seq26702	F:GO:0016740; F:GO:0030170; P:GO:0009058; F:GO:0016769; F:GO:0008483; P:GO:0006520	P:GO:0009058;P:GO:0044763;F:GO:0016740;F:GO:0005488;P:GO:0009987	Y (1.0 | 1-41)	C	1	V5_BLAST_0.9SELF0.4OUT-REDO4-Cluster_159058	V5_UCLUSTfixed_0.90-Cluster_99911	-	-	-	-
>Glyma17g33050.3|PACid:26311070	Glyma_seq26703	F:GO:0016740; F:GO:0030170; P:GO:0009058; F:GO:0016769; F:GO:0008483; P:GO:0006520	P:GO:0009058;P:GO:0044763;F:GO:0016740;F:GO:0005488;P:GO:0009987	Y (1.0 | 1-41)	C	1	V5_BLAST_0.9SELF0.4OUT-REDO4-Cluster_159058	V5_UCLUSTfixed_0.90-Cluster_99911	-	-	-	-
>Glyma17g33050.4|PACid:26311071	Glyma_seq26704	F:GO:0016740; F:GO:0030170; P:GO:0009058; F:GO:0016769; F:GO:0008483; P:GO:0006520	P:GO:0009058;P:GO:0044763;F:GO:0016740;F:GO:0005488;P:GO:0009987	Y (1.0 | 1-41)	C	1	V5_BLAST_0.9SELF0.4OUT-REDO4-Cluster_159058	V5_UCLUSTfixed_0.90-Cluster_99911	-	-	-	-
>Glyma17g24279.1|PACid:26311102	Glyma_seq26735		-	Y (0.947 | 1-22)	C	1	V5_BLAST_0.9SELF0.4OUT-REDO4-Cluster_53263	V5_UCLUSTfixed_0.90-Cluster_73281	-	-	-	-
>Glyma17g29660.1|PACid:26311119	Glyma_seq26752	F:GO:0005198; C:GO:0009507	F:GO:0005198;C:GO:0009536	Y (0.998 | 1-51)	C	1	V5_BLAST_0.9SELF0.4OUT-REDO4-Cluster_163656	V5_UCLUSTfixed_0.90-Cluster_97107	-	-	-	-
>Glyma17g29660.2|PACid:26311120	Glyma_seq26753	F:GO:0005198; C:GO:0009507	F:GO:0005198;C:GO:0009536	Y (0.998 | 1-51)	C	1	V5_BLAST_0.9SELF0.4OUT-REDO4-Cluster_163656	V5_UCLUSTfixed_0.90-Cluster_97107	-	-	-	-
>Glyma17g13930.1|PACid:26311125	Glyma_seq26758	F:GO:0046933; P:GO:0015986; C:GO:0045261; C:GO:0005886	P:GO:0009058;P:GO:0044711;P:GO:0044765;P:GO:0006139;P:GO:0006810;F:GO:0005215;C:GO:0005622;C:GO:0005886;F:GO:0016787	Y (0.955 | 1-28)	C	1	V5_BLAST_0.9SELF0.4OUT-REDO4-Cluster_163322	V5_UCLUSTfixed_0.90-Cluster_96754	-	-	-	-
>Glyma17g11681.1|PACid:26311136	Glyma_seq26769	P:GO:0055085; C:GO:0016021	C:GO:0016020;P:GO:0006810	Y (0.963 | 1-35)	C	1	V5_BLAST_0.9SELF0.4OUT-REDO4-Cluster_170322	V5_UCLUSTfixed_0.90-Cluster_96016	-	-	-	-
>Glyma17g11681.2|PACid:26311137	Glyma_seq26770	P:GO:0055085; C:GO:0016021	C:GO:0016020;P:GO:0006810	Y (0.963 | 1-35)	C	1	V5_BLAST_0.9SELF0.4OUT-REDO4-Cluster_170322	V5_UCLUSTfixed_0.90-Cluster_96016	-	-	-	-
>Glyma17g15530.1|PACid:26311143	Glyma_seq26776	F:GO:0004806; P:GO:0006629	P:GO:0006629;F:GO:0016787	Y (1.0 | 1-31)	C	1	V5_BLAST_0.9SELF0.4OUT-REDO4-Cluster_50027	V5_UCLUSTfixed_0.90-Cluster_97992	-	-	-	-
>Glyma17g15730.1|PACid:26311160	Glyma_seq26793		-	Y (0.995 | 1-52)	C	1	V5_BLAST_0.9SELF0.4OUT-REDO4-Cluster_164444	V5_UCLUSTfixed_0.90-Cluster_97926	-	-	-	-
>Glyma17g14140.1|PACid:26311174	Glyma_seq26807		-	Y (0.975 | 1-41)	C	1	V5_BLAST_0.9SELF0.4OUT-REDO4-Cluster_46707	V5_UCLUSTfixed_0.90-Cluster_77955	-	-	-	-
>Glyma17g15000.1|PACid:26311181	Glyma_seq26814	F:GO:0046872; P:GO:0030001	F:GO:0005488;P:GO:0006810	Y (0.664 | 1-58)	C	1	V5_BLAST_0.9SELF0.4OUT-REDO4-Cluster_159330	V5_UCLUSTfixed_0.90-Cluster_52925	UniqueCluster_1529	-	-	X
>Glyma17g15370.2|PACid:26311188	Glyma_seq26821		-	Y (0.955 | 1-48)	C	1	V5_BLAST_0.9SELF0.4OUT-REDO4-Cluster_166332	V5_UCLUSTfixed_0.90-Cluster_97959	-	-	-	-
>Glyma17g15370.3|PACid:26311189	Glyma_seq26822		-	Y (0.955 | 1-48)	C	1	V5_BLAST_0.9SELF0.4OUT-REDO4-Cluster_166332	V5_UCLUSTfixed_0.90-Cluster_97959	-	-	-	-
>Glyma17g15370.4|PACid:26311190	Glyma_seq26823		-	Y (0.955 | 1-48)	C	1	V5_BLAST_0.9SELF0.4OUT-REDO4-Cluster_166332	V5_UCLUSTfixed_0.90-Cluster_97959	-	-	-	-
>Glyma17g04830.1|PACid:26311196	Glyma_seq26829	C:GO:0016020	C:GO:0016020	Y (0.963 | 1-22)	C	1	V5_BLAST_0.9SELF0.4OUT-REDO4-Cluster_164151	V5_UCLUSTfixed_0.90-Cluster_97639	-	-	-	-
>Glyma17g04830.2|PACid:26311197	Glyma_seq26830	C:GO:0016020	C:GO:0016020	Y (0.963 | 1-22)	C	1	V5_BLAST_0.9SELF0.4OUT-REDO4-Cluster_164151	V5_UCLUSTfixed_0.90-Cluster_97639	-	-	-	-
>Glyma17g21573.1|PACid:26311220	Glyma_seq26853	F:GO:0030528; P:GO:0006355	P:GO:0009058;P:GO:0006139	Y (0.882 | 1-54)	C	1	V5_BLAST_0.9SELF0.4OUT-REDO4-Cluster_54814	V5_UCLUSTfixed_0.90-Cluster_76135	-	UniqueCluster_976	-	X
>Glyma17g21573.2|PACid:26311221	Glyma_seq26854	F:GO:0030528; P:GO:0006355	P:GO:0009058;P:GO:0006139	Y (0.935 | 1-61)	C	1	V5_BLAST_0.9SELF0.4OUT-REDO4-Cluster_54815	V5_UCLUSTfixed_0.90-Cluster_76135	-	UniqueCluster_976	-	X
>Glyma17g05150.1|PACid:26311222	Glyma_seq26855	F:GO:0016209; F:GO:0016491; P:GO:0055114	F:GO:0003824;P:GO:0008152;P:GO:0044710	Y (1.0 | 1-71)	C	1	V5_BLAST_0.9SELF0.4OUT-REDO4-Cluster_162555	V5_UCLUSTfixed_0.90-Cluster_95967	-	-	-	-
>Glyma17g37100.2|PACid:26311230	Glyma_seq26863	F:GO:0016779; P:GO:0009058	P:GO:0009058;F:GO:0016740	Y (0.992 | 1-53)	C	1	V5_BLAST_0.9SELF0.4OUT-REDO4-Cluster_42064	V5_UCLUSTfixed_0.90-Cluster_97567	-	-	-	-
>Glyma17g12940.3|PACid:26311242	Glyma_seq26875	F:GO:0016790; P:GO:0006633	P:GO:0006629;P:GO:0009058;P:GO:0044763;P:GO:0044711;P:GO:0009987;F:GO:0016787	Y (0.95 | 1-51)	C	1	V5_BLAST_0.9SELF0.4OUT-REDO4-Cluster_164461	V5_UCLUSTfixed_0.90-Cluster_96005	-	-	-	-
>Glyma17g12940.4|PACid:26311243	Glyma_seq26876	F:GO:0016790; P:GO:0006633	P:GO:0006629;P:GO:0009058;P:GO:0044763;P:GO:0044711;P:GO:0009987;F:GO:0016787	Y (0.95 | 1-51)	C	1	V5_BLAST_0.9SELF0.4OUT-REDO4-Cluster_164461	V5_UCLUSTfixed_0.90-Cluster_96005	-	-	-	-
>Glyma17g12940.5|PACid:26311244	Glyma_seq26877	F:GO:0016790; P:GO:0006633	P:GO:0006629;P:GO:0009058;P:GO:0044763;P:GO:0044711;P:GO:0009987;F:GO:0016787	Y (0.95 | 1-51)	C	1	V5_BLAST_0.9SELF0.4OUT-REDO4-Cluster_164461	V5_UCLUSTfixed_0.90-Cluster_96005	-	-	-	-
>Glyma17g12651.1|PACid:26311255	Glyma_seq26888		-	Y (0.983 | 1-49)	C	1	V5_BLAST_0.9SELF0.4OUT-REDO4-Cluster_166977	V5_UCLUSTfixed_0.90-Cluster_97989	-	-	-	-
>Glyma17g05200.4|PACid:26311307	Glyma_seq26940	P:GO:0009058; F:GO:0003824	F:GO:0003824;P:GO:0009058	Y (0.999 | 1-51)	C	1	V5_BLAST_0.9SELF0.4OUT-REDO4-Cluster_170450	V5_UCLUSTfixed_0.90-Cluster_103067	-	-	-	-
>Glyma17g05200.5|PACid:26311308	Glyma_seq26941	P:GO:0009058; F:GO:0003824	F:GO:0003824;P:GO:0009058	Y (0.999 | 1-51)	C	1	V5_BLAST_0.9SELF0.4OUT-REDO4-Cluster_170450	V5_UCLUSTfixed_0.90-Cluster_103067	-	-	-	-
>Glyma17g03680.1|PACid:26311350	Glyma_seq26983		-	Y (1.0 | 1-41)	C	1	V5_BLAST_0.9SELF0.4OUT-REDO4-Cluster_163773	V5_UCLUSTfixed_0.90-Cluster_97234	-	-	-	-
>Glyma17g06200.1|PACid:26311358	Glyma_seq26991		-	Y (0.997 | 1-42)	C	1	V5_BLAST_0.9SELF0.4OUT-REDO4-Cluster_170892	V5_UCLUSTfixed_0.90-Cluster_95977	-	-	-	-
>Glyma17g09170.1|PACid:26311370	Glyma_seq27003		-	Y (0.995 | 1-58)	C	1	V5_BLAST_0.9SELF0.4OUT-REDO4-Cluster_163155	V5_UCLUSTfixed_0.90-Cluster_88037	-	-	-	-
>Glyma17g09170.2|PACid:26311371	Glyma_seq27004		-	Y (0.995 | 1-58)	C	1	V5_BLAST_0.9SELF0.4OUT-REDO4-Cluster_163155	V5_UCLUSTfixed_0.90-Cluster_88037	-	-	-	-
>Glyma17g02080.1|PACid:26311404	Glyma_seq27037	F:GO:0005524; P:GO:0008033; F:GO:0004161; P:GO:0009058	F:GO:0000166;P:GO:0009058;F:GO:0016740;P:GO:0006139	Y (0.958 | 1-37)	C	1	V5_BLAST_0.9SELF0.4OUT-REDO4-Cluster_166833	V5_UCLUSTfixed_0.90-Cluster_100106	-	-	-	-
>Glyma17g36580.1|PACid:26311419	Glyma_seq27052	F:GO:0003735; P:GO:0006412; C:GO:0005622; C:GO:0005840	F:GO:0005198;C:GO:0005840;P:GO:0006412	Y (1.0 | 1-27)	C	1	V5_BLAST_0.9SELF0.4OUT-REDO4-Cluster_163284	V5_UCLUSTfixed_0.90-Cluster_96718	-	-	-	-
>Glyma17g36580.2|PACid:26311420	Glyma_seq27053	F:GO:0003735; P:GO:0006412; C:GO:0005622; C:GO:0005840	F:GO:0005198;C:GO:0005840;P:GO:0006412	Y (1.0 | 1-27)	C	1	V5_BLAST_0.9SELF0.4OUT-REDO4-Cluster_163284	V5_UCLUSTfixed_0.90-Cluster_96718	-	-	-	-
>Glyma17g36580.3|PACid:26311421	Glyma_seq27054	F:GO:0003735; P:GO:0006412; C:GO:0005622; C:GO:0005840	F:GO:0005198;C:GO:0005840;P:GO:0006412	Y (1.0 | 1-27)	C	1	V5_BLAST_0.9SELF0.4OUT-REDO4-Cluster_163284	V5_UCLUSTfixed_0.90-Cluster_96718	-	-	-	-
>Glyma17g01900.1|PACid:26311446	Glyma_seq27079	F:GO:0016779; P:GO:0009058	P:GO:0009058;F:GO:0016740	Y (0.998 | 1-28)	C	1	V5_BLAST_0.9SELF0.4OUT-REDO4-Cluster_164076	V5_UCLUSTfixed_0.90-Cluster_97567	-	-	-	-
>Glyma17g07545.1|PACid:26311463	Glyma_seq27096		-	Y (1.0 | 1-22)	C	1	V5_BLAST_0.9SELF0.4OUT-REDO4-Cluster_162622	V5_UCLUSTfixed_0.90-Cluster_96041	-	-	-	-
>Glyma17g17350.2|PACid:26311465	Glyma_seq27098	F:GO:0008080; P:GO:0008652; P:GO:0008152	P:GO:0009058;P:GO:0044763;F:GO:0016740;P:GO:0044711;P:GO:0009987	Y (1.0 | 1-51)	C	1	V5_BLAST_0.9SELF0.4OUT-REDO4-Cluster_164524	V5_UCLUSTfixed_0.90-Cluster_98000	-	-	-	-
>Glyma17g09295.1|PACid:26311479	Glyma_seq27112	F:GO:0005507; F:GO:0008131; F:GO:0048038; P:GO:0009308; P:GO:0055114	F:GO:0003824;P:GO:0008152;F:GO:0005488;P:GO:0044710	Y (0.982 | 1-52)	C	1	V5_BLAST_0.9SELF0.4OUT-REDO4-Cluster_161746	V5_UCLUSTfixed_0.90-Cluster_103282	UniqueCluster_1905	-	-	X
[truncated: 3,147 more rows]
