# Supplementary material for: Genome-Scale Characterization of Predicted Plastid-Targeted Proteomes in Higher Plants
Source: Sci Rep. 2020 May 19;10:8281. doi: 10.1038/s41598-020-64670-5 (PMC7237471; doi:10.1038/s41598-020-64670-5)
Supplement: Supplementary file 5 [file 41598_2020_64670_MOESM5_ESM.zip › Supplementary File 5/Malus_domestica_Plastidial.xlsx]

## Sheet: Sequence Information
Full Peptide Info	Final Alias	MDP Designation	Alt GO IDs	GO Slim Terms	Localizer Prediction	TargetP Prediction	Consensus Prediction	BLAST Cluster	UCLUST Cluster	Blast-Only	Uclust-Only	Consensus	Unique
ORF ERR493428_1 (paired) trimmed (paired) merged contig 21 ORF 249..1085 (+1)	Maldo_seq19322	-	F:GO:0016874	F:GO:0003824	Y (0.999 | 1-61)	C	1	V5_BLAST_0.9SELF0.4OUT-REDO4-Cluster_163722	V5_UCLUSTfixed_0.90-Cluster_96404	-	-	-	-
ORF ERR493428_1 (paired) trimmed (paired) merged contig 84 ORF 555..2834 (+1)	Maldo_seq19330	MDP0000763924	F:GO:0016787	F:GO:0016787	Y (0.999 | 1-51)	C	1	V5_BLAST_0.9SELF0.4OUT-REDO4-Cluster_162736	V5_UCLUSTfixed_0.90-Cluster_96160	-	-	-	-
ORF ERR493428_1 (paired) trimmed (paired) merged contig 88 ORF 490..2337 (+1)	Maldo_seq19331	-		-	Y (0.633 | 1-62)	C	1	V5_BLAST_0.9SELF0.4OUT-REDO4-Cluster_166758	V5_UCLUSTfixed_0.90-Cluster_100052	-	-	UniqueCluster_1091	X
ORF ERR493428_1 (paired) trimmed (paired) merged contig 93 ORF 177..1139 (+1)	Maldo_seq19333	MDP0000294430		-	Y (0.996 | 1-27)	C	1	V5_BLAST_0.9SELF0.4OUT-REDO4-Cluster_163136	V5_UCLUSTfixed_0.90-Cluster_96561	-	-	-	-
ORF ERR493428_1 (paired) trimmed (paired) merged contig 137 ORF complement(1457..1834) (+1)	Maldo_seq19338	MDP0000258622	C:GO:0016020; P:GO:0015979; C:GO:0009523	C:GO:0016020;P:GO:0015979;C:GO:0009579	Y (0.999 | 1-41)	C	1	V5_BLAST_0.9SELF0.4OUT-REDO4-Cluster_163644	V5_UCLUSTfixed_0.90-Cluster_85978	-	-	-	-
ORF ERR493428_1 (paired) trimmed (paired) merged contig 146 ORF 318..2288 (+1)	Maldo_seq19339	-		-	Y (0.9 | 1-33)	C	1	V5_BLAST_0.9SELF0.4OUT-REDO4-Cluster_166435	V5_UCLUSTfixed_0.90-Cluster_99729	-	-	-	-
ORF ERR493428_1 (paired) trimmed (paired) merged contig 146 ORF complement(507..869) (+1)	Maldo_seq19340	-		-	Y (0.804 | 1-92)	C	1	V5_BLAST_0.9SELF0.4OUT-REDO4-Cluster_61254	V5_UCLUSTfixed_0.90-Cluster_56352	-	-	-	-
ORF ERR493428_1 (paired) trimmed (paired) merged contig 147 ORF 327..2321 (+1)	Maldo_seq19341	-	P:GO:0000902; C:GO:0005886	P:GO:0016043;P:GO:0009653;C:GO:0005886	Y (0.981 | 1-49)	C	1	V5_BLAST_0.9SELF0.4OUT-REDO4-Cluster_166435	V5_UCLUSTfixed_0.90-Cluster_99729	-	-	-	-
ORF ERR493428_1 (paired) trimmed (paired) merged contig 147 ORF complement(309..917) (+1)	Maldo_seq19342	-		-	Y (0.934 | 1-84)	C	1	V5_BLAST_0.9SELF0.4OUT-REDO4-Cluster_61255	V5_UCLUSTfixed_0.90-Cluster_56352	-	-	-	-
ORF ERR493428_1 (paired) trimmed (paired) merged contig 165 ORF 1004..1405 (+1)	Maldo_seq19345	-		-	Y (0.906 | 1-49)	C	1	V5_BLAST_0.9SELF0.4OUT-REDO4-Cluster_142690	V5_UCLUSTfixed_0.90-Cluster_79076	-	-	-	-
ORF ERR493428_1 (paired) trimmed (paired) merged contig 168 ORF 92..1279 (+1)	Maldo_seq19348	MDP0000171795	F:GO:0016491; P:GO:0008152	F:GO:0003824;P:GO:0008152	Y (0.98 | 1-75)	C	1	V5_BLAST_0.9SELF0.4OUT-REDO4-Cluster_165743	V5_UCLUSTfixed_0.90-Cluster_99105	-	-	-	-
ORF ERR493428_1 (paired) trimmed (paired) merged contig 170 ORF 134..937 (+1)	Maldo_seq19349	MDP0000314927	F:GO:0016747	F:GO:0016740	Y (0.927 | 1-33)	C	1	V5_BLAST_0.9SELF0.4OUT-REDO4-Cluster_163093	V5_UCLUSTfixed_0.90-Cluster_71682	UniqueCluster_1053	-	-	X
ORF ERR493428_1 (paired) trimmed (paired) merged contig 177 ORF 61..1503 (+1)	Maldo_seq19350	MDP0000325406	P:GO:0006096; F:GO:0004618	P:GO:0005975;P:GO:0006091;P:GO:0009056;P:GO:0006139;F:GO:0016301;P:GO:0044712;P:GO:0044723	Y (0.998 | 1-38)	C	1	V5_BLAST_0.9SELF0.4OUT-REDO4-Cluster_170454	V5_UCLUSTfixed_0.90-Cluster_96891	-	-	-	-
ORF ERR493428_1 (paired) trimmed (paired) merged contig 177 ORF complement(972..1487) (+1)	Maldo_seq19351	-		-	Y (0.971 | 1-33)	C	1	V5_BLAST_0.9SELF0.4OUT-REDO4-Cluster_61257	V5_UCLUSTfixed_0.90-Cluster_56353	-	-	-	-
ORF ERR493428_1 (paired) trimmed (paired) merged contig 178 ORF complement(302..1744) (+1)	Maldo_seq19353	MDP0000174843	P:GO:0006096; F:GO:0004618	P:GO:0005975;P:GO:0006091;P:GO:0009056;P:GO:0006139;F:GO:0016301;P:GO:0044712;P:GO:0044723	Y (0.999 | 1-47)	C	1	V5_BLAST_0.9SELF0.4OUT-REDO4-Cluster_170454	V5_UCLUSTfixed_0.90-Cluster_96891	-	-	-	-
ORF ERR493428_1 (paired) trimmed (paired) merged contig 180 ORF 465..4607 (+1)	Maldo_seq19354	MDP0000156301	F:GO:0016851; P:GO:0009058	F:GO:0003824;P:GO:0009058	Y (0.998 | 1-46)	C	1	V5_BLAST_0.9SELF0.4OUT-REDO4-Cluster_170433	V5_UCLUSTfixed_0.90-Cluster_103056	-	-	-	-
ORF ERR493428_1 (paired) trimmed (paired) merged contig 181 ORF 149..637 (+1)	Maldo_seq19355	-	P:GO:0098869; P:GO:0055114; F:GO:0051920; P:GO:0042744	F:GO:0003824;P:GO:0009056;P:GO:0009987	Y (0.999 | 1-52)	C	1	V5_BLAST_0.9SELF0.4OUT-REDO4-Cluster_164268	V5_UCLUSTfixed_0.90-Cluster_97743	-	-	-	-
ORF ERR493428_1 (paired) trimmed (paired) merged contig 183 ORF 121..465 (+1)	Maldo_seq19356	-		-	Y (0.981 | 1-75)	C	1	V5_BLAST_0.9SELF0.4OUT-REDO4-Cluster_61258	V5_UCLUSTfixed_0.90-Cluster_56354	-	-	-	-
ORF ERR493428_1 (paired) trimmed (paired) merged contig 186 ORF complement(291..764) (+1)	Maldo_seq19359	-		-	Y (0.994 | 1-81)	C	1	V5_BLAST_0.9SELF0.4OUT-REDO4-Cluster_61260	V5_UCLUSTfixed_0.90-Cluster_23325	-	-	-	-
ORF ERR493428_1 (paired) trimmed (paired) merged contig 209 ORF complement(152..1312) (+1)	Maldo_seq19362	MDP0000208065		-	Y (0.999 | 1-25)	C	1	V5_BLAST_0.9SELF0.4OUT-REDO4-Cluster_163601	V5_UCLUSTfixed_0.90-Cluster_97054	-	-	-	-
ORF ERR493428_1 (paired) trimmed (paired) merged contig 216 ORF 77..745 (+1)	Maldo_seq19364	MDP0000278894		-	Y (0.999 | 1-41)	C	1	V5_BLAST_0.9SELF0.4OUT-REDO4-Cluster_164521	V5_UCLUSTfixed_0.90-Cluster_97064	-	-	-	-
ORF ERR493428_1 (paired) trimmed (paired) merged contig 228 ORF 57..1844 (+1)	Maldo_seq19367	MDP0000276358		-	Y (0.882 | 1-62)	C	1	V5_BLAST_0.9SELF0.4OUT-REDO4-Cluster_162619	V5_UCLUSTfixed_0.90-Cluster_96038	-	-	-	-
ORF ERR493428_1 (paired) trimmed (paired) merged contig 230 ORF complement(118..933) (+1)	Maldo_seq19369	MDP0000320612	P:GO:0055114; F:GO:0051920; F:GO:0016491	F:GO:0003824;P:GO:0008152;P:GO:0044710	Y (0.999 | 1-51)	C	1	V5_BLAST_0.9SELF0.4OUT-REDO4-Cluster_164268	V5_UCLUSTfixed_0.90-Cluster_97743	-	-	-	-
ORF ERR493428_1 (paired) trimmed (paired) merged contig 260 ORF 303..872 (+1)	Maldo_seq19375	-		-	Y (0.996 | 1-46)	C	1	V5_BLAST_0.9SELF0.4OUT-REDO4-Cluster_76050	V5_UCLUSTfixed_0.90-Cluster_59603	-	-	-	-
ORF ERR493428_1 (paired) trimmed (paired) merged contig 262 ORF 1144..1512 (+1)	Maldo_seq19376	-		-	Y (1.0 | 1-71)	C	1	V5_BLAST_0.9SELF0.4OUT-REDO4-Cluster_62497	V5_UCLUSTfixed_0.90-Cluster_56789	-	-	-	-
ORF ERR493428_1 (paired) trimmed (paired) merged contig 272 ORF complement(455..757) (+1)	Maldo_seq19378	-		-	Y (0.998 | 1-37)	C	1	V5_BLAST_0.9SELF0.4OUT-REDO4-Cluster_63752	V5_UCLUSTfixed_0.90-Cluster_57280	-	-	-	-
ORF ERR493428_1 (paired) trimmed (paired) merged contig 278 ORF complement(499..1503) (+1)	Maldo_seq19380	MDP0000246923		-	Y (0.992 | 1-55)	C	1	V5_BLAST_0.9SELF0.4OUT-REDO4-Cluster_163222	V5_UCLUSTfixed_0.90-Cluster_96649	-	-	-	-
ORF ERR493428_1 (paired) trimmed (paired) merged contig 306 ORF complement(461..805) (+1)	Maldo_seq19383	-		-	Y (1.0 | 1-33)	C	1	V5_BLAST_0.9SELF0.4OUT-REDO4-Cluster_61267	V5_UCLUSTfixed_0.90-Cluster_56358	-	-	-	-
ORF ERR493428_1 (paired) trimmed (paired) merged contig 313 ORF complement(172..1008) (+1)	Maldo_seq19384	-	P:GO:0008152	P:GO:0008152	Y (0.999 | 1-41)	C	1	V5_BLAST_0.9SELF0.4OUT-REDO4-Cluster_166162	V5_UCLUSTfixed_0.90-Cluster_95808	-	-	-	-
ORF ERR493428_1 (paired) trimmed (paired) merged contig 322 ORF 132..947 (+1)	Maldo_seq19385	MDP0000309014	C:GO:0016020; P:GO:0009765	P:GO:0006091;C:GO:0016020;P:GO:0015979	Y (0.99 | 1-45)	C	1	V5_BLAST_0.9SELF0.4OUT-REDO4-Cluster_163271	V5_UCLUSTfixed_0.90-Cluster_96405	-	-	-	-
ORF ERR493428_1 (paired) trimmed (paired) merged contig 322 ORF complement(95..649) (+1)	Maldo_seq19386	-		-	Y (0.999 | 1-25)	C	1	V5_BLAST_0.9SELF0.4OUT-REDO4-Cluster_61268	V5_UCLUSTfixed_0.90-Cluster_57459	-	-	-	-
ORF ERR493428_1 (paired) trimmed (paired) merged contig 333 ORF 111..1007 (+1)	Maldo_seq19387	-	P:GO:0048364; C:GO:0009507; F:GO:0004647; P:GO:0009793; P:GO:0006564; P:GO:0009555; P:GO:0016311	P:GO:0009790;P:GO:0009791;P:GO:0009058;P:GO:0044763;P:GO:0044711;C:GO:0009536;P:GO:0000003;P:GO:0009987;F:GO:0016787	Y (0.902 | 1-52)	C	1	V5_BLAST_0.9SELF0.4OUT-REDO4-Cluster_165501	V5_UCLUSTfixed_0.90-Cluster_98881	-	-	-	-
ORF ERR493428_1 (paired) trimmed (paired) merged contig 335 ORF complement(226..1524) (+1)	Maldo_seq19389	MDP0000555175		-	Y (0.985 | 1-38)	C	1	V5_BLAST_0.9SELF0.4OUT-REDO4-Cluster_164547	V5_UCLUSTfixed_0.90-Cluster_102894	-	-	-	-
ORF ERR493428_1 (paired) trimmed (paired) merged contig 357 ORF complement(1002..1805) (+1)	Maldo_seq19394	MDP0000258402		-	Y (0.952 | 1-38)	C	1	V5_BLAST_0.9SELF0.4OUT-REDO4-Cluster_163772	V5_UCLUSTfixed_0.90-Cluster_97232	-	-	-	-
ORF ERR493428_1 (paired) trimmed (paired) merged contig 381 ORF complement(262..1374) (+1)	Maldo_seq19400	MDP0000314213	C:GO:0016020	C:GO:0016020	Y (0.946 | 1-51)	C	1	V5_BLAST_0.9SELF0.4OUT-REDO4-Cluster_165550	V5_UCLUSTfixed_0.90-Cluster_96966	-	-	-	-
ORF ERR493428_1 (paired) trimmed (paired) merged contig 393 ORF 2174..2917 (+1)	Maldo_seq19402	MDP0000844093		-	Y (0.999 | 1-41)	C	1	V5_BLAST_0.9SELF0.4OUT-REDO4-Cluster_164671	V5_UCLUSTfixed_0.90-Cluster_98143	-	-	-	-
ORF ERR493428_1 (paired) trimmed (paired) merged contig 393 ORF complement(3868..4482) (+1)	Maldo_seq19403	MDP0000551040		-	Y (1.0 | 1-32)	C	1	V5_BLAST_0.9SELF0.4OUT-REDO4-Cluster_163356	V5_UCLUSTfixed_0.90-Cluster_58602	-	-	-	-
ORF ERR493428_1 (paired) trimmed (paired) merged contig 398 ORF 190..1371 (+1)	Maldo_seq19404	MDP0000273688	P:GO:0006096; F:GO:0004332	P:GO:0005975;P:GO:0006091;P:GO:0009056;F:GO:0003824;P:GO:0006139;P:GO:0044712;P:GO:0044723	Y (0.993 | 1-41)	C	1	V5_BLAST_0.9SELF0.4OUT-REDO4-Cluster_163736	V5_UCLUSTfixed_0.90-Cluster_103397	-	-	-	-
ORF ERR493428_1 (paired) trimmed (paired) merged contig 426 ORF complement(164..502) (+1)	Maldo_seq19407	-		-	Y (0.996 | 1-26)	C	1	V5_BLAST_0.9SELF0.4OUT-REDO4-Cluster_62624	V5_UCLUSTfixed_0.90-Cluster_56839	-	-	-	-
ORF ERR493428_1 (paired) trimmed (paired) merged contig 439 ORF complement(204..983) (+1)	Maldo_seq19408	MDP0000327940	C:GO:0016020; P:GO:0009765	P:GO:0006091;C:GO:0016020;P:GO:0015979	Y (0.94 | 1-47)	C	1	V5_BLAST_0.9SELF0.4OUT-REDO4-Cluster_162700	V5_UCLUSTfixed_0.90-Cluster_96127	-	-	-	-
ORF ERR493428_1 (paired) trimmed (paired) merged contig 447 ORF 189..1070 (+1)	Maldo_seq19410	-	C:GO:0009570; C:GO:0009534; C:GO:0005840; P:GO:0044238	P:GO:0008152;C:GO:0005840;C:GO:0009536;C:GO:0009579	Y (1.0 | 1-51)	C	1	V5_BLAST_0.9SELF0.4OUT-REDO4-Cluster_163111	V5_UCLUSTfixed_0.90-Cluster_96539	-	-	-	-
ORF ERR493428_1 (paired) trimmed (paired) merged contig 447 ORF complement(1395..3020) (+1)	Maldo_seq19411	MDP0000799753	P:GO:0006355; C:GO:0005739; F:GO:0003690	F:GO:0003677;C:GO:0005739;P:GO:0009058;P:GO:0006139	Y (1.0 | 1-81)	C	1	V5_BLAST_0.9SELF0.4OUT-REDO4-Cluster_142562	V5_UCLUSTfixed_0.90-Cluster_79001	-	-	-	-
ORF ERR493428_1 (paired) trimmed (paired) merged contig 482 ORF complement(326..1387) (+1)	Maldo_seq19416	-	F:GO:0050662; F:GO:0003824	F:GO:0003824;F:GO:0005488	Y (0.983 | 1-29)	C	1	V5_BLAST_0.9SELF0.4OUT-REDO4-Cluster_163552	V5_UCLUSTfixed_0.90-Cluster_96993	-	-	-	-
ORF ERR493428_1 (paired) trimmed (paired) merged contig 516 ORF complement(222..569) (+1)	Maldo_seq19424	-	C:GO:0016020	C:GO:0016020	Y (0.986 | 1-21)	C	1	V5_BLAST_0.9SELF0.4OUT-REDO4-Cluster_61275	V5_UCLUSTfixed_0.90-Cluster_56892	-	-	-	-
ORF ERR493428_1 (paired) trimmed (paired) merged contig 541 ORF 241..675 (+1)	Maldo_seq19429	MDP0000142895	P:GO:0015979; C:GO:0009538; C:GO:0009522	C:GO:0016020;P:GO:0015979;C:GO:0009579	Y (0.999 | 1-41)	C	1	V5_BLAST_0.9SELF0.4OUT-REDO4-Cluster_164357	V5_UCLUSTfixed_0.90-Cluster_97846	-	-	-	-
ORF ERR493428_1 (paired) trimmed (paired) merged contig 553 ORF complement(419..1636) (+1)	Maldo_seq19433	MDP0000223538	P:GO:0055114; F:GO:0051537; P:GO:0019439; F:GO:0016708; F:GO:0005506; F:GO:0016491	P:GO:0009056;F:GO:0003824;F:GO:0005488;P:GO:0009987	Y (0.997 | 1-30)	C	1	V5_BLAST_0.9SELF0.4OUT-REDO4-Cluster_165562	V5_UCLUSTfixed_0.90-Cluster_96050	-	-	-	-
ORF ERR493428_1 (paired) trimmed (paired) merged contig 555 ORF complement(365..2008) (+1)	Maldo_seq19434	-	C:GO:0009570; F:GO:0003962; P:GO:0009086; F:GO:0030170; P:GO:0001887; F:GO:0016829	P:GO:0009058;P:GO:0044763;F:GO:0016740;P:GO:0044711;F:GO:0005488;C:GO:0009536;P:GO:0009987	Y (0.978 | 1-21)	C	1	V5_BLAST_0.9SELF0.4OUT-REDO4-Cluster_170081	V5_UCLUSTfixed_0.90-Cluster_91434	-	-	-	-
ORF ERR493428_1 (paired) trimmed (paired) merged contig 572 ORF 181..1149 (+1)	Maldo_seq19438	-		-	Y (0.996 | 1-27)	C	1	V5_BLAST_0.9SELF0.4OUT-REDO4-Cluster_164251	V5_UCLUSTfixed_0.90-Cluster_97725	-	-	-	-
ORF ERR493428_1 (paired) trimmed (paired) merged contig 572 ORF complement(678..1025) (+1)	Maldo_seq19439	-		-	Y (1.0 | 1-41)	C	1	V5_BLAST_0.9SELF0.4OUT-REDO4-Cluster_61276	V5_UCLUSTfixed_0.90-Cluster_56361	-	-	-	-
ORF ERR493428_1 (paired) trimmed (paired) merged contig 577 ORF 886..1305 (+1)	Maldo_seq19440	-		-	Y (0.936 | 1-41)	C	1	V5_BLAST_0.9SELF0.4OUT-REDO4-Cluster_61359	V5_UCLUSTfixed_0.90-Cluster_56388	-	-	-	-
ORF ERR493428_1 (paired) trimmed (paired) merged contig 577 ORF 1552..1911 (+1)	Maldo_seq19441	-		-	Y (0.987 | 1-28)	C	1	V5_BLAST_0.9SELF0.4OUT-REDO4-Cluster_61360	V5_UCLUSTfixed_0.90-Cluster_56889	-	-	-	-
ORF ERR493428_1 (paired) trimmed (paired) merged contig 578 ORF complement(2725..3048) (+1)	Maldo_seq19443	-		-	Y (0.994 | 1-33)	C	1	V5_BLAST_0.9SELF0.4OUT-REDO4-Cluster_62293	V5_UCLUSTfixed_0.90-Cluster_56696	-	-	-	-
ORF ERR493428_1 (paired) trimmed (paired) merged contig 585 ORF 41..2857 (+1)	Maldo_seq19445	MDP0000300321	F:GO:0005515; P:GO:0055114; F:GO:0046872; F:GO:0016702	F:GO:0005515;F:GO:0003824;P:GO:0008152;P:GO:0044710	Y (0.932 | 1-31)	C	1	V5_BLAST_0.9SELF0.4OUT-REDO4-Cluster_164328	V5_UCLUSTfixed_0.90-Cluster_97811	-	-	-	-
ORF ERR493428_1 (paired) trimmed (paired) merged contig 590 ORF 316..1290 (+1)	Maldo_seq19446	MDP0000171200		-	Y (0.746 | 1-59)	C	1	V5_BLAST_0.9SELF0.4OUT-REDO4-Cluster_163136	V5_UCLUSTfixed_0.90-Cluster_96561	-	-	-	-
ORF ERR493428_1 (paired) trimmed (paired) merged contig 593 ORF 162..1955 (+1)	Maldo_seq19447	MDP0000949486	F:GO:0016597; P:GO:0008152; P:GO:0055114; F:GO:0051287; F:GO:0016616	F:GO:0000166;F:GO:0003824;P:GO:0008152;P:GO:0044710	Y (0.989 | 1-24)	C	1	V5_BLAST_0.9SELF0.4OUT-REDO4-Cluster_164410	V5_UCLUSTfixed_0.90-Cluster_97894	-	-	-	-
ORF ERR493428_1 (paired) trimmed (paired) merged contig 593 ORF complement(2318..4057) (+1)	Maldo_seq19448	MDP0000949487	P:GO:0055085; C:GO:0016021	C:GO:0016020;P:GO:0006810	Y (1.0 | 1-41)	C	1	V5_BLAST_0.9SELF0.4OUT-REDO4-Cluster_163597	V5_UCLUSTfixed_0.90-Cluster_97048	-	-	-	-
ORF ERR493428_1 (paired) trimmed (paired) merged contig 593 ORF complement(674..1027) (+1)	Maldo_seq19450	-		-	Y (0.976 | 1-26)	C	1	V5_BLAST_0.9SELF0.4OUT-REDO4-Cluster_61659	V5_UCLUSTfixed_0.90-Cluster_56480	-	-	-	-
ORF ERR493428_1 (paired) trimmed (paired) merged contig 621 ORF 406..753 (+1)	Maldo_seq19455	-		-	Y (1.0 | 1-41)	C	1	V5_BLAST_0.9SELF0.4OUT-REDO4-Cluster_61276	V5_UCLUSTfixed_0.90-Cluster_56361	-	-	-	-
ORF ERR493428_1 (paired) trimmed (paired) merged contig 648 ORF complement(347..1801) (+1)	Maldo_seq19457	MDP0000291397	F:GO:0005525; P:GO:0006412; C:GO:0005840; C:GO:0005622; F:GO:0003735; P:GO:0006468; F:GO:0005524; F:GO:0004672	F:GO:0000166;F:GO:0005198;P:GO:0006464;C:GO:0005840;F:GO:0016301;P:GO:0006412	Y (0.995 | 1-71)	C	1	V5_BLAST_0.9SELF0.4OUT-REDO4-Cluster_163189	V5_UCLUSTfixed_0.90-Cluster_97526	-	-	-	-
ORF ERR493428_1 (paired) trimmed (paired) merged contig 651 ORF complement(3037..3345) (+1)	Maldo_seq19459	-		-	Y (0.889 | 1-80)	C	1	V5_BLAST_0.9SELF0.4OUT-REDO4-Cluster_61278	V5_UCLUSTfixed_0.90-Cluster_56362	-	-	-	-
ORF ERR493428_1 (paired) trimmed (paired) merged contig 658 ORF 101..856 (+1)	Maldo_seq19460	MDP0000252922	P:GO:0006457	P:GO:0009987	Y (0.998 | 1-24)	C	1	V5_BLAST_0.9SELF0.4OUT-REDO4-Cluster_161935	V5_UCLUSTfixed_0.90-Cluster_95525	-	-	-	-
ORF ERR493428_1 (paired) trimmed (paired) merged contig 678 ORF 630..932 (+1)	Maldo_seq19464	-		-	Y (0.779 | 1-70)	C	1	V5_BLAST_0.9SELF0.4OUT-REDO4-Cluster_61280	V5_UCLUSTfixed_0.90-Cluster_58654	-	-	-	-
ORF ERR493428_1 (paired) trimmed (paired) merged contig 679 ORF complement(198..881) (+1)	Maldo_seq19465	MDP0000880306		-	Y (0.85 | 1-60)	C	1	V5_BLAST_0.9SELF0.4OUT-REDO4-Cluster_164342	V5_UCLUSTfixed_0.90-Cluster_96161	-	-	-	-
ORF ERR493428_1 (paired) trimmed (paired) merged contig 681 ORF complement(2074..4260) (+1)	Maldo_seq19468	-	F:GO:0005524; P:GO:0006508; C:GO:0016021; F:GO:0004222	F:GO:0000166;P:GO:0019538;C:GO:0016020;F:GO:0016787	Y (0.999 | 1-49)	C	1	V5_BLAST_0.9SELF0.4OUT-REDO4-Cluster_163213	V5_UCLUSTfixed_0.90-Cluster_96639	-	-	-	-
ORF ERR493428_1 (paired) trimmed (paired) merged contig 702 ORF 160..1053 (+1)	Maldo_seq19472	-	F:GO:0000166; F:GO:0003676	F:GO:0000166;F:GO:0003676	Y (0.981 | 1-72)	C	1	V5_BLAST_0.9SELF0.4OUT-REDO4-Cluster_165651	V5_UCLUSTfixed_0.90-Cluster_96616	-	-	-	-
ORF ERR493428_1 (paired) trimmed (paired) merged contig 703 ORF complement(37..927) (+1)	Maldo_seq19473	MDP0000296631	F:GO:0003676	F:GO:0003676	Y (0.969 | 1-46)	C	1	V5_BLAST_0.9SELF0.4OUT-REDO4-Cluster_165651	V5_UCLUSTfixed_0.90-Cluster_96616	-	-	-	-
ORF ERR493428_1 (paired) trimmed (paired) merged contig 707 ORF complement(937..1305) (+1)	Maldo_seq19475	MDP0000236916		-	Y (0.909 | 1-22)	C	1	V5_BLAST_0.9SELF0.4OUT-REDO4-Cluster_165880	V5_UCLUSTfixed_0.90-Cluster_58076	-	-	-	-
ORF ERR493428_1 (paired) trimmed (paired) merged contig 710 ORF 91..1122 (+1)	Maldo_seq19476	-	C:GO:0009570; F:GO:0016491; C:GO:0005829; P:GO:0055114; P:GO:0052837; P:GO:0006950; P:GO:0009228	F:GO:0003824;C:GO:0005829;P:GO:0009058;P:GO:0044763;P:GO:0044711;C:GO:0009536;P:GO:0009987;P:GO:0006950	Y (0.976 | 1-41)	C	1	V5_BLAST_0.9SELF0.4OUT-REDO4-Cluster_170899	V5_UCLUSTfixed_0.90-Cluster_96833	-	-	-	-
ORF ERR493428_1 (paired) trimmed (paired) merged contig 738 ORF complement(236..1576) (+1)	Maldo_seq19478	MDP0000433152	F:GO:0005515	F:GO:0005515	Y (0.688 | 1-51)	C	1	V5_BLAST_0.9SELF0.4OUT-REDO4-Cluster_74563	V5_UCLUSTfixed_0.90-Cluster_59239	-	-	-	-
ORF ERR493428_1 (paired) trimmed (paired) merged contig 751 ORF complement(1518..1910) (+1)	Maldo_seq19481	-		-	Y (0.955 | 1-22)	C	1	V5_BLAST_0.9SELF0.4OUT-REDO4-Cluster_61283	V5_UCLUSTfixed_0.90-Cluster_23330	-	-	-	-
ORF ERR493428_1 (paired) trimmed (paired) merged contig 766 ORF 223..1302 (+1)	Maldo_seq19483	-	C:GO:0009570; F:GO:0016491; C:GO:0005829; P:GO:0055114; P:GO:0052837; P:GO:0006950; P:GO:0009228	F:GO:0003824;C:GO:0005829;P:GO:0009058;P:GO:0044763;P:GO:0044711;C:GO:0009536;P:GO:0009987;P:GO:0006950	Y (0.998 | 1-35)	C	1	V5_BLAST_0.9SELF0.4OUT-REDO4-Cluster_170899	V5_UCLUSTfixed_0.90-Cluster_96833	-	-	-	-
ORF ERR493428_1 (paired) trimmed (paired) merged contig 922 ORF 1266..1703 (+1)	Maldo_seq19495	-		-	Y (0.964 | 1-82)	C	1	V5_BLAST_0.9SELF0.4OUT-REDO4-Cluster_61289	V5_UCLUSTfixed_0.90-Cluster_59721	-	-	-	-
ORF ERR493428_1 (paired) trimmed (paired) merged contig 933 ORF 324..1670 (+1)	Maldo_seq19499	-	P:GO:0048366; C:GO:0009941; C:GO:0016021; P:GO:0000302; P:GO:0009648	P:GO:0009628;P:GO:0007275;C:GO:0016020;C:GO:0009536;P:GO:0006950	Y (0.999 | 1-25)	C	1	V5_BLAST_0.9SELF0.4OUT-REDO4-Cluster_164256	V5_UCLUSTfixed_0.90-Cluster_97731	-	-	-	-
ORF ERR493428_1 (paired) trimmed (paired) merged contig 943 ORF complement(722..1117) (+1)	Maldo_seq19502	-		-	Y (0.987 | 1-80)	C	1	V5_BLAST_0.9SELF0.4OUT-REDO4-Cluster_61291	V5_UCLUSTfixed_0.90-Cluster_56366	-	-	-	-
ORF ERR493428_1 (paired) trimmed (paired) merged contig 961 ORF 1225..1764 (+1)	Maldo_seq19503	MDP0000181339		-	Y (0.751 | 1-50)	C	1	V5_BLAST_0.9SELF0.4OUT-REDO4-Cluster_166031	V5_UCLUSTfixed_0.90-Cluster_96577	-	-	-	-
ORF ERR493428_1 (paired) trimmed (paired) merged contig 1011 ORF 72..1337 (+1)	Maldo_seq19507	MDP0000639265	F:GO:0016851; P:GO:0015995; P:GO:0015979	F:GO:0003824;P:GO:0015979;P:GO:0009058;P:GO:0044711	Y (1.0 | 1-41)	C	1	V5_BLAST_0.9SELF0.4OUT-REDO4-Cluster_162493	V5_UCLUSTfixed_0.90-Cluster_95908	-	-	-	-
ORF ERR493428_1 (paired) trimmed (paired) merged contig 1013 ORF complement(282..1964) (+1)	Maldo_seq19509	MDP0000390327	F:GO:0016887; P:GO:0006754; F:GO:0005524; C:GO:0000275; P:GO:0046034; P:GO:0015992; C:GO:0033178; F:GO:0016820; P:GO:0015991	F:GO:0000166;C:GO:0016020;C:GO:0005739;P:GO:0009058;P:GO:0044711;P:GO:0006139;P:GO:0044765;P:GO:0006810;F:GO:0005215;F:GO:0016787	Y (0.894 | 1-32)	C	1	V5_BLAST_0.9SELF0.4OUT-REDO4-Cluster_165450	V5_UCLUSTfixed_0.90-Cluster_98831	-	-	-	-
ORF ERR493428_1 (paired) trimmed (paired) merged contig 1019 ORF complement(1111..1467) (+1)	Maldo_seq19510	-		-	Y (0.688 | 1-81)	C	1	V5_BLAST_0.9SELF0.4OUT-REDO4-Cluster_61706	V5_UCLUSTfixed_0.90-Cluster_56494	-	-	-	-
ORF ERR493428_1 (paired) trimmed (paired) merged contig 1029 ORF complement(117..2327) (+1)	Maldo_seq19515	-	P:GO:0015969	P:GO:0006139	Y (0.949 | 1-60)	C	1	V5_BLAST_0.9SELF0.4OUT-REDO4-Cluster_165331	V5_UCLUSTfixed_0.90-Cluster_97812	-	-	-	-
ORF ERR493428_1 (paired) trimmed (paired) merged contig 1030 ORF 209..1708 (+1)	Maldo_seq19516	MDP0000160419	P:GO:0015969	P:GO:0006139	Y (0.973 | 1-69)	C	1	V5_BLAST_0.9SELF0.4OUT-REDO4-Cluster_165331	V5_UCLUSTfixed_0.90-Cluster_97812	-	-	-	-
ORF ERR493428_1 (paired) trimmed (paired) merged contig 1053 ORF 1806..2456 (+1)	Maldo_seq19517	MDP0000291815	C:GO:0045263; P:GO:0015986; F:GO:0015078	C:GO:0016020;P:GO:0009058;P:GO:0044711;P:GO:0044765;P:GO:0006139;P:GO:0006810;C:GO:0005622;F:GO:0005215	Y (0.966 | 1-56)	C	1	V5_BLAST_0.9SELF0.4OUT-REDO4-Cluster_169954	V5_UCLUSTfixed_0.90-Cluster_97140	-	-	-	-
ORF ERR493428_1 (paired) trimmed (paired) merged contig 1119 ORF 175..621 (+1)	Maldo_seq19524	MDP0000254341		-	Y (0.964 | 1-37)	C	1	V5_BLAST_0.9SELF0.4OUT-REDO4-Cluster_163358	V5_UCLUSTfixed_0.90-Cluster_101682	-	-	-	-
ORF ERR493428_1 (paired) trimmed (paired) merged contig 1146 ORF complement(410..2119) (+1)	Maldo_seq19529	MDP0000679625	P:GO:0055085; C:GO:0016021	C:GO:0016020;P:GO:0006810	Y (0.999 | 1-41)	C	1	V5_BLAST_0.9SELF0.4OUT-REDO4-Cluster_163909	V5_UCLUSTfixed_0.90-Cluster_97380	-	-	-	-
ORF ERR493428_1 (paired) trimmed (paired) merged contig 1147 ORF complement(330..2033) (+1)	Maldo_seq19530	-	P:GO:0006814; P:GO:0055085; C:GO:0016021; F:GO:0005215	C:GO:0016020;P:GO:0006810;F:GO:0005215	Y (1.0 | 1-41)	C	1	V5_BLAST_0.9SELF0.4OUT-REDO4-Cluster_163909	V5_UCLUSTfixed_0.90-Cluster_97380	-	-	-	-
ORF ERR493428_1 (paired) trimmed (paired) merged contig 1149 ORF 7..1686 (+1)	Maldo_seq19531	-		-	Y (0.972 | 1-49)	C	1	V5_BLAST_0.9SELF0.4OUT-REDO4-Cluster_162843	V5_UCLUSTfixed_0.90-Cluster_96266	-	-	-	-
ORF ERR493428_1 (paired) trimmed (paired) merged contig 1149 ORF 3592..3927 (+1)	Maldo_seq19532	-		-	Y (0.997 | 1-36)	C	1	V5_BLAST_0.9SELF0.4OUT-REDO4-Cluster_61456	V5_UCLUSTfixed_0.90-Cluster_56423	-	-	-	-
ORF ERR493428_1 (paired) trimmed (paired) merged contig 1171 ORF complement(380..1573) (+1)	Maldo_seq19535	MDP0000151849	P:GO:0006096; F:GO:0004332	P:GO:0005975;P:GO:0006091;P:GO:0009056;F:GO:0003824;P:GO:0006139;P:GO:0044712;P:GO:0044723	Y (0.951 | 1-42)	C	1	V5_BLAST_0.9SELF0.4OUT-REDO4-Cluster_163736	V5_UCLUSTfixed_0.90-Cluster_103397	-	-	-	-
ORF ERR493428_1 (paired) trimmed (paired) merged contig 1184 ORF complement(2108..2647) (+1)	Maldo_seq19536	-		-	Y (0.906 | 1-31)	C	1	V5_BLAST_0.9SELF0.4OUT-REDO4-Cluster_61295	V5_UCLUSTfixed_0.90-Cluster_56540	-	-	-	-
ORF ERR493428_1 (paired) trimmed (paired) merged contig 1226 ORF 175..1557 (+1)	Maldo_seq19540	MDP0000762895	F:GO:0051745; P:GO:0050992; F:GO:0046872; P:GO:0019288	F:GO:0003824;P:GO:0006629;P:GO:0009058;P:GO:0044763;P:GO:0044711;F:GO:0005488;P:GO:0009987	Y (0.999 | 1-41)	C	1	V5_BLAST_0.9SELF0.4OUT-REDO4-Cluster_168414	V5_UCLUSTfixed_0.90-Cluster_97038	-	-	-	-
ORF ERR493428_1 (paired) trimmed (paired) merged contig 1233 ORF 301..1719 (+1)	Maldo_seq19541	MDP0000150877	F:GO:0016746; P:GO:0008152	P:GO:0008152;F:GO:0016740	Y (1.0 | 1-41)	C	1	V5_BLAST_0.9SELF0.4OUT-REDO4-Cluster_163328	V5_UCLUSTfixed_0.90-Cluster_96762	-	-	-	-
ORF ERR493428_1 (paired) trimmed (paired) merged contig 1240 ORF 66..1685 (+1)	Maldo_seq19542	-	C:GO:0009570; F:GO:0003935; P:GO:0009231; C:GO:0016020; F:GO:0008686	C:GO:0016020;P:GO:0009058;P:GO:0044763;P:GO:0044711;C:GO:0009536;P:GO:0009987;F:GO:0016787	Y (0.998 | 1-58)	C	1	V5_BLAST_0.9SELF0.4OUT-REDO4-Cluster_164105	V5_UCLUSTfixed_0.90-Cluster_97592	-	-	-	-
ORF ERR493428_1 (paired) trimmed (paired) merged contig 1254 ORF 299..1147 (+1)	Maldo_seq19543	-	F:GO:0003989; P:GO:0006633; C:GO:0009317; F:GO:0016874	F:GO:0003824;C:GO:0005737;P:GO:0006629;P:GO:0009058;P:GO:0044763;P:GO:0044711;P:GO:0009987	Y (0.998 | 1-61)	C	1	V5_BLAST_0.9SELF0.4OUT-REDO4-Cluster_163722	V5_UCLUSTfixed_0.90-Cluster_96404	-	-	-	-
ORF ERR493428_1 (paired) trimmed (paired) merged contig 1265 ORF complement(109..1074) (+1)	Maldo_seq19545	MDP0000328793	C:GO:0016020	C:GO:0016020	Y (1.0 | 1-41)	C	1	V5_BLAST_0.9SELF0.4OUT-REDO4-Cluster_164204	V5_UCLUSTfixed_0.90-Cluster_97680	-	-	-	-
ORF ERR493428_1 (paired) trimmed (paired) merged contig 1266 ORF complement(42..986) (+1)	Maldo_seq19546	-	C:GO:0016021	C:GO:0016020	Y (0.995 | 1-39)	C	1	V5_BLAST_0.9SELF0.4OUT-REDO4-Cluster_75019	V5_UCLUSTfixed_0.90-Cluster_59352	-	-	-	-
ORF ERR493428_1 (paired) trimmed (paired) merged contig 1303 ORF 267..896 (+1)	Maldo_seq19552	MDP0000139052	F:GO:0005509	F:GO:0005488	Y (0.997 | 1-36)	C	1	V5_BLAST_0.9SELF0.4OUT-REDO4-Cluster_166590	V5_UCLUSTfixed_0.90-Cluster_99875	-	-	-	-
ORF ERR493428_1 (paired) trimmed (paired) merged contig 1304 ORF 235..852 (+1)	Maldo_seq19553	MDP0000884047	F:GO:0005509	F:GO:0005488	Y (0.999 | 1-36)	C	1	V5_BLAST_0.9SELF0.4OUT-REDO4-Cluster_166590	V5_UCLUSTfixed_0.90-Cluster_99875	-	-	-	-
ORF ERR493428_1 (paired) trimmed (paired) merged contig 1308 ORF 164..3649 (+1)	Maldo_seq19554	MDP0000888429	F:GO:0008270; F:GO:0004553; F:GO:0015923; P:GO:0006013; P:GO:0005975; F:GO:0004559	P:GO:0005975;F:GO:0005488;F:GO:0016787;P:GO:0044723	Y (0.7 | 1-42)	C	1	V5_BLAST_0.9SELF0.4OUT-REDO4-Cluster_165198	V5_UCLUSTfixed_0.90-Cluster_98622	-	-	-	-
ORF ERR493428_1 (paired) trimmed (paired) merged contig 1309 ORF 4..942 (+1)	Maldo_seq19555	-	C:GO:0005634; C:GO:0005737; C:GO:0005839; F:GO:0004298; P:GO:0051603	C:GO:0005634;P:GO:0019538;C:GO:0005737;P:GO:0009056;P:GO:0009987;F:GO:0016787	Y (0.927 | 1-54)	C	1	V5_BLAST_0.9SELF0.4OUT-REDO4-Cluster_154514	V5_UCLUSTfixed_0.90-Cluster_100593	UniqueCluster_2575	-	-	X
ORF ERR493428_1 (paired) trimmed (paired) merged contig 1317 ORF 33..1196 (+1)	Maldo_seq19557	-	F:GO:0000166; C:GO:0009507; F:GO:0003723; P:GO:1900871	F:GO:0000166;F:GO:0003723;P:GO:0006139;C:GO:0009536	Y (0.998 | 1-38)	C	1	V5_BLAST_0.9SELF0.4OUT-REDO4-Cluster_162786	V5_UCLUSTfixed_0.90-Cluster_100897	-	-	-	-
ORF ERR493428_1 (paired) trimmed (paired) merged contig 1322 ORF complement(1812..4427) (+1)	Maldo_seq19558	-	F:GO:0016887; F:GO:0005524; C:GO:0016021; P:GO:0006810	F:GO:0000166;C:GO:0016020;P:GO:0006810;F:GO:0016787	Y (0.971 | 1-34)	C	1	V5_BLAST_0.9SELF0.4OUT-REDO4-Cluster_170501	V5_UCLUSTfixed_0.90-Cluster_103197	-	-	-	-
ORF ERR493428_1 (paired) trimmed (paired) merged contig 1332 ORF complement(478..1392) (+1)	Maldo_seq19559	-	C:GO:0009570; F:GO:0004017; F:GO:0005524; P:GO:0046939; P:GO:2000505	F:GO:0000166;F:GO:0016301;P:GO:0006139;C:GO:0009536	Y (0.999 | 1-61)	C	1	V5_BLAST_0.9SELF0.4OUT-REDO4-Cluster_162600	V5_UCLUSTfixed_0.90-Cluster_96021	-	-	-	-
ORF ERR493428_1 (paired) trimmed (paired) merged contig 1343 ORF complement(345..3068) (+1)	Maldo_seq19561	MDP0000874800	F:GO:0005515; P:GO:0055114; F:GO:0046872; F:GO:0016702	F:GO:0005515;F:GO:0003824;P:GO:0008152;P:GO:0044710	Y (0.843 | 1-50)	C	1	V5_BLAST_0.9SELF0.4OUT-REDO4-Cluster_164328	V5_UCLUSTfixed_0.90-Cluster_97811	-	-	-	-
ORF ERR493428_1 (paired) trimmed (paired) merged contig 1344 ORF complement(539..3256) (+1)	Maldo_seq19562	MDP0000755511	F:GO:0005515; P:GO:0055114; F:GO:0046872; F:GO:0016702	F:GO:0005515;F:GO:0003824;P:GO:0008152;P:GO:0044710	Y (0.825 | 1-50)	C	1	V5_BLAST_0.9SELF0.4OUT-REDO4-Cluster_164328	V5_UCLUSTfixed_0.90-Cluster_97811	-	-	-	-
ORF ERR493428_1 (paired) trimmed (paired) merged contig 1380 ORF complement(1637..2734) (+1)	Maldo_seq19566	-	F:GO:0016491; P:GO:0055114	F:GO:0003824;P:GO:0008152;P:GO:0044710	Y (0.993 | 1-29)	C	1	V5_BLAST_0.9SELF0.4OUT-REDO4-Cluster_163117	V5_UCLUSTfixed_0.90-Cluster_96543	-	-	-	-
ORF ERR493428_1 (paired) trimmed (paired) merged contig 1431 ORF complement(270..839) (+1)	Maldo_seq19570	-		-	Y (0.999 | 1-31)	C	1	V5_BLAST_0.9SELF0.4OUT-REDO4-Cluster_61296	V5_UCLUSTfixed_0.90-Cluster_59603	-	-	-	-
ORF ERR493428_1 (paired) trimmed (paired) merged contig 1461 ORF 340..831 (+1)	Maldo_seq19574	MDP0000292084		-	Y (0.831 | 1-30)	C	1	V5_BLAST_0.9SELF0.4OUT-REDO4-Cluster_61297	V5_UCLUSTfixed_0.90-Cluster_23332	-	-	-	-
ORF ERR493428_1 (paired) trimmed (paired) merged contig 1462 ORF complement(224..559) (+1)	Maldo_seq19575	-		-	Y (0.946 | 1-28)	C	1	V5_BLAST_0.9SELF0.4OUT-REDO4-Cluster_61298	V5_UCLUSTfixed_0.90-Cluster_56369	-	-	-	-
ORF ERR493428_1 (paired) trimmed (paired) merged contig 1464 ORF complement(928..1680) (+1)	Maldo_seq19576	-	F:GO:0046872	F:GO:0005488	Y (0.983 | 1-72)	C	1	V5_BLAST_0.9SELF0.4OUT-REDO4-Cluster_75012	V5_UCLUSTfixed_0.90-Cluster_102510	-	UniqueCluster_1166	-	X
ORF ERR493428_1 (paired) trimmed (paired) merged contig 1469 ORF 862..1176 (+1)	Maldo_seq19577	-		-	Y (0.863 | 1-46)	C	1	V5_BLAST_0.9SELF0.4OUT-REDO4-Cluster_62291	V5_UCLUSTfixed_0.90-Cluster_56695	-	-	-	-
ORF ERR493428_1 (paired) trimmed (paired) merged contig 1476 ORF complement(329..1306) (+1)	Maldo_seq19578	MDP0000319574		-	Y (0.995 | 1-40)	C	1	V5_BLAST_0.9SELF0.4OUT-REDO4-Cluster_160726	V5_UCLUSTfixed_0.90-Cluster_94730	-	-	-	-
ORF ERR493428_1 (paired) trimmed (paired) merged contig 1532 ORF 27..1919 (+1)	Maldo_seq19583	MDP0000137939	F:GO:0051539; P:GO:0009451; F:GO:0003824; F:GO:0051536	F:GO:0003824;F:GO:0005488;P:GO:0006139	Y (0.999 | 1-27)	C	1	V5_BLAST_0.9SELF0.4OUT-REDO4-Cluster_67357	V5_UCLUSTfixed_0.90-Cluster_97195	-	-	-	-
ORF ERR493428_1 (paired) trimmed (paired) merged contig 1545 ORF complement(94..1236) (+1)	Maldo_seq19584	-	C:GO:0005737; C:GO:0043231; P:GO:0000050; P:GO:0042450; F:GO:0016597; F:GO:0004585	C:GO:0005737;P:GO:0009058;P:GO:0044763;P:GO:0044711;F:GO:0005488;F:GO:0016740;P:GO:0009987	Y (0.998 | 1-41)	C	1	V5_BLAST_0.9SELF0.4OUT-REDO4-Cluster_163294	V5_UCLUSTfixed_0.90-Cluster_96729	-	-	-	-
ORF ERR493428_1 (paired) trimmed (paired) merged contig 1552 ORF 66..1259 (+1)	Maldo_seq19585	MDP0000242247	P:GO:0006096; F:GO:0004332	P:GO:0005975;P:GO:0006091;P:GO:0009056;F:GO:0003824;P:GO:0006139;P:GO:0044712;P:GO:0044723	Y (0.821 | 1-36)	C	1	V5_BLAST_0.9SELF0.4OUT-REDO4-Cluster_163736	V5_UCLUSTfixed_0.90-Cluster_103397	-	-	-	-
ORF ERR493428_1 (paired) trimmed (paired) merged contig 1613 ORF 144..1142 (+1)	Maldo_seq19590	MDP0000248920	P:GO:0042549; C:GO:0019898; P:GO:0015979; C:GO:0009654; C:GO:0009523; F:GO:0005509	P:GO:0006091;C:GO:0016020;P:GO:0015979;F:GO:0005488;C:GO:0009579	Y (1.0 | 1-30)	C	1	V5_BLAST_0.9SELF0.4OUT-REDO4-Cluster_165609	V5_UCLUSTfixed_0.90-Cluster_98996	-	-	-	-
ORF ERR493428_1 (paired) trimmed (paired) merged contig 1641 ORF 191..3082 (+1)	Maldo_seq19592	-		-	Y (1.0 | 1-35)	C	1	V5_BLAST_0.9SELF0.4OUT-REDO4-Cluster_163603	V5_UCLUSTfixed_0.90-Cluster_96516	-	-	-	-
ORF ERR493428_1 (paired) trimmed (paired) merged contig 1652 ORF complement(860..1327) (+1)	Maldo_seq19594	MDP0000216436	P:GO:0045454; F:GO:0015035; F:GO:0009055	P:GO:0019725;F:GO:0003824	Y (0.757 | 1-67)	C	1	V5_BLAST_0.9SELF0.4OUT-REDO4-Cluster_169448	V5_UCLUSTfixed_0.90-Cluster_102215	-	-	-	-
ORF ERR493428_1 (paired) trimmed (paired) merged contig 1657 ORF complement(854..1333) (+1)	Maldo_seq19595	-		-	Y (0.698 | 1-77)	C	1	V5_BLAST_0.9SELF0.4OUT-REDO4-Cluster_61301	V5_UCLUSTfixed_0.90-Cluster_56448	-	-	-	-
ORF ERR493428_1 (paired) trimmed (paired) merged contig 1671 ORF complement(341..979) (+1)	Maldo_seq19598	MDP0000164974	P:GO:0006412; C:GO:0005840; F:GO:0003735	F:GO:0005198;C:GO:0005840;P:GO:0006412	Y (1.0 | 1-51)	C	1	V5_BLAST_0.9SELF0.4OUT-REDO4-Cluster_163284	V5_UCLUSTfixed_0.90-Cluster_96718	-	-	-	-
ORF ERR493428_1 (paired) trimmed (paired) merged contig 1696 ORF 278..1036 (+1)	Maldo_seq19600	MDP0000685137	P:GO:0006457; C:GO:0005737	C:GO:0005737;P:GO:0009987	Y (0.98 | 1-45)	C	1	V5_BLAST_0.9SELF0.4OUT-REDO4-Cluster_165454	V5_UCLUSTfixed_0.90-Cluster_98836	-	-	-	-
ORF ERR493428_1 (paired) trimmed (paired) merged contig 1708 ORF complement(474..1232) (+1)	Maldo_seq19602	-	C:GO:0009570; F:GO:0005524; F:GO:0005507; P:GO:1901671; C:GO:0005739; C:GO:0048046; C:GO:0009941; P:GO:0006457; C:GO:0009535	F:GO:0000166;P:GO:0008152;C:GO:0005739;C:GO:0016020;C:GO:0005576;C:GO:0009536;P:GO:0006950;P:GO:0009987;C:GO:0009579	Y (0.967 | 1-45)	C	1	V5_BLAST_0.9SELF0.4OUT-REDO4-Cluster_165454	V5_UCLUSTfixed_0.90-Cluster_98836	-	-	-	-
ORF ERR493428_1 (paired) trimmed (paired) merged contig 1722 ORF 103..1557 (+1)	Maldo_seq19604	MDP0000363904	F:GO:0030170; P:GO:0009058	P:GO:0009058;F:GO:0005488	Y (0.997 | 1-26)	C	1	V5_BLAST_0.9SELF0.4OUT-REDO4-Cluster_166554	V5_UCLUSTfixed_0.90-Cluster_99846	-	-	-	-
ORF ERR493428_1 (paired) trimmed (paired) merged contig 1738 ORF 3..818 (+1)	Maldo_seq19607	MDP0000244150		-	Y (0.999 | 1-41)	C	1	V5_BLAST_0.9SELF0.4OUT-REDO4-Cluster_163263	V5_UCLUSTfixed_0.90-Cluster_96697	-	-	-	-
ORF ERR493428_1 (paired) trimmed (paired) merged contig 1750 ORF complement(31..348) (+1)	Maldo_seq19610	-		-	Y (0.984 | 1-33)	C	1	V5_BLAST_0.9SELF0.4OUT-REDO4-Cluster_61302	V5_UCLUSTfixed_0.90-Cluster_56370	-	-	-	-
ORF ERR493428_1 (paired) trimmed (paired) merged contig 1760 ORF 83..1027 (+1)	Maldo_seq19613	MDP0000275309	F:GO:0043565; P:GO:0006355; F:GO:0003700; P:GO:0006568; F:GO:0004834	F:GO:0003677;F:GO:0003700;F:GO:0003824;P:GO:0009058;P:GO:0006139	Y (0.988 | 1-39)	C	1	V5_BLAST_0.9SELF0.4OUT-REDO4-Cluster_169915	V5_UCLUSTfixed_0.90-Cluster_102605	-	-	-	-
ORF ERR493428_1 (paired) trimmed (paired) merged contig 1760 ORF complement(532..867) (+1)	Maldo_seq19614	-		-	Y (0.998 | 1-25)	C	1	V5_BLAST_0.9SELF0.4OUT-REDO4-Cluster_61347	V5_UCLUSTfixed_0.90-Cluster_56386	-	-	-	-
ORF ERR493428_1 (paired) trimmed (paired) merged contig 1808 ORF 157..1509 (+1)	Maldo_seq19620	MDP0000851102	F:GO:0071949	F:GO:0000166	Y (0.999 | 1-41)	C	1	V5_BLAST_0.9SELF0.4OUT-REDO4-Cluster_163975	V5_UCLUSTfixed_0.90-Cluster_97454	-	-	-	-
ORF ERR493428_1 (paired) trimmed (paired) merged contig 1820 ORF 74..2005 (+1)	Maldo_seq19621	MDP0000139886		-	Y (0.982 | 1-80)	C	1	V5_BLAST_0.9SELF0.4OUT-REDO4-Cluster_163877	V5_UCLUSTfixed_0.90-Cluster_97058	-	-	-	-
ORF ERR493428_1 (paired) trimmed (paired) merged contig 1821 ORF 204..1982 (+1)	Maldo_seq19623	-		-	Y (0.997 | 1-67)	C	1	V5_BLAST_0.9SELF0.4OUT-REDO4-Cluster_163877	V5_UCLUSTfixed_0.90-Cluster_97058	-	-	-	-
ORF ERR493428_1 (paired) trimmed (paired) merged contig 1855 ORF 214..1173 (+1)	Maldo_seq19624	-		-	Y (0.951 | 1-39)	C	1	V5_BLAST_0.9SELF0.4OUT-REDO4-Cluster_167074	V5_UCLUSTfixed_0.90-Cluster_100270	-	UniqueCluster_2441	-	X
ORF ERR493428_1 (paired) trimmed (paired) merged contig 1882 ORF 94..960 (+1)	Maldo_seq19629	MDP0000245809		-	Y (0.998 | 1-34)	C	1	V5_BLAST_0.9SELF0.4OUT-REDO4-Cluster_163557	V5_UCLUSTfixed_0.90-Cluster_97004	-	-	-	-
ORF ERR493428_1 (paired) trimmed (paired) merged contig 1893 ORF complement(218..1987) (+1)	Maldo_seq19631	MDP0000820780	C:GO:0016020; P:GO:0006817; F:GO:0005315	C:GO:0016020;P:GO:0006810;F:GO:0005215	Y (0.98 | 1-35)	C	1	V5_BLAST_0.9SELF0.4OUT-REDO4-Cluster_164477	V5_UCLUSTfixed_0.90-Cluster_97956	-	-	-	-
ORF ERR493428_1 (paired) trimmed (paired) merged contig 1905 ORF complement(231..533) (+1)	Maldo_seq19632	-		-	Y (0.828 | 1-71)	C	1	V5_BLAST_0.9SELF0.4OUT-REDO4-Cluster_61308	V5_UCLUSTfixed_0.90-Cluster_57171	-	-	-	-
ORF ERR493428_1 (paired) trimmed (paired) merged contig 1920 ORF 351..1592 (+1)	Maldo_seq19635	-	C:GO:0009570; P:GO:0009094; F:GO:0016597; F:GO:0047769; F:GO:0004664	F:GO:0003824;P:GO:0009058;P:GO:0044763;P:GO:0044711;F:GO:0005488;C:GO:0009536;P:GO:0009987	Y (0.985 | 1-27)	C	1	V5_BLAST_0.9SELF0.4OUT-REDO4-Cluster_73415	V5_UCLUSTfixed_0.90-Cluster_98154	-	-	-	-
ORF ERR493428_1 (paired) trimmed (paired) merged contig 1921 ORF 175..1458 (+1)	Maldo_seq19636	-	C:GO:0009570; P:GO:0009094; F:GO:0016597; F:GO:0047769; F:GO:0004664	F:GO:0003824;P:GO:0009058;P:GO:0044763;P:GO:0044711;F:GO:0005488;C:GO:0009536;P:GO:0009987	Y (0.983 | 1-33)	C	1	V5_BLAST_0.9SELF0.4OUT-REDO4-Cluster_170120	V5_UCLUSTfixed_0.90-Cluster_98154	-	-	-	-
ORF ERR493428_1 (paired) trimmed (paired) merged contig 1921 ORF 413..823 (+1)	Maldo_seq19637	-		-	Y (1.0 | 1-34)	C	1	V5_BLAST_0.9SELF0.4OUT-REDO4-Cluster_61310	V5_UCLUSTfixed_0.90-Cluster_56373	-	-	-	-
ORF ERR493428_1 (paired) trimmed (paired) merged contig 1926 ORF 219..944 (+1)	Maldo_seq19639	MDP0000247369	P:GO:0055114; F:GO:0020037; F:GO:0016705; F:GO:0005506	F:GO:0003824;P:GO:0008152;F:GO:0005488;P:GO:0044710	Y (0.981 | 1-46)	C	1	V5_BLAST_0.9SELF0.4OUT-REDO4-Cluster_164971	V5_UCLUSTfixed_0.90-Cluster_73237	-	-	-	-
ORF ERR493428_1 (paired) trimmed (paired) merged contig 1932 ORF complement(327..1274) (+1)	Maldo_seq19640	MDP0000176579		-	Y (0.999 | 1-41)	C	1	V5_BLAST_0.9SELF0.4OUT-REDO4-Cluster_164413	V5_UCLUSTfixed_0.90-Cluster_97897	-	-	-	-
ORF ERR493428_1 (paired) trimmed (paired) merged contig 1941 ORF complement(212..1495) (+1)	Maldo_seq19642	MDP0000636504		-	Y (0.742 | 1-65)	C	1	V5_BLAST_0.9SELF0.4OUT-REDO4-Cluster_163972	V5_UCLUSTfixed_0.90-Cluster_96136	UniqueCluster_2290	-	-	X
ORF ERR493428_1 (paired) trimmed (paired) merged contig 1947 ORF complement(134..2536) (+1)	Maldo_seq19643	MDP0000089079	F:GO:0016851; P:GO:0015995; P:GO:0015979	F:GO:0003824;P:GO:0015979;P:GO:0009058;P:GO:0044711	Y (0.985 | 1-85)	C	1	V5_BLAST_0.9SELF0.4OUT-REDO4-Cluster_169866	V5_UCLUSTfixed_0.90-Cluster_102563	-	-	-	-
ORF ERR493428_1 (paired) trimmed (paired) merged contig 1960 ORF 215..775 (+1)	Maldo_seq19645	-		-	Y (0.999 | 1-41)	C	1	V5_BLAST_0.9SELF0.4OUT-REDO4-Cluster_76050	V5_UCLUSTfixed_0.90-Cluster_59603	-	-	-	-
ORF ERR493428_1 (paired) trimmed (paired) merged contig 1985 ORF 99..1988 (+1)	Maldo_seq19647	-	F:GO:0003852; P:GO:0009098	P:GO:0009058;P:GO:0044763;F:GO:0016740;P:GO:0044711;P:GO:0009987	Y (1.0 | 1-51)	C	1	V5_BLAST_0.9SELF0.4OUT-REDO4-Cluster_163867	V5_UCLUSTfixed_0.90-Cluster_97337	-	-	-	-
ORF ERR493428_1 (paired) trimmed (paired) merged contig 1995 ORF 152..1570 (+1)	Maldo_seq19650	-	F:GO:0016747; P:GO:0006633	P:GO:0006629;P:GO:0009058;P:GO:0044763;F:GO:0016740;P:GO:0044711;P:GO:0009987	Y (0.998 | 1-28)	C	1	V5_BLAST_0.9SELF0.4OUT-REDO4-Cluster_170450	V5_UCLUSTfixed_0.90-Cluster_96919	-	-	-	-
ORF ERR493428_1 (paired) trimmed (paired) merged contig 1995 ORF complement(827..1135) (+1)	Maldo_seq19651	-		-	Y (0.978 | 1-74)	C	1	V5_BLAST_0.9SELF0.4OUT-REDO4-Cluster_62681	V5_UCLUSTfixed_0.90-Cluster_56862	-	-	-	-
ORF ERR493428_1 (paired) trimmed (paired) merged contig 1996 ORF 108..1526 (+1)	Maldo_seq19653	-	F:GO:0016747; P:GO:0006633	P:GO:0006629;P:GO:0009058;P:GO:0044763;F:GO:0016740;P:GO:0044711;P:GO:0009987	Y (0.998 | 1-42)	C	1	V5_BLAST_0.9SELF0.4OUT-REDO4-Cluster_170450	V5_UCLUSTfixed_0.90-Cluster_96919	-	-	-	-
ORF ERR493428_1 (paired) trimmed (paired) merged contig 2023 ORF 1350..2174 (+1)	Maldo_seq19655	-		-	Y (0.853 | 1-29)	C	1	V5_BLAST_0.9SELF0.4OUT-REDO4-Cluster_61313	V5_UCLUSTfixed_0.90-Cluster_56374	-	-	-	-
ORF ERR493428_1 (paired) trimmed (paired) merged contig 2025 ORF complement(423..1151) (+1)	Maldo_seq19657	MDP0000139992	P:GO:0006412; C:GO:0005840; C:GO:0005622; F:GO:0003735	F:GO:0005198;C:GO:0005840;P:GO:0006412	Y (0.999 | 1-41)	C	1	V5_BLAST_0.9SELF0.4OUT-REDO4-Cluster_170468	V5_UCLUSTfixed_0.90-Cluster_98904	-	-	-	-
ORF ERR493428_1 (paired) trimmed (paired) merged contig 2026 ORF complement(327..1079) (+1)	Maldo_seq19658	-	P:GO:0006906; P:GO:0048278; C:GO:0016021; F:GO:0005484; C:GO:0012505; C:GO:0031201; F:GO:0000149; P:GO:0006886	F:GO:0005515;C:GO:0005737;C:GO:0016020;P:GO:0016043;P:GO:0006810	Y (0.998 | 1-31)	C	1	V5_BLAST_0.9SELF0.4OUT-REDO4-Cluster_165906	V5_UCLUSTfixed_0.90-Cluster_71713	-	UniqueCluster_1195	-	X
ORF ERR493428_1 (paired) trimmed (paired) merged contig 2036 ORF 114..929 (+1)	Maldo_seq19659	-	F:GO:0046872	F:GO:0005488	Y (0.931 | 1-41)	C	1	V5_BLAST_0.9SELF0.4OUT-REDO4-Cluster_166923	V5_UCLUSTfixed_0.90-Cluster_96702	-	UniqueCluster_2716	-	X
ORF ERR493428_1 (paired) trimmed (paired) merged contig 2040 ORF complement(472..870) (+1)	Maldo_seq19661	-		-	Y (0.978 | 1-37)	C	1	V5_BLAST_0.9SELF0.4OUT-REDO4-Cluster_61314	V5_UCLUSTfixed_0.90-Cluster_23335	-	-	-	-
ORF ERR493428_1 (paired) trimmed (paired) merged contig 2042 ORF complement(162..1160) (+1)	Maldo_seq19662	MDP0000858039	P:GO:0042549; C:GO:0019898; P:GO:0015979; C:GO:0009654; C:GO:0009523; F:GO:0005509	P:GO:0006091;C:GO:0016020;P:GO:0015979;F:GO:0005488;C:GO:0009579	Y (1.0 | 1-30)	C	1	V5_BLAST_0.9SELF0.4OUT-REDO4-Cluster_165609	V5_UCLUSTfixed_0.90-Cluster_98996	-	-	-	-
ORF ERR493428_1 (paired) trimmed (paired) merged contig 2086 ORF complement(370..1590) (+1)	Maldo_seq19666	MDP0000252036	P:GO:0008152; F:GO:0003824	F:GO:0003824;P:GO:0008152	Y (1.0 | 1-41)	C	1	V5_BLAST_0.9SELF0.4OUT-REDO4-Cluster_163713	V5_UCLUSTfixed_0.90-Cluster_97166	-	-	-	-
ORF ERR493428_1 (paired) trimmed (paired) merged contig 2087 ORF 114..3959 (+1)	Maldo_seq19667	MDP0000156156	P:GO:0006508; F:GO:0005524; F:GO:0004222	F:GO:0000166;P:GO:0019538;F:GO:0016787	Y (1.0 | 1-41)	C	1	V5_BLAST_0.9SELF0.4OUT-REDO4-Cluster_162872	V5_UCLUSTfixed_0.90-Cluster_96293	-	-	-	-
ORF ERR493428_1 (paired) trimmed (paired) merged contig 2088 ORF complement(2369..2683) (+1)	Maldo_seq19668	-		-	Y (0.957 | 1-52)	C	1	V5_BLAST_0.9SELF0.4OUT-REDO4-Cluster_61315	V5_UCLUSTfixed_0.90-Cluster_23336	-	-	-	-
ORF ERR493428_1 (paired) trimmed (paired) merged contig 2123 ORF 202..711 (+1)	Maldo_seq19675	-		-	Y (0.945 | 1-52)	C	1	V5_BLAST_0.9SELF0.4OUT-REDO4-Cluster_61316	V5_UCLUSTfixed_0.90-Cluster_57428	-	-	-	-
ORF ERR493428_1 (paired) trimmed (paired) merged contig 2123 ORF complement(996..1322) (+1)	Maldo_seq19676	-		-	Y (0.965 | 1-25)	C	1	V5_BLAST_0.9SELF0.4OUT-REDO4-Cluster_61317	V5_UCLUSTfixed_0.90-Cluster_56375	-	-	-	-
ORF ERR493428_1 (paired) trimmed (paired) merged contig 2127 ORF complement(512..1075) (+1)	Maldo_seq19678	-	C:GO:0046658	C:GO:0005886	Y (0.916 | 1-34)	C	1	V5_BLAST_0.9SELF0.4OUT-REDO4-Cluster_167582	V5_UCLUSTfixed_0.90-Cluster_100714	-	-	-	-
ORF ERR493428_1 (paired) trimmed (paired) merged contig 2131 ORF complement(281..1339) (+1)	Maldo_seq19679	MDP0000570730		-	Y (0.986 | 1-34)	C	1	V5_BLAST_0.9SELF0.4OUT-REDO4-Cluster_163027	V5_UCLUSTfixed_0.90-Cluster_101704	-	-	-	-
ORF ERR493428_1 (paired) trimmed (paired) merged contig 2200 ORF 141..602 (+1)	Maldo_seq19685	MDP0000597906	P:GO:0006412; C:GO:0005840; C:GO:0005622; F:GO:0003735	F:GO:0005198;C:GO:0005840;P:GO:0006412	Y (0.985 | 1-52)	C	1	V5_BLAST_0.9SELF0.4OUT-REDO4-Cluster_161157	V5_UCLUSTfixed_0.90-Cluster_95119	-	-	-	-
ORF ERR493428_1 (paired) trimmed (paired) merged contig 2212 ORF complement(1714..2166) (+1)	Maldo_seq19687	MDP0000695518		-	Y (0.96 | 1-52)	C	1	V5_BLAST_0.9SELF0.4OUT-REDO4-Cluster_61320	V5_UCLUSTfixed_0.90-Cluster_58749	-	-	-	-
ORF ERR493428_1 (paired) trimmed (paired) merged contig 2213 ORF 11..478 (+1)	Maldo_seq19688	MDP0000202290	C:GO:0031011	C:GO:0005634	Y (0.961 | 1-22)	C	1	V5_BLAST_0.9SELF0.4OUT-REDO4-Cluster_61321	V5_UCLUSTfixed_0.90-Cluster_56377	-	-	-	-
ORF ERR493428_1 (paired) trimmed (paired) merged contig 2214 ORF 45..530 (+1)	Maldo_seq19689	-		-	Y (0.925 | 1-21)	C	1	V5_BLAST_0.9SELF0.4OUT-REDO4-Cluster_61322	V5_UCLUSTfixed_0.90-Cluster_56377	-	-	-	-
ORF ERR493428_1 (paired) trimmed (paired) merged contig 2216 ORF 666..1097 (+1)	Maldo_seq19691	-		-	Y (0.978 | 1-30)	C	1	V5_BLAST_0.9SELF0.4OUT-REDO4-Cluster_61323	V5_UCLUSTfixed_0.90-Cluster_56770	-	-	-	-
ORF ERR493428_1 (paired) trimmed (paired) merged contig 2216 ORF complement(8..1168) (+1)	Maldo_seq19692	MDP0000309723		-	Y (0.999 | 1-51)	C	1	V5_BLAST_0.9SELF0.4OUT-REDO4-Cluster_168804	V5_UCLUSTfixed_0.90-Cluster_101683	-	-	-	-
ORF ERR493428_1 (paired) trimmed (paired) merged contig 2267 ORF 1943..2494 (+1)	Maldo_seq19698	-		-	Y (0.916 | 1-49)	C	1	V5_BLAST_0.9SELF0.4OUT-REDO4-Cluster_61325	V5_UCLUSTfixed_0.90-Cluster_57082	-	-	-	-
ORF ERR493428_1 (paired) trimmed (paired) merged contig 2267 ORF complement(682..2583) (+1)	Maldo_seq19699	-	F:GO:0051287; F:GO:0004617; P:GO:0006564; P:GO:0055114; F:GO:0016597	F:GO:0000166;F:GO:0003824;P:GO:0009058;P:GO:0044763;P:GO:0044711;P:GO:0009987	Y (1.0 | 1-51)	C	1	V5_BLAST_0.9SELF0.4OUT-REDO4-Cluster_164410	V5_UCLUSTfixed_0.90-Cluster_97894	-	-	-	-
ORF ERR493428_1 (paired) trimmed (paired) merged contig 2295 ORF complement(443..1960) (+1)	Maldo_seq19703	MDP0000321110		-	Y (0.923 | 1-41)	C	1	V5_BLAST_0.9SELF0.4OUT-REDO4-Cluster_164180	V5_UCLUSTfixed_0.90-Cluster_97662	-	-	-	-
ORF ERR493428_1 (paired) trimmed (paired) merged contig 2330 ORF complement(704..1228) (+1)	Maldo_seq19705	-		-	Y (0.995 | 1-68)	C	1	V5_BLAST_0.9SELF0.4OUT-REDO4-Cluster_61356	V5_UCLUSTfixed_0.90-Cluster_56945	-	-	-	-
ORF ERR493428_1 (paired) trimmed (paired) merged contig 2334 ORF 62..1303 (+1)	Maldo_seq19707	-	C:GO:0009570; F:GO:0052654; F:GO:0052655; P:GO:0009081; F:GO:0052656	P:GO:0008152;P:GO:0044763;F:GO:0016740;P:GO:0044710;C:GO:0009536;P:GO:0009987	Y (0.97 | 1-47)	C	1	V5_BLAST_0.9SELF0.4OUT-REDO4-Cluster_169879	V5_UCLUSTfixed_0.90-Cluster_98970	-	-	-	-
ORF ERR493428_1 (paired) trimmed (paired) merged contig 2426 ORF complement(966..1538) (+1)	Maldo_seq19712	-	F:GO:0004452; P:GO:0008299; F:GO:0016787	P:GO:0006629;P:GO:0009058;P:GO:0044763;P:GO:0044711;P:GO:0009987;F:GO:0016787	Y (0.982 | 1-40)	C	1	V5_BLAST_0.9SELF0.4OUT-REDO4-Cluster_169422	V5_UCLUSTfixed_0.90-Cluster_62211	-	-	-	-
ORF ERR493428_1 (paired) trimmed (paired) merged contig 2487 ORF complement(943..1377) (+1)	Maldo_seq19718	-	F:GO:0003824; P:GO:0044763; F:GO:0005488; P:GO:0044237; P:GO:0044710	F:GO:0003824;P:GO:0008152;P:GO:0044763;F:GO:0005488;P:GO:0044710;P:GO:0009987	Y (0.999 | 1-61)	C	1	V5_BLAST_0.9SELF0.4OUT-REDO4-Cluster_61329	V5_UCLUSTfixed_0.90-Cluster_58046	-	-	-	-
ORF ERR493428_1 (paired) trimmed (paired) merged contig 2522 ORF complement(585..1052) (+1)	Maldo_seq19721	MDP0000235350		-	Y (1.0 | 1-41)	C	1	V5_BLAST_0.9SELF0.4OUT-REDO4-Cluster_163936	V5_UCLUSTfixed_0.90-Cluster_97203	-	-	-	-
ORF ERR493428_1 (paired) trimmed (paired) merged contig 2551 ORF complement(330..1091) (+1)	Maldo_seq19724	MDP0000779747	P:GO:0006457; F:GO:0003755; P:GO:0000413	F:GO:0003824;P:GO:0006464	Y (0.993 | 1-29)	C	1	V5_BLAST_0.9SELF0.4OUT-REDO4-Cluster_164071	V5_UCLUSTfixed_0.90-Cluster_102507	-	-	-	-
ORF ERR493428_1 (paired) trimmed (paired) merged contig 2559 ORF 102..1784 (+1)	Maldo_seq19725	MDP0000308582		-	Y (0.998 | 1-42)	C	1	V5_BLAST_0.9SELF0.4OUT-REDO4-Cluster_163591	V5_UCLUSTfixed_0.90-Cluster_97037	-	-	-	-
ORF ERR493428_1 (paired) trimmed (paired) merged contig 2572 ORF 1048..1596 (+1)	Maldo_seq19726	-		-	Y (1.0 | 1-41)	C	1	V5_BLAST_0.9SELF0.4OUT-REDO4-Cluster_61331	V5_UCLUSTfixed_0.90-Cluster_56399	-	-	-	-
ORF ERR493428_1 (paired) trimmed (paired) merged contig 2572 ORF complement(423..1634) (+1)	Maldo_seq19727	MDP0000527995	P:GO:0055114; F:GO:0016620	F:GO:0003824;P:GO:0008152;P:GO:0044710	Y (0.988 | 1-41)	C	1	V5_BLAST_0.9SELF0.4OUT-REDO4-Cluster_168734	V5_UCLUSTfixed_0.90-Cluster_102972	-	-	-	-
ORF ERR493428_1 (paired) trimmed (paired) merged contig 2573 ORF 841..1389 (+1)	Maldo_seq19728	-		-	Y (1.0 | 1-41)	C	1	V5_BLAST_0.9SELF0.4OUT-REDO4-Cluster_61331	V5_UCLUSTfixed_0.90-Cluster_56399	-	-	-	-
ORF ERR493428_1 (paired) trimmed (paired) merged contig 2573 ORF complement(216..1427) (+1)	Maldo_seq19729	MDP0000527995	P:GO:0055114; F:GO:0016620	F:GO:0003824;P:GO:0008152;P:GO:0044710	Y (0.957 | 1-41)	C	1	V5_BLAST_0.9SELF0.4OUT-REDO4-Cluster_168734	V5_UCLUSTfixed_0.90-Cluster_102972	-	-	-	-
ORF ERR493428_1 (paired) trimmed (paired) merged contig 2604 ORF 172..4314 (+1)	Maldo_seq19730	MDP0000280093	F:GO:0016851; P:GO:0009058	F:GO:0003824;P:GO:0009058	Y (0.997 | 1-46)	C	1	V5_BLAST_0.9SELF0.4OUT-REDO4-Cluster_170433	V5_UCLUSTfixed_0.90-Cluster_103056	-	-	-	-
ORF ERR493428_1 (paired) trimmed (paired) merged contig 2629 ORF complement(632..2623) (+1)	Maldo_seq19734	-	C:GO:0005739; F:GO:0003690; P:GO:0006355	F:GO:0003677;C:GO:0005739;P:GO:0009058;P:GO:0006139	Y (0.97 | 1-24)	C	1	V5_BLAST_0.9SELF0.4OUT-REDO4-Cluster_163595	V5_UCLUSTfixed_0.90-Cluster_97045	-	-	-	-
ORF ERR493428_1 (paired) trimmed (paired) merged contig 2636 ORF 194..1567 (+1)	Maldo_seq19735	MDP0000806502	P:GO:0055114; F:GO:0016701; P:GO:0009072; F:GO:0003868	F:GO:0003824;P:GO:0008152;P:GO:0044763;P:GO:0044710;P:GO:0009987	Y (0.964 | 1-50)	C	1	V5_BLAST_0.9SELF0.4OUT-REDO4-Cluster_164847	V5_UCLUSTfixed_0.90-Cluster_98300	-	-	-	-
ORF ERR493428_1 (paired) trimmed (paired) merged contig 2642 ORF 194..1285 (+1)	Maldo_seq19736	MDP0000811918	P:GO:0055114; F:GO:0016491	F:GO:0003824;P:GO:0008152;P:GO:0044710	Y (0.998 | 1-23)	C	1	V5_BLAST_0.9SELF0.4OUT-REDO4-Cluster_163743	V5_UCLUSTfixed_0.90-Cluster_97204	-	-	-	-
ORF ERR493428_1 (paired) trimmed (paired) merged contig 2647 ORF 89..1465 (+1)	Maldo_seq19738	MDP0000273495		-	Y (1.0 | 1-51)	C	1	V5_BLAST_0.9SELF0.4OUT-REDO4-Cluster_163748	V5_UCLUSTfixed_0.90-Cluster_97208	-	-	-	-
ORF ERR493428_1 (paired) trimmed (paired) merged contig 2737 ORF complement(1061..1486) (+1)	Maldo_seq19740	-		-	Y (0.87 | 1-33)	C	1	V5_BLAST_0.9SELF0.4OUT-REDO4-Cluster_61332	V5_UCLUSTfixed_0.90-Cluster_23337	-	-	-	-
ORF ERR493428_1 (paired) trimmed (paired) merged contig 2775 ORF 180..1397 (+1)	Maldo_seq19744	-	P:GO:0000162; F:GO:0004048	P:GO:0009058;P:GO:0044763;P:GO:0044711;F:GO:0016740;P:GO:0009987	Y (1.0 | 1-51)	C	1	V5_BLAST_0.9SELF0.4OUT-REDO4-Cluster_168543	V5_UCLUSTfixed_0.90-Cluster_101458	-	-	-	-
ORF ERR493428_1 (paired) trimmed (paired) merged contig 2800 ORF complement(145..1428) (+1)	Maldo_seq19747	-	F:GO:0050661; F:GO:0051287; P:GO:0055114; P:GO:0006006; F:GO:0016620	F:GO:0000166;P:GO:0005975;F:GO:0003824;P:GO:0044723	Y (0.957 | 1-71)	C	1	V5_BLAST_0.9SELF0.4OUT-REDO4-Cluster_165166	V5_UCLUSTfixed_0.90-Cluster_102972	-	-	-	-
ORF ERR493428_1 (paired) trimmed (paired) merged contig 2801 ORF complement(315..1598) (+1)	Maldo_seq19748	MDP0000198482	P:GO:0055114; F:GO:0016620	F:GO:0003824;P:GO:0008152;P:GO:0044710	Y (0.958 | 1-71)	C	1	V5_BLAST_0.9SELF0.4OUT-REDO4-Cluster_165166	V5_UCLUSTfixed_0.90-Cluster_102972	-	-	-	-
ORF ERR493428_1 (paired) trimmed (paired) merged contig 2816 ORF complement(310..729) (+1)	Maldo_seq19751	-		-	Y (0.995 | 1-41)	C	1	V5_BLAST_0.9SELF0.4OUT-REDO4-Cluster_163887	V5_UCLUSTfixed_0.90-Cluster_97359	-	-	-	-
ORF ERR493428_1 (paired) trimmed (paired) merged contig 2818 ORF 105..1004 (+1)	Maldo_seq19752	-	F:GO:0000287; F:GO:0004427; C:GO:0005737; P:GO:0006796	C:GO:0005737;P:GO:0008152;F:GO:0005488;P:GO:0009987;F:GO:0016787	Y (0.999 | 1-41)	C	1	V5_BLAST_0.9SELF0.4OUT-REDO4-Cluster_168646	V5_UCLUSTfixed_0.90-Cluster_101558	-	-	-	-
ORF ERR493428_1 (paired) trimmed (paired) merged contig 2819 ORF 64..969 (+1)	Maldo_seq19753	MDP0000130821	P:GO:0006796; C:GO:0005737; F:GO:0004427; F:GO:0000287	C:GO:0005737;P:GO:0008152;F:GO:0005488;P:GO:0009987;F:GO:0016787	Y (0.998 | 1-58)	C	1	V5_BLAST_0.9SELF0.4OUT-REDO4-Cluster_168646	V5_UCLUSTfixed_0.90-Cluster_101558	-	-	-	-
ORF ERR493428_1 (paired) trimmed (paired) merged contig 2857 ORF complement(3870..5108) (+1)	Maldo_seq19756	MDP0000926379	F:GO:0003676	F:GO:0003676	Y (1.0 | 1-41)	C	1	V5_BLAST_0.9SELF0.4OUT-REDO4-Cluster_163769	V5_UCLUSTfixed_0.90-Cluster_97228	-	-	-	-
ORF ERR493428_1 (paired) trimmed (paired) merged contig 2858 ORF 117..1355 (+1)	Maldo_seq19757	MDP0000926379	F:GO:0003676	F:GO:0003676	Y (1.0 | 1-30)	C	1	V5_BLAST_0.9SELF0.4OUT-REDO4-Cluster_163769	V5_UCLUSTfixed_0.90-Cluster_97228	-	-	-	-
ORF ERR493428_1 (paired) trimmed (paired) merged contig 2872 ORF 353..2200 (+1)	Maldo_seq19759	MDP0000247496		-	Y (0.998 | 1-52)	C	1	V5_BLAST_0.9SELF0.4OUT-REDO4-Cluster_163496	V5_UCLUSTfixed_0.90-Cluster_96928	-	-	-	-
ORF ERR493428_1 (paired) trimmed (paired) merged contig 2901 ORF 220..1092 (+1)	Maldo_seq19762	-	C:GO:0009507	C:GO:0009536	Y (0.998 | 1-41)	C	1	V5_BLAST_0.9SELF0.4OUT-REDO4-Cluster_169670	V5_UCLUSTfixed_0.90-Cluster_96397	-	-	-	-
ORF ERR493428_1 (paired) trimmed (paired) merged contig 2917 ORF complement(2095..2976) (+1)	Maldo_seq19763	-	C:GO:0009507; C:GO:0005829; F:GO:0016787	C:GO:0005829;C:GO:0009536;F:GO:0016787	Y (0.947 | 1-54)	C	1	V5_BLAST_0.9SELF0.4OUT-REDO4-Cluster_170627	V5_UCLUSTfixed_0.90-Cluster_98327	-	-	-	-
ORF ERR493428_1 (paired) trimmed (paired) merged contig 2931 ORF 232..945 (+1)	Maldo_seq19764	-		-	Y (0.998 | 1-61)	C	1	V5_BLAST_0.9SELF0.4OUT-REDO4-Cluster_163120	V5_UCLUSTfixed_0.90-Cluster_96545	-	-	-	-
ORF ERR493428_1 (paired) trimmed (paired) merged contig 2932 ORF 230..943 (+1)	Maldo_seq19765	-		-	Y (0.999 | 1-61)	C	1	V5_BLAST_0.9SELF0.4OUT-REDO4-Cluster_163120	V5_UCLUSTfixed_0.90-Cluster_96545	-	-	-	-
ORF ERR493428_1 (paired) trimmed (paired) merged contig 2943 ORF 204..971 (+1)	Maldo_seq19766	MDP0000210114		-	Y (0.996 | 1-81)	C	1	V5_BLAST_0.9SELF0.4OUT-REDO4-Cluster_166734	V5_UCLUSTfixed_0.90-Cluster_102212	-	-	-	-
ORF ERR493428_1 (paired) trimmed (paired) merged contig 2944 ORF 123..923 (+1)	Maldo_seq19767	MDP0000139325		-	Y (0.997 | 1-91)	C	1	V5_BLAST_0.9SELF0.4OUT-REDO4-Cluster_166734	V5_UCLUSTfixed_0.90-Cluster_102212	-	-	-	-
ORF ERR493428_1 (paired) trimmed (paired) merged contig 2949 ORF complement(998..1330) (+1)	Maldo_seq19768	-		-	Y (0.992 | 1-40)	C	1	V5_BLAST_0.9SELF0.4OUT-REDO4-Cluster_61336	V5_UCLUSTfixed_0.90-Cluster_56380	-	-	-	-
ORF ERR493428_1 (paired) trimmed (paired) merged contig 2950 ORF complement(998..1330) (+1)	Maldo_seq19769	-		-	Y (0.985 | 1-40)	C	1	V5_BLAST_0.9SELF0.4OUT-REDO4-Cluster_61336	V5_UCLUSTfixed_0.90-Cluster_56380	-	-	-	-
ORF ERR493428_1 (paired) trimmed (paired) merged contig 2975 ORF complement(1789..2817) (+1)	Maldo_seq19772	MDP0000265983	P:GO:0006281; C:GO:0005634	C:GO:0005634;P:GO:0006259;P:GO:0006950	Y (0.892 | 1-26)	C	1	V5_BLAST_0.9SELF0.4OUT-REDO4-Cluster_169226	V5_UCLUSTfixed_0.90-Cluster_95363	-	-	UniqueCluster_1300	X
ORF ERR493428_1 (paired) trimmed (paired) merged contig 2979 ORF 1428..1751 (+1)	Maldo_seq19773	-		-	Y (0.968 | 1-72)	C	1	V5_BLAST_0.9SELF0.4OUT-REDO4-Cluster_61338	V5_UCLUSTfixed_0.90-Cluster_56411	-	-	-	-
ORF ERR493428_1 (paired) trimmed (paired) merged contig 3004 ORF 51..971 (+1)	Maldo_seq19778	MDP0000157651	C:GO:0016021	C:GO:0016020	Y (1.0 | 1-51)	C	1	V5_BLAST_0.9SELF0.4OUT-REDO4-Cluster_166638	V5_UCLUSTfixed_0.90-Cluster_99920	-	-	-	-
ORF ERR493428_1 (paired) trimmed (paired) merged contig 3014 ORF 914..1393 (+1)	Maldo_seq19780	-		-	Y (0.838 | 1-32)	C	1	V5_BLAST_0.9SELF0.4OUT-REDO4-Cluster_61339	V5_UCLUSTfixed_0.90-Cluster_98267	-	UniqueCluster_1137	-	X
ORF ERR493428_1 (paired) trimmed (paired) merged contig 3054 ORF 138..1955 (+1)	Maldo_seq19784	-	F:GO:0005524; C:GO:0005737; P:GO:0042026	F:GO:0000166;C:GO:0005737;P:GO:0009987	Y (1.0 | 1-51)	C	1	V5_BLAST_0.9SELF0.4OUT-REDO4-Cluster_166767	V5_UCLUSTfixed_0.90-Cluster_101880	-	-	-	-
ORF ERR493428_1 (paired) trimmed (paired) merged contig 3071 ORF 194..2119 (+1)	Maldo_seq19787	-	C:GO:0009507; F:GO:0008270; F:GO:0042803; P:GO:0006108; P:GO:0051289; F:GO:0051287; F:GO:0004471; P:GO:0055114; F:GO:0004473; F:GO:0050897	F:GO:0000166;F:GO:0005515;F:GO:0003824;P:GO:0008152;P:GO:0016043;P:GO:0044710;C:GO:0009536	Y (0.993 | 1-36)	C	1	V5_BLAST_0.9SELF0.4OUT-REDO4-Cluster_169129	V5_UCLUSTfixed_0.90-Cluster_101940	-	-	-	-
ORF ERR493428_1 (paired) trimmed (paired) merged contig 3196 ORF 311..2203 (+1)	Maldo_seq19804	-	P:GO:0090421; P:GO:0009880; P:GO:0001708	P:GO:0009790;P:GO:0030154;P:GO:0009653	Y (0.991 | 1-21)	C	1	V5_BLAST_0.9SELF0.4OUT-REDO4-Cluster_154373	V5_UCLUSTfixed_0.90-Cluster_90151	-	-	UniqueCluster_783	X
ORF ERR493428_1 (paired) trimmed (paired) merged contig 3242 ORF complement(163..921) (+1)	Maldo_seq19805	MDP0000581661	P:GO:0008152	P:GO:0008152	Y (1.0 | 1-34)	C	1	V5_BLAST_0.9SELF0.4OUT-REDO4-Cluster_164592	V5_UCLUSTfixed_0.90-Cluster_97988	-	-	-	-
ORF ERR493428_1 (paired) trimmed (paired) merged contig 3244 ORF 286..1881 (+1)	Maldo_seq19806	MDP0000424398	P:GO:0055114; F:GO:0020037; F:GO:0016705; F:GO:0005506	F:GO:0003824;P:GO:0008152;F:GO:0005488;P:GO:0044710	Y (1.0 | 1-41)	C	1	V5_BLAST_0.9SELF0.4OUT-REDO4-Cluster_163589	V5_UCLUSTfixed_0.90-Cluster_97035	-	-	-	-
ORF ERR493428_1 (paired) trimmed (paired) merged contig 3245 ORF complement(146..1741) (+1)	Maldo_seq19809	MDP0000225501	P:GO:0055114; F:GO:0020037; F:GO:0016705; F:GO:0005506	F:GO:0003824;P:GO:0008152;F:GO:0005488;P:GO:0044710	Y (1.0 | 1-41)	C	1	V5_BLAST_0.9SELF0.4OUT-REDO4-Cluster_163589	V5_UCLUSTfixed_0.90-Cluster_97035	-	-	-	-
ORF ERR493428_1 (paired) trimmed (paired) merged contig 3248 ORF complement(642..1061) (+1)	Maldo_seq19810	-		-	Y (0.875 | 1-40)	C	1	V5_BLAST_0.9SELF0.4OUT-REDO4-Cluster_61344	V5_UCLUSTfixed_0.90-Cluster_56383	-	-	-	-
ORF ERR493428_1 (paired) trimmed (paired) merged contig 3249 ORF 1733..2152 (+1)	Maldo_seq19811	-		-	Y (0.875 | 1-40)	C	1	V5_BLAST_0.9SELF0.4OUT-REDO4-Cluster_61344	V5_UCLUSTfixed_0.90-Cluster_56383	-	-	-	-
ORF ERR493428_1 (paired) trimmed (paired) merged contig 3265 ORF 133..3330 (+1)	Maldo_seq19813	MDP0000284866		-	Y (0.797 | 1-71)	C	1	V5_BLAST_0.9SELF0.4OUT-REDO4-Cluster_162620	V5_UCLUSTfixed_0.90-Cluster_96040	-	-	-	-
ORF ERR493428_1 (paired) trimmed (paired) merged contig 3265 ORF complement(2151..2519) (+1)	Maldo_seq19814	-		-	Y (0.983 | 1-39)	C	1	V5_BLAST_0.9SELF0.4OUT-REDO4-Cluster_61345	V5_UCLUSTfixed_0.90-Cluster_56384	-	-	-	-
ORF ERR493428_1 (paired) trimmed (paired) merged contig 3266 ORF complement(173..3367) (+1)	Maldo_seq19817	MDP0000271300		-	Y (0.797 | 1-71)	C	1	V5_BLAST_0.9SELF0.4OUT-REDO4-Cluster_162620	V5_UCLUSTfixed_0.90-Cluster_96040	-	-	-	-
ORF ERR493428_1 (paired) trimmed (paired) merged contig 3294 ORF 71..1189 (+1)	Maldo_seq19821	MDP0000469526		-	Y (1.0 | 1-36)	C	1	V5_BLAST_0.9SELF0.4OUT-REDO4-Cluster_170716	V5_UCLUSTfixed_0.90-Cluster_97189	-	-	-	-
ORF ERR493428_1 (paired) trimmed (paired) merged contig 3321 ORF 292..2658 (+1)	Maldo_seq19823	-	P:GO:0009308; F:GO:0005507; F:GO:0048038; F:GO:0008131; P:GO:0055114	F:GO:0003824;P:GO:0008152;F:GO:0005488;P:GO:0044710	Y (0.86 | 1-25)	C	1	V5_BLAST_0.9SELF0.4OUT-REDO4-Cluster_170721	V5_UCLUSTfixed_0.90-Cluster_103282	-	-	-	-
ORF ERR493428_1 (paired) trimmed (paired) merged contig 3349 ORF 57..1067 (+1)	Maldo_seq19826	MDP0000759437		-	Y (0.982 | 1-72)	C	1	V5_BLAST_0.9SELF0.4OUT-REDO4-Cluster_163375	V5_UCLUSTfixed_0.90-Cluster_96793	-	-	-	-
ORF ERR493428_1 (paired) trimmed (paired) merged contig 3369 ORF complement(2161..3939) (+1)	Maldo_seq19829	-		-	Y (0.999 | 1-39)	C	1	V5_BLAST_0.9SELF0.4OUT-REDO4-Cluster_155161	V5_UCLUSTfixed_0.90-Cluster_90698	-	-	-	-
ORF ERR493428_1 (paired) trimmed (paired) merged contig 3371 ORF complement(258..1265) (+1)	Maldo_seq19830	MDP0000264412	P:GO:0008299	P:GO:0006629;P:GO:0009058;P:GO:0044763;P:GO:0044711;P:GO:0009987	Y (0.999 | 1-28)	C	1	V5_BLAST_0.9SELF0.4OUT-REDO4-Cluster_166372	V5_UCLUSTfixed_0.90-Cluster_79201	-	-	-	-
ORF ERR493428_1 (paired) trimmed (paired) merged contig 3376 ORF 164..1108 (+1)	Maldo_seq19832	MDP0000176747	F:GO:0043565; P:GO:0006355; F:GO:0003700; P:GO:0006568; F:GO:0004834	F:GO:0003677;F:GO:0003700;F:GO:0003824;P:GO:0009058;P:GO:0006139	Y (0.992 | 1-38)	C	1	V5_BLAST_0.9SELF0.4OUT-REDO4-Cluster_169915	V5_UCLUSTfixed_0.90-Cluster_102605	-	-	-	-
ORF ERR493428_1 (paired) trimmed (paired) merged contig 3376 ORF complement(613..948) (+1)	Maldo_seq19833	-		-	Y (0.999 | 1-24)	C	1	V5_BLAST_0.9SELF0.4OUT-REDO4-Cluster_61347	V5_UCLUSTfixed_0.90-Cluster_56386	-	-	-	-
ORF ERR493428_1 (paired) trimmed (paired) merged contig 3396 ORF complement(823..1203) (+1)	Maldo_seq19835	-		-	Y (0.925 | 1-55)	C	1	V5_BLAST_0.9SELF0.4OUT-REDO4-Cluster_61349	V5_UCLUSTfixed_0.90-Cluster_56881	-	-	-	-
ORF ERR493428_1 (paired) trimmed (paired) merged contig 3414 ORF complement(409..987) (+1)	Maldo_seq19839	MDP0000845959	P:GO:0006412; C:GO:0005840; C:GO:0005622; F:GO:0003735	F:GO:0005198;C:GO:0005840;P:GO:0006412	Y (0.998 | 1-31)	C	1	V5_BLAST_0.9SELF0.4OUT-REDO4-Cluster_163409	V5_UCLUSTfixed_0.90-Cluster_96830	-	-	-	-
ORF ERR493428_1 (paired) trimmed (paired) merged contig 3419 ORF complement(745..1149) (+1)	Maldo_seq19841	-		-	Y (0.922 | 1-30)	C	1	V5_BLAST_0.9SELF0.4OUT-REDO4-Cluster_61350	V5_UCLUSTfixed_0.90-Cluster_56387	-	-	-	-
ORF ERR493428_1 (paired) trimmed (paired) merged contig 3425 ORF 123..1766 (+1)	Maldo_seq19843	MDP0000258995	P:GO:0055114; F:GO:0016491	F:GO:0003824;P:GO:0008152;P:GO:0044710	Y (0.998 | 1-41)	C	1	V5_BLAST_0.9SELF0.4OUT-REDO4-Cluster_164072	V5_UCLUSTfixed_0.90-Cluster_97562	-	-	-	-
ORF ERR493428_1 (paired) trimmed (paired) merged contig 3456 ORF 181..723 (+1)	Maldo_seq19845	-	F:GO:0046872; P:GO:0030001	F:GO:0005488;P:GO:0006810	Y (1.0 | 1-41)	C	1	V5_BLAST_0.9SELF0.4OUT-REDO4-Cluster_156331	V5_UCLUSTfixed_0.90-Cluster_91405	-	-	-	-
ORF ERR493428_1 (paired) trimmed (paired) merged contig 3475 ORF complement(193..897) (+1)	Maldo_seq19848	MDP0000182948	F:GO:0016779; P:GO:0009058; C:GO:0009349; P:GO:0009231	C:GO:0005623;P:GO:0009058;P:GO:0044763;F:GO:0016740;P:GO:0044711;P:GO:0009987	Y (0.881 | 1-56)	C	1	V5_BLAST_0.9SELF0.4OUT-REDO4-Cluster_166323	V5_UCLUSTfixed_0.90-Cluster_99620	-	-	-	-
ORF ERR493428_1 (paired) trimmed (paired) merged contig 3525 ORF 404..880 (+1)	Maldo_seq19851	-		-	Y (0.985 | 1-72)	C	1	V5_BLAST_0.9SELF0.4OUT-REDO4-Cluster_61354	V5_UCLUSTfixed_0.90-Cluster_56490	-	-	-	-
ORF ERR493428_1 (paired) trimmed (paired) merged contig 3574 ORF 146..1018 (+1)	Maldo_seq19854	-	P:GO:0006508; F:GO:0004252	P:GO:0019538;F:GO:0016787	Y (0.998 | 1-40)	C	1	V5_BLAST_0.9SELF0.4OUT-REDO4-Cluster_163510	V5_UCLUSTfixed_0.90-Cluster_96951	-	-	-	-
ORF ERR493428_1 (paired) trimmed (paired) merged contig 3585 ORF complement(230..1996) (+1)	Maldo_seq19855	MDP0000664781		-	Y (0.941 | 1-21)	C	1	V5_BLAST_0.9SELF0.4OUT-REDO4-Cluster_165674	V5_UCLUSTfixed_0.90-Cluster_99049	-	-	-	-
ORF ERR493428_1 (paired) trimmed (paired) merged contig 3588 ORF 388..885 (+1)	Maldo_seq19856	MDP0000941318		-	Y (0.996 | 1-34)	C	1	V5_BLAST_0.9SELF0.4OUT-REDO4-Cluster_165319	V5_UCLUSTfixed_0.90-Cluster_98731	-	-	-	-
ORF ERR493428_1 (paired) trimmed (paired) merged contig 3598 ORF 733..1353 (+1)	Maldo_seq19857	-		-	Y (0.992 | 1-90)	C	1	V5_BLAST_0.9SELF0.4OUT-REDO4-Cluster_61356	V5_UCLUSTfixed_0.90-Cluster_56945	-	-	-	-
ORF ERR493428_1 (paired) trimmed (paired) merged contig 3614 ORF 20..2215 (+1)	Maldo_seq19860	-	F:GO:0004820; F:GO:0005524; P:GO:0006426; C:GO:0005737	F:GO:0000166;F:GO:0003824;C:GO:0005737;P:GO:0006139;P:GO:0006412	Y (0.979 | 1-38)	C	1	V5_BLAST_0.9SELF0.4OUT-REDO4-Cluster_162474	V5_UCLUSTfixed_0.90-Cluster_95885	-	-	-	-
ORF ERR493428_1 (paired) trimmed (paired) merged contig 3618 ORF 1361..1669 (+1)	Maldo_seq19861	-		-	Y (0.96 | 1-54)	C	1	V5_BLAST_0.9SELF0.4OUT-REDO4-Cluster_61357	V5_UCLUSTfixed_0.90-Cluster_56644	-	-	-	-
ORF ERR493428_1 (paired) trimmed (paired) merged contig 3662 ORF complement(414..848) (+1)	Maldo_seq19864	-		-	Y (0.997 | 1-51)	C	1	V5_BLAST_0.9SELF0.4OUT-REDO4-Cluster_61358	V5_UCLUSTfixed_0.90-Cluster_56909	-	-	-	-
ORF ERR493428_1 (paired) trimmed (paired) merged contig 3672 ORF 1453..1866 (+1)	Maldo_seq19866	-		-	Y (0.903 | 1-52)	C	1	V5_BLAST_0.9SELF0.4OUT-REDO4-Cluster_61367	V5_UCLUSTfixed_0.90-Cluster_56391	-	-	-	-
ORF ERR493428_1 (paired) trimmed (paired) merged contig 3686 ORF complement(900..1319) (+1)	Maldo_seq19869	-		-	Y (0.951 | 1-41)	C	1	V5_BLAST_0.9SELF0.4OUT-REDO4-Cluster_61359	V5_UCLUSTfixed_0.90-Cluster_56388	-	-	-	-
ORF ERR493428_1 (paired) trimmed (paired) merged contig 3686 ORF complement(294..653) (+1)	Maldo_seq19870	-		-	Y (0.987 | 1-28)	C	1	V5_BLAST_0.9SELF0.4OUT-REDO4-Cluster_61360	V5_UCLUSTfixed_0.90-Cluster_56889	-	-	-	-
ORF ERR493428_1 (paired) trimmed (paired) merged contig 3717 ORF 1115..1450 (+1)	Maldo_seq19874	-		-	Y (0.999 | 1-61)	C	1	V5_BLAST_0.9SELF0.4OUT-REDO4-Cluster_61362	V5_UCLUSTfixed_0.90-Cluster_102360	-	-	-	-
ORF ERR493428_1 (paired) trimmed (paired) merged contig 3744 ORF complement(267..671) (+1)	Maldo_seq19879	-		-	Y (0.993 | 1-44)	C	1	V5_BLAST_0.9SELF0.4OUT-REDO4-Cluster_61363	V5_UCLUSTfixed_0.90-Cluster_58764	-	-	-	-
ORF ERR493428_1 (paired) trimmed (paired) merged contig 3773 ORF 135..797 (+1)	Maldo_seq19881	-	P:GO:0008152; F:GO:0016671	F:GO:0003824;P:GO:0008152	Y (0.989 | 1-47)	C	1	V5_BLAST_0.9SELF0.4OUT-REDO4-Cluster_169542	V5_UCLUSTfixed_0.90-Cluster_102305	-	-	-	-
ORF ERR493428_1 (paired) trimmed (paired) merged contig 3773 ORF complement(282..740) (+1)	Maldo_seq19882	-		-	Y (0.825 | 1-34)	C	1	V5_BLAST_0.9SELF0.4OUT-REDO4-Cluster_61364	V5_UCLUSTfixed_0.90-Cluster_56389	-	-	-	-
ORF ERR493428_1 (paired) trimmed (paired) merged contig 3802 ORF 45..2039 (+1)	Maldo_seq19887	MDP0000715451	F:GO:0030976; F:GO:0000287; F:GO:0003824	F:GO:0003824;F:GO:0005488	Y (0.997 | 1-58)	C	1	V5_BLAST_0.9SELF0.4OUT-REDO4-Cluster_165373	V5_UCLUSTfixed_0.90-Cluster_98818	-	-	-	-
ORF ERR493428_1 (paired) trimmed (paired) merged contig 3834 ORF complement(316..1176) (+1)	Maldo_seq19892	-	F:GO:0004656; F:GO:0031418; F:GO:0005506; P:GO:0019511; P:GO:0055114	F:GO:0003824;P:GO:0006464;F:GO:0030246	Y (0.999 | 1-35)	C	1	V5_BLAST_0.9SELF0.4OUT-REDO4-Cluster_169541	V5_UCLUSTfixed_0.90-Cluster_102304	-	UniqueCluster_1833	-	X
ORF ERR493428_1 (paired) trimmed (paired) merged contig 3858 ORF 1446..2039 (+1)	Maldo_seq19895	-		-	Y (0.875 | 1-88)	C	1	V5_BLAST_0.9SELF0.4OUT-REDO4-Cluster_61367	V5_UCLUSTfixed_0.90-Cluster_56391	-	-	-	-
ORF ERR493428_1 (paired) trimmed (paired) merged contig 3867 ORF 91..1080 (+1)	Maldo_seq19897	MDP0000346933		-	Y (1.0 | 1-41)	C	1	V5_BLAST_0.9SELF0.4OUT-REDO4-Cluster_164524	V5_UCLUSTfixed_0.90-Cluster_97112	-	-	-	-
ORF ERR493428_1 (paired) trimmed (paired) merged contig 3867 ORF complement(75..1001) (+1)	Maldo_seq19898	-		-	Y (0.607 | 1-81)	C	1	V5_BLAST_0.9SELF0.4OUT-REDO4-Cluster_61368	V5_UCLUSTfixed_0.90-Cluster_23343	-	-	-	-
ORF ERR493428_1 (paired) trimmed (paired) merged contig 3875 ORF 216..842 (+1)	Maldo_seq19901	MDP0000289822	F:GO:0016787	F:GO:0016787	Y (0.988 | 1-26)	C	1	V5_BLAST_0.9SELF0.4OUT-REDO4-Cluster_168454	V5_UCLUSTfixed_0.90-Cluster_101371	-	-	-	-
ORF ERR493428_1 (paired) trimmed (paired) merged contig 3915 ORF 139..837 (+1)	Maldo_seq19904	MDP0000208621	C:GO:0019898; P:GO:0015979; C:GO:0009654; C:GO:0009523; F:GO:0005509	C:GO:0016020;P:GO:0015979;F:GO:0005488;C:GO:0009579	Y (0.997 | 1-51)	C	1	V5_BLAST_0.9SELF0.4OUT-REDO4-Cluster_170768	V5_UCLUSTfixed_0.90-Cluster_98002	-	-	-	-
ORF ERR493428_1 (paired) trimmed (paired) merged contig 3922 ORF complement(337..1119) (+1)	Maldo_seq19905	-	C:GO:0016020	C:GO:0016020	Y (1.0 | 1-41)	C	1	V5_BLAST_0.9SELF0.4OUT-REDO4-Cluster_164444	V5_UCLUSTfixed_0.90-Cluster_97926	-	-	-	-
ORF ERR493428_1 (paired) trimmed (paired) merged contig 3927 ORF complement(126..815) (+1)	Maldo_seq19909	-	C:GO:0016021; P:GO:0015979; C:GO:0009538	C:GO:0016020;P:GO:0015979;C:GO:0009579	Y (0.999 | 1-29)	C	1	V5_BLAST_0.9SELF0.4OUT-REDO4-Cluster_164425	V5_UCLUSTfixed_0.90-Cluster_97910	-	-	-	-
ORF ERR493428_1 (paired) trimmed (paired) merged contig 3944 ORF complement(137..1432) (+1)	Maldo_seq19911	MDP0000257140		-	Y (0.999 | 1-63)	C	1	V5_BLAST_0.9SELF0.4OUT-REDO4-Cluster_168561	V5_UCLUSTfixed_0.90-Cluster_101477	-	-	-	-
ORF ERR493428_1 (paired) trimmed (paired) merged contig 3945 ORF 2141..2539 (+1)	Maldo_seq19912	-		-	Y (0.915 | 1-27)	C	1	V5_BLAST_0.9SELF0.4OUT-REDO4-Cluster_61371	V5_UCLUSTfixed_0.90-Cluster_23344	-	-	-	-
ORF ERR493428_1 (paired) trimmed (paired) merged contig 3945 ORF complement(1414..2703) (+1)	Maldo_seq19913	-		-	Y (0.999 | 1-56)	C	1	V5_BLAST_0.9SELF0.4OUT-REDO4-Cluster_168561	V5_UCLUSTfixed_0.90-Cluster_101477	-	-	-	-
ORF ERR493428_1 (paired) trimmed (paired) merged contig 3969 ORF complement(134..823) (+1)	Maldo_seq19915	MDP0000122042	P:GO:0015979; C:GO:0009538; C:GO:0009522	C:GO:0016020;P:GO:0015979;C:GO:0009579	Y (0.998 | 1-41)	C	1	V5_BLAST_0.9SELF0.4OUT-REDO4-Cluster_164425	V5_UCLUSTfixed_0.90-Cluster_97910	-	-	-	-
ORF ERR493428_1 (paired) trimmed (paired) merged contig 3977 ORF 49..654 (+1)	Maldo_seq19917	-	F:GO:0052841; F:GO:0052842; C:GO:0016020	C:GO:0016020;F:GO:0016787	Y (0.88 | 1-52)	C	1	V5_BLAST_0.9SELF0.4OUT-REDO4-Cluster_168454	V5_UCLUSTfixed_0.90-Cluster_101371	-	-	-	-
ORF ERR493428_1 (paired) trimmed (paired) merged contig 3997 ORF 281..634 (+1)	Maldo_seq19920	MDP0000333337		-	Y (0.9 | 1-81)	C	1	V5_BLAST_0.9SELF0.4OUT-REDO4-Cluster_61372	V5_UCLUSTfixed_0.90-Cluster_57106	-	-	-	-
ORF ERR493428_1 (paired) trimmed (paired) merged contig 4003 ORF 22..1002 (+1)	Maldo_seq19921	MDP0000673185	F:GO:0046872	F:GO:0005488	Y (0.965 | 1-52)	C	1	V5_BLAST_0.9SELF0.4OUT-REDO4-Cluster_169804	V5_UCLUSTfixed_0.90-Cluster_96236	-	-	-	-
ORF ERR493428_1 (paired) trimmed (paired) merged contig 4006 ORF 1126..1599 (+1)	Maldo_seq19922	-		-	Y (0.935 | 1-89)	C	1	V5_BLAST_0.9SELF0.4OUT-REDO4-Cluster_61373	V5_UCLUSTfixed_0.90-Cluster_59721	-	-	-	-
ORF ERR493428_1 (paired) trimmed (paired) merged contig 4024 ORF 31..2565 (+1)	Maldo_seq19925	MDP0000152719		-	Y (0.972 | 1-32)	C	1	V5_BLAST_0.9SELF0.4OUT-REDO4-Cluster_163815	V5_UCLUSTfixed_0.90-Cluster_97290	-	-	-	-
ORF ERR493428_1 (paired) trimmed (paired) merged contig 4078 ORF complement(106..1638) (+1)	Maldo_seq19927	MDP0000203189		-	Y (0.759 | 1-66)	C	1	V5_BLAST_0.9SELF0.4OUT-REDO4-Cluster_162494	V5_UCLUSTfixed_0.90-Cluster_95909	-	-	-	-
ORF ERR493428_1 (paired) trimmed (paired) merged contig 4094 ORF 741..1052 (+1)	Maldo_seq19928	-		-	Y (0.894 | 1-88)	C	1	V5_BLAST_0.9SELF0.4OUT-REDO4-Cluster_61401	V5_UCLUSTfixed_0.90-Cluster_56400	-	-	-	-
ORF ERR493428_1 (paired) trimmed (paired) merged contig 4102 ORF 657..983 (+1)	Maldo_seq19929	-		-	Y (0.993 | 1-58)	C	1	V5_BLAST_0.9SELF0.4OUT-REDO4-Cluster_61374	V5_UCLUSTfixed_0.90-Cluster_56392	-	-	-	-
ORF ERR493428_1 (paired) trimmed (paired) merged contig 4120 ORF 239..1288 (+1)	Maldo_seq19931	MDP0000279281	P:GO:0008152	P:GO:0008152	Y (0.997 | 1-21)	C	1	V5_BLAST_0.9SELF0.4OUT-REDO4-Cluster_164592	V5_UCLUSTfixed_0.90-Cluster_59814	-	-	-	-
ORF ERR493428_1 (paired) trimmed (paired) merged contig 4123 ORF complement(1108..3177) (+1)	Maldo_seq19932	-	P:GO:0008152; F:GO:0051539; F:GO:0003994	F:GO:0003824;P:GO:0008152;F:GO:0005488	Y (0.995 | 1-41)	C	1	V5_BLAST_0.9SELF0.4OUT-REDO4-Cluster_164592	V5_UCLUSTfixed_0.90-Cluster_96846	-	-	-	-
ORF ERR493428_1 (paired) trimmed (paired) merged contig 4128 ORF complement(2150..2476) (+1)	Maldo_seq19933	-		-	Y (0.992 | 1-43)	C	1	V5_BLAST_0.9SELF0.4OUT-REDO4-Cluster_61376	V5_UCLUSTfixed_0.90-Cluster_56392	-	-	-	-
ORF ERR493428_1 (paired) trimmed (paired) merged contig 4137 ORF complement(144..1202) (+1)	Maldo_seq19934	MDP0000291335		-	Y (0.868 | 1-75)	C	1	V5_BLAST_0.9SELF0.4OUT-REDO4-Cluster_61377	V5_UCLUSTfixed_0.90-Cluster_59019	-	-	-	-
ORF ERR493428_1 (paired) trimmed (paired) merged contig 4138 ORF complement(327..701) (+1)	Maldo_seq19935	-		-	Y (0.869 | 1-67)	C	1	V5_BLAST_0.9SELF0.4OUT-REDO4-Cluster_61378	V5_UCLUSTfixed_0.90-Cluster_57348	-	-	-	-
ORF ERR493428_1 (paired) trimmed (paired) merged contig 4164 ORF complement(914..2698) (+1)	Maldo_seq19939	MDP0000194779	P:GO:0006355; C:GO:0005739; F:GO:0003690	F:GO:0003677;C:GO:0005739;P:GO:0009058;P:GO:0006139	Y (0.745 | 1-59)	C	1	V5_BLAST_0.9SELF0.4OUT-REDO4-Cluster_167406	V5_UCLUSTfixed_0.90-Cluster_100544	-	-	-	-
ORF ERR493428_1 (paired) trimmed (paired) merged contig 4183 ORF 2097..2528 (+1)	Maldo_seq19940	-		-	Y (0.811 | 1-44)	C	1	V5_BLAST_0.9SELF0.4OUT-REDO4-Cluster_61380	V5_UCLUSTfixed_0.90-Cluster_56393	-	-	-	-
ORF ERR493428_1 (paired) trimmed (paired) merged contig 4215 ORF 1328..1657 (+1)	Maldo_seq19941	-		-	Y (0.997 | 1-58)	C	1	V5_BLAST_0.9SELF0.4OUT-REDO4-Cluster_62344	V5_UCLUSTfixed_0.90-Cluster_102360	-	-	-	-
ORF ERR493428_1 (paired) trimmed (paired) merged contig 4217 ORF complement(153..1457) (+1)	Maldo_seq19942	MDP0000248123		-	Y (0.958 | 1-26)	C	1	V5_BLAST_0.9SELF0.4OUT-REDO4-Cluster_167898	V5_UCLUSTfixed_0.90-Cluster_96409	-	-	-	-
ORF ERR493428_1 (paired) trimmed (paired) merged contig 4231 ORF 548..898 (+1)	Maldo_seq19944	-	C:GO:0005739	C:GO:0005739	Y (1.0 | 1-81)	C	1	V5_BLAST_0.9SELF0.4OUT-REDO4-Cluster_61381	V5_UCLUSTfixed_0.90-Cluster_56605	-	-	-	-
ORF ERR493428_1 (paired) trimmed (paired) merged contig 4236 ORF 1036..1380 (+1)	Maldo_seq19945	-		-	Y (0.995 | 1-74)	C	1	V5_BLAST_0.9SELF0.4OUT-REDO4-Cluster_61382	V5_UCLUSTfixed_0.90-Cluster_56734	-	-	-	-
ORF ERR493428_1 (paired) trimmed (paired) merged contig 4267 ORF 283..1134 (+1)	Maldo_seq19949	MDP0000132360	C:GO:0016020; P:GO:0009765	P:GO:0006091;C:GO:0016020;P:GO:0015979	Y (0.995 | 1-32)	C	1	V5_BLAST_0.9SELF0.4OUT-REDO4-Cluster_129104	V5_UCLUSTfixed_0.90-Cluster_97742	-	-	-	-
ORF ERR493428_1 (paired) trimmed (paired) merged contig 4285 ORF 105..950 (+1)	Maldo_seq19951	-	P:GO:0006508; F:GO:0004176	P:GO:0019538;F:GO:0016787	Y (0.999 | 1-61)	C	1	V5_BLAST_0.9SELF0.4OUT-REDO4-Cluster_163298	V5_UCLUSTfixed_0.90-Cluster_96734	-	-	-	-
ORF ERR493428_1 (paired) trimmed (paired) merged contig 4288 ORF complement(999..1370) (+1)	Maldo_seq19952	-		-	Y (0.992 | 1-28)	C	1	V5_BLAST_0.9SELF0.4OUT-REDO4-Cluster_61385	V5_UCLUSTfixed_0.90-Cluster_56395	-	-	-	-
ORF ERR493428_1 (paired) trimmed (paired) merged contig 4311 ORF 174..953 (+1)	Maldo_seq19955	-	F:GO:0003755; P:GO:0000413; P:GO:0006457	F:GO:0003824;P:GO:0006464	Y (1.0 | 1-60)	C	1	V5_BLAST_0.9SELF0.4OUT-REDO4-Cluster_164071	V5_UCLUSTfixed_0.90-Cluster_102507	-	-	-	-
ORF ERR493428_1 (paired) trimmed (paired) merged contig 4312 ORF complement(278..1057) (+1)	Maldo_seq19956	-	F:GO:0003755; P:GO:0000413; P:GO:0006457	F:GO:0003824;P:GO:0006464	Y (1.0 | 1-41)	C	1	V5_BLAST_0.9SELF0.4OUT-REDO4-Cluster_164071	V5_UCLUSTfixed_0.90-Cluster_102507	-	-	-	-
ORF ERR493428_1 (paired) trimmed (paired) merged contig 4315 ORF complement(2537..3100) (+1)	Maldo_seq19957	MDP0000314632	P:GO:0055114; F:GO:0016655	F:GO:0003824;P:GO:0008152;P:GO:0044710	Y (1.0 | 1-21)	C	1	V5_BLAST_0.9SELF0.4OUT-REDO4-Cluster_162388	V5_UCLUSTfixed_0.90-Cluster_95802	-	-	-	-
ORF ERR493428_1 (paired) trimmed (paired) merged contig 4321 ORF 1675..2046 (+1)	Maldo_seq19958	-		-	Y (0.987 | 1-27)	C	1	V5_BLAST_0.9SELF0.4OUT-REDO4-Cluster_61385	V5_UCLUSTfixed_0.90-Cluster_56395	-	-	-	-
ORF ERR493428_1 (paired) trimmed (paired) merged contig 4325 ORF 160..1554 (+1)	Maldo_seq19959	-	C:GO:0009570; F:GO:0030170; F:GO:0042802; F:GO:0080130; C:GO:0005739; C:GO:0010319; C:GO:0048046; C:GO:0009941; P:GO:0006520; P:GO:0009058; F:GO:0004069	F:GO:0005515;C:GO:0005739;P:GO:0044763;P:GO:0009058;F:GO:0016740;C:GO:0005576;C:GO:0009536;P:GO:0009987	Y (0.998 | 1-61)	C	1	V5_BLAST_0.9SELF0.4OUT-REDO4-Cluster_159058	V5_UCLUSTfixed_0.90-Cluster_99911	-	-	-	-
ORF ERR493428_1 (paired) trimmed (paired) merged contig 4328 ORF 275..643 (+1)	Maldo_seq19960	-		-	Y (0.999 | 1-71)	C	1	V5_BLAST_0.9SELF0.4OUT-REDO4-Cluster_61386	V5_UCLUSTfixed_0.90-Cluster_57415	-	-	-	-
ORF ERR493428_1 (paired) trimmed (paired) merged contig 4331 ORF complement(256..1371) (+1)	Maldo_seq19961	MDP0000199442		-	Y (0.982 | 1-39)	C	1	V5_BLAST_0.9SELF0.4OUT-REDO4-Cluster_165604	V5_UCLUSTfixed_0.90-Cluster_98990	-	-	-	-
ORF ERR493428_1 (paired) trimmed (paired) merged contig 4335 ORF 34..2550 (+1)	Maldo_seq19962	-	P:GO:0005978; F:GO:0003844; F:GO:0043169; F:GO:0004553	P:GO:0005975;P:GO:0006091;P:GO:0009058;P:GO:0044711;F:GO:0016740;F:GO:0005488;P:GO:0044723;F:GO:0016787	Y (0.986 | 1-67)	C	1	V5_BLAST_0.9SELF0.4OUT-REDO4-Cluster_165778	V5_UCLUSTfixed_0.90-Cluster_96637	-	-	-	-
ORF ERR493428_1 (paired) trimmed (paired) merged contig 4367 ORF 699..1019 (+1)	Maldo_seq19964	-		-	Y (0.864 | 1-61)	C	1	V5_BLAST_0.9SELF0.4OUT-REDO4-Cluster_61387	V5_UCLUSTfixed_0.90-Cluster_56499	-	-	-	-
ORF ERR493428_1 (paired) trimmed (paired) merged contig 4368 ORF 164..1978 (+1)	Maldo_seq19965	-	F:GO:0005524; C:GO:0005737; P:GO:0042026	F:GO:0000166;C:GO:0005737;P:GO:0009987	Y (1.0 | 1-51)	C	1	V5_BLAST_0.9SELF0.4OUT-REDO4-Cluster_166767	V5_UCLUSTfixed_0.90-Cluster_101880	-	-	-	-
ORF ERR493428_1 (paired) trimmed (paired) merged contig 4407 ORF complement(301..1137) (+1)	Maldo_seq19967	MDP0000624784	F:GO:0043565; P:GO:0006355; F:GO:0003700; F:GO:0003677; C:GO:0005634	F:GO:0003677;C:GO:0005634;F:GO:0003700;P:GO:0009058;P:GO:0006139	Y (0.998 | 1-22)	C	1	V5_BLAST_0.9SELF0.4OUT-REDO4-Cluster_164480	V5_UCLUSTfixed_0.90-Cluster_97960	-	-	-	-
ORF ERR493428_1 (paired) trimmed (paired) merged contig 4408 ORF complement(477..971) (+1)	Maldo_seq19968	MDP0000589864	P:GO:0015979; F:GO:0051539; F:GO:0016992; P:GO:0009107	P:GO:0006629;P:GO:0015979;P:GO:0009058;F:GO:0005488;F:GO:0016740;P:GO:0044711	Y (1.0 | 1-61)	C	1	V5_BLAST_0.9SELF0.4OUT-REDO4-Cluster_162548	V5_UCLUSTfixed_0.90-Cluster_95961	-	-	-	-
ORF ERR493428_1 (paired) trimmed (paired) merged contig 4409 ORF complement(370..876) (+1)	Maldo_seq19969	MDP0000795863	P:GO:0015979; F:GO:0051539; F:GO:0016992; P:GO:0009107	P:GO:0006629;P:GO:0015979;P:GO:0009058;F:GO:0005488;F:GO:0016740;P:GO:0044711	Y (0.997 | 1-66)	C	1	V5_BLAST_0.9SELF0.4OUT-REDO4-Cluster_162548	V5_UCLUSTfixed_0.90-Cluster_95961	-	-	-	-
ORF ERR493428_1 (paired) trimmed (paired) merged contig 4429 ORF complement(131..817) (+1)	Maldo_seq19972	-		-	Y (0.916 | 1-90)	C	1	V5_BLAST_0.9SELF0.4OUT-REDO4-Cluster_61388	V5_UCLUSTfixed_0.90-Cluster_85094	-	-	-	-
ORF ERR493428_1 (paired) trimmed (paired) merged contig 4439 ORF complement(848..1252) (+1)	Maldo_seq19974	-		-	Y (0.965 | 1-24)	C	1	V5_BLAST_0.9SELF0.4OUT-REDO4-Cluster_61389	V5_UCLUSTfixed_0.90-Cluster_56396	-	-	-	-
ORF ERR493428_1 (paired) trimmed (paired) merged contig 4480 ORF 763..2856 (+1)	Maldo_seq19977	MDP0000780534	F:GO:0005515	F:GO:0005515	Y (0.984 | 1-24)	C	1	V5_BLAST_0.9SELF0.4OUT-REDO4-Cluster_165442	V5_UCLUSTfixed_0.90-Cluster_90792	-	-	-	-
ORF ERR493428_1 (paired) trimmed (paired) merged contig 4485 ORF complement(812..1234) (+1)	Maldo_seq19979	-		-	Y (0.96 | 1-69)	C	1	V5_BLAST_0.9SELF0.4OUT-REDO4-Cluster_61390	V5_UCLUSTfixed_0.90-Cluster_56397	-	-	-	-
ORF ERR493428_1 (paired) trimmed (paired) merged contig 4490 ORF 178..2784 (+1)	Maldo_seq19981	MDP0000292954		-	Y (0.978 | 1-79)	C	1	V5_BLAST_0.9SELF0.4OUT-REDO4-Cluster_164063	V5_UCLUSTfixed_0.90-Cluster_97556	-	-	-	-
ORF ERR493428_1 (paired) trimmed (paired) merged contig 4497 ORF 194..790 (+1)	Maldo_seq19982	MDP0000713652		-	Y (0.988 | 1-60)	C	1	V5_BLAST_0.9SELF0.4OUT-REDO4-Cluster_163151	V5_UCLUSTfixed_0.90-Cluster_73434	-	-	-	-
ORF ERR493428_1 (paired) trimmed (paired) merged contig 4534 ORF complement(354..1271) (+1)	Maldo_seq19987	-	C:GO:0009570; P:GO:0006749; P:GO:0010731; F:GO:0004364	P:GO:0006464;F:GO:0016740;C:GO:0009536	Y (0.994 | 1-21)	C	1	V5_BLAST_0.9SELF0.4OUT-REDO4-Cluster_163925	V5_UCLUSTfixed_0.90-Cluster_97398	-	-	-	-
ORF ERR493428_1 (paired) trimmed (paired) merged contig 4578 ORF 286..1617 (+1)	Maldo_seq19991	MDP0000029382	P:GO:0006629	P:GO:0006629	Y (0.999 | 1-25)	C	1	V5_BLAST_0.9SELF0.4OUT-REDO4-Cluster_155133	V5_UCLUSTfixed_0.90-Cluster_90677	-	-	-	-
ORF ERR493428_1 (paired) trimmed (paired) merged contig 4580 ORF complement(73..1944) (+1)	Maldo_seq19992	MDP0000948690	C:GO:0016021; P:GO:0006810; F:GO:0005524; F:GO:0005471	F:GO:0000166;C:GO:0016020;P:GO:0006810;F:GO:0005215	Y (0.998 | 1-41)	C	1	V5_BLAST_0.9SELF0.4OUT-REDO4-Cluster_167960	V5_UCLUSTfixed_0.90-Cluster_97853	-	-	-	-
ORF ERR493428_1 (paired) trimmed (paired) merged contig 4581 ORF complement(322..2175) (+1)	Maldo_seq19993	-	F:GO:0005524; F:GO:0005471; C:GO:0016021; P:GO:0015867; P:GO:0015866	F:GO:0000166;C:GO:0016020;P:GO:0044765;P:GO:0006810;F:GO:0005215	Y (0.999 | 1-41)	C	1	V5_BLAST_0.9SELF0.4OUT-REDO4-Cluster_167960	V5_UCLUSTfixed_0.90-Cluster_97853	-	-	-	-
ORF ERR493428_1 (paired) trimmed (paired) merged contig 4593 ORF complement(538..1140) (+1)	Maldo_seq19996	-	C:GO:0009507; F:GO:0046872; F:GO:0009055; P:GO:0022900; F:GO:0051537	P:GO:0006091;F:GO:0005488;C:GO:0009536	Y (0.944 | 1-57)	C	1	V5_BLAST_0.9SELF0.4OUT-REDO4-Cluster_163520	V5_UCLUSTfixed_0.90-Cluster_96964	-	-	-	-
ORF ERR493428_1 (paired) trimmed (paired) merged contig 4627 ORF 1378..1710 (+1)	Maldo_seq20000	-		-	Y (0.987 | 1-28)	C	1	V5_BLAST_0.9SELF0.4OUT-REDO4-Cluster_61393	V5_UCLUSTfixed_0.90-Cluster_56504	-	-	-	-
ORF ERR493428_1 (paired) trimmed (paired) merged contig 4628 ORF 1734..2066 (+1)	Maldo_seq20001	-		-	Y (0.975 | 1-28)	C	1	V5_BLAST_0.9SELF0.4OUT-REDO4-Cluster_61393	V5_UCLUSTfixed_0.90-Cluster_56504	-	-	-	-
ORF ERR493428_1 (paired) trimmed (paired) merged contig 4629 ORF complement(380..1741) (+1)	Maldo_seq20002	-		-	Y (0.806 | 1-33)	C	1	V5_BLAST_0.9SELF0.4OUT-REDO4-Cluster_154387	V5_UCLUSTfixed_0.90-Cluster_90168	-	-	-	-
ORF ERR493428_1 (paired) trimmed (paired) merged contig 4647 ORF 1498..1911 (+1)	Maldo_seq20003	-		-	Y (0.996 | 1-32)	C	1	V5_BLAST_0.9SELF0.4OUT-REDO4-Cluster_61394	V5_UCLUSTfixed_0.90-Cluster_23346	-	-	-	-
ORF ERR493428_1 (paired) trimmed (paired) merged contig 4649 ORF 189..1805 (+1)	Maldo_seq20004	-	P:GO:0090502; F:GO:0003723; F:GO:0004525; P:GO:0006396	F:GO:0003723;F:GO:0004518	Y (0.996 | 1-52)	C	1	V5_BLAST_0.9SELF0.4OUT-REDO4-Cluster_164108	V5_UCLUSTfixed_0.90-Cluster_97597	-	-	-	-
ORF ERR493428_1 (paired) trimmed (paired) merged contig 4652 ORF 391..933 (+1)	Maldo_seq20006	MDP0000369898		-	Y (0.935 | 1-34)	C	1	V5_BLAST_0.9SELF0.4OUT-REDO4-Cluster_61395	V5_UCLUSTfixed_0.90-Cluster_58672	-	-	-	-
ORF ERR493428_1 (paired) trimmed (paired) merged contig 4684 ORF 178..1002 (+1)	Maldo_seq20011	MDP0000258983		-	Y (0.993 | 1-23)	C	1	V5_BLAST_0.9SELF0.4OUT-REDO4-Cluster_164370	V5_UCLUSTfixed_0.90-Cluster_58042	-	-	-	-
ORF ERR493428_1 (paired) trimmed (paired) merged contig 4693 ORF complement(843..1601) (+1)	Maldo_seq20012	MDP0000242152	C:GO:0016020	C:GO:0016020	Y (0.958 | 1-50)	C	1	V5_BLAST_0.9SELF0.4OUT-REDO4-Cluster_163858	V5_UCLUSTfixed_0.90-Cluster_97096	-	-	-	-
ORF ERR493428_1 (paired) trimmed (paired) merged contig 4706 ORF complement(563..919) (+1)	Maldo_seq20014	-	C:GO:0005634; F:GO:0003700; P:GO:0006355; F:GO:0043565	C:GO:0005634;F:GO:0003677;F:GO:0003700;P:GO:0009058;P:GO:0006139	Y (0.959 | 1-25)	C	1	V5_BLAST_0.9SELF0.4OUT-REDO4-Cluster_61397	V5_UCLUSTfixed_0.90-Cluster_23347	-	-	-	-
ORF ERR493428_1 (paired) trimmed (paired) merged contig 4710 ORF 159..548 (+1)	Maldo_seq20015	-	P:GO:0009772; C:GO:0010319; C:GO:0009941; P:GO:0009773; C:GO:0010287; P:GO:0009735; P:GO:0015986; C:GO:0009535; F:GO:0046933	P:GO:0006091;P:GO:0009058;P:GO:0044711;P:GO:0044765;P:GO:0006139;P:GO:0006810;C:GO:0009536;F:GO:0005215;C:GO:0009579;P:GO:0009719;C:GO:0016020;P:GO:0015979;F:GO:0016787	Y (0.99 | 1-28)	C	1	V5_BLAST_0.9SELF0.4OUT-REDO4-Cluster_163322	V5_UCLUSTfixed_0.90-Cluster_96754	-	-	-	-
ORF ERR493428_1 (paired) trimmed (paired) merged contig 4746 ORF 111..2075 (+1)	Maldo_seq20017	-	C:GO:0009570; F:GO:0000287; F:GO:0005525; C:GO:0009706; P:GO:0009793; F:GO:0003924; P:GO:0010027; P:GO:0006364; P:GO:0009658	F:GO:0000166;P:GO:0009790;C:GO:0016020;P:GO:0009791;P:GO:0016043;P:GO:0006139;C:GO:0009536;P:GO:0000003;F:GO:0016787	Y (1.0 | 1-23)	C	1	V5_BLAST_0.9SELF0.4OUT-REDO4-Cluster_163794	V5_UCLUSTfixed_0.90-Cluster_97259	-	-	-	-
ORF ERR493428_1 (paired) trimmed (paired) merged contig 4765 ORF complement(1329..1838) (+1)	Maldo_seq20019	-	F:GO:0005506; C:GO:0016021	C:GO:0016020;F:GO:0005488	Y (0.988 | 1-71)	C	1	V5_BLAST_0.9SELF0.4OUT-REDO4-Cluster_157039	V5_UCLUSTfixed_0.90-Cluster_91831	-	-	-	-
ORF ERR493428_1 (paired) trimmed (paired) merged contig 4793 ORF 238..936 (+1)	Maldo_seq20021	-		-	Y (0.951 | 1-40)	C	1	V5_BLAST_0.9SELF0.4OUT-REDO4-Cluster_67215	V5_UCLUSTfixed_0.90-Cluster_73467	-	-	-	-
ORF ERR493428_1 (paired) trimmed (paired) merged contig 4804 ORF complement(166..723) (+1)	Maldo_seq20023	-		-	Y (0.985 | 1-69)	C	1	V5_BLAST_0.9SELF0.4OUT-REDO4-Cluster_61398	V5_UCLUSTfixed_0.90-Cluster_56399	-	-	-	-
ORF ERR493428_1 (paired) trimmed (paired) merged contig 4805 ORF complement(676..1461) (+1)	Maldo_seq20024	-	F:GO:0003755; C:GO:0031977; P:GO:0000413; P:GO:0006457; C:GO:0009535	F:GO:0003824;C:GO:0016020;P:GO:0006464;C:GO:0009536;C:GO:0009579	Y (0.997 | 1-48)	C	1	V5_BLAST_0.9SELF0.4OUT-REDO4-Cluster_164665	V5_UCLUSTfixed_0.90-Cluster_98137	-	-	-	-
ORF ERR493428_1 (paired) trimmed (paired) merged contig 4839 ORF 290..3148 (+1)	Maldo_seq20029	-	F:GO:0008184; P:GO:0005975; F:GO:0030170	P:GO:0005975;F:GO:0016740;F:GO:0005488	Y (1.0 | 1-31)	C	1	V5_BLAST_0.9SELF0.4OUT-REDO4-Cluster_164684	V5_UCLUSTfixed_0.90-Cluster_100478	-	-	-	-
ORF ERR493428_1 (paired) trimmed (paired) merged contig 4896 ORF 1..729 (+1)	Maldo_seq20035	-		-	Y (0.99 | 1-22)	C	1	V5_BLAST_0.9SELF0.4OUT-REDO4-Cluster_165910	V5_UCLUSTfixed_0.90-Cluster_90155	-	-	UniqueCluster_2327	X
ORF ERR493428_1 (paired) trimmed (paired) merged contig 4908 ORF complement(169..762) (+1)	Maldo_seq20040	MDP0000310202		-	Y (0.975 | 1-28)	C	1	V5_BLAST_0.9SELF0.4OUT-REDO4-Cluster_160416	V5_UCLUSTfixed_0.90-Cluster_72212	-	UniqueCluster_2259	-	X
ORF ERR493428_1 (paired) trimmed (paired) merged contig 4949 ORF 1310..1621 (+1)	Maldo_seq20045	-		-	Y (0.75 | 1-88)	C	1	V5_BLAST_0.9SELF0.4OUT-REDO4-Cluster_61401	V5_UCLUSTfixed_0.90-Cluster_56400	-	-	-	-
ORF ERR493428_1 (paired) trimmed (paired) merged contig 4951 ORF 1587..1904 (+1)	Maldo_seq20046	-		-	Y (0.911 | 1-81)	C	1	V5_BLAST_0.9SELF0.4OUT-REDO4-Cluster_61427	V5_UCLUSTfixed_0.90-Cluster_56409	-	-	-	-
ORF ERR493428_1 (paired) trimmed (paired) merged contig 4952 ORF complement(1503..3038) (+1)	Maldo_seq20047	-	P:GO:0048364; F:GO:0008270; P:GO:0010088	P:GO:0007275;F:GO:0005488	Y (1.0 | 1-41)	C	1	V5_BLAST_0.9SELF0.4OUT-REDO4-Cluster_162761	V5_UCLUSTfixed_0.90-Cluster_96184	-	-	-	-
ORF ERR493428_1 (paired) trimmed (paired) merged contig 4973 ORF 92..703 (+1)	Maldo_seq20049	MDP0000495488	F:GO:0019843; P:GO:0006412; C:GO:0005840; F:GO:0003735	F:GO:0003723;F:GO:0005198;C:GO:0005840;P:GO:0006412	Y (0.995 | 1-51)	C	1	V5_BLAST_0.9SELF0.4OUT-REDO4-Cluster_163489	V5_UCLUSTfixed_0.90-Cluster_73430	-	-	-	-
ORF ERR493428_1 (paired) trimmed (paired) merged contig 4989 ORF complement(534..1901) (+1)	Maldo_seq20052	MDP0000301743		-	Y (0.994 | 1-41)	C	1	V5_BLAST_0.9SELF0.4OUT-REDO4-Cluster_169404	V5_UCLUSTfixed_0.90-Cluster_58619	-	-	-	-
ORF ERR493428_1 (paired) trimmed (paired) merged contig 4998 ORF 1095..1508 (+1)	Maldo_seq20056	-		-	Y (0.995 | 1-34)	C	1	V5_BLAST_0.9SELF0.4OUT-REDO4-Cluster_62772	V5_UCLUSTfixed_0.90-Cluster_56898	-	-	-	-
ORF ERR493428_1 (paired) trimmed (paired) merged contig 5000 ORF 726..1130 (+1)	Maldo_seq20058	-		-	Y (0.969 | 1-28)	C	1	V5_BLAST_0.9SELF0.4OUT-REDO4-Cluster_61402	V5_UCLUSTfixed_0.90-Cluster_56401	-	-	-	-
ORF ERR493428_1 (paired) trimmed (paired) merged contig 5009 ORF complement(4948..5280) (+1)	Maldo_seq20059	-		-	Y (0.912 | 1-26)	C	1	V5_BLAST_0.9SELF0.4OUT-REDO4-Cluster_61403	V5_UCLUSTfixed_0.90-Cluster_56402	-	-	-	-
ORF ERR493428_1 (paired) trimmed (paired) merged contig 5022 ORF complement(1618..2007) (+1)	Maldo_seq20063	-		-	Y (0.996 | 1-52)	C	1	V5_BLAST_0.9SELF0.4OUT-REDO4-Cluster_61405	V5_UCLUSTfixed_0.90-Cluster_56467	-	-	-	-
ORF ERR493428_1 (paired) trimmed (paired) merged contig 5084 ORF 664..993 (+1)	Maldo_seq20068	-		-	Y (0.876 | 1-71)	C	1	V5_BLAST_0.9SELF0.4OUT-REDO4-Cluster_62303	V5_UCLUSTfixed_0.90-Cluster_56700	-	-	-	-
ORF ERR493428_1 (paired) trimmed (paired) merged contig 5098 ORF 134..799 (+1)	Maldo_seq20069	MDP0000258717	P:GO:0055114; F:GO:0046872; P:GO:0006801; P:GO:0071486; P:GO:0034599; C:GO:0009507	P:GO:0009628;P:GO:0008152;F:GO:0005488;P:GO:0044710;P:GO:0009987;P:GO:0006950;C:GO:0009536	Y (0.981 | 1-53)	C	1	V5_BLAST_0.9SELF0.4OUT-REDO4-Cluster_170120	V5_UCLUSTfixed_0.90-Cluster_97476	-	-	-	-
ORF ERR493428_1 (paired) trimmed (paired) merged contig 5105 ORF complement(621..1067) (+1)	Maldo_seq20070	-		-	Y (0.999 | 1-71)	C	1	V5_BLAST_0.9SELF0.4OUT-REDO4-Cluster_61408	V5_UCLUSTfixed_0.90-Cluster_56743	-	-	-	-
ORF ERR493428_1 (paired) trimmed (paired) merged contig 5117 ORF complement(109..1317) (+1)	Maldo_seq20071	MDP0000148186	F:GO:0016301; P:GO:0008152; F:GO:0005524	F:GO:0000166;F:GO:0016301	Y (1.0 | 1-46)	C	1	V5_BLAST_0.9SELF0.4OUT-REDO4-Cluster_163530	V5_UCLUSTfixed_0.90-Cluster_96975	-	-	-	-
ORF ERR493428_1 (paired) trimmed (paired) merged contig 5120 ORF 194..880 (+1)	Maldo_seq20072	-	C:GO:0005623; F:GO:0015035; P:GO:0006662; P:GO:0045454; P:GO:0055114	C:GO:0005623;P:GO:0019725;F:GO:0003824;P:GO:0008152;P:GO:0044710	Y (0.977 | 1-43)	C	1	V5_BLAST_0.9SELF0.4OUT-REDO4-Cluster_162567	V5_UCLUSTfixed_0.90-Cluster_97823	-	-	-	-
ORF ERR493428_1 (paired) trimmed (paired) merged contig 5156 ORF 16..1074 (+1)	Maldo_seq20075	MDP0000307429		-	Y (0.987 | 1-40)	C	1	V5_BLAST_0.9SELF0.4OUT-REDO4-Cluster_163027	V5_UCLUSTfixed_0.90-Cluster_101704	-	-	-	-
ORF ERR493428_1 (paired) trimmed (paired) merged contig 5203 ORF complement(4116..4682) (+1)	Maldo_seq20079	-		-	Y (0.763 | 1-49)	C	1	V5_BLAST_0.9SELF0.4OUT-REDO4-Cluster_61409	V5_UCLUSTfixed_0.90-Cluster_56403	-	-	-	-
ORF ERR493428_1 (paired) trimmed (paired) merged contig 5204 ORF 153..1130 (+1)	Maldo_seq20080	-	P:GO:0090305; F:GO:0004518	F:GO:0004518	Y (0.998 | 1-51)	C	1	V5_BLAST_0.9SELF0.4OUT-REDO4-Cluster_167086	V5_UCLUSTfixed_0.90-Cluster_100274	-	-	-	-
ORF ERR493428_1 (paired) trimmed (paired) merged contig 5211 ORF 151..978 (+1)	Maldo_seq20081	MDP0000260328	F:GO:0003676	F:GO:0003676	Y (0.996 | 1-61)	C	1	V5_BLAST_0.9SELF0.4OUT-REDO4-Cluster_164223	V5_UCLUSTfixed_0.90-Cluster_97701	-	-	-	-
ORF ERR493428_1 (paired) trimmed (paired) merged contig 5240 ORF 1..357 (+1)	Maldo_seq20083	-	P:GO:0065007; P:GO:0044710	P:GO:0044710	Y (1.0 | 1-41)	C	1	V5_BLAST_0.9SELF0.4OUT-REDO4-Cluster_61410	V5_UCLUSTfixed_0.90-Cluster_23349	-	-	-	-
ORF ERR493428_1 (paired) trimmed (paired) merged contig 5255 ORF complement(779..1096) (+1)	Maldo_seq20085	-		-	Y (0.999 | 1-25)	C	1	V5_BLAST_0.9SELF0.4OUT-REDO4-Cluster_61670	V5_UCLUSTfixed_0.90-Cluster_56486	-	-	-	-
ORF ERR493428_1 (paired) trimmed (paired) merged contig 5269 ORF complement(249..1043) (+1)	Maldo_seq20088	MDP0000196762	C:GO:0016020; P:GO:0009765	P:GO:0006091;C:GO:0016020;P:GO:0015979	Y (0.989 | 1-24)	C	1	V5_BLAST_0.9SELF0.4OUT-REDO4-Cluster_164068	V5_UCLUSTfixed_0.90-Cluster_97916	-	-	-	-
ORF ERR493428_1 (paired) trimmed (paired) merged contig 5287 ORF 255..779 (+1)	Maldo_seq20091	-		-	Y (0.69 | 1-62)	C	1	V5_BLAST_0.9SELF0.4OUT-REDO4-Cluster_61411	V5_UCLUSTfixed_0.90-Cluster_56746	-	-	-	-
ORF ERR493428_1 (paired) trimmed (paired) merged contig 5315 ORF 103..1635 (+1)	Maldo_seq20092	-	F:GO:0004325; C:GO:0009507; C:GO:0005739; P:GO:0006783	F:GO:0003824;C:GO:0005739;P:GO:0009058;P:GO:0044763;P:GO:0044711;C:GO:0009536;P:GO:0009987	Y (0.998 | 1-41)	C	1	V5_BLAST_0.9SELF0.4OUT-REDO4-Cluster_164147	V5_UCLUSTfixed_0.90-Cluster_97634	-	-	-	-
ORF ERR493428_1 (paired) trimmed (paired) merged contig 5320 ORF 285..1205 (+1)	Maldo_seq20093	-	F:GO:0004106; P:GO:0009073; P:GO:0046417	F:GO:0003824;P:GO:0009058;P:GO:0044763;P:GO:0044711;P:GO:0009987	Y (0.988 | 1-60)	C	1	V5_BLAST_0.9SELF0.4OUT-REDO4-Cluster_61412	V5_UCLUSTfixed_0.90-Cluster_96396	-	-	-	-
ORF ERR493428_1 (paired) trimmed (paired) merged contig 5369 ORF 51..1808 (+1)	Maldo_seq20095	MDP0000155925		-	Y (0.977 | 1-30)	C	1	V5_BLAST_0.9SELF0.4OUT-REDO4-Cluster_163452	V5_UCLUSTfixed_0.90-Cluster_96883	-	-	-	-
ORF ERR493428_1 (paired) trimmed (paired) merged contig 5373 ORF complement(298..1137) (+1)	Maldo_seq20096	MDP0000134329		-	Y (1.0 | 1-41)	C	1	V5_BLAST_0.9SELF0.4OUT-REDO4-Cluster_163592	V5_UCLUSTfixed_0.90-Cluster_97040	-	-	-	-
ORF ERR493428_1 (paired) trimmed (paired) merged contig 5389 ORF 1299..1676 (+1)	Maldo_seq20098	-		-	Y (0.904 | 1-34)	C	1	V5_BLAST_0.9SELF0.4OUT-REDO4-Cluster_61414	V5_UCLUSTfixed_0.90-Cluster_56771	-	-	-	-
ORF ERR493428_1 (paired) trimmed (paired) merged contig 5390 ORF complement(568..1266) (+1)	Maldo_seq20099	-		-	Y (1.0 | 1-51)	C	1	V5_BLAST_0.9SELF0.4OUT-REDO4-Cluster_61415	V5_UCLUSTfixed_0.90-Cluster_57064	-	-	-	-
ORF ERR493428_1 (paired) trimmed (paired) merged contig 5391 ORF 57..1199 (+1)	Maldo_seq20100	-	P:GO:0009086; P:GO:0009097; F:GO:0003942; F:GO:0050661; C:GO:0005737; F:GO:0051287; P:GO:0009089; P:GO:0009088; F:GO:0004073; F:GO:0046983; P:GO:0055114	F:GO:0000166;F:GO:0005515;F:GO:0003824;C:GO:0005737;P:GO:0009058;P:GO:0044763;P:GO:0044711;P:GO:0009987	Y (0.984 | 1-37)	C	1	V5_BLAST_0.9SELF0.4OUT-REDO4-Cluster_74917	V5_UCLUSTfixed_0.90-Cluster_95806	-	-	-	-
ORF ERR493428_1 (paired) trimmed (paired) merged contig 5416 ORF 402..818 (+1)	Maldo_seq20101	-		-	Y (0.967 | 1-39)	C	1	V5_BLAST_0.9SELF0.4OUT-REDO4-Cluster_61416	V5_UCLUSTfixed_0.90-Cluster_56405	-	-	-	-
ORF ERR493428_1 (paired) trimmed (paired) merged contig 5417 ORF complement(2505..2915) (+1)	Maldo_seq20102	-		-	Y (0.847 | 1-24)	C	1	V5_BLAST_0.9SELF0.4OUT-REDO4-Cluster_61417	V5_UCLUSTfixed_0.90-Cluster_56405	-	-	-	-
ORF ERR493428_1 (paired) trimmed (paired) merged contig 5423 ORF 60..1202 (+1)	Maldo_seq20105	-	P:GO:0009086; P:GO:0009097; F:GO:0003942; F:GO:0050661; C:GO:0005737; F:GO:0051287; P:GO:0009089; P:GO:0009088; F:GO:0004073; F:GO:0046983; P:GO:0055114	F:GO:0000166;F:GO:0005515;F:GO:0003824;C:GO:0005737;P:GO:0009058;P:GO:0044763;P:GO:0044711;P:GO:0009987	Y (0.997 | 1-31)	C	1	V5_BLAST_0.9SELF0.4OUT-REDO4-Cluster_162392	V5_UCLUSTfixed_0.90-Cluster_95806	-	-	-	-
ORF ERR493428_1 (paired) trimmed (paired) merged contig 5431 ORF 213..1028 (+1)	Maldo_seq20107	MDP0000150068	C:GO:0016020; P:GO:0009765	P:GO:0006091;C:GO:0016020;P:GO:0015979	Y (0.994 | 1-45)	C	1	V5_BLAST_0.9SELF0.4OUT-REDO4-Cluster_163271	V5_UCLUSTfixed_0.90-Cluster_96405	-	-	-	-
ORF ERR493428_1 (paired) trimmed (paired) merged contig 5448 ORF complement(295..1452) (+1)	Maldo_seq20110	MDP0000409824		-	Y (0.994 | 1-81)	C	1	V5_BLAST_0.9SELF0.4OUT-REDO4-Cluster_164521	V5_UCLUSTfixed_0.90-Cluster_97002	-	-	-	-
ORF ERR493428_1 (paired) trimmed (paired) merged contig 5451 ORF complement(134..1225) (+1)	Maldo_seq20113	MDP0000131039	P:GO:0055114; P:GO:0009396; F:GO:0004488; F:GO:0003824	F:GO:0003824;P:GO:0009058;P:GO:0044763;P:GO:0044711;P:GO:0009987	Y (0.999 | 1-51)	C	1	V5_BLAST_0.9SELF0.4OUT-REDO4-Cluster_169464	V5_UCLUSTfixed_0.90-Cluster_101246	-	-	-	-
ORF ERR493428_1 (paired) trimmed (paired) merged contig 5486 ORF 5..457 (+1)	Maldo_seq20116	MDP0000134680		-	Y (1.0 | 1-61)	C	1	V5_BLAST_0.9SELF0.4OUT-REDO4-Cluster_61419	V5_UCLUSTfixed_0.90-Cluster_23350	-	-	-	-
ORF ERR493428_1 (paired) trimmed (paired) merged contig 5492 ORF 17..1489 (+1)	Maldo_seq20117	-	C:GO:0005634; C:GO:0005737	C:GO:0005634;C:GO:0005737	Y (0.832 | 1-59)	C	1	V5_BLAST_0.9SELF0.4OUT-REDO4-Cluster_164021	V5_UCLUSTfixed_0.90-Cluster_97508	-	-	-	-
ORF ERR493428_1 (paired) trimmed (paired) merged contig 5492 ORF complement(760..1383) (+1)	Maldo_seq20118	-		-	Y (0.976 | 1-30)	C	1	V5_BLAST_0.9SELF0.4OUT-REDO4-Cluster_61420	V5_UCLUSTfixed_0.90-Cluster_56406	-	-	-	-
ORF ERR493428_1 (paired) trimmed (paired) merged contig 5502 ORF 184..1323 (+1)	Maldo_seq20119	MDP0000593523	F:GO:0005515; P:GO:0055114; F:GO:0016491	F:GO:0005515;F:GO:0003824;P:GO:0008152;P:GO:0044710	Y (0.998 | 1-33)	C	1	V5_BLAST_0.9SELF0.4OUT-REDO4-Cluster_162523	V5_UCLUSTfixed_0.90-Cluster_97204	-	-	-	-
ORF ERR493428_1 (paired) trimmed (paired) merged contig 5504 ORF complement(69..941) (+1)	Maldo_seq20120	MDP0000233921	C:GO:0016020; P:GO:0009765	P:GO:0006091;C:GO:0016020;P:GO:0015979	Y (0.997 | 1-61)	C	1	V5_BLAST_0.9SELF0.4OUT-REDO4-Cluster_163357	V5_UCLUSTfixed_0.90-Cluster_97916	-	-	-	-
ORF ERR493428_1 (paired) trimmed (paired) merged contig 5517 ORF complement(181..942) (+1)	Maldo_seq20122	-	F:GO:0005509	F:GO:0005488	Y (0.85 | 1-41)	C	1	V5_BLAST_0.9SELF0.4OUT-REDO4-Cluster_168969	V5_UCLUSTfixed_0.90-Cluster_97317	-	-	-	-
ORF ERR493428_1 (paired) trimmed (paired) merged contig 5549 ORF 135..1085 (+1)	Maldo_seq20127	MDP0000738778		-	Y (0.997 | 1-26)	C	1	V5_BLAST_0.9SELF0.4OUT-REDO4-Cluster_169760	V5_UCLUSTfixed_0.90-Cluster_96603	-	-	-	-
ORF ERR493428_1 (paired) trimmed (paired) merged contig 5568 ORF 644..973 (+1)	Maldo_seq20134	-		-	Y (0.927 | 1-26)	C	1	V5_BLAST_0.9SELF0.4OUT-REDO4-Cluster_61423	V5_UCLUSTfixed_0.90-Cluster_93163	-	UniqueCluster_985	-	X
ORF ERR493428_1 (paired) trimmed (paired) merged contig 5585 ORF complement(653..8701) (+1)	Maldo_seq20139	MDP0000317971	F:GO:0004842	F:GO:0016740	Y (0.96 | 1-32)	C	1	V5_BLAST_0.9SELF0.4OUT-REDO4-Cluster_167510	V5_UCLUSTfixed_0.90-Cluster_103313	UniqueCluster_3	-	-	X
ORF ERR493428_1 (paired) trimmed (paired) merged contig 5632 ORF 182..1864 (+1)	Maldo_seq20147	MDP0000202123	P:GO:0055114; F:GO:0016491; P:GO:0045454	P:GO:0019725;F:GO:0003824;P:GO:0008152;P:GO:0044710	Y (0.978 | 1-48)	C	1	V5_BLAST_0.9SELF0.4OUT-REDO4-Cluster_164017	V5_UCLUSTfixed_0.90-Cluster_97503	-	-	-	-
ORF ERR493428_1 (paired) trimmed (paired) merged contig 5639 ORF 95..802 (+1)	Maldo_seq20148	-		-	Y (0.994 | 1-61)	C	1	V5_BLAST_0.9SELF0.4OUT-REDO4-Cluster_162439	V5_UCLUSTfixed_0.90-Cluster_95851	-	-	-	-
ORF ERR493428_1 (paired) trimmed (paired) merged contig 5674 ORF complement(134..1033) (+1)	Maldo_seq20149	MDP0000740655	P:GO:0045454; F:GO:0015035; P:GO:0006662	P:GO:0019725;F:GO:0003824;P:GO:0008152;P:GO:0044710	Y (0.999 | 1-38)	C	1	V5_BLAST_0.9SELF0.4OUT-REDO4-Cluster_163219	V5_UCLUSTfixed_0.90-Cluster_96645	-	-	-	-
ORF ERR493428_1 (paired) trimmed (paired) merged contig 5688 ORF 397..714 (+1)	Maldo_seq20151	-		-	Y (0.902 | 1-73)	C	1	V5_BLAST_0.9SELF0.4OUT-REDO4-Cluster_61427	V5_UCLUSTfixed_0.90-Cluster_56409	-	-	-	-
ORF ERR493428_1 (paired) trimmed (paired) merged contig 5710 ORF 950..1447 (+1)	Maldo_seq20157	-		-	Y (0.999 | 1-41)	C	1	V5_BLAST_0.9SELF0.4OUT-REDO4-Cluster_61429	V5_UCLUSTfixed_0.90-Cluster_56471	-	-	-	-
ORF ERR493428_1 (paired) trimmed (paired) merged contig 5717 ORF complement(517..1848) (+1)	Maldo_seq20158	MDP0000316685	P:GO:0006457; P:GO:0005975	P:GO:0005975;P:GO:0009987	Y (1.0 | 1-61)	C	1	V5_BLAST_0.9SELF0.4OUT-REDO4-Cluster_162475	V5_UCLUSTfixed_0.90-Cluster_95886	-	-	-	-
ORF ERR493428_1 (paired) trimmed (paired) merged contig 5750 ORF complement(428..1693) (+1)	Maldo_seq20163	MDP0000296599	P:GO:0055114; F:GO:0016491	F:GO:0003824;P:GO:0008152;P:GO:0044710	Y (1.0 | 1-41)	C	1	V5_BLAST_0.9SELF0.4OUT-REDO4-Cluster_170899	V5_UCLUSTfixed_0.90-Cluster_97599	-	-	-	-
ORF ERR493428_1 (paired) trimmed (paired) merged contig 5819 ORF 447..1676 (+1)	Maldo_seq20169	MDP0000602932	P:GO:0055114; F:GO:0046872; F:GO:0016491	F:GO:0003824;P:GO:0008152;F:GO:0005488;P:GO:0044710	Y (0.982 | 1-42)	C	1	V5_BLAST_0.9SELF0.4OUT-REDO4-Cluster_168423	V5_UCLUSTfixed_0.90-Cluster_97688	-	-	-	-
ORF ERR493428_1 (paired) trimmed (paired) merged contig 5831 ORF complement(1683..2759) (+1)	Maldo_seq20173	-	P:GO:0005975; F:GO:0032440; F:GO:0042132; P:GO:0055114; P:GO:0016311	P:GO:0005975;P:GO:0009987;F:GO:0016787	Y (1.0 | 1-51)	C	1	V5_BLAST_0.9SELF0.4OUT-REDO4-Cluster_164260	V5_UCLUSTfixed_0.90-Cluster_99977	-	-	-	-
ORF ERR493428_1 (paired) trimmed (paired) merged contig 5887 ORF complement(3174..4070) (+1)	Maldo_seq20174	MDP0000821298	C:GO:0019898; P:GO:0015979; C:GO:0009654; C:GO:0009523; F:GO:0005509	C:GO:0016020;P:GO:0015979;F:GO:0005488;C:GO:0009579	Y (0.976 | 1-62)	C	1	V5_BLAST_0.9SELF0.4OUT-REDO4-Cluster_155963	V5_UCLUSTfixed_0.90-Cluster_91165	-	-	-	-
ORF ERR493428_1 (paired) trimmed (paired) merged contig 5888 ORF complement(719..1537) (+1)	Maldo_seq20175	MDP0000479961		-	Y (0.989 | 1-38)	C	1	V5_BLAST_0.9SELF0.4OUT-REDO4-Cluster_170836	V5_UCLUSTfixed_0.90-Cluster_103374	-	-	-	-
ORF ERR493428_1 (paired) trimmed (paired) merged contig 5916 ORF 148..1083 (+1)	Maldo_seq20178	-	F:GO:0004601; P:GO:0006979; F:GO:0046872; P:GO:0098869; P:GO:0055114; C:GO:0005576; F:GO:0020037; P:GO:0042744	F:GO:0003824;P:GO:0009056;F:GO:0005488;C:GO:0005576;P:GO:0006950;P:GO:0009987	Y (0.802 | 1-22)	C	1	V5_BLAST_0.9SELF0.4OUT-REDO4-Cluster_170912	V5_UCLUSTfixed_0.90-Cluster_103019	-	-	-	-
ORF ERR493428_1 (paired) trimmed (paired) merged contig 5917 ORF complement(338..1309) (+1)	Maldo_seq20179	-	F:GO:0004601; P:GO:0006979; F:GO:0046872; P:GO:0098869; P:GO:0055114; C:GO:0005576; F:GO:0020037; P:GO:0042744	F:GO:0003824;P:GO:0009056;F:GO:0005488;C:GO:0005576;P:GO:0006950;P:GO:0009987	Y (0.651 | 1-50)	C	1	V5_BLAST_0.9SELF0.4OUT-REDO4-Cluster_170912	V5_UCLUSTfixed_0.90-Cluster_103019	-	-	-	-
ORF ERR493428_1 (paired) trimmed (paired) merged contig 5918 ORF 578..934 (+1)	Maldo_seq20180	-		-	Y (0.87 | 1-31)	C	1	V5_BLAST_0.9SELF0.4OUT-REDO4-Cluster_61436	V5_UCLUSTfixed_0.90-Cluster_56855	-	-	-	-
ORF ERR493428_1 (paired) trimmed (paired) merged contig 5935 ORF 1226..1543 (+1)	Maldo_seq20181	-		-	Y (0.694 | 1-61)	C	1	V5_BLAST_0.9SELF0.4OUT-REDO4-Cluster_61432	V5_UCLUSTfixed_0.90-Cluster_56411	-	-	-	-
ORF ERR493428_1 (paired) trimmed (paired) merged contig 5944 ORF complement(388..1347) (+1)	Maldo_seq20182	-	P:GO:0045017; F:GO:0004144	P:GO:0006629;P:GO:0009058;P:GO:0044763;P:GO:0044711;F:GO:0016740;P:GO:0009987	Y (0.994 | 1-30)	C	1	V5_BLAST_0.9SELF0.4OUT-REDO4-Cluster_155208	V5_UCLUSTfixed_0.90-Cluster_90734	-	-	UniqueCluster_933	X
ORF ERR493428_1 (paired) trimmed (paired) merged contig 5953 ORF 93..455 (+1)	Maldo_seq20188	-		-	Y (0.988 | 1-61)	C	1	V5_BLAST_0.9SELF0.4OUT-REDO4-Cluster_61435	V5_UCLUSTfixed_0.90-Cluster_56767	-	-	-	-
ORF ERR493428_1 (paired) trimmed (paired) merged contig 5956 ORF complement(1354..2412) (+1)	Maldo_seq20189	-	F:GO:0016887; F:GO:0005524; P:GO:0006869; C:GO:0009507; P:GO:0008152	F:GO:0000166;P:GO:0008152;P:GO:0044765;P:GO:0006810;C:GO:0009536;F:GO:0016787	Y (0.999 | 1-41)	C	1	V5_BLAST_0.9SELF0.4OUT-REDO4-Cluster_163716	V5_UCLUSTfixed_0.90-Cluster_97171	-	-	-	-
ORF ERR493428_1 (paired) trimmed (paired) merged contig 5958 ORF complement(576..932) (+1)	Maldo_seq20190	-		-	Y (0.85 | 1-34)	C	1	V5_BLAST_0.9SELF0.4OUT-REDO4-Cluster_61436	V5_UCLUSTfixed_0.90-Cluster_56855	-	-	-	-
ORF ERR493428_1 (paired) trimmed (paired) merged contig 5970 ORF 257..1252 (+1)	Maldo_seq20191	MDP0000942272		-	Y (0.995 | 1-57)	C	1	V5_BLAST_0.9SELF0.4OUT-REDO4-Cluster_165258	V5_UCLUSTfixed_0.90-Cluster_98675	-	-	-	-
ORF ERR493428_1 (paired) trimmed (paired) merged contig 5985 ORF 55..816 (+1)	Maldo_seq20192	MDP0000750535	F:GO:0046933; P:GO:0015986	P:GO:0009058;P:GO:0044711;P:GO:0044765;P:GO:0006139;P:GO:0006810;F:GO:0005215;F:GO:0016787	Y (0.984 | 1-29)	C	1	V5_BLAST_0.9SELF0.4OUT-REDO4-Cluster_163322	V5_UCLUSTfixed_0.90-Cluster_96754	-	-	-	-
ORF ERR493428_1 (paired) trimmed (paired) merged contig 6081 ORF complement(973..1317) (+1)	Maldo_seq20199	-		-	Y (0.99 | 1-28)	C	1	V5_BLAST_0.9SELF0.4OUT-REDO4-Cluster_61439	V5_UCLUSTfixed_0.90-Cluster_56413	-	-	-	-
ORF ERR493428_1 (paired) trimmed (paired) merged contig 6082 ORF complement(884..1228) (+1)	Maldo_seq20200	-		-	Y (0.995 | 1-28)	C	1	V5_BLAST_0.9SELF0.4OUT-REDO4-Cluster_61439	V5_UCLUSTfixed_0.90-Cluster_56413	-	-	-	-
ORF ERR493428_1 (paired) trimmed (paired) merged contig 6112 ORF 2151..2477 (+1)	Maldo_seq20203	-		-	Y (0.997 | 1-36)	C	1	V5_BLAST_0.9SELF0.4OUT-REDO4-Cluster_61440	V5_UCLUSTfixed_0.90-Cluster_56414	-	-	-	-
ORF ERR493428_1 (paired) trimmed (paired) merged contig 6138 ORF complement(260..640) (+1)	Maldo_seq20206	-		-	Y (0.951 | 1-32)	C	1	V5_BLAST_0.9SELF0.4OUT-REDO4-Cluster_61441	V5_UCLUSTfixed_0.90-Cluster_56454	-	-	-	-
ORF ERR493428_1 (paired) trimmed (paired) merged contig 6142 ORF complement(410..3340) (+1)	Maldo_seq20207	MDP0000264662	F:GO:0016887; F:GO:0005524; P:GO:0019538	F:GO:0000166;P:GO:0019538;F:GO:0016787	Y (1.0 | 1-71)	C	1	V5_BLAST_0.9SELF0.4OUT-REDO4-Cluster_169357	V5_UCLUSTfixed_0.90-Cluster_102476	-	-	-	-
ORF ERR493428_1 (paired) trimmed (paired) merged contig 6192 ORF 1531..1848 (+1)	Maldo_seq20214	-		-	Y (0.884 | 1-71)	C	1	V5_BLAST_0.9SELF0.4OUT-REDO4-Cluster_61899	V5_UCLUSTfixed_0.90-Cluster_56552	-	-	-	-
ORF ERR493428_1 (paired) trimmed (paired) merged contig 6305 ORF complement(540..914) (+1)	Maldo_seq20225	-		-	Y (0.999 | 1-38)	C	1	V5_BLAST_0.9SELF0.4OUT-REDO4-Cluster_61574	V5_UCLUSTfixed_0.90-Cluster_56457	-	-	-	-
ORF ERR493428_1 (paired) trimmed (paired) merged contig 6313 ORF complement(433..948) (+1)	Maldo_seq20228	MDP0000361584		-	Y (0.998 | 1-25)	C	1	V5_BLAST_0.9SELF0.4OUT-REDO4-Cluster_61445	V5_UCLUSTfixed_0.90-Cluster_56416	-	-	-	-
ORF ERR493428_1 (paired) trimmed (paired) merged contig 6314 ORF complement(788..1189) (+1)	Maldo_seq20229	MDP0000361584		-	Y (0.998 | 1-25)	C	1	V5_BLAST_0.9SELF0.4OUT-REDO4-Cluster_61445	V5_UCLUSTfixed_0.90-Cluster_56416	-	-	-	-
ORF ERR493428_1 (paired) trimmed (paired) merged contig 6321 ORF 6..728 (+1)	Maldo_seq20230	MDP0000265911	P:GO:0016114; F:GO:0008685	F:GO:0003824;P:GO:0006629;P:GO:0009058;P:GO:0044763;P:GO:0044711;P:GO:0009987	Y (1.0 | 1-61)	C	1	V5_BLAST_0.9SELF0.4OUT-REDO4-Cluster_163471	V5_UCLUSTfixed_0.90-Cluster_96905	-	-	-	-
ORF ERR493428_1 (paired) trimmed (paired) merged contig 6322 ORF 2082..2933 (+1)	Maldo_seq20232	-	F:GO:0000166; P:GO:0034654; F:GO:0016301; P:GO:0006796	F:GO:0000166;P:GO:0009058;P:GO:0006139;F:GO:0016301	Y (0.986 | 1-70)	C	1	V5_BLAST_0.9SELF0.4OUT-REDO4-Cluster_167625	V5_UCLUSTfixed_0.90-Cluster_100754	-	-	-	-
ORF ERR493428_1 (paired) trimmed (paired) merged contig 6365 ORF 81..1154 (+1)	Maldo_seq20235	MDP0000469046	P:GO:0006468; F:GO:0005524; F:GO:0004672	F:GO:0000166;P:GO:0006464;F:GO:0016301	Y (0.994 | 1-37)	C	1	V5_BLAST_0.9SELF0.4OUT-REDO4-Cluster_165440	V5_UCLUSTfixed_0.90-Cluster_97893	-	-	-	-
ORF ERR493428_1 (paired) trimmed (paired) merged contig 6369 ORF complement(500..847) (+1)	Maldo_seq20236	-		-	Y (0.924 | 1-69)	C	1	V5_BLAST_0.9SELF0.4OUT-REDO4-Cluster_61446	V5_UCLUSTfixed_0.90-Cluster_56665	-	-	-	-
ORF ERR493428_1 (paired) trimmed (paired) merged contig 6374 ORF 119..766 (+1)	Maldo_seq20237	MDP0000319969	P:GO:0055114; F:GO:0051537; F:GO:0016491; C:GO:0042651; F:GO:0009496; F:GO:0016679	F:GO:0003824;P:GO:0008152;C:GO:0016020;F:GO:0005488;P:GO:0044710;C:GO:0009579	Y (0.998 | 1-35)	C	1	V5_BLAST_0.9SELF0.4OUT-REDO4-Cluster_168902	V5_UCLUSTfixed_0.90-Cluster_101749	-	-	-	-
ORF ERR493428_1 (paired) trimmed (paired) merged contig 6461 ORF complement(539..1648) (+1)	Maldo_seq20245	-	C:GO:0009507; F:GO:0004514; P:GO:0009435; P:GO:0034213	P:GO:0009056;P:GO:0009058;F:GO:0016740;P:GO:0044711;P:GO:0006139;C:GO:0009536;P:GO:0044712	Y (0.997 | 1-41)	C	1	V5_BLAST_0.9SELF0.4OUT-REDO4-Cluster_154353	V5_UCLUSTfixed_0.90-Cluster_90122	-	-	-	-
ORF ERR493428_1 (paired) trimmed (paired) merged contig 6466 ORF 84..458 (+1)	Maldo_seq20247	MDP0000202131		-	Y (0.918 | 1-33)	C	1	V5_BLAST_0.9SELF0.4OUT-REDO4-Cluster_61448	V5_UCLUSTfixed_0.90-Cluster_23353	-	-	-	-
ORF ERR493428_1 (paired) trimmed (paired) merged contig 6482 ORF complement(266..1162) (+1)	Maldo_seq20251	-	F:GO:0016853	F:GO:0003824	Y (0.991 | 1-78)	C	1	V5_BLAST_0.9SELF0.4OUT-REDO4-Cluster_167444	V5_UCLUSTfixed_0.90-Cluster_101162	-	-	-	-
ORF ERR493428_1 (paired) trimmed (paired) merged contig 6494 ORF 495..797 (+1)	Maldo_seq20253	-		-	Y (0.825 | 1-64)	C	1	V5_BLAST_0.9SELF0.4OUT-REDO4-Cluster_61451	V5_UCLUSTfixed_0.90-Cluster_56420	-	-	-	-
ORF ERR493428_1 (paired) trimmed (paired) merged contig 6537 ORF complement(500..1642) (+1)	Maldo_seq20257	MDP0000306488		-	Y (0.981 | 1-49)	C	1	V5_BLAST_0.9SELF0.4OUT-REDO4-Cluster_170637	V5_UCLUSTfixed_0.90-Cluster_97271	-	-	-	-
ORF ERR493428_1 (paired) trimmed (paired) merged contig 6551 ORF complement(236..1108) (+1)	Maldo_seq20259	MDP0000126130		-	Y (0.975 | 1-27)	C	1	V5_BLAST_0.9SELF0.4OUT-REDO4-Cluster_163598	V5_UCLUSTfixed_0.90-Cluster_97050	-	-	-	-
ORF ERR493428_1 (paired) trimmed (paired) merged contig 6556 ORF complement(1168..1503) (+1)	Maldo_seq20260	-		-	Y (0.993 | 1-61)	C	1	V5_BLAST_0.9SELF0.4OUT-REDO4-Cluster_61453	V5_UCLUSTfixed_0.90-Cluster_56422	-	-	-	-
ORF ERR493428_1 (paired) trimmed (paired) merged contig 6557 ORF complement(1017..1325) (+1)	Maldo_seq20261	MDP0000332753		-	Y (0.985 | 1-61)	C	1	V5_BLAST_0.9SELF0.4OUT-REDO4-Cluster_61453	V5_UCLUSTfixed_0.90-Cluster_56422	-	-	-	-
ORF ERR493428_1 (paired) trimmed (paired) merged contig 6565 ORF 164..1621 (+1)	Maldo_seq20263	-	F:GO:0005525; F:GO:0003924	F:GO:0000166;F:GO:0016787	Y (0.973 | 1-59)	C	1	V5_BLAST_0.9SELF0.4OUT-REDO4-Cluster_162460	V5_UCLUSTfixed_0.90-Cluster_95873	-	-	-	-
ORF ERR493428_1 (paired) trimmed (paired) merged contig 6583 ORF complement(451..3966) (+1)	Maldo_seq20266	-	C:GO:0009570; F:GO:0051752; F:GO:0005524; F:GO:2001070; F:GO:0019200; P:GO:0046777; P:GO:0046835; P:GO:0005982	F:GO:0000166;P:GO:0005975;P:GO:0006464;F:GO:0030246;F:GO:0016301;C:GO:0009536	Y (0.999 | 1-51)	C	1	V5_BLAST_0.9SELF0.4OUT-REDO4-Cluster_166289	V5_UCLUSTfixed_0.90-Cluster_99592	-	-	-	-
ORF ERR493428_1 (paired) trimmed (paired) merged contig 6667 ORF complement(281..616) (+1)	Maldo_seq20275	-		-	Y (0.993 | 1-52)	C	1	V5_BLAST_0.9SELF0.4OUT-REDO4-Cluster_61456	V5_UCLUSTfixed_0.90-Cluster_56423	-	-	-	-
ORF ERR493428_1 (paired) trimmed (paired) merged contig 6741 ORF 249..575 (+1)	Maldo_seq20282	-		-	Y (0.915 | 1-30)	C	1	V5_BLAST_0.9SELF0.4OUT-REDO4-Cluster_61458	V5_UCLUSTfixed_0.90-Cluster_56426	-	-	-	-
ORF ERR493428_1 (paired) trimmed (paired) merged contig 6742 ORF complement(858..1178) (+1)	Maldo_seq20284	-		-	Y (0.996 | 1-41)	C	1	V5_BLAST_0.9SELF0.4OUT-REDO4-Cluster_61459	V5_UCLUSTfixed_0.90-Cluster_56425	-	-	-	-
ORF ERR493428_1 (paired) trimmed (paired) merged contig 6743 ORF 1531..1857 (+1)	Maldo_seq20285	-		-	Y (0.999 | 1-36)	C	1	V5_BLAST_0.9SELF0.4OUT-REDO4-Cluster_61460	V5_UCLUSTfixed_0.90-Cluster_56425	-	-	-	-
ORF ERR493428_1 (paired) trimmed (paired) merged contig 6755 ORF complement(631..972) (+1)	Maldo_seq20288	-		-	Y (0.956 | 1-32)	C	1	V5_BLAST_0.9SELF0.4OUT-REDO4-Cluster_61462	V5_UCLUSTfixed_0.90-Cluster_56426	-	-	-	-
ORF ERR493428_1 (paired) trimmed (paired) merged contig 6762 ORF 527..853 (+1)	Maldo_seq20291	-	F:GO:0003824	F:GO:0003824	Y (0.93 | 1-22)	C	1	V5_BLAST_0.9SELF0.4OUT-REDO4-Cluster_61463	V5_UCLUSTfixed_0.90-Cluster_58081	-	-	-	-
ORF ERR493428_1 (paired) trimmed (paired) merged contig 6767 ORF 206..2683 (+1)	Maldo_seq20293	-	P:GO:0051301; F:GO:0005524; C:GO:0016020; P:GO:0006508; F:GO:0004222	F:GO:0000166;P:GO:0019538;C:GO:0016020;P:GO:0044763;P:GO:0009987;F:GO:0016787	Y (0.972 | 1-34)	C	1	V5_BLAST_0.9SELF0.4OUT-REDO4-Cluster_169302	V5_UCLUSTfixed_0.90-Cluster_102096	-	-	-	-
ORF ERR493428_1 (paired) trimmed (paired) merged contig 6836 ORF 427..1125 (+1)	Maldo_seq20300	MDP0000842189	P:GO:0006412; C:GO:0005840; C:GO:0005622; F:GO:0003735	F:GO:0005198;C:GO:0005840;P:GO:0006412	Y (0.88 | 1-67)	C	1	V5_BLAST_0.9SELF0.4OUT-REDO4-Cluster_162965	V5_UCLUSTfixed_0.90-Cluster_96391	-	-	-	-
ORF ERR493428_1 (paired) trimmed (paired) merged contig 6844 ORF 139..933 (+1)	Maldo_seq20303	MDP0000262192	C:GO:0016020; P:GO:0009765	P:GO:0006091;C:GO:0016020;P:GO:0015979	Y (0.991 | 1-30)	C	1	V5_BLAST_0.9SELF0.4OUT-REDO4-Cluster_164068	V5_UCLUSTfixed_0.90-Cluster_97916	-	-	-	-
ORF ERR493428_1 (paired) trimmed (paired) merged contig 6859 ORF complement(201..1952) (+1)	Maldo_seq20307	MDP0000809337		-	Y (0.851 | 1-51)	C	1	V5_BLAST_0.9SELF0.4OUT-REDO4-Cluster_158047	V5_UCLUSTfixed_0.90-Cluster_98354	-	-	-	-
ORF ERR493428_1 (paired) trimmed (paired) merged contig 6867 ORF 213..752 (+1)	Maldo_seq20308	-		-	Y (0.894 | 1-57)	C	1	V5_BLAST_0.9SELF0.4OUT-REDO4-Cluster_70987	V5_UCLUSTfixed_0.90-Cluster_59705	-	-	-	-
ORF ERR493428_1 (paired) trimmed (paired) merged contig 6879 ORF 104..2083 (+1)	Maldo_seq20311	MDP0000621545	F:GO:0030976; F:GO:0000287; F:GO:0003824	F:GO:0003824;F:GO:0005488	Y (1.0 | 1-51)	C	1	V5_BLAST_0.9SELF0.4OUT-REDO4-Cluster_165373	V5_UCLUSTfixed_0.90-Cluster_98818	-	-	-	-
ORF ERR493428_1 (paired) trimmed (paired) merged contig 6889 ORF complement(41..1393) (+1)	Maldo_seq20313	MDP0000167354	P:GO:0006468; F:GO:0005524; F:GO:0004672	F:GO:0000166;P:GO:0006464;F:GO:0016301	Y (0.971 | 1-41)	C	1	V5_BLAST_0.9SELF0.4OUT-REDO4-Cluster_163916	V5_UCLUSTfixed_0.90-Cluster_97387	-	UniqueCluster_787	-	X
ORF ERR493428_1 (paired) trimmed (paired) merged contig 6893 ORF complement(380..700) (+1)	Maldo_seq20315	-	C:GO:0016020; C:GO:0016021	C:GO:0016020	Y (0.966 | 1-35)	C	1	V5_BLAST_0.9SELF0.4OUT-REDO4-Cluster_61465	V5_UCLUSTfixed_0.90-Cluster_23355	-	-	-	-
ORF ERR493428_1 (paired) trimmed (paired) merged contig 6923 ORF complement(281..691) (+1)	Maldo_seq20316	-		-	Y (0.982 | 1-33)	C	1	V5_BLAST_0.9SELF0.4OUT-REDO4-Cluster_64933	V5_UCLUSTfixed_0.90-Cluster_57747	-	-	-	-
ORF ERR493428_1 (paired) trimmed (paired) merged contig 6937 ORF complement(413..3331) (+1)	Maldo_seq20317	-	F:GO:0004556; P:GO:0005975; F:GO:0005509; F:GO:0033910	P:GO:0005975;F:GO:0005488;F:GO:0016787	Y (0.997 | 1-71)	C	1	V5_BLAST_0.9SELF0.4OUT-REDO4-Cluster_165145	V5_UCLUSTfixed_0.90-Cluster_98578	-	-	-	-
ORF ERR493428_1 (paired) trimmed (paired) merged contig 6947 ORF 71..1042 (+1)	Maldo_seq20319	MDP0000164021		-	Y (0.947 | 1-50)	C	1	V5_BLAST_0.9SELF0.4OUT-REDO4-Cluster_160788	V5_UCLUSTfixed_0.90-Cluster_72058	-	-	-	-
ORF ERR493428_1 (paired) trimmed (paired) merged contig 6965 ORF 375..1592 (+1)	Maldo_seq20321	-	C:GO:0016021; P:GO:0034219; F:GO:0005215	C:GO:0016020;P:GO:0044765;P:GO:0006810;F:GO:0005215	Y (0.997 | 1-25)	C	1	V5_BLAST_0.9SELF0.4OUT-REDO4-Cluster_166571	V5_UCLUSTfixed_0.90-Cluster_98158	-	-	-	-
ORF ERR493428_1 (paired) trimmed (paired) merged contig 7004 ORF complement(2256..2918) (+1)	Maldo_seq20324	-	F:GO:0045156; F:GO:0005509; C:GO:0009654; C:GO:0009344; C:GO:0019898; P:GO:0009767; C:GO:0009535	P:GO:0006091;C:GO:0016020;P:GO:0015979;F:GO:0005488;C:GO:0009536;C:GO:0009579	Y (0.996 | 1-42)	C	1	V5_BLAST_0.9SELF0.4OUT-REDO4-Cluster_158049	V5_UCLUSTfixed_0.90-Cluster_92592	-	-	-	-
ORF ERR493428_1 (paired) trimmed (paired) merged contig 7016 ORF 929..2233 (+1)	Maldo_seq20326	-		-	Y (0.972 | 1-30)	C	1	V5_BLAST_0.9SELF0.4OUT-REDO4-Cluster_142619	V5_UCLUSTfixed_0.90-Cluster_79036	-	-	UniqueCluster_3048	X
ORF ERR493428_1 (paired) trimmed (paired) merged contig 7023 ORF complement(668..3082) (+1)	Maldo_seq20328	-	F:GO:0005524; C:GO:0009507; F:GO:0004672; P:GO:0006468	F:GO:0000166;P:GO:0006464;F:GO:0016301;C:GO:0009536	Y (0.995 | 1-41)	C	1	V5_BLAST_0.9SELF0.4OUT-REDO4-Cluster_163845	V5_UCLUSTfixed_0.90-Cluster_97316	-	-	-	-
ORF ERR493428_1 (paired) trimmed (paired) merged contig 7028 ORF complement(344..811) (+1)	Maldo_seq20329	-		-	Y (0.999 | 1-34)	C	1	V5_BLAST_0.9SELF0.4OUT-REDO4-Cluster_64399	V5_UCLUSTfixed_0.90-Cluster_57534	-	-	-	-
ORF ERR493428_1 (paired) trimmed (paired) merged contig 7033 ORF complement(109..576) (+1)	Maldo_seq20331	MDP0000119546		-	Y (0.861 | 1-38)	C	1	V5_BLAST_0.9SELF0.4OUT-REDO4-Cluster_167716	V5_UCLUSTfixed_0.90-Cluster_96507	-	-	-	-
ORF ERR493428_1 (paired) trimmed (paired) merged contig 7034 ORF 130..630 (+1)	Maldo_seq20332	-		-	Y (1.0 | 1-21)	C	1	V5_BLAST_0.9SELF0.4OUT-REDO4-Cluster_61467	V5_UCLUSTfixed_0.90-Cluster_56429	-	-	-	-
ORF ERR493428_1 (paired) trimmed (paired) merged contig 7054 ORF complement(1676..2005) (+1)	Maldo_seq20338	-		-	Y (0.99 | 1-60)	C	1	V5_BLAST_0.9SELF0.4OUT-REDO4-Cluster_61470	V5_UCLUSTfixed_0.90-Cluster_56779	-	-	-	-
ORF ERR493428_1 (paired) trimmed (paired) merged contig 7088 ORF complement(359..1792) (+1)	Maldo_seq20341	MDP0000198534		-	Y (0.885 | 1-26)	C	1	V5_BLAST_0.9SELF0.4OUT-REDO4-Cluster_169561	V5_UCLUSTfixed_0.90-Cluster_95076	-	UniqueCluster_573	-	X
ORF ERR493428_1 (paired) trimmed (paired) merged contig 7118 ORF 239..2131 (+1)	Maldo_seq20342	-	P:GO:0006108; F:GO:0046872; F:GO:0051287; F:GO:0004471; P:GO:0055114	F:GO:0000166;F:GO:0003824;P:GO:0008152;P:GO:0044763;P:GO:0044710;P:GO:0009987	Y (1.0 | 1-21)	C	1	V5_BLAST_0.9SELF0.4OUT-REDO4-Cluster_165315	V5_UCLUSTfixed_0.90-Cluster_98728	-	-	UniqueCluster_2380	X
ORF ERR493428_1 (paired) trimmed (paired) merged contig 7147 ORF 73..540 (+1)	Maldo_seq20343	MDP0000419618		-	Y (0.998 | 1-71)	C	1	V5_BLAST_0.9SELF0.4OUT-REDO4-Cluster_164209	V5_UCLUSTfixed_0.90-Cluster_73273	-	-	-	-
ORF ERR493428_1 (paired) trimmed (paired) merged contig 7175 ORF 219..764 (+1)	Maldo_seq20344	MDP0000702081		-	Y (0.987 | 1-41)	C	1	V5_BLAST_0.9SELF0.4OUT-REDO4-Cluster_163740	V5_UCLUSTfixed_0.90-Cluster_97199	-	-	-	-
ORF ERR493428_1 (paired) trimmed (paired) merged contig 7239 ORF 2470..2790 (+1)	Maldo_seq20350	-		-	Y (1.0 | 1-41)	C	1	V5_BLAST_0.9SELF0.4OUT-REDO4-Cluster_61472	V5_UCLUSTfixed_0.90-Cluster_56507	-	-	-	-
ORF ERR493428_1 (paired) trimmed (paired) merged contig 7267 ORF complement(952..1980) (+1)	Maldo_seq20353	MDP0000252992		-	Y (0.946 | 1-22)	C	1	V5_BLAST_0.9SELF0.4OUT-REDO4-Cluster_165440	V5_UCLUSTfixed_0.90-Cluster_98823	-	UniqueCluster_267	-	X
ORF ERR493428_1 (paired) trimmed (paired) merged contig 7290 ORF 293..1066 (+1)	Maldo_seq20357	MDP0000763731	F:GO:0003677; F:GO:0008289	F:GO:0003677;F:GO:0008289	Y (0.949 | 1-52)	C	1	V5_BLAST_0.9SELF0.4OUT-REDO4-Cluster_155263	V5_UCLUSTfixed_0.90-Cluster_92080	UniqueCluster_2149	-	-	X
ORF ERR493428_1 (paired) trimmed (paired) merged contig 7324 ORF 50..919 (+1)	Maldo_seq20360	-	F:GO:0004845; P:GO:0006223	P:GO:0009058;F:GO:0016740;P:GO:0044711;P:GO:0006139	Y (0.997 | 1-61)	C	1	V5_BLAST_0.9SELF0.4OUT-REDO4-Cluster_164255	V5_UCLUSTfixed_0.90-Cluster_97730	-	-	-	-
ORF ERR493428_1 (paired) trimmed (paired) merged contig 7359 ORF 293..1918 (+1)	Maldo_seq20363	MDP0000893876		-	Y (0.951 | 1-26)	C	1	V5_BLAST_0.9SELF0.4OUT-REDO4-Cluster_164037	V5_UCLUSTfixed_0.90-Cluster_97524	-	-	-	-
ORF ERR493428_1 (paired) trimmed (paired) merged contig 7359 ORF complement(2208..3419) (+1)	Maldo_seq20364	MDP0000193729	F:GO:0050662; F:GO:0003824	F:GO:0003824;F:GO:0005488	Y (1.0 | 1-71)	C	1	V5_BLAST_0.9SELF0.4OUT-REDO4-Cluster_164035	V5_UCLUSTfixed_0.90-Cluster_97523	-	-	-	-
ORF ERR493428_1 (paired) trimmed (paired) merged contig 7418 ORF complement(1654..2334) (+1)	Maldo_seq20368	-	F:GO:0016150; P:GO:0072344; F:GO:0043022; P:GO:0070126; F:GO:0004045; C:GO:0005762; F:GO:0016149	C:GO:0005739;P:GO:0016043;F:GO:0008135;C:GO:0005840;F:GO:0016787	Y (0.997 | 1-36)	C	1	V5_BLAST_0.9SELF0.4OUT-REDO4-Cluster_170005	V5_UCLUSTfixed_0.90-Cluster_101905	-	-	-	-
ORF ERR493428_1 (paired) trimmed (paired) merged contig 7425 ORF complement(768..1211) (+1)	Maldo_seq20371	-		-	Y (0.981 | 1-24)	C	1	V5_BLAST_0.9SELF0.4OUT-REDO4-Cluster_61476	V5_UCLUSTfixed_0.90-Cluster_57788	-	-	-	-
ORF ERR493428_1 (paired) trimmed (paired) merged contig 7457 ORF 2031..2471 (+1)	Maldo_seq20373	-		-	Y (0.969 | 1-79)	C	1	V5_BLAST_0.9SELF0.4OUT-REDO4-Cluster_61477	V5_UCLUSTfixed_0.90-Cluster_56431	-	-	-	-
ORF ERR493428_1 (paired) trimmed (paired) merged contig 7458 ORF 43..624 (+1)	Maldo_seq20374	MDP0000131674		-	Y (0.853 | 1-33)	C	1	V5_BLAST_0.9SELF0.4OUT-REDO4-Cluster_61478	V5_UCLUSTfixed_0.90-Cluster_23358	-	-	-	-
ORF ERR493428_1 (paired) trimmed (paired) merged contig 7512 ORF complement(43..1395) (+1)	Maldo_seq20381	MDP0000305478	F:GO:0030170; P:GO:0009058; P:GO:0006164; F:GO:0005525; F:GO:0004019	F:GO:0000166;F:GO:0003824;P:GO:0009058;P:GO:0044711;P:GO:0006139	Y (0.992 | 1-45)	C	1	V5_BLAST_0.9SELF0.4OUT-REDO4-Cluster_169336	V5_UCLUSTfixed_0.90-Cluster_98945	-	-	-	-
ORF ERR493428_1 (paired) trimmed (paired) merged contig 7525 ORF complement(85..402) (+1)	Maldo_seq20384	-		-	Y (0.985 | 1-56)	C	1	V5_BLAST_0.9SELF0.4OUT-REDO4-Cluster_61482	V5_UCLUSTfixed_0.90-Cluster_56433	-	-	-	-
ORF ERR493428_1 (paired) trimmed (paired) merged contig 7563 ORF 160..648 (+1)	Maldo_seq20389	MDP0000834632	P:GO:0006412; C:GO:0005840; C:GO:0005622; F:GO:0003735	F:GO:0005198;C:GO:0005840;P:GO:0006412	Y (0.994 | 1-36)	C	1	V5_BLAST_0.9SELF0.4OUT-REDO4-Cluster_163791	V5_UCLUSTfixed_0.90-Cluster_97253	-	-	-	-
ORF ERR493428_1 (paired) trimmed (paired) merged contig 7598 ORF complement(399..1589) (+1)	Maldo_seq20392	MDP0000290742	C:GO:0016592; P:GO:0006357; F:GO:0001104	P:GO:0009058;P:GO:0006139;F:GO:0003674;C:GO:0005654	Y (0.968 | 1-61)	C	1	V5_BLAST_0.9SELF0.4OUT-REDO4-Cluster_164235	V5_UCLUSTfixed_0.90-Cluster_97715	-	-	-	-
ORF ERR493428_1 (paired) trimmed (paired) merged contig 7632 ORF complement(1602..2042) (+1)	Maldo_seq20394	-		-	Y (0.913 | 1-82)	C	1	V5_BLAST_0.9SELF0.4OUT-REDO4-Cluster_62809	V5_UCLUSTfixed_0.90-Cluster_56910	-	-	-	-
ORF ERR493428_1 (paired) trimmed (paired) merged contig 7646 ORF 122..1456 (+1)	Maldo_seq20395	-	C:GO:0009941; C:GO:0016021; F:GO:0015095; P:GO:1903830	C:GO:0016020;P:GO:0006810;C:GO:0009536;F:GO:0005215	Y (0.985 | 1-57)	C	1	V5_BLAST_0.9SELF0.4OUT-REDO4-Cluster_169882	V5_UCLUSTfixed_0.90-Cluster_102578	-	-	-	-
ORF ERR493428_1 (paired) trimmed (paired) merged contig 7652 ORF complement(317..955) (+1)	Maldo_seq20396	MDP0000465914		-	Y (1.0 | 1-51)	C	1	V5_BLAST_0.9SELF0.4OUT-REDO4-Cluster_166119	V5_UCLUSTfixed_0.90-Cluster_99431	-	-	-	-
ORF ERR493428_1 (paired) trimmed (paired) merged contig 7671 ORF 1321..1833 (+1)	Maldo_seq20399	-		-	Y (0.993 | 1-51)	C	1	V5_BLAST_0.9SELF0.4OUT-REDO4-Cluster_61486	V5_UCLUSTfixed_0.90-Cluster_56554	-	-	-	-
ORF ERR493428_1 (paired) trimmed (paired) merged contig 7671 ORF complement(294..1844) (+1)	Maldo_seq20400	MDP0000194613	F:GO:0005515	F:GO:0005515	Y (0.875 | 1-42)	C	1	V5_BLAST_0.9SELF0.4OUT-REDO4-Cluster_166088	V5_UCLUSTfixed_0.90-Cluster_99405	-	-	-	-
ORF ERR493428_1 (paired) trimmed (paired) merged contig 7693 ORF 201..1652 (+1)	Maldo_seq20402	MDP0000188286	F:GO:0050662; F:GO:0003824	F:GO:0003824;F:GO:0005488	Y (0.968 | 1-35)	C	1	V5_BLAST_0.9SELF0.4OUT-REDO4-Cluster_163640	V5_UCLUSTfixed_0.90-Cluster_97087	-	-	-	-
ORF ERR493428_1 (paired) trimmed (paired) merged contig 7719 ORF complement(179..1540) (+1)	Maldo_seq20405	MDP0000799658		-	Y (0.999 | 1-41)	C	1	V5_BLAST_0.9SELF0.4OUT-REDO4-Cluster_163095	V5_UCLUSTfixed_0.90-Cluster_96522	-	-	-	-
ORF ERR493428_1 (paired) trimmed (paired) merged contig 7724 ORF complement(1303..2787) (+1)	Maldo_seq20406	-		-	Y (0.845 | 1-51)	C	1	V5_BLAST_0.9SELF0.4OUT-REDO4-Cluster_163203	V5_UCLUSTfixed_0.90-Cluster_96518	-	-	-	-
ORF ERR493428_1 (paired) trimmed (paired) merged contig 7755 ORF complement(367..1407) (+1)	Maldo_seq20412	-	C:GO:0016020	C:GO:0016020	Y (0.999 | 1-41)	C	1	V5_BLAST_0.9SELF0.4OUT-REDO4-Cluster_162684	V5_UCLUSTfixed_0.90-Cluster_96108	-	-	-	-
ORF ERR493428_1 (paired) trimmed (paired) merged contig 7756 ORF complement(159..1199) (+1)	Maldo_seq20413	MDP0000370504		-	Y (1.0 | 1-51)	C	1	V5_BLAST_0.9SELF0.4OUT-REDO4-Cluster_162684	V5_UCLUSTfixed_0.90-Cluster_96108	-	-	-	-
ORF ERR493428_1 (paired) trimmed (paired) merged contig 7766 ORF complement(1423..2487) (+1)	Maldo_seq20415	MDP0000273683	C:GO:0016021	C:GO:0016020	Y (0.999 | 1-39)	C	1	V5_BLAST_0.9SELF0.4OUT-REDO4-Cluster_162383	V5_UCLUSTfixed_0.90-Cluster_95796	-	-	-	-
ORF ERR493428_1 (paired) trimmed (paired) merged contig 7777 ORF 273..869 (+1)	Maldo_seq20417	MDP0000233014	P:GO:0055114; F:GO:0033743	F:GO:0003824;P:GO:0008152;P:GO:0044710	Y (1.0 | 1-41)	C	1	V5_BLAST_0.9SELF0.4OUT-REDO4-Cluster_169542	V5_UCLUSTfixed_0.90-Cluster_96796	-	-	-	-
ORF ERR493428_1 (paired) trimmed (paired) merged contig 7780 ORF 466..1317 (+1)	Maldo_seq20418	MDP0000271045	P:GO:0055114; P:GO:0006788; F:GO:0004392	P:GO:0009056;F:GO:0003824;P:GO:0044763;P:GO:0009987	Y (1.0 | 1-41)	C	1	V5_BLAST_0.9SELF0.4OUT-REDO4-Cluster_163965	V5_UCLUSTfixed_0.90-Cluster_96010	-	-	-	-
ORF ERR493428_1 (paired) trimmed (paired) merged contig 7791 ORF 595..3267 (+1)	Maldo_seq20421	MDP0000664113		-	Y (0.941 | 1-21)	C	1	V5_BLAST_0.9SELF0.4OUT-REDO4-Cluster_155545	V5_UCLUSTfixed_0.90-Cluster_90934	-	-	-	-
ORF ERR493428_1 (paired) trimmed (paired) merged contig 7794 ORF 1574..1900 (+1)	Maldo_seq20422	-		-	Y (1.0 | 1-24)	C	1	V5_BLAST_0.9SELF0.4OUT-REDO4-Cluster_61487	V5_UCLUSTfixed_0.90-Cluster_57478	-	-	-	-
ORF ERR493428_1 (paired) trimmed (paired) merged contig 7794 ORF 4709..5653 (+1)	Maldo_seq20423	-		-	Y (0.813 | 1-49)	C	1	V5_BLAST_0.9SELF0.4OUT-REDO4-Cluster_61488	V5_UCLUSTfixed_0.90-Cluster_56434	-	-	-	-
ORF ERR493428_1 (paired) trimmed (paired) merged contig 7801 ORF 139..1206 (+1)	Maldo_seq20425	MDP0000301950	F:GO:0005525	F:GO:0000166	Y (0.962 | 1-58)	C	1	V5_BLAST_0.9SELF0.4OUT-REDO4-Cluster_67196	V5_UCLUSTfixed_0.90-Cluster_95873	-	-	-	-
ORF ERR493428_1 (paired) trimmed (paired) merged contig 7845 ORF 388..870 (+1)	Maldo_seq20430	MDP0000302448	P:GO:0006355; C:GO:0005634	C:GO:0005634;P:GO:0009058;P:GO:0006139	Y (0.709 | 1-28)	C	1	V5_BLAST_0.9SELF0.4OUT-REDO4-Cluster_61491	V5_UCLUSTfixed_0.90-Cluster_23362	-	-	-	-
ORF ERR493428_1 (paired) trimmed (paired) merged contig 7912 ORF complement(125..949) (+1)	Maldo_seq20437	MDP0000430367		-	Y (0.999 | 1-81)	C	1	V5_BLAST_0.9SELF0.4OUT-REDO4-Cluster_163375	V5_UCLUSTfixed_0.90-Cluster_96656	-	-	-	-
ORF ERR493428_1 (paired) trimmed (paired) merged contig 7932 ORF complement(1692..1994) (+1)	Maldo_seq20440	-		-	Y (0.842 | 1-37)	C	1	V5_BLAST_0.9SELF0.4OUT-REDO4-Cluster_61926	V5_UCLUSTfixed_0.90-Cluster_57397	-	-	-	-
ORF ERR493428_1 (paired) trimmed (paired) merged contig 7941 ORF 95..841 (+1)	Maldo_seq20441	MDP0000208850		-	Y (1.0 | 1-41)	C	1	V5_BLAST_0.9SELF0.4OUT-REDO4-Cluster_165855	V5_UCLUSTfixed_0.90-Cluster_99191	-	-	-	-
ORF ERR493428_1 (paired) trimmed (paired) merged contig 7943 ORF 89..961 (+1)	Maldo_seq20442	MDP0000943426	C:GO:0016020; P:GO:0009765	P:GO:0006091;C:GO:0016020;P:GO:0015979	Y (0.994 | 1-53)	C	1	V5_BLAST_0.9SELF0.4OUT-REDO4-Cluster_163357	V5_UCLUSTfixed_0.90-Cluster_97916	-	-	-	-
ORF ERR493428_1 (paired) trimmed (paired) merged contig 7961 ORF 613..954 (+1)	Maldo_seq20443	-		-	Y (0.923 | 1-26)	C	1	V5_BLAST_0.9SELF0.4OUT-REDO4-Cluster_61493	V5_UCLUSTfixed_0.90-Cluster_56710	-	-	-	-
ORF ERR493428_1 (paired) trimmed (paired) merged contig 7961 ORF 78..860 (+1)	Maldo_seq20444	-	C:GO:0009570; F:GO:0003735; C:GO:0016020; C:GO:0009941; C:GO:0022625; P:GO:0000027; P:GO:0009735; P:GO:0006412	C:GO:0016020;P:GO:0009719;F:GO:0005198;P:GO:0016043;C:GO:0005829;C:GO:0005840;C:GO:0009536;P:GO:0006412	Y (0.999 | 1-36)	C	1	V5_BLAST_0.9SELF0.4OUT-REDO4-Cluster_163024	V5_UCLUSTfixed_0.90-Cluster_96457	-	-	-	-
ORF ERR493428_1 (paired) trimmed (paired) merged contig 7974 ORF 1003..3864 (+1)	Maldo_seq20447	-	C:GO:0009507; P:GO:0048255; C:GO:0016021	P:GO:0008152;C:GO:0016020;C:GO:0009536	Y (1.0 | 1-41)	C	1	V5_BLAST_0.9SELF0.4OUT-REDO4-Cluster_163553	V5_UCLUSTfixed_0.90-Cluster_96996	-	-	-	-
ORF ERR493428_1 (paired) trimmed (paired) merged contig 7981 ORF complement(1927..2232) (+1)	Maldo_seq20452	-		-	Y (0.965 | 1-23)	C	1	V5_BLAST_0.9SELF0.4OUT-REDO4-Cluster_61496	V5_UCLUSTfixed_0.90-Cluster_56438	-	-	-	-
ORF ERR493428_1 (paired) trimmed (paired) merged contig 7997 ORF complement(334..1224) (+1)	Maldo_seq20454	MDP0000269532		-	Y (1.0 | 1-40)	C	1	V5_BLAST_0.9SELF0.4OUT-REDO4-Cluster_166097	V5_UCLUSTfixed_0.90-Cluster_99236	-	-	-	-
ORF ERR493428_1 (paired) trimmed (paired) merged contig 8005 ORF 344..1171 (+1)	Maldo_seq20455	-	F:GO:0008270; P:GO:0009737; C:GO:0016021	P:GO:0009719;C:GO:0016020;F:GO:0005488	Y (0.964 | 1-51)	C	1	V5_BLAST_0.9SELF0.4OUT-REDO4-Cluster_169225	V5_UCLUSTfixed_0.90-Cluster_102033	-	-	UniqueCluster_1226	X
ORF ERR493428_1 (paired) trimmed (paired) merged contig 8022 ORF 148..1014 (+1)	Maldo_seq20456	-	C:GO:0016021	C:GO:0016020	Y (0.997 | 1-26)	C	1	V5_BLAST_0.9SELF0.4OUT-REDO4-Cluster_163557	V5_UCLUSTfixed_0.90-Cluster_97004	-	-	-	-
ORF ERR493428_1 (paired) trimmed (paired) merged contig 8024 ORF 8..1255 (+1)	Maldo_seq20459	MDP0000226339	P:GO:0006284; F:GO:0008534; P:GO:0006289; F:GO:0003684	F:GO:0003677;F:GO:0004518;P:GO:0006259;P:GO:0006950	Y (0.999 | 1-81)	C	1	V5_BLAST_0.9SELF0.4OUT-REDO4-Cluster_170021	V5_UCLUSTfixed_0.90-Cluster_96653	-	-	-	-
ORF ERR493428_1 (paired) trimmed (paired) merged contig 8037 ORF complement(361..930) (+1)	Maldo_seq20461	MDP0000256805		-	Y (0.99 | 1-22)	C	1	V5_BLAST_0.9SELF0.4OUT-REDO4-Cluster_61498	V5_UCLUSTfixed_0.90-Cluster_72136	-	UniqueCluster_2567	-	X
ORF ERR493428_1 (paired) trimmed (paired) merged contig 8048 ORF complement(402..2534) (+1)	Maldo_seq20462	MDP0000807190	F:GO:0016887; F:GO:0005524; P:GO:0055085; F:GO:0042626; C:GO:0016021; P:GO:0006810	F:GO:0000166;C:GO:0016020;P:GO:0006810;F:GO:0005215;F:GO:0016787	Y (0.998 | 1-34)	C	1	V5_BLAST_0.9SELF0.4OUT-REDO4-Cluster_170785	V5_UCLUSTfixed_0.90-Cluster_103335	-	-	-	-
ORF ERR493428_1 (paired) trimmed (paired) merged contig 8051 ORF 39..1430 (+1)	Maldo_seq20464	MDP0000821000	F:GO:0016757; P:GO:0008152	P:GO:0008152;F:GO:0016740	Y (0.997 | 1-45)	C	1	V5_BLAST_0.9SELF0.4OUT-REDO4-Cluster_164398	V5_UCLUSTfixed_0.90-Cluster_97883	-	-	-	-
ORF ERR493428_1 (paired) trimmed (paired) merged contig 8082 ORF complement(421..750) (+1)	Maldo_seq20465	-		-	Y (0.946 | 1-61)	C	1	V5_BLAST_0.9SELF0.4OUT-REDO4-Cluster_61499	V5_UCLUSTfixed_0.90-Cluster_23363	-	-	-	-
ORF ERR493428_1 (paired) trimmed (paired) merged contig 8169 ORF complement(1079..1432) (+1)	Maldo_seq20473	-		-	Y (0.945 | 1-62)	C	1	V5_BLAST_0.9SELF0.4OUT-REDO4-Cluster_61875	V5_UCLUSTfixed_0.90-Cluster_56542	-	-	-	-
ORF ERR493428_1 (paired) trimmed (paired) merged contig 8222 ORF complement(217..963) (+1)	Maldo_seq20478	MDP0000254554		-	Y (0.774 | 1-36)	C	1	V5_BLAST_0.9SELF0.4OUT-REDO4-Cluster_164632	V5_UCLUSTfixed_0.90-Cluster_73146	-	UniqueCluster_2513	-	X
ORF ERR493428_1 (paired) trimmed (paired) merged contig 8246 ORF complement(325..1179) (+1)	Maldo_seq20479	-	F:GO:0046872; P:GO:0006098; P:GO:0019253; F:GO:0004750; C:GO:0009535	P:GO:0005975;F:GO:0003824;C:GO:0016020;P:GO:0015979;P:GO:0009058;F:GO:0005488;P:GO:0044711;P:GO:0006139;C:GO:0009536;P:GO:0044723;C:GO:0009579	Y (0.997 | 1-51)	C	1	V5_BLAST_0.9SELF0.4OUT-REDO4-Cluster_163171	V5_UCLUSTfixed_0.90-Cluster_96598	-	-	-	-
ORF ERR493428_1 (paired) trimmed (paired) merged contig 8247 ORF complement(369..1223) (+1)	Maldo_seq20480	-	F:GO:0046872; P:GO:0006098; P:GO:0019253; F:GO:0004750; C:GO:0009535	P:GO:0005975;F:GO:0003824;C:GO:0016020;P:GO:0015979;P:GO:0009058;F:GO:0005488;P:GO:0044711;P:GO:0006139;C:GO:0009536;P:GO:0044723;C:GO:0009579	Y (0.996 | 1-51)	C	1	V5_BLAST_0.9SELF0.4OUT-REDO4-Cluster_163171	V5_UCLUSTfixed_0.90-Cluster_96598	-	-	-	-
ORF ERR493428_1 (paired) trimmed (paired) merged contig 8267 ORF 408..860 (+1)	Maldo_seq20483	-		-	Y (0.83 | 1-91)	C	1	V5_BLAST_0.9SELF0.4OUT-REDO4-Cluster_61504	V5_UCLUSTfixed_0.90-Cluster_56445	-	-	-	-
ORF ERR493428_1 (paired) trimmed (paired) merged contig 8285 ORF 268..1230 (+1)	Maldo_seq20487	MDP0000509072		-	Y (0.998 | 1-60)	C	1	V5_BLAST_0.9SELF0.4OUT-REDO4-Cluster_163525	V5_UCLUSTfixed_0.90-Cluster_78985	-	-	-	-
ORF ERR493428_1 (paired) trimmed (paired) merged contig 8298 ORF complement(1118..2485) (+1)	Maldo_seq20490	-		-	Y (0.994 | 1-31)	C	1	V5_BLAST_0.9SELF0.4OUT-REDO4-Cluster_163198	V5_UCLUSTfixed_0.90-Cluster_96625	-	-	-	-
ORF ERR493428_1 (paired) trimmed (paired) merged contig 8368 ORF complement(36..1397) (+1)	Maldo_seq20494	MDP0000233356	P:GO:0006629; P:GO:0055114; F:GO:0016717	F:GO:0003824;P:GO:0006629	Y (0.996 | 1-42)	C	1	V5_BLAST_0.9SELF0.4OUT-REDO4-Cluster_169805	V5_UCLUSTfixed_0.90-Cluster_102511	-	-	-	-
ORF ERR493428_1 (paired) trimmed (paired) merged contig 8369 ORF complement(350..1714) (+1)	Maldo_seq20496	MDP0000156530	P:GO:0006629; P:GO:0055114; F:GO:0016717	F:GO:0003824;P:GO:0006629	Y (0.998 | 1-41)	C	1	V5_BLAST_0.9SELF0.4OUT-REDO4-Cluster_169805	V5_UCLUSTfixed_0.90-Cluster_102511	-	-	-	-
ORF ERR493428_1 (paired) trimmed (paired) merged contig 8387 ORF complement(218..1492) (+1)	Maldo_seq20497	-	C:GO:0009570; P:GO:0006207; F:GO:0004152; P:GO:0006212; P:GO:0055114; F:GO:0017113	F:GO:0003824;P:GO:0009056;P:GO:0009058;P:GO:0044711;P:GO:0006139;C:GO:0009536;P:GO:0044712	Y (0.991 | 1-24)	C	1	V5_BLAST_0.9SELF0.4OUT-REDO4-Cluster_163138	V5_UCLUSTfixed_0.90-Cluster_96563	-	-	-	-
ORF ERR493428_1 (paired) trimmed (paired) merged contig 8388 ORF complement(436..1710) (+1)	Maldo_seq20498	MDP0000299541	P:GO:0055114; F:GO:0016627; C:GO:0005737	F:GO:0003824;C:GO:0005737;P:GO:0008152;P:GO:0044710	Y (0.988 | 1-38)	C	1	V5_BLAST_0.9SELF0.4OUT-REDO4-Cluster_163138	V5_UCLUSTfixed_0.90-Cluster_96563	-	-	-	-
ORF ERR493428_1 (paired) trimmed (paired) merged contig 8391 ORF complement(1131..1448) (+1)	Maldo_seq20499	-		-	Y (0.97 | 1-30)	C	1	V5_BLAST_0.9SELF0.4OUT-REDO4-Cluster_61506	V5_UCLUSTfixed_0.90-Cluster_56692	-	-	-	-
ORF ERR493428_1 (paired) trimmed (paired) merged contig 8408 ORF complement(367..882) (+1)	Maldo_seq20500	MDP0000325346		-	Y (0.96 | 1-39)	C	1	V5_BLAST_0.9SELF0.4OUT-REDO4-Cluster_166785	V5_UCLUSTfixed_0.90-Cluster_96444	-	-	-	-
ORF ERR493428_1 (paired) trimmed (paired) merged contig 8450 ORF 162..1307 (+1)	Maldo_seq20502	-	C:GO:0005737; C:GO:0043231; P:GO:0000050; P:GO:0042450; F:GO:0016597; F:GO:0004585	C:GO:0005737;P:GO:0009058;P:GO:0044763;P:GO:0044711;F:GO:0005488;F:GO:0016740;P:GO:0009987	Y (0.999 | 1-61)	C	1	V5_BLAST_0.9SELF0.4OUT-REDO4-Cluster_163294	V5_UCLUSTfixed_0.90-Cluster_96729	-	-	-	-
ORF ERR493428_1 (paired) trimmed (paired) merged contig 8451 ORF 51..1376 (+1)	Maldo_seq20503	MDP0000234480	P:GO:0005975	P:GO:0005975	Y (1.0 | 1-61)	C	1	V5_BLAST_0.9SELF0.4OUT-REDO4-Cluster_162475	V5_UCLUSTfixed_0.90-Cluster_95886	-	-	-	-
ORF ERR493428_1 (paired) trimmed (paired) merged contig 8468 ORF complement(905..1447) (+1)	Maldo_seq20504	-		-	Y (0.995 | 1-43)	C	1	V5_BLAST_0.9SELF0.4OUT-REDO4-Cluster_61507	V5_UCLUSTfixed_0.90-Cluster_57032	-	-	-	-
ORF ERR493428_1 (paired) trimmed (paired) merged contig 8469 ORF complement(2209..2739) (+1)	Maldo_seq20506	-		-	Y (0.961 | 1-81)	C	1	V5_BLAST_0.9SELF0.4OUT-REDO4-Cluster_61507	V5_UCLUSTfixed_0.90-Cluster_57032	-	-	-	-
ORF ERR493428_1 (paired) trimmed (paired) merged contig 8518 ORF 25..996 (+1)	Maldo_seq20512	MDP0000206034		-	Y (1.0 | 1-29)	C	1	V5_BLAST_0.9SELF0.4OUT-REDO4-Cluster_166534	V5_UCLUSTfixed_0.90-Cluster_96552	-	-	-	-
ORF ERR493428_1 (paired) trimmed (paired) merged contig 8531 ORF complement(690..2156) (+1)	Maldo_seq20513	-	F:GO:0008836; P:GO:0009089	F:GO:0003824;P:GO:0009058;P:GO:0044763;P:GO:0044711;P:GO:0009987	Y (0.999 | 1-61)	C	1	V5_BLAST_0.9SELF0.4OUT-REDO4-Cluster_170178	V5_UCLUSTfixed_0.90-Cluster_102825	-	-	-	-
ORF ERR493428_1 (paired) trimmed (paired) merged contig 8538 ORF 90..2333 (+1)	Maldo_seq20514	MDP0000142098	P:GO:0008152; F:GO:0003824	F:GO:0003824;P:GO:0008152	Y (0.999 | 1-71)	C	1	V5_BLAST_0.9SELF0.4OUT-REDO4-Cluster_168210	V5_UCLUSTfixed_0.90-Cluster_101187	-	-	-	-
ORF ERR493428_1 (paired) trimmed (paired) merged contig 8564 ORF complement(316..675) (+1)	Maldo_seq20516	-		-	Y (0.997 | 1-43)	C	1	V5_BLAST_0.9SELF0.4OUT-REDO4-Cluster_61509	V5_UCLUSTfixed_0.90-Cluster_56443	-	-	-	-
ORF ERR493428_1 (paired) trimmed (paired) merged contig 8565 ORF complement(244..585) (+1)	Maldo_seq20517	-		-	Y (0.994 | 1-43)	C	1	V5_BLAST_0.9SELF0.4OUT-REDO4-Cluster_61510	V5_UCLUSTfixed_0.90-Cluster_56443	-	-	-	-
ORF ERR493428_1 (paired) trimmed (paired) merged contig 8604 ORF 119..2203 (+1)	Maldo_seq20522	-	F:GO:0005524; C:GO:0005739; P:GO:0006508; C:GO:0009941; C:GO:0016021; P:GO:0010027; P:GO:0010206; F:GO:0004176; P:GO:0010205; P:GO:0010304; F:GO:0004222; C:GO:0009535	F:GO:0000166;P:GO:0019538;P:GO:0006091;P:GO:0009628;P:GO:0009056;C:GO:0005739;C:GO:0016020;P:GO:0016043;P:GO:0015979;C:GO:0009536;C:GO:0009579;F:GO:0016787	Y (0.996 | 1-46)	C	1	V5_BLAST_0.9SELF0.4OUT-REDO4-Cluster_169777	V5_UCLUSTfixed_0.90-Cluster_96639	-	-	-	-
ORF ERR493428_1 (paired) trimmed (paired) merged contig 8622 ORF complement(3246..3794) (+1)	Maldo_seq20527	-	F:GO:0003824	F:GO:0003824	Y (0.992 | 1-71)	C	1	V5_BLAST_0.9SELF0.4OUT-REDO4-Cluster_61512	V5_UCLUSTfixed_0.90-Cluster_59766	-	-	-	-
ORF ERR493428_1 (paired) trimmed (paired) merged contig 8709 ORF complement(321..2369) (+1)	Maldo_seq20533	MDP0000133399	F:GO:0033926	F:GO:0016787	Y (0.997 | 1-52)	C	1	V5_BLAST_0.9SELF0.4OUT-REDO4-Cluster_164000	V5_UCLUSTfixed_0.90-Cluster_97484	-	-	-	-
ORF ERR493428_1 (paired) trimmed (paired) merged contig 8738 ORF complement(333..1019) (+1)	Maldo_seq20535	MDP0000192203		-	Y (0.999 | 1-48)	C	1	V5_BLAST_0.9SELF0.4OUT-REDO4-Cluster_163645	V5_UCLUSTfixed_0.90-Cluster_97094	-	-	-	-
ORF ERR493428_1 (paired) trimmed (paired) merged contig 8741 ORF 191..997 (+1)	Maldo_seq20536	-	P:GO:0022904; C:GO:0016021; C:GO:0005886	P:GO:0006091;C:GO:0005886	Y (1.0 | 1-41)	C	1	V5_BLAST_0.9SELF0.4OUT-REDO4-Cluster_164289	V5_UCLUSTfixed_0.90-Cluster_97769	-	-	-	-
ORF ERR493428_1 (paired) trimmed (paired) merged contig 8752 ORF 421..1125 (+1)	Maldo_seq20538	MDP0000905109		-	Y (0.999 | 1-48)	C	1	V5_BLAST_0.9SELF0.4OUT-REDO4-Cluster_163276	V5_UCLUSTfixed_0.90-Cluster_96711	-	-	-	-
ORF ERR493428_1 (paired) trimmed (paired) merged contig 8775 ORF complement(323..2383) (+1)	Maldo_seq20542	MDP0000798088	F:GO:0033926	F:GO:0016787	Y (0.999 | 1-53)	C	1	V5_BLAST_0.9SELF0.4OUT-REDO4-Cluster_74870	V5_UCLUSTfixed_0.90-Cluster_97484	-	-	-	-
ORF ERR493428_1 (paired) trimmed (paired) merged contig 8786 ORF 397..1200 (+1)	Maldo_seq20544	MDP0000307124	F:GO:0050662; F:GO:0003824	F:GO:0003824;F:GO:0005488	Y (0.969 | 1-33)	C	1	V5_BLAST_0.9SELF0.4OUT-REDO4-Cluster_166728	V5_UCLUSTfixed_0.90-Cluster_94967	-	-	-	-
ORF ERR493428_1 (paired) trimmed (paired) merged contig 8790 ORF complement(1825..2166) (+1)	Maldo_seq20545	-		-	Y (0.985 | 1-52)	C	1	V5_BLAST_0.9SELF0.4OUT-REDO4-Cluster_61514	V5_UCLUSTfixed_0.90-Cluster_59298	-	-	-	-
ORF ERR493428_1 (paired) trimmed (paired) merged contig 8830 ORF complement(253..1062) (+1)	Maldo_seq20552	-	C:GO:0009706; C:GO:0009534; C:GO:0016021	C:GO:0016020;C:GO:0009536;C:GO:0009579	Y (1.0 | 1-37)	C	1	V5_BLAST_0.9SELF0.4OUT-REDO4-Cluster_163014	V5_UCLUSTfixed_0.90-Cluster_96447	-	-	-	-
ORF ERR493428_1 (paired) trimmed (paired) merged contig 8869 ORF complement(629..1804) (+1)	Maldo_seq20558	MDP0000248823	P:GO:0055114; F:GO:0020037; P:GO:0006979; F:GO:0004601	F:GO:0003824;P:GO:0008152;F:GO:0005488;P:GO:0044710;P:GO:0006950	Y (0.968 | 1-87)	C	1	V5_BLAST_0.9SELF0.4OUT-REDO4-Cluster_163224	V5_UCLUSTfixed_0.90-Cluster_96655	-	-	-	-
ORF ERR493428_1 (paired) trimmed (paired) merged contig 8889 ORF 171..1163 (+1)	Maldo_seq20559	MDP0000318604		-	Y (0.99 | 1-92)	C	1	V5_BLAST_0.9SELF0.4OUT-REDO4-Cluster_162868	V5_UCLUSTfixed_0.90-Cluster_96289	-	-	-	-
ORF ERR493428_1 (paired) trimmed (paired) merged contig 8898 ORF complement(99..680) (+1)	Maldo_seq20563	-		-	Y (0.999 | 1-29)	C	1	V5_BLAST_0.9SELF0.4OUT-REDO4-Cluster_163676	V5_UCLUSTfixed_0.90-Cluster_97134	-	-	-	-
ORF ERR493428_1 (paired) trimmed (paired) merged contig 8899 ORF complement(1760..2932) (+1)	Maldo_seq20564	-	F:GO:0016787	F:GO:0016787	Y (1.0 | 1-41)	C	1	V5_BLAST_0.9SELF0.4OUT-REDO4-Cluster_164382	V5_UCLUSTfixed_0.90-Cluster_97867	-	-	-	-
ORF ERR493428_1 (paired) trimmed (paired) merged contig 8924 ORF complement(466..2124) (+1)	Maldo_seq20569	-	F:GO:0005525; C:GO:0009507; F:GO:0043022	F:GO:0000166;C:GO:0009536	Y (0.986 | 1-41)	C	1	V5_BLAST_0.9SELF0.4OUT-REDO4-Cluster_168691	V5_UCLUSTfixed_0.90-Cluster_96731	-	-	-	-
ORF ERR493428_1 (paired) trimmed (paired) merged contig 8965 ORF 109..1278 (+1)	Maldo_seq20570	MDP0000286595	P:GO:0015031; P:GO:0006457	P:GO:0006810;P:GO:0009987	Y (0.994 | 1-51)	C	1	V5_BLAST_0.9SELF0.4OUT-REDO4-Cluster_163426	V5_UCLUSTfixed_0.90-Cluster_96856	-	-	-	-
ORF ERR493428_1 (paired) trimmed (paired) merged contig 8969 ORF 20..1195 (+1)	Maldo_seq20572	-	C:GO:0009507; F:GO:0003723; C:GO:0009501; C:GO:0005829; F:GO:0009982; P:GO:0000455	F:GO:0003723;F:GO:0003824;C:GO:0005829;P:GO:0006139;C:GO:0009536	Y (0.995 | 1-61)	C	1	V5_BLAST_0.9SELF0.4OUT-REDO4-Cluster_169908	V5_UCLUSTfixed_0.90-Cluster_96198	-	-	-	-
ORF ERR493428_1 (paired) trimmed (paired) merged contig 8975 ORF complement(415..1074) (+1)	Maldo_seq20575	MDP0000184046	P:GO:0015979; C:GO:0009538; C:GO:0009522	C:GO:0016020;P:GO:0015979;C:GO:0009579	Y (0.999 | 1-51)	C	1	V5_BLAST_0.9SELF0.4OUT-REDO4-Cluster_163718	V5_UCLUSTfixed_0.90-Cluster_97173	-	-	-	-
ORF ERR493428_1 (paired) trimmed (paired) merged contig 8987 ORF 747..1073 (+1)	Maldo_seq20577	-		-	Y (0.999 | 1-29)	C	1	V5_BLAST_0.9SELF0.4OUT-REDO4-Cluster_61523	V5_UCLUSTfixed_0.90-Cluster_56444	-	-	-	-
ORF ERR493428_1 (paired) trimmed (paired) merged contig 9034 ORF 92..2296 (+1)	Maldo_seq20582	-	F:GO:0003989; F:GO:0016740; P:GO:0006633; C:GO:0009317	C:GO:0005737;P:GO:0006629;P:GO:0009058;P:GO:0044763;F:GO:0016740;P:GO:0044711;P:GO:0009987	Y (1.0 | 1-41)	C	1	V5_BLAST_0.9SELF0.4OUT-REDO4-Cluster_166674	V5_UCLUSTfixed_0.90-Cluster_99963	-	-	-	-
ORF ERR493428_1 (paired) trimmed (paired) merged contig 9043 ORF complement(312..1916) (+1)	Maldo_seq20584	MDP0000193992	F:GO:0005524; P:GO:0006508; F:GO:0004176; P:GO:0030163; F:GO:0004252	F:GO:0000166;P:GO:0019538;P:GO:0009056;F:GO:0016787	Y (0.999 | 1-37)	C	1	V5_BLAST_0.9SELF0.4OUT-REDO4-Cluster_61898	V5_UCLUSTfixed_0.90-Cluster_96264	-	-	-	-
ORF ERR493428_1 (paired) trimmed (paired) merged contig 9053 ORF 201..1175 (+1)	Maldo_seq20586	MDP0000145486		-	Y (0.958 | 1-50)	C	1	V5_BLAST_0.9SELF0.4OUT-REDO4-Cluster_162589	V5_UCLUSTfixed_0.90-Cluster_96011	-	-	-	-
ORF ERR493428_1 (paired) trimmed (paired) merged contig 9056 ORF 4..402 (+1)	Maldo_seq20587	-		-	Y (0.962 | 1-21)	C	1	V5_BLAST_0.9SELF0.4OUT-REDO4-Cluster_61520	V5_UCLUSTfixed_0.90-Cluster_23365	-	-	-	-
ORF ERR493428_1 (paired) trimmed (paired) merged contig 9056 ORF 447..791 (+1)	Maldo_seq20588	-		-	Y (0.791 | 1-49)	C	1	V5_BLAST_0.9SELF0.4OUT-REDO4-Cluster_61521	V5_UCLUSTfixed_0.90-Cluster_57487	-	-	-	-
ORF ERR493428_1 (paired) trimmed (paired) merged contig 9072 ORF complement(461..970) (+1)	Maldo_seq20590	MDP0000134805		-	Y (1.0 | 1-42)	C	1	V5_BLAST_0.9SELF0.4OUT-REDO4-Cluster_73433	V5_UCLUSTfixed_0.90-Cluster_90374	-	-	-	-
ORF ERR493428_1 (paired) trimmed (paired) merged contig 9076 ORF complement(353..1315) (+1)	Maldo_seq20591	MDP0000267155	P:GO:0015031; F:GO:0008565	P:GO:0006810;F:GO:0005215	Y (1.0 | 1-41)	C	1	V5_BLAST_0.9SELF0.4OUT-REDO4-Cluster_61522	V5_UCLUSTfixed_0.90-Cluster_96519	-	-	-	-
ORF ERR493428_1 (paired) trimmed (paired) merged contig 9097 ORF 612..938 (+1)	Maldo_seq20593	-		-	Y (0.999 | 1-29)	C	1	V5_BLAST_0.9SELF0.4OUT-REDO4-Cluster_61523	V5_UCLUSTfixed_0.90-Cluster_56444	-	-	-	-
ORF ERR493428_1 (paired) trimmed (paired) merged contig 9110 ORF complement(986..1690) (+1)	Maldo_seq20595	MDP0000874065	C:GO:0019898; P:GO:0015979; C:GO:0009654; C:GO:0009523; F:GO:0005509	C:GO:0016020;P:GO:0015979;F:GO:0005488;C:GO:0009579	Y (0.896 | 1-39)	C	1	V5_BLAST_0.9SELF0.4OUT-REDO4-Cluster_167755	V5_UCLUSTfixed_0.90-Cluster_100848	-	-	-	-
ORF ERR493428_1 (paired) trimmed (paired) merged contig 9111 ORF 133..840 (+1)	Maldo_seq20596	-	F:GO:0005509; C:GO:0009654; P:GO:0015979; C:GO:0019898	C:GO:0016020;P:GO:0015979;F:GO:0005488;C:GO:0009579	Y (0.982 | 1-40)	C	1	V5_BLAST_0.9SELF0.4OUT-REDO4-Cluster_167755	V5_UCLUSTfixed_0.90-Cluster_100848	-	-	-	-
ORF ERR493428_1 (paired) trimmed (paired) merged contig 9150 ORF 238..705 (+1)	Maldo_seq20599	-		-	Y (0.977 | 1-31)	C	1	V5_BLAST_0.9SELF0.4OUT-REDO4-Cluster_61524	V5_UCLUSTfixed_0.90-Cluster_56819	-	-	-	-
ORF ERR493428_1 (paired) trimmed (paired) merged contig 9164 ORF complement(278..1126) (+1)	Maldo_seq20600	MDP0000148325		-	Y (0.999 | 1-27)	C	1	V5_BLAST_0.9SELF0.4OUT-REDO4-Cluster_168006	V5_UCLUSTfixed_0.90-Cluster_101026	-	-	-	-
ORF ERR493428_1 (paired) trimmed (paired) merged contig 9187 ORF complement(171..2213) (+1)	Maldo_seq20603	-	F:GO:0003723	F:GO:0003723	Y (0.98 | 1-39)	C	1	V5_BLAST_0.9SELF0.4OUT-REDO4-Cluster_163900	V5_UCLUSTfixed_0.90-Cluster_59539	-	-	-	-
ORF ERR493428_1 (paired) trimmed (paired) merged contig 9202 ORF 179..517 (+1)	Maldo_seq20604	MDP0000384188		-	Y (0.962 | 1-50)	C	1	V5_BLAST_0.9SELF0.4OUT-REDO4-Cluster_61526	V5_UCLUSTfixed_0.90-Cluster_97614	-	-	-	-
ORF ERR493428_1 (paired) trimmed (paired) merged contig 9236 ORF complement(260..835) (+1)	Maldo_seq20610	-		-	Y (0.782 | 1-62)	C	1	V5_BLAST_0.9SELF0.4OUT-REDO4-Cluster_61528	V5_UCLUSTfixed_0.90-Cluster_56445	-	-	-	-
ORF ERR493428_1 (paired) trimmed (paired) merged contig 9304 ORF complement(704..1039) (+1)	Maldo_seq20615	-		-	Y (0.969 | 1-27)	C	1	V5_BLAST_0.9SELF0.4OUT-REDO4-Cluster_62042	V5_UCLUSTfixed_0.90-Cluster_56611	-	-	-	-
ORF ERR493428_1 (paired) trimmed (paired) merged contig 9312 ORF 2268..2678 (+1)	Maldo_seq20616	-		-	Y (0.994 | 1-57)	C	1	V5_BLAST_0.9SELF0.4OUT-REDO4-Cluster_61530	V5_UCLUSTfixed_0.90-Cluster_56470	-	-	-	-
ORF ERR493428_1 (paired) trimmed (paired) merged contig 9320 ORF 313..636 (+1)	Maldo_seq20618	MDP0000192401	F:GO:0003676; P:GO:0006810; C:GO:0005622	F:GO:0003676;P:GO:0006810;C:GO:0005622	Y (0.983 | 1-37)	C	1	V5_BLAST_0.9SELF0.4OUT-REDO4-Cluster_61532	V5_UCLUSTfixed_0.90-Cluster_56446	-	-	-	-
ORF ERR493428_1 (paired) trimmed (paired) merged contig 9326 ORF 173..979 (+1)	Maldo_seq20621	MDP0000924863		-	Y (0.991 | 1-32)	C	1	V5_BLAST_0.9SELF0.4OUT-REDO4-Cluster_163235	V5_UCLUSTfixed_0.90-Cluster_96669	-	-	-	-
ORF ERR493428_1 (paired) trimmed (paired) merged contig 9350 ORF complement(108..575) (+1)	Maldo_seq20623	-		-	Y (0.936 | 1-58)	C	1	V5_BLAST_0.9SELF0.4OUT-REDO4-Cluster_61533	V5_UCLUSTfixed_0.90-Cluster_56520	-	-	-	-
ORF ERR493428_1 (paired) trimmed (paired) merged contig 9370 ORF 134..1495 (+1)	Maldo_seq20628	-		-	Y (0.997 | 1-27)	C	1	V5_BLAST_0.9SELF0.4OUT-REDO4-Cluster_165918	V5_UCLUSTfixed_0.90-Cluster_99246	-	-	-	-
ORF ERR493428_1 (paired) trimmed (paired) merged contig 9425 ORF complement(269..1450) (+1)	Maldo_seq20632	-	F:GO:0003942; P:GO:0006526; C:GO:0005737; F:GO:0051287; F:GO:0046983; P:GO:0055114	F:GO:0000166;F:GO:0005515;F:GO:0003824;C:GO:0005737;P:GO:0009058;P:GO:0044763;P:GO:0044711;P:GO:0009987	Y (0.991 | 1-26)	C	1	V5_BLAST_0.9SELF0.4OUT-REDO4-Cluster_169514	V5_UCLUSTfixed_0.90-Cluster_97030	-	-	-	-
ORF ERR493428_1 (paired) trimmed (paired) merged contig 9429 ORF 110..1192 (+1)	Maldo_seq20633	MDP0000613175		-	Y (0.996 | 1-40)	C	1	V5_BLAST_0.9SELF0.4OUT-REDO4-Cluster_160977	V5_UCLUSTfixed_0.90-Cluster_94965	-	-	-	-
ORF ERR493428_1 (paired) trimmed (paired) merged contig 9433 ORF complement(1494..1811) (+1)	Maldo_seq20634	-		-	Y (0.937 | 1-40)	C	1	V5_BLAST_0.9SELF0.4OUT-REDO4-Cluster_61535	V5_UCLUSTfixed_0.90-Cluster_57013	-	-	-	-
ORF ERR493428_1 (paired) trimmed (paired) merged contig 9433 ORF complement(969..1286) (+1)	Maldo_seq20635	-		-	Y (0.849 | 1-92)	C	1	V5_BLAST_0.9SELF0.4OUT-REDO4-Cluster_61705	V5_UCLUSTfixed_0.90-Cluster_56493	-	-	-	-
ORF ERR493428_1 (paired) trimmed (paired) merged contig 9458 ORF 964..2466 (+1)	Maldo_seq20638	MDP0000260361	F:GO:0003824; P:GO:0006470; F:GO:0004722	P:GO:0006464;F:GO:0016787	Y (0.836 | 1-42)	C	1	V5_BLAST_0.9SELF0.4OUT-REDO4-Cluster_169294	V5_UCLUSTfixed_0.90-Cluster_97175	-	-	-	-
ORF ERR493428_1 (paired) trimmed (paired) merged contig 9467 ORF complement(372..2669) (+1)	Maldo_seq20640	-	C:GO:0009570; C:GO:0005634; F:GO:0005524; F:GO:0008270; F:GO:0003723; C:GO:0016020; C:GO:0009941; F:GO:0004386	F:GO:0000166;C:GO:0005634;F:GO:0003723;C:GO:0016020;C:GO:0009536;F:GO:0016787	Y (0.979 | 1-62)	C	1	V5_BLAST_0.9SELF0.4OUT-REDO4-Cluster_162836	V5_UCLUSTfixed_0.90-Cluster_96256	-	-	-	-
ORF ERR493428_1 (paired) trimmed (paired) merged contig 9504 ORF 542..1039 (+1)	Maldo_seq20642	-	C:GO:0005739	C:GO:0005739	Y (1.0 | 1-92)	C	1	V5_BLAST_0.9SELF0.4OUT-REDO4-Cluster_61537	V5_UCLUSTfixed_0.90-Cluster_56605	-	-	-	-
ORF ERR493428_1 (paired) trimmed (paired) merged contig 9517 ORF complement(300..2123) (+1)	Maldo_seq20643	MDP0000929213		-	Y (0.925 | 1-51)	C	1	V5_BLAST_0.9SELF0.4OUT-REDO4-Cluster_163844	V5_UCLUSTfixed_0.90-Cluster_97313	-	-	-	-
ORF ERR493428_1 (paired) trimmed (paired) merged contig 9602 ORF complement(382..1608) (+1)	Maldo_seq20651	MDP0000826603		-	Y (0.977 | 1-42)	C	1	V5_BLAST_0.9SELF0.4OUT-REDO4-Cluster_162365	V5_UCLUSTfixed_0.90-Cluster_95774	-	-	-	-
ORF ERR493428_1 (paired) trimmed (paired) merged contig 9620 ORF complement(511..837) (+1)	Maldo_seq20653	-		-	Y (0.991 | 1-32)	C	1	V5_BLAST_0.9SELF0.4OUT-REDO4-Cluster_62319	V5_UCLUSTfixed_0.90-Cluster_56711	-	-	-	-
ORF ERR493428_1 (paired) trimmed (paired) merged contig 9641 ORF complement(3374..3760) (+1)	Maldo_seq20656	MDP0000223944	P:GO:0055114; F:GO:0032542	F:GO:0003824;P:GO:0008152;P:GO:0044710	Y (0.987 | 1-33)	C	1	V5_BLAST_0.9SELF0.4OUT-REDO4-Cluster_154301	V5_UCLUSTfixed_0.90-Cluster_90054	-	-	-	-
ORF ERR493428_1 (paired) trimmed (paired) merged contig 9666 ORF 117..734 (+1)	Maldo_seq20659	-	F:GO:0003723; F:GO:0003735; C:GO:0015934; P:GO:0006412	F:GO:0003723;F:GO:0005198;C:GO:0005840;P:GO:0006412	Y (0.988 | 1-51)	C	1	V5_BLAST_0.9SELF0.4OUT-REDO4-Cluster_162807	V5_UCLUSTfixed_0.90-Cluster_96229	-	-	-	-
ORF ERR493428_1 (paired) trimmed (paired) merged contig 9690 ORF 251..1249 (+1)	Maldo_seq20664	MDP0000852477		-	Y (0.978 | 1-22)	C	1	V5_BLAST_0.9SELF0.4OUT-REDO4-Cluster_163096	V5_UCLUSTfixed_0.90-Cluster_96523	-	-	-	-
ORF ERR493428_1 (paired) trimmed (paired) merged contig 9690 ORF complement(607..1197) (+1)	Maldo_seq20665	-		-	Y (0.999 | 1-77)	C	1	V5_BLAST_0.9SELF0.4OUT-REDO4-Cluster_61830	V5_UCLUSTfixed_0.90-Cluster_56524	-	-	-	-
ORF ERR493428_1 (paired) trimmed (paired) merged contig 9719 ORF complement(295..2010) (+1)	Maldo_seq20666	-	C:GO:0009509; P:GO:0016117; F:GO:0052886; C:GO:0009941; F:GO:0016719; P:GO:0055114; P:GO:0052889; F:GO:0052887	F:GO:0003824;P:GO:0006629;P:GO:0009058;P:GO:0044763;P:GO:0044711;C:GO:0009536;P:GO:0009987	Y (0.998 | 1-29)	C	1	V5_BLAST_0.9SELF0.4OUT-REDO4-Cluster_156069	V5_UCLUSTfixed_0.90-Cluster_91212	-	-	-	-
ORF ERR493428_1 (paired) trimmed (paired) merged contig 9726 ORF 499..912 (+1)	Maldo_seq20668	-		-	Y (0.999 | 1-29)	C	1	V5_BLAST_0.9SELF0.4OUT-REDO4-Cluster_61541	V5_UCLUSTfixed_0.90-Cluster_56477	-	-	-	-
ORF ERR493428_1 (paired) trimmed (paired) merged contig 9772 ORF 189..1256 (+1)	Maldo_seq20673	-		-	Y (1.0 | 1-81)	C	1	V5_BLAST_0.9SELF0.4OUT-REDO4-Cluster_163890	V5_UCLUSTfixed_0.90-Cluster_97361	-	-	-	-
ORF ERR493428_1 (paired) trimmed (paired) merged contig 9816 ORF complement(543..1100) (+1)	Maldo_seq20676	-	C:GO:0016021	C:GO:0016020	Y (0.952 | 1-41)	C	1	V5_BLAST_0.9SELF0.4OUT-REDO4-Cluster_158383	V5_UCLUSTfixed_0.90-Cluster_73445	-	-	-	-
ORF ERR493428_1 (paired) trimmed (paired) merged contig 9902 ORF 105..1013 (+1)	Maldo_seq20685	MDP0000258572		-	Y (0.996 | 1-22)	C	1	V5_BLAST_0.9SELF0.4OUT-REDO4-Cluster_170452	V5_UCLUSTfixed_0.90-Cluster_103069	-	-	-	-
ORF ERR493428_1 (paired) trimmed (paired) merged contig 9903 ORF 696..1175 (+1)	Maldo_seq20686	-		-	Y (0.968 | 1-39)	C	1	V5_BLAST_0.9SELF0.4OUT-REDO4-Cluster_61543	V5_UCLUSTfixed_0.90-Cluster_56599	-	-	-	-
ORF ERR493428_1 (paired) trimmed (paired) merged contig 9916 ORF 26..1156 (+1)	Maldo_seq20688	-		-	Y (0.997 | 1-41)	C	1	V5_BLAST_0.9SELF0.4OUT-REDO4-Cluster_164038	V5_UCLUSTfixed_0.90-Cluster_97525	-	-	-	-
ORF ERR493428_1 (paired) trimmed (paired) merged contig 9977 ORF complement(651..986) (+1)	Maldo_seq20692	-		-	Y (0.994 | 1-51)	C	1	V5_BLAST_0.9SELF0.4OUT-REDO4-Cluster_61544	V5_UCLUSTfixed_0.90-Cluster_56724	-	-	-	-
ORF ERR493428_1 (paired) trimmed (paired) merged contig 9978 ORF 1325..1891 (+1)	Maldo_seq20693	-		-	Y (1.0 | 1-24)	C	1	V5_BLAST_0.9SELF0.4OUT-REDO4-Cluster_61545	V5_UCLUSTfixed_0.90-Cluster_56447	-	-	-	-
ORF ERR493428_1 (paired) trimmed (paired) merged contig 10034 ORF complement(405..3071) (+1)	Maldo_seq20700	MDP0000312598	F:GO:0003677	F:GO:0003677	Y (0.9 | 1-26)	C	1	V5_BLAST_0.9SELF0.4OUT-REDO4-Cluster_165607	V5_UCLUSTfixed_0.90-Cluster_98994	-	-	-	-
ORF ERR493428_1 (paired) trimmed (paired) merged contig 10036 ORF 66..521 (+1)	Maldo_seq20701	-	C:GO:0009506; C:GO:0016021; C:GO:0046658	C:GO:0005886	Y (0.988 | 1-40)	C	1	V5_BLAST_0.9SELF0.4OUT-REDO4-Cluster_61547	V5_UCLUSTfixed_0.90-Cluster_100474	-	-	-	-
ORF ERR493428_1 (paired) trimmed (paired) merged contig 10056 ORF 181..1239 (+1)	Maldo_seq20703	MDP0000235973	C:GO:0016021	C:GO:0016020	Y (0.999 | 1-61)	C	1	V5_BLAST_0.9SELF0.4OUT-REDO4-Cluster_163397	V5_UCLUSTfixed_0.90-Cluster_96818	-	-	-	-
ORF ERR493428_1 (paired) trimmed (paired) merged contig 10079 ORF complement(290..5176) (+1)	Maldo_seq20705	MDP0000049035	P:GO:0055114; F:GO:0016491; P:GO:0008152; F:GO:0015930; P:GO:0006807; F:GO:0016638; P:GO:0006537	F:GO:0003824;P:GO:0009058;P:GO:0044763;P:GO:0044711;P:GO:0009987	Y (1.0 | 1-51)	C	1	V5_BLAST_0.9SELF0.4OUT-REDO4-Cluster_170734	V5_UCLUSTfixed_0.90-Cluster_97775	-	-	-	-
ORF ERR493428_1 (paired) trimmed (paired) merged contig 10140 ORF 342..860 (+1)	Maldo_seq20714	-	C:GO:0016020	C:GO:0016020	Y (0.757 | 1-69)	C	1	V5_BLAST_0.9SELF0.4OUT-REDO4-Cluster_61549	V5_UCLUSTfixed_0.90-Cluster_57310	-	-	-	-
ORF ERR493428_1 (paired) trimmed (paired) merged contig 10166 ORF complement(163..1689) (+1)	Maldo_seq20719	MDP0000275533	P:GO:0016567; F:GO:0004842; F:GO:0005515	F:GO:0005515;P:GO:0006464;F:GO:0016740	Y (0.981 | 1-42)	C	1	V5_BLAST_0.9SELF0.4OUT-REDO4-Cluster_163179	V5_UCLUSTfixed_0.90-Cluster_96605	-	-	-	-
ORF ERR493428_1 (paired) trimmed (paired) merged contig 10168 ORF 104..685 (+1)	Maldo_seq20720	-		-	Y (0.87 | 1-59)	C	1	V5_BLAST_0.9SELF0.4OUT-REDO4-Cluster_169159	V5_UCLUSTfixed_0.90-Cluster_92291	-	UniqueCluster_2399	-	X
ORF ERR493428_1 (paired) trimmed (paired) merged contig 10198 ORF complement(2366..2710) (+1)	Maldo_seq20724	-		-	Y (0.958 | 1-38)	C	1	V5_BLAST_0.9SELF0.4OUT-REDO4-Cluster_61552	V5_UCLUSTfixed_0.90-Cluster_56799	-	-	-	-
ORF ERR493428_1 (paired) trimmed (paired) merged contig 10235 ORF 71..1702 (+1)	Maldo_seq20728	MDP0000656101	P:GO:0055114; F:GO:0050661; P:GO:0033014; F:GO:0008883	F:GO:0000166;F:GO:0003824;P:GO:0009058;P:GO:0009987	Y (0.973 | 1-47)	C	1	V5_BLAST_0.9SELF0.4OUT-REDO4-Cluster_169248	V5_UCLUSTfixed_0.90-Cluster_102050	-	-	-	-
ORF ERR493428_1 (paired) trimmed (paired) merged contig 10236 ORF complement(446..1516) (+1)	Maldo_seq20729	MDP0000185340		-	Y (0.86 | 1-61)	C	1	V5_BLAST_0.9SELF0.4OUT-REDO4-Cluster_165440	V5_UCLUSTfixed_0.90-Cluster_97893	-	-	-	-
ORF ERR493428_1 (paired) trimmed (paired) merged contig 10280 ORF 30..572 (+1)	Maldo_seq20734	MDP0000272545	P:GO:0006413; F:GO:0003743; F:GO:0003723	F:GO:0008135	Y (0.975 | 1-57)	C	1	V5_BLAST_0.9SELF0.4OUT-REDO4-Cluster_168520	V5_UCLUSTfixed_0.90-Cluster_73376	-	-	-	-
ORF ERR493428_1 (paired) trimmed (paired) merged contig 10281 ORF complement(709..1158) (+1)	Maldo_seq20736	-		-	Y (0.979 | 1-21)	C	1	V5_BLAST_0.9SELF0.4OUT-REDO4-Cluster_61555	V5_UCLUSTfixed_0.90-Cluster_56448	-	-	-	-
ORF ERR493428_1 (paired) trimmed (paired) merged contig 10314 ORF complement(371..2374) (+1)	Maldo_seq20737	-		-	Y (0.912 | 1-86)	C	1	V5_BLAST_0.9SELF0.4OUT-REDO4-Cluster_169267	V5_UCLUSTfixed_0.90-Cluster_102065	-	-	UniqueCluster_429	X
ORF ERR493428_1 (paired) trimmed (paired) merged contig 10333 ORF complement(77..388) (+1)	Maldo_seq20739	-		-	Y (0.912 | 1-40)	C	1	V5_BLAST_0.9SELF0.4OUT-REDO4-Cluster_61556	V5_UCLUSTfixed_0.90-Cluster_56516	-	-	-	-
ORF ERR493428_1 (paired) trimmed (paired) merged contig 10343 ORF 28..2187 (+1)	Maldo_seq20740	MDP0000251803		-	Y (0.989 | 1-38)	C	1	V5_BLAST_0.9SELF0.4OUT-REDO4-Cluster_163822	V5_UCLUSTfixed_0.90-Cluster_96710	-	-	-	-
ORF ERR493428_1 (paired) trimmed (paired) merged contig 10427 ORF complement(99..929) (+1)	Maldo_seq20747	MDP0000921349		-	Y (0.981 | 1-40)	C	1	V5_BLAST_0.9SELF0.4OUT-REDO4-Cluster_164306	V5_UCLUSTfixed_0.90-Cluster_97789	-	-	-	-
ORF ERR493428_1 (paired) trimmed (paired) merged contig 10440 ORF complement(320..1561) (+1)	Maldo_seq20750	MDP0000159872	P:GO:0055114; F:GO:0016616; P:GO:0006694; F:GO:0003854; P:GO:0019752	F:GO:0003824;P:GO:0006629;P:GO:0009058;P:GO:0044763;P:GO:0044711;P:GO:0009987	Y (0.999 | 1-44)	C	1	V5_BLAST_0.9SELF0.4OUT-REDO4-Cluster_166446	V5_UCLUSTfixed_0.90-Cluster_99320	-	-	-	-
ORF ERR493428_1 (paired) trimmed (paired) merged contig 10442 ORF 134..817 (+1)	Maldo_seq20751	-		-	Y (0.909 | 1-24)	C	1	V5_BLAST_0.9SELF0.4OUT-REDO4-Cluster_166730	V5_UCLUSTfixed_0.90-Cluster_98538	-	UniqueCluster_1368	-	X
ORF ERR493428_1 (paired) trimmed (paired) merged contig 10473 ORF complement(234..1358) (+1)	Maldo_seq20756	MDP0000227117	F:GO:0016787	F:GO:0016787	Y (0.976 | 1-44)	C	1	V5_BLAST_0.9SELF0.4OUT-REDO4-Cluster_163037	V5_UCLUSTfixed_0.90-Cluster_96470	-	-	-	-
ORF ERR493428_1 (paired) trimmed (paired) merged contig 10526 ORF 198..1289 (+1)	Maldo_seq20761	MDP0000198078	P:GO:0055114; F:GO:0016491	F:GO:0003824;P:GO:0008152;P:GO:0044710	Y (0.998 | 1-23)	C	1	V5_BLAST_0.9SELF0.4OUT-REDO4-Cluster_163743	V5_UCLUSTfixed_0.90-Cluster_97204	-	-	-	-
ORF ERR493428_1 (paired) trimmed (paired) merged contig 10528 ORF complement(92..421) (+1)	Maldo_seq20762	-		-	Y (0.996 | 1-52)	C	1	V5_BLAST_0.9SELF0.4OUT-REDO4-Cluster_61560	V5_UCLUSTfixed_0.90-Cluster_23374	-	-	-	-
ORF ERR493428_1 (paired) trimmed (paired) merged contig 10529 ORF complement(336..698) (+1)	Maldo_seq20764	-		-	Y (1.0 | 1-41)	C	1	V5_BLAST_0.9SELF0.4OUT-REDO4-Cluster_62508	V5_UCLUSTfixed_0.90-Cluster_56794	-	-	-	-
ORF ERR493428_1 (paired) trimmed (paired) merged contig 10575 ORF 144..1094 (+1)	Maldo_seq20766	-	P:GO:0006508; C:GO:0009534; C:GO:0009941; F:GO:0004252; C:GO:0009840	P:GO:0019538;C:GO:0009536;C:GO:0009579;F:GO:0016787	Y (0.998 | 1-61)	C	1	V5_BLAST_0.9SELF0.4OUT-REDO4-Cluster_162898	V5_UCLUSTfixed_0.90-Cluster_96315	-	-	-	-
ORF ERR493428_1 (paired) trimmed (paired) merged contig 10586 ORF 122..2323 (+1)	Maldo_seq20768	MDP0000688642		-	Y (0.998 | 1-61)	C	1	V5_BLAST_0.9SELF0.4OUT-REDO4-Cluster_166977	V5_UCLUSTfixed_0.90-Cluster_97989	-	-	-	-
ORF ERR493428_1 (paired) trimmed (paired) merged contig 10631 ORF complement(14..481) (+1)	Maldo_seq20770	-		-	Y (0.988 | 1-23)	C	1	V5_BLAST_0.9SELF0.4OUT-REDO4-Cluster_61562	V5_UCLUSTfixed_0.90-Cluster_56450	-	-	-	-
ORF ERR493428_1 (paired) trimmed (paired) merged contig 10632 ORF 615..1079 (+1)	Maldo_seq20771	-		-	Y (0.995 | 1-23)	C	1	V5_BLAST_0.9SELF0.4OUT-REDO4-Cluster_61563	V5_UCLUSTfixed_0.90-Cluster_56450	-	-	-	-
ORF ERR493428_1 (paired) trimmed (paired) merged contig 10670 ORF complement(2502..3005) (+1)	Maldo_seq20772	-		-	Y (0.832 | 1-35)	C	1	V5_BLAST_0.9SELF0.4OUT-REDO4-Cluster_61564	V5_UCLUSTfixed_0.90-Cluster_59498	-	-	-	-
ORF ERR493428_1 (paired) trimmed (paired) merged contig 10689 ORF complement(416..1768) (+1)	Maldo_seq20775	MDP0000289554	P:GO:0006412; C:GO:0005840; C:GO:0005622; F:GO:0003735	F:GO:0005198;C:GO:0005840;P:GO:0006412	Y (0.97 | 1-35)	C	1	V5_BLAST_0.9SELF0.4OUT-REDO4-Cluster_165821	V5_UCLUSTfixed_0.90-Cluster_99164	-	-	-	-
ORF ERR493428_1 (paired) trimmed (paired) merged contig 10692 ORF complement(345..1190) (+1)	Maldo_seq20776	MDP0000132608	P:GO:0045454; F:GO:0015035; P:GO:0006662	P:GO:0019725;F:GO:0003824;P:GO:0008152;P:GO:0044710	Y (0.912 | 1-41)	C	1	V5_BLAST_0.9SELF0.4OUT-REDO4-Cluster_164314	V5_UCLUSTfixed_0.90-Cluster_97796	-	-	-	-
ORF ERR493428_1 (paired) trimmed (paired) merged contig 10726 ORF complement(345..1916) (+1)	Maldo_seq20779	MDP0000294583	F:GO:0016779; P:GO:0009058	P:GO:0009058;F:GO:0016740	Y (0.999 | 1-36)	C	1	V5_BLAST_0.9SELF0.4OUT-REDO4-Cluster_164076	V5_UCLUSTfixed_0.90-Cluster_97567	-	-	-	-
ORF ERR493428_1 (paired) trimmed (paired) merged contig 10742 ORF 73..1167 (+1)	Maldo_seq20780	-	C:GO:0009535	C:GO:0016020;C:GO:0009536;C:GO:0009579	Y (0.957 | 1-86)	C	1	V5_BLAST_0.9SELF0.4OUT-REDO4-Cluster_164157	V5_UCLUSTfixed_0.90-Cluster_97646	-	-	-	-
ORF ERR493428_1 (paired) trimmed (paired) merged contig 10781 ORF 217..1338 (+1)	Maldo_seq20782	-		-	Y (1.0 | 1-37)	C	1	V5_BLAST_0.9SELF0.4OUT-REDO4-Cluster_162412	V5_UCLUSTfixed_0.90-Cluster_95822	-	-	-	-
ORF ERR493428_1 (paired) trimmed (paired) merged contig 10800 ORF 99..1988 (+1)	Maldo_seq20786	-	C:GO:0009570; F:GO:0000287; F:GO:0004614; P:GO:0009590; P:GO:0019252; C:GO:0010319; C:GO:0048046; C:GO:0009941	P:GO:0005975;P:GO:0009628;P:GO:0009605;F:GO:0003824;P:GO:0009058;P:GO:0044763;F:GO:0005488;P:GO:0044711;C:GO:0005576;C:GO:0009536;P:GO:0009987;P:GO:0044723	Y (0.999 | 1-25)	C	1	V5_BLAST_0.9SELF0.4OUT-REDO4-Cluster_164584	V5_UCLUSTfixed_0.90-Cluster_98064	-	-	-	-
ORF ERR493428_1 (paired) trimmed (paired) merged contig 10804 ORF 167..1123 (+1)	Maldo_seq20787	-	C:GO:0009706; P:GO:1905039; P:GO:0015718; C:GO:0016021; P:GO:0009658; F:GO:0008028	C:GO:0016020;P:GO:0016043;P:GO:0044765;P:GO:0006810;C:GO:0009536;F:GO:0005215	Y (0.999 | 1-41)	C	1	V5_BLAST_0.9SELF0.4OUT-REDO4-Cluster_170199	V5_UCLUSTfixed_0.90-Cluster_102845	-	-	-	-
ORF ERR493428_1 (paired) trimmed (paired) merged contig 10809 ORF 73..1923 (+1)	Maldo_seq20789	MDP0000729319		-	Y (0.999 | 1-42)	C	1	V5_BLAST_0.9SELF0.4OUT-REDO4-Cluster_162948	V5_UCLUSTfixed_0.90-Cluster_95905	-	-	-	-
ORF ERR493428_1 (paired) trimmed (paired) merged contig 10819 ORF complement(891..1325) (+1)	Maldo_seq20791	-		-	Y (0.973 | 1-65)	C	1	V5_BLAST_0.9SELF0.4OUT-REDO4-Cluster_62334	V5_UCLUSTfixed_0.90-Cluster_56717	-	-	-	-
ORF ERR493428_1 (paired) trimmed (paired) merged contig 10825 ORF complement(7..831) (+1)	Maldo_seq20792	-		-	Y (0.741 | 1-31)	C	1	V5_BLAST_0.9SELF0.4OUT-REDO4-Cluster_163877	V5_UCLUSTfixed_0.90-Cluster_99983	-	-	-	-
ORF ERR493428_1 (paired) trimmed (paired) merged contig 10827 ORF complement(706..1251) (+1)	Maldo_seq20793	-		-	Y (0.997 | 1-67)	C	1	V5_BLAST_0.9SELF0.4OUT-REDO4-Cluster_61566	V5_UCLUSTfixed_0.90-Cluster_56453	-	-	-	-
ORF ERR493428_1 (paired) trimmed (paired) merged contig 10828 ORF complement(415..960) (+1)	Maldo_seq20794	-		-	Y (0.991 | 1-68)	C	1	V5_BLAST_0.9SELF0.4OUT-REDO4-Cluster_61566	V5_UCLUSTfixed_0.90-Cluster_56453	-	-	-	-
ORF ERR493428_1 (paired) trimmed (paired) merged contig 10846 ORF 139..1032 (+1)	Maldo_seq20798	-		-	Y (0.943 | 1-40)	C	1	V5_BLAST_0.9SELF0.4OUT-REDO4-Cluster_169857	V5_UCLUSTfixed_0.90-Cluster_92026	-	-	-	-
ORF ERR493428_1 (paired) trimmed (paired) merged contig 10847 ORF complement(704..1306) (+1)	Maldo_seq20799	MDP0000153037	F:GO:0005515	F:GO:0005515	Y (0.909 | 1-40)	C	1	V5_BLAST_0.9SELF0.4OUT-REDO4-Cluster_169857	V5_UCLUSTfixed_0.90-Cluster_92026	-	-	-	-
ORF ERR493428_1 (paired) trimmed (paired) merged contig 10968 ORF complement(573..3038) (+1)	Maldo_seq20806	-	F:GO:0016817	F:GO:0016787	Y (0.998 | 1-22)	C	1	V5_BLAST_0.9SELF0.4OUT-REDO4-Cluster_169795	V5_UCLUSTfixed_0.90-Cluster_96388	-	-	-	-
ORF ERR493428_1 (paired) trimmed (paired) merged contig 10974 ORF complement(255..611) (+1)	Maldo_seq20807	-		-	Y (0.914 | 1-22)	C	1	V5_BLAST_0.9SELF0.4OUT-REDO4-Cluster_61567	V5_UCLUSTfixed_0.90-Cluster_56454	-	-	-	-
ORF ERR493428_1 (paired) trimmed (paired) merged contig 10979 ORF complement(268..1371) (+1)	Maldo_seq20809	-	F:GO:0050278; C:GO:0005829; P:GO:0016311	P:GO:0008152;C:GO:0005829;P:GO:0009987;F:GO:0016787	Y (0.99 | 1-37)	C	1	V5_BLAST_0.9SELF0.4OUT-REDO4-Cluster_163467	V5_UCLUSTfixed_0.90-Cluster_96902	-	-	-	-
ORF ERR493428_1 (paired) trimmed (paired) merged contig 10986 ORF 294..605 (+1)	Maldo_seq20810	-		-	Y (0.972 | 1-32)	C	1	V5_BLAST_0.9SELF0.4OUT-REDO4-Cluster_61569	V5_UCLUSTfixed_0.90-Cluster_56961	-	-	-	-
ORF ERR493428_1 (paired) trimmed (paired) merged contig 11025 ORF complement(276..1904) (+1)	Maldo_seq20817	MDP0000199273	P:GO:0005975; F:GO:0004553	P:GO:0005975;F:GO:0016787	Y (0.649 | 1-89)	C	1	V5_BLAST_0.9SELF0.4OUT-REDO4-Cluster_169963	V5_UCLUSTfixed_0.90-Cluster_102650	-	-	-	-
ORF ERR493428_1 (paired) trimmed (paired) merged contig 11034 ORF complement(277..720) (+1)	Maldo_seq20818	-		-	Y (0.992 | 1-31)	C	1	V5_BLAST_0.9SELF0.4OUT-REDO4-Cluster_61571	V5_UCLUSTfixed_0.90-Cluster_56793	-	-	-	-
ORF ERR493428_1 (paired) trimmed (paired) merged contig 11042 ORF 1009..3201 (+1)	Maldo_seq20819	-	F:GO:0003824; P:GO:0008152	F:GO:0003824;P:GO:0008152	Y (0.997 | 1-61)	C	1	V5_BLAST_0.9SELF0.4OUT-REDO4-Cluster_164175	V5_UCLUSTfixed_0.90-Cluster_97659	-	-	-	-
ORF ERR493428_1 (paired) trimmed (paired) merged contig 11089 ORF complement(1110..1415) (+1)	Maldo_seq20825	-		-	Y (0.984 | 1-28)	C	1	V5_BLAST_0.9SELF0.4OUT-REDO4-Cluster_61572	V5_UCLUSTfixed_0.90-Cluster_56455	-	-	-	-
ORF ERR493428_1 (paired) trimmed (paired) merged contig 11105 ORF complement(286..795) (+1)	Maldo_seq20826	-	C:GO:0016020	C:GO:0016020	Y (0.916 | 1-51)	C	1	V5_BLAST_0.9SELF0.4OUT-REDO4-Cluster_61573	V5_UCLUSTfixed_0.90-Cluster_56456	-	-	-	-
ORF ERR493428_1 (paired) trimmed (paired) merged contig 11116 ORF 1146..1508 (+1)	Maldo_seq20827	-		-	Y (0.996 | 1-34)	C	1	V5_BLAST_0.9SELF0.4OUT-REDO4-Cluster_61574	V5_UCLUSTfixed_0.90-Cluster_56457	-	-	-	-
ORF ERR493428_1 (paired) trimmed (paired) merged contig 11128 ORF 91..1569 (+1)	Maldo_seq20829	-	F:GO:0005536; F:GO:0005524; C:GO:0009507; P:GO:0051156; P:GO:0001678; P:GO:0006096; F:GO:0004340; C:GO:0005829; F:GO:0019158; P:GO:0046835; F:GO:0008865	F:GO:0000166;P:GO:0019725;P:GO:0005975;P:GO:0006091;P:GO:0009056;C:GO:0005829;F:GO:0030246;P:GO:0006139;F:GO:0016301;C:GO:0009536;P:GO:0044712;P:GO:0044723	Y (1.0 | 1-41)	C	1	V5_BLAST_0.9SELF0.4OUT-REDO4-Cluster_170500	V5_UCLUSTfixed_0.90-Cluster_103106	-	-	-	-
ORF ERR493428_1 (paired) trimmed (paired) merged contig 11128 ORF complement(384..842) (+1)	Maldo_seq20830	-		-	Y (0.999 | 1-41)	C	1	V5_BLAST_0.9SELF0.4OUT-REDO4-Cluster_61575	V5_UCLUSTfixed_0.90-Cluster_23375	-	-	-	-
ORF ERR493428_1 (paired) trimmed (paired) merged contig 11136 ORF 23..1969 (+1)	Maldo_seq20831	-		-	Y (0.995 | 1-28)	C	1	V5_BLAST_0.9SELF0.4OUT-REDO4-Cluster_170361	V5_UCLUSTfixed_0.90-Cluster_74112	-	UniqueCluster_257	-	X
ORF ERR493428_1 (paired) trimmed (paired) merged contig 11147 ORF 5526..5939 (+1)	Maldo_seq20832	-		-	Y (0.806 | 1-91)	C	1	V5_BLAST_0.9SELF0.4OUT-REDO4-Cluster_62251	V5_UCLUSTfixed_0.90-Cluster_56680	-	-	-	-
ORF ERR493428_1 (paired) trimmed (paired) merged contig 11153 ORF complement(2093..5209) (+1)	Maldo_seq20834	MDP0000256558	P:GO:0006188; F:GO:0004018	F:GO:0003824;P:GO:0009058;P:GO:0044711;P:GO:0006139	Y (1.0 | 1-61)	C	1	V5_BLAST_0.9SELF0.4OUT-REDO4-Cluster_162763	V5_UCLUSTfixed_0.90-Cluster_96187	-	-	-	-
ORF ERR493428_1 (paired) trimmed (paired) merged contig 11179 ORF 359..676 (+1)	Maldo_seq20836	-	C:GO:0016020; C:GO:0016021	C:GO:0016020	Y (0.883 | 1-52)	C	1	V5_BLAST_0.9SELF0.4OUT-REDO4-Cluster_137399	V5_UCLUSTfixed_0.90-Cluster_77528	-	-	-	-
ORF ERR493428_1 (paired) trimmed (paired) merged contig 11184 ORF 119..1768 (+1)	Maldo_seq20837	-	P:GO:0016117; F:GO:0005506; C:GO:0009941; F:GO:0009974; P:GO:0055114; F:GO:0020037	F:GO:0003824;P:GO:0006629;P:GO:0009058;P:GO:0044763;P:GO:0044711;F:GO:0005488;P:GO:0009987;C:GO:0009536	Y (1.0 | 1-41)	C	1	V5_BLAST_0.9SELF0.4OUT-REDO4-Cluster_164286	V5_UCLUSTfixed_0.90-Cluster_97766	-	-	-	-
ORF ERR493428_1 (paired) trimmed (paired) merged contig 11205 ORF complement(360..1898) (+1)	Maldo_seq20839	-		-	Y (0.999 | 1-71)	C	1	V5_BLAST_0.9SELF0.4OUT-REDO4-Cluster_169942	V5_UCLUSTfixed_0.90-Cluster_97739	-	-	-	-
ORF ERR493428_1 (paired) trimmed (paired) merged contig 11218 ORF 370..678 (+1)	Maldo_seq20842	-		-	Y (0.817 | 1-27)	C	1	V5_BLAST_0.9SELF0.4OUT-REDO4-Cluster_61576	V5_UCLUSTfixed_0.90-Cluster_56719	-	-	-	-
ORF ERR493428_1 (paired) trimmed (paired) merged contig 11237 ORF 154..498 (+1)	Maldo_seq20847	-		-	Y (0.988 | 1-31)	C	1	V5_BLAST_0.9SELF0.4OUT-REDO4-Cluster_61840	V5_UCLUSTfixed_0.90-Cluster_56702	-	-	-	-
ORF ERR493428_1 (paired) trimmed (paired) merged contig 11237 ORF complement(63..638) (+1)	Maldo_seq20848	MDP0000237033	F:GO:0005515	F:GO:0005515	Y (0.883 | 1-39)	C	1	V5_BLAST_0.9SELF0.4OUT-REDO4-Cluster_164916	V5_UCLUSTfixed_0.90-Cluster_99092	-	-	-	-
ORF ERR493428_1 (paired) trimmed (paired) merged contig 11263 ORF complement(1453..2301) (+1)	Maldo_seq20849	-	C:GO:0009706; C:GO:0016021	C:GO:0016020;C:GO:0009536	Y (0.994 | 1-22)	C	1	V5_BLAST_0.9SELF0.4OUT-REDO4-Cluster_166895	V5_UCLUSTfixed_0.90-Cluster_100140	-	-	-	-
ORF ERR493428_1 (paired) trimmed (paired) merged contig 11281 ORF 69..1163 (+1)	Maldo_seq20851	-	F:GO:0050662; F:GO:0003824	F:GO:0003824;F:GO:0005488	Y (0.729 | 1-48)	C	1	V5_BLAST_0.9SELF0.4OUT-REDO4-Cluster_165073	V5_UCLUSTfixed_0.90-Cluster_98510	-	-	-	-
ORF ERR493428_1 (paired) trimmed (paired) merged contig 11286 ORF complement(341..2188) (+1)	Maldo_seq20852	MDP0000813805		-	Y (0.994 | 1-69)	C	1	V5_BLAST_0.9SELF0.4OUT-REDO4-Cluster_163844	V5_UCLUSTfixed_0.90-Cluster_97313	-	-	-	-
ORF ERR493428_1 (paired) trimmed (paired) merged contig 11321 ORF 577..897 (+1)	Maldo_seq20860	-		-	Y (0.952 | 1-53)	C	1	V5_BLAST_0.9SELF0.4OUT-REDO4-Cluster_61581	V5_UCLUSTfixed_0.90-Cluster_56460	-	-	-	-
ORF ERR493428_1 (paired) trimmed (paired) merged contig 11322 ORF 1010..1330 (+1)	Maldo_seq20861	-		-	Y (0.965 | 1-53)	C	1	V5_BLAST_0.9SELF0.4OUT-REDO4-Cluster_61581	V5_UCLUSTfixed_0.90-Cluster_56460	-	-	-	-
ORF ERR493428_1 (paired) trimmed (paired) merged contig 11324 ORF 379..828 (+1)	Maldo_seq20862	-		-	Y (1.0 | 1-52)	C	1	V5_BLAST_0.9SELF0.4OUT-REDO4-Cluster_61582	V5_UCLUSTfixed_0.90-Cluster_23377	-	-	-	-
ORF ERR493428_1 (paired) trimmed (paired) merged contig 11354 ORF 73..867 (+1)	Maldo_seq20864	MDP0000321050	F:GO:0003676	F:GO:0003676	Y (0.991 | 1-58)	C	1	V5_BLAST_0.9SELF0.4OUT-REDO4-Cluster_165674	V5_UCLUSTfixed_0.90-Cluster_98012	-	-	-	-
ORF ERR493428_1 (paired) trimmed (paired) merged contig 11360 ORF complement(1006..2196) (+1)	Maldo_seq20866	MDP0000537022	F:GO:0008270; F:GO:0005515	F:GO:0005515	Y (0.995 | 1-32)	C	1	V5_BLAST_0.9SELF0.4OUT-REDO4-Cluster_158736	V5_UCLUSTfixed_0.90-Cluster_93102	-	-	-	-
ORF ERR493428_1 (paired) trimmed (paired) merged contig 11375 ORF 213..2210 (+1)	Maldo_seq20868	-	F:GO:0016614; F:GO:0050660; C:GO:0016021; P:GO:0055114	F:GO:0000166;F:GO:0003824;C:GO:0016020;P:GO:0008152;P:GO:0044710	Y (0.993 | 1-59)	C	1	V5_BLAST_0.9SELF0.4OUT-REDO4-Cluster_163433	V5_UCLUSTfixed_0.90-Cluster_96864	-	-	-	-
ORF ERR493428_1 (paired) trimmed (paired) merged contig 11395 ORF 861..1262 (+1)	Maldo_seq20871	-		-	Y (0.999 | 1-29)	C	1	V5_BLAST_0.9SELF0.4OUT-REDO4-Cluster_61584	V5_UCLUSTfixed_0.90-Cluster_56967	-	-	-	-
ORF ERR493428_1 (paired) trimmed (paired) merged contig 11408 ORF complement(210..1091) (+1)	Maldo_seq20872	-	P:GO:0090305; F:GO:0004518	F:GO:0004518	Y (0.999 | 1-71)	C	1	V5_BLAST_0.9SELF0.4OUT-REDO4-Cluster_167086	V5_UCLUSTfixed_0.90-Cluster_102732	-	-	-	-
ORF ERR493428_1 (paired) trimmed (paired) merged contig 11409 ORF complement(239..1207) (+1)	Maldo_seq20873	MDP0000864538	F:GO:0004518	F:GO:0004518	Y (1.0 | 1-71)	C	1	V5_BLAST_0.9SELF0.4OUT-REDO4-Cluster_167086	V5_UCLUSTfixed_0.90-Cluster_102732	-	-	-	-
ORF ERR493428_1 (paired) trimmed (paired) merged contig 11458 ORF complement(366..1226) (+1)	Maldo_seq20880	MDP0000160803	P:GO:0006413; F:GO:0003743	F:GO:0008135	Y (1.0 | 1-51)	C	1	V5_BLAST_0.9SELF0.4OUT-REDO4-Cluster_162611	V5_UCLUSTfixed_0.90-Cluster_96031	-	-	-	-
ORF ERR493428_1 (paired) trimmed (paired) merged contig 11492 ORF 54..365 (+1)	Maldo_seq20882	-		-	Y (0.898 | 1-83)	C	1	V5_BLAST_0.9SELF0.4OUT-REDO4-Cluster_61586	V5_UCLUSTfixed_0.90-Cluster_23379	-	-	-	-
ORF ERR493428_1 (paired) trimmed (paired) merged contig 11533 ORF 143..982 (+1)	Maldo_seq20884	MDP0000327390		-	Y (0.997 | 1-60)	C	1	V5_BLAST_0.9SELF0.4OUT-REDO4-Cluster_166330	V5_UCLUSTfixed_0.90-Cluster_96485	-	-	-	-
ORF ERR493428_1 (paired) trimmed (paired) merged contig 11536 ORF 127..660 (+1)	Maldo_seq20885	MDP0000339689	F:GO:0008270	F:GO:0005488	Y (1.0 | 1-61)	C	1	V5_BLAST_0.9SELF0.4OUT-REDO4-Cluster_162368	V5_UCLUSTfixed_0.90-Cluster_95778	-	-	-	-
ORF ERR493428_1 (paired) trimmed (paired) merged contig 11549 ORF complement(754..1140) (+1)	Maldo_seq20886	-	F:GO:0008168; P:GO:0032259	P:GO:0008152;F:GO:0016740	Y (0.984 | 1-31)	C	1	V5_BLAST_0.9SELF0.4OUT-REDO4-Cluster_61587	V5_UCLUSTfixed_0.90-Cluster_23380	-	-	-	-
ORF ERR493428_1 (paired) trimmed (paired) merged contig 11575 ORF complement(445..2064) (+1)	Maldo_seq20892	MDP0000239328	P:GO:0055114; F:GO:0016491; P:GO:0008152	F:GO:0003824;P:GO:0008152;P:GO:0044710	Y (0.877 | 1-31)	C	1	V5_BLAST_0.9SELF0.4OUT-REDO4-Cluster_166001	V5_UCLUSTfixed_0.90-Cluster_99324	-	-	-	-
ORF ERR493428_1 (paired) trimmed (paired) merged contig 11601 ORF complement(2293..3177) (+1)	Maldo_seq20893	MDP0000515505	F:GO:0008080	F:GO:0016740	Y (1.0 | 1-30)	C	1	V5_BLAST_0.9SELF0.4OUT-REDO4-Cluster_167195	V5_UCLUSTfixed_0.90-Cluster_96194	-	-	-	-
ORF ERR493428_1 (paired) trimmed (paired) merged contig 11615 ORF complement(32..1546) (+1)	Maldo_seq20894	MDP0000871602	F:GO:0016757; C:GO:0016021	C:GO:0016020;F:GO:0016740	Y (0.991 | 1-29)	C	1	V5_BLAST_0.9SELF0.4OUT-REDO4-Cluster_166974	V5_UCLUSTfixed_0.90-Cluster_100196	-	-	-	-
ORF ERR493428_1 (paired) trimmed (paired) merged contig 11642 ORF 197..1426 (+1)	Maldo_seq20896	-	F:GO:0004605; C:GO:0016021; P:GO:0016024	C:GO:0016020;P:GO:0006629;P:GO:0009058;P:GO:0044763;F:GO:0016740;P:GO:0044711;P:GO:0009987	Y (0.997 | 1-40)	C	1	V5_BLAST_0.9SELF0.4OUT-REDO4-Cluster_162996	V5_UCLUSTfixed_0.90-Cluster_96428	-	-	-	-
ORF ERR493428_1 (paired) trimmed (paired) merged contig 11676 ORF complement(182..553) (+1)	Maldo_seq20901	-		-	Y (0.962 | 1-21)	C	1	V5_BLAST_0.9SELF0.4OUT-REDO4-Cluster_61588	V5_UCLUSTfixed_0.90-Cluster_56763	-	-	-	-
ORF ERR493428_1 (paired) trimmed (paired) merged contig 11699 ORF complement(315..686) (+1)	Maldo_seq20904	-		-	Y (0.766 | 1-50)	C	1	V5_BLAST_0.9SELF0.4OUT-REDO4-Cluster_61590	V5_UCLUSTfixed_0.90-Cluster_23381	-	-	-	-
ORF ERR493428_1 (paired) trimmed (paired) merged contig 11701 ORF complement(1163..1474) (+1)	Maldo_seq20905	-		-	Y (0.98 | 1-52)	C	1	V5_BLAST_0.9SELF0.4OUT-REDO4-Cluster_61591	V5_UCLUSTfixed_0.90-Cluster_56522	-	-	-	-
ORF ERR493428_1 (paired) trimmed (paired) merged contig 11721 ORF 322..2223 (+1)	Maldo_seq20906	MDP0000568668		-	Y (0.948 | 1-39)	C	1	V5_BLAST_0.9SELF0.4OUT-REDO4-Cluster_164227	V5_UCLUSTfixed_0.90-Cluster_97703	-	-	-	-
ORF ERR493428_1 (paired) trimmed (paired) merged contig 11728 ORF complement(444..1043) (+1)	Maldo_seq20908	MDP0000917723	P:GO:0006412; C:GO:0005840; F:GO:0003735	F:GO:0005198;C:GO:0005840;P:GO:0006412	Y (1.0 | 1-51)	C	1	V5_BLAST_0.9SELF0.4OUT-REDO4-Cluster_163435	V5_UCLUSTfixed_0.90-Cluster_96866	-	-	-	-
ORF ERR493428_1 (paired) trimmed (paired) merged contig 11751 ORF 69..1640 (+1)	Maldo_seq20910	-	C:GO:0009507; F:GO:0003824; P:GO:0008152	F:GO:0003824;P:GO:0008152;C:GO:0009536	Y (1.0 | 1-51)	C	1	V5_BLAST_0.9SELF0.4OUT-REDO4-Cluster_168627	V5_UCLUSTfixed_0.90-Cluster_97481	-	-	-	-
ORF ERR493428_1 (paired) trimmed (paired) merged contig 11800 ORF 123..923 (+1)	Maldo_seq20915	MDP0000149360		-	Y (0.981 | 1-92)	C	1	V5_BLAST_0.9SELF0.4OUT-REDO4-Cluster_166734	V5_UCLUSTfixed_0.90-Cluster_102212	-	-	-	-
ORF ERR493428_1 (paired) trimmed (paired) merged contig 11849 ORF complement(285..1589) (+1)	Maldo_seq20917	MDP0000233475	F:GO:0003824	F:GO:0003824	Y (0.999 | 1-37)	C	1	V5_BLAST_0.9SELF0.4OUT-REDO4-Cluster_165618	V5_UCLUSTfixed_0.90-Cluster_99005	-	-	-	-
ORF ERR493428_1 (paired) trimmed (paired) merged contig 11946 ORF 292..2256 (+1)	Maldo_seq20923	MDP0000261740	F:GO:0033926	F:GO:0016787	Y (0.996 | 1-47)	C	1	V5_BLAST_0.9SELF0.4OUT-REDO4-Cluster_164000	V5_UCLUSTfixed_0.90-Cluster_97484	-	-	-	-
ORF ERR493428_1 (paired) trimmed (paired) merged contig 11946 ORF complement(3007..3753) (+1)	Maldo_seq20924	MDP0000153928	P:GO:0006468; F:GO:0004672; F:GO:0005524	F:GO:0000166;P:GO:0006464;F:GO:0016301	Y (0.965 | 1-67)	C	1	V5_BLAST_0.9SELF0.4OUT-REDO4-Cluster_166428	V5_UCLUSTfixed_0.90-Cluster_99721	-	-	-	-
ORF ERR493428_1 (paired) trimmed (paired) merged contig 11984 ORF complement(1564..2094) (+1)	Maldo_seq20932	MDP0000215466		-	Y (0.994 | 1-57)	C	1	V5_BLAST_0.9SELF0.4OUT-REDO4-Cluster_166442	V5_UCLUSTfixed_0.90-Cluster_99738	-	-	-	-
ORF ERR493428_1 (paired) trimmed (paired) merged contig 11987 ORF complement(57..602) (+1)	Maldo_seq20934	-		-	Y (0.977 | 1-50)	C	1	V5_BLAST_0.9SELF0.4OUT-REDO4-Cluster_61594	V5_UCLUSTfixed_0.90-Cluster_23383	-	-	-	-
ORF ERR493428_1 (paired) trimmed (paired) merged contig 12055 ORF 8..1402 (+1)	Maldo_seq20939	MDP0000656178	F:GO:0050660; P:GO:0008033; P:GO:0055114; F:GO:0016491; P:GO:0045454	F:GO:0000166;P:GO:0019725;F:GO:0003824;P:GO:0006139	Y (0.805 | 1-92)	C	1	V5_BLAST_0.9SELF0.4OUT-REDO4-Cluster_163775	V5_UCLUSTfixed_0.90-Cluster_97235	-	-	-	-
ORF ERR493428_1 (paired) trimmed (paired) merged contig 12099 ORF 47..406 (+1)	Maldo_seq20942	MDP0000851946		-	Y (0.863 | 1-72)	C	1	V5_BLAST_0.9SELF0.4OUT-REDO4-Cluster_164080	V5_UCLUSTfixed_0.90-Cluster_97572	-	-	-	-
ORF ERR493428_1 (paired) trimmed (paired) merged contig 12109 ORF 28..1080 (+1)	Maldo_seq20943	-	F:GO:0003723; F:GO:0003735; P:GO:0000470; C:GO:0005739; C:GO:0022625; P:GO:0006412	F:GO:0003723;C:GO:0005739;F:GO:0005198;C:GO:0005829;C:GO:0005840;P:GO:0006139;P:GO:0006412	Y (0.991 | 1-51)	C	1	V5_BLAST_0.9SELF0.4OUT-REDO4-Cluster_162807	V5_UCLUSTfixed_0.90-Cluster_96229	-	-	-	-
ORF ERR493428_1 (paired) trimmed (paired) merged contig 12114 ORF 721..1056 (+1)	Maldo_seq20944	MDP0000270734		-	Y (0.775 | 1-34)	C	1	V5_BLAST_0.9SELF0.4OUT-REDO4-Cluster_61597	V5_UCLUSTfixed_0.90-Cluster_98724	-	-	-	-
ORF ERR493428_1 (paired) trimmed (paired) merged contig 12114 ORF complement(242..571) (+1)	Maldo_seq20945	-		-	Y (0.999 | 1-21)	C	1	V5_BLAST_0.9SELF0.4OUT-REDO4-Cluster_61598	V5_UCLUSTfixed_0.90-Cluster_56642	-	-	-	-
ORF ERR493428_1 (paired) trimmed (paired) merged contig 12115 ORF complement(64..807) (+1)	Maldo_seq20946	MDP0000167955	P:GO:0055114; F:GO:0016491; F:GO:0010181	F:GO:0000166;F:GO:0003824;P:GO:0008152;P:GO:0044710	Y (0.953 | 1-40)	C	1	V5_BLAST_0.9SELF0.4OUT-REDO4-Cluster_100978	V5_UCLUSTfixed_0.90-Cluster_101552	-	-	-	-
ORF ERR493428_1 (paired) trimmed (paired) merged contig 12136 ORF 1272..1661 (+1)	Maldo_seq20948	-		-	Y (0.893 | 1-52)	C	1	V5_BLAST_0.9SELF0.4OUT-REDO4-Cluster_61599	V5_UCLUSTfixed_0.90-Cluster_23385	-	-	-	-
ORF ERR493428_1 (paired) trimmed (paired) merged contig 12199 ORF 149..1657 (+1)	Maldo_seq20953	MDP0000240648	F:GO:0030170; F:GO:0004834; P:GO:0000162	F:GO:0003824;P:GO:0009058;P:GO:0044763;F:GO:0005488;P:GO:0044711;P:GO:0009987	Y (0.961 | 1-25)	C	1	V5_BLAST_0.9SELF0.4OUT-REDO4-Cluster_162915	V5_UCLUSTfixed_0.90-Cluster_96337	-	-	-	-
ORF ERR493428_1 (paired) trimmed (paired) merged contig 12228 ORF 319..1203 (+1)	Maldo_seq20956	-	C:GO:0009570; C:GO:0010319; P:GO:0008152; C:GO:0009941; F:GO:0016597; P:GO:0009735; C:GO:0009535	P:GO:0008152;P:GO:0009719;C:GO:0016020;F:GO:0005488;C:GO:0009536;C:GO:0009579	Y (0.965 | 1-67)	C	1	V5_BLAST_0.9SELF0.4OUT-REDO4-Cluster_164408	V5_UCLUSTfixed_0.90-Cluster_97891	-	-	-	-
ORF ERR493428_1 (paired) trimmed (paired) merged contig 12231 ORF 1193..1579 (+1)	Maldo_seq20957	-		-	Y (0.886 | 1-22)	C	1	V5_BLAST_0.9SELF0.4OUT-REDO4-Cluster_61601	V5_UCLUSTfixed_0.90-Cluster_56465	-	-	-	-
ORF ERR493428_1 (paired) trimmed (paired) merged contig 12235 ORF 211..1017 (+1)	Maldo_seq20959	-		-	Y (0.973 | 1-40)	C	1	V5_BLAST_0.9SELF0.4OUT-REDO4-Cluster_164380	V5_UCLUSTfixed_0.90-Cluster_97864	-	-	-	-
ORF ERR493428_1 (paired) trimmed (paired) merged contig 12240 ORF 703..1122 (+1)	Maldo_seq20962	-		-	Y (0.728 | 1-52)	C	1	V5_BLAST_0.9SELF0.4OUT-REDO4-Cluster_61602	V5_UCLUSTfixed_0.90-Cluster_23386	-	-	-	-
ORF ERR493428_1 (paired) trimmed (paired) merged contig 12244 ORF complement(550..861) (+1)	Maldo_seq20965	-		-	Y (0.994 | 1-34)	C	1	V5_BLAST_0.9SELF0.4OUT-REDO4-Cluster_61603	V5_UCLUSTfixed_0.90-Cluster_23387	-	-	-	-
ORF ERR493428_1 (paired) trimmed (paired) merged contig 12245 ORF 648..1175 (+1)	Maldo_seq20966	-		-	Y (0.98 | 1-78)	C	1	V5_BLAST_0.9SELF0.4OUT-REDO4-Cluster_61604	V5_UCLUSTfixed_0.90-Cluster_56466	-	-	-	-
ORF ERR493428_1 (paired) trimmed (paired) merged contig 12246 ORF complement(907..1434) (+1)	Maldo_seq20967	-		-	Y (0.953 | 1-78)	C	1	V5_BLAST_0.9SELF0.4OUT-REDO4-Cluster_61605	V5_UCLUSTfixed_0.90-Cluster_56466	-	-	-	-
ORF ERR493428_1 (paired) trimmed (paired) merged contig 12269 ORF 144..1640 (+1)	Maldo_seq20970	-	C:GO:0005634; C:GO:0016021	C:GO:0005634;C:GO:0016020	Y (0.964 | 1-22)	C	1	V5_BLAST_0.9SELF0.4OUT-REDO4-Cluster_163268	V5_UCLUSTfixed_0.90-Cluster_96652	-	-	-	-
ORF ERR493428_1 (paired) trimmed (paired) merged contig 12307 ORF complement(106..1500) (+1)	Maldo_seq20973	MDP0000836141	F:GO:0030170; F:GO:0008483	F:GO:0005488;F:GO:0016740	Y (1.0 | 1-41)	C	1	V5_BLAST_0.9SELF0.4OUT-REDO4-Cluster_169014	V5_UCLUSTfixed_0.90-Cluster_97873	-	-	-	-
ORF ERR493428_1 (paired) trimmed (paired) merged contig 12349 ORF 144..1646 (+1)	Maldo_seq20975	-	F:GO:0005524; F:GO:0031072; P:GO:0009408; F:GO:0046872; C:GO:0009941; F:GO:0051082; P:GO:0006457; C:GO:0009535	F:GO:0000166;P:GO:0009628;F:GO:0005515;C:GO:0016020;P:GO:0006950;C:GO:0009536;P:GO:0009987;C:GO:0009579	Y (0.996 | 1-46)	C	1	V5_BLAST_0.9SELF0.4OUT-REDO4-Cluster_164486	V5_UCLUSTfixed_0.90-Cluster_97966	-	-	-	-
ORF ERR493428_1 (paired) trimmed (paired) merged contig 12356 ORF complement(378..1247) (+1)	Maldo_seq20976	-	F:GO:0003723	F:GO:0003723	Y (0.987 | 1-33)	C	1	V5_BLAST_0.9SELF0.4OUT-REDO4-Cluster_163547	V5_UCLUSTfixed_0.90-Cluster_73283	-	-	-	-
ORF ERR493428_1 (paired) trimmed (paired) merged contig 12368 ORF 134..853 (+1)	Maldo_seq20978	-		-	Y (0.994 | 1-41)	C	1	V5_BLAST_0.9SELF0.4OUT-REDO4-Cluster_169341	V5_UCLUSTfixed_0.90-Cluster_73594	-	-	-	-
ORF ERR493428_1 (paired) trimmed (paired) merged contig 12368 ORF complement(220..546) (+1)	Maldo_seq20979	-		-	Y (0.979 | 1-41)	C	1	V5_BLAST_0.9SELF0.4OUT-REDO4-Cluster_61607	V5_UCLUSTfixed_0.90-Cluster_56481	-	-	-	-
ORF ERR493428_1 (paired) trimmed (paired) merged contig 12387 ORF complement(708..1880) (+1)	Maldo_seq20983	MDP0000276609	P:GO:0005975	P:GO:0005975	Y (1.0 | 1-41)	C	1	V5_BLAST_0.9SELF0.4OUT-REDO4-Cluster_165886	V5_UCLUSTfixed_0.90-Cluster_99217	-	-	-	-
ORF ERR493428_1 (paired) trimmed (paired) merged contig 12391 ORF complement(1379..1768) (+1)	Maldo_seq20984	-		-	Y (0.948 | 1-52)	C	1	V5_BLAST_0.9SELF0.4OUT-REDO4-Cluster_61608	V5_UCLUSTfixed_0.90-Cluster_56467	-	-	-	-
ORF ERR493428_1 (paired) trimmed (paired) merged contig 12407 ORF 328..1293 (+1)	Maldo_seq20986	-	C:GO:0016021	C:GO:0016020	Y (1.0 | 1-51)	C	1	V5_BLAST_0.9SELF0.4OUT-REDO4-Cluster_163934	V5_UCLUSTfixed_0.90-Cluster_96946	-	-	-	-
ORF ERR493428_1 (paired) trimmed (paired) merged contig 12455 ORF complement(348..1505) (+1)	Maldo_seq20991	MDP0000189570	F:GO:0051536; F:GO:0003824; F:GO:0051539; F:GO:0016992; P:GO:0009107	P:GO:0006629;P:GO:0009058;P:GO:0044763;F:GO:0005488;F:GO:0016740;P:GO:0044711;P:GO:0009987	Y (0.988 | 1-40)	C	1	V5_BLAST_0.9SELF0.4OUT-REDO4-Cluster_167418	V5_UCLUSTfixed_0.90-Cluster_100554	-	-	-	-
ORF ERR493428_1 (paired) trimmed (paired) merged contig 12492 ORF complement(1374..2486) (+1)	Maldo_seq20996	MDP0000292543		-	Y (0.76 | 1-76)	C	1	V5_BLAST_0.9SELF0.4OUT-REDO4-Cluster_74975	V5_UCLUSTfixed_0.90-Cluster_99540	-	UniqueCluster_1349	-	X
ORF ERR493428_1 (paired) trimmed (paired) merged contig 12492 ORF complement(3094..3483) (+1)	Maldo_seq20997	-		-	Y (0.95 | 1-57)	C	1	V5_BLAST_0.9SELF0.4OUT-REDO4-Cluster_61613	V5_UCLUSTfixed_0.90-Cluster_57167	-	-	-	-
ORF ERR493428_1 (paired) trimmed (paired) merged contig 12509 ORF 225..1028 (+1)	Maldo_seq20998	MDP0000189454	C:GO:0005789	C:GO:0005737;C:GO:0016020;C:GO:0005783	Y (0.866 | 1-82)	C	1	V5_BLAST_0.9SELF0.4OUT-REDO4-Cluster_163404	V5_UCLUSTfixed_0.90-Cluster_96825	-	-	-	-
ORF ERR493428_1 (paired) trimmed (paired) merged contig 12514 ORF 212..2218 (+1)	Maldo_seq20999	MDP0000318854	P:GO:0006468; F:GO:0005524; F:GO:0004672	F:GO:0000166;P:GO:0006464;F:GO:0016301	Y (0.976 | 1-48)	C	1	V5_BLAST_0.9SELF0.4OUT-REDO4-Cluster_163105	V5_UCLUSTfixed_0.90-Cluster_96534	-	-	-	-
ORF ERR493428_1 (paired) trimmed (paired) merged contig 12568 ORF 63..1838 (+1)	Maldo_seq21003	MDP0000709006		-	Y (0.998 | 1-51)	C	1	V5_BLAST_0.9SELF0.4OUT-REDO4-Cluster_164281	V5_UCLUSTfixed_0.90-Cluster_97762	-	-	-	-
ORF ERR493428_1 (paired) trimmed (paired) merged contig 12577 ORF complement(232..966) (+1)	Maldo_seq21004	MDP0000640601		-	Y (0.888 | 1-40)	C	1	V5_BLAST_0.9SELF0.4OUT-REDO4-Cluster_164971	V5_UCLUSTfixed_0.90-Cluster_73237	-	-	-	-
ORF ERR493428_1 (paired) trimmed (paired) merged contig 12602 ORF 2918..3514 (+1)	Maldo_seq21005	-		-	Y (0.986 | 1-65)	C	1	V5_BLAST_0.9SELF0.4OUT-REDO4-Cluster_61614	V5_UCLUSTfixed_0.90-Cluster_56803	-	-	-	-
ORF ERR493428_1 (paired) trimmed (paired) merged contig 12603 ORF complement(104..1420) (+1)	Maldo_seq21006	MDP0000224925	P:GO:0006468; F:GO:0005524; F:GO:0004672; F:GO:0030246	F:GO:0000166;P:GO:0006464;F:GO:0030246;F:GO:0016301	Y (0.957 | 1-82)	C	1	V5_BLAST_0.9SELF0.4OUT-REDO4-Cluster_170277	V5_UCLUSTfixed_0.90-Cluster_102912	-	-	UniqueCluster_2206	X
ORF ERR493428_1 (paired) trimmed (paired) merged contig 12628 ORF 47..940 (+1)	Maldo_seq21009	MDP0000279785		-	Y (0.95 | 1-30)	C	1	V5_BLAST_0.9SELF0.4OUT-REDO4-Cluster_165548	V5_UCLUSTfixed_0.90-Cluster_73622	-	-	-	-
ORF ERR493428_1 (paired) trimmed (paired) merged contig 12656 ORF complement(1648..2622) (+1)	Maldo_seq21013	-	P:GO:0006508; C:GO:0016021; F:GO:0008236; P:GO:0010027; P:GO:0051604; C:GO:0009526; C:GO:0009535	P:GO:0019538;C:GO:0016020;P:GO:0016043;C:GO:0009536;F:GO:0016787;C:GO:0009579	Y (1.0 | 1-61)	C	1	V5_BLAST_0.9SELF0.4OUT-REDO4-Cluster_168601	V5_UCLUSTfixed_0.90-Cluster_95993	-	-	-	-
ORF ERR493428_1 (paired) trimmed (paired) merged contig 12677 ORF complement(815..1489) (+1)	Maldo_seq21016	-	C:GO:0016020	C:GO:0016020	Y (0.998 | 1-52)	C	1	V5_BLAST_0.9SELF0.4OUT-REDO4-Cluster_163858	V5_UCLUSTfixed_0.90-Cluster_97327	-	-	-	-
ORF ERR493428_1 (paired) trimmed (paired) merged contig 12687 ORF complement(264..1451) (+1)	Maldo_seq21018	-	P:GO:0009704; P:GO:0071277; P:GO:0090333; C:GO:0005739; C:GO:0016021; C:GO:0009535	P:GO:0009628;P:GO:0009791;C:GO:0005739;C:GO:0016020;P:GO:0044763;P:GO:0009987;C:GO:0009536;C:GO:0009579	Y (0.993 | 1-42)	C	1	V5_BLAST_0.9SELF0.4OUT-REDO4-Cluster_163155	V5_UCLUSTfixed_0.90-Cluster_88037	-	-	-	-
ORF ERR493428_1 (paired) trimmed (paired) merged contig 12692 ORF complement(340..669) (+1)	Maldo_seq21019	-		-	Y (0.905 | 1-21)	C	1	V5_BLAST_0.9SELF0.4OUT-REDO4-Cluster_164102	V5_UCLUSTfixed_0.90-Cluster_102360	-	-	-	-
ORF ERR493428_1 (paired) trimmed (paired) merged contig 12693 ORF complement(18..347) (+1)	Maldo_seq21020	-		-	Y (0.881 | 1-21)	C	1	V5_BLAST_0.9SELF0.4OUT-REDO4-Cluster_164102	V5_UCLUSTfixed_0.90-Cluster_102360	-	-	-	-
ORF ERR493428_1 (paired) trimmed (paired) merged contig 12743 ORF 124..879 (+1)	Maldo_seq21023	MDP0000270177	F:GO:0005515; C:GO:0000228; F:GO:0003676	F:GO:0003676;C:GO:0005634;F:GO:0005515	Y (1.0 | 1-23)	C	1	V5_BLAST_0.9SELF0.4OUT-REDO4-Cluster_162818	V5_UCLUSTfixed_0.90-Cluster_96241	-	-	-	-
ORF ERR493428_1 (paired) trimmed (paired) merged contig 12752 ORF complement(1045..1419) (+1)	Maldo_seq21026	-	C:GO:0016021	C:GO:0016020	Y (0.997 | 1-21)	C	1	V5_BLAST_0.9SELF0.4OUT-REDO4-Cluster_61723	V5_UCLUSTfixed_0.90-Cluster_56892	-	-	-	-
ORF ERR493428_1 (paired) trimmed (paired) merged contig 12763 ORF 89..832 (+1)	Maldo_seq21027	MDP0000130270	P:GO:0055114; F:GO:0016491; F:GO:0010181	F:GO:0000166;F:GO:0003824;P:GO:0008152;P:GO:0044710	Y (0.885 | 1-40)	C	1	V5_BLAST_0.9SELF0.4OUT-REDO4-Cluster_61616	V5_UCLUSTfixed_0.90-Cluster_101552	-	-	-	-
ORF ERR493428_1 (paired) trimmed (paired) merged contig 12790 ORF complement(272..673) (+1)	Maldo_seq21028	-		-	Y (0.982 | 1-24)	C	1	V5_BLAST_0.9SELF0.4OUT-REDO4-Cluster_61617	V5_UCLUSTfixed_0.90-Cluster_56483	-	-	-	-
ORF ERR493428_1 (paired) trimmed (paired) merged contig 12865 ORF complement(1377..1694) (+1)	Maldo_seq21039	-		-	Y (0.997 | 1-34)	C	1	V5_BLAST_0.9SELF0.4OUT-REDO4-Cluster_170329	V5_UCLUSTfixed_0.90-Cluster_23391	-	-	-	-
ORF ERR493428_1 (paired) trimmed (paired) merged contig 12873 ORF 124..915 (+1)	Maldo_seq21040	MDP0000189389	F:GO:0008199; P:GO:0006879; P:GO:0006826	P:GO:0019725;F:GO:0005488;P:GO:0006810	Y (0.718 | 1-38)	C	1	V5_BLAST_0.9SELF0.4OUT-REDO4-Cluster_164195	V5_UCLUSTfixed_0.90-Cluster_102871	-	-	-	-
ORF ERR493428_1 (paired) trimmed (paired) merged contig 12883 ORF 44..1021 (+1)	Maldo_seq21041	MDP0000340652	F:GO:0016853; P:GO:0005975	P:GO:0005975;F:GO:0003824	Y (0.999 | 1-37)	C	1	V5_BLAST_0.9SELF0.4OUT-REDO4-Cluster_163731	V5_UCLUSTfixed_0.90-Cluster_97187	-	-	-	-
ORF ERR493428_1 (paired) trimmed (paired) merged contig 12927 ORF complement(370..3408) (+1)	Maldo_seq21045	MDP0000288190	F:GO:0008184; P:GO:0005975	P:GO:0005975;F:GO:0016740	Y (0.99 | 1-61)	C	1	V5_BLAST_0.9SELF0.4OUT-REDO4-Cluster_164684	V5_UCLUSTfixed_0.90-Cluster_100478	-	-	-	-
ORF ERR493428_1 (paired) trimmed (paired) merged contig 12933 ORF complement(424..4152) (+1)	Maldo_seq21046	-		-	Y (0.658 | 1-42)	C	1	V5_BLAST_0.9SELF0.4OUT-REDO4-Cluster_70001	V5_UCLUSTfixed_0.90-Cluster_97486	-	-	-	-
ORF ERR493428_1 (paired) trimmed (paired) merged contig 12968 ORF complement(1..642) (+1)	Maldo_seq21050	-		-	Y (1.0 | 1-52)	C	1	V5_BLAST_0.9SELF0.4OUT-REDO4-Cluster_61619	V5_UCLUSTfixed_0.90-Cluster_23392	-	-	-	-
ORF ERR493428_1 (paired) trimmed (paired) merged contig 13008 ORF 258..803 (+1)	Maldo_seq21056	MDP0000269988	P:GO:0030163	P:GO:0019538;P:GO:0009056	Y (0.999 | 1-35)	C	1	V5_BLAST_0.9SELF0.4OUT-REDO4-Cluster_134458	V5_UCLUSTfixed_0.90-Cluster_76040	-	-	-	-
ORF ERR493428_1 (paired) trimmed (paired) merged contig 13013 ORF 535..1434 (+1)	Maldo_seq21057	-	C:GO:0009507; F:GO:0003723; P:GO:0006355; P:GO:0006353	F:GO:0003723;P:GO:0009058;P:GO:0006139;C:GO:0009536	Y (0.69 | 1-45)	C	1	V5_BLAST_0.9SELF0.4OUT-REDO4-Cluster_163895	V5_UCLUSTfixed_0.90-Cluster_97368	-	-	-	-
ORF ERR493428_1 (paired) trimmed (paired) merged contig 13018 ORF complement(116..439) (+1)	Maldo_seq21059	-		-	Y (0.973 | 1-57)	C	1	V5_BLAST_0.9SELF0.4OUT-REDO4-Cluster_61623	V5_UCLUSTfixed_0.90-Cluster_56470	-	-	-	-
ORF ERR493428_1 (paired) trimmed (paired) merged contig 13023 ORF 96..749 (+1)	Maldo_seq21060	MDP0000157449		-	Y (0.954 | 1-57)	C	1	V5_BLAST_0.9SELF0.4OUT-REDO4-Cluster_61624	V5_UCLUSTfixed_0.90-Cluster_74497	-	-	-	-
ORF ERR493428_1 (paired) trimmed (paired) merged contig 13065 ORF complement(427..3096) (+1)	Maldo_seq21064	MDP0000138643	F:GO:0009378; P:GO:0006310; P:GO:0006281; P:GO:0006508; F:GO:0005524; F:GO:0004222	F:GO:0000166;P:GO:0019538;P:GO:0006259;P:GO:0006950;F:GO:0016787	Y (0.704 | 1-40)	C	1	V5_BLAST_0.9SELF0.4OUT-REDO4-Cluster_164350	V5_UCLUSTfixed_0.90-Cluster_97836	-	-	-	-
ORF ERR493428_1 (paired) trimmed (paired) merged contig 13073 ORF complement(717..1832) (+1)	Maldo_seq21065	MDP0000881805	C:GO:0016020; F:GO:0008236; P:GO:0006508	P:GO:0019538;C:GO:0016020;F:GO:0016787	Y (0.898 | 1-48)	C	1	V5_BLAST_0.9SELF0.4OUT-REDO4-Cluster_168601	V5_UCLUSTfixed_0.90-Cluster_96714	-	-	-	-
ORF ERR493428_1 (paired) trimmed (paired) merged contig 13074 ORF complement(758..1690) (+1)	Maldo_seq21066	MDP0000302855	C:GO:0016020; F:GO:0008236; P:GO:0006508	P:GO:0019538;C:GO:0016020;F:GO:0016787	Y (0.927 | 1-70)	C	1	V5_BLAST_0.9SELF0.4OUT-REDO4-Cluster_168601	V5_UCLUSTfixed_0.90-Cluster_96714	-	-	-	-
ORF ERR493428_1 (paired) trimmed (paired) merged contig 13076 ORF complement(245..1204) (+1)	Maldo_seq21067	-	P:GO:0006480; F:GO:0008168	P:GO:0006464;F:GO:0016740	Y (0.983 | 1-37)	C	1	V5_BLAST_0.9SELF0.4OUT-REDO4-Cluster_71352	V5_UCLUSTfixed_0.90-Cluster_90423	-	-	-	-
ORF ERR493428_1 (paired) trimmed (paired) merged contig 13085 ORF 152..2491 (+1)	Maldo_seq21068	MDP0000138993	F:GO:0005525	F:GO:0000166	Y (0.998 | 1-66)	C	1	V5_BLAST_0.9SELF0.4OUT-REDO4-Cluster_164485	V5_UCLUSTfixed_0.90-Cluster_97965	-	-	-	-
ORF ERR493428_1 (paired) trimmed (paired) merged contig 13116 ORF 89..1648 (+1)	Maldo_seq21072	-	C:GO:0009706; F:GO:0008565; P:GO:0045037	C:GO:0016020;P:GO:0006810;P:GO:0044765;C:GO:0009536;F:GO:0005215	Y (0.923 | 1-60)	C	1	V5_BLAST_0.9SELF0.4OUT-REDO4-Cluster_164194	V5_UCLUSTfixed_0.90-Cluster_97673	-	-	-	-
ORF ERR493428_1 (paired) trimmed (paired) merged contig 13127 ORF 38..1243 (+1)	Maldo_seq21073	MDP0000911085		-	Y (0.996 | 1-58)	C	1	V5_BLAST_0.9SELF0.4OUT-REDO4-Cluster_158814	V5_UCLUSTfixed_0.90-Cluster_93171	-	-	-	-
ORF ERR493428_1 (paired) trimmed (paired) merged contig 13127 ORF complement(1722..2096) (+1)	Maldo_seq21074	MDP0000128183		-	Y (0.734 | 1-50)	C	1	V5_BLAST_0.9SELF0.4OUT-REDO4-Cluster_61625	V5_UCLUSTfixed_0.90-Cluster_71916	-	-	-	-
ORF ERR493428_1 (paired) trimmed (paired) merged contig 13144 ORF 68..2458 (+1)	Maldo_seq21075	-	P:GO:0051103; F:GO:0003677; F:GO:0005524; F:GO:0003910; P:GO:0006260; P:GO:0006310; P:GO:0071897	F:GO:0000166;F:GO:0003677;F:GO:0003824;P:GO:0009058;P:GO:0006259;P:GO:0006950	Y (0.961 | 1-55)	C	1	V5_BLAST_0.9SELF0.4OUT-REDO4-Cluster_166422	V5_UCLUSTfixed_0.90-Cluster_99716	-	-	-	-
ORF ERR493428_1 (paired) trimmed (paired) merged contig 13156 ORF complement(72..617) (+1)	Maldo_seq21077	-		-	Y (0.999 | 1-41)	C	1	V5_BLAST_0.9SELF0.4OUT-REDO4-Cluster_61627	V5_UCLUSTfixed_0.90-Cluster_56471	-	-	-	-
ORF ERR493428_1 (paired) trimmed (paired) merged contig 13162 ORF complement(532..1218) (+1)	Maldo_seq21078	-	F:GO:0003735; F:GO:0019843; P:GO:0000027; C:GO:0005762; P:GO:0006412	F:GO:0003723;C:GO:0005739;F:GO:0005198;P:GO:0016043;C:GO:0005840;P:GO:0006412	Y (0.999 | 1-71)	C	1	V5_BLAST_0.9SELF0.4OUT-REDO4-Cluster_170144	V5_UCLUSTfixed_0.90-Cluster_96929	-	-	-	-
ORF ERR493428_1 (paired) trimmed (paired) merged contig 13166 ORF 491..3451 (+1)	Maldo_seq21079	MDP0000242357	F:GO:0003723	F:GO:0003723	Y (0.993 | 1-22)	C	1	V5_BLAST_0.9SELF0.4OUT-REDO4-Cluster_166245	V5_UCLUSTfixed_0.90-Cluster_95978	-	-	-	-
ORF ERR493428_1 (paired) trimmed (paired) merged contig 13182 ORF complement(182..1156) (+1)	Maldo_seq21080	MDP0000281697		-	Y (1.0 | 1-41)	C	1	V5_BLAST_0.9SELF0.4OUT-REDO4-Cluster_162421	V5_UCLUSTfixed_0.90-Cluster_95829	-	-	-	-
ORF ERR493428_1 (paired) trimmed (paired) merged contig 13188 ORF 156..683 (+1)	Maldo_seq21082	MDP0000422690	P:GO:0006412; C:GO:0005840; C:GO:0005622; F:GO:0003735	F:GO:0005198;C:GO:0005840;P:GO:0006412	Y (1.0 | 1-41)	C	1	V5_BLAST_0.9SELF0.4OUT-REDO4-Cluster_164152	V5_UCLUSTfixed_0.90-Cluster_97640	-	-	-	-
ORF ERR493428_1 (paired) trimmed (paired) merged contig 13188 ORF complement(98..688) (+1)	Maldo_seq21083	-		-	Y (0.872 | 1-91)	C	1	V5_BLAST_0.9SELF0.4OUT-REDO4-Cluster_62304	V5_UCLUSTfixed_0.90-Cluster_56701	-	-	-	-
ORF ERR493428_1 (paired) trimmed (paired) merged contig 13269 ORF complement(400..1785) (+1)	Maldo_seq21091	-	F:GO:0090415; C:GO:0009507; P:GO:0055114; P:GO:0033354	F:GO:0003824;P:GO:0008152;P:GO:0044710;C:GO:0009536;P:GO:0009987	Y (0.999 | 1-51)	C	1	V5_BLAST_0.9SELF0.4OUT-REDO4-Cluster_163840	V5_UCLUSTfixed_0.90-Cluster_97311	-	-	-	-
ORF ERR493428_1 (paired) trimmed (paired) merged contig 13271 ORF 217..1239 (+1)	Maldo_seq21092	MDP0000868088		-	Y (0.872 | 1-34)	C	1	V5_BLAST_0.9SELF0.4OUT-REDO4-Cluster_170157	V5_UCLUSTfixed_0.90-Cluster_102808	-	-	-	-
ORF ERR493428_1 (paired) trimmed (paired) merged contig 13274 ORF complement(1087..2391) (+1)	Maldo_seq21094	MDP0000243495		-	Y (0.693 | 1-72)	C	1	V5_BLAST_0.9SELF0.4OUT-REDO4-Cluster_162920	V5_UCLUSTfixed_0.90-Cluster_92544	-	-	-	-
ORF ERR493428_1 (paired) trimmed (paired) merged contig 13310 ORF complement(311..1108) (+1)	Maldo_seq21100	MDP0000240690	F:GO:0005515	F:GO:0005515	Y (1.0 | 1-41)	C	1	V5_BLAST_0.9SELF0.4OUT-REDO4-Cluster_162892	V5_UCLUSTfixed_0.90-Cluster_96309	-	-	-	-
ORF ERR493428_1 (paired) trimmed (paired) merged contig 13325 ORF 196..1131 (+1)	Maldo_seq21104	-	P:GO:0006508; C:GO:0009534; C:GO:0009941; F:GO:0004252; C:GO:0009840	P:GO:0019538;C:GO:0009536;C:GO:0009579;F:GO:0016787	Y (1.0 | 1-61)	C	1	V5_BLAST_0.9SELF0.4OUT-REDO4-Cluster_170705	V5_UCLUSTfixed_0.90-Cluster_97555	-	-	-	-
ORF ERR493428_1 (paired) trimmed (paired) merged contig 13350 ORF complement(354..1724) (+1)	Maldo_seq21105	MDP0000555942	P:GO:0006508; F:GO:0004222	P:GO:0019538;F:GO:0016787	Y (1.0 | 1-41)	C	1	V5_BLAST_0.9SELF0.4OUT-REDO4-Cluster_167061	V5_UCLUSTfixed_0.90-Cluster_96090	-	-	-	-
ORF ERR493428_1 (paired) trimmed (paired) merged contig 13351 ORF complement(474..1841) (+1)	Maldo_seq21106	MDP0000759204	P:GO:0006508; F:GO:0004222	P:GO:0019538;F:GO:0016787	Y (0.999 | 1-37)	C	1	V5_BLAST_0.9SELF0.4OUT-REDO4-Cluster_167061	V5_UCLUSTfixed_0.90-Cluster_96090	-	-	-	-
ORF ERR493428_1 (paired) trimmed (paired) merged contig 13370 ORF complement(466..3510) (+1)	Maldo_seq21108	-	F:GO:0003676; F:GO:0005524; C:GO:0009507; F:GO:0046872; F:GO:0004386	F:GO:0003676;F:GO:0000166;C:GO:0009536;F:GO:0016787	Y (0.967 | 1-42)	C	1	V5_BLAST_0.9SELF0.4OUT-REDO4-Cluster_160177	V5_UCLUSTfixed_0.90-Cluster_94277	-	-	-	-
ORF ERR493428_1 (paired) trimmed (paired) merged contig 13380 ORF 292..3819 (+1)	Maldo_seq21109	-	F:GO:0004674; P:GO:0006468; F:GO:0044877	P:GO:0006464;F:GO:0005488;F:GO:0016301	Y (0.829 | 1-31)	C	1	V5_BLAST_0.9SELF0.4OUT-REDO4-Cluster_168534	V5_UCLUSTfixed_0.90-Cluster_97065	-	-	-	-
ORF ERR493428_1 (paired) trimmed (paired) merged contig 13406 ORF complement(152..2764) (+1)	Maldo_seq21112	MDP0000258604	F:GO:0043169; P:GO:0005975; F:GO:0003824; F:GO:0004553; C:GO:0016020	P:GO:0005975;C:GO:0016020;F:GO:0005488;F:GO:0016787	Y (0.976 | 1-41)	C	1	V5_BLAST_0.9SELF0.4OUT-REDO4-Cluster_160128	V5_UCLUSTfixed_0.90-Cluster_94237	-	-	-	-
ORF ERR493428_1 (paired) trimmed (paired) merged contig 13408 ORF complement(505..2403) (+1)	Maldo_seq21115	MDP0000263022		-	Y (0.945 | 1-43)	C	1	V5_BLAST_0.9SELF0.4OUT-REDO4-Cluster_166501	V5_UCLUSTfixed_0.90-Cluster_99798	-	-	-	-
ORF ERR493428_1 (paired) trimmed (paired) merged contig 13419 ORF complement(387..1808) (+1)	Maldo_seq21117	-	C:GO:0009507; F:GO:0016491; P:GO:0055114	F:GO:0003824;P:GO:0008152;P:GO:0044710;C:GO:0009536	Y (0.988 | 1-50)	C	1	V5_BLAST_0.9SELF0.4OUT-REDO4-Cluster_169004	V5_UCLUSTfixed_0.90-Cluster_96300	-	-	-	-
ORF ERR493428_1 (paired) trimmed (paired) merged contig 13454 ORF 438..920 (+1)	Maldo_seq21121	-		-	Y (0.892 | 1-21)	C	1	V5_BLAST_0.9SELF0.4OUT-REDO4-Cluster_61634	V5_UCLUSTfixed_0.90-Cluster_56473	-	-	-	-
ORF ERR493428_1 (paired) trimmed (paired) merged contig 13456 ORF complement(498..905) (+1)	Maldo_seq21122	-		-	Y (0.999 | 1-28)	C	1	V5_BLAST_0.9SELF0.4OUT-REDO4-Cluster_61635	V5_UCLUSTfixed_0.90-Cluster_56743	-	-	-	-
ORF ERR493428_1 (paired) trimmed (paired) merged contig 13478 ORF complement(337..729) (+1)	Maldo_seq21124	-		-	Y (0.997 | 1-25)	C	1	V5_BLAST_0.9SELF0.4OUT-REDO4-Cluster_63360	V5_UCLUSTfixed_0.90-Cluster_57123	-	-	-	-
ORF ERR493428_1 (paired) trimmed (paired) merged contig 13484 ORF complement(1395..2606) (+1)	Maldo_seq21125	MDP0000272620		-	Y (0.999 | 1-61)	C	1	V5_BLAST_0.9SELF0.4OUT-REDO4-Cluster_72911	V5_UCLUSTfixed_0.90-Cluster_97545	-	-	-	-
ORF ERR493428_1 (paired) trimmed (paired) merged contig 13496 ORF complement(299..709) (+1)	Maldo_seq21126	-		-	Y (0.92 | 1-82)	C	1	V5_BLAST_0.9SELF0.4OUT-REDO4-Cluster_61636	V5_UCLUSTfixed_0.90-Cluster_56746	-	-	-	-
ORF ERR493428_1 (paired) trimmed (paired) merged contig 13499 ORF complement(298..1164) (+1)	Maldo_seq21127	-	C:GO:0009507	C:GO:0009536	Y (0.989 | 1-38)	C	1	V5_BLAST_0.9SELF0.4OUT-REDO4-Cluster_162738	V5_UCLUSTfixed_0.90-Cluster_96163	-	-	-	-
ORF ERR493428_1 (paired) trimmed (paired) merged contig 13517 ORF complement(194..622) (+1)	Maldo_seq21129	MDP0000773021		-	Y (0.973 | 1-26)	C	1	V5_BLAST_0.9SELF0.4OUT-REDO4-Cluster_61637	V5_UCLUSTfixed_0.90-Cluster_56473	-	-	-	-
ORF ERR493428_1 (paired) trimmed (paired) merged contig 13522 ORF complement(61..948) (+1)	Maldo_seq21131	MDP0000296290		-	Y (0.708 | 1-30)	C	1	V5_BLAST_0.9SELF0.4OUT-REDO4-Cluster_164473	V5_UCLUSTfixed_0.90-Cluster_97952	-	-	-	-
ORF ERR493428_1 (paired) trimmed (paired) merged contig 13535 ORF complement(1013..2293) (+1)	Maldo_seq21134	MDP0000373966	F:GO:0003682; P:GO:0006351; C:GO:0005634; F:GO:0003677	C:GO:0005634;F:GO:0003677;F:GO:0003682;P:GO:0009058;P:GO:0006139	Y (0.965 | 1-42)	C	1	V5_BLAST_0.9SELF0.4OUT-REDO4-Cluster_61638	V5_UCLUSTfixed_0.90-Cluster_56474	-	-	-	-
ORF ERR493428_1 (paired) trimmed (paired) merged contig 13613 ORF complement(448..1131) (+1)	Maldo_seq21146	-	C:GO:0009507; F:GO:0009496; F:GO:0046872; C:GO:0016021; C:GO:0042651; P:GO:0015979; P:GO:0055114; F:GO:0045158; F:GO:0051537	F:GO:0003824;C:GO:0016020;P:GO:0015979;F:GO:0005488;C:GO:0009536;C:GO:0009579	Y (0.998 | 1-35)	C	1	V5_BLAST_0.9SELF0.4OUT-REDO4-Cluster_168902	V5_UCLUSTfixed_0.90-Cluster_101749	-	-	-	-
ORF ERR493428_1 (paired) trimmed (paired) merged contig 13681 ORF 22..1077 (+1)	Maldo_seq21152	-		-	Y (0.998 | 1-47)	C	1	V5_BLAST_0.9SELF0.4OUT-REDO4-Cluster_168043	V5_UCLUSTfixed_0.90-Cluster_101784	-	-	-	-
ORF ERR493428_1 (paired) trimmed (paired) merged contig 13684 ORF complement(435..1802) (+1)	Maldo_seq21153	-		-	Y (0.937 | 1-35)	C	1	V5_BLAST_0.9SELF0.4OUT-REDO4-Cluster_161490	V5_UCLUSTfixed_0.90-Cluster_93490	-	-	UniqueCluster_643	X
ORF ERR493428_1 (paired) trimmed (paired) merged contig 13700 ORF complement(827..2245) (+1)	Maldo_seq21154	-	C:GO:0009570; F:GO:0030170; P:GO:0071266; F:GO:0044540; F:GO:0080146; F:GO:0004121; F:GO:0004123	F:GO:0003824;P:GO:0009058;P:GO:0044763;F:GO:0005488;P:GO:0044711;C:GO:0009536;P:GO:0009987	Y (0.664 | 1-22)	C	1	V5_BLAST_0.9SELF0.4OUT-REDO4-Cluster_164296	V5_UCLUSTfixed_0.90-Cluster_97776	-	-	-	-
ORF ERR493428_1 (paired) trimmed (paired) merged contig 13701 ORF complement(842..1159) (+1)	Maldo_seq21155	-		-	Y (0.999 | 1-25)	C	1	V5_BLAST_0.9SELF0.4OUT-REDO4-Cluster_62348	V5_UCLUSTfixed_0.90-Cluster_56727	-	-	-	-
ORF ERR493428_1 (paired) trimmed (paired) merged contig 13702 ORF 138..2639 (+1)	Maldo_seq21156	MDP0000320511		-	Y (0.947 | 1-42)	C	1	V5_BLAST_0.9SELF0.4OUT-REDO4-Cluster_165361	V5_UCLUSTfixed_0.90-Cluster_56476	-	-	-	-
ORF ERR493428_1 (paired) trimmed (paired) merged contig 13706 ORF 172..1134 (+1)	Maldo_seq21157	MDP0000142541		-	Y (1.0 | 1-28)	C	1	V5_BLAST_0.9SELF0.4OUT-REDO4-Cluster_163873	V5_UCLUSTfixed_0.90-Cluster_97344	-	-	-	-
ORF ERR493428_1 (paired) trimmed (paired) merged contig 13738 ORF complement(422..742) (+1)	Maldo_seq21159	-		-	Y (0.998 | 1-30)	C	1	V5_BLAST_0.9SELF0.4OUT-REDO4-Cluster_61643	V5_UCLUSTfixed_0.90-Cluster_56477	-	-	-	-
ORF ERR493428_1 (paired) trimmed (paired) merged contig 13751 ORF 199..903 (+1)	Maldo_seq21161	-		-	Y (0.996 | 1-40)	C	1	V5_BLAST_0.9SELF0.4OUT-REDO4-Cluster_164112	V5_UCLUSTfixed_0.90-Cluster_85880	-	-	-	-
ORF ERR493428_1 (paired) trimmed (paired) merged contig 13755 ORF 127..1278 (+1)	Maldo_seq21163	MDP0000226253		-	Y (0.863 | 1-52)	C	1	V5_BLAST_0.9SELF0.4OUT-REDO4-Cluster_157333	V5_UCLUSTfixed_0.90-Cluster_92075	-	-	-	-
ORF ERR493428_1 (paired) trimmed (paired) merged contig 13770 ORF 334..1473 (+1)	Maldo_seq21165	MDP0000155973	F:GO:0005515	F:GO:0005515	Y (0.838 | 1-60)	C	1	V5_BLAST_0.9SELF0.4OUT-REDO4-Cluster_163187	V5_UCLUSTfixed_0.90-Cluster_96613	-	-	-	-
ORF ERR493428_1 (paired) trimmed (paired) merged contig 13771 ORF 133..1257 (+1)	Maldo_seq21166	MDP0000215300	F:GO:0005515	F:GO:0005515	Y (0.872 | 1-34)	C	1	V5_BLAST_0.9SELF0.4OUT-REDO4-Cluster_163187	V5_UCLUSTfixed_0.90-Cluster_96613	-	-	-	-
ORF ERR493428_1 (paired) trimmed (paired) merged contig 13789 ORF complement(1778..2149) (+1)	Maldo_seq21167	-		-	Y (0.96 | 1-71)	C	1	V5_BLAST_0.9SELF0.4OUT-REDO4-Cluster_62351	V5_UCLUSTfixed_0.90-Cluster_56729	-	-	-	-
ORF ERR493428_1 (paired) trimmed (paired) merged contig 13810 ORF complement(1053..1373) (+1)	Maldo_seq21170	-		-	Y (0.924 | 1-24)	C	1	V5_BLAST_0.9SELF0.4OUT-REDO4-Cluster_61646	V5_UCLUSTfixed_0.90-Cluster_56478	-	-	-	-
ORF ERR493428_1 (paired) trimmed (paired) merged contig 13811 ORF 215..1942 (+1)	Maldo_seq21171	-		-	Y (0.998 | 1-25)	C	1	V5_BLAST_0.9SELF0.4OUT-REDO4-Cluster_169292	V5_UCLUSTfixed_0.90-Cluster_97697	-	-	-	-
ORF ERR493428_1 (paired) trimmed (paired) merged contig 13855 ORF complement(307..657) (+1)	Maldo_seq21178	-		-	Y (0.997 | 1-40)	C	1	V5_BLAST_0.9SELF0.4OUT-REDO4-Cluster_61648	V5_UCLUSTfixed_0.90-Cluster_57535	-	-	-	-
ORF ERR493428_1 (paired) trimmed (paired) merged contig 13874 ORF complement(1071..1622) (+1)	Maldo_seq21180	-		-	Y (0.976 | 1-60)	C	1	V5_BLAST_0.9SELF0.4OUT-REDO4-Cluster_151566	V5_UCLUSTfixed_0.90-Cluster_70485	-	-	-	-
ORF ERR493428_1 (paired) trimmed (paired) merged contig 13959 ORF 198..1181 (+1)	Maldo_seq21185	MDP0000844671		-	Y (1.0 | 1-41)	C	1	V5_BLAST_0.9SELF0.4OUT-REDO4-Cluster_170799	V5_UCLUSTfixed_0.90-Cluster_101698	-	-	-	-
ORF ERR493428_1 (paired) trimmed (paired) merged contig 13968 ORF complement(414..1481) (+1)	Maldo_seq21187	MDP0000477969		-	Y (1.0 | 1-51)	C	1	V5_BLAST_0.9SELF0.4OUT-REDO4-Cluster_163525	V5_UCLUSTfixed_0.90-Cluster_96972	-	-	-	-
ORF ERR493428_1 (paired) trimmed (paired) merged contig 13969 ORF complement(256..1317) (+1)	Maldo_seq21188	-	C:GO:0010287; C:GO:0009535	C:GO:0016020;C:GO:0009536;C:GO:0009579	Y (1.0 | 1-51)	C	1	V5_BLAST_0.9SELF0.4OUT-REDO4-Cluster_163525	V5_UCLUSTfixed_0.90-Cluster_96972	-	-	-	-
ORF ERR493428_1 (paired) trimmed (paired) merged contig 13991 ORF complement(684..1421) (+1)	Maldo_seq21189	-	F:GO:0030170; C:GO:0005622	F:GO:0005488;C:GO:0005622	Y (0.838 | 1-48)	C	1	V5_BLAST_0.9SELF0.4OUT-REDO4-Cluster_163423	V5_UCLUSTfixed_0.90-Cluster_96850	-	-	-	-
ORF ERR493428_1 (paired) trimmed (paired) merged contig 14012 ORF complement(362..1276) (+1)	Maldo_seq21195	-	C:GO:0009570; F:GO:0000166; F:GO:0003723	F:GO:0000166;F:GO:0003723;C:GO:0009536	Y (0.862 | 1-69)	C	1	V5_BLAST_0.9SELF0.4OUT-REDO4-Cluster_163250	V5_UCLUSTfixed_0.90-Cluster_96684	-	-	-	-
ORF ERR493428_1 (paired) trimmed (paired) merged contig 14054 ORF complement(372..1082) (+1)	Maldo_seq21199	MDP0000255282	P:GO:0006457	P:GO:0009987	Y (0.999 | 1-71)	C	1	V5_BLAST_0.9SELF0.4OUT-REDO4-Cluster_164118	V5_UCLUSTfixed_0.90-Cluster_97610	-	-	-	-
ORF ERR493428_1 (paired) trimmed (paired) merged contig 14088 ORF complement(330..641) (+1)	Maldo_seq21202	-		-	Y (0.993 | 1-41)	C	1	V5_BLAST_0.9SELF0.4OUT-REDO4-Cluster_61650	V5_UCLUSTfixed_0.90-Cluster_23397	-	-	-	-
ORF ERR493428_1 (paired) trimmed (paired) merged contig 14113 ORF 849..1406 (+1)	Maldo_seq21203	-		-	Y (0.837 | 1-22)	C	1	V5_BLAST_0.9SELF0.4OUT-REDO4-Cluster_62091	V5_UCLUSTfixed_0.90-Cluster_57057	-	-	-	-
ORF ERR493428_1 (paired) trimmed (paired) merged contig 14169 ORF complement(858..1511) (+1)	Maldo_seq21206	-	F:GO:0008270	F:GO:0005488	Y (0.999 | 1-41)	C	1	V5_BLAST_0.9SELF0.4OUT-REDO4-Cluster_163217	V5_UCLUSTfixed_0.90-Cluster_96643	-	-	-	-
ORF ERR493428_1 (paired) trimmed (paired) merged contig 14204 ORF complement(96..1172) (+1)	Maldo_seq21208	MDP0000903267		-	Y (0.973 | 1-51)	C	1	V5_BLAST_0.9SELF0.4OUT-REDO4-Cluster_164232	V5_UCLUSTfixed_0.90-Cluster_73338	-	-	-	-
ORF ERR493428_1 (paired) trimmed (paired) merged contig 14227 ORF 1817..2143 (+1)	Maldo_seq21210	-		-	Y (0.991 | 1-33)	C	1	V5_BLAST_0.9SELF0.4OUT-REDO4-Cluster_61651	V5_UCLUSTfixed_0.90-Cluster_56995	-	-	-	-
ORF ERR493428_1 (paired) trimmed (paired) merged contig 14272 ORF 366..668 (+1)	Maldo_seq21214	-		-	Y (0.832 | 1-65)	C	1	V5_BLAST_0.9SELF0.4OUT-REDO4-Cluster_61653	V5_UCLUSTfixed_0.90-Cluster_23398	-	-	-	-
ORF ERR493428_1 (paired) trimmed (paired) merged contig 14272 ORF complement(2059..3816) (+1)	Maldo_seq21215	-	F:GO:0000287; F:GO:0004743; F:GO:0030955; P:GO:0006096; F:GO:0016301	P:GO:0005975;P:GO:0006091;P:GO:0009056;F:GO:0005488;P:GO:0006139;F:GO:0016301;P:GO:0044712;P:GO:0044723	Y (1.0 | 1-51)	C	1	V5_BLAST_0.9SELF0.4OUT-REDO4-Cluster_164432	V5_UCLUSTfixed_0.90-Cluster_97915	-	-	-	-
ORF ERR493428_1 (paired) trimmed (paired) merged contig 14277 ORF complement(611..1366) (+1)	Maldo_seq21216	-		-	Y (0.948 | 1-76)	C	1	V5_BLAST_0.9SELF0.4OUT-REDO4-Cluster_61654	V5_UCLUSTfixed_0.90-Cluster_57019	-	-	-	-
ORF ERR493428_1 (paired) trimmed (paired) merged contig 14332 ORF complement(513..4142) (+1)	Maldo_seq21220	-		-	Y (0.859 | 1-69)	C	1	V5_BLAST_0.9SELF0.4OUT-REDO4-Cluster_154271	V5_UCLUSTfixed_0.90-Cluster_73217	-	UniqueCluster_1507	-	X
ORF ERR493428_1 (paired) trimmed (paired) merged contig 14343 ORF 27..665 (+1)	Maldo_seq21221	MDP0000213948		-	Y (0.889 | 1-37)	C	1	V5_BLAST_0.9SELF0.4OUT-REDO4-Cluster_164986	V5_UCLUSTfixed_0.90-Cluster_98424	-	-	UniqueCluster_810	X
ORF ERR493428_1 (paired) trimmed (paired) merged contig 14356 ORF 259..2253 (+1)	Maldo_seq21223	-	F:GO:0003677	F:GO:0003677	Y (0.817 | 1-51)	C	1	V5_BLAST_0.9SELF0.4OUT-REDO4-Cluster_165732	V5_UCLUSTfixed_0.90-Cluster_73544	-	-	-	-
ORF ERR493428_1 (paired) trimmed (paired) merged contig 14365 ORF 1199..1867 (+1)	Maldo_seq21224	MDP0000249006	P:GO:0006508; F:GO:0004252	P:GO:0019538;F:GO:0016787	Y (0.985 | 1-37)	C	1	V5_BLAST_0.9SELF0.4OUT-REDO4-Cluster_101225	V5_UCLUSTfixed_0.90-Cluster_103404	-	-	-	-
ORF ERR493428_1 (paired) trimmed (paired) merged contig 14367 ORF 4732..5091 (+1)	Maldo_seq21227	-		-	Y (0.883 | 1-54)	C	1	V5_BLAST_0.9SELF0.4OUT-REDO4-Cluster_61657	V5_UCLUSTfixed_0.90-Cluster_23399	-	-	-	-
ORF ERR493428_1 (paired) trimmed (paired) merged contig 14398 ORF complement(847..1683) (+1)	Maldo_seq21228	-		-	Y (0.964 | 1-72)	C	1	V5_BLAST_0.9SELF0.4OUT-REDO4-Cluster_163377	V5_UCLUSTfixed_0.90-Cluster_96795	-	-	-	-
ORF ERR493428_1 (paired) trimmed (paired) merged contig 14404 ORF complement(164..1045) (+1)	Maldo_seq21229	MDP0000085893		-	Y (0.854 | 1-60)	C	1	V5_BLAST_0.9SELF0.4OUT-REDO4-Cluster_163955	V5_UCLUSTfixed_0.90-Cluster_97432	-	-	-	-
ORF ERR493428_1 (paired) trimmed (paired) merged contig 14417 ORF 172..1074 (+1)	Maldo_seq21231	-	F:GO:0003735; C:GO:0005840; F:GO:0070181; P:GO:0006412	F:GO:0003723;F:GO:0005198;C:GO:0005840;P:GO:0006412	Y (1.0 | 1-51)	C	1	V5_BLAST_0.9SELF0.4OUT-REDO4-Cluster_61658	V5_UCLUSTfixed_0.90-Cluster_73581	-	-	-	-
ORF ERR493428_1 (paired) trimmed (paired) merged contig 14418 ORF complement(143..1024) (+1)	Maldo_seq21232	-	F:GO:0003735; C:GO:0005840; F:GO:0070181; P:GO:0006412	F:GO:0003723;F:GO:0005198;C:GO:0005840;P:GO:0006412	Y (0.996 | 1-71)	C	1	V5_BLAST_0.9SELF0.4OUT-REDO4-Cluster_159312	V5_UCLUSTfixed_0.90-Cluster_73581	-	-	-	-
ORF ERR493428_1 (paired) trimmed (paired) merged contig 14455 ORF complement(749..1051) (+1)	Maldo_seq21233	-		-	Y (1.0 | 1-35)	C	1	V5_BLAST_0.9SELF0.4OUT-REDO4-Cluster_61831	V5_UCLUSTfixed_0.90-Cluster_56525	-	-	-	-
ORF ERR493428_1 (paired) trimmed (paired) merged contig 14481 ORF 1582..2736 (+1)	Maldo_seq21238	-	F:GO:0004659; C:GO:0016021	C:GO:0016020;F:GO:0016740	Y (1.0 | 1-51)	C	1	V5_BLAST_0.9SELF0.4OUT-REDO4-Cluster_164311	V5_UCLUSTfixed_0.90-Cluster_97793	-	-	-	-
ORF ERR493428_1 (paired) trimmed (paired) merged contig 14507 ORF complement(285..638) (+1)	Maldo_seq21241	-		-	Y (0.948 | 1-26)	C	1	V5_BLAST_0.9SELF0.4OUT-REDO4-Cluster_61659	V5_UCLUSTfixed_0.90-Cluster_56480	-	-	-	-
ORF ERR493428_1 (paired) trimmed (paired) merged contig 14570 ORF complement(744..1502) (+1)	Maldo_seq21242	-	F:GO:0004190; P:GO:0030163; P:GO:0006508	P:GO:0019538;P:GO:0009056;F:GO:0016787	Y (0.909 | 1-79)	C	1	V5_BLAST_0.9SELF0.4OUT-REDO4-Cluster_162891	V5_UCLUSTfixed_0.90-Cluster_96308	-	-	-	-
ORF ERR493428_1 (paired) trimmed (paired) merged contig 14578 ORF 1204..1623 (+1)	Maldo_seq21243	-		-	Y (0.996 | 1-27)	C	1	V5_BLAST_0.9SELF0.4OUT-REDO4-Cluster_62356	V5_UCLUSTfixed_0.90-Cluster_56731	-	-	-	-
ORF ERR493428_1 (paired) trimmed (paired) merged contig 14588 ORF complement(1698..2018) (+1)	Maldo_seq21244	-		-	Y (0.888 | 1-72)	C	1	V5_BLAST_0.9SELF0.4OUT-REDO4-Cluster_64348	V5_UCLUSTfixed_0.90-Cluster_57514	-	-	-	-
ORF ERR493428_1 (paired) trimmed (paired) merged contig 14596 ORF 329..652 (+1)	Maldo_seq21245	-		-	Y (0.965 | 1-62)	C	1	V5_BLAST_0.9SELF0.4OUT-REDO4-Cluster_61660	V5_UCLUSTfixed_0.90-Cluster_56481	-	-	-	-
ORF ERR493428_1 (paired) trimmed (paired) merged contig 14596 ORF complement(43..744) (+1)	Maldo_seq21246	MDP0000210067		-	Y (0.999 | 1-51)	C	1	V5_BLAST_0.9SELF0.4OUT-REDO4-Cluster_169341	V5_UCLUSTfixed_0.90-Cluster_73594	-	-	-	-
ORF ERR493428_1 (paired) trimmed (paired) merged contig 14681 ORF complement(500..910) (+1)	Maldo_seq21255	-		-	Y (0.896 | 1-50)	C	1	V5_BLAST_0.9SELF0.4OUT-REDO4-Cluster_62404	V5_UCLUSTfixed_0.90-Cluster_56754	-	-	-	-
ORF ERR493428_1 (paired) trimmed (paired) merged contig 14698 ORF complement(330..773) (+1)	Maldo_seq21258	-		-	Y (0.769 | 1-88)	C	1	V5_BLAST_0.9SELF0.4OUT-REDO4-Cluster_61663	V5_UCLUSTfixed_0.90-Cluster_56482	-	-	-	-
ORF ERR493428_1 (paired) trimmed (paired) merged contig 14727 ORF complement(277..1302) (+1)	Maldo_seq21259	-		-	Y (0.999 | 1-61)	C	1	V5_BLAST_0.9SELF0.4OUT-REDO4-Cluster_163988	V5_UCLUSTfixed_0.90-Cluster_97468	-	-	-	-
ORF ERR493428_1 (paired) trimmed (paired) merged contig 14765 ORF 64..390 (+1)	Maldo_seq21264	MDP0000212517	F:GO:0016742; P:GO:0009058	P:GO:0009058;F:GO:0016740	Y (0.998 | 1-61)	C	1	V5_BLAST_0.9SELF0.4OUT-REDO4-Cluster_164531	V5_UCLUSTfixed_0.90-Cluster_97991	-	-	-	-
ORF ERR493428_1 (paired) trimmed (paired) merged contig 14794 ORF 83..1339 (+1)	Maldo_seq21267	MDP0000573746		-	Y (0.791 | 1-36)	C	1	V5_BLAST_0.9SELF0.4OUT-REDO4-Cluster_170041	V5_UCLUSTfixed_0.90-Cluster_102720	-	-	-	-
ORF ERR493428_1 (paired) trimmed (paired) merged contig 14798 ORF 74..1015 (+1)	Maldo_seq21268	MDP0000560179	P:GO:0009073; F:GO:0004106	F:GO:0003824;P:GO:0009058;P:GO:0044763;P:GO:0044711;P:GO:0009987	Y (0.975 | 1-59)	C	1	V5_BLAST_0.9SELF0.4OUT-REDO4-Cluster_162968	V5_UCLUSTfixed_0.90-Cluster_96396	-	-	-	-
ORF ERR493428_1 (paired) trimmed (paired) merged contig 14820 ORF 112..828 (+1)	Maldo_seq21271	-	C:GO:0016021	C:GO:0016020	Y (0.981 | 1-50)	C	1	V5_BLAST_0.9SELF0.4OUT-REDO4-Cluster_166716	V5_UCLUSTfixed_0.90-Cluster_100010	-	-	-	-
ORF ERR493428_1 (paired) trimmed (paired) merged contig 14821 ORF 67..2970 (+1)	Maldo_seq21272	MDP0000321774	P:GO:0019538; F:GO:0016887; F:GO:0005524	F:GO:0000166;P:GO:0019538;F:GO:0016787	Y (0.983 | 1-63)	C	1	V5_BLAST_0.9SELF0.4OUT-REDO4-Cluster_167942	V5_UCLUSTfixed_0.90-Cluster_102476	-	-	-	-
ORF ERR493428_1 (paired) trimmed (paired) merged contig 14829 ORF 50..1015 (+1)	Maldo_seq21274	-	C:GO:0009570; P:GO:0010363; P:GO:0009814; C:GO:0005739; C:GO:0009941; C:GO:0005829; P:GO:0055114; F:GO:0051743; P:GO:0015996	P:GO:0009607;P:GO:0008219;P:GO:0009605;P:GO:0009056;F:GO:0003824;C:GO:0005739;C:GO:0005829;C:GO:0009536;P:GO:0006950;P:GO:0044712	Y (0.999 | 1-41)	C	1	V5_BLAST_0.9SELF0.4OUT-REDO4-Cluster_169864	V5_UCLUSTfixed_0.90-Cluster_97607	-	-	-	-
ORF ERR493428_1 (paired) trimmed (paired) merged contig 14839 ORF 1822..2301 (+1)	Maldo_seq21277	-		-	Y (0.982 | 1-49)	C	1	V5_BLAST_0.9SELF0.4OUT-REDO4-Cluster_62222	V5_UCLUSTfixed_0.90-Cluster_56671	-	-	-	-
ORF ERR493428_1 (paired) trimmed (paired) merged contig 14880 ORF 7483..7818 (+1)	Maldo_seq21279	-	C:GO:0005623; F:GO:0015035; F:GO:0009055; P:GO:0045454; P:GO:0055114	C:GO:0005623;P:GO:0019725;F:GO:0003824;P:GO:0008152;P:GO:0044710	Y (0.999 | 1-71)	C	1	V5_BLAST_0.9SELF0.4OUT-REDO4-Cluster_61666	V5_UCLUSTfixed_0.90-Cluster_90327	-	-	-	-
ORF ERR493428_1 (paired) trimmed (paired) merged contig 14906 ORF 17..1861 (+1)	Maldo_seq21283	-		-	Y (1.0 | 1-61)	C	1	V5_BLAST_0.9SELF0.4OUT-REDO4-Cluster_164289	V5_UCLUSTfixed_0.90-Cluster_97769	-	-	-	-
ORF ERR493428_1 (paired) trimmed (paired) merged contig 14921 ORF 85..1437 (+1)	Maldo_seq21284	MDP0000815966		-	Y (0.983 | 1-59)	C	1	V5_BLAST_0.9SELF0.4OUT-REDO4-Cluster_165107	V5_UCLUSTfixed_0.90-Cluster_98546	-	-	-	-
ORF ERR493428_1 (paired) trimmed (paired) merged contig 14922 ORF complement(14..1363) (+1)	Maldo_seq21285	MDP0000776499		-	Y (0.995 | 1-48)	C	1	V5_BLAST_0.9SELF0.4OUT-REDO4-Cluster_165107	V5_UCLUSTfixed_0.90-Cluster_98546	-	-	-	-
ORF ERR493428_1 (paired) trimmed (paired) merged contig 14927 ORF 61..2355 (+1)	Maldo_seq21287	-	C:GO:0009941; C:GO:0016021	C:GO:0016020;C:GO:0009536	Y (1.0 | 1-41)	C	1	V5_BLAST_0.9SELF0.4OUT-REDO4-Cluster_164121	V5_UCLUSTfixed_0.90-Cluster_97612	-	-	-	-
ORF ERR493428_1 (paired) trimmed (paired) merged contig 14944 ORF complement(2149..2493) (+1)	Maldo_seq21289	-		-	Y (0.998 | 1-47)	C	1	V5_BLAST_0.9SELF0.4OUT-REDO4-Cluster_61668	V5_UCLUSTfixed_0.90-Cluster_23401	-	-	-	-
ORF ERR493428_1 (paired) trimmed (paired) merged contig 14962 ORF complement(382..1791) (+1)	Maldo_seq21292	MDP0000190478	P:GO:0046488; F:GO:0016307	P:GO:0006629;F:GO:0016301	Y (0.999 | 1-26)	C	1	V5_BLAST_0.9SELF0.4OUT-REDO4-Cluster_160887	V5_UCLUSTfixed_0.90-Cluster_94876	-	-	-	-
ORF ERR493428_1 (paired) trimmed (paired) merged contig 14978 ORF 1469..1846 (+1)	Maldo_seq21294	-		-	Y (0.999 | 1-21)	C	1	V5_BLAST_0.9SELF0.4OUT-REDO4-Cluster_61670	V5_UCLUSTfixed_0.90-Cluster_56486	-	-	-	-
ORF ERR493428_1 (paired) trimmed (paired) merged contig 15008 ORF 397..756 (+1)	Maldo_seq21299	-	C:GO:0016020; C:GO:0016021	C:GO:0016020	Y (0.986 | 1-27)	C	1	V5_BLAST_0.9SELF0.4OUT-REDO4-Cluster_62172	V5_UCLUSTfixed_0.90-Cluster_56654	-	-	-	-
ORF ERR493428_1 (paired) trimmed (paired) merged contig 15020 ORF 97..1434 (+1)	Maldo_seq21301	-	C:GO:0016021; P:GO:0051205	C:GO:0016020;P:GO:0016043	Y (0.999 | 1-23)	C	1	V5_BLAST_0.9SELF0.4OUT-REDO4-Cluster_169046	V5_UCLUSTfixed_0.90-Cluster_98074	-	-	-	-
ORF ERR493428_1 (paired) trimmed (paired) merged contig 15047 ORF complement(281..3037) (+1)	Maldo_seq21307	-	F:GO:0005525; F:GO:0004789; C:GO:0031969; P:GO:0010027; P:GO:0010228; P:GO:0009228	F:GO:0000166;C:GO:0016020;P:GO:0009791;P:GO:0016043;P:GO:0009058;F:GO:0016740;P:GO:0044711;C:GO:0009536;P:GO:0000003	Y (0.999 | 1-52)	C	1	V5_BLAST_0.9SELF0.4OUT-REDO4-Cluster_164034	V5_UCLUSTfixed_0.90-Cluster_59627	-	-	-	-
ORF ERR493428_1 (paired) trimmed (paired) merged contig 15072 ORF 804..1118 (+1)	Maldo_seq21308	-		-	Y (0.995 | 1-41)	C	1	V5_BLAST_0.9SELF0.4OUT-REDO4-Cluster_61674	V5_UCLUSTfixed_0.90-Cluster_56487	-	-	-	-
ORF ERR493428_1 (paired) trimmed (paired) merged contig 15094 ORF complement(179..2017) (+1)	Maldo_seq21310	MDP0000297049	F:GO:0016829; F:GO:0010333; P:GO:0008152; F:GO:0000287	F:GO:0003824;P:GO:0008152;F:GO:0005488	Y (0.999 | 1-61)	C	1	V5_BLAST_0.9SELF0.4OUT-REDO4-Cluster_169789	V5_UCLUSTfixed_0.90-Cluster_97791	-	-	-	-
ORF ERR493428_1 (paired) trimmed (paired) merged contig 15106 ORF 34..1416 (+1)	Maldo_seq21311	MDP0000931034	F:GO:0003824; P:GO:0006470; F:GO:0004722	P:GO:0006464;F:GO:0016787	Y (0.832 | 1-39)	C	1	V5_BLAST_0.9SELF0.4OUT-REDO4-Cluster_163948	V5_UCLUSTfixed_0.90-Cluster_95811	-	-	-	-
ORF ERR493428_1 (paired) trimmed (paired) merged contig 15118 ORF complement(26..2878) (+1)	Maldo_seq21313	-	C:GO:0009570; P:GO:0006508; F:GO:0008236	P:GO:0019538;C:GO:0009536;F:GO:0016787	Y (0.864 | 1-40)	C	1	V5_BLAST_0.9SELF0.4OUT-REDO4-Cluster_164061	V5_UCLUSTfixed_0.90-Cluster_97553	-	-	-	-
ORF ERR493428_1 (paired) trimmed (paired) merged contig 15131 ORF 76..2091 (+1)	Maldo_seq21314	MDP0000300177	F:GO:0070569; P:GO:0008152; P:GO:0006364; P:GO:0006412; C:GO:0005840; C:GO:0005622; F:GO:0003735	F:GO:0005198;F:GO:0016740;C:GO:0005840;P:GO:0006139;P:GO:0006412	Y (1.0 | 1-32)	C	1	V5_BLAST_0.9SELF0.4OUT-REDO4-Cluster_165322	V5_UCLUSTfixed_0.90-Cluster_95923	-	-	-	-
ORF ERR493428_1 (paired) trimmed (paired) merged contig 15159 ORF complement(928..1260) (+1)	Maldo_seq21317	-		-	Y (0.991 | 1-48)	C	1	V5_BLAST_0.9SELF0.4OUT-REDO4-Cluster_61675	V5_UCLUSTfixed_0.90-Cluster_56488	-	-	-	-
ORF ERR493428_1 (paired) trimmed (paired) merged contig 15160 ORF 333..641 (+1)	Maldo_seq21318	-		-	Y (0.993 | 1-24)	C	1	V5_BLAST_0.9SELF0.4OUT-REDO4-Cluster_61676	V5_UCLUSTfixed_0.90-Cluster_56488	-	-	-	-
ORF ERR493428_1 (paired) trimmed (paired) merged contig 15167 ORF 144..1232 (+1)	Maldo_seq21320	MDP0000146940	P:GO:0006508	P:GO:0019538	Y (0.998 | 1-51)	C	1	V5_BLAST_0.9SELF0.4OUT-REDO4-Cluster_61678	V5_UCLUSTfixed_0.90-Cluster_23403	-	-	-	-
ORF ERR493428_1 (paired) trimmed (paired) merged contig 15177 ORF 185..2947 (+1)	Maldo_seq21321	MDP0000154668	P:GO:0055114; F:GO:0046872; F:GO:0016702	F:GO:0003824;P:GO:0008152;F:GO:0005488;P:GO:0044710	Y (0.947 | 1-22)	C	1	V5_BLAST_0.9SELF0.4OUT-REDO4-Cluster_164328	V5_UCLUSTfixed_0.90-Cluster_97811	-	-	-	-
ORF ERR493428_1 (paired) trimmed (paired) merged contig 15194 ORF 432..992 (+1)	Maldo_seq21323	MDP0000288828	F:GO:0016780; C:GO:0016020; P:GO:0008654	C:GO:0016020;P:GO:0006629;P:GO:0009058;P:GO:0044763;F:GO:0016740;P:GO:0044711;P:GO:0009987	Y (0.999 | 1-39)	C	1	V5_BLAST_0.9SELF0.4OUT-REDO4-Cluster_61679	V5_UCLUSTfixed_0.90-Cluster_90933	-	-	-	-
ORF ERR493428_1 (paired) trimmed (paired) merged contig 15231 ORF complement(67..444) (+1)	Maldo_seq21326	-		-	Y (0.625 | 1-92)	C	1	V5_BLAST_0.9SELF0.4OUT-REDO4-Cluster_61680	V5_UCLUSTfixed_0.90-Cluster_57634	-	-	-	-
ORF ERR493428_1 (paired) trimmed (paired) merged contig 15253 ORF 106..1092 (+1)	Maldo_seq21328	MDP0000256621	F:GO:0003677; P:GO:0009725; P:GO:0006355; C:GO:0005634; F:GO:0051087; F:GO:0042803; P:GO:0006457; F:GO:0000774	F:GO:0000166;F:GO:0003677;C:GO:0005634;F:GO:0005515;P:GO:0009719;P:GO:0009058;P:GO:0006139;F:GO:0030234	Y (1.0 | 1-71)	C	1	V5_BLAST_0.9SELF0.4OUT-REDO4-Cluster_170185	V5_UCLUSTfixed_0.90-Cluster_96667	-	-	-	-
ORF ERR493428_1 (paired) trimmed (paired) merged contig 15264 ORF 143..2731 (+1)	Maldo_seq21331	-		-	Y (0.96 | 1-59)	C	1	V5_BLAST_0.9SELF0.4OUT-REDO4-Cluster_169710	V5_UCLUSTfixed_0.90-Cluster_102429	-	-	-	-
ORF ERR493428_1 (paired) trimmed (paired) merged contig 15279 ORF complement(314..877) (+1)	Maldo_seq21336	-		-	Y (0.989 | 1-23)	C	1	V5_BLAST_0.9SELF0.4OUT-REDO4-Cluster_61683	V5_UCLUSTfixed_0.90-Cluster_56489	-	-	-	-
ORF ERR493428_1 (paired) trimmed (paired) merged contig 15280 ORF complement(314..877) (+1)	Maldo_seq21337	-		-	Y (0.989 | 1-23)	C	1	V5_BLAST_0.9SELF0.4OUT-REDO4-Cluster_61683	V5_UCLUSTfixed_0.90-Cluster_56489	-	-	-	-
ORF ERR493428_1 (paired) trimmed (paired) merged contig 15305 ORF 83..1459 (+1)	Maldo_seq21341	MDP0000314729	F:GO:0016758; P:GO:0008152	P:GO:0008152;F:GO:0016740	Y (0.998 | 1-36)	C	1	V5_BLAST_0.9SELF0.4OUT-REDO4-Cluster_170972	V5_UCLUSTfixed_0.90-Cluster_69491	-	UniqueCluster_2790	-	X
ORF ERR493428_1 (paired) trimmed (paired) merged contig 15306 ORF complement(353..1282) (+1)	Maldo_seq21342	-	C:GO:0016020	C:GO:0016020	Y (0.999 | 1-51)	C	1	V5_BLAST_0.9SELF0.4OUT-REDO4-Cluster_163092	V5_UCLUSTfixed_0.90-Cluster_96519	-	-	-	-
ORF ERR493428_1 (paired) trimmed (paired) merged contig 15392 ORF 87..446 (+1)	Maldo_seq21345	-		-	Y (0.999 | 1-91)	C	1	V5_BLAST_0.9SELF0.4OUT-REDO4-Cluster_61684	V5_UCLUSTfixed_0.90-Cluster_56490	-	-	-	-
ORF ERR493428_1 (paired) trimmed (paired) merged contig 15402 ORF 1265..1600 (+1)	Maldo_seq21349	-		-	Y (0.992 | 1-30)	C	1	V5_BLAST_0.9SELF0.4OUT-REDO4-Cluster_61685	V5_UCLUSTfixed_0.90-Cluster_56650	-	-	-	-
ORF ERR493428_1 (paired) trimmed (paired) merged contig 15403 ORF 953..1255 (+1)	Maldo_seq21351	-		-	Y (0.918 | 1-27)	C	1	V5_BLAST_0.9SELF0.4OUT-REDO4-Cluster_61687	V5_UCLUSTfixed_0.90-Cluster_56523	-	-	-	-
ORF ERR493428_1 (paired) trimmed (paired) merged contig 15472 ORF 144..3053 (+1)	Maldo_seq21356	-	F:GO:0004832; F:GO:0005524; P:GO:0006438; C:GO:0005737; P:GO:0006450; F:GO:0002161	F:GO:0000166;C:GO:0005737;P:GO:0006139;P:GO:0006412;F:GO:0016787	Y (1.0 | 1-41)	C	1	V5_BLAST_0.9SELF0.4OUT-REDO4-Cluster_165018	V5_UCLUSTfixed_0.90-Cluster_98457	-	-	-	-
ORF ERR493428_1 (paired) trimmed (paired) merged contig 15487 ORF complement(492..800) (+1)	Maldo_seq21357	-		-	Y (0.705 | 1-81)	C	1	V5_BLAST_0.9SELF0.4OUT-REDO4-Cluster_61945	V5_UCLUSTfixed_0.90-Cluster_56570	-	-	-	-
ORF ERR493428_1 (paired) trimmed (paired) merged contig 15534 ORF complement(3806..4201) (+1)	Maldo_seq21359	-		-	Y (0.992 | 1-27)	C	1	V5_BLAST_0.9SELF0.4OUT-REDO4-Cluster_61972	V5_UCLUSTfixed_0.90-Cluster_56580	-	-	-	-
ORF ERR493428_1 (paired) trimmed (paired) merged contig 15603 ORF complement(538..930) (+1)	Maldo_seq21366	-		-	Y (0.993 | 1-82)	C	1	V5_BLAST_0.9SELF0.4OUT-REDO4-Cluster_61690	V5_UCLUSTfixed_0.90-Cluster_56587	-	-	-	-
ORF ERR493428_1 (paired) trimmed (paired) merged contig 15608 ORF complement(2845..3204) (+1)	Maldo_seq21367	-		-	Y (0.996 | 1-48)	C	1	V5_BLAST_0.9SELF0.4OUT-REDO4-Cluster_61691	V5_UCLUSTfixed_0.90-Cluster_23405	UniqueCluster_1043	-	-	X
ORF ERR493428_1 (paired) trimmed (paired) merged contig 15639 ORF 145..897 (+1)	Maldo_seq21368	-		-	Y (0.993 | 1-62)	C	1	V5_BLAST_0.9SELF0.4OUT-REDO4-Cluster_166412	V5_UCLUSTfixed_0.90-Cluster_73279	-	-	-	-
ORF ERR493428_1 (paired) trimmed (paired) merged contig 15668 ORF 50..1093 (+1)	Maldo_seq21370	-	C:GO:0005777; C:GO:0005886; F:GO:0016798	C:GO:0005777;C:GO:0005886;F:GO:0016787	Y (0.981 | 1-25)	C	1	V5_BLAST_0.9SELF0.4OUT-REDO4-Cluster_163982	V5_UCLUSTfixed_0.90-Cluster_97461	-	-	UniqueCluster_3021	X
ORF ERR493428_1 (paired) trimmed (paired) merged contig 15702 ORF complement(25..969) (+1)	Maldo_seq21374	-	F:GO:0003755; P:GO:0000413; P:GO:0006457	F:GO:0003824;P:GO:0006464	Y (0.999 | 1-41)	C	1	V5_BLAST_0.9SELF0.4OUT-REDO4-Cluster_61692	V5_UCLUSTfixed_0.90-Cluster_99299	-	UniqueCluster_1794	-	X
ORF ERR493428_1 (paired) trimmed (paired) merged contig 15712 ORF complement(198..1106) (+1)	Maldo_seq21375	-	C:GO:0009507; P:GO:0042726; F:GO:0047884	P:GO:0008152;C:GO:0009536;P:GO:0009987;F:GO:0016787	Y (0.925 | 1-31)	C	1	V5_BLAST_0.9SELF0.4OUT-REDO4-Cluster_167135	V5_UCLUSTfixed_0.90-Cluster_97788	-	-	-	-
ORF ERR493428_1 (paired) trimmed (paired) merged contig 15713 ORF complement(48..920) (+1)	Maldo_seq21376	MDP0000137376	F:GO:0016787	F:GO:0016787	Y (0.943 | 1-22)	C	1	V5_BLAST_0.9SELF0.4OUT-REDO4-Cluster_167135	V5_UCLUSTfixed_0.90-Cluster_97788	-	-	-	-
ORF ERR493428_1 (paired) trimmed (paired) merged contig 15735 ORF 47..1606 (+1)	Maldo_seq21380	-	C:GO:0009570; P:GO:0010581; P:GO:0043085; P:GO:0019430; P:GO:0010380; F:GO:0004791; F:GO:0016671; F:GO:0008047; P:GO:0045454; P:GO:0055114; P:GO:0042744	P:GO:0019725;P:GO:0005975;P:GO:0009056;P:GO:0009058;P:GO:0044711;F:GO:0030234;C:GO:0009536;P:GO:0006950;P:GO:0044723	Y (0.999 | 1-61)	C	1	V5_BLAST_0.9SELF0.4OUT-REDO4-Cluster_164322	V5_UCLUSTfixed_0.90-Cluster_99486	-	-	-	-
ORF ERR493428_1 (paired) trimmed (paired) merged contig 15751 ORF 208..1470 (+1)	Maldo_seq21381	-		-	Y (0.989 | 1-21)	C	1	V5_BLAST_0.9SELF0.4OUT-REDO4-Cluster_168436	V5_UCLUSTfixed_0.90-Cluster_101352	-	-	-	-
ORF ERR493428_1 (paired) trimmed (paired) merged contig 15764 ORF complement(468..2015) (+1)	Maldo_seq21384	MDP0000189249		-	Y (1.0 | 1-51)	C	1	V5_BLAST_0.9SELF0.4OUT-REDO4-Cluster_168668	V5_UCLUSTfixed_0.90-Cluster_96460	-	-	-	-
ORF ERR493428_1 (paired) trimmed (paired) merged contig 15777 ORF 83..3097 (+1)	Maldo_seq21385	MDP0000218903		-	Y (0.997 | 1-38)	C	1	V5_BLAST_0.9SELF0.4OUT-REDO4-Cluster_163960	V5_UCLUSTfixed_0.90-Cluster_97438	-	-	-	-
ORF ERR493428_1 (paired) trimmed (paired) merged contig 15789 ORF 216..1517 (+1)	Maldo_seq21388	-	F:GO:0016787	F:GO:0016787	Y (0.997 | 1-53)	C	1	V5_BLAST_0.9SELF0.4OUT-REDO4-Cluster_162635	V5_UCLUSTfixed_0.90-Cluster_96057	-	-	-	-
ORF ERR493428_1 (paired) trimmed (paired) merged contig 15817 ORF complement(259..1326) (+1)	Maldo_seq21390	MDP0000302881	F:GO:0005515	F:GO:0005515	Y (0.876 | 1-59)	C	1	V5_BLAST_0.9SELF0.4OUT-REDO4-Cluster_61694	V5_UCLUSTfixed_0.90-Cluster_100551	-	-	-	-
ORF ERR493428_1 (paired) trimmed (paired) merged contig 15819 ORF 170..2356 (+1)	Maldo_seq21391	-	F:GO:0005525; F:GO:0016817	F:GO:0000166;F:GO:0016787	Y (0.974 | 1-46)	C	1	V5_BLAST_0.9SELF0.4OUT-REDO4-Cluster_129586	V5_UCLUSTfixed_0.90-Cluster_73610	-	-	UniqueCluster_2731	X
ORF ERR493428_1 (paired) trimmed (paired) merged contig 15830 ORF 436..2814 (+1)	Maldo_seq21394	-	F:GO:0003677; F:GO:0003917; C:GO:0005694; F:GO:0003918; P:GO:0006265	F:GO:0003677;P:GO:0016043;P:GO:0006259;C:GO:0005622;F:GO:0016787	Y (0.925 | 1-21)	C	1	V5_BLAST_0.9SELF0.4OUT-REDO4-Cluster_164560	V5_UCLUSTfixed_0.90-Cluster_92710	-	-	UniqueCluster_3351	X
ORF ERR493428_1 (paired) trimmed (paired) merged contig 15867 ORF 905..1303 (+1)	Maldo_seq21399	-		-	Y (0.969 | 1-30)	C	1	V5_BLAST_0.9SELF0.4OUT-REDO4-Cluster_61695	V5_UCLUSTfixed_0.90-Cluster_56629	-	-	-	-
ORF ERR493428_1 (paired) trimmed (paired) merged contig 15867 ORF complement(808..1293) (+1)	Maldo_seq21400	-		-	Y (0.948 | 1-23)	C	1	V5_BLAST_0.9SELF0.4OUT-REDO4-Cluster_61696	V5_UCLUSTfixed_0.90-Cluster_56628	-	-	-	-
ORF ERR493428_1 (paired) trimmed (paired) merged contig 15925 ORF complement(585..926) (+1)	Maldo_seq21405	-		-	Y (0.962 | 1-62)	C	1	V5_BLAST_0.9SELF0.4OUT-REDO4-Cluster_61697	V5_UCLUSTfixed_0.90-Cluster_56492	-	-	-	-
ORF ERR493428_1 (paired) trimmed (paired) merged contig 15941 ORF complement(882..1232) (+1)	Maldo_seq21406	MDP0000222470		-	Y (0.998 | 1-37)	C	1	V5_BLAST_0.9SELF0.4OUT-REDO4-Cluster_61698	V5_UCLUSTfixed_0.90-Cluster_23407	-	-	-	-
ORF ERR493428_1 (paired) trimmed (paired) merged contig 15960 ORF complement(290..1492) (+1)	Maldo_seq21408	MDP0000871016	F:GO:0016624; P:GO:0008152	F:GO:0003824;P:GO:0008152	Y (0.956 | 1-36)	C	1	V5_BLAST_0.9SELF0.4OUT-REDO4-Cluster_164412	V5_UCLUSTfixed_0.90-Cluster_97896	-	-	-	-
ORF ERR493428_1 (paired) trimmed (paired) merged contig 15977 ORF complement(211..1161) (+1)	Maldo_seq21411	-	C:GO:0009570; F:GO:0004358; P:GO:0006526; P:GO:0006592; F:GO:0004042	P:GO:0009058;P:GO:0044763;F:GO:0016740;P:GO:0044711;C:GO:0009536;P:GO:0009987	Y (0.992 | 1-25)	C	1	V5_BLAST_0.9SELF0.4OUT-REDO4-Cluster_61699	V5_UCLUSTfixed_0.90-Cluster_102573	-	-	-	-
ORF ERR493428_1 (paired) trimmed (paired) merged contig 16035 ORF complement(339..1874) (+1)	Maldo_seq21412	-	P:GO:0006629; F:GO:0016787	P:GO:0006629;F:GO:0016787	Y (0.994 | 1-37)	C	1	V5_BLAST_0.9SELF0.4OUT-REDO4-Cluster_167565	V5_UCLUSTfixed_0.90-Cluster_97502	-	-	-	-
ORF ERR493428_1 (paired) trimmed (paired) merged contig 16042 ORF complement(78..623) (+1)	Maldo_seq21413	-		-	Y (0.991 | 1-23)	C	1	V5_BLAST_0.9SELF0.4OUT-REDO4-Cluster_61700	V5_UCLUSTfixed_0.90-Cluster_66520	-	UniqueCluster_3059	-	X
ORF ERR493428_1 (paired) trimmed (paired) merged contig 16068 ORF 52..897 (+1)	Maldo_seq21414	-	F:GO:0000166; F:GO:0003676; C:GO:0030529; C:GO:0019013	F:GO:0000166;F:GO:0003676;C:GO:0005622	Y (0.998 | 1-25)	C	1	V5_BLAST_0.9SELF0.4OUT-REDO4-Cluster_163010	V5_UCLUSTfixed_0.90-Cluster_70588	-	-	-	-
ORF ERR493428_1 (paired) trimmed (paired) merged contig 16104 ORF complement(1267..1641) (+1)	Maldo_seq21417	-		-	Y (0.985 | 1-43)	C	1	V5_BLAST_0.9SELF0.4OUT-REDO4-Cluster_61701	V5_UCLUSTfixed_0.90-Cluster_23408	-	-	-	-
ORF ERR493428_1 (paired) trimmed (paired) merged contig 16138 ORF complement(887..1312) (+1)	Maldo_seq21422	-		-	Y (0.985 | 1-70)	C	1	V5_BLAST_0.9SELF0.4OUT-REDO4-Cluster_61704	V5_UCLUSTfixed_0.90-Cluster_56831	-	-	-	-
ORF ERR493428_1 (paired) trimmed (paired) merged contig 16164 ORF 86..1273 (+1)	Maldo_seq21423	MDP0000204867		-	Y (0.999 | 1-52)	C	1	V5_BLAST_0.9SELF0.4OUT-REDO4-Cluster_169346	V5_UCLUSTfixed_0.90-Cluster_79192	-	-	-	-
ORF ERR493428_1 (paired) trimmed (paired) merged contig 16190 ORF complement(553..1776) (+1)	Maldo_seq21426	MDP0000282527		-	Y (1.0 | 1-41)	C	1	V5_BLAST_0.9SELF0.4OUT-REDO4-Cluster_167160	V5_UCLUSTfixed_0.90-Cluster_90120	-	-	-	-
ORF ERR493428_1 (paired) trimmed (paired) merged contig 16252 ORF complement(703..1020) (+1)	Maldo_seq21430	-		-	Y (0.775 | 1-92)	C	1	V5_BLAST_0.9SELF0.4OUT-REDO4-Cluster_61705	V5_UCLUSTfixed_0.90-Cluster_56493	-	-	-	-
ORF ERR493428_1 (paired) trimmed (paired) merged contig 16272 ORF 594..1199 (+1)	Maldo_seq21432	-		-	Y (0.787 | 1-81)	C	1	V5_BLAST_0.9SELF0.4OUT-REDO4-Cluster_61706	V5_UCLUSTfixed_0.90-Cluster_56494	-	-	-	-
ORF ERR493428_1 (paired) trimmed (paired) merged contig 16284 ORF complement(240..1085) (+1)	Maldo_seq21433	-	P:GO:0006508; F:GO:0004176	P:GO:0019538;F:GO:0016787	Y (0.999 | 1-61)	C	1	V5_BLAST_0.9SELF0.4OUT-REDO4-Cluster_163298	V5_UCLUSTfixed_0.90-Cluster_96734	-	-	-	-
ORF ERR493428_1 (paired) trimmed (paired) merged contig 16287 ORF complement(895..1287) (+1)	Maldo_seq21434	-		-	Y (0.736 | 1-92)	C	1	V5_BLAST_0.9SELF0.4OUT-REDO4-Cluster_61707	V5_UCLUSTfixed_0.90-Cluster_23409	-	-	-	-
ORF ERR493428_1 (paired) trimmed (paired) merged contig 16408 ORF 72..770 (+1)	Maldo_seq21445	MDP0000221145		-	Y (0.967 | 1-52)	C	1	V5_BLAST_0.9SELF0.4OUT-REDO4-Cluster_163129	V5_UCLUSTfixed_0.90-Cluster_96557	-	-	-	-
ORF ERR493428_1 (paired) trimmed (paired) merged contig 16496 ORF complement(2246..2563) (+1)	Maldo_seq21451	-		-	Y (0.822 | 1-36)	C	1	V5_BLAST_0.9SELF0.4OUT-REDO4-Cluster_61711	V5_UCLUSTfixed_0.90-Cluster_56553	-	-	-	-
ORF ERR493428_1 (paired) trimmed (paired) merged contig 16502 ORF 548..871 (+1)	Maldo_seq21452	-		-	Y (0.983 | 1-45)	C	1	V5_BLAST_0.9SELF0.4OUT-REDO4-Cluster_61824	V5_UCLUSTfixed_0.90-Cluster_56522	-	-	-	-
ORF ERR493428_1 (paired) trimmed (paired) merged contig 16505 ORF 4..1533 (+1)	Maldo_seq21454	MDP0000413406		-	Y (0.973 | 1-23)	C	1	V5_BLAST_0.9SELF0.4OUT-REDO4-Cluster_163927	V5_UCLUSTfixed_0.90-Cluster_97400	-	-	-	-
ORF ERR493428_1 (paired) trimmed (paired) merged contig 16519 ORF 264..971 (+1)	Maldo_seq21457	-	F:GO:0015035; C:GO:0005737; F:GO:0016671; P:GO:0034599; P:GO:0045454; P:GO:0055114; P:GO:0006457; P:GO:0000103	P:GO:0019725;F:GO:0003824;C:GO:0005737;P:GO:0008152;P:GO:0044710;P:GO:0006950	Y (0.991 | 1-64)	C	1	V5_BLAST_0.9SELF0.4OUT-REDO4-Cluster_61712	V5_UCLUSTfixed_0.90-Cluster_92292	-	-	-	-
ORF ERR493428_1 (paired) trimmed (paired) merged contig 16536 ORF 423..869 (+1)	Maldo_seq21460	-		-	Y (0.973 | 1-52)	C	1	V5_BLAST_0.9SELF0.4OUT-REDO4-Cluster_61713	V5_UCLUSTfixed_0.90-Cluster_59591	-	-	-	-
ORF ERR493428_1 (paired) trimmed (paired) merged contig 16600 ORF 79..846 (+1)	Maldo_seq21466	MDP0000257799	P:GO:0006396; F:GO:0004525; F:GO:0003723	F:GO:0003723;F:GO:0004518	Y (0.994 | 1-22)	C	1	V5_BLAST_0.9SELF0.4OUT-REDO4-Cluster_164337	V5_UCLUSTfixed_0.90-Cluster_97820	-	-	-	-
ORF ERR493428_1 (paired) trimmed (paired) merged contig 16606 ORF complement(451..945) (+1)	Maldo_seq21467	MDP0000191614	F:GO:0016491; P:GO:0008152	F:GO:0003824;P:GO:0008152	Y (0.988 | 1-33)	C	1	V5_BLAST_0.9SELF0.4OUT-REDO4-Cluster_166960	V5_UCLUSTfixed_0.90-Cluster_100184	-	-	UniqueCluster_945	X
ORF ERR493428_1 (paired) trimmed (paired) merged contig 16622 ORF 1158..1511 (+1)	Maldo_seq21468	-		-	Y (0.742 | 1-50)	C	1	V5_BLAST_0.9SELF0.4OUT-REDO4-Cluster_61714	V5_UCLUSTfixed_0.90-Cluster_56780	-	-	-	-
ORF ERR493428_1 (paired) trimmed (paired) merged contig 16622 ORF complement(275..1456) (+1)	Maldo_seq21469	MDP0000131302	P:GO:0006468; F:GO:0005524; F:GO:0004672	F:GO:0000166;P:GO:0006464;F:GO:0016301	Y (0.908 | 1-39)	C	1	V5_BLAST_0.9SELF0.4OUT-REDO4-Cluster_170299	V5_UCLUSTfixed_0.90-Cluster_102932	-	-	-	-
ORF ERR493428_1 (paired) trimmed (paired) merged contig 16629 ORF 699..1232 (+1)	Maldo_seq21470	MDP0000135047		-	Y (0.999 | 1-37)	C	1	V5_BLAST_0.9SELF0.4OUT-REDO4-Cluster_162173	V5_UCLUSTfixed_0.90-Cluster_95404	-	-	-	-
ORF ERR493428_1 (paired) trimmed (paired) merged contig 16642 ORF complement(1910..3136) (+1)	Maldo_seq21471	MDP0000300215		-	Y (0.989 | 1-32)	C	1	V5_BLAST_0.9SELF0.4OUT-REDO4-Cluster_162461	V5_UCLUSTfixed_0.90-Cluster_91051	-	-	-	-
ORF ERR493428_1 (paired) trimmed (paired) merged contig 16644 ORF 395..1105 (+1)	Maldo_seq21472	-		-	Y (0.978 | 1-21)	C	1	V5_BLAST_0.9SELF0.4OUT-REDO4-Cluster_61848	V5_UCLUSTfixed_0.90-Cluster_56531	-	-	-	-
ORF ERR493428_1 (paired) trimmed (paired) merged contig 16664 ORF complement(10..984) (+1)	Maldo_seq21474	MDP0000232493	C:GO:0016020; F:GO:0008236; P:GO:0006508	P:GO:0019538;C:GO:0016020;F:GO:0016787	Y (0.987 | 1-22)	C	1	V5_BLAST_0.9SELF0.4OUT-REDO4-Cluster_168601	V5_UCLUSTfixed_0.90-Cluster_95993	-	-	-	-
ORF ERR493428_1 (paired) trimmed (paired) merged contig 16665 ORF 86..1060 (+1)	Maldo_seq21475	-	P:GO:0006508; C:GO:0016021; F:GO:0008236; P:GO:0010027; P:GO:0051604; C:GO:0009526; C:GO:0009535	P:GO:0019538;C:GO:0016020;P:GO:0016043;C:GO:0009536;F:GO:0016787;C:GO:0009579	Y (0.994 | 1-65)	C	1	V5_BLAST_0.9SELF0.4OUT-REDO4-Cluster_168601	V5_UCLUSTfixed_0.90-Cluster_95993	-	-	-	-
ORF ERR493428_1 (paired) trimmed (paired) merged contig 16669 ORF 1819..2295 (+1)	Maldo_seq21476	-		-	Y (0.998 | 1-42)	C	1	V5_BLAST_0.9SELF0.4OUT-REDO4-Cluster_61715	V5_UCLUSTfixed_0.90-Cluster_56600	-	-	-	-
ORF ERR493428_1 (paired) trimmed (paired) merged contig 16703 ORF complement(1916..3328) (+1)	Maldo_seq21480	-	F:GO:0016791; P:GO:0016311	P:GO:0008152;P:GO:0009987;F:GO:0016787	Y (0.959 | 1-32)	C	1	V5_BLAST_0.9SELF0.4OUT-REDO4-Cluster_162461	V5_UCLUSTfixed_0.90-Cluster_91051	-	-	-	-
ORF ERR493428_1 (paired) trimmed (paired) merged contig 16738 ORF 84..608 (+1)	Maldo_seq21483	-	F:GO:0046872; F:GO:0009055; F:GO:0051536	F:GO:0005488	Y (0.986 | 1-38)	C	1	V5_BLAST_0.9SELF0.4OUT-REDO4-Cluster_164352	V5_UCLUSTfixed_0.90-Cluster_97131	-	-	-	-
ORF ERR493428_1 (paired) trimmed (paired) merged contig 16746 ORF 420..2162 (+1)	Maldo_seq21484	-		-	Y (0.92 | 1-28)	C	1	V5_BLAST_0.9SELF0.4OUT-REDO4-Cluster_167080	V5_UCLUSTfixed_0.90-Cluster_96921	-	-	-	-
ORF ERR493428_1 (paired) trimmed (paired) merged contig 16750 ORF 131..2194 (+1)	Maldo_seq21487	MDP0000208022		-	Y (0.927 | 1-48)	C	1	V5_BLAST_0.9SELF0.4OUT-REDO4-Cluster_163419	V5_UCLUSTfixed_0.90-Cluster_96843	-	-	-	-
ORF ERR493428_1 (paired) trimmed (paired) merged contig 16829 ORF 195..1403 (+1)	Maldo_seq21495	-	F:GO:0000287; P:GO:0009165; F:GO:0004749; P:GO:0009116	P:GO:0009058;F:GO:0005488;P:GO:0044711;F:GO:0016740;P:GO:0006139	Y (0.969 | 1-50)	C	1	V5_BLAST_0.9SELF0.4OUT-REDO4-Cluster_165290	V5_UCLUSTfixed_0.90-Cluster_97935	-	-	-	-
ORF ERR493428_1 (paired) trimmed (paired) merged contig 16843 ORF complement(467..814) (+1)	Maldo_seq21497	-		-	Y (0.977 | 1-28)	C	1	V5_BLAST_0.9SELF0.4OUT-REDO4-Cluster_61718	V5_UCLUSTfixed_0.90-Cluster_56774	-	-	-	-
ORF ERR493428_1 (paired) trimmed (paired) merged contig 16845 ORF 222..1475 (+1)	Maldo_seq21498	MDP0000798878	P:GO:0008152; F:GO:0003824; P:GO:0016114; F:GO:0008661	P:GO:0006629;P:GO:0009058;P:GO:0044763;P:GO:0044711;F:GO:0016740;P:GO:0009987	Y (0.999 | 1-50)	C	1	V5_BLAST_0.9SELF0.4OUT-REDO4-Cluster_164452	V5_UCLUSTfixed_0.90-Cluster_99888	-	-	-	-
ORF ERR493428_1 (paired) trimmed (paired) merged contig 16846 ORF 118..3624 (+1)	Maldo_seq21499	-		-	Y (0.997 | 1-37)	C	1	V5_BLAST_0.9SELF0.4OUT-REDO4-Cluster_166059	V5_UCLUSTfixed_0.90-Cluster_103070	-	-	-	-
ORF ERR493428_1 (paired) trimmed (paired) merged contig 16883 ORF 72..1871 (+1)	Maldo_seq21501	MDP0000266172		-	Y (0.884 | 1-38)	C	1	V5_BLAST_0.9SELF0.4OUT-REDO4-Cluster_163167	V5_UCLUSTfixed_0.90-Cluster_72476	-	-	-	-
ORF ERR493428_1 (paired) trimmed (paired) merged contig 16983 ORF 24..1913 (+1)	Maldo_seq21508	MDP0000277302		-	Y (0.999 | 1-41)	C	1	V5_BLAST_0.9SELF0.4OUT-REDO4-Cluster_163773	V5_UCLUSTfixed_0.90-Cluster_97234	-	-	-	-
ORF ERR493428_1 (paired) trimmed (paired) merged contig 17017 ORF 126..1094 (+1)	Maldo_seq21509	MDP0000489011		-	Y (1.0 | 1-24)	C	1	V5_BLAST_0.9SELF0.4OUT-REDO4-Cluster_166534	V5_UCLUSTfixed_0.90-Cluster_96552	-	-	-	-
ORF ERR493428_1 (paired) trimmed (paired) merged contig 17020 ORF 160..543 (+1)	Maldo_seq21510	-		-	Y (0.957 | 1-28)	C	1	V5_BLAST_0.9SELF0.4OUT-REDO4-Cluster_61722	V5_UCLUSTfixed_0.90-Cluster_23416	-	-	-	-
ORF ERR493428_1 (paired) trimmed (paired) merged contig 17027 ORF 313..1515 (+1)	Maldo_seq21513	MDP0000145790		-	Y (0.751 | 1-52)	C	1	V5_BLAST_0.9SELF0.4OUT-REDO4-Cluster_163708	V5_UCLUSTfixed_0.90-Cluster_96480	-	UniqueCluster_953	-	X
ORF ERR493428_1 (paired) trimmed (paired) merged contig 17031 ORF complement(398..868) (+1)	Maldo_seq21514	-	C:GO:0016021	C:GO:0016020	Y (0.872 | 1-82)	C	1	V5_BLAST_0.9SELF0.4OUT-REDO4-Cluster_61723	V5_UCLUSTfixed_0.90-Cluster_56892	-	-	-	-
ORF ERR493428_1 (paired) trimmed (paired) merged contig 17061 ORF complement(225..1439) (+1)	Maldo_seq21518	MDP0000194587		-	Y (0.994 | 1-76)	C	1	V5_BLAST_0.9SELF0.4OUT-REDO4-Cluster_167722	V5_UCLUSTfixed_0.90-Cluster_97409	-	-	-	-
ORF ERR493428_1 (paired) trimmed (paired) merged contig 17074 ORF complement(1568..1915) (+1)	Maldo_seq21520	-		-	Y (0.982 | 1-58)	C	1	V5_BLAST_0.9SELF0.4OUT-REDO4-Cluster_61936	V5_UCLUSTfixed_0.90-Cluster_56562	-	-	-	-
ORF ERR493428_1 (paired) trimmed (paired) merged contig 17087 ORF complement(802..2469) (+1)	Maldo_seq21524	MDP0000282558	P:GO:0055085; C:GO:0016020; F:GO:0015297; F:GO:0015238; P:GO:0006855	C:GO:0016020;P:GO:0006810;P:GO:0044765;F:GO:0005215	Y (0.999 | 1-67)	C	1	V5_BLAST_0.9SELF0.4OUT-REDO4-Cluster_163549	V5_UCLUSTfixed_0.90-Cluster_96991	-	-	-	-
ORF ERR493428_1 (paired) trimmed (paired) merged contig 17131 ORF 95..2647 (+1)	Maldo_seq21530	-	F:GO:0005524; F:GO:0008270; F:GO:0003682	F:GO:0000166;F:GO:0003682	Y (0.904 | 1-46)	C	1	V5_BLAST_0.9SELF0.4OUT-REDO4-Cluster_170710	V5_UCLUSTfixed_0.90-Cluster_93941	-	-	-	-
ORF ERR493428_1 (paired) trimmed (paired) merged contig 17132 ORF complement(887..1198) (+1)	Maldo_seq21531	-		-	Y (0.949 | 1-62)	C	1	V5_BLAST_0.9SELF0.4OUT-REDO4-Cluster_61725	V5_UCLUSTfixed_0.90-Cluster_56496	-	-	-	-
ORF ERR493428_1 (paired) trimmed (paired) merged contig 17159 ORF complement(346..663) (+1)	Maldo_seq21533	-		-	Y (0.972 | 1-65)	C	1	V5_BLAST_0.9SELF0.4OUT-REDO4-Cluster_61726	V5_UCLUSTfixed_0.90-Cluster_56497	-	-	-	-
ORF ERR493428_1 (paired) trimmed (paired) merged contig 17160 ORF 584..901 (+1)	Maldo_seq21534	-		-	Y (0.986 | 1-65)	C	1	V5_BLAST_0.9SELF0.4OUT-REDO4-Cluster_61727	V5_UCLUSTfixed_0.90-Cluster_56497	-	-	-	-
ORF ERR493428_1 (paired) trimmed (paired) merged contig 17294 ORF complement(349..1800) (+1)	Maldo_seq21544	MDP0000837435		-	Y (1.0 | 1-41)	C	1	V5_BLAST_0.9SELF0.4OUT-REDO4-Cluster_166021	V5_UCLUSTfixed_0.90-Cluster_99340	-	-	-	-
ORF ERR493428_1 (paired) trimmed (paired) merged contig 17307 ORF complement(2373..2681) (+1)	Maldo_seq21545	-		-	Y (0.812 | 1-22)	C	1	V5_BLAST_0.9SELF0.4OUT-REDO4-Cluster_61732	V5_UCLUSTfixed_0.90-Cluster_56499	-	-	-	-
ORF ERR493428_1 (paired) trimmed (paired) merged contig 17317 ORF complement(302..1282) (+1)	Maldo_seq21546	-	C:GO:0009570	C:GO:0009536	Y (0.997 | 1-42)	C	1	V5_BLAST_0.9SELF0.4OUT-REDO4-Cluster_170120	V5_UCLUSTfixed_0.90-Cluster_97262	-	-	-	-
ORF ERR493428_1 (paired) trimmed (paired) merged contig 17328 ORF complement(645..1820) (+1)	Maldo_seq21547	-	F:GO:0005524; F:GO:0004672; P:GO:0006468	F:GO:0000166;P:GO:0006464;F:GO:0016301	Y (0.988 | 1-81)	C	1	V5_BLAST_0.9SELF0.4OUT-REDO4-Cluster_168670	V5_UCLUSTfixed_0.90-Cluster_98993	-	-	-	-
ORF ERR493428_1 (paired) trimmed (paired) merged contig 17367 ORF complement(333..764) (+1)	Maldo_seq21554	-		-	Y (0.924 | 1-42)	C	1	V5_BLAST_0.9SELF0.4OUT-REDO4-Cluster_61862	V5_UCLUSTfixed_0.90-Cluster_56536	-	-	-	-
ORF ERR493428_1 (paired) trimmed (paired) merged contig 17377 ORF complement(248..574) (+1)	Maldo_seq21556	-		-	Y (0.994 | 1-52)	C	1	V5_BLAST_0.9SELF0.4OUT-REDO4-Cluster_61733	V5_UCLUSTfixed_0.90-Cluster_23417	-	-	-	-
ORF ERR493428_1 (paired) trimmed (paired) merged contig 17378 ORF 232..1293 (+1)	Maldo_seq21557	MDP0000822913		-	Y (0.931 | 1-29)	C	1	V5_BLAST_0.9SELF0.4OUT-REDO4-Cluster_165344	V5_UCLUSTfixed_0.90-Cluster_73296	-	-	-	-
ORF ERR493428_1 (paired) trimmed (paired) merged contig 17404 ORF 112..672 (+1)	Maldo_seq21560	MDP0000563659		-	Y (0.884 | 1-51)	C	1	V5_BLAST_0.9SELF0.4OUT-REDO4-Cluster_164342	V5_UCLUSTfixed_0.90-Cluster_97824	-	UniqueCluster_1369	-	X
ORF ERR493428_1 (paired) trimmed (paired) merged contig 17409 ORF complement(277..1845) (+1)	Maldo_seq21561	MDP0000120948		-	Y (0.92 | 1-50)	C	1	V5_BLAST_0.9SELF0.4OUT-REDO4-Cluster_163019	V5_UCLUSTfixed_0.90-Cluster_96451	-	-	-	-
ORF ERR493428_1 (paired) trimmed (paired) merged contig 17412 ORF 334..1440 (+1)	Maldo_seq21562	MDP0000199263	F:GO:0046961; F:GO:0046933; C:GO:0045261; P:GO:0015986	C:GO:0016020;P:GO:0009058;P:GO:0044711;P:GO:0044765;P:GO:0006139;P:GO:0006810;F:GO:0005215;C:GO:0005622;F:GO:0016787	Y (0.996 | 1-52)	C	1	V5_BLAST_0.9SELF0.4OUT-REDO4-Cluster_165771	V5_UCLUSTfixed_0.90-Cluster_99126	-	-	-	-
ORF ERR493428_1 (paired) trimmed (paired) merged contig 17419 ORF 15..1658 (+1)	Maldo_seq21563	MDP0000231799	F:GO:0050660; P:GO:0008033; P:GO:0055114; F:GO:0016491; P:GO:0045454	F:GO:0000166;P:GO:0019725;F:GO:0003824;P:GO:0006139	Y (1.0 | 1-81)	C	1	V5_BLAST_0.9SELF0.4OUT-REDO4-Cluster_163775	V5_UCLUSTfixed_0.90-Cluster_97235	-	-	-	-
ORF ERR493428_1 (paired) trimmed (paired) merged contig 17446 ORF complement(2164..2514) (+1)	Maldo_seq21565	-		-	Y (0.999 | 1-21)	C	1	V5_BLAST_0.9SELF0.4OUT-REDO4-Cluster_61734	V5_UCLUSTfixed_0.90-Cluster_23418	-	-	-	-
ORF ERR493428_1 (paired) trimmed (paired) merged contig 17455 ORF 124..1194 (+1)	Maldo_seq21567	-		-	Y (1.0 | 1-21)	C	1	V5_BLAST_0.9SELF0.4OUT-REDO4-Cluster_129091	V5_UCLUSTfixed_0.90-Cluster_56500	UniqueCluster_1635	-	-	X
ORF ERR493428_1 (paired) trimmed (paired) merged contig 17466 ORF complement(283..1428) (+1)	Maldo_seq21568	MDP0000174854	F:GO:0008270; F:GO:0005515	F:GO:0005515	Y (0.729 | 1-51)	C	1	V5_BLAST_0.9SELF0.4OUT-REDO4-Cluster_164210	V5_UCLUSTfixed_0.90-Cluster_97686	-	-	-	-
ORF ERR493428_1 (paired) trimmed (paired) merged contig 17467 ORF complement(602..958) (+1)	Maldo_seq21569	-		-	Y (0.973 | 1-41)	C	1	V5_BLAST_0.9SELF0.4OUT-REDO4-Cluster_61735	V5_UCLUSTfixed_0.90-Cluster_56501	-	-	-	-
ORF ERR493428_1 (paired) trimmed (paired) merged contig 17468 ORF 1445..1801 (+1)	Maldo_seq21570	-		-	Y (0.991 | 1-41)	C	1	V5_BLAST_0.9SELF0.4OUT-REDO4-Cluster_61736	V5_UCLUSTfixed_0.90-Cluster_56501	-	-	-	-
ORF ERR493428_1 (paired) trimmed (paired) merged contig 17504 ORF 819..2879 (+1)	Maldo_seq21572	MDP0000529682	F:GO:0005515; P:GO:0016567; F:GO:0004842	F:GO:0005515;P:GO:0006464;F:GO:0016740	Y (0.969 | 1-27)	C	1	V5_BLAST_0.9SELF0.4OUT-REDO4-Cluster_164693	V5_UCLUSTfixed_0.90-Cluster_97678	-	-	-	-
ORF ERR493428_1 (paired) trimmed (paired) merged contig 17504 ORF complement(1994..2548) (+1)	Maldo_seq21573	-		-	Y (0.975 | 1-80)	C	1	V5_BLAST_0.9SELF0.4OUT-REDO4-Cluster_61737	V5_UCLUSTfixed_0.90-Cluster_56519	-	-	-	-
ORF ERR493428_1 (paired) trimmed (paired) merged contig 17519 ORF complement(273..1214) (+1)	Maldo_seq21574	MDP0000656663	F:GO:0003676	F:GO:0003676	Y (0.998 | 1-81)	C	1	V5_BLAST_0.9SELF0.4OUT-REDO4-Cluster_163835	V5_UCLUSTfixed_0.90-Cluster_97309	-	-	-	-
ORF ERR493428_1 (paired) trimmed (paired) merged contig 17529 ORF 201..851 (+1)	Maldo_seq21575	MDP0000253371		-	Y (0.714 | 1-41)	C	1	V5_BLAST_0.9SELF0.4OUT-REDO4-Cluster_69828	V5_UCLUSTfixed_0.90-Cluster_95826	-	-	-	-
ORF ERR493428_1 (paired) trimmed (paired) merged contig 17544 ORF complement(462..923) (+1)	Maldo_seq21576	MDP0000211153		-	Y (0.905 | 1-90)	C	1	V5_BLAST_0.9SELF0.4OUT-REDO4-Cluster_168626	V5_UCLUSTfixed_0.90-Cluster_93587	-	-	-	-
ORF ERR493428_1 (paired) trimmed (paired) merged contig 17565 ORF complement(902..1477) (+1)	Maldo_seq21581	-		-	Y (0.999 | 1-61)	C	1	V5_BLAST_0.9SELF0.4OUT-REDO4-Cluster_61738	V5_UCLUSTfixed_0.90-Cluster_56502	-	-	-	-
ORF ERR493428_1 (paired) trimmed (paired) merged contig 17567 ORF 244..1275 (+1)	Maldo_seq21582	-	C:GO:0009570; F:GO:0042803; F:GO:0005507; C:GO:0005759; F:GO:0051087; P:GO:0050790; P:GO:0006457; F:GO:0000774; C:GO:0009579	F:GO:0000166;F:GO:0005515;C:GO:0005739;F:GO:0030234;C:GO:0009536;P:GO:0009987;C:GO:0009579	Y (1.0 | 1-61)	C	1	V5_BLAST_0.9SELF0.4OUT-REDO4-Cluster_170185	V5_UCLUSTfixed_0.90-Cluster_102832	-	-	-	-
ORF ERR493428_1 (paired) trimmed (paired) merged contig 17597 ORF complement(407..2830) (+1)	Maldo_seq21584	-	C:GO:0005634; P:GO:0006355; F:GO:0008289; F:GO:0043565	C:GO:0005634;F:GO:0003677;F:GO:0008289;P:GO:0009058;P:GO:0006139	Y (0.841 | 1-69)	C	1	V5_BLAST_0.9SELF0.4OUT-REDO4-Cluster_156892	V5_UCLUSTfixed_0.90-Cluster_92080	-	-	-	-
ORF ERR493428_1 (paired) trimmed (paired) merged contig 17730 ORF 1072..1728 (+1)	Maldo_seq21593	-		-	Y (0.87 | 1-50)	C	1	V5_BLAST_0.9SELF0.4OUT-REDO4-Cluster_61739	V5_UCLUSTfixed_0.90-Cluster_56503	-	-	-	-
ORF ERR493428_1 (paired) trimmed (paired) merged contig 17895 ORF 285..1208 (+1)	Maldo_seq21616	MDP0000406379		-	Y (0.967 | 1-50)	C	1	V5_BLAST_0.9SELF0.4OUT-REDO4-Cluster_162867	V5_UCLUSTfixed_0.90-Cluster_96288	-	-	-	-
ORF ERR493428_1 (paired) trimmed (paired) merged contig 17924 ORF complement(304..1434) (+1)	Maldo_seq21619	MDP0000124256	F:GO:0016787	F:GO:0016787	Y (0.942 | 1-56)	C	1	V5_BLAST_0.9SELF0.4OUT-REDO4-Cluster_167446	V5_UCLUSTfixed_0.90-Cluster_100582	-	-	-	-
ORF ERR493428_1 (paired) trimmed (paired) merged contig 17978 ORF 135..1124 (+1)	Maldo_seq21623	-	P:GO:0006979; C:GO:0031977; C:GO:0009535	C:GO:0016020;P:GO:0006950;C:GO:0009536;C:GO:0009579	Y (0.998 | 1-21)	C	1	V5_BLAST_0.9SELF0.4OUT-REDO4-Cluster_163414	V5_UCLUSTfixed_0.90-Cluster_96836	-	-	-	-
ORF ERR493428_1 (paired) trimmed (paired) merged contig 18017 ORF complement(2036..3055) (+1)	Maldo_seq21626	-	C:GO:0016021	C:GO:0016020	Y (1.0 | 1-50)	C	1	V5_BLAST_0.9SELF0.4OUT-REDO4-Cluster_166265	V5_UCLUSTfixed_0.90-Cluster_99569	-	-	-	-
ORF ERR493428_1 (paired) trimmed (paired) merged contig 18031 ORF complement(1243..1563) (+1)	Maldo_seq21628	-		-	Y (0.988 | 1-50)	C	1	V5_BLAST_0.9SELF0.4OUT-REDO4-Cluster_61746	V5_UCLUSTfixed_0.90-Cluster_57968	-	-	-	-
ORF ERR493428_1 (paired) trimmed (paired) merged contig 18066 ORF complement(26..448) (+1)	Maldo_seq21629	-		-	Y (0.88 | 1-39)	C	1	V5_BLAST_0.9SELF0.4OUT-REDO4-Cluster_61747	V5_UCLUSTfixed_0.90-Cluster_56805	-	-	-	-
ORF ERR493428_1 (paired) trimmed (paired) merged contig 18115 ORF 43..2694 (+1)	Maldo_seq21633	MDP0000298286	F:GO:0005515	F:GO:0005515	Y (0.924 | 1-34)	C	1	V5_BLAST_0.9SELF0.4OUT-REDO4-Cluster_170552	V5_UCLUSTfixed_0.90-Cluster_103151	UniqueCluster_3140	-	-	X
ORF ERR493428_1 (paired) trimmed (paired) merged contig 18115 ORF complement(1080..1382) (+1)	Maldo_seq21634	-		-	Y (0.763 | 1-77)	C	1	V5_BLAST_0.9SELF0.4OUT-REDO4-Cluster_61748	V5_UCLUSTfixed_0.90-Cluster_56505	-	-	-	-
ORF ERR493428_1 (paired) trimmed (paired) merged contig 18199 ORF complement(118..987) (+1)	Maldo_seq21641	MDP0000149121	P:GO:0033014; F:GO:0004852	F:GO:0003824;P:GO:0009058;P:GO:0009987	Y (0.967 | 1-51)	C	1	V5_BLAST_0.9SELF0.4OUT-REDO4-Cluster_164465	V5_UCLUSTfixed_0.90-Cluster_97945	-	-	-	-
ORF ERR493428_1 (paired) trimmed (paired) merged contig 18212 ORF 23..724 (+1)	Maldo_seq21642	-	C:GO:0009507; F:GO:0008893; F:GO:0034432; P:GO:0006753	P:GO:0006139;C:GO:0009536;F:GO:0016787	Y (0.889 | 1-53)	C	1	V5_BLAST_0.9SELF0.4OUT-REDO4-Cluster_166584	V5_UCLUSTfixed_0.90-Cluster_99870	-	-	-	-
ORF ERR493428_1 (paired) trimmed (paired) merged contig 18221 ORF complement(515..1546) (+1)	Maldo_seq21643	MDP0000284215	F:GO:0051536; F:GO:0003824; F:GO:0051539; F:GO:0016992; P:GO:0009107	P:GO:0006629;P:GO:0009058;P:GO:0044763;F:GO:0005488;F:GO:0016740;P:GO:0044711;P:GO:0009987	Y (0.998 | 1-71)	C	1	V5_BLAST_0.9SELF0.4OUT-REDO4-Cluster_162914	V5_UCLUSTfixed_0.90-Cluster_95959	-	-	-	-
ORF ERR493428_1 (paired) trimmed (paired) merged contig 18237 ORF 714..1109 (+1)	Maldo_seq21644	-		-	Y (0.999 | 1-61)	C	1	V5_BLAST_0.9SELF0.4OUT-REDO4-Cluster_61749	V5_UCLUSTfixed_0.90-Cluster_23420	-	-	-	-
ORF ERR493428_1 (paired) trimmed (paired) merged contig 18249 ORF 201..1466 (+1)	Maldo_seq21645	MDP0000639820	F:GO:0016851; P:GO:0015995; P:GO:0015979	F:GO:0003824;P:GO:0015979;P:GO:0009058;P:GO:0044711	Y (1.0 | 1-41)	C	1	V5_BLAST_0.9SELF0.4OUT-REDO4-Cluster_162493	V5_UCLUSTfixed_0.90-Cluster_95908	-	-	-	-
ORF ERR493428_1 (paired) trimmed (paired) merged contig 18255 ORF 320..682 (+1)	Maldo_seq21646	-		-	Y (0.939 | 1-67)	C	1	V5_BLAST_0.9SELF0.4OUT-REDO4-Cluster_61750	V5_UCLUSTfixed_0.90-Cluster_56506	-	-	-	-
ORF ERR493428_1 (paired) trimmed (paired) merged contig 18321 ORF 187..1044 (+1)	Maldo_seq21652	-	F:GO:0016887; F:GO:0005524; C:GO:0016020; C:GO:0009941	F:GO:0000166;C:GO:0016020;C:GO:0009536;F:GO:0016787	Y (0.998 | 1-21)	C	1	V5_BLAST_0.9SELF0.4OUT-REDO4-Cluster_168093	V5_UCLUSTfixed_0.90-Cluster_101101	-	-	-	-
ORF ERR493428_1 (paired) trimmed (paired) merged contig 18351 ORF 672..992 (+1)	Maldo_seq21655	-		-	Y (1.0 | 1-27)	C	1	V5_BLAST_0.9SELF0.4OUT-REDO4-Cluster_63185	V5_UCLUSTfixed_0.90-Cluster_57057	-	-	-	-
ORF ERR493428_1 (paired) trimmed (paired) merged contig 18377 ORF complement(99..1151) (+1)	Maldo_seq21657	MDP0000233115		-	Y (1.0 | 1-44)	C	1	V5_BLAST_0.9SELF0.4OUT-REDO4-Cluster_65750	V5_UCLUSTfixed_0.90-Cluster_95959	-	-	-	-
ORF ERR493428_1 (paired) trimmed (paired) merged contig 18402 ORF 54..983 (+1)	Maldo_seq21659	MDP0000337790		-	Y (1.0 | 1-41)	C	1	V5_BLAST_0.9SELF0.4OUT-REDO4-Cluster_163710	V5_UCLUSTfixed_0.90-Cluster_97163	-	-	-	-
ORF ERR493428_1 (paired) trimmed (paired) merged contig 18431 ORF complement(1202..1579) (+1)	Maldo_seq21661	-	C:GO:0016020; C:GO:0016021	C:GO:0016020	Y (0.994 | 1-56)	C	1	V5_BLAST_0.9SELF0.4OUT-REDO4-Cluster_61751	V5_UCLUSTfixed_0.90-Cluster_56742	-	-	-	-
ORF ERR493428_1 (paired) trimmed (paired) merged contig 18435 ORF 115..702 (+1)	Maldo_seq21662	-	F:GO:0003735; C:GO:0005739; C:GO:0005840; P:GO:0006412	C:GO:0005739;F:GO:0005198;C:GO:0005840;P:GO:0006412	Y (0.911 | 1-39)	C	1	V5_BLAST_0.9SELF0.4OUT-REDO4-Cluster_165422	V5_UCLUSTfixed_0.90-Cluster_97477	-	-	-	-
ORF ERR493428_1 (paired) trimmed (paired) merged contig 18441 ORF complement(418..756) (+1)	Maldo_seq21663	-		-	Y (0.906 | 1-34)	C	1	V5_BLAST_0.9SELF0.4OUT-REDO4-Cluster_61752	V5_UCLUSTfixed_0.90-Cluster_23421	-	-	-	-
ORF ERR493428_1 (paired) trimmed (paired) merged contig 18470 ORF 208..1566 (+1)	Maldo_seq21666	-	C:GO:0009570; C:GO:0009941; P:GO:0009853; P:GO:0016310; F:GO:0008887	F:GO:0016301;C:GO:0009536	Y (0.748 | 1-85)	C	1	V5_BLAST_0.9SELF0.4OUT-REDO4-Cluster_161196	V5_UCLUSTfixed_0.90-Cluster_95142	-	-	-	-
ORF ERR493428_1 (paired) trimmed (paired) merged contig 18492 ORF 1933..2283 (+1)	Maldo_seq21667	-		-	Y (0.997 | 1-56)	C	1	V5_BLAST_0.9SELF0.4OUT-REDO4-Cluster_61753	V5_UCLUSTfixed_0.90-Cluster_56507	-	-	-	-
ORF ERR493428_1 (paired) trimmed (paired) merged contig 18513 ORF 57..944 (+1)	Maldo_seq21671	-	C:GO:0009507; P:GO:0010190	P:GO:0016043;C:GO:0009536	Y (0.999 | 1-36)	C	1	V5_BLAST_0.9SELF0.4OUT-REDO4-Cluster_164617	V5_UCLUSTfixed_0.90-Cluster_98096	-	-	-	-
ORF ERR493428_1 (paired) trimmed (paired) merged contig 18550 ORF complement(500..811) (+1)	Maldo_seq21673	-		-	Y (0.991 | 1-42)	C	1	V5_BLAST_0.9SELF0.4OUT-REDO4-Cluster_61756	V5_UCLUSTfixed_0.90-Cluster_56584	-	-	-	-
ORF ERR493428_1 (paired) trimmed (paired) merged contig 18569 ORF complement(36..365) (+1)	Maldo_seq21674	-		-	Y (0.996 | 1-36)	C	1	V5_BLAST_0.9SELF0.4OUT-REDO4-Cluster_61757	V5_UCLUSTfixed_0.90-Cluster_23423	-	-	-	-
ORF ERR493428_1 (paired) trimmed (paired) merged contig 18627 ORF 4..1992 (+1)	Maldo_seq21676	MDP0000768962		-	Y (0.785 | 1-58)	C	1	V5_BLAST_0.9SELF0.4OUT-REDO4-Cluster_170710	V5_UCLUSTfixed_0.90-Cluster_92976	-	-	-	-
ORF ERR493428_1 (paired) trimmed (paired) merged contig 18638 ORF complement(912..2246) (+1)	Maldo_seq21677	MDP0000478356	F:GO:0008270; P:GO:0006355; F:GO:0003700	F:GO:0003700;P:GO:0009058;F:GO:0005488;P:GO:0006139	Y (0.884 | 1-47)	C	1	V5_BLAST_0.9SELF0.4OUT-REDO4-Cluster_162793	V5_UCLUSTfixed_0.90-Cluster_96214	-	-	-	-
ORF ERR493428_1 (paired) trimmed (paired) merged contig 18647 ORF complement(589..1656) (+1)	Maldo_seq21678	MDP0000320004	F:GO:0009055; F:GO:0016746; P:GO:0008152; P:GO:0006614; F:GO:0005525; P:GO:0006886; C:GO:0005785; F:GO:0005047; F:GO:0003924; F:GO:0003723	F:GO:0000166;F:GO:0003723;C:GO:0005737;P:GO:0008152;C:GO:0016020;C:GO:0005783;F:GO:0016740;P:GO:0006810;F:GO:0016787	Y (1.0 | 1-51)	C	1	V5_BLAST_0.9SELF0.4OUT-REDO4-Cluster_162606	V5_UCLUSTfixed_0.90-Cluster_96026	-	-	-	-
ORF ERR493428_1 (paired) trimmed (paired) merged contig 18654 ORF complement(411..1067) (+1)	Maldo_seq21679	MDP0000914155		-	Y (0.977 | 1-38)	C	1	V5_BLAST_0.9SELF0.4OUT-REDO4-Cluster_160938	V5_UCLUSTfixed_0.90-Cluster_94923	-	-	-	-
ORF ERR493428_1 (paired) trimmed (paired) merged contig 18664 ORF complement(1322..1711) (+1)	Maldo_seq21681	-		-	Y (1.0 | 1-39)	C	1	V5_BLAST_0.9SELF0.4OUT-REDO4-Cluster_61758	V5_UCLUSTfixed_0.90-Cluster_56509	-	-	-	-
ORF ERR493428_1 (paired) trimmed (paired) merged contig 18665 ORF complement(1727..2038) (+1)	Maldo_seq21682	-		-	Y (0.997 | 1-41)	C	1	V5_BLAST_0.9SELF0.4OUT-REDO4-Cluster_61759	V5_UCLUSTfixed_0.90-Cluster_56509	-	-	-	-
ORF ERR493428_1 (paired) trimmed (paired) merged contig 18667 ORF complement(2815..3120) (+1)	Maldo_seq21683	-		-	Y (0.742 | 1-43)	C	1	V5_BLAST_0.9SELF0.4OUT-REDO4-Cluster_61760	V5_UCLUSTfixed_0.90-Cluster_56510	-	-	-	-
ORF ERR493428_1 (paired) trimmed (paired) merged contig 18667 ORF complement(1078..1473) (+1)	Maldo_seq21684	-		-	Y (0.972 | 1-91)	C	1	V5_BLAST_0.9SELF0.4OUT-REDO4-Cluster_61761	V5_UCLUSTfixed_0.90-Cluster_56511	-	-	-	-
ORF ERR493428_1 (paired) trimmed (paired) merged contig 18675 ORF complement(115..2238) (+1)	Maldo_seq21685	-	F:GO:0005524; F:GO:0004672; P:GO:0006468; P:GO:0050821; C:GO:0010287; P:GO:1902171	F:GO:0000166;P:GO:0006464;F:GO:0016301;C:GO:0009536	Y (0.997 | 1-48)	C	1	V5_BLAST_0.9SELF0.4OUT-REDO4-Cluster_166096	V5_UCLUSTfixed_0.90-Cluster_97081	-	-	-	-
ORF ERR493428_1 (paired) trimmed (paired) merged contig 18724 ORF complement(412..765) (+1)	Maldo_seq21687	-	C:GO:0009523; C:GO:0016021; P:GO:0015979	C:GO:0016020;P:GO:0015979;C:GO:0009579	Y (0.996 | 1-36)	C	1	V5_BLAST_0.9SELF0.4OUT-REDO4-Cluster_163644	V5_UCLUSTfixed_0.90-Cluster_73656	-	-	-	-
ORF ERR493428_1 (paired) trimmed (paired) merged contig 18737 ORF 192..629 (+1)	Maldo_seq21689	-		-	Y (0.989 | 1-32)	C	1	V5_BLAST_0.9SELF0.4OUT-REDO4-Cluster_61762	V5_UCLUSTfixed_0.90-Cluster_57302	-	-	-	-
ORF ERR493428_1 (paired) trimmed (paired) merged contig 18815 ORF 86..1318 (+1)	Maldo_seq21699	MDP0000548925		-	Y (0.999 | 1-41)	C	1	V5_BLAST_0.9SELF0.4OUT-REDO4-Cluster_163828	V5_UCLUSTfixed_0.90-Cluster_101426	-	-	-	-
ORF ERR493428_1 (paired) trimmed (paired) merged contig 18819 ORF 340..2250 (+1)	Maldo_seq21700	MDP0000755796	P:GO:0006468; F:GO:0005524; F:GO:0004672	F:GO:0000166;P:GO:0006464;F:GO:0016301	Y (0.999 | 1-37)	C	1	V5_BLAST_0.9SELF0.4OUT-REDO4-Cluster_170361	V5_UCLUSTfixed_0.90-Cluster_100390	-	-	-	-
ORF ERR493428_1 (paired) trimmed (paired) merged contig 18839 ORF 160..1863 (+1)	Maldo_seq21701	-	F:GO:0005524; C:GO:0005737; F:GO:0004818; F:GO:0000049; P:GO:0006424	F:GO:0000166;F:GO:0003723;C:GO:0005737;F:GO:0003824;P:GO:0006139;P:GO:0006412	Y (0.635 | 1-42)	C	1	V5_BLAST_0.9SELF0.4OUT-REDO4-Cluster_168641	V5_UCLUSTfixed_0.90-Cluster_97012	-	-	-	-
ORF ERR493428_1 (paired) trimmed (paired) merged contig 18844 ORF 100..435 (+1)	Maldo_seq21702	-		-	Y (0.763 | 1-48)	C	1	V5_BLAST_0.9SELF0.4OUT-REDO4-Cluster_61765	V5_UCLUSTfixed_0.90-Cluster_56513	-	-	-	-
ORF ERR493428_1 (paired) trimmed (paired) merged contig 18844 ORF 92..526 (+1)	Maldo_seq21703	-	C:GO:0005739; F:GO:0003690; P:GO:0006355	F:GO:0003677;C:GO:0005739;P:GO:0009058;P:GO:0006139	Y (0.987 | 1-59)	C	1	V5_BLAST_0.9SELF0.4OUT-REDO4-Cluster_61766	V5_UCLUSTfixed_0.90-Cluster_23424	-	-	-	-
ORF ERR493428_1 (paired) trimmed (paired) merged contig 18935 ORF 214..1170 (+1)	Maldo_seq21713	-	F:GO:0016855; P:GO:0008152	F:GO:0003824;P:GO:0008152	Y (0.989 | 1-59)	C	1	V5_BLAST_0.9SELF0.4OUT-REDO4-Cluster_170821	V5_UCLUSTfixed_0.90-Cluster_103126	-	-	-	-
ORF ERR493428_1 (paired) trimmed (paired) merged contig 18935 ORF 2157..2468 (+1)	Maldo_seq21714	-		-	Y (0.968 | 1-44)	C	1	V5_BLAST_0.9SELF0.4OUT-REDO4-Cluster_61767	V5_UCLUSTfixed_0.90-Cluster_56537	-	-	-	-
ORF ERR493428_1 (paired) trimmed (paired) merged contig 18940 ORF complement(91..1491) (+1)	Maldo_seq21715	-	P:GO:0006508; F:GO:0004252; C:GO:0009543; P:GO:0010206	P:GO:0019538;P:GO:0006091;P:GO:0015979;C:GO:0009536;F:GO:0016787;C:GO:0009579	Y (0.998 | 1-30)	C	1	V5_BLAST_0.9SELF0.4OUT-REDO4-Cluster_162963	V5_UCLUSTfixed_0.90-Cluster_96389	-	-	-	-
ORF ERR493428_1 (paired) trimmed (paired) merged contig 18943 ORF 15..791 (+1)	Maldo_seq21716	MDP0000294097		-	Y (1.0 | 1-41)	C	1	V5_BLAST_0.9SELF0.4OUT-REDO4-Cluster_168557	V5_UCLUSTfixed_0.90-Cluster_95814	-	-	-	-
ORF ERR493428_1 (paired) trimmed (paired) merged contig 18966 ORF 361..837 (+1)	Maldo_seq21720	MDP0000217659	P:GO:0015969	P:GO:0006139	Y (0.986 | 1-60)	C	1	V5_BLAST_0.9SELF0.4OUT-REDO4-Cluster_61769	V5_UCLUSTfixed_0.90-Cluster_23425	-	-	-	-
ORF ERR493428_1 (paired) trimmed (paired) merged contig 18967 ORF 355..3000 (+1)	Maldo_seq21721	-	C:GO:0009507; P:GO:0015969	P:GO:0006139;C:GO:0009536	Y (0.987 | 1-79)	C	1	V5_BLAST_0.9SELF0.4OUT-REDO4-Cluster_164054	V5_UCLUSTfixed_0.90-Cluster_97544	-	-	-	-
ORF ERR493428_1 (paired) trimmed (paired) merged contig 18967 ORF complement(873..1319) (+1)	Maldo_seq21722	-		-	Y (0.968 | 1-30)	C	1	V5_BLAST_0.9SELF0.4OUT-REDO4-Cluster_61770	V5_UCLUSTfixed_0.90-Cluster_56514	-	-	-	-
ORF ERR493428_1 (paired) trimmed (paired) merged contig 19005 ORF 612..995 (+1)	Maldo_seq21727	MDP0000286246		-	Y (0.863 | 1-55)	C	1	V5_BLAST_0.9SELF0.4OUT-REDO4-Cluster_61771	V5_UCLUSTfixed_0.90-Cluster_23426	-	-	-	-
ORF ERR493428_1 (paired) trimmed (paired) merged contig 19066 ORF complement(435..845) (+1)	Maldo_seq21731	MDP0000238675		-	Y (0.999 | 1-61)	C	1	V5_BLAST_0.9SELF0.4OUT-REDO4-Cluster_61773	V5_UCLUSTfixed_0.90-Cluster_85190	-	-	-	-
ORF ERR493428_1 (paired) trimmed (paired) merged contig 19076 ORF complement(759..3341) (+1)	Maldo_seq21732	-		-	Y (0.995 | 1-30)	C	1	V5_BLAST_0.9SELF0.4OUT-REDO4-Cluster_163680	V5_UCLUSTfixed_0.90-Cluster_97136	-	-	-	-
ORF ERR493428_1 (paired) trimmed (paired) merged contig 19101 ORF 194..955 (+1)	Maldo_seq21735	MDP0000244990	P:GO:0055085; C:GO:0016020; P:GO:0006810; C:GO:0019898; P:GO:0015979; C:GO:0009654; C:GO:0009523; F:GO:0005509; F:GO:0015171; P:GO:0003333	C:GO:0016020;P:GO:0015979;F:GO:0005488;P:GO:0006810;P:GO:0044765;F:GO:0005215;C:GO:0009579	Y (0.992 | 1-69)	C	1	V5_BLAST_0.9SELF0.4OUT-REDO4-Cluster_164136	V5_UCLUSTfixed_0.90-Cluster_97624	-	-	-	-
ORF ERR493428_1 (paired) trimmed (paired) merged contig 19134 ORF complement(224..1192) (+1)	Maldo_seq21736	-	C:GO:0016021	C:GO:0016020	Y (0.983 | 1-52)	C	1	V5_BLAST_0.9SELF0.4OUT-REDO4-Cluster_166724	V5_UCLUSTfixed_0.90-Cluster_100017	-	-	-	-
ORF ERR493428_1 (paired) trimmed (paired) merged contig 19195 ORF 1453..1860 (+1)	Maldo_seq21740	-		-	Y (0.998 | 1-91)	C	1	V5_BLAST_0.9SELF0.4OUT-REDO4-Cluster_61774	V5_UCLUSTfixed_0.90-Cluster_56516	-	-	-	-
ORF ERR493428_1 (paired) trimmed (paired) merged contig 19196 ORF complement(416..1186) (+1)	Maldo_seq21741	-	C:GO:0031977; F:GO:0005509; C:GO:0009654; P:GO:0015979; C:GO:0019898; C:GO:0009535	C:GO:0016020;P:GO:0015979;F:GO:0005488;C:GO:0009536;C:GO:0009579	Y (0.999 | 1-37)	C	1	V5_BLAST_0.9SELF0.4OUT-REDO4-Cluster_165544	V5_UCLUSTfixed_0.90-Cluster_98920	-	-	-	-
ORF ERR493428_1 (paired) trimmed (paired) merged contig 19210 ORF complement(23..1510) (+1)	Maldo_seq21743	-		-	Y (0.928 | 1-51)	C	1	V5_BLAST_0.9SELF0.4OUT-REDO4-Cluster_61775	V5_UCLUSTfixed_0.90-Cluster_96518	-	-	-	-
ORF ERR493428_1 (paired) trimmed (paired) merged contig 19215 ORF 159..1283 (+1)	Maldo_seq21744	MDP0000290295	F:GO:0003824; P:GO:0006470; F:GO:0004722	P:GO:0006464;F:GO:0016787	Y (1.0 | 1-41)	C	1	V5_BLAST_0.9SELF0.4OUT-REDO4-Cluster_163948	V5_UCLUSTfixed_0.90-Cluster_97426	-	-	-	-
ORF ERR493428_1 (paired) trimmed (paired) merged contig 19216 ORF complement(304..1428) (+1)	Maldo_seq21746	-	F:GO:0004722; C:GO:0005634; P:GO:0009738; P:GO:0010440; F:GO:0046872; P:GO:0006470	C:GO:0005634;P:GO:0007165;P:GO:0009719;P:GO:0009791;P:GO:0006464;F:GO:0005488;F:GO:0016787	Y (0.996 | 1-51)	C	1	V5_BLAST_0.9SELF0.4OUT-REDO4-Cluster_163948	V5_UCLUSTfixed_0.90-Cluster_97426	-	-	-	-
ORF ERR493428_1 (paired) trimmed (paired) merged contig 19217 ORF complement(24..335) (+1)	Maldo_seq21747	-		-	Y (0.982 | 1-51)	C	1	V5_BLAST_0.9SELF0.4OUT-REDO4-Cluster_62127	V5_UCLUSTfixed_0.90-Cluster_56639	-	-	-	-
ORF ERR493428_1 (paired) trimmed (paired) merged contig 19222 ORF complement(169..507) (+1)	Maldo_seq21748	-		-	Y (0.994 | 1-51)	C	1	V5_BLAST_0.9SELF0.4OUT-REDO4-Cluster_61776	V5_UCLUSTfixed_0.90-Cluster_56517	-	-	-	-
ORF ERR493428_1 (paired) trimmed (paired) merged contig 19223 ORF complement(63..446) (+1)	Maldo_seq21749	-		-	Y (0.991 | 1-32)	C	1	V5_BLAST_0.9SELF0.4OUT-REDO4-Cluster_61777	V5_UCLUSTfixed_0.90-Cluster_56517	-	-	-	-
ORF ERR493428_1 (paired) trimmed (paired) merged contig 19230 ORF 117..896 (+1)	Maldo_seq21750	-	C:GO:0009570; F:GO:0003735; C:GO:0009941; F:GO:0003729; C:GO:0022625; P:GO:0009735; C:GO:0009579; P:GO:0006412	F:GO:0003723;P:GO:0009719;F:GO:0005198;C:GO:0005829;C:GO:0005840;C:GO:0009536;C:GO:0009579;P:GO:0006412	Y (0.992 | 1-56)	C	1	V5_BLAST_0.9SELF0.4OUT-REDO4-Cluster_165165	V5_UCLUSTfixed_0.90-Cluster_96799	-	-	-	-
ORF ERR493428_1 (paired) trimmed (paired) merged contig 19244 ORF 56..688 (+1)	Maldo_seq21751	-		-	Y (0.999 | 1-25)	C	1	V5_BLAST_0.9SELF0.4OUT-REDO4-Cluster_72129	V5_UCLUSTfixed_0.90-Cluster_23427	-	-	-	-
ORF ERR493428_1 (paired) trimmed (paired) merged contig 19264 ORF complement(825..2024) (+1)	Maldo_seq21754	-	C:GO:0016020	C:GO:0016020	Y (0.997 | 1-45)	C	1	V5_BLAST_0.9SELF0.4OUT-REDO4-Cluster_163477	V5_UCLUSTfixed_0.90-Cluster_99569	-	-	-	-
ORF ERR493428_1 (paired) trimmed (paired) merged contig 19271 ORF complement(314..970) (+1)	Maldo_seq21755	-		-	Y (0.996 | 1-67)	C	1	V5_BLAST_0.9SELF0.4OUT-REDO4-Cluster_169341	V5_UCLUSTfixed_0.90-Cluster_73350	-	-	-	-
ORF ERR493428_1 (paired) trimmed (paired) merged contig 19288 ORF 196..933 (+1)	Maldo_seq21757	MDP0000515695		-	Y (0.908 | 1-37)	C	1	V5_BLAST_0.9SELF0.4OUT-REDO4-Cluster_156624	V5_UCLUSTfixed_0.90-Cluster_91594	-	-	UniqueCluster_2052	X
ORF ERR493428_1 (paired) trimmed (paired) merged contig 19405 ORF complement(1102..2586) (+1)	Maldo_seq21765	-	F:GO:0016491; P:GO:0055114	F:GO:0003824;P:GO:0008152;P:GO:0044710	Y (0.999 | 1-61)	C	1	V5_BLAST_0.9SELF0.4OUT-REDO4-Cluster_170899	V5_UCLUSTfixed_0.90-Cluster_97642	-	-	-	-
ORF ERR493428_1 (paired) trimmed (paired) merged contig 19448 ORF 770..1582 (+1)	Maldo_seq21770	-		-	Y (0.956 | 1-27)	C	1	V5_BLAST_0.9SELF0.4OUT-REDO4-Cluster_61782	V5_UCLUSTfixed_0.90-Cluster_56518	-	-	-	-
ORF ERR493428_1 (paired) trimmed (paired) merged contig 19515 ORF complement(992..1606) (+1)	Maldo_seq21773	MDP0000341109		-	Y (1.0 | 1-71)	C	1	V5_BLAST_0.9SELF0.4OUT-REDO4-Cluster_61783	V5_UCLUSTfixed_0.90-Cluster_96970	-	-	-	-
ORF ERR493428_1 (paired) trimmed (paired) merged contig 19531 ORF 304..717 (+1)	Maldo_seq21774	-		-	Y (0.958 | 1-45)	C	1	V5_BLAST_0.9SELF0.4OUT-REDO4-Cluster_61784	V5_UCLUSTfixed_0.90-Cluster_56802	-	-	-	-
ORF ERR493428_1 (paired) trimmed (paired) merged contig 19567 ORF complement(323..640) (+1)	Maldo_seq21775	-		-	Y (0.851 | 1-73)	C	1	V5_BLAST_0.9SELF0.4OUT-REDO4-Cluster_61882	V5_UCLUSTfixed_0.90-Cluster_56545	-	-	-	-
ORF ERR493428_1 (paired) trimmed (paired) merged contig 19594 ORF 159..1709 (+1)	Maldo_seq21779	-		-	Y (0.999 | 1-41)	C	1	V5_BLAST_0.9SELF0.4OUT-REDO4-Cluster_162945	V5_UCLUSTfixed_0.90-Cluster_96368	-	-	-	-
ORF ERR493428_1 (paired) trimmed (paired) merged contig 19649 ORF 1210..1530 (+1)	Maldo_seq21783	-		-	Y (0.99 | 1-22)	C	1	V5_BLAST_0.9SELF0.4OUT-REDO4-Cluster_63253	V5_UCLUSTfixed_0.90-Cluster_57081	-	-	-	-
ORF ERR493428_1 (paired) trimmed (paired) merged contig 19676 ORF 55..3279 (+1)	Maldo_seq21785	-	C:GO:0009570; F:GO:0004820; F:GO:0005524; P:GO:0006426; P:GO:0009793; C:GO:0005739; P:GO:0045995	F:GO:0000166;P:GO:0009790;F:GO:0003824;P:GO:0009791;C:GO:0005739;P:GO:0006139;C:GO:0009536;P:GO:0000003;P:GO:0006412	Y (0.992 | 1-34)	C	1	V5_BLAST_0.9SELF0.4OUT-REDO4-Cluster_168196	V5_UCLUSTfixed_0.90-Cluster_101176	-	-	-	-
ORF ERR493428_1 (paired) trimmed (paired) merged contig 19712 ORF 433..942 (+1)	Maldo_seq21788	-	C:GO:0016020	C:GO:0016020	Y (1.0 | 1-36)	C	1	V5_BLAST_0.9SELF0.4OUT-REDO4-Cluster_61787	V5_UCLUSTfixed_0.90-Cluster_56745	-	-	-	-
ORF ERR493428_1 (paired) trimmed (paired) merged contig 19725 ORF complement(273..2084) (+1)	Maldo_seq21789	-	P:GO:0006879; F:GO:0005381; C:GO:0009941; C:GO:0016021; P:GO:0034755	P:GO:0019725;C:GO:0016020;P:GO:0006810;F:GO:0005215;C:GO:0009536	Y (0.951 | 1-44)	C	1	V5_BLAST_0.9SELF0.4OUT-REDO4-Cluster_162839	V5_UCLUSTfixed_0.90-Cluster_96262	-	-	-	-
ORF ERR493428_1 (paired) trimmed (paired) merged contig 19726 ORF 235..2049 (+1)	Maldo_seq21790	-	P:GO:0006879; F:GO:0005381; C:GO:0009941; C:GO:0016021; P:GO:0034755	P:GO:0019725;C:GO:0016020;P:GO:0006810;F:GO:0005215;C:GO:0009536	Y (0.994 | 1-45)	C	1	V5_BLAST_0.9SELF0.4OUT-REDO4-Cluster_162839	V5_UCLUSTfixed_0.90-Cluster_96262	-	-	-	-
ORF ERR493428_1 (paired) trimmed (paired) merged contig 19746 ORF 266..1318 (+1)	Maldo_seq21791	MDP0000247715	P:GO:0006412; C:GO:0005840; F:GO:0003735	F:GO:0005198;C:GO:0005840;P:GO:0006412	Y (0.989 | 1-37)	C	1	V5_BLAST_0.9SELF0.4OUT-REDO4-Cluster_164952	V5_UCLUSTfixed_0.90-Cluster_98391	-	-	-	-
ORF ERR493428_1 (paired) trimmed (paired) merged contig 19747 ORF 223..1281 (+1)	Maldo_seq21792	MDP0000422871		-	Y (0.997 | 1-37)	C	1	V5_BLAST_0.9SELF0.4OUT-REDO4-Cluster_164952	V5_UCLUSTfixed_0.90-Cluster_98391	-	-	-	-
ORF ERR493428_1 (paired) trimmed (paired) merged contig 19748 ORF 159..1313 (+1)	Maldo_seq21793	-	P:GO:0006779; F:GO:0008168; P:GO:0055114; P:GO:0032259	P:GO:0009058;F:GO:0016740;P:GO:0009987	Y (1.0 | 1-40)	C	1	V5_BLAST_0.9SELF0.4OUT-REDO4-Cluster_162819	V5_UCLUSTfixed_0.90-Cluster_96242	-	-	-	-
ORF ERR493428_1 (paired) trimmed (paired) merged contig 19757 ORF 46..771 (+1)	Maldo_seq21794	MDP0000260824	F:GO:0003676	F:GO:0003676	Y (0.965 | 1-65)	C	1	V5_BLAST_0.9SELF0.4OUT-REDO4-Cluster_167123	V5_UCLUSTfixed_0.90-Cluster_96889	-	-	-	-
ORF ERR493428_1 (paired) trimmed (paired) merged contig 19768 ORF complement(4053..4559) (+1)	Maldo_seq21796	-		-	Y (0.997 | 1-31)	C	1	V5_BLAST_0.9SELF0.4OUT-REDO4-Cluster_61788	V5_UCLUSTfixed_0.90-Cluster_59159	-	-	-	-
ORF ERR493428_1 (paired) trimmed (paired) merged contig 19779 ORF complement(377..1825) (+1)	Maldo_seq21797	-	F:GO:0016491; P:GO:0055114	F:GO:0003824;P:GO:0008152;P:GO:0044710	Y (0.995 | 1-40)	C	1	V5_BLAST_0.9SELF0.4OUT-REDO4-Cluster_163470	V5_UCLUSTfixed_0.90-Cluster_96904	-	-	-	-
ORF ERR493428_1 (paired) trimmed (paired) merged contig 19781 ORF 2570..3103 (+1)	Maldo_seq21799	-		-	Y (0.999 | 1-32)	C	1	V5_BLAST_0.9SELF0.4OUT-REDO4-Cluster_61789	V5_UCLUSTfixed_0.90-Cluster_57758	-	-	-	-
ORF ERR493428_1 (paired) trimmed (paired) merged contig 19810 ORF complement(62..2071) (+1)	Maldo_seq21801	MDP0000286169		-	Y (0.988 | 1-41)	C	1	V5_BLAST_0.9SELF0.4OUT-REDO4-Cluster_170710	V5_UCLUSTfixed_0.90-Cluster_99637	-	-	-	-
ORF ERR493428_1 (paired) trimmed (paired) merged contig 19838 ORF complement(394..1680) (+1)	Maldo_seq21804	MDP0000809880		-	Y (0.969 | 1-50)	C	1	V5_BLAST_0.9SELF0.4OUT-REDO4-Cluster_129591	V5_UCLUSTfixed_0.90-Cluster_73613	-	-	-	-
ORF ERR493428_1 (paired) trimmed (paired) merged contig 19848 ORF 113..1477 (+1)	Maldo_seq21807	-	F:GO:0071949; F:GO:0016491; P:GO:0055114	F:GO:0000166;F:GO:0003824;P:GO:0008152;P:GO:0044710	Y (1.0 | 1-51)	C	1	V5_BLAST_0.9SELF0.4OUT-REDO4-Cluster_164508	V5_UCLUSTfixed_0.90-Cluster_97985	-	-	-	-
ORF ERR493428_1 (paired) trimmed (paired) merged contig 19959 ORF 430..1566 (+1)	Maldo_seq21819	MDP0000356050		-	Y (1.0 | 1-41)	C	1	V5_BLAST_0.9SELF0.4OUT-REDO4-Cluster_166396	V5_UCLUSTfixed_0.90-Cluster_97349	-	-	-	-
ORF ERR493428_1 (paired) trimmed (paired) merged contig 20033 ORF 73..1794 (+1)	Maldo_seq21825	MDP0000222435	C:GO:0016020; P:GO:0015031	C:GO:0016020;P:GO:0006810	Y (0.994 | 1-67)	C	1	V5_BLAST_0.9SELF0.4OUT-REDO4-Cluster_167511	V5_UCLUSTfixed_0.90-Cluster_94230	-	-	-	-
ORF ERR493428_1 (paired) trimmed (paired) merged contig 20073 ORF 57..1526 (+1)	Maldo_seq21826	-		-	Y (0.999 | 1-34)	C	1	V5_BLAST_0.9SELF0.4OUT-REDO4-Cluster_61792	V5_UCLUSTfixed_0.90-Cluster_98321	-	-	-	-
ORF ERR493428_1 (paired) trimmed (paired) merged contig 20083 ORF 231..1463 (+1)	Maldo_seq21827	MDP0000197624	P:GO:0006415; F:GO:0003747; F:GO:0016149; C:GO:0005737	C:GO:0005737;P:GO:0016043;F:GO:0008135	Y (0.987 | 1-39)	C	1	V5_BLAST_0.9SELF0.4OUT-REDO4-Cluster_170005	V5_UCLUSTfixed_0.90-Cluster_78947	-	-	-	-
ORF ERR493428_1 (paired) trimmed (paired) merged contig 20175 ORF 118..1854 (+1)	Maldo_seq21838	MDP0000394183		-	Y (0.995 | 1-34)	C	1	V5_BLAST_0.9SELF0.4OUT-REDO4-Cluster_162483	V5_UCLUSTfixed_0.90-Cluster_95893	-	-	-	-
ORF ERR493428_1 (paired) trimmed (paired) merged contig 20202 ORF complement(2208..5435) (+1)	Maldo_seq21841	-		-	Y (0.841 | 1-52)	C	1	V5_BLAST_0.9SELF0.4OUT-REDO4-Cluster_163053	V5_UCLUSTfixed_0.90-Cluster_96482	-	-	-	-
ORF ERR493428_1 (paired) trimmed (paired) merged contig 20211 ORF complement(397..1338) (+1)	Maldo_seq21842	MDP0000197386		-	Y (1.0 | 1-51)	C	1	V5_BLAST_0.9SELF0.4OUT-REDO4-Cluster_61795	V5_UCLUSTfixed_0.90-Cluster_97555	-	-	-	-
ORF ERR493428_1 (paired) trimmed (paired) merged contig 20268 ORF complement(80..736) (+1)	Maldo_seq21847	-		-	Y (0.946 | 1-56)	C	1	V5_BLAST_0.9SELF0.4OUT-REDO4-Cluster_61797	V5_UCLUSTfixed_0.90-Cluster_57568	-	-	-	-
ORF ERR493428_1 (paired) trimmed (paired) merged contig 20298 ORF complement(1103..1411) (+1)	Maldo_seq21850	-		-	Y (0.943 | 1-25)	C	1	V5_BLAST_0.9SELF0.4OUT-REDO4-Cluster_61798	V5_UCLUSTfixed_0.90-Cluster_57553	-	-	-	-
ORF ERR493428_1 (paired) trimmed (paired) merged contig 20318 ORF 24..1919 (+1)	Maldo_seq21852	-	C:GO:0009507; P:GO:0010109; F:GO:0005488; P:GO:0006468; F:GO:0016301	P:GO:0006464;P:GO:0015979;F:GO:0005488;F:GO:0016301;C:GO:0009536	Y (0.999 | 1-42)	C	1	V5_BLAST_0.9SELF0.4OUT-REDO4-Cluster_162399	V5_UCLUSTfixed_0.90-Cluster_95812	-	-	-	-
ORF ERR493428_1 (paired) trimmed (paired) merged contig 20336 ORF complement(171..1031) (+1)	Maldo_seq21855	-	F:GO:0042803; C:GO:0005759; F:GO:0051087; P:GO:0050790; P:GO:0006457; F:GO:0000774	F:GO:0000166;F:GO:0005515;C:GO:0005739;F:GO:0030234;P:GO:0009987	Y (0.87 | 1-59)	C	1	V5_BLAST_0.9SELF0.4OUT-REDO4-Cluster_165780	V5_UCLUSTfixed_0.90-Cluster_99134	-	-	-	-
ORF ERR493428_1 (paired) trimmed (paired) merged contig 20390 ORF 228..1961 (+1)	Maldo_seq21861	-	F:GO:0005506; F:GO:0016705; P:GO:0055114; F:GO:0004497; F:GO:0020037	F:GO:0003824;P:GO:0008152;F:GO:0005488;P:GO:0044710	Y (1.0 | 1-21)	C	1	V5_BLAST_0.9SELF0.4OUT-REDO4-Cluster_163627	V5_UCLUSTfixed_0.90-Cluster_97076	-	-	-	-
ORF ERR493428_1 (paired) trimmed (paired) merged contig 20441 ORF complement(842..1501) (+1)	Maldo_seq21863	-		-	Y (0.798 | 1-25)	C	1	V5_BLAST_0.9SELF0.4OUT-REDO4-Cluster_61799	V5_UCLUSTfixed_0.90-Cluster_23432	-	-	-	-
ORF ERR493428_1 (paired) trimmed (paired) merged contig 20455 ORF 1222..1563 (+1)	Maldo_seq21866	-		-	Y (0.995 | 1-42)	C	1	V5_BLAST_0.9SELF0.4OUT-REDO4-Cluster_62007	V5_UCLUSTfixed_0.90-Cluster_56598	-	-	-	-
ORF ERR493428_1 (paired) trimmed (paired) merged contig 20498 ORF 250..1578 (+1)	Maldo_seq21869	MDP0000880838	P:GO:0030259; F:GO:0016758; P:GO:0005975	P:GO:0005975;P:GO:0006629;P:GO:0044763;F:GO:0016740;P:GO:0009987	Y (0.921 | 1-35)	C	1	V5_BLAST_0.9SELF0.4OUT-REDO4-Cluster_165885	V5_UCLUSTfixed_0.90-Cluster_96572	-	-	-	-
ORF ERR493428_1 (paired) trimmed (paired) merged contig 20502 ORF 60..1388 (+1)	Maldo_seq21872	-	C:GO:0009507	C:GO:0009536	Y (1.0 | 1-51)	C	1	V5_BLAST_0.9SELF0.4OUT-REDO4-Cluster_164671	V5_UCLUSTfixed_0.90-Cluster_98143	-	-	-	-
ORF ERR493428_1 (paired) trimmed (paired) merged contig 20597 ORF 156..1310 (+1)	Maldo_seq21877	MDP0000164944		-	Y (0.995 | 1-51)	C	1	V5_BLAST_0.9SELF0.4OUT-REDO4-Cluster_170624	V5_UCLUSTfixed_0.90-Cluster_103200	-	-	-	-
ORF ERR493428_1 (paired) trimmed (paired) merged contig 20638 ORF 327..2387 (+1)	Maldo_seq21880	MDP0000821787	F:GO:0005515; P:GO:0016567; F:GO:0004842	F:GO:0005515;P:GO:0006464;F:GO:0016740	Y (0.914 | 1-34)	C	1	V5_BLAST_0.9SELF0.4OUT-REDO4-Cluster_164693	V5_UCLUSTfixed_0.90-Cluster_97678	-	-	-	-
ORF ERR493428_1 (paired) trimmed (paired) merged contig 20638 ORF complement(1502..2056) (+1)	Maldo_seq21881	-		-	Y (0.994 | 1-79)	C	1	V5_BLAST_0.9SELF0.4OUT-REDO4-Cluster_61801	V5_UCLUSTfixed_0.90-Cluster_56519	-	-	-	-
ORF ERR493428_1 (paired) trimmed (paired) merged contig 20790 ORF 120..1004 (+1)	Maldo_seq21886	MDP0000260618	P:GO:0006412; C:GO:0005840; F:GO:0003735	F:GO:0005198;C:GO:0005840;P:GO:0006412	Y (1.0 | 1-41)	C	1	V5_BLAST_0.9SELF0.4OUT-REDO4-Cluster_163944	V5_UCLUSTfixed_0.90-Cluster_97420	-	-	-	-
ORF ERR493428_1 (paired) trimmed (paired) merged contig 20812 ORF 883..1239 (+1)	Maldo_seq21887	-		-	Y (0.896 | 1-91)	C	1	V5_BLAST_0.9SELF0.4OUT-REDO4-Cluster_61803	V5_UCLUSTfixed_0.90-Cluster_56583	-	-	-	-
ORF ERR493428_1 (paired) trimmed (paired) merged contig 20829 ORF 1865..2182 (+1)	Maldo_seq21889	-		-	Y (0.708 | 1-78)	C	1	V5_BLAST_0.9SELF0.4OUT-REDO4-Cluster_61805	V5_UCLUSTfixed_0.90-Cluster_23435	-	-	-	-
ORF ERR493428_1 (paired) trimmed (paired) merged contig 20854 ORF complement(248..1348) (+1)	Maldo_seq21891	-	C:GO:0005634; C:GO:0005783	C:GO:0005634;C:GO:0005783	Y (0.992 | 1-24)	C	1	V5_BLAST_0.9SELF0.4OUT-REDO4-Cluster_169770	V5_UCLUSTfixed_0.90-Cluster_102483	-	-	UniqueCluster_1052	X
ORF ERR493428_1 (paired) trimmed (paired) merged contig 20883 ORF 1034..1504 (+1)	Maldo_seq21893	-		-	Y (0.767 | 1-57)	C	1	V5_BLAST_0.9SELF0.4OUT-REDO4-Cluster_61807	V5_UCLUSTfixed_0.90-Cluster_56520	-	-	-	-
ORF ERR493428_1 (paired) trimmed (paired) merged contig 20890 ORF 104..1126 (+1)	Maldo_seq21894	MDP0000562580		-	Y (0.984 | 1-41)	C	1	V5_BLAST_0.9SELF0.4OUT-REDO4-Cluster_164539	V5_UCLUSTfixed_0.90-Cluster_98020	-	-	-	-
ORF ERR493428_1 (paired) trimmed (paired) merged contig 20953 ORF 1407..2039 (+1)	Maldo_seq21896	-	C:GO:0016020; C:GO:0016021	C:GO:0016020	Y (0.948 | 1-49)	C	1	V5_BLAST_0.9SELF0.4OUT-REDO4-Cluster_61808	V5_UCLUSTfixed_0.90-Cluster_57654	-	-	-	-
ORF ERR493428_1 (paired) trimmed (paired) merged contig 20953 ORF complement(329..1909) (+1)	Maldo_seq21897	-	P:GO:0006750; F:GO:0004357	F:GO:0003824;P:GO:0009058;P:GO:0009987	Y (0.925 | 1-57)	C	1	V5_BLAST_0.9SELF0.4OUT-REDO4-Cluster_163499	V5_UCLUSTfixed_0.90-Cluster_96936	-	-	-	-
ORF ERR493428_1 (paired) trimmed (paired) merged contig 21018 ORF 66..443 (+1)	Maldo_seq21902	MDP0000270083		-	Y (1.0 | 1-41)	C	1	V5_BLAST_0.9SELF0.4OUT-REDO4-Cluster_61811	V5_UCLUSTfixed_0.90-Cluster_23437	-	-	-	-
ORF ERR493428_1 (paired) trimmed (paired) merged contig 21033 ORF 215..607 (+1)	Maldo_seq21903	-	F:GO:0003676; P:GO:0090501; F:GO:0016891	F:GO:0003676;F:GO:0004518	Y (0.995 | 1-21)	C	1	V5_BLAST_0.9SELF0.4OUT-REDO4-Cluster_61812	V5_UCLUSTfixed_0.90-Cluster_23438	-	-	-	-
ORF ERR493428_1 (paired) trimmed (paired) merged contig 21074 ORF 103..1800 (+1)	Maldo_seq21904	-	P:GO:0009959; C:GO:0009507; P:GO:0010207; P:GO:0048564; P:GO:0006508; C:GO:0016021; P:GO:0010027; P:GO:0043157; F:GO:0004222; P:GO:0009658; P:GO:0060359	P:GO:0019538;P:GO:0009606;P:GO:0009628;P:GO:0006091;C:GO:0016020;P:GO:0016043;P:GO:0015979;C:GO:0009536;P:GO:0006950;F:GO:0016787	Y (0.991 | 1-43)	C	1	V5_BLAST_0.9SELF0.4OUT-REDO4-Cluster_164169	V5_UCLUSTfixed_0.90-Cluster_97654	-	-	-	-
ORF ERR493428_1 (paired) trimmed (paired) merged contig 21075 ORF complement(120..1808) (+1)	Maldo_seq21905	MDP0000156902	P:GO:0034968; F:GO:0018024; F:GO:0008270; C:GO:0005634; F:GO:0005515; P:GO:0006508; F:GO:0004222	C:GO:0005634;F:GO:0005515;P:GO:0016043;P:GO:0006464;F:GO:0016740;F:GO:0016787	Y (0.995 | 1-47)	C	1	V5_BLAST_0.9SELF0.4OUT-REDO4-Cluster_164169	V5_UCLUSTfixed_0.90-Cluster_97654	-	-	-	-
ORF ERR493428_1 (paired) trimmed (paired) merged contig 21149 ORF 892..1239 (+1)	Maldo_seq21912	-		-	Y (0.928 | 1-72)	C	1	V5_BLAST_0.9SELF0.4OUT-REDO4-Cluster_61814	V5_UCLUSTfixed_0.90-Cluster_56765	-	-	-	-
ORF ERR493428_1 (paired) trimmed (paired) merged contig 21151 ORF 154..1440 (+1)	Maldo_seq21913	-		-	Y (0.997 | 1-32)	C	1	V5_BLAST_0.9SELF0.4OUT-REDO4-Cluster_167086	V5_UCLUSTfixed_0.90-Cluster_100274	-	-	-	-
ORF ERR493428_1 (paired) trimmed (paired) merged contig 21178 ORF 808..1182 (+1)	Maldo_seq21915	-		-	Y (0.637 | 1-52)	C	1	V5_BLAST_0.9SELF0.4OUT-REDO4-Cluster_61815	V5_UCLUSTfixed_0.90-Cluster_23439	-	-	-	-
ORF ERR493428_1 (paired) trimmed (paired) merged contig 21220 ORF complement(53..451) (+1)	Maldo_seq21920	MDP0000330858		-	Y (0.909 | 1-51)	C	1	V5_BLAST_0.9SELF0.4OUT-REDO4-Cluster_61817	V5_UCLUSTfixed_0.90-Cluster_56521	-	-	-	-
ORF ERR493428_1 (paired) trimmed (paired) merged contig 21221 ORF 1928..2305 (+1)	Maldo_seq21921	-		-	Y (0.948 | 1-52)	C	1	V5_BLAST_0.9SELF0.4OUT-REDO4-Cluster_61818	V5_UCLUSTfixed_0.90-Cluster_56521	-	-	-	-
ORF ERR493428_1 (paired) trimmed (paired) merged contig 21231 ORF complement(1613..2506) (+1)	Maldo_seq21922	MDP0000768255	F:GO:0008270; F:GO:0005515	F:GO:0005515	Y (0.961 | 1-21)	C	1	V5_BLAST_0.9SELF0.4OUT-REDO4-Cluster_61819	V5_UCLUSTfixed_0.90-Cluster_102936	-	-	-	-
ORF ERR493428_1 (paired) trimmed (paired) merged contig 21292 ORF 1072..1461 (+1)	Maldo_seq21926	-		-	Y (0.994 | 1-24)	C	1	V5_BLAST_0.9SELF0.4OUT-REDO4-Cluster_62413	V5_UCLUSTfixed_0.90-Cluster_56759	-	-	-	-
ORF ERR493428_1 (paired) trimmed (paired) merged contig 21305 ORF complement(850..1176) (+1)	Maldo_seq21928	-	F:GO:0008168; P:GO:0006364; P:GO:0032259	F:GO:0016740;P:GO:0006139	Y (0.996 | 1-21)	C	1	V5_BLAST_0.9SELF0.4OUT-REDO4-Cluster_61822	V5_UCLUSTfixed_0.90-Cluster_23441	-	-	-	-
ORF ERR493428_1 (paired) trimmed (paired) merged contig 21320 ORF 50..3376 (+1)	Maldo_seq21929	-		-	Y (0.772 | 1-45)	C	1	V5_BLAST_0.9SELF0.4OUT-REDO4-Cluster_160996	V5_UCLUSTfixed_0.90-Cluster_94986	-	UniqueCluster_454	-	X
ORF ERR493428_1 (paired) trimmed (paired) merged contig 21385 ORF 10..951 (+1)	Maldo_seq21932	-		-	Y (0.995 | 1-67)	C	1	V5_BLAST_0.9SELF0.4OUT-REDO4-Cluster_164305	V5_UCLUSTfixed_0.90-Cluster_97787	-	-	-	-
ORF ERR493428_1 (paired) trimmed (paired) merged contig 21397 ORF 61..1542 (+1)	Maldo_seq21935	MDP0000176820	P:GO:0055085; F:GO:0042626; C:GO:0016021; P:GO:0006810; F:GO:0005524; F:GO:0016887	F:GO:0000166;C:GO:0016020;P:GO:0006810;F:GO:0005215;F:GO:0016787	Y (0.99 | 1-66)	C	1	V5_BLAST_0.9SELF0.4OUT-REDO4-Cluster_164274	V5_UCLUSTfixed_0.90-Cluster_97751	-	-	-	-
ORF ERR493428_1 (paired) trimmed (paired) merged contig 21415 ORF 122..562 (+1)	Maldo_seq21937	MDP0000231692		-	Y (1.0 | 1-41)	C	1	V5_BLAST_0.9SELF0.4OUT-REDO4-Cluster_61823	V5_UCLUSTfixed_0.90-Cluster_58019	-	-	-	-
ORF ERR493428_1 (paired) trimmed (paired) merged contig 21425 ORF 480..803 (+1)	Maldo_seq21939	-		-	Y (0.982 | 1-45)	C	1	V5_BLAST_0.9SELF0.4OUT-REDO4-Cluster_61824	V5_UCLUSTfixed_0.90-Cluster_56522	-	-	-	-
ORF ERR493428_1 (paired) trimmed (paired) merged contig 21453 ORF 177..1019 (+1)	Maldo_seq21942	MDP0000643216		-	Y (0.984 | 1-25)	C	1	V5_BLAST_0.9SELF0.4OUT-REDO4-Cluster_163211	V5_UCLUSTfixed_0.90-Cluster_98924	-	-	-	-
ORF ERR493428_1 (paired) trimmed (paired) merged contig 21497 ORF 996..1298 (+1)	Maldo_seq21943	-		-	Y (0.843 | 1-33)	C	1	V5_BLAST_0.9SELF0.4OUT-REDO4-Cluster_61826	V5_UCLUSTfixed_0.90-Cluster_56523	-	-	-	-
ORF ERR493428_1 (paired) trimmed (paired) merged contig 21497 ORF complement(164..499) (+1)	Maldo_seq21944	-		-	Y (0.999 | 1-41)	C	1	V5_BLAST_0.9SELF0.4OUT-REDO4-Cluster_61827	V5_UCLUSTfixed_0.90-Cluster_56650	-	-	-	-
ORF ERR493428_1 (paired) trimmed (paired) merged contig 21500 ORF 84..929 (+1)	Maldo_seq21945	-	P:GO:0006412	P:GO:0006412	Y (0.999 | 1-30)	C	1	V5_BLAST_0.9SELF0.4OUT-REDO4-Cluster_166450	V5_UCLUSTfixed_0.90-Cluster_99745	-	-	-	-
ORF ERR493428_1 (paired) trimmed (paired) merged contig 21554 ORF 29..1234 (+1)	Maldo_seq21949	-	C:GO:0009570; P:GO:0009094; F:GO:0016597; F:GO:0047769; F:GO:0004664	F:GO:0003824;P:GO:0009058;P:GO:0044763;P:GO:0044711;F:GO:0005488;C:GO:0009536;P:GO:0009987	Y (0.999 | 1-51)	C	1	V5_BLAST_0.9SELF0.4OUT-REDO4-Cluster_170120	V5_UCLUSTfixed_0.90-Cluster_98154	-	-	-	-
ORF ERR493428_1 (paired) trimmed (paired) merged contig 21612 ORF complement(299..1426) (+1)	Maldo_seq21952	MDP0000163674		-	Y (0.987 | 1-35)	C	1	V5_BLAST_0.9SELF0.4OUT-REDO4-Cluster_164167	V5_UCLUSTfixed_0.90-Cluster_101014	-	-	-	-
ORF ERR493428_1 (paired) trimmed (paired) merged contig 21646 ORF complement(245..1717) (+1)	Maldo_seq21957	MDP0000200809		-	Y (1.0 | 1-50)	C	1	V5_BLAST_0.9SELF0.4OUT-REDO4-Cluster_157386	V5_UCLUSTfixed_0.90-Cluster_92112	-	-	-	-
ORF ERR493428_1 (paired) trimmed (paired) merged contig 21679 ORF 230..538 (+1)	Maldo_seq21960	-		-	Y (0.75 | 1-81)	C	1	V5_BLAST_0.9SELF0.4OUT-REDO4-Cluster_61828	V5_UCLUSTfixed_0.90-Cluster_23442	-	-	-	-
ORF ERR493428_1 (paired) trimmed (paired) merged contig 21679 ORF 60..1322 (+1)	Maldo_seq21961	-		-	Y (0.923 | 1-79)	C	1	V5_BLAST_0.9SELF0.4OUT-REDO4-Cluster_164078	V5_UCLUSTfixed_0.90-Cluster_97568	-	-	-	-
ORF ERR493428_1 (paired) trimmed (paired) merged contig 21690 ORF 74..391 (+1)	Maldo_seq21962	-		-	Y (0.988 | 1-30)	C	1	V5_BLAST_0.9SELF0.4OUT-REDO4-Cluster_61829	V5_UCLUSTfixed_0.90-Cluster_56692	-	-	-	-
ORF ERR493428_1 (paired) trimmed (paired) merged contig 21797 ORF 284..1270 (+1)	Maldo_seq21970	MDP0000757787		-	Y (0.995 | 1-41)	C	1	V5_BLAST_0.9SELF0.4OUT-REDO4-Cluster_163096	V5_UCLUSTfixed_0.90-Cluster_96523	-	-	-	-
ORF ERR493428_1 (paired) trimmed (paired) merged contig 21797 ORF complement(628..1218) (+1)	Maldo_seq21971	-		-	Y (0.998 | 1-77)	C	1	V5_BLAST_0.9SELF0.4OUT-REDO4-Cluster_61830	V5_UCLUSTfixed_0.90-Cluster_56524	-	-	-	-
ORF ERR493428_1 (paired) trimmed (paired) merged contig 21819 ORF complement(210..938) (+1)	Maldo_seq21973	-	F:GO:0003746; C:GO:0005737; P:GO:0006414	C:GO:0005737;F:GO:0008135	Y (1.0 | 1-51)	C	1	V5_BLAST_0.9SELF0.4OUT-REDO4-Cluster_164203	V5_UCLUSTfixed_0.90-Cluster_97679	-	-	-	-
ORF ERR493428_1 (paired) trimmed (paired) merged contig 21835 ORF 181..1740 (+1)	Maldo_seq21975	MDP0000831937	F:GO:0016987; P:GO:0006355; P:GO:0006352; F:GO:0003700; F:GO:0003677	F:GO:0003677;F:GO:0003700;P:GO:0009058;P:GO:0006139	Y (0.999 | 1-35)	C	1	V5_BLAST_0.9SELF0.4OUT-REDO4-Cluster_163102	V5_UCLUSTfixed_0.90-Cluster_96531	-	-	-	-
ORF ERR493428_1 (paired) trimmed (paired) merged contig 21891 ORF complement(420..1664) (+1)	Maldo_seq21977	-	P:GO:0051013; C:GO:0008352; C:GO:0005874; F:GO:0008017	C:GO:0005856;F:GO:0005515;C:GO:0005737;P:GO:0009987	Y (0.996 | 1-24)	C	1	V5_BLAST_0.9SELF0.4OUT-REDO4-Cluster_164735	V5_UCLUSTfixed_0.90-Cluster_85531	-	-	UniqueCluster_3041	X
ORF ERR493428_1 (paired) trimmed (paired) merged contig 21934 ORF 5528..5830 (+1)	Maldo_seq21983	-		-	Y (1.0 | 1-35)	C	1	V5_BLAST_0.9SELF0.4OUT-REDO4-Cluster_61831	V5_UCLUSTfixed_0.90-Cluster_56525	-	-	-	-
ORF ERR493428_1 (paired) trimmed (paired) merged contig 21958 ORF complement(1665..2405) (+1)	Maldo_seq21987	MDP0000310683		-	Y (0.999 | 1-51)	C	1	V5_BLAST_0.9SELF0.4OUT-REDO4-Cluster_164541	V5_UCLUSTfixed_0.90-Cluster_98906	-	-	-	-
ORF ERR493428_1 (paired) trimmed (paired) merged contig 21962 ORF 98..754 (+1)	Maldo_seq21988	MDP0000717056		-	Y (0.981 | 1-42)	C	1	V5_BLAST_0.9SELF0.4OUT-REDO4-Cluster_165762	V5_UCLUSTfixed_0.90-Cluster_99120	-	-	-	-
ORF ERR493428_1 (paired) trimmed (paired) merged contig 21988 ORF complement(389..1465) (+1)	Maldo_seq21991	-	F:GO:0008168; P:GO:0032259	P:GO:0008152;F:GO:0016740	Y (0.997 | 1-41)	C	1	V5_BLAST_0.9SELF0.4OUT-REDO4-Cluster_163659	V5_UCLUSTfixed_0.90-Cluster_97113	-	-	-	-
ORF ERR493428_1 (paired) trimmed (paired) merged contig 22037 ORF complement(1281..1673) (+1)	Maldo_seq21992	-		-	Y (0.988 | 1-91)	C	1	V5_BLAST_0.9SELF0.4OUT-REDO4-Cluster_61833	V5_UCLUSTfixed_0.90-Cluster_56591	-	-	-	-
ORF ERR493428_1 (paired) trimmed (paired) merged contig 22073 ORF complement(426..1427) (+1)	Maldo_seq21995	MDP0000296211		-	Y (0.928 | 1-33)	C	1	V5_BLAST_0.9SELF0.4OUT-REDO4-Cluster_169032	V5_UCLUSTfixed_0.90-Cluster_87102	-	-	-	-
ORF ERR493428_1 (paired) trimmed (paired) merged contig 22085 ORF 1022..1459 (+1)	Maldo_seq21997	-		-	Y (0.95 | 1-34)	C	1	V5_BLAST_0.9SELF0.4OUT-REDO4-Cluster_61834	V5_UCLUSTfixed_0.90-Cluster_23443	-	-	-	-
ORF ERR493428_1 (paired) trimmed (paired) merged contig 22087 ORF 345..2393 (+1)	Maldo_seq21998	-	P:GO:0008283; P:GO:0016579; P:GO:0048364; P:GO:1901000; F:GO:0046872; P:GO:0009908; P:GO:0048366; C:GO:0016021; F:GO:0036459; P:GO:0006511	P:GO:0009628;P:GO:0009056;P:GO:0009908;C:GO:0016020;P:GO:0006464;F:GO:0005488;P:GO:0006950;F:GO:0016787	Y (0.874 | 1-31)	C	1	V5_BLAST_0.9SELF0.4OUT-REDO4-Cluster_170866	V5_UCLUSTfixed_0.90-Cluster_103393	-	UniqueCluster_312	-	X
ORF ERR493428_1 (paired) trimmed (paired) merged contig 22088 ORF 457..3159 (+1)	Maldo_seq21999	-		-	Y (0.761 | 1-62)	C	1	V5_BLAST_0.9SELF0.4OUT-REDO4-Cluster_163313	V5_UCLUSTfixed_0.90-Cluster_97218	-	-	-	-
ORF ERR493428_1 (paired) trimmed (paired) merged contig 22096 ORF 407..1087 (+1)	Maldo_seq22001	-		-	Y (0.733 | 1-50)	C	1	V5_BLAST_0.9SELF0.4OUT-REDO4-Cluster_61835	V5_UCLUSTfixed_0.90-Cluster_74220	-	UniqueCluster_2440	-	X
ORF ERR493428_1 (paired) trimmed (paired) merged contig 22116 ORF complement(769..2898) (+1)	Maldo_seq22003	MDP0000313879		-	Y (1.0 | 1-41)	C	1	V5_BLAST_0.9SELF0.4OUT-REDO4-Cluster_170694	V5_UCLUSTfixed_0.90-Cluster_103259	-	-	-	-
ORF ERR493428_1 (paired) trimmed (paired) merged contig 22224 ORF 41..751 (+1)	Maldo_seq22010	MDP0000197580		-	Y (0.997 | 1-27)	C	1	V5_BLAST_0.9SELF0.4OUT-REDO4-Cluster_163123	V5_UCLUSTfixed_0.90-Cluster_96547	-	-	-	-
ORF ERR493428_1 (paired) trimmed (paired) merged contig 22225 ORF 90..800 (+1)	Maldo_seq22011	-		-	Y (1.0 | 1-26)	C	1	V5_BLAST_0.9SELF0.4OUT-REDO4-Cluster_163123	V5_UCLUSTfixed_0.90-Cluster_96547	-	-	-	-
ORF ERR493428_1 (paired) trimmed (paired) merged contig 22262 ORF complement(707..1399) (+1)	Maldo_seq22016	-		-	Y (0.899 | 1-37)	C	1	V5_BLAST_0.9SELF0.4OUT-REDO4-Cluster_61836	V5_UCLUSTfixed_0.90-Cluster_56631	-	-	-	-
ORF ERR493428_1 (paired) trimmed (paired) merged contig 22271 ORF 1792..2187 (+1)	Maldo_seq22018	-		-	Y (0.991 | 1-59)	C	1	V5_BLAST_0.9SELF0.4OUT-REDO4-Cluster_62490	V5_UCLUSTfixed_0.90-Cluster_56788	-	-	-	-
ORF ERR493428_1 (paired) trimmed (paired) merged contig 22274 ORF 1646..1948 (+1)	Maldo_seq22020	-		-	Y (0.999 | 1-24)	C	1	V5_BLAST_0.9SELF0.4OUT-REDO4-Cluster_61838	V5_UCLUSTfixed_0.90-Cluster_56530	-	-	-	-
ORF ERR493428_1 (paired) trimmed (paired) merged contig 22408 ORF complement(822..1166) (+1)	Maldo_seq22026	-		-	Y (0.992 | 1-52)	C	1	V5_BLAST_0.9SELF0.4OUT-REDO4-Cluster_61840	V5_UCLUSTfixed_0.90-Cluster_56702	-	-	-	-
ORF ERR493428_1 (paired) trimmed (paired) merged contig 22421 ORF 239..1348 (+1)	Maldo_seq22027	-	F:GO:0016791; P:GO:0016311	P:GO:0008152;P:GO:0009987;F:GO:0016787	Y (0.996 | 1-38)	C	1	V5_BLAST_0.9SELF0.4OUT-REDO4-Cluster_161664	V5_UCLUSTfixed_0.90-Cluster_85879	-	-	-	-
ORF ERR493428_1 (paired) trimmed (paired) merged contig 22421 ORF complement(190..549) (+1)	Maldo_seq22028	-		-	Y (0.984 | 1-30)	C	1	V5_BLAST_0.9SELF0.4OUT-REDO4-Cluster_61841	V5_UCLUSTfixed_0.90-Cluster_56527	-	-	-	-
ORF ERR493428_1 (paired) trimmed (paired) merged contig 22422 ORF 163..1290 (+1)	Maldo_seq22029	-	F:GO:0016791; P:GO:0016311	P:GO:0008152;P:GO:0009987;F:GO:0016787	Y (0.989 | 1-40)	C	1	V5_BLAST_0.9SELF0.4OUT-REDO4-Cluster_161664	V5_UCLUSTfixed_0.90-Cluster_85879	-	-	-	-
ORF ERR493428_1 (paired) trimmed (paired) merged contig 22422 ORF complement(105..518) (+1)	Maldo_seq22030	-		-	Y (0.972 | 1-51)	C	1	V5_BLAST_0.9SELF0.4OUT-REDO4-Cluster_61842	V5_UCLUSTfixed_0.90-Cluster_56527	-	-	-	-
ORF ERR493428_1 (paired) trimmed (paired) merged contig 22430 ORF complement(533..1828) (+1)	Maldo_seq22032	-	C:GO:0016021; P:GO:0051205	C:GO:0016020;P:GO:0016043	Y (0.991 | 1-22)	C	1	V5_BLAST_0.9SELF0.4OUT-REDO4-Cluster_169046	V5_UCLUSTfixed_0.90-Cluster_101862	-	UniqueCluster_2049	-	X
ORF ERR493428_1 (paired) trimmed (paired) merged contig 22440 ORF complement(335..1300) (+1)	Maldo_seq22035	MDP0000810488		-	Y (0.876 | 1-41)	C	1	V5_BLAST_0.9SELF0.4OUT-REDO4-Cluster_162589	V5_UCLUSTfixed_0.90-Cluster_96011	-	-	-	-
ORF ERR493428_1 (paired) trimmed (paired) merged contig 22453 ORF 22..1824 (+1)	Maldo_seq22037	MDP0000221498	P:GO:0055114; F:GO:0004097; F:GO:0016491; P:GO:0008152	F:GO:0003824;P:GO:0008152;P:GO:0044710	Y (0.998 | 1-52)	C	1	V5_BLAST_0.9SELF0.4OUT-REDO4-Cluster_167018	V5_UCLUSTfixed_0.90-Cluster_100222	-	-	-	-
ORF ERR493428_1 (paired) trimmed (paired) merged contig 22476 ORF 214..1362 (+1)	Maldo_seq22038	-	C:GO:0005739; F:GO:0003690; P:GO:0006355	F:GO:0003677;C:GO:0005739;P:GO:0009058;P:GO:0006139	Y (0.839 | 1-47)	C	1	V5_BLAST_0.9SELF0.4OUT-REDO4-Cluster_163241	V5_UCLUSTfixed_0.90-Cluster_96675	-	-	UniqueCluster_969	X
ORF ERR493428_1 (paired) trimmed (paired) merged contig 22498 ORF complement(61..540) (+1)	Maldo_seq22039	-		-	Y (0.995 | 1-25)	C	1	V5_BLAST_0.9SELF0.4OUT-REDO4-Cluster_61843	V5_UCLUSTfixed_0.90-Cluster_56528	-	-	-	-
ORF ERR493428_1 (paired) trimmed (paired) merged contig 22543 ORF 584..1171 (+1)	Maldo_seq22042	-		-	Y (0.997 | 1-27)	C	1	V5_BLAST_0.9SELF0.4OUT-REDO4-Cluster_61844	V5_UCLUSTfixed_0.90-Cluster_56529	-	-	-	-
ORF ERR493428_1 (paired) trimmed (paired) merged contig 22547 ORF complement(105..482) (+1)	Maldo_seq22043	-		-	Y (0.996 | 1-41)	C	1	V5_BLAST_0.9SELF0.4OUT-REDO4-Cluster_61845	V5_UCLUSTfixed_0.90-Cluster_56530	-	-	-	-
ORF ERR493428_1 (paired) trimmed (paired) merged contig 22599 ORF complement(258..623) (+1)	Maldo_seq22048	-		-	Y (0.999 | 1-41)	C	1	V5_BLAST_0.9SELF0.4OUT-REDO4-Cluster_62077	V5_UCLUSTfixed_0.90-Cluster_56625	-	-	-	-
ORF ERR493428_1 (paired) trimmed (paired) merged contig 22624 ORF complement(1113..1850) (+1)	Maldo_seq22049	-		-	Y (0.855 | 1-33)	C	1	V5_BLAST_0.9SELF0.4OUT-REDO4-Cluster_164270	V5_UCLUSTfixed_0.90-Cluster_97745	-	-	-	-
ORF ERR493428_1 (paired) trimmed (paired) merged contig 22628 ORF complement(192..1493) (+1)	Maldo_seq22052	-		-	Y (1.0 | 1-23)	C	1	V5_BLAST_0.9SELF0.4OUT-REDO4-Cluster_162635	V5_UCLUSTfixed_0.90-Cluster_95914	-	-	-	-
ORF ERR493428_1 (paired) trimmed (paired) merged contig 22651 ORF 3478..3792 (+1)	Maldo_seq22054	-		-	Y (0.99 | 1-26)	C	1	V5_BLAST_0.9SELF0.4OUT-REDO4-Cluster_62118	V5_UCLUSTfixed_0.90-Cluster_56637	-	-	-	-
ORF ERR493428_1 (paired) trimmed (paired) merged contig 22660 ORF complement(653..1123) (+1)	Maldo_seq22055	MDP0000196387		-	Y (0.999 | 1-61)	C	1	V5_BLAST_0.9SELF0.4OUT-REDO4-Cluster_164209	V5_UCLUSTfixed_0.90-Cluster_73273	-	-	-	-
ORF ERR493428_1 (paired) trimmed (paired) merged contig 22682 ORF complement(560..871) (+1)	Maldo_seq22056	-		-	Y (0.984 | 1-22)	C	1	V5_BLAST_0.9SELF0.4OUT-REDO4-Cluster_61846	V5_UCLUSTfixed_0.90-Cluster_23445	-	-	-	-
ORF ERR493428_1 (paired) trimmed (paired) merged contig 22696 ORF 207..1046 (+1)	Maldo_seq22057	MDP0000486277		-	Y (0.778 | 1-41)	C	1	V5_BLAST_0.9SELF0.4OUT-REDO4-Cluster_168154	V5_UCLUSTfixed_0.90-Cluster_97803	-	-	-	-
ORF ERR493428_1 (paired) trimmed (paired) merged contig 22700 ORF 180..1106 (+1)	Maldo_seq22059	MDP0000251022		-	Y (1.0 | 1-21)	C	1	V5_BLAST_0.9SELF0.4OUT-REDO4-Cluster_164405	V5_UCLUSTfixed_0.90-Cluster_97888	-	-	-	-
ORF ERR493428_1 (paired) trimmed (paired) merged contig 22729 ORF complement(791..1309) (+1)	Maldo_seq22061	-		-	Y (0.956 | 1-62)	C	1	V5_BLAST_0.9SELF0.4OUT-REDO4-Cluster_61847	V5_UCLUSTfixed_0.90-Cluster_56746	-	-	-	-
ORF ERR493428_1 (paired) trimmed (paired) merged contig 22752 ORF complement(331..1005) (+1)	Maldo_seq22063	-	C:GO:0016021	C:GO:0016020	Y (0.941 | 1-42)	C	1	V5_BLAST_0.9SELF0.4OUT-REDO4-Cluster_169542	V5_UCLUSTfixed_0.90-Cluster_97528	-	-	-	-
ORF ERR493428_1 (paired) trimmed (paired) merged contig 22776 ORF complement(467..2056) (+1)	Maldo_seq22067	-	P:GO:0001522; F:GO:0003723; F:GO:0009982	F:GO:0003723;F:GO:0003824;P:GO:0006139	Y (0.999 | 1-71)	C	1	V5_BLAST_0.9SELF0.4OUT-REDO4-Cluster_169818	V5_UCLUSTfixed_0.90-Cluster_102524	-	-	-	-
ORF ERR493428_1 (paired) trimmed (paired) merged contig 22794 ORF complement(576..3095) (+1)	Maldo_seq22068	-	F:GO:0005524; F:GO:0004672; P:GO:0006468	F:GO:0000166;P:GO:0006464;F:GO:0016301	Y (1.0 | 1-41)	C	1	V5_BLAST_0.9SELF0.4OUT-REDO4-Cluster_162771	V5_UCLUSTfixed_0.90-Cluster_96192	-	-	-	-
ORF ERR493428_1 (paired) trimmed (paired) merged contig 22810 ORF complement(1244..1645) (+1)	Maldo_seq22070	-		-	Y (0.978 | 1-21)	C	1	V5_BLAST_0.9SELF0.4OUT-REDO4-Cluster_61848	V5_UCLUSTfixed_0.90-Cluster_56531	-	-	-	-
ORF ERR493428_1 (paired) trimmed (paired) merged contig 22873 ORF 162..1325 (+1)	Maldo_seq22075	MDP0000127313	F:GO:0003676	F:GO:0003676	Y (1.0 | 1-61)	C	1	V5_BLAST_0.9SELF0.4OUT-REDO4-Cluster_163857	V5_UCLUSTfixed_0.90-Cluster_97326	-	-	-	-
ORF ERR493428_1 (paired) trimmed (paired) merged contig 22912 ORF complement(407..958) (+1)	Maldo_seq22077	MDP0000686610	F:GO:0046872	F:GO:0005488	Y (0.896 | 1-36)	C	1	V5_BLAST_0.9SELF0.4OUT-REDO4-Cluster_169804	V5_UCLUSTfixed_0.90-Cluster_96084	-	-	-	-
ORF ERR493428_1 (paired) trimmed (paired) merged contig 22968 ORF 925..1428 (+1)	Maldo_seq22078	-		-	Y (0.982 | 1-75)	C	1	V5_BLAST_0.9SELF0.4OUT-REDO4-Cluster_61849	V5_UCLUSTfixed_0.90-Cluster_57554	-	-	-	-
ORF ERR493428_1 (paired) trimmed (paired) merged contig 23010 ORF complement(1555..2112) (+1)	Maldo_seq22085	-		-	Y (0.837 | 1-22)	C	1	V5_BLAST_0.9SELF0.4OUT-REDO4-Cluster_62091	V5_UCLUSTfixed_0.90-Cluster_57057	-	-	-	-
ORF ERR493428_1 (paired) trimmed (paired) merged contig 23024 ORF 196..501 (+1)	Maldo_seq22087	-		-	Y (0.999 | 1-41)	C	1	V5_BLAST_0.9SELF0.4OUT-REDO4-Cluster_61851	V5_UCLUSTfixed_0.90-Cluster_56532	-	-	-	-
ORF ERR493428_1 (paired) trimmed (paired) merged contig 23246 ORF 62..2539 (+1)	Maldo_seq22098	MDP0000304188	F:GO:0030983; P:GO:0006298; F:GO:0005524	F:GO:0000166;F:GO:0003677;P:GO:0006259;P:GO:0006950	Y (0.999 | 1-41)	C	1	V5_BLAST_0.9SELF0.4OUT-REDO4-Cluster_163107	V5_UCLUSTfixed_0.90-Cluster_96536	-	-	-	-
ORF ERR493428_1 (paired) trimmed (paired) merged contig 23256 ORF complement(665..1021) (+1)	Maldo_seq22099	-		-	Y (0.969 | 1-80)	C	1	V5_BLAST_0.9SELF0.4OUT-REDO4-Cluster_61855	V5_UCLUSTfixed_0.90-Cluster_56592	-	-	-	-
ORF ERR493428_1 (paired) trimmed (paired) merged contig 23257 ORF 43..1551 (+1)	Maldo_seq22100	MDP0000592682		-	Y (1.0 | 1-23)	C	1	V5_BLAST_0.9SELF0.4OUT-REDO4-Cluster_165970	V5_UCLUSTfixed_0.90-Cluster_99297	-	-	-	-
ORF ERR493428_1 (paired) trimmed (paired) merged contig 23269 ORF 18..3545 (+1)	Maldo_seq22101	-	C:GO:0009570; F:GO:0003676; F:GO:0005524; C:GO:0010494; P:GO:0009793; F:GO:0004386; P:GO:0016441; P:GO:0010497	F:GO:0003676;F:GO:0000166;P:GO:0009790;P:GO:0009791;P:GO:0044763;P:GO:0006810;C:GO:0009536;P:GO:0000003;P:GO:0009987;P:GO:0040029;F:GO:0016787	Y (0.994 | 1-59)	C	1	V5_BLAST_0.9SELF0.4OUT-REDO4-Cluster_169795	V5_UCLUSTfixed_0.90-Cluster_98095	-	-	-	-
ORF ERR493428_1 (paired) trimmed (paired) merged contig 23322 ORF complement(646..4131) (+1)	Maldo_seq22103	-	P:GO:0006517; F:GO:0004559; F:GO:0008270; P:GO:0006491; C:GO:0016021; P:GO:0006013; C:GO:0000139; F:GO:0030246	P:GO:0005975;C:GO:0016020;P:GO:0006464;C:GO:0005794;F:GO:0030246;F:GO:0016787;P:GO:0044723	Y (0.686 | 1-42)	C	1	V5_BLAST_0.9SELF0.4OUT-REDO4-Cluster_165198	V5_UCLUSTfixed_0.90-Cluster_98622	-	-	-	-
ORF ERR493428_1 (paired) trimmed (paired) merged contig 23336 ORF complement(246..2183) (+1)	Maldo_seq22104	-	F:GO:0005488	F:GO:0005488	Y (0.852 | 1-42)	C	1	V5_BLAST_0.9SELF0.4OUT-REDO4-Cluster_163232	V5_UCLUSTfixed_0.90-Cluster_96291	-	UniqueCluster_958	-	X
ORF ERR493428_1 (paired) trimmed (paired) merged contig 23372 ORF complement(832..3312) (+1)	Maldo_seq22106	-	F:GO:0003676; F:GO:0005524; F:GO:0004386	F:GO:0003676;F:GO:0000166;F:GO:0016787	Y (0.997 | 1-39)	C	1	V5_BLAST_0.9SELF0.4OUT-REDO4-Cluster_164579	V5_UCLUSTfixed_0.90-Cluster_96350	-	-	-	-
ORF ERR493428_1 (paired) trimmed (paired) merged contig 23394 ORF complement(129..599) (+1)	Maldo_seq22108	-		-	Y (0.998 | 1-41)	C	1	V5_BLAST_0.9SELF0.4OUT-REDO4-Cluster_61857	V5_UCLUSTfixed_0.90-Cluster_57076	-	-	-	-
ORF ERR493428_1 (paired) trimmed (paired) merged contig 23403 ORF 141..959 (+1)	Maldo_seq22111	-		-	Y (0.988 | 1-71)	C	1	V5_BLAST_0.9SELF0.4OUT-REDO4-Cluster_170034	V5_UCLUSTfixed_0.90-Cluster_96269	-	-	-	-
ORF ERR493428_1 (paired) trimmed (paired) merged contig 23430 ORF 135..1874 (+1)	Maldo_seq22115	-	C:GO:0009570; F:GO:0016833; F:GO:0000107; P:GO:0000105	P:GO:0009058;P:GO:0044763;F:GO:0016740;P:GO:0044711;C:GO:0009536;P:GO:0009987	Y (1.0 | 1-41)	C	1	V5_BLAST_0.9SELF0.4OUT-REDO4-Cluster_165674	V5_UCLUSTfixed_0.90-Cluster_92615	-	-	-	-
ORF ERR493428_1 (paired) trimmed (paired) merged contig 23461 ORF 732..1604 (+1)	Maldo_seq22119	-	P:GO:0046274; F:GO:0005507; C:GO:0048046; P:GO:0055114; F:GO:0052716	P:GO:0019748;P:GO:0009056;F:GO:0003824;P:GO:0044763;F:GO:0005488;C:GO:0005576;P:GO:0009987;P:GO:0044712	Y (0.639 | 1-72)	C	1	V5_BLAST_0.9SELF0.4OUT-REDO4-Cluster_61859	V5_UCLUSTfixed_0.90-Cluster_103465	-	-	-	-
ORF ERR493428_1 (paired) trimmed (paired) merged contig 23468 ORF 1612..2553 (+1)	Maldo_seq22120	MDP0000296586		-	Y (1.0 | 1-33)	C	1	V5_BLAST_0.9SELF0.4OUT-REDO4-Cluster_163570	V5_UCLUSTfixed_0.90-Cluster_73304	-	-	-	-
ORF ERR493428_1 (paired) trimmed (paired) merged contig 23480 ORF complement(420..734) (+1)	Maldo_seq22122	-		-	Y (0.984 | 1-25)	C	1	V5_BLAST_0.9SELF0.4OUT-REDO4-Cluster_61943	V5_UCLUSTfixed_0.90-Cluster_56568	-	-	-	-
ORF ERR493428_1 (paired) trimmed (paired) merged contig 23596 ORF complement(475..795) (+1)	Maldo_seq22129	-		-	Y (0.976 | 1-35)	C	1	V5_BLAST_0.9SELF0.4OUT-REDO4-Cluster_62411	V5_UCLUSTfixed_0.90-Cluster_56758	-	-	-	-
ORF ERR493428_1 (paired) trimmed (paired) merged contig 23608 ORF complement(541..1545) (+1)	Maldo_seq22131	MDP0000231307	P:GO:0055114; P:GO:0006788; F:GO:0004392	P:GO:0009056;F:GO:0003824;P:GO:0044763;P:GO:0009987	Y (0.995 | 1-52)	C	1	V5_BLAST_0.9SELF0.4OUT-REDO4-Cluster_157539	V5_UCLUSTfixed_0.90-Cluster_92303	-	-	-	-
ORF ERR493428_1 (paired) trimmed (paired) merged contig 23634 ORF complement(838..1269) (+1)	Maldo_seq22133	-		-	Y (0.854 | 1-38)	C	1	V5_BLAST_0.9SELF0.4OUT-REDO4-Cluster_61862	V5_UCLUSTfixed_0.90-Cluster_56536	-	-	-	-
ORF ERR493428_1 (paired) trimmed (paired) merged contig 23647 ORF complement(304..609) (+1)	Maldo_seq22134	-		-	Y (0.996 | 1-50)	C	1	V5_BLAST_0.9SELF0.4OUT-REDO4-Cluster_61863	V5_UCLUSTfixed_0.90-Cluster_56537	-	-	-	-
ORF ERR493428_1 (paired) trimmed (paired) merged contig 23664 ORF 222..839 (+1)	Maldo_seq22136	MDP0000283768	P:GO:0005975; F:GO:0004553; P:GO:0008152; F:GO:0003824	P:GO:0005975;F:GO:0016787	Y (0.999 | 1-21)	C	1	V5_BLAST_0.9SELF0.4OUT-REDO4-Cluster_61864	V5_UCLUSTfixed_0.90-Cluster_23448	-	-	-	-
ORF ERR493428_1 (paired) trimmed (paired) merged contig 23735 ORF complement(189..1343) (+1)	Maldo_seq22139	-	F:GO:0010181; F:GO:0016491; P:GO:0055114	F:GO:0000166;F:GO:0003824;P:GO:0008152;P:GO:0044710	Y (0.997 | 1-51)	C	1	V5_BLAST_0.9SELF0.4OUT-REDO4-Cluster_170624	V5_UCLUSTfixed_0.90-Cluster_103200	-	-	-	-
ORF ERR493428_1 (paired) trimmed (paired) merged contig 23779 ORF complement(689..1447) (+1)	Maldo_seq22145	-		-	Y (0.777 | 1-78)	C	1	V5_BLAST_0.9SELF0.4OUT-REDO4-Cluster_61868	V5_UCLUSTfixed_0.90-Cluster_56539	-	-	-	-
ORF ERR493428_1 (paired) trimmed (paired) merged contig 23866 ORF 24..929 (+1)	Maldo_seq22153	MDP0000193810		-	Y (0.996 | 1-41)	C	1	V5_BLAST_0.9SELF0.4OUT-REDO4-Cluster_162950	V5_UCLUSTfixed_0.90-Cluster_96376	-	-	-	-
ORF ERR493428_1 (paired) trimmed (paired) merged contig 23996 ORF complement(536..2830) (+1)	Maldo_seq22157	MDP0000275731		-	Y (0.985 | 1-21)	C	1	V5_BLAST_0.9SELF0.4OUT-REDO4-Cluster_162465	V5_UCLUSTfixed_0.90-Cluster_95879	-	-	-	-
ORF ERR493428_1 (paired) trimmed (paired) merged contig 24003 ORF 159..947 (+1)	Maldo_seq22158	-	C:GO:0009570; F:GO:0008199; F:GO:0004322; P:GO:0000302; P:GO:0009735; C:GO:0009535; P:GO:0006879; P:GO:0009617; P:GO:0009908; P:GO:0006826; P:GO:0048366; C:GO:0005739; P:GO:0015979; P:GO:0055114	P:GO:0019725;F:GO:0005488;P:GO:0006810;C:GO:0009536;P:GO:0006950;C:GO:0009579;P:GO:0009607;P:GO:0009605;F:GO:0003824;P:GO:0009908;P:GO:0009719;C:GO:0016020;C:GO:0005739;P:GO:0015979	Y (0.982 | 1-46)	C	1	V5_BLAST_0.9SELF0.4OUT-REDO4-Cluster_164195	V5_UCLUSTfixed_0.90-Cluster_102871	-	-	-	-
ORF ERR493428_1 (paired) trimmed (paired) merged contig 24010 ORF 1746..2099 (+1)	Maldo_seq22160	-		-	Y (1.0 | 1-36)	C	1	V5_BLAST_0.9SELF0.4OUT-REDO4-Cluster_61872	V5_UCLUSTfixed_0.90-Cluster_57154	-	-	-	-
ORF ERR493428_1 (paired) trimmed (paired) merged contig 24026 ORF 503..904 (+1)	Maldo_seq22163	-		-	Y (0.876 | 1-42)	C	1	V5_BLAST_0.9SELF0.4OUT-REDO4-Cluster_61874	V5_UCLUSTfixed_0.90-Cluster_56541	-	-	-	-
ORF ERR493428_1 (paired) trimmed (paired) merged contig 24031 ORF 141..3152 (+1)	Maldo_seq22165	-		-	Y (0.873 | 1-36)	C	1	V5_BLAST_0.9SELF0.4OUT-REDO4-Cluster_163264	V5_UCLUSTfixed_0.90-Cluster_96698	-	-	-	-
ORF ERR493428_1 (paired) trimmed (paired) merged contig 24086 ORF complement(49..1671) (+1)	Maldo_seq22168	MDP0000267248	P:GO:0006096; F:GO:0003872	P:GO:0005975;P:GO:0006091;P:GO:0009056;P:GO:0006139;F:GO:0016301;P:GO:0044712;P:GO:0044723	Y (0.984 | 1-69)	C	1	V5_BLAST_0.9SELF0.4OUT-REDO4-Cluster_170676	V5_UCLUSTfixed_0.90-Cluster_101189	-	-	-	-
ORF ERR493428_1 (paired) trimmed (paired) merged contig 24088 ORF 99..812 (+1)	Maldo_seq22170	MDP0000199849		-	Y (1.0 | 1-61)	C	1	V5_BLAST_0.9SELF0.4OUT-REDO4-Cluster_164290	V5_UCLUSTfixed_0.90-Cluster_59742	-	-	-	-
ORF ERR493428_1 (paired) trimmed (paired) merged contig 24089 ORF 86..811 (+1)	Maldo_seq22171	-		-	Y (0.999 | 1-51)	C	1	V5_BLAST_0.9SELF0.4OUT-REDO4-Cluster_164290	V5_UCLUSTfixed_0.90-Cluster_59742	-	-	-	-
ORF ERR493428_1 (paired) trimmed (paired) merged contig 24091 ORF 744..1097 (+1)	Maldo_seq22172	-		-	Y (0.839 | 1-25)	C	1	V5_BLAST_0.9SELF0.4OUT-REDO4-Cluster_61875	V5_UCLUSTfixed_0.90-Cluster_56542	-	-	-	-
ORF ERR493428_1 (paired) trimmed (paired) merged contig 24110 ORF complement(204..959) (+1)	Maldo_seq22174	-		-	Y (0.999 | 1-47)	C	1	V5_BLAST_0.9SELF0.4OUT-REDO4-Cluster_163020	V5_UCLUSTfixed_0.90-Cluster_96454	-	-	-	-
ORF ERR493428_1 (paired) trimmed (paired) merged contig 24236 ORF 212..661 (+1)	Maldo_seq22179	MDP0000246484		-	Y (0.968 | 1-21)	C	1	V5_BLAST_0.9SELF0.4OUT-REDO4-Cluster_166505	V5_UCLUSTfixed_0.90-Cluster_99561	-	-	-	-
ORF ERR493428_1 (paired) trimmed (paired) merged contig 24242 ORF 46..726 (+1)	Maldo_seq22181	-	C:GO:0009543; C:GO:0009535	C:GO:0016020;C:GO:0009536;C:GO:0009579	Y (1.0 | 1-31)	C	1	V5_BLAST_0.9SELF0.4OUT-REDO4-Cluster_162759	V5_UCLUSTfixed_0.90-Cluster_96182	-	-	-	-
ORF ERR493428_1 (paired) trimmed (paired) merged contig 24272 ORF 20..763 (+1)	Maldo_seq22184	MDP0000173566		-	Y (0.938 | 1-22)	C	1	V5_BLAST_0.9SELF0.4OUT-REDO4-Cluster_166119	V5_UCLUSTfixed_0.90-Cluster_96869	-	-	-	-
ORF ERR493428_1 (paired) trimmed (paired) merged contig 24285 ORF complement(259..1191) (+1)	Maldo_seq22186	MDP0000258605		-	Y (1.0 | 1-41)	C	1	V5_BLAST_0.9SELF0.4OUT-REDO4-Cluster_164031	V5_UCLUSTfixed_0.90-Cluster_97520	-	-	-	-
ORF ERR493428_1 (paired) trimmed (paired) merged contig 24297 ORF 55..1812 (+1)	Maldo_seq22189	MDP0000227454	F:GO:0005515; P:GO:0006468; F:GO:0005524; F:GO:0004672	F:GO:0000166;F:GO:0005515;P:GO:0006464;F:GO:0016301	Y (0.983 | 1-32)	C	1	V5_BLAST_0.9SELF0.4OUT-REDO4-Cluster_61877	V5_UCLUSTfixed_0.90-Cluster_102094	-	UniqueCluster_2893	-	X
ORF ERR493428_1 (paired) trimmed (paired) merged contig 24353 ORF complement(253..1536) (+1)	Maldo_seq22193	MDP0000184157	F:GO:0005515	F:GO:0005515	Y (0.841 | 1-62)	C	1	V5_BLAST_0.9SELF0.4OUT-REDO4-Cluster_164704	V5_UCLUSTfixed_0.90-Cluster_93269	-	-	UniqueCluster_2058	X
ORF ERR493428_1 (paired) trimmed (paired) merged contig 24376 ORF complement(58..954) (+1)	Maldo_seq22194	-	F:GO:0000166; F:GO:0003676	F:GO:0000166;F:GO:0003676	Y (0.999 | 1-65)	C	1	V5_BLAST_0.9SELF0.4OUT-REDO4-Cluster_163524	V5_UCLUSTfixed_0.90-Cluster_96968	-	-	-	-
ORF ERR493428_1 (paired) trimmed (paired) merged contig 24427 ORF 222..695 (+1)	Maldo_seq22196	MDP0000531030		-	Y (0.992 | 1-45)	C	1	V5_BLAST_0.9SELF0.4OUT-REDO4-Cluster_162381	V5_UCLUSTfixed_0.90-Cluster_79367	-	-	-	-
ORF ERR493428_1 (paired) trimmed (paired) merged contig 24488 ORF 44..385 (+1)	Maldo_seq22200	-	P:GO:0006260; F:GO:0003697	F:GO:0003677;P:GO:0009058;P:GO:0006259	Y (0.969 | 1-38)	C	1	V5_BLAST_0.9SELF0.4OUT-REDO4-Cluster_61879	V5_UCLUSTfixed_0.90-Cluster_23449	-	-	-	-
ORF ERR493428_1 (paired) trimmed (paired) merged contig 24642 ORF 470..853 (+1)	Maldo_seq22205	-		-	Y (0.92 | 1-87)	C	1	V5_BLAST_0.9SELF0.4OUT-REDO4-Cluster_61881	V5_UCLUSTfixed_0.90-Cluster_23450	-	-	-	-
ORF ERR493428_1 (paired) trimmed (paired) merged contig 24680 ORF 25..972 (+1)	Maldo_seq22206	-		-	Y (0.97 | 1-40)	C	1	V5_BLAST_0.9SELF0.4OUT-REDO4-Cluster_170157	V5_UCLUSTfixed_0.90-Cluster_99064	-	-	-	-
ORF ERR493428_1 (paired) trimmed (paired) merged contig 24687 ORF 19..2139 (+1)	Maldo_seq22207	-	F:GO:0005524; F:GO:0042626; P:GO:0055085; C:GO:0009941; C:GO:0016021	F:GO:0000166;C:GO:0016020;P:GO:0006810;F:GO:0005215;C:GO:0009536;F:GO:0016787	Y (1.0 | 1-39)	C	1	V5_BLAST_0.9SELF0.4OUT-REDO4-Cluster_165387	V5_UCLUSTfixed_0.90-Cluster_98781	-	-	-	-
ORF ERR493428_1 (paired) trimmed (paired) merged contig 24783 ORF complement(262..639) (+1)	Maldo_seq22215	-		-	Y (0.711 | 1-89)	C	1	V5_BLAST_0.9SELF0.4OUT-REDO4-Cluster_61882	V5_UCLUSTfixed_0.90-Cluster_56545	-	-	-	-
ORF ERR493428_1 (paired) trimmed (paired) merged contig 24823 ORF complement(384..1202) (+1)	Maldo_seq22221	-		-	Y (0.946 | 1-42)	C	1	V5_BLAST_0.9SELF0.4OUT-REDO4-Cluster_169374	V5_UCLUSTfixed_0.90-Cluster_100193	-	-	-	-
ORF ERR493428_1 (paired) trimmed (paired) merged contig 24837 ORF complement(572..1708) (+1)	Maldo_seq22222	-	F:GO:0016787	F:GO:0016787	Y (0.997 | 1-42)	C	1	V5_BLAST_0.9SELF0.4OUT-REDO4-Cluster_162579	V5_UCLUSTfixed_0.90-Cluster_96000	-	-	-	-
ORF ERR493428_1 (paired) trimmed (paired) merged contig 24846 ORF 63..701 (+1)	Maldo_seq22224	-	P:GO:0009236; F:GO:0016852	F:GO:0003824;P:GO:0009058;P:GO:0044763;P:GO:0044711;P:GO:0009987	Y (0.995 | 1-21)	C	1	V5_BLAST_0.9SELF0.4OUT-REDO4-Cluster_156314	V5_UCLUSTfixed_0.90-Cluster_91386	-	-	-	-
ORF ERR493428_1 (paired) trimmed (paired) merged contig 24880 ORF 649..1137 (+1)	Maldo_seq22226	-		-	Y (0.95 | 1-61)	C	1	V5_BLAST_0.9SELF0.4OUT-REDO4-Cluster_61884	V5_UCLUSTfixed_0.90-Cluster_56618	-	-	-	-
ORF ERR493428_1 (paired) trimmed (paired) merged contig 24881 ORF 169..1416 (+1)	Maldo_seq22227	MDP0000178821	F:GO:0042578; F:GO:0042132; P:GO:0005975	P:GO:0005975;F:GO:0016787	Y (0.858 | 1-67)	C	1	V5_BLAST_0.9SELF0.4OUT-REDO4-Cluster_158917	V5_UCLUSTfixed_0.90-Cluster_93221	-	-	-	-
ORF ERR493428_1 (paired) trimmed (paired) merged contig 24890 ORF 188..1246 (+1)	Maldo_seq22228	-	F:GO:0004616; F:GO:0051287; P:GO:0055114	F:GO:0000166;F:GO:0003824;P:GO:0008152;P:GO:0044710	Y (0.965 | 1-36)	C	1	V5_BLAST_0.9SELF0.4OUT-REDO4-Cluster_164340	V5_UCLUSTfixed_0.90-Cluster_97822	-	-	-	-
ORF ERR493428_1 (paired) trimmed (paired) merged contig 24892 ORF 30..1241 (+1)	Maldo_seq22229	MDP0000154184		-	Y (0.964 | 1-40)	C	1	V5_BLAST_0.9SELF0.4OUT-REDO4-Cluster_163252	V5_UCLUSTfixed_0.90-Cluster_96686	-	-	-	-
ORF ERR493428_1 (paired) trimmed (paired) merged contig 24980 ORF complement(1250..2725) (+1)	Maldo_seq22241	-	P:GO:0015031; C:GO:0016021	C:GO:0016020;P:GO:0006810	Y (1.0 | 1-51)	C	1	V5_BLAST_0.9SELF0.4OUT-REDO4-Cluster_167511	V5_UCLUSTfixed_0.90-Cluster_100649	-	-	-	-
ORF ERR493428_1 (paired) trimmed (paired) merged contig 24986 ORF complement(790..1092) (+1)	Maldo_seq22242	-		-	Y (0.967 | 1-42)	C	1	V5_BLAST_0.9SELF0.4OUT-REDO4-Cluster_61886	V5_UCLUSTfixed_0.90-Cluster_56548	-	-	-	-
ORF ERR493428_1 (paired) trimmed (paired) merged contig 24987 ORF complement(615..917) (+1)	Maldo_seq22243	-		-	Y (0.884 | 1-42)	C	1	V5_BLAST_0.9SELF0.4OUT-REDO4-Cluster_61887	V5_UCLUSTfixed_0.90-Cluster_56548	-	-	-	-
ORF ERR493428_1 (paired) trimmed (paired) merged contig 25023 ORF complement(549..1676) (+1)	Maldo_seq22245	MDP0000139362	F:GO:0003824	F:GO:0003824	Y (1.0 | 1-71)	C	1	V5_BLAST_0.9SELF0.4OUT-REDO4-Cluster_163860	V5_UCLUSTfixed_0.90-Cluster_97330	-	-	-	-
ORF ERR493428_1 (paired) trimmed (paired) merged contig 25101 ORF complement(121..1452) (+1)	Maldo_seq22248	MDP0000602553		-	Y (0.959 | 1-46)	C	1	V5_BLAST_0.9SELF0.4OUT-REDO4-Cluster_162352	V5_UCLUSTfixed_0.90-Cluster_95761	-	-	-	-
ORF ERR493428_1 (paired) trimmed (paired) merged contig 25131 ORF complement(165..2504) (+1)	Maldo_seq22252	-		-	Y (0.966 | 1-34)	C	1	V5_BLAST_0.9SELF0.4OUT-REDO4-Cluster_162561	V5_UCLUSTfixed_0.90-Cluster_91034	-	UniqueCluster_974	-	X
ORF ERR493428_1 (paired) trimmed (paired) merged contig 25141 ORF 551..862 (+1)	Maldo_seq22254	-		-	Y (0.895 | 1-34)	C	1	V5_BLAST_0.9SELF0.4OUT-REDO4-Cluster_61890	V5_UCLUSTfixed_0.90-Cluster_56550	-	-	-	-
ORF ERR493428_1 (paired) trimmed (paired) merged contig 25142 ORF complement(893..1204) (+1)	Maldo_seq22255	-		-	Y (0.961 | 1-34)	C	1	V5_BLAST_0.9SELF0.4OUT-REDO4-Cluster_61891	V5_UCLUSTfixed_0.90-Cluster_56550	-	-	-	-
ORF ERR493428_1 (paired) trimmed (paired) merged contig 25295 ORF 233..739 (+1)	Maldo_seq22262	MDP0000156376	P:GO:0006418; F:GO:0005524; F:GO:0004812; F:GO:0000166; C:GO:0016020	F:GO:0000166;F:GO:0003824;C:GO:0016020;P:GO:0006139;P:GO:0006412	Y (0.998 | 1-81)	C	1	V5_BLAST_0.9SELF0.4OUT-REDO4-Cluster_170986	V5_UCLUSTfixed_0.90-Cluster_97643	-	-	-	-
ORF ERR493428_1 (paired) trimmed (paired) merged contig 25298 ORF complement(197..1759) (+1)	Maldo_seq22263	MDP0000880187		-	Y (0.999 | 1-32)	C	1	V5_BLAST_0.9SELF0.4OUT-REDO4-Cluster_163939	V5_UCLUSTfixed_0.90-Cluster_97414	-	-	-	-
ORF ERR493428_1 (paired) trimmed (paired) merged contig 25299 ORF complement(186..1760) (+1)	Maldo_seq22264	MDP0000846265		-	Y (1.0 | 1-36)	C	1	V5_BLAST_0.9SELF0.4OUT-REDO4-Cluster_163939	V5_UCLUSTfixed_0.90-Cluster_97414	-	-	-	-
ORF ERR493428_1 (paired) trimmed (paired) merged contig 25338 ORF complement(1548..1850) (+1)	Maldo_seq22270	MDP0000145547	C:GO:0005634; F:GO:0003677	C:GO:0005634;F:GO:0003677	Y (0.995 | 1-39)	C	1	V5_BLAST_0.9SELF0.4OUT-REDO4-Cluster_126765	V5_UCLUSTfixed_0.90-Cluster_73348	UniqueCluster_2492	-	-	X
ORF ERR493428_1 (paired) trimmed (paired) merged contig 25356 ORF 168..602 (+1)	Maldo_seq22272	MDP0000272880		-	Y (1.0 | 1-37)	C	1	V5_BLAST_0.9SELF0.4OUT-REDO4-Cluster_166749	V5_UCLUSTfixed_0.90-Cluster_73529	-	-	-	-
ORF ERR493428_1 (paired) trimmed (paired) merged contig 25436 ORF 185..1219 (+1)	Maldo_seq22277	-	C:GO:0016021	C:GO:0016020	Y (0.999 | 1-61)	C	1	V5_BLAST_0.9SELF0.4OUT-REDO4-Cluster_163397	V5_UCLUSTfixed_0.90-Cluster_96818	-	-	-	-
ORF ERR493428_1 (paired) trimmed (paired) merged contig 25452 ORF 24..1274 (+1)	Maldo_seq22279	-		-	Y (0.73 | 1-58)	C	1	V5_BLAST_0.9SELF0.4OUT-REDO4-Cluster_169944	V5_UCLUSTfixed_0.90-Cluster_79933	-	-	UniqueCluster_828	X
ORF ERR493428_1 (paired) trimmed (paired) merged contig 25473 ORF complement(911..1252) (+1)	Maldo_seq22281	-		-	Y (0.938 | 1-69)	C	1	V5_BLAST_0.9SELF0.4OUT-REDO4-Cluster_101004	V5_UCLUSTfixed_0.90-Cluster_56555	-	-	-	-
ORF ERR493428_1 (paired) trimmed (paired) merged contig 25545 ORF 730..1038 (+1)	Maldo_seq22290	-		-	Y (0.891 | 1-91)	C	1	V5_BLAST_0.9SELF0.4OUT-REDO4-Cluster_61894	V5_UCLUSTfixed_0.90-Cluster_56561	-	-	-	-
ORF ERR493428_1 (paired) trimmed (paired) merged contig 25690 ORF 606..1004 (+1)	Maldo_seq22301	-		-	Y (0.974 | 1-24)	C	1	V5_BLAST_0.9SELF0.4OUT-REDO4-Cluster_63850	V5_UCLUSTfixed_0.90-Cluster_57316	-	-	-	-
ORF ERR493428_1 (paired) trimmed (paired) merged contig 25741 ORF complement(24..347) (+1)	Maldo_seq22304	-		-	Y (0.959 | 1-58)	C	1	V5_BLAST_0.9SELF0.4OUT-REDO4-Cluster_61896	V5_UCLUSTfixed_0.90-Cluster_23453	-	-	-	-
ORF ERR493428_1 (paired) trimmed (paired) merged contig 25743 ORF 185..1942 (+1)	Maldo_seq22305	MDP0000722117	P:GO:0055114; F:GO:0016491; F:GO:0051536; F:GO:0020037	F:GO:0003824;P:GO:0008152;F:GO:0005488;P:GO:0044710	Y (0.994 | 1-26)	C	1	V5_BLAST_0.9SELF0.4OUT-REDO4-Cluster_163576	V5_UCLUSTfixed_0.90-Cluster_97021	-	-	-	-
ORF ERR493428_1 (paired) trimmed (paired) merged contig 25814 ORF 636..2255 (+1)	Maldo_seq22310	MDP0000121418	F:GO:0005524; P:GO:0030163; F:GO:0004252; F:GO:0004176	F:GO:0000166;P:GO:0019538;P:GO:0009056;F:GO:0016787	Y (0.999 | 1-37)	C	1	V5_BLAST_0.9SELF0.4OUT-REDO4-Cluster_61898	V5_UCLUSTfixed_0.90-Cluster_96264	-	-	-	-
ORF ERR493428_1 (paired) trimmed (paired) merged contig 25827 ORF 498..815 (+1)	Maldo_seq22311	-		-	Y (0.777 | 1-71)	C	1	V5_BLAST_0.9SELF0.4OUT-REDO4-Cluster_61899	V5_UCLUSTfixed_0.90-Cluster_56552	-	-	-	-
ORF ERR493428_1 (paired) trimmed (paired) merged contig 25853 ORF 156..863 (+1)	Maldo_seq22312	MDP0000136937	F:GO:0030247; P:GO:0006468; F:GO:0004672; P:GO:0006457	P:GO:0006464;F:GO:0030246;F:GO:0016301	Y (0.988 | 1-50)	C	1	V5_BLAST_0.9SELF0.4OUT-REDO4-Cluster_164282	V5_UCLUSTfixed_0.90-Cluster_97763	-	-	-	-
ORF ERR493428_1 (paired) trimmed (paired) merged contig 25909 ORF complement(332..1471) (+1)	Maldo_seq22313	MDP0000897836		-	Y (0.98 | 1-70)	C	1	V5_BLAST_0.9SELF0.4OUT-REDO4-Cluster_163323	V5_UCLUSTfixed_0.90-Cluster_96756	-	-	-	-
ORF ERR493428_1 (paired) trimmed (paired) merged contig 25926 ORF complement(325..1011) (+1)	Maldo_seq22314	-	F:GO:0003735; F:GO:0019843; P:GO:0000027; C:GO:0005762; P:GO:0006412	F:GO:0003723;C:GO:0005739;F:GO:0005198;P:GO:0016043;C:GO:0005840;P:GO:0006412	Y (1.0 | 1-81)	C	1	V5_BLAST_0.9SELF0.4OUT-REDO4-Cluster_170144	V5_UCLUSTfixed_0.90-Cluster_96929	-	-	-	-
ORF ERR493428_1 (paired) trimmed (paired) merged contig 25955 ORF complement(1237..3348) (+1)	Maldo_seq22316	-	F:GO:0016747	F:GO:0016740	Y (0.998 | 1-30)	C	1	V5_BLAST_0.9SELF0.4OUT-REDO4-Cluster_162938	V5_UCLUSTfixed_0.90-Cluster_96361	-	-	-	-
ORF ERR493428_1 (paired) trimmed (paired) merged contig 25964 ORF 1268..1861 (+1)	Maldo_seq22317	-		-	Y (0.909 | 1-61)	C	1	V5_BLAST_0.9SELF0.4OUT-REDO4-Cluster_61900	V5_UCLUSTfixed_0.90-Cluster_57594	-	-	-	-
ORF ERR493428_1 (paired) trimmed (paired) merged contig 25965 ORF complement(2513..3217) (+1)	Maldo_seq22318	-		-	Y (0.877 | 1-31)	C	1	V5_BLAST_0.9SELF0.4OUT-REDO4-Cluster_61901	V5_UCLUSTfixed_0.90-Cluster_57594	-	-	-	-
ORF ERR493428_1 (paired) trimmed (paired) merged contig 25984 ORF complement(32..1237) (+1)	Maldo_seq22320	-		-	Y (0.977 | 1-52)	C	1	V5_BLAST_0.9SELF0.4OUT-REDO4-Cluster_61902	V5_UCLUSTfixed_0.90-Cluster_23455	-	-	-	-
ORF ERR493428_1 (paired) trimmed (paired) merged contig 26028 ORF complement(385..1296) (+1)	Maldo_seq22322	-	P:GO:0009052; F:GO:0004751	F:GO:0003824;P:GO:0006139	Y (0.998 | 1-41)	C	1	V5_BLAST_0.9SELF0.4OUT-REDO4-Cluster_162530	V5_UCLUSTfixed_0.90-Cluster_95945	-	-	-	-
ORF ERR493428_1 (paired) trimmed (paired) merged contig 26166 ORF 19..441 (+1)	Maldo_seq22325	MDP0000228303		-	Y (0.937 | 1-24)	C	1	V5_BLAST_0.9SELF0.4OUT-REDO4-Cluster_61904	V5_UCLUSTfixed_0.90-Cluster_98414	-	-	-	-
ORF ERR493428_1 (paired) trimmed (paired) merged contig 26205 ORF 77..3565 (+1)	Maldo_seq22327	-	P:GO:0051103; F:GO:0003677; F:GO:0005524; P:GO:0010165; C:GO:0009506; F:GO:0003910; P:GO:0006273; C:GO:0005737; C:GO:0048046; P:GO:0006310; P:GO:0071897; P:GO:0006303	F:GO:0000166;F:GO:0003677;P:GO:0009628;F:GO:0003824;C:GO:0005737;P:GO:0009058;P:GO:0006259;C:GO:0005576;P:GO:0006950	Y (0.994 | 1-35)	C	1	V5_BLAST_0.9SELF0.4OUT-REDO4-Cluster_170821	V5_UCLUSTfixed_0.90-Cluster_98281	-	-	-	-
ORF ERR493428_1 (paired) trimmed (paired) merged contig 26245 ORF 28..717 (+1)	Maldo_seq22331	MDP0000435249		-	Y (1.0 | 1-34)	C	1	V5_BLAST_0.9SELF0.4OUT-REDO4-Cluster_163764	V5_UCLUSTfixed_0.90-Cluster_97223	-	-	-	-
ORF ERR493428_1 (paired) trimmed (paired) merged contig 26276 ORF complement(424..1095) (+1)	Maldo_seq22332	-	F:GO:0016836; C:GO:0005737; P:GO:0006633	F:GO:0003824;C:GO:0005737;P:GO:0006629;P:GO:0009058;P:GO:0044763;P:GO:0044711;P:GO:0009987	Y (1.0 | 1-41)	C	1	V5_BLAST_0.9SELF0.4OUT-REDO4-Cluster_167654	V5_UCLUSTfixed_0.90-Cluster_100773	-	-	-	-
ORF ERR493428_1 (paired) trimmed (paired) merged contig 26294 ORF 3546..4001 (+1)	Maldo_seq22334	-		-	Y (0.902 | 1-38)	C	1	V5_BLAST_0.9SELF0.4OUT-REDO4-Cluster_61905	V5_UCLUSTfixed_0.90-Cluster_57060	-	-	-	-
ORF ERR493428_1 (paired) trimmed (paired) merged contig 26374 ORF 67..1374 (+1)	Maldo_seq22338	-	C:GO:0009570; F:GO:0004366; P:GO:0006655	P:GO:0006629;P:GO:0009058;P:GO:0044763;F:GO:0016740;P:GO:0044711;C:GO:0009536;P:GO:0009987	Y (1.0 | 1-61)	C	1	V5_BLAST_0.9SELF0.4OUT-REDO4-Cluster_163526	V5_UCLUSTfixed_0.90-Cluster_96973	-	-	-	-
ORF ERR493428_1 (paired) trimmed (paired) merged contig 26407 ORF complement(157..2316) (+1)	Maldo_seq22341	-		-	Y (0.915 | 1-52)	C	1	V5_BLAST_0.9SELF0.4OUT-REDO4-Cluster_61909	V5_UCLUSTfixed_0.90-Cluster_102959	-	-	-	-
ORF ERR493428_1 (paired) trimmed (paired) merged contig 26439 ORF 231..1280 (+1)	Maldo_seq22342	-	C:GO:0009507; P:GO:0006508; C:GO:0016021; P:GO:0009643; F:GO:0008233	P:GO:0019538;P:GO:0009628;C:GO:0016020;C:GO:0009536;F:GO:0016787	Y (0.998 | 1-51)	C	1	V5_BLAST_0.9SELF0.4OUT-REDO4-Cluster_169034	V5_UCLUSTfixed_0.90-Cluster_101852	-	-	-	-
ORF ERR493428_1 (paired) trimmed (paired) merged contig 26466 ORF 231..1349 (+1)	Maldo_seq22345	MDP0000159044	P:GO:0055114; F:GO:0016491; F:GO:0010181	F:GO:0000166;F:GO:0003824;P:GO:0008152;P:GO:0044710	Y (0.957 | 1-38)	C	1	V5_BLAST_0.9SELF0.4OUT-REDO4-Cluster_165692	V5_UCLUSTfixed_0.90-Cluster_99062	-	-	-	-
ORF ERR493428_1 (paired) trimmed (paired) merged contig 26494 ORF 17..1069 (+1)	Maldo_seq22346	MDP0000269765		-	Y (0.995 | 1-59)	C	1	V5_BLAST_0.9SELF0.4OUT-REDO4-Cluster_170185	V5_UCLUSTfixed_0.90-Cluster_101644	-	-	-	-
ORF ERR493428_1 (paired) trimmed (paired) merged contig 26542 ORF complement(211..1101) (+1)	Maldo_seq22348	MDP0000147123		-	Y (0.982 | 1-35)	C	1	V5_BLAST_0.9SELF0.4OUT-REDO4-Cluster_165608	V5_UCLUSTfixed_0.90-Cluster_98995	-	-	-	-
ORF ERR493428_1 (paired) trimmed (paired) merged contig 26564 ORF 79..504 (+1)	Maldo_seq22349	-	C:GO:0016020; C:GO:0016021; F:GO:0046983	F:GO:0005515;C:GO:0016020	Y (0.967 | 1-32)	C	1	V5_BLAST_0.9SELF0.4OUT-REDO4-Cluster_166618	V5_UCLUSTfixed_0.90-Cluster_23457	-	-	UniqueCluster_2836	X
ORF ERR493428_1 (paired) trimmed (paired) merged contig 26635 ORF complement(2096..2428) (+1)	Maldo_seq22353	-	F:GO:0016787	F:GO:0016787	Y (0.985 | 1-85)	C	1	V5_BLAST_0.9SELF0.4OUT-REDO4-Cluster_61911	V5_UCLUSTfixed_0.90-Cluster_23458	-	-	-	-
ORF ERR493428_1 (paired) trimmed (paired) merged contig 26665 ORF complement(96..1091) (+1)	Maldo_seq22359	MDP0000446336		-	Y (0.952 | 1-72)	C	1	V5_BLAST_0.9SELF0.4OUT-REDO4-Cluster_167031	V5_UCLUSTfixed_0.90-Cluster_96255	-	-	-	-
ORF ERR493428_1 (paired) trimmed (paired) merged contig 26729 ORF complement(526..1443) (+1)	Maldo_seq22363	MDP0000640923	F:GO:0051287; P:GO:0055114; F:GO:0004616	F:GO:0000166;F:GO:0003824;P:GO:0008152;P:GO:0044710	Y (0.954 | 1-31)	C	1	V5_BLAST_0.9SELF0.4OUT-REDO4-Cluster_74394	V5_UCLUSTfixed_0.90-Cluster_79498	-	UniqueCluster_1791	-	X
ORF ERR493428_1 (paired) trimmed (paired) merged contig 26779 ORF complement(1627..2352) (+1)	Maldo_seq22365	MDP0000849339		-	Y (0.908 | 1-65)	C	1	V5_BLAST_0.9SELF0.4OUT-REDO4-Cluster_167123	V5_UCLUSTfixed_0.90-Cluster_96889	-	-	-	-
ORF ERR493428_1 (paired) trimmed (paired) merged contig 26785 ORF 76..1920 (+1)	Maldo_seq22367	-	C:GO:0009570; F:GO:0005524; C:GO:0009941; P:GO:0042026	F:GO:0000166;C:GO:0009536;P:GO:0009987	Y (1.0 | 1-23)	C	1	V5_BLAST_0.9SELF0.4OUT-REDO4-Cluster_166767	V5_UCLUSTfixed_0.90-Cluster_101880	-	-	-	-
ORF ERR493428_1 (paired) trimmed (paired) merged contig 26829 ORF 404..790 (+1)	Maldo_seq22368	-		-	Y (0.985 | 1-71)	C	1	V5_BLAST_0.9SELF0.4OUT-REDO4-Cluster_61912	V5_UCLUSTfixed_0.90-Cluster_56554	-	-	-	-
ORF ERR493428_1 (paired) trimmed (paired) merged contig 26851 ORF complement(1262..1603) (+1)	Maldo_seq22370	-		-	Y (0.904 | 1-72)	C	1	V5_BLAST_0.9SELF0.4OUT-REDO4-Cluster_101004	V5_UCLUSTfixed_0.90-Cluster_56555	-	-	-	-
ORF ERR493428_1 (paired) trimmed (paired) merged contig 26856 ORF 1716..2087 (+1)	Maldo_seq22371	-		-	Y (0.999 | 1-26)	C	1	V5_BLAST_0.9SELF0.4OUT-REDO4-Cluster_61913	V5_UCLUSTfixed_0.90-Cluster_57615	-	-	-	-
ORF ERR493428_1 (paired) trimmed (paired) merged contig 26894 ORF 135..1265 (+1)	Maldo_seq22375	-		-	Y (0.792 | 1-41)	C	1	V5_BLAST_0.9SELF0.4OUT-REDO4-Cluster_168200	V5_UCLUSTfixed_0.90-Cluster_101179	-	-	UniqueCluster_1640	X
ORF ERR493428_1 (paired) trimmed (paired) merged contig 26903 ORF 209..1123 (+1)	Maldo_seq22377	MDP0000135665		-	Y (0.996 | 1-39)	C	1	V5_BLAST_0.9SELF0.4OUT-REDO4-Cluster_165402	V5_UCLUSTfixed_0.90-Cluster_98791	-	-	-	-
ORF ERR493428_1 (paired) trimmed (paired) merged contig 26946 ORF complement(268..930) (+1)	Maldo_seq22380	-		-	Y (0.795 | 1-39)	C	1	V5_BLAST_0.9SELF0.4OUT-REDO4-Cluster_61914	V5_UCLUSTfixed_0.90-Cluster_56556	-	-	-	-
ORF ERR493428_1 (paired) trimmed (paired) merged contig 26947 ORF complement(83..421) (+1)	Maldo_seq22381	MDP0000304236	P:GO:0006508; F:GO:0004252	P:GO:0019538;F:GO:0016787	Y (0.997 | 1-39)	C	1	V5_BLAST_0.9SELF0.4OUT-REDO4-Cluster_61915	V5_UCLUSTfixed_0.90-Cluster_23459	-	-	-	-
ORF ERR493428_1 (paired) trimmed (paired) merged contig 26989 ORF complement(879..1223) (+1)	Maldo_seq22383	-		-	Y (0.977 | 1-37)	C	1	V5_BLAST_0.9SELF0.4OUT-REDO4-Cluster_61916	V5_UCLUSTfixed_0.90-Cluster_23460	-	-	-	-
ORF ERR493428_1 (paired) trimmed (paired) merged contig 27070 ORF complement(933..1475) (+1)	Maldo_seq22392	-	F:GO:0008233	F:GO:0016787	Y (0.999 | 1-35)	C	1	V5_BLAST_0.9SELF0.4OUT-REDO4-Cluster_61917	V5_UCLUSTfixed_0.90-Cluster_23461	-	-	-	-
ORF ERR493428_1 (paired) trimmed (paired) merged contig 27178 ORF 102..794 (+1)	Maldo_seq22394	MDP0000555589	P:GO:0055114; F:GO:0004097	F:GO:0003824;P:GO:0008152;P:GO:0044710	Y (0.999 | 1-41)	C	1	V5_BLAST_0.9SELF0.4OUT-REDO4-Cluster_129337	V5_UCLUSTfixed_0.90-Cluster_73398	-	-	-	-
ORF ERR493428_1 (paired) trimmed (paired) merged contig 27212 ORF 59..895 (+1)	Maldo_seq22396	-	F:GO:0008173; F:GO:0003723; P:GO:0002131; P:GO:0002132	F:GO:0003723;F:GO:0016740;P:GO:0006139	Y (0.992 | 1-51)	C	1	V5_BLAST_0.9SELF0.4OUT-REDO4-Cluster_167449	V5_UCLUSTfixed_0.90-Cluster_96239	-	-	-	-
ORF ERR493428_1 (paired) trimmed (paired) merged contig 27224 ORF complement(123..1040) (+1)	Maldo_seq22397	MDP0000159270		-	Y (0.999 | 1-24)	C	1	V5_BLAST_0.9SELF0.4OUT-REDO4-Cluster_162570	V5_UCLUSTfixed_0.90-Cluster_95984	-	-	-	-
ORF ERR493428_1 (paired) trimmed (paired) merged contig 27245 ORF 104..973 (+1)	Maldo_seq22398	-	F:GO:0008195; C:GO:0009507; C:GO:0016021; P:GO:0006651	C:GO:0016020;P:GO:0006629;P:GO:0009058;P:GO:0044763;P:GO:0044711;C:GO:0009536;P:GO:0009987;F:GO:0016787	Y (0.999 | 1-61)	C	1	V5_BLAST_0.9SELF0.4OUT-REDO4-Cluster_163734	V5_UCLUSTfixed_0.90-Cluster_97192	-	-	-	-
ORF ERR493428_1 (paired) trimmed (paired) merged contig 27329 ORF 26..1822 (+1)	Maldo_seq22400	MDP0000320631	F:GO:0003676; P:GO:0006418; F:GO:0005524; F:GO:0004812; F:GO:0000166	F:GO:0003676;F:GO:0000166;F:GO:0003824;P:GO:0006139;P:GO:0006412	Y (0.936 | 1-69)	C	1	V5_BLAST_0.9SELF0.4OUT-REDO4-Cluster_163897	V5_UCLUSTfixed_0.90-Cluster_97369	-	-	-	-
ORF ERR493428_1 (paired) trimmed (paired) merged contig 27422 ORF complement(412..726) (+1)	Maldo_seq22403	-		-	Y (1.0 | 1-27)	C	1	V5_BLAST_0.9SELF0.4OUT-REDO4-Cluster_61918	V5_UCLUSTfixed_0.90-Cluster_56793	-	-	-	-
ORF ERR493428_1 (paired) trimmed (paired) merged contig 27453 ORF complement(465..1442) (+1)	Maldo_seq22406	-		-	Y (0.996 | 1-49)	C	1	V5_BLAST_0.9SELF0.4OUT-REDO4-Cluster_166291	V5_UCLUSTfixed_0.90-Cluster_99594	-	-	-	-
ORF ERR493428_1 (paired) trimmed (paired) merged contig 27494 ORF 175..2625 (+1)	Maldo_seq22407	-	F:GO:0005524; F:GO:0004712; P:GO:0007093; P:GO:0046777; F:GO:0004674; P:GO:0051304	F:GO:0000166;P:GO:0006464;F:GO:0016301;P:GO:0007049	Y (0.875 | 1-71)	C	1	V5_BLAST_0.9SELF0.4OUT-REDO4-Cluster_168618	V5_UCLUSTfixed_0.90-Cluster_101531	-	-	-	-
ORF ERR493428_1 (paired) trimmed (paired) merged contig 27542 ORF 84..1211 (+1)	Maldo_seq22409	MDP0000256917		-	Y (0.937 | 1-52)	C	1	V5_BLAST_0.9SELF0.4OUT-REDO4-Cluster_163378	V5_UCLUSTfixed_0.90-Cluster_96797	-	-	-	-
ORF ERR493428_1 (paired) trimmed (paired) merged contig 27552 ORF complement(334..1260) (+1)	Maldo_seq22410	-	F:GO:0005524; C:GO:0009507; P:GO:0030163; P:GO:0006508; F:GO:0004252; F:GO:0004176	F:GO:0000166;P:GO:0019538;P:GO:0009056;C:GO:0009536;F:GO:0016787	Y (0.964 | 1-52)	C	1	V5_BLAST_0.9SELF0.4OUT-REDO4-Cluster_168772	V5_UCLUSTfixed_0.90-Cluster_101660	-	-	-	-
ORF ERR493428_1 (paired) trimmed (paired) merged contig 27570 ORF complement(650..1090) (+1)	Maldo_seq22411	-		-	Y (0.963 | 1-21)	C	1	V5_BLAST_0.9SELF0.4OUT-REDO4-Cluster_61919	V5_UCLUSTfixed_0.90-Cluster_57721	-	-	-	-
ORF ERR493428_1 (paired) trimmed (paired) merged contig 27582 ORF 345..1067 (+1)	Maldo_seq22413	-	C:GO:0016021; P:GO:0010215; P:GO:0016049; C:GO:0031225	C:GO:0016020;P:GO:0016043;P:GO:0016049	Y (0.969 | 1-27)	C	1	V5_BLAST_0.9SELF0.4OUT-REDO4-Cluster_68754	V5_UCLUSTfixed_0.90-Cluster_101414	-	-	-	-
ORF ERR493428_1 (paired) trimmed (paired) merged contig 27593 ORF complement(590..901) (+1)	Maldo_seq22414	-		-	Y (0.972 | 1-21)	C	1	V5_BLAST_0.9SELF0.4OUT-REDO4-Cluster_61920	V5_UCLUSTfixed_0.90-Cluster_23462	-	-	-	-
ORF ERR493428_1 (paired) trimmed (paired) merged contig 27683 ORF 86..1987 (+1)	Maldo_seq22418	MDP0000160242		-	Y (0.98 | 1-22)	C	1	V5_BLAST_0.9SELF0.4OUT-REDO4-Cluster_164020	V5_UCLUSTfixed_0.90-Cluster_97507	-	-	-	-
ORF ERR493428_1 (paired) trimmed (paired) merged contig 27751 ORF complement(572..1756) (+1)	Maldo_seq22426	MDP0000782093	F:GO:0016887; F:GO:0005524	F:GO:0000166;F:GO:0016787	Y (0.994 | 1-32)	C	1	V5_BLAST_0.9SELF0.4OUT-REDO4-Cluster_170734	V5_UCLUSTfixed_0.90-Cluster_98566	-	-	-	-
ORF ERR493428_1 (paired) trimmed (paired) merged contig 27761 ORF complement(21..1046) (+1)	Maldo_seq22427	MDP0000028677	F:GO:0008270; F:GO:0005515	F:GO:0005515	Y (0.772 | 1-71)	C	1	V5_BLAST_0.9SELF0.4OUT-REDO4-Cluster_163441	V5_UCLUSTfixed_0.90-Cluster_96873	-	-	-	-
ORF ERR493428_1 (paired) trimmed (paired) merged contig 27783 ORF 98..625 (+1)	Maldo_seq22429	-	F:GO:0015035; C:GO:0005737; F:GO:0016671; P:GO:0034599; P:GO:0045454; P:GO:0055114; P:GO:0006457; P:GO:0000103	P:GO:0019725;F:GO:0003824;C:GO:0005737;P:GO:0008152;P:GO:0044710;P:GO:0006950	Y (0.973 | 1-21)	C	1	V5_BLAST_0.9SELF0.4OUT-REDO4-Cluster_164999	V5_UCLUSTfixed_0.90-Cluster_98438	-	-	-	-
ORF ERR493428_1 (paired) trimmed (paired) merged contig 27810 ORF complement(565..2853) (+1)	Maldo_seq22432	MDP0000280042		-	Y (0.963 | 1-60)	C	1	V5_BLAST_0.9SELF0.4OUT-REDO4-Cluster_164964	V5_UCLUSTfixed_0.90-Cluster_98402	-	-	-	-
ORF ERR493428_1 (paired) trimmed (paired) merged contig 27829 ORF 1267..1674 (+1)	Maldo_seq22433	-		-	Y (0.901 | 1-51)	C	1	V5_BLAST_0.9SELF0.4OUT-REDO4-Cluster_62512	V5_UCLUSTfixed_0.90-Cluster_57402	-	-	-	-
ORF ERR493428_1 (paired) trimmed (paired) merged contig 27832 ORF complement(410..2017) (+1)	Maldo_seq22434	MDP0000227277		-	Y (0.787 | 1-38)	C	1	V5_BLAST_0.9SELF0.4OUT-REDO4-Cluster_162986	V5_UCLUSTfixed_0.90-Cluster_96420	-	-	-	-
ORF ERR493428_1 (paired) trimmed (paired) merged contig 27848 ORF 96..1910 (+1)	Maldo_seq22437	MDP0000186276		-	Y (0.989 | 1-32)	C	1	V5_BLAST_0.9SELF0.4OUT-REDO4-Cluster_166079	V5_UCLUSTfixed_0.90-Cluster_99396	-	-	-	-
ORF ERR493428_1 (paired) trimmed (paired) merged contig 27849 ORF 529..900 (+1)	Maldo_seq22439	-		-	Y (0.998 | 1-31)	C	1	V5_BLAST_0.9SELF0.4OUT-REDO4-Cluster_61922	V5_UCLUSTfixed_0.90-Cluster_56557	-	-	-	-
ORF ERR493428_1 (paired) trimmed (paired) merged contig 27886 ORF 103..894 (+1)	Maldo_seq22440	MDP0000225351		-	Y (0.999 | 1-21)	C	1	V5_BLAST_0.9SELF0.4OUT-REDO4-Cluster_164312	V5_UCLUSTfixed_0.90-Cluster_97794	-	-	-	-
ORF ERR493428_1 (paired) trimmed (paired) merged contig 27969 ORF complement(74..961) (+1)	Maldo_seq22444	-	C:GO:0009570; F:GO:0005507; F:GO:0016491; C:GO:0009941; P:GO:0055114; P:GO:0009735; C:GO:0009579	F:GO:0003824;P:GO:0008152;P:GO:0009719;F:GO:0005488;P:GO:0044710;C:GO:0009536;C:GO:0009579	Y (0.998 | 1-32)	C	1	V5_BLAST_0.9SELF0.4OUT-REDO4-Cluster_162384	V5_UCLUSTfixed_0.90-Cluster_95797	-	-	-	-
ORF ERR493428_1 (paired) trimmed (paired) merged contig 28041 ORF 109..819 (+1)	Maldo_seq22452	MDP0000348818		-	Y (1.0 | 1-51)	C	1	V5_BLAST_0.9SELF0.4OUT-REDO4-Cluster_163291	V5_UCLUSTfixed_0.90-Cluster_96726	-	-	-	-
ORF ERR493428_1 (paired) trimmed (paired) merged contig 28051 ORF 337..1305 (+1)	Maldo_seq22454	-		-	Y (0.989 | 1-38)	C	1	V5_BLAST_0.9SELF0.4OUT-REDO4-Cluster_129926	V5_UCLUSTfixed_0.90-Cluster_73820	-	-	-	-
ORF ERR493428_1 (paired) trimmed (paired) merged contig 28116 ORF 1305..1718 (+1)	Maldo_seq22458	-		-	Y (0.998 | 1-36)	C	1	V5_BLAST_0.9SELF0.4OUT-REDO4-Cluster_61953	V5_UCLUSTfixed_0.90-Cluster_56574	-	-	-	-
ORF ERR493428_1 (paired) trimmed (paired) merged contig 28121 ORF complement(85..1548) (+1)	Maldo_seq22460	-	F:GO:0016491; P:GO:0055114	F:GO:0003824;P:GO:0008152;P:GO:0044710	Y (0.999 | 1-56)	C	1	V5_BLAST_0.9SELF0.4OUT-REDO4-Cluster_167479	V5_UCLUSTfixed_0.90-Cluster_96125	-	-	-	-
ORF ERR493428_1 (paired) trimmed (paired) merged contig 28149 ORF complement(76..1092) (+1)	Maldo_seq22461	-		-	Y (0.992 | 1-42)	C	1	V5_BLAST_0.9SELF0.4OUT-REDO4-Cluster_162849	V5_UCLUSTfixed_0.90-Cluster_89959	-	-	-	-
ORF ERR493428_1 (paired) trimmed (paired) merged contig 28158 ORF 507..1070 (+1)	Maldo_seq22462	MDP0000249258	P:GO:0006355; C:GO:0005739; F:GO:0003690	F:GO:0003677;C:GO:0005739;P:GO:0009058;P:GO:0006139	Y (0.988 | 1-27)	C	1	V5_BLAST_0.9SELF0.4OUT-REDO4-Cluster_61925	V5_UCLUSTfixed_0.90-Cluster_99805	-	-	-	-
ORF ERR493428_1 (paired) trimmed (paired) merged contig 28188 ORF complement(222..2297) (+1)	Maldo_seq22465	-	C:GO:0005887; F:GO:0008271; P:GO:1902358	P:GO:0044765;P:GO:0006810;C:GO:0005886;F:GO:0005215	Y (0.642 | 1-62)	C	1	V5_BLAST_0.9SELF0.4OUT-REDO4-Cluster_167751	V5_UCLUSTfixed_0.90-Cluster_100843	-	-	-	-
ORF ERR493428_1 (paired) trimmed (paired) merged contig 28207 ORF 259..897 (+1)	Maldo_seq22469	-		-	Y (0.994 | 1-29)	C	1	V5_BLAST_0.9SELF0.4OUT-REDO4-Cluster_61927	V5_UCLUSTfixed_0.90-Cluster_56558	-	-	-	-
ORF ERR493428_1 (paired) trimmed (paired) merged contig 28207 ORF 210..536 (+1)	Maldo_seq22470	-		-	Y (0.808 | 1-39)	C	1	V5_BLAST_0.9SELF0.4OUT-REDO4-Cluster_61928	V5_UCLUSTfixed_0.90-Cluster_56559	-	-	-	-
ORF ERR493428_1 (paired) trimmed (paired) merged contig 28277 ORF complement(179..1879) (+1)	Maldo_seq22478	MDP0000313730	F:GO:0003824; F:GO:0030170; P:GO:0009058	F:GO:0003824;P:GO:0009058;F:GO:0005488	Y (0.99 | 1-50)	C	1	V5_BLAST_0.9SELF0.4OUT-REDO4-Cluster_152148	V5_UCLUSTfixed_0.90-Cluster_103318	-	-	-	-
ORF ERR493428_1 (paired) trimmed (paired) merged contig 28294 ORF 118..1047 (+1)	Maldo_seq22480	MDP0000944177		-	Y (0.998 | 1-57)	C	1	V5_BLAST_0.9SELF0.4OUT-REDO4-Cluster_163317	V5_UCLUSTfixed_0.90-Cluster_96748	-	-	-	-
ORF ERR493428_1 (paired) trimmed (paired) merged contig 28306 ORF 70..1452 (+1)	Maldo_seq22481	-	F:GO:0003755; C:GO:0031977; P:GO:0000413; P:GO:0006457; C:GO:0009535	F:GO:0003824;C:GO:0016020;P:GO:0006464;C:GO:0009536;C:GO:0009579	Y (1.0 | 1-41)	C	1	V5_BLAST_0.9SELF0.4OUT-REDO4-Cluster_163399	V5_UCLUSTfixed_0.90-Cluster_85995	-	-	-	-
ORF ERR493428_1 (paired) trimmed (paired) merged contig 28318 ORF 1063..1371 (+1)	Maldo_seq22482	-		-	Y (0.997 | 1-49)	C	1	V5_BLAST_0.9SELF0.4OUT-REDO4-Cluster_61931	V5_UCLUSTfixed_0.90-Cluster_56563	-	-	-	-
ORF ERR493428_1 (paired) trimmed (paired) merged contig 28318 ORF 2614..2997 (+1)	Maldo_seq22483	-		-	Y (0.993 | 1-78)	C	1	V5_BLAST_0.9SELF0.4OUT-REDO4-Cluster_61932	V5_UCLUSTfixed_0.90-Cluster_23465	-	-	-	-
ORF ERR493428_1 (paired) trimmed (paired) merged contig 28325 ORF complement(878..1417) (+1)	Maldo_seq22484	MDP0000289855	P:GO:0046854	P:GO:0006629;P:GO:0044763;P:GO:0009987	Y (0.975 | 1-33)	C	1	V5_BLAST_0.9SELF0.4OUT-REDO4-Cluster_164440	V5_UCLUSTfixed_0.90-Cluster_97922	-	-	-	-
ORF ERR493428_1 (paired) trimmed (paired) merged contig 28662 ORF 401..781 (+1)	Maldo_seq22495	-		-	Y (0.824 | 1-72)	C	1	V5_BLAST_0.9SELF0.4OUT-REDO4-Cluster_61935	V5_UCLUSTfixed_0.90-Cluster_23466	-	-	-	-
ORF ERR493428_1 (paired) trimmed (paired) merged contig 28680 ORF complement(1494..1841) (+1)	Maldo_seq22496	-		-	Y (0.992 | 1-58)	C	1	V5_BLAST_0.9SELF0.4OUT-REDO4-Cluster_61936	V5_UCLUSTfixed_0.90-Cluster_56562	-	-	-	-
ORF ERR493428_1 (paired) trimmed (paired) merged contig 28714 ORF 121..1788 (+1)	Maldo_seq22498	MDP0000155675	P:GO:0055114; F:GO:0010277; F:GO:0051537; F:GO:0016491	F:GO:0003824;P:GO:0008152;F:GO:0005488;P:GO:0044710	Y (0.998 | 1-51)	C	1	V5_BLAST_0.9SELF0.4OUT-REDO4-Cluster_163697	V5_UCLUSTfixed_0.90-Cluster_97153	-	-	-	-
ORF ERR493428_1 (paired) trimmed (paired) merged contig 28781 ORF 180..500 (+1)	Maldo_seq22501	-		-	Y (0.922 | 1-42)	C	1	V5_BLAST_0.9SELF0.4OUT-REDO4-Cluster_61937	V5_UCLUSTfixed_0.90-Cluster_56563	-	-	-	-
ORF ERR493428_1 (paired) trimmed (paired) merged contig 28782 ORF complement(2586..2906) (+1)	Maldo_seq22502	-		-	Y (0.922 | 1-42)	C	1	V5_BLAST_0.9SELF0.4OUT-REDO4-Cluster_61937	V5_UCLUSTfixed_0.90-Cluster_56563	-	-	-	-
ORF ERR493428_1 (paired) trimmed (paired) merged contig 28788 ORF complement(1041..1367) (+1)	Maldo_seq22504	-		-	Y (0.872 | 1-49)	C	1	V5_BLAST_0.9SELF0.4OUT-REDO4-Cluster_61938	V5_UCLUSTfixed_0.90-Cluster_56564	-	-	-	-
ORF ERR493428_1 (paired) trimmed (paired) merged contig 28789 ORF complement(1109..1444) (+1)	Maldo_seq22505	-		-	Y (0.968 | 1-49)	C	1	V5_BLAST_0.9SELF0.4OUT-REDO4-Cluster_61938	V5_UCLUSTfixed_0.90-Cluster_56564	-	-	-	-
ORF ERR493428_1 (paired) trimmed (paired) merged contig 28807 ORF complement(1904..2227) (+1)	Maldo_seq22508	-		-	Y (0.973 | 1-92)	C	1	V5_BLAST_0.9SELF0.4OUT-REDO4-Cluster_61941	V5_UCLUSTfixed_0.90-Cluster_56567	-	-	-	-
ORF ERR493428_1 (paired) trimmed (paired) merged contig 28809 ORF complement(822..1139) (+1)	Maldo_seq22510	-		-	Y (0.978 | 1-39)	C	1	V5_BLAST_0.9SELF0.4OUT-REDO4-Cluster_61942	V5_UCLUSTfixed_0.90-Cluster_23467	-	-	-	-
ORF ERR493428_1 (paired) trimmed (paired) merged contig 28871 ORF complement(472..786) (+1)	Maldo_seq22513	-		-	Y (0.999 | 1-25)	C	1	V5_BLAST_0.9SELF0.4OUT-REDO4-Cluster_61943	V5_UCLUSTfixed_0.90-Cluster_56568	-	-	-	-
ORF ERR493428_1 (paired) trimmed (paired) merged contig 28880 ORF 95..1084 (+1)	Maldo_seq22515	-	F:GO:0004416; P:GO:0019243	P:GO:0009056;P:GO:0044763;P:GO:0009987;F:GO:0016787;P:GO:0044712	Y (0.995 | 1-21)	C	1	V5_BLAST_0.9SELF0.4OUT-REDO4-Cluster_166310	V5_UCLUSTfixed_0.90-Cluster_99610	-	-	-	-
ORF ERR493428_1 (paired) trimmed (paired) merged contig 28917 ORF 45..2429 (+1)	Maldo_seq22518	-	P:GO:0019538; F:GO:0016787	P:GO:0019538;F:GO:0016787	Y (0.996 | 1-22)	C	1	V5_BLAST_0.9SELF0.4OUT-REDO4-Cluster_166685	V5_UCLUSTfixed_0.90-Cluster_99973	-	-	-	-
ORF ERR493428_1 (paired) trimmed (paired) merged contig 28930 ORF 45..2429 (+1)	Maldo_seq22522	MDP0000168587	P:GO:0019538	P:GO:0019538	Y (0.998 | 1-22)	C	1	V5_BLAST_0.9SELF0.4OUT-REDO4-Cluster_166685	V5_UCLUSTfixed_0.90-Cluster_99973	-	-	-	-
ORF ERR493428_1 (paired) trimmed (paired) merged contig 28990 ORF complement(365..964) (+1)	Maldo_seq22526	-		-	Y (0.686 | 1-81)	C	1	V5_BLAST_0.9SELF0.4OUT-REDO4-Cluster_61945	V5_UCLUSTfixed_0.90-Cluster_56570	-	-	-	-
ORF ERR493428_1 (paired) trimmed (paired) merged contig 28995 ORF 554..871 (+1)	Maldo_seq22527	-		-	Y (0.762 | 1-60)	C	1	V5_BLAST_0.9SELF0.4OUT-REDO4-Cluster_61946	V5_UCLUSTfixed_0.90-Cluster_56571	-	-	-	-
ORF ERR493428_1 (paired) trimmed (paired) merged contig 29008 ORF 126..968 (+1)	Maldo_seq22529	MDP0000248712		-	Y (0.99 | 1-42)	C	1	V5_BLAST_0.9SELF0.4OUT-REDO4-Cluster_165282	V5_UCLUSTfixed_0.90-Cluster_98694	-	-	-	-
ORF ERR493428_1 (paired) trimmed (paired) merged contig 29057 ORF 242..1093 (+1)	Maldo_seq22530	MDP0000322543		-	Y (0.993 | 1-40)	C	1	V5_BLAST_0.9SELF0.4OUT-REDO4-Cluster_163505	V5_UCLUSTfixed_0.90-Cluster_96944	-	-	-	-
ORF ERR493428_1 (paired) trimmed (paired) merged contig 29061 ORF complement(220..2307) (+1)	Maldo_seq22531	-	F:GO:0000166	F:GO:0000166	Y (0.99 | 1-46)	C	1	V5_BLAST_0.9SELF0.4OUT-REDO4-Cluster_170857	V5_UCLUSTfixed_0.90-Cluster_100594	-	-	-	-
ORF ERR493428_1 (paired) trimmed (paired) merged contig 29086 ORF 81..1562 (+1)	Maldo_seq22534	-	C:GO:0016021	C:GO:0016020	Y (0.998 | 1-51)	C	1	V5_BLAST_0.9SELF0.4OUT-REDO4-Cluster_169738	V5_UCLUSTfixed_0.90-Cluster_97039	-	-	-	-
ORF ERR493428_1 (paired) trimmed (paired) merged contig 29087 ORF complement(440..2152) (+1)	Maldo_seq22535	MDP0000254675		-	Y (0.997 | 1-51)	C	1	V5_BLAST_0.9SELF0.4OUT-REDO4-Cluster_169738	V5_UCLUSTfixed_0.90-Cluster_97039	-	-	-	-
ORF ERR493428_1 (paired) trimmed (paired) merged contig 29099 ORF complement(610..954) (+1)	Maldo_seq22536	-		-	Y (0.989 | 1-23)	C	1	V5_BLAST_0.9SELF0.4OUT-REDO4-Cluster_61947	V5_UCLUSTfixed_0.90-Cluster_57105	-	-	-	-
ORF ERR493428_1 (paired) trimmed (paired) merged contig 29181 ORF complement(443..799) (+1)	Maldo_seq22540	-		-	Y (0.845 | 1-38)	C	1	V5_BLAST_0.9SELF0.4OUT-REDO4-Cluster_62128	V5_UCLUSTfixed_0.90-Cluster_56640	-	-	-	-
ORF ERR493428_1 (paired) trimmed (paired) merged contig 29188 ORF 8..1774 (+1)	Maldo_seq22541	MDP0000348394		-	Y (0.784 | 1-49)	C	1	V5_BLAST_0.9SELF0.4OUT-REDO4-Cluster_170716	V5_UCLUSTfixed_0.90-Cluster_97109	-	-	-	-
ORF ERR493428_1 (paired) trimmed (paired) merged contig 29328 ORF complement(135..1061) (+1)	Maldo_seq22549	-	C:GO:0009570; C:GO:0005829	C:GO:0005829;C:GO:0009536	Y (0.999 | 1-61)	C	1	V5_BLAST_0.9SELF0.4OUT-REDO4-Cluster_170457	V5_UCLUSTfixed_0.90-Cluster_103073	-	-	-	-
ORF ERR493428_1 (paired) trimmed (paired) merged contig 29389 ORF 8..1900 (+1)	Maldo_seq22553	MDP0000259885	F:GO:0051539; P:GO:0009451; F:GO:0003824; F:GO:0051536	F:GO:0003824;F:GO:0005488;P:GO:0006139	Y (0.999 | 1-32)	C	1	V5_BLAST_0.9SELF0.4OUT-REDO4-Cluster_163735	V5_UCLUSTfixed_0.90-Cluster_97195	-	-	-	-
ORF ERR493428_1 (paired) trimmed (paired) merged contig 29405 ORF complement(361..702) (+1)	Maldo_seq22554	-	C:GO:0009570; P:GO:0018023; F:GO:0030785; F:GO:0016279	P:GO:0006464;F:GO:0016740;C:GO:0009536	Y (0.998 | 1-30)	C	1	V5_BLAST_0.9SELF0.4OUT-REDO4-Cluster_73947	V5_UCLUSTfixed_0.90-Cluster_59115	-	-	-	-
ORF ERR493428_1 (paired) trimmed (paired) merged contig 29424 ORF 1880..3514 (+1)	Maldo_seq22555	MDP0000126049		-	Y (0.982 | 1-26)	C	1	V5_BLAST_0.9SELF0.4OUT-REDO4-Cluster_165307	V5_UCLUSTfixed_0.90-Cluster_98722	-	-	UniqueCluster_3018	X
ORF ERR493428_1 (paired) trimmed (paired) merged contig 29477 ORF 1034..1447 (+1)	Maldo_seq22561	-		-	Y (0.998 | 1-35)	C	1	V5_BLAST_0.9SELF0.4OUT-REDO4-Cluster_61953	V5_UCLUSTfixed_0.90-Cluster_56574	-	-	-	-
ORF ERR493428_1 (paired) trimmed (paired) merged contig 29493 ORF complement(195..791) (+1)	Maldo_seq22563	-		-	Y (0.991 | 1-21)	C	1	V5_BLAST_0.9SELF0.4OUT-REDO4-Cluster_61954	V5_UCLUSTfixed_0.90-Cluster_56575	-	-	-	-
ORF ERR493428_1 (paired) trimmed (paired) merged contig 29494 ORF 724..1860 (+1)	Maldo_seq22564	MDP0000278323		-	Y (0.997 | 1-39)	C	1	V5_BLAST_0.9SELF0.4OUT-REDO4-Cluster_170672	V5_UCLUSTfixed_0.90-Cluster_92849	-	-	-	-
ORF ERR493428_1 (paired) trimmed (paired) merged contig 29568 ORF complement(268..645) (+1)	Maldo_seq22568	-	C:GO:0016020; C:GO:0016021	C:GO:0016020	Y (0.99 | 1-25)	C	1	V5_BLAST_0.9SELF0.4OUT-REDO4-Cluster_65262	V5_UCLUSTfixed_0.90-Cluster_57851	-	-	-	-
ORF ERR493428_1 (paired) trimmed (paired) merged contig 29619 ORF complement(358..2214) (+1)	Maldo_seq22571	MDP0000236328		-	Y (0.961 | 1-35)	C	1	V5_BLAST_0.9SELF0.4OUT-REDO4-Cluster_170408	V5_UCLUSTfixed_0.90-Cluster_99112	-	-	-	-
ORF ERR493428_1 (paired) trimmed (paired) merged contig 29681 ORF 804..1271 (+1)	Maldo_seq22573	-		-	Y (0.644 | 1-41)	C	1	V5_BLAST_0.9SELF0.4OUT-REDO4-Cluster_141866	V5_UCLUSTfixed_0.90-Cluster_23468	UniqueCluster_2915	-	-	X
ORF ERR493428_1 (paired) trimmed (paired) merged contig 29688 ORF 42..950 (+1)	Maldo_seq22574	-	C:GO:0010287; C:GO:0009535	C:GO:0016020;C:GO:0009536;C:GO:0009579	Y (0.994 | 1-28)	C	1	V5_BLAST_0.9SELF0.4OUT-REDO4-Cluster_170341	V5_UCLUSTfixed_0.90-Cluster_102976	-	-	-	-
ORF ERR493428_1 (paired) trimmed (paired) merged contig 29770 ORF 158..3046 (+1)	Maldo_seq22578	-		-	Y (0.999 | 1-61)	C	1	V5_BLAST_0.9SELF0.4OUT-REDO4-Cluster_164579	V5_UCLUSTfixed_0.90-Cluster_98056	-	-	-	-
ORF ERR493428_1 (paired) trimmed (paired) merged contig 29820 ORF complement(1105..1407) (+1)	Maldo_seq22579	-		-	Y (0.899 | 1-69)	C	1	V5_BLAST_0.9SELF0.4OUT-REDO4-Cluster_61956	V5_UCLUSTfixed_0.90-Cluster_56683	-	-	-	-
ORF ERR493428_1 (paired) trimmed (paired) merged contig 30025 ORF 498..1016 (+1)	Maldo_seq22583	-		-	Y (0.997 | 1-39)	C	1	V5_BLAST_0.9SELF0.4OUT-REDO4-Cluster_61957	V5_UCLUSTfixed_0.90-Cluster_23469	-	-	-	-
ORF ERR493428_1 (paired) trimmed (paired) merged contig 30073 ORF complement(1060..4023) (+1)	Maldo_seq22586	MDP0000847719		-	Y (0.928 | 1-40)	C	1	V5_BLAST_0.9SELF0.4OUT-REDO4-Cluster_162569	V5_UCLUSTfixed_0.90-Cluster_102092	-	-	-	-
ORF ERR493428_1 (paired) trimmed (paired) merged contig 30086 ORF complement(1618..2265) (+1)	Maldo_seq22587	-		-	Y (0.959 | 1-22)	C	1	V5_BLAST_0.9SELF0.4OUT-REDO4-Cluster_61958	V5_UCLUSTfixed_0.90-Cluster_56576	-	-	-	-
ORF ERR493428_1 (paired) trimmed (paired) merged contig 30099 ORF complement(380..1486) (+1)	Maldo_seq22591	-	P:GO:0006464; F:GO:0004077	F:GO:0003824;P:GO:0006464	Y (1.0 | 1-21)	C	1	V5_BLAST_0.9SELF0.4OUT-REDO4-Cluster_169374	V5_UCLUSTfixed_0.90-Cluster_96663	-	-	-	-
ORF ERR493428_1 (paired) trimmed (paired) merged contig 30147 ORF 174..1385 (+1)	Maldo_seq22593	MDP0000271350	P:GO:0006353	P:GO:0009058;P:GO:0006139	Y (0.835 | 1-71)	C	1	V5_BLAST_0.9SELF0.4OUT-REDO4-Cluster_164691	V5_UCLUSTfixed_0.90-Cluster_97570	-	-	-	-
ORF ERR493428_1 (paired) trimmed (paired) merged contig 30154 ORF 208..1200 (+1)	Maldo_seq22595	MDP0000176369	P:GO:0055114; F:GO:0050897; F:GO:0016636; P:GO:0010024	F:GO:0003824;P:GO:0009058;F:GO:0005488;P:GO:0009987	Y (0.994 | 1-38)	C	1	V5_BLAST_0.9SELF0.4OUT-REDO4-Cluster_169864	V5_UCLUSTfixed_0.90-Cluster_102561	-	-	-	-
ORF ERR493428_1 (paired) trimmed (paired) merged contig 30195 ORF 147..1172 (+1)	Maldo_seq22599	-	F:GO:0005524; P:GO:0006281; F:GO:0008094; P:GO:0006310; F:GO:0003697	F:GO:0000166;F:GO:0003677;P:GO:0006259;P:GO:0006950;F:GO:0016787	Y (0.974 | 1-59)	C	1	V5_BLAST_0.9SELF0.4OUT-REDO4-Cluster_165815	V5_UCLUSTfixed_0.90-Cluster_99160	-	-	-	-
ORF ERR493428_1 (paired) trimmed (paired) merged contig 30255 ORF complement(386..1096) (+1)	Maldo_seq22602	-	C:GO:0009535	C:GO:0016020;C:GO:0009536;C:GO:0009579	Y (0.987 | 1-49)	C	1	V5_BLAST_0.9SELF0.4OUT-REDO4-Cluster_163291	V5_UCLUSTfixed_0.90-Cluster_96726	-	-	-	-
ORF ERR493428_1 (paired) trimmed (paired) merged contig 30386 ORF 165..911 (+1)	Maldo_seq22606	-		-	Y (0.992 | 1-42)	C	1	V5_BLAST_0.9SELF0.4OUT-REDO4-Cluster_162173	V5_UCLUSTfixed_0.90-Cluster_95643	-	-	-	-
ORF ERR493428_1 (paired) trimmed (paired) merged contig 30407 ORF 280..2496 (+1)	Maldo_seq22608	MDP0000216084	P:GO:0006397	P:GO:0006139	Y (0.83 | 1-26)	C	1	V5_BLAST_0.9SELF0.4OUT-REDO4-Cluster_167715	V5_UCLUSTfixed_0.90-Cluster_100813	-	-	-	-
ORF ERR493428_1 (paired) trimmed (paired) merged contig 30438 ORF complement(840..2357) (+1)	Maldo_seq22609	-	F:GO:0010181; F:GO:0016491; P:GO:0055114	F:GO:0000166;F:GO:0003824;P:GO:0008152;P:GO:0044710	Y (0.819 | 1-71)	C	1	V5_BLAST_0.9SELF0.4OUT-REDO4-Cluster_165401	V5_UCLUSTfixed_0.90-Cluster_98790	-	-	-	-
ORF ERR493428_1 (paired) trimmed (paired) merged contig 30476 ORF 68..940 (+1)	Maldo_seq22610	-	P:GO:0006260; F:GO:0003697	F:GO:0003677;P:GO:0009058;P:GO:0006259	Y (0.996 | 1-45)	C	1	V5_BLAST_0.9SELF0.4OUT-REDO4-Cluster_164014	V5_UCLUSTfixed_0.90-Cluster_97499	-	-	-	-
ORF ERR493428_1 (paired) trimmed (paired) merged contig 30502 ORF complement(1291..2286) (+1)	Maldo_seq22613	-		-	Y (0.995 | 1-66)	C	1	V5_BLAST_0.9SELF0.4OUT-REDO4-Cluster_62072	V5_UCLUSTfixed_0.90-Cluster_56622	-	-	-	-
ORF ERR493428_1 (paired) trimmed (paired) merged contig 30542 ORF complement(104..1153) (+1)	Maldo_seq22618	-	P:GO:0010020; C:GO:0009706; C:GO:0016021	C:GO:0016020;P:GO:0016043;C:GO:0009536	Y (0.996 | 1-48)	C	1	V5_BLAST_0.9SELF0.4OUT-REDO4-Cluster_168584	V5_UCLUSTfixed_0.90-Cluster_101494	-	-	-	-
ORF ERR493428_1 (paired) trimmed (paired) merged contig 30571 ORF complement(290..2617) (+1)	Maldo_seq22619	-	F:GO:0003676	F:GO:0003676	Y (0.991 | 1-40)	C	1	V5_BLAST_0.9SELF0.4OUT-REDO4-Cluster_170402	V5_UCLUSTfixed_0.90-Cluster_96940	-	-	-	-
ORF ERR493428_1 (paired) trimmed (paired) merged contig 30622 ORF complement(270..1286) (+1)	Maldo_seq22620	MDP0000149801		-	Y (1.0 | 1-61)	C	1	V5_BLAST_0.9SELF0.4OUT-REDO4-Cluster_164137	V5_UCLUSTfixed_0.90-Cluster_97625	-	-	-	-
ORF ERR493428_1 (paired) trimmed (paired) merged contig 30628 ORF complement(445..1656) (+1)	Maldo_seq22621	-		-	Y (0.903 | 1-59)	C	1	V5_BLAST_0.9SELF0.4OUT-REDO4-Cluster_164076	V5_UCLUSTfixed_0.90-Cluster_97567	-	-	-	-
ORF ERR493428_1 (paired) trimmed (paired) merged contig 30647 ORF complement(722..1246) (+1)	Maldo_seq22622	-		-	Y (0.945 | 1-21)	C	1	V5_BLAST_0.9SELF0.4OUT-REDO4-Cluster_63541	V5_UCLUSTfixed_0.90-Cluster_57194	-	-	-	-
ORF ERR493428_1 (paired) trimmed (paired) merged contig 30711 ORF complement(166..1422) (+1)	Maldo_seq22625	MDP0000341862		-	Y (0.959 | 1-50)	C	1	V5_BLAST_0.9SELF0.4OUT-REDO4-Cluster_163034	V5_UCLUSTfixed_0.90-Cluster_96466	-	-	-	-
ORF ERR493428_1 (paired) trimmed (paired) merged contig 30716 ORF 925..1266 (+1)	Maldo_seq22626	-		-	Y (0.991 | 1-61)	C	1	V5_BLAST_0.9SELF0.4OUT-REDO4-Cluster_61967	V5_UCLUSTfixed_0.90-Cluster_56577	-	-	-	-
ORF ERR493428_1 (paired) trimmed (paired) merged contig 30749 ORF complement(113..1210) (+1)	Maldo_seq22629	-	F:GO:0003677; F:GO:0003824	F:GO:0003677;F:GO:0003824	Y (0.969 | 1-52)	C	1	V5_BLAST_0.9SELF0.4OUT-REDO4-Cluster_163879	V5_UCLUSTfixed_0.90-Cluster_96760	-	-	-	-
ORF ERR493428_1 (paired) trimmed (paired) merged contig 30760 ORF 482..823 (+1)	Maldo_seq22631	-		-	Y (0.943 | 1-42)	C	1	V5_BLAST_0.9SELF0.4OUT-REDO4-Cluster_61968	V5_UCLUSTfixed_0.90-Cluster_23472	-	-	-	-
ORF ERR493428_1 (paired) trimmed (paired) merged contig 30844 ORF 91..762 (+1)	Maldo_seq22634	-	C:GO:0031977; F:GO:0005509; C:GO:0009654; P:GO:0015979; C:GO:0019898; C:GO:0009535	C:GO:0016020;P:GO:0015979;F:GO:0005488;C:GO:0009536;C:GO:0009579	Y (0.937 | 1-49)	C	1	V5_BLAST_0.9SELF0.4OUT-REDO4-Cluster_169335	V5_UCLUSTfixed_0.90-Cluster_102121	-	-	-	-
ORF ERR493428_1 (paired) trimmed (paired) merged contig 30933 ORF 131..997 (+1)	Maldo_seq22642	-		-	Y (0.999 | 1-40)	C	1	V5_BLAST_0.9SELF0.4OUT-REDO4-Cluster_157243	V5_UCLUSTfixed_0.90-Cluster_101451	-	-	-	-
ORF ERR493428_1 (paired) trimmed (paired) merged contig 30941 ORF complement(870..1220) (+1)	Maldo_seq22643	-		-	Y (0.979 | 1-37)	C	1	V5_BLAST_0.9SELF0.4OUT-REDO4-Cluster_61969	V5_UCLUSTfixed_0.90-Cluster_56829	-	-	-	-
ORF ERR493428_1 (paired) trimmed (paired) merged contig 30978 ORF complement(819..1343) (+1)	Maldo_seq22644	-		-	Y (0.778 | 1-52)	C	1	V5_BLAST_0.9SELF0.4OUT-REDO4-Cluster_61970	V5_UCLUSTfixed_0.90-Cluster_56578	-	-	-	-
ORF ERR493428_1 (paired) trimmed (paired) merged contig 31055 ORF 132..1163 (+1)	Maldo_seq22651	MDP0000213302		-	Y (0.999 | 1-41)	C	1	V5_BLAST_0.9SELF0.4OUT-REDO4-Cluster_162652	V5_UCLUSTfixed_0.90-Cluster_96075	-	-	-	-
ORF ERR493428_1 (paired) trimmed (paired) merged contig 31092 ORF complement(611..1006) (+1)	Maldo_seq22653	-		-	Y (0.992 | 1-27)	C	1	V5_BLAST_0.9SELF0.4OUT-REDO4-Cluster_61972	V5_UCLUSTfixed_0.90-Cluster_56580	-	-	-	-
ORF ERR493428_1 (paired) trimmed (paired) merged contig 31092 ORF complement(197..583) (+1)	Maldo_seq22654	-		-	Y (0.879 | 1-51)	C	1	V5_BLAST_0.9SELF0.4OUT-REDO4-Cluster_61973	V5_UCLUSTfixed_0.90-Cluster_56581	-	-	-	-
ORF ERR493428_1 (paired) trimmed (paired) merged contig 31141 ORF complement(272..838) (+1)	Maldo_seq22657	-	C:GO:0005623; F:GO:0015035; P:GO:0006662; P:GO:0045454; P:GO:0055114	C:GO:0005623;P:GO:0019725;F:GO:0003824;P:GO:0008152;P:GO:0044710	Y (0.978 | 1-49)	C	1	V5_BLAST_0.9SELF0.4OUT-REDO4-Cluster_164999	V5_UCLUSTfixed_0.90-Cluster_94934	-	-	-	-
ORF ERR493428_1 (paired) trimmed (paired) merged contig 31197 ORF complement(133..999) (+1)	Maldo_seq22658	MDP0000267759		-	Y (0.998 | 1-41)	C	1	V5_BLAST_0.9SELF0.4OUT-REDO4-Cluster_170313	V5_UCLUSTfixed_0.90-Cluster_96511	-	-	-	-
ORF ERR493428_1 (paired) trimmed (paired) merged contig 31255 ORF complement(779..2149) (+1)	Maldo_seq22662	-	F:GO:0005509	F:GO:0005488	Y (0.999 | 1-32)	C	1	V5_BLAST_0.9SELF0.4OUT-REDO4-Cluster_160279	V5_UCLUSTfixed_0.90-Cluster_94363	-	-	-	-
ORF ERR493428_1 (paired) trimmed (paired) merged contig 31324 ORF complement(305..1780) (+1)	Maldo_seq22666	MDP0000843625	P:GO:0006562; F:GO:0004657	P:GO:0009056;F:GO:0003824;P:GO:0044763;P:GO:0009987;P:GO:0044712	Y (0.938 | 1-34)	C	1	V5_BLAST_0.9SELF0.4OUT-REDO4-Cluster_165927	V5_UCLUSTfixed_0.90-Cluster_98572	-	-	-	-
ORF ERR493428_1 (paired) trimmed (paired) merged contig 31339 ORF complement(241..1209) (+1)	Maldo_seq22667	MDP0000269900	F:GO:0005515	F:GO:0005515	Y (0.995 | 1-27)	C	1	V5_BLAST_0.9SELF0.4OUT-REDO4-Cluster_169201	V5_UCLUSTfixed_0.90-Cluster_98039	-	-	-	-
ORF ERR493428_1 (paired) trimmed (paired) merged contig 31344 ORF complement(982..1488) (+1)	Maldo_seq22668	-		-	Y (0.939 | 1-61)	C	1	V5_BLAST_0.9SELF0.4OUT-REDO4-Cluster_61975	V5_UCLUSTfixed_0.90-Cluster_59303	-	-	-	-
ORF ERR493428_1 (paired) trimmed (paired) merged contig 31371 ORF 84..473 (+1)	Maldo_seq22673	MDP0000289026		-	Y (0.926 | 1-51)	C	1	V5_BLAST_0.9SELF0.4OUT-REDO4-Cluster_163922	V5_UCLUSTfixed_0.90-Cluster_96116	-	-	-	-
ORF ERR493428_1 (paired) trimmed (paired) merged contig 31432 ORF 118..828 (+1)	Maldo_seq22675	MDP0000339664		-	Y (0.902 | 1-22)	C	1	V5_BLAST_0.9SELF0.4OUT-REDO4-Cluster_166323	V5_UCLUSTfixed_0.90-Cluster_95865	-	-	-	-
ORF ERR493428_1 (paired) trimmed (paired) merged contig 31470 ORF complement(167..1093) (+1)	Maldo_seq22677	MDP0000303340		-	Y (0.998 | 1-41)	C	1	V5_BLAST_0.9SELF0.4OUT-REDO4-Cluster_167449	V5_UCLUSTfixed_0.90-Cluster_100051	-	-	-	-
ORF ERR493428_1 (paired) trimmed (paired) merged contig 31483 ORF complement(30..1805) (+1)	Maldo_seq22679	-	F:GO:0016788; C:GO:0016020; P:GO:0071555	C:GO:0016020;P:GO:0016043;F:GO:0016787	Y (0.923 | 1-58)	C	1	V5_BLAST_0.9SELF0.4OUT-REDO4-Cluster_169961	V5_UCLUSTfixed_0.90-Cluster_97331	-	UniqueCluster_2108	-	X
ORF ERR493428_1 (paired) trimmed (paired) merged contig 31518 ORF complement(814..1425) (+1)	Maldo_seq22681	-		-	Y (0.88 | 1-91)	C	1	V5_BLAST_0.9SELF0.4OUT-REDO4-Cluster_61977	V5_UCLUSTfixed_0.90-Cluster_56583	-	-	-	-
ORF ERR493428_1 (paired) trimmed (paired) merged contig 31523 ORF 53..865 (+1)	Maldo_seq22682	-	C:GO:0009570; C:GO:0031977; F:GO:0005509; C:GO:0009534; C:GO:0009654; P:GO:0015979; C:GO:0019898	C:GO:0016020;P:GO:0015979;F:GO:0005488;C:GO:0009536;C:GO:0009579	Y (0.999 | 1-55)	C	1	V5_BLAST_0.9SELF0.4OUT-REDO4-Cluster_170258	V5_UCLUSTfixed_0.90-Cluster_97691	-	-	-	-
ORF ERR493428_1 (paired) trimmed (paired) merged contig 31602 ORF 131..817 (+1)	Maldo_seq22685	MDP0000256063		-	Y (0.933 | 1-62)	C	1	V5_BLAST_0.9SELF0.4OUT-REDO4-Cluster_163485	V5_UCLUSTfixed_0.90-Cluster_92792	-	UniqueCluster_3378	-	X
ORF ERR493428_1 (paired) trimmed (paired) merged contig 31639 ORF 91..1659 (+1)	Maldo_seq22688	-	F:GO:0003676	F:GO:0003676	Y (0.998 | 1-68)	C	1	V5_BLAST_0.9SELF0.4OUT-REDO4-Cluster_163364	V5_UCLUSTfixed_0.90-Cluster_96786	-	-	-	-
ORF ERR493428_1 (paired) trimmed (paired) merged contig 31678 ORF complement(265..945) (+1)	Maldo_seq22691	-	C:GO:0009507; C:GO:0031977	C:GO:0009536;C:GO:0009579	Y (0.966 | 1-65)	C	1	V5_BLAST_0.9SELF0.4OUT-REDO4-Cluster_164218	V5_UCLUSTfixed_0.90-Cluster_97695	-	-	-	-
ORF ERR493428_1 (paired) trimmed (paired) merged contig 31717 ORF complement(777..1118) (+1)	Maldo_seq22693	-		-	Y (0.999 | 1-30)	C	1	V5_BLAST_0.9SELF0.4OUT-REDO4-Cluster_62091	V5_UCLUSTfixed_0.90-Cluster_57057	-	-	-	-
ORF ERR493428_1 (paired) trimmed (paired) merged contig 31728 ORF complement(360..2156) (+1)	Maldo_seq22695	-	F:GO:0050661; P:GO:0006098; P:GO:0055114; P:GO:0006006; F:GO:0004345	F:GO:0000166;P:GO:0005975;F:GO:0003824;P:GO:0006139;P:GO:0044723	Y (0.998 | 1-61)	C	1	V5_BLAST_0.9SELF0.4OUT-REDO4-Cluster_162691	V5_UCLUSTfixed_0.90-Cluster_96259	-	-	-	-
ORF ERR493428_1 (paired) trimmed (paired) merged contig 31760 ORF 1655..2149 (+1)	Maldo_seq22697	-		-	Y (0.983 | 1-52)	C	1	V5_BLAST_0.9SELF0.4OUT-REDO4-Cluster_61982	V5_UCLUSTfixed_0.90-Cluster_56643	-	-	-	-
ORF ERR493428_1 (paired) trimmed (paired) merged contig 31766 ORF 165..557 (+1)	Maldo_seq22698	-		-	Y (0.73 | 1-70)	C	1	V5_BLAST_0.9SELF0.4OUT-REDO4-Cluster_61983	V5_UCLUSTfixed_0.90-Cluster_56584	-	-	-	-
ORF ERR493428_1 (paired) trimmed (paired) merged contig 31766 ORF complement(176..949) (+1)	Maldo_seq22699	MDP0000154434		-	Y (0.974 | 1-31)	C	1	V5_BLAST_0.9SELF0.4OUT-REDO4-Cluster_170394	V5_UCLUSTfixed_0.90-Cluster_103018	-	-	UniqueCluster_359	X
ORF ERR493428_1 (paired) trimmed (paired) merged contig 31784 ORF complement(115..429) (+1)	Maldo_seq22701	-		-	Y (0.985 | 1-44)	C	1	V5_BLAST_0.9SELF0.4OUT-REDO4-Cluster_61984	V5_UCLUSTfixed_0.90-Cluster_23475	-	-	-	-
ORF ERR493428_1 (paired) trimmed (paired) merged contig 31833 ORF complement(338..985) (+1)	Maldo_seq22704	-		-	Y (0.932 | 1-35)	C	1	V5_BLAST_0.9SELF0.4OUT-REDO4-Cluster_61985	V5_UCLUSTfixed_0.90-Cluster_56793	-	-	-	-
ORF ERR493428_1 (paired) trimmed (paired) merged contig 31845 ORF complement(1331..1852) (+1)	Maldo_seq22705	-		-	Y (0.998 | 1-71)	C	1	V5_BLAST_0.9SELF0.4OUT-REDO4-Cluster_61986	V5_UCLUSTfixed_0.90-Cluster_56585	-	-	-	-
ORF ERR493428_1 (paired) trimmed (paired) merged contig 31931 ORF 134..568 (+1)	Maldo_seq22711	-		-	Y (0.996 | 1-41)	C	1	V5_BLAST_0.9SELF0.4OUT-REDO4-Cluster_161691	V5_UCLUSTfixed_0.90-Cluster_95393	-	-	-	-
ORF ERR493428_1 (paired) trimmed (paired) merged contig 31962 ORF complement(369..800) (+1)	Maldo_seq22712	-		-	Y (0.93 | 1-89)	C	1	V5_BLAST_0.9SELF0.4OUT-REDO4-Cluster_61987	V5_UCLUSTfixed_0.90-Cluster_56586	-	-	-	-
ORF ERR493428_1 (paired) trimmed (paired) merged contig 32007 ORF 71..1438 (+1)	Maldo_seq22719	-	C:GO:0009570; F:GO:0004366; P:GO:0006655	P:GO:0006629;P:GO:0009058;P:GO:0044763;F:GO:0016740;P:GO:0044711;C:GO:0009536;P:GO:0009987	Y (0.996 | 1-71)	C	1	V5_BLAST_0.9SELF0.4OUT-REDO4-Cluster_163526	V5_UCLUSTfixed_0.90-Cluster_96973	-	-	-	-
ORF ERR493428_1 (paired) trimmed (paired) merged contig 32068 ORF complement(305..655) (+1)	Maldo_seq22721	-		-	Y (0.998 | 1-75)	C	1	V5_BLAST_0.9SELF0.4OUT-REDO4-Cluster_61988	V5_UCLUSTfixed_0.90-Cluster_56587	-	-	-	-
ORF ERR493428_1 (paired) trimmed (paired) merged contig 32071 ORF complement(159..1943) (+1)	Maldo_seq22723	-	F:GO:0016757; P:GO:0008152	P:GO:0008152;F:GO:0016740	Y (0.989 | 1-47)	C	1	V5_BLAST_0.9SELF0.4OUT-REDO4-Cluster_168543	V5_UCLUSTfixed_0.90-Cluster_97936	-	-	-	-
ORF ERR493428_1 (paired) trimmed (paired) merged contig 32085 ORF 37..675 (+1)	Maldo_seq22724	MDP0000220590		-	Y (1.0 | 1-51)	C	1	V5_BLAST_0.9SELF0.4OUT-REDO4-Cluster_164305	V5_UCLUSTfixed_0.90-Cluster_97787	-	-	-	-
ORF ERR493428_1 (paired) trimmed (paired) merged contig 32085 ORF complement(237..572) (+1)	Maldo_seq22725	-		-	Y (0.738 | 1-77)	C	1	V5_BLAST_0.9SELF0.4OUT-REDO4-Cluster_61989	V5_UCLUSTfixed_0.90-Cluster_56588	-	-	-	-
ORF ERR493428_1 (paired) trimmed (paired) merged contig 32127 ORF 356..853 (+1)	Maldo_seq22729	-		-	Y (0.996 | 1-30)	C	1	V5_BLAST_0.9SELF0.4OUT-REDO4-Cluster_61990	V5_UCLUSTfixed_0.90-Cluster_56589	-	-	-	-
ORF ERR493428_1 (paired) trimmed (paired) merged contig 32128 ORF 356..685 (+1)	Maldo_seq22730	-		-	Y (0.999 | 1-47)	C	1	V5_BLAST_0.9SELF0.4OUT-REDO4-Cluster_61990	V5_UCLUSTfixed_0.90-Cluster_56589	-	-	-	-
ORF ERR493428_1 (paired) trimmed (paired) merged contig 32167 ORF 97..4320 (+1)	Maldo_seq22734	-	P:GO:0051103; F:GO:0003677; F:GO:0005524; F:GO:0003910; P:GO:0006260; P:GO:0006310; P:GO:0071897	F:GO:0000166;F:GO:0003677;F:GO:0003824;P:GO:0009058;P:GO:0006259;P:GO:0006950	Y (0.943 | 1-50)	C	1	V5_BLAST_0.9SELF0.4OUT-REDO4-Cluster_162903	V5_UCLUSTfixed_0.90-Cluster_96320	-	-	-	-
ORF ERR493428_1 (paired) trimmed (paired) merged contig 32189 ORF complement(427..882) (+1)	Maldo_seq22737	-		-	Y (0.662 | 1-72)	C	1	V5_BLAST_0.9SELF0.4OUT-REDO4-Cluster_61991	V5_UCLUSTfixed_0.90-Cluster_56590	-	-	-	-
ORF ERR493428_1 (paired) trimmed (paired) merged contig 32190 ORF 1027..1449 (+1)	Maldo_seq22738	-		-	Y (0.814 | 1-61)	C	1	V5_BLAST_0.9SELF0.4OUT-REDO4-Cluster_61992	V5_UCLUSTfixed_0.90-Cluster_56591	-	-	-	-
ORF ERR493428_1 (paired) trimmed (paired) merged contig 32190 ORF 2104..2424 (+1)	Maldo_seq22739	-		-	Y (0.987 | 1-38)	C	1	V5_BLAST_0.9SELF0.4OUT-REDO4-Cluster_62080	V5_UCLUSTfixed_0.90-Cluster_57172	-	-	-	-
ORF ERR493428_1 (paired) trimmed (paired) merged contig 32191 ORF complement(507..1367) (+1)	Maldo_seq22740	-	C:GO:0009570; P:GO:0010027; P:GO:0009658	P:GO:0016043;C:GO:0009536	Y (0.999 | 1-45)	C	1	V5_BLAST_0.9SELF0.4OUT-REDO4-Cluster_162939	V5_UCLUSTfixed_0.90-Cluster_96362	-	-	-	-
ORF ERR493428_1 (paired) trimmed (paired) merged contig 32309 ORF 295..639 (+1)	Maldo_seq22746	-		-	Y (0.984 | 1-76)	C	1	V5_BLAST_0.9SELF0.4OUT-REDO4-Cluster_61993	V5_UCLUSTfixed_0.90-Cluster_56592	-	-	-	-
ORF ERR493428_1 (paired) trimmed (paired) merged contig 32362 ORF 182..580 (+1)	Maldo_seq22748	-		-	Y (0.989 | 1-22)	C	1	V5_BLAST_0.9SELF0.4OUT-REDO4-Cluster_61995	V5_UCLUSTfixed_0.90-Cluster_72055	-	-	-	-
ORF ERR493428_1 (paired) trimmed (paired) merged contig 32401 ORF complement(250..1455) (+1)	Maldo_seq22750	-	F:GO:0005524; F:GO:0004672; P:GO:0006468	F:GO:0000166;P:GO:0006464;F:GO:0016301	Y (0.688 | 1-81)	C	1	V5_BLAST_0.9SELF0.4OUT-REDO4-Cluster_166173	V5_UCLUSTfixed_0.90-Cluster_91246	-	UniqueCluster_520	-	X
ORF ERR493428_1 (paired) trimmed (paired) merged contig 32402 ORF complement(263..1234) (+1)	Maldo_seq22751	MDP0000943804	P:GO:0055114; F:GO:0020037; P:GO:0006979; F:GO:0004601	F:GO:0003824;P:GO:0008152;F:GO:0005488;P:GO:0044710;P:GO:0006950	Y (0.998 | 1-66)	C	1	V5_BLAST_0.9SELF0.4OUT-REDO4-Cluster_169349	V5_UCLUSTfixed_0.90-Cluster_102136	-	-	-	-
ORF ERR493428_1 (paired) trimmed (paired) merged contig 32405 ORF complement(376..1482) (+1)	Maldo_seq22752	-	C:GO:0016021	C:GO:0016020	Y (0.982 | 1-35)	C	1	V5_BLAST_0.9SELF0.4OUT-REDO4-Cluster_165258	V5_UCLUSTfixed_0.90-Cluster_96612	-	-	-	-
ORF ERR493428_1 (paired) trimmed (paired) merged contig 32493 ORF 45..1520 (+1)	Maldo_seq22754	-		-	Y (0.99 | 1-62)	C	1	V5_BLAST_0.9SELF0.4OUT-REDO4-Cluster_162987	V5_UCLUSTfixed_0.90-Cluster_96421	-	-	-	-
ORF ERR493428_1 (paired) trimmed (paired) merged contig 32493 ORF complement(1744..2316) (+1)	Maldo_seq22755	MDP0000138110	P:GO:0006468; F:GO:0005524; F:GO:0004672	F:GO:0000166;P:GO:0006464;F:GO:0016301	Y (0.987 | 1-26)	C	1	V5_BLAST_0.9SELF0.4OUT-REDO4-Cluster_61996	V5_UCLUSTfixed_0.90-Cluster_63954	-	-	-	-
ORF ERR493428_1 (paired) trimmed (paired) merged contig 32520 ORF complement(629..1681) (+1)	Maldo_seq22757	-	C:GO:0009507; P:GO:0006508; C:GO:0016021; P:GO:0009643; F:GO:0008233	P:GO:0019538;P:GO:0009628;C:GO:0016020;C:GO:0009536;F:GO:0016787	Y (1.0 | 1-41)	C	1	V5_BLAST_0.9SELF0.4OUT-REDO4-Cluster_169034	V5_UCLUSTfixed_0.90-Cluster_101852	-	-	-	-
ORF ERR493428_1 (paired) trimmed (paired) merged contig 32568 ORF complement(1822..2148) (+1)	Maldo_seq22759	-		-	Y (0.918 | 1-48)	C	1	V5_BLAST_0.9SELF0.4OUT-REDO4-Cluster_61997	V5_UCLUSTfixed_0.90-Cluster_56594	-	-	-	-
ORF ERR493428_1 (paired) trimmed (paired) merged contig 32748 ORF complement(135..2294) (+1)	Maldo_seq22767	-	C:GO:0016021	C:GO:0016020	Y (0.998 | 1-30)	C	1	V5_BLAST_0.9SELF0.4OUT-REDO4-Cluster_168423	V5_UCLUSTfixed_0.90-Cluster_96440	-	-	-	-
ORF ERR493428_1 (paired) trimmed (paired) merged contig 32772 ORF 57..1052 (+1)	Maldo_seq22769	-		-	Y (1.0 | 1-21)	C	1	V5_BLAST_0.9SELF0.4OUT-REDO4-Cluster_163545	V5_UCLUSTfixed_0.90-Cluster_96989	-	-	-	-
ORF ERR493428_1 (paired) trimmed (paired) merged contig 32796 ORF 805..1185 (+1)	Maldo_seq22771	-		-	Y (0.65 | 1-57)	C	1	V5_BLAST_0.9SELF0.4OUT-REDO4-Cluster_62000	V5_UCLUSTfixed_0.90-Cluster_56595	-	-	-	-
ORF ERR493428_1 (paired) trimmed (paired) merged contig 32954 ORF 62..532 (+1)	Maldo_seq22778	-	F:GO:0016829	F:GO:0003824	Y (0.99 | 1-24)	C	1	V5_BLAST_0.9SELF0.4OUT-REDO4-Cluster_62003	V5_UCLUSTfixed_0.90-Cluster_92612	-	UniqueCluster_506	-	X
ORF ERR493428_1 (paired) trimmed (paired) merged contig 32995 ORF 259..561 (+1)	Maldo_seq22782	-		-	Y (0.999 | 1-41)	C	1	V5_BLAST_0.9SELF0.4OUT-REDO4-Cluster_62004	V5_UCLUSTfixed_0.90-Cluster_56615	-	-	-	-
ORF ERR493428_1 (paired) trimmed (paired) merged contig 33090 ORF 89..2839 (+1)	Maldo_seq22788	MDP0000171170	F:GO:0008017; P:GO:0007018; F:GO:0005524; F:GO:0003777; C:GO:0005871	F:GO:0000166;F:GO:0005515;C:GO:0005856;P:GO:0044763;P:GO:0009987;F:GO:0003774	Y (0.966 | 1-33)	C	1	V5_BLAST_0.9SELF0.4OUT-REDO4-Cluster_163830	V5_UCLUSTfixed_0.90-Cluster_97304	-	-	-	-
ORF ERR493428_1 (paired) trimmed (paired) merged contig 33171 ORF 284..1639 (+1)	Maldo_seq22790	MDP0000934360	F:GO:0016987; P:GO:0006355; P:GO:0006352; F:GO:0003700; F:GO:0003677	F:GO:0003677;F:GO:0003700;P:GO:0009058;P:GO:0006139	Y (0.944 | 1-26)	C	1	V5_BLAST_0.9SELF0.4OUT-REDO4-Cluster_165320	V5_UCLUSTfixed_0.90-Cluster_98732	-	-	-	-
ORF ERR493428_1 (paired) trimmed (paired) merged contig 33234 ORF complement(245..1783) (+1)	Maldo_seq22793	MDP0000293343	P:GO:0006629	P:GO:0006629	Y (1.0 | 1-34)	C	1	V5_BLAST_0.9SELF0.4OUT-REDO4-Cluster_167565	V5_UCLUSTfixed_0.90-Cluster_86685	-	-	-	-
ORF ERR493428_1 (paired) trimmed (paired) merged contig 33238 ORF complement(1459..1839) (+1)	Maldo_seq22795	-	F:GO:0005524; C:GO:0016020; C:GO:0016021; F:GO:0004672; F:GO:0004674; P:GO:0006468	F:GO:0000166;C:GO:0016020;P:GO:0006464;F:GO:0016301	Y (0.993 | 1-29)	C	1	V5_BLAST_0.9SELF0.4OUT-REDO4-Cluster_62006	V5_UCLUSTfixed_0.90-Cluster_23476	-	-	-	-
ORF ERR493428_1 (paired) trimmed (paired) merged contig 33273 ORF 968..1309 (+1)	Maldo_seq22797	-		-	Y (0.995 | 1-42)	C	1	V5_BLAST_0.9SELF0.4OUT-REDO4-Cluster_62007	V5_UCLUSTfixed_0.90-Cluster_56598	-	-	-	-
ORF ERR493428_1 (paired) trimmed (paired) merged contig 33336 ORF 183..851 (+1)	Maldo_seq22800	MDP0000269985		-	Y (0.975 | 1-61)	C	1	V5_BLAST_0.9SELF0.4OUT-REDO4-Cluster_162443	V5_UCLUSTfixed_0.90-Cluster_95854	-	-	-	-
ORF ERR493428_1 (paired) trimmed (paired) merged contig 33376 ORF 589..993 (+1)	Maldo_seq22803	-		-	Y (0.973 | 1-39)	C	1	V5_BLAST_0.9SELF0.4OUT-REDO4-Cluster_62008	V5_UCLUSTfixed_0.90-Cluster_56599	-	-	-	-
ORF ERR493428_1 (paired) trimmed (paired) merged contig 33399 ORF 100..1638 (+1)	Maldo_seq22804	MDP0000789845		-	Y (0.834 | 1-69)	C	1	V5_BLAST_0.9SELF0.4OUT-REDO4-Cluster_164096	V5_UCLUSTfixed_0.90-Cluster_97587	-	-	-	-
ORF ERR493428_1 (paired) trimmed (paired) merged contig 33435 ORF 61..984 (+1)	Maldo_seq22806	-	C:GO:0016021	C:GO:0016020	Y (0.995 | 1-89)	C	1	V5_BLAST_0.9SELF0.4OUT-REDO4-Cluster_163034	V5_UCLUSTfixed_0.90-Cluster_96466	-	-	-	-
ORF ERR493428_1 (paired) trimmed (paired) merged contig 33458 ORF 1743..2219 (+1)	Maldo_seq22808	-		-	Y (1.0 | 1-51)	C	1	V5_BLAST_0.9SELF0.4OUT-REDO4-Cluster_62009	V5_UCLUSTfixed_0.90-Cluster_56600	-	-	-	-
ORF ERR493428_1 (paired) trimmed (paired) merged contig 33586 ORF complement(321..695) (+1)	Maldo_seq22810	-		-	Y (0.993 | 1-21)	C	1	V5_BLAST_0.9SELF0.4OUT-REDO4-Cluster_62010	V5_UCLUSTfixed_0.90-Cluster_56601	-	-	-	-
ORF ERR493428_1 (paired) trimmed (paired) merged contig 33619 ORF complement(331..3378) (+1)	Maldo_seq22812	-		-	Y (0.999 | 1-61)	C	1	V5_BLAST_0.9SELF0.4OUT-REDO4-Cluster_170627	V5_UCLUSTfixed_0.90-Cluster_97564	-	-	-	-
ORF ERR493428_1 (paired) trimmed (paired) merged contig 33712 ORF 73..1698 (+1)	Maldo_seq22817	-	F:GO:0016491; P:GO:0055114	F:GO:0003824;P:GO:0008152;P:GO:0044710	Y (0.997 | 1-31)	C	1	V5_BLAST_0.9SELF0.4OUT-REDO4-Cluster_158644	V5_UCLUSTfixed_0.90-Cluster_93031	-	-	-	-
ORF ERR493428_1 (paired) trimmed (paired) merged contig 33760 ORF 750..1097 (+1)	Maldo_seq22820	-		-	Y (0.999 | 1-21)	C	1	V5_BLAST_0.9SELF0.4OUT-REDO4-Cluster_62012	V5_UCLUSTfixed_0.90-Cluster_23477	-	-	-	-
ORF ERR493428_1 (paired) trimmed (paired) merged contig 33797 ORF complement(79..405) (+1)	Maldo_seq22821	-		-	Y (0.992 | 1-72)	C	1	V5_BLAST_0.9SELF0.4OUT-REDO4-Cluster_62013	V5_UCLUSTfixed_0.90-Cluster_56674	-	-	-	-
ORF ERR493428_1 (paired) trimmed (paired) merged contig 33804 ORF complement(1324..1956) (+1)	Maldo_seq22822	-		-	Y (0.999 | 1-23)	C	1	V5_BLAST_0.9SELF0.4OUT-REDO4-Cluster_158369	V5_UCLUSTfixed_0.90-Cluster_56602	UniqueCluster_1593	-	-	X
ORF ERR493428_1 (paired) trimmed (paired) merged contig 33814 ORF complement(342..644) (+1)	Maldo_seq22823	-		-	Y (0.932 | 1-23)	C	1	V5_BLAST_0.9SELF0.4OUT-REDO4-Cluster_62014	V5_UCLUSTfixed_0.90-Cluster_57172	-	-	-	-
ORF ERR493428_1 (paired) trimmed (paired) merged contig 33857 ORF complement(470..817) (+1)	Maldo_seq22825	-		-	Y (0.907 | 1-49)	C	1	V5_BLAST_0.9SELF0.4OUT-REDO4-Cluster_62015	V5_UCLUSTfixed_0.90-Cluster_57760	-	-	-	-
ORF ERR493428_1 (paired) trimmed (paired) merged contig 33923 ORF 50..1102 (+1)	Maldo_seq22830	-	F:GO:0016787	F:GO:0016787	Y (1.0 | 1-27)	C	1	V5_BLAST_0.9SELF0.4OUT-REDO4-Cluster_156186	V5_UCLUSTfixed_0.90-Cluster_91272	-	-	-	-
ORF ERR493428_1 (paired) trimmed (paired) merged contig 33929 ORF 23..973 (+1)	Maldo_seq22831	MDP0000131366		-	Y (0.773 | 1-90)	C	1	V5_BLAST_0.9SELF0.4OUT-REDO4-Cluster_162824	V5_UCLUSTfixed_0.90-Cluster_73272	-	-	-	-
ORF ERR493428_1 (paired) trimmed (paired) merged contig 34189 ORF complement(190..1404) (+1)	Maldo_seq22839	-	C:GO:0005623; F:GO:0015035; F:GO:0009055; P:GO:0045454; P:GO:0055114	C:GO:0005623;P:GO:0019725;F:GO:0003824;P:GO:0008152;P:GO:0044710	Y (0.947 | 1-60)	C	1	V5_BLAST_0.9SELF0.4OUT-REDO4-Cluster_162961	V5_UCLUSTfixed_0.90-Cluster_94899	-	-	-	-
ORF ERR493428_1 (paired) trimmed (paired) merged contig 34224 ORF 33..1067 (+1)	Maldo_seq22843	MDP0000320310	F:GO:0008080	F:GO:0016740	Y (0.965 | 1-68)	C	1	V5_BLAST_0.9SELF0.4OUT-REDO4-Cluster_167195	V5_UCLUSTfixed_0.90-Cluster_79084	-	-	-	-
ORF ERR493428_1 (paired) trimmed (paired) merged contig 34235 ORF 520..966 (+1)	Maldo_seq22844	-		-	Y (0.99 | 1-52)	C	1	V5_BLAST_0.9SELF0.4OUT-REDO4-Cluster_62017	V5_UCLUSTfixed_0.90-Cluster_56795	-	-	-	-
ORF ERR493428_1 (paired) trimmed (paired) merged contig 34264 ORF 76..972 (+1)	Maldo_seq22846	MDP0000385436		-	Y (0.954 | 1-39)	C	1	V5_BLAST_0.9SELF0.4OUT-REDO4-Cluster_164070	V5_UCLUSTfixed_0.90-Cluster_97561	-	-	-	-
ORF ERR493428_1 (paired) trimmed (paired) merged contig 34284 ORF 89..670 (+1)	Maldo_seq22847	-		-	Y (0.999 | 1-23)	C	1	V5_BLAST_0.9SELF0.4OUT-REDO4-Cluster_62019	V5_UCLUSTfixed_0.90-Cluster_56602	-	-	-	-
ORF ERR493428_1 (paired) trimmed (paired) merged contig 34309 ORF 285..764 (+1)	Maldo_seq22848	-		-	Y (0.826 | 1-24)	C	1	V5_BLAST_0.9SELF0.4OUT-REDO4-Cluster_62020	V5_UCLUSTfixed_0.90-Cluster_56603	-	-	-	-
ORF ERR493428_1 (paired) trimmed (paired) merged contig 34326 ORF 175..1023 (+1)	Maldo_seq22849	MDP0000220176	F:GO:0003697; P:GO:0006260	F:GO:0003677;P:GO:0009058;P:GO:0006259	Y (0.827 | 1-38)	C	1	V5_BLAST_0.9SELF0.4OUT-REDO4-Cluster_163278	V5_UCLUSTfixed_0.90-Cluster_96713	-	-	-	-
ORF ERR493428_1 (paired) trimmed (paired) merged contig 34341 ORF complement(15..356) (+1)	Maldo_seq22850	-		-	Y (0.745 | 1-41)	C	1	V5_BLAST_0.9SELF0.4OUT-REDO4-Cluster_62021	V5_UCLUSTfixed_0.90-Cluster_23480	-	-	-	-
ORF ERR493428_1 (paired) trimmed (paired) merged contig 34365 ORF 119..1048 (+1)	Maldo_seq22851	MDP0000338285		-	Y (0.991 | 1-27)	C	1	V5_BLAST_0.9SELF0.4OUT-REDO4-Cluster_164009	V5_UCLUSTfixed_0.90-Cluster_97492	-	-	-	-
ORF ERR493428_1 (paired) trimmed (paired) merged contig 34409 ORF complement(220..4149) (+1)	Maldo_seq22855	-		-	Y (0.746 | 1-49)	C	1	V5_BLAST_0.9SELF0.4OUT-REDO4-Cluster_162400	V5_UCLUSTfixed_0.90-Cluster_73657	-	-	-	-
ORF ERR493428_1 (paired) trimmed (paired) merged contig 34412 ORF 18..2510 (+1)	Maldo_seq22856	MDP0000292315	F:GO:0004519	F:GO:0004518	Y (0.909 | 1-40)	C	1	V5_BLAST_0.9SELF0.4OUT-REDO4-Cluster_163581	V5_UCLUSTfixed_0.90-Cluster_97026	-	-	-	-
ORF ERR493428_1 (paired) trimmed (paired) merged contig 34432 ORF complement(247..729) (+1)	Maldo_seq22859	-	C:GO:0005739	C:GO:0005739	Y (1.0 | 1-81)	C	1	V5_BLAST_0.9SELF0.4OUT-REDO4-Cluster_62023	V5_UCLUSTfixed_0.90-Cluster_56605	-	-	-	-
ORF ERR493428_1 (paired) trimmed (paired) merged contig 34440 ORF complement(293..838) (+1)	Maldo_seq22860	MDP0000382079	C:GO:0016020; P:GO:0006886; P:GO:0006605	C:GO:0016020;P:GO:0006810	Y (0.998 | 1-61)	C	1	V5_BLAST_0.9SELF0.4OUT-REDO4-Cluster_163810	V5_UCLUSTfixed_0.90-Cluster_73575	-	-	-	-
ORF ERR493428_1 (paired) trimmed (paired) merged contig 34454 ORF 26..1108 (+1)	Maldo_seq22862	-	P:GO:0031167; F:GO:0000179	F:GO:0016740;P:GO:0006139	Y (0.996 | 1-71)	C	1	V5_BLAST_0.9SELF0.4OUT-REDO4-Cluster_166140	V5_UCLUSTfixed_0.90-Cluster_96437	-	-	-	-
ORF ERR493428_1 (paired) trimmed (paired) merged contig 34571 ORF 146..1243 (+1)	Maldo_seq22865	MDP0000270244	P:GO:0006468; F:GO:0004672	P:GO:0006464;F:GO:0016301	Y (0.991 | 1-68)	C	1	V5_BLAST_0.9SELF0.4OUT-REDO4-Cluster_140077	V5_UCLUSTfixed_0.90-Cluster_58911	-	-	-	-
ORF ERR493428_1 (paired) trimmed (paired) merged contig 34595 ORF 30..989 (+1)	Maldo_seq22868	-		-	Y (0.999 | 1-33)	C	1	V5_BLAST_0.9SELF0.4OUT-REDO4-Cluster_166844	V5_UCLUSTfixed_0.90-Cluster_100112	-	-	-	-
ORF ERR493428_1 (paired) trimmed (paired) merged contig 34648 ORF complement(197..1585) (+1)	Maldo_seq22872	MDP0000552153		-	Y (0.741 | 1-59)	C	1	V5_BLAST_0.9SELF0.4OUT-REDO4-Cluster_165708	V5_UCLUSTfixed_0.90-Cluster_99074	-	-	-	-
ORF ERR493428_1 (paired) trimmed (paired) merged contig 34690 ORF 128..1507 (+1)	Maldo_seq22874	MDP0000140406		-	Y (0.986 | 1-60)	C	1	V5_BLAST_0.9SELF0.4OUT-REDO4-Cluster_165967	V5_UCLUSTfixed_0.90-Cluster_99294	-	-	-	-
ORF ERR493428_1 (paired) trimmed (paired) merged contig 34777 ORF 69..488 (+1)	Maldo_seq22878	-	C:GO:0009507	C:GO:0009536	Y (0.993 | 1-49)	C	1	V5_BLAST_0.9SELF0.4OUT-REDO4-Cluster_87386	V5_UCLUSTfixed_0.90-Cluster_62310	-	-	-	-
ORF ERR493428_1 (paired) trimmed (paired) merged contig 34789 ORF complement(93..815) (+1)	Maldo_seq22879	MDP0000214382		-	Y (1.0 | 1-47)	C	1	V5_BLAST_0.9SELF0.4OUT-REDO4-Cluster_166809	V5_UCLUSTfixed_0.90-Cluster_95866	-	-	-	-
ORF ERR493428_1 (paired) trimmed (paired) merged contig 34796 ORF 103..993 (+1)	Maldo_seq22880	MDP0000593263	F:GO:0016747	F:GO:0016740	Y (0.997 | 1-34)	C	1	V5_BLAST_0.9SELF0.4OUT-REDO4-Cluster_170561	V5_UCLUSTfixed_0.90-Cluster_103160	-	-	-	-
ORF ERR493428_1 (paired) trimmed (paired) merged contig 34815 ORF 250..1647 (+1)	Maldo_seq22884	-	C:GO:0016020; C:GO:0016021	C:GO:0016020	Y (0.994 | 1-46)	C	1	V5_BLAST_0.9SELF0.4OUT-REDO4-Cluster_163868	V5_UCLUSTfixed_0.90-Cluster_101921	-	-	-	-
ORF ERR493428_1 (paired) trimmed (paired) merged contig 34885 ORF complement(231..3263) (+1)	Maldo_seq22888	MDP0000918616	P:GO:0008152; P:GO:0006741; F:GO:0003951	P:GO:0009058;P:GO:0044711;P:GO:0006139;F:GO:0016301	Y (0.952 | 1-58)	C	1	V5_BLAST_0.9SELF0.4OUT-REDO4-Cluster_170899	V5_UCLUSTfixed_0.90-Cluster_96650	-	-	-	-
ORF ERR493428_1 (paired) trimmed (paired) merged contig 34894 ORF complement(979..1383) (+1)	Maldo_seq22889	-		-	Y (0.999 | 1-37)	C	1	V5_BLAST_0.9SELF0.4OUT-REDO4-Cluster_163934	V5_UCLUSTfixed_0.90-Cluster_97408	-	-	-	-
ORF ERR493428_1 (paired) trimmed (paired) merged contig 34940 ORF complement(2592..3884) (+1)	Maldo_seq22891	MDP0000245208	C:GO:0016020	C:GO:0016020	Y (0.999 | 1-57)	C	1	V5_BLAST_0.9SELF0.4OUT-REDO4-Cluster_170986	V5_UCLUSTfixed_0.90-Cluster_97643	-	-	-	-
ORF ERR493428_1 (paired) trimmed (paired) merged contig 34962 ORF complement(301..1266) (+1)	Maldo_seq22894	-	C:GO:0009507; C:GO:0016021; P:GO:0009658	C:GO:0016020;P:GO:0016043;C:GO:0009536	Y (0.984 | 1-52)	C	1	V5_BLAST_0.9SELF0.4OUT-REDO4-Cluster_170034	V5_UCLUSTfixed_0.90-Cluster_102713	-	-	-	-
ORF ERR493428_1 (paired) trimmed (paired) merged contig 34983 ORF complement(1193..1678) (+1)	Maldo_seq22899	-		-	Y (0.999 | 1-23)	C	1	V5_BLAST_0.9SELF0.4OUT-REDO4-Cluster_62026	V5_UCLUSTfixed_0.90-Cluster_57644	-	-	-	-
ORF ERR493428_1 (paired) trimmed (paired) merged contig 35017 ORF 126..986 (+1)	Maldo_seq22903	-	C:GO:0009570; P:GO:0010027; P:GO:0009658	P:GO:0016043;C:GO:0009536	Y (0.99 | 1-51)	C	1	V5_BLAST_0.9SELF0.4OUT-REDO4-Cluster_162939	V5_UCLUSTfixed_0.90-Cluster_96362	-	-	-	-
ORF ERR493428_1 (paired) trimmed (paired) merged contig 35025 ORF complement(1004..1582) (+1)	Maldo_seq22904	-	F:GO:0008270; F:GO:0008168; P:GO:0032259	P:GO:0008152;F:GO:0005488;F:GO:0016740	Y (0.979 | 1-35)	C	1	V5_BLAST_0.9SELF0.4OUT-REDO4-Cluster_163755	V5_UCLUSTfixed_0.90-Cluster_97215	-	-	-	-
ORF ERR493428_1 (paired) trimmed (paired) merged contig 35035 ORF complement(196..1413) (+1)	Maldo_seq22906	MDP0000267339	F:GO:0005524; F:GO:0050515; P:GO:0016114	F:GO:0000166;P:GO:0006629;P:GO:0009058;P:GO:0044711;F:GO:0016301	Y (1.0 | 1-51)	C	1	V5_BLAST_0.9SELF0.4OUT-REDO4-Cluster_163980	V5_UCLUSTfixed_0.90-Cluster_97459	-	-	-	-
ORF ERR493428_1 (paired) trimmed (paired) merged contig 35052 ORF complement(225..833) (+1)	Maldo_seq22908	-		-	Y (0.986 | 1-31)	C	1	V5_BLAST_0.9SELF0.4OUT-REDO4-Cluster_62030	V5_UCLUSTfixed_0.90-Cluster_56608	-	-	-	-
ORF ERR493428_1 (paired) trimmed (paired) merged contig 35187 ORF complement(1506..1856) (+1)	Maldo_seq22914	-		-	Y (0.954 | 1-62)	C	1	V5_BLAST_0.9SELF0.4OUT-REDO4-Cluster_62031	V5_UCLUSTfixed_0.90-Cluster_56829	-	-	-	-
ORF ERR493428_1 (paired) trimmed (paired) merged contig 35291 ORF complement(167..1069) (+1)	Maldo_seq22920	-	C:GO:0016020	C:GO:0016020	Y (0.929 | 1-32)	C	1	V5_BLAST_0.9SELF0.4OUT-REDO4-Cluster_62032	V5_UCLUSTfixed_0.90-Cluster_78323	-	-	-	-
ORF ERR493428_1 (paired) trimmed (paired) merged contig 35389 ORF complement(432..1781) (+1)	Maldo_seq22927	MDP0000287321	P:GO:0006412; C:GO:0005840; C:GO:0005622; F:GO:0003735	F:GO:0005198;C:GO:0005840;P:GO:0006412	Y (0.974 | 1-34)	C	1	V5_BLAST_0.9SELF0.4OUT-REDO4-Cluster_165821	V5_UCLUSTfixed_0.90-Cluster_99164	-	-	-	-
ORF ERR493428_1 (paired) trimmed (paired) merged contig 35557 ORF 102..1367 (+1)	Maldo_seq22934	-		-	Y (1.0 | 1-41)	C	1	V5_BLAST_0.9SELF0.4OUT-REDO4-Cluster_163796	V5_UCLUSTfixed_0.90-Cluster_97261	-	-	-	-
ORF ERR493428_1 (paired) trimmed (paired) merged contig 35622 ORF complement(188..2056) (+1)	Maldo_seq22937	MDP0000144977		-	Y (0.977 | 1-41)	C	1	V5_BLAST_0.9SELF0.4OUT-REDO4-Cluster_170710	V5_UCLUSTfixed_0.90-Cluster_88120	-	-	-	-
ORF ERR493428_1 (paired) trimmed (paired) merged contig 35758 ORF 215..1945 (+1)	Maldo_seq22942	MDP0000226817		-	Y (0.998 | 1-37)	C	1	V5_BLAST_0.9SELF0.4OUT-REDO4-Cluster_169722	V5_UCLUSTfixed_0.90-Cluster_97062	-	-	-	-
ORF ERR493428_1 (paired) trimmed (paired) merged contig 35846 ORF complement(428..1243) (+1)	Maldo_seq22950	-	F:GO:0051536; P:GO:0009228	P:GO:0009058;P:GO:0044763;F:GO:0005488;P:GO:0044711;P:GO:0009987	Y (0.996 | 1-25)	C	1	V5_BLAST_0.9SELF0.4OUT-REDO4-Cluster_62036	V5_UCLUSTfixed_0.90-Cluster_23484	-	-	-	-
ORF ERR493428_1 (paired) trimmed (paired) merged contig 35869 ORF complement(175..2925) (+1)	Maldo_seq22953	MDP0000221374		-	Y (0.795 | 1-68)	C	1	V5_BLAST_0.9SELF0.4OUT-REDO4-Cluster_162526	V5_UCLUSTfixed_0.90-Cluster_95942	-	-	-	-
ORF ERR493428_1 (paired) trimmed (paired) merged contig 35902 ORF 238..2763 (+1)	Maldo_seq22956	MDP0000190552		-	Y (0.826 | 1-82)	C	1	V5_BLAST_0.9SELF0.4OUT-REDO4-Cluster_162630	V5_UCLUSTfixed_0.90-Cluster_96052	-	-	-	-
ORF ERR493428_1 (paired) trimmed (paired) merged contig 35920 ORF complement(548..1651) (+1)	Maldo_seq22958	-	C:GO:0016021	C:GO:0016020	Y (0.963 | 1-35)	C	1	V5_BLAST_0.9SELF0.4OUT-REDO4-Cluster_165258	V5_UCLUSTfixed_0.90-Cluster_96612	-	-	-	-
ORF ERR493428_1 (paired) trimmed (paired) merged contig 36037 ORF complement(171..1406) (+1)	Maldo_seq22964	MDP0000225493	F:GO:0016747	F:GO:0016740	Y (0.931 | 1-42)	C	1	V5_BLAST_0.9SELF0.4OUT-REDO4-Cluster_162938	V5_UCLUSTfixed_0.90-Cluster_96361	-	-	-	-
ORF ERR493428_1 (paired) trimmed (paired) merged contig 36079 ORF complement(1870..2214) (+1)	Maldo_seq22967	-	C:GO:0005739	C:GO:0005739	Y (0.999 | 1-21)	C	1	V5_BLAST_0.9SELF0.4OUT-REDO4-Cluster_62038	V5_UCLUSTfixed_0.90-Cluster_56609	-	-	-	-
ORF ERR493428_1 (paired) trimmed (paired) merged contig 36130 ORF complement(1658..1990) (+1)	Maldo_seq22971	-		-	Y (0.968 | 1-25)	C	1	V5_BLAST_0.9SELF0.4OUT-REDO4-Cluster_62039	V5_UCLUSTfixed_0.90-Cluster_56610	-	-	-	-
ORF ERR493428_1 (paired) trimmed (paired) merged contig 36188 ORF 674..1204 (+1)	Maldo_seq22972	-		-	Y (0.958 | 1-71)	C	1	V5_BLAST_0.9SELF0.4OUT-REDO4-Cluster_62040	V5_UCLUSTfixed_0.90-Cluster_56636	-	-	-	-
ORF ERR493428_1 (paired) trimmed (paired) merged contig 36262 ORF complement(1317..1652) (+1)	Maldo_seq22975	-		-	Y (0.968 | 1-27)	C	1	V5_BLAST_0.9SELF0.4OUT-REDO4-Cluster_62042	V5_UCLUSTfixed_0.90-Cluster_56611	-	-	-	-
ORF ERR493428_1 (paired) trimmed (paired) merged contig 36277 ORF 57..842 (+1)	Maldo_seq22976	MDP0000255224	P:GO:0006614; F:GO:0005525	F:GO:0000166;P:GO:0006810	Y (0.95 | 1-24)	C	1	V5_BLAST_0.9SELF0.4OUT-REDO4-Cluster_163005	V5_UCLUSTfixed_0.90-Cluster_96439	-	-	-	-
ORF ERR493428_1 (paired) trimmed (paired) merged contig 36321 ORF 37..1020 (+1)	Maldo_seq22978	-	F:GO:0004106; P:GO:0000162; P:GO:0046417	F:GO:0003824;P:GO:0009058;P:GO:0044763;P:GO:0044711;P:GO:0009987	Y (0.992 | 1-26)	C	1	V5_BLAST_0.9SELF0.4OUT-REDO4-Cluster_162968	V5_UCLUSTfixed_0.90-Cluster_96396	-	-	-	-
ORF ERR493428_1 (paired) trimmed (paired) merged contig 36323 ORF complement(779..3496) (+1)	Maldo_seq22979	MDP0000208874		-	Y (0.967 | 1-71)	C	1	V5_BLAST_0.9SELF0.4OUT-REDO4-Cluster_160881	V5_UCLUSTfixed_0.90-Cluster_94869	-	-	-	-
ORF ERR493428_1 (paired) trimmed (paired) merged contig 36327 ORF 46..1761 (+1)	Maldo_seq22980	MDP0000718454	F:GO:0005515; P:GO:0006468; F:GO:0004672	F:GO:0005515;P:GO:0006464;F:GO:0016301	Y (0.995 | 1-26)	C	1	V5_BLAST_0.9SELF0.4OUT-REDO4-Cluster_62044	V5_UCLUSTfixed_0.90-Cluster_100629	-	UniqueCluster_1989	-	X
ORF ERR493428_1 (paired) trimmed (paired) merged contig 36371 ORF complement(507..1031) (+1)	Maldo_seq22982	-	C:GO:0016021; C:GO:0009535	C:GO:0016020;C:GO:0009536;C:GO:0009579	Y (0.977 | 1-62)	C	1	V5_BLAST_0.9SELF0.4OUT-REDO4-Cluster_163912	V5_UCLUSTfixed_0.90-Cluster_97383	-	-	-	-
ORF ERR493428_1 (paired) trimmed (paired) merged contig 36535 ORF 81..1415 (+1)	Maldo_seq22989	-	F:GO:0003677; C:GO:0005634; P:GO:0006351; P:GO:0006355	F:GO:0003677;C:GO:0005634;P:GO:0009058;P:GO:0006139	Y (0.816 | 1-32)	C	1	V5_BLAST_0.9SELF0.4OUT-REDO4-Cluster_62046	V5_UCLUSTfixed_0.90-Cluster_69912	-	UniqueCluster_526	-	X
ORF ERR493428_1 (paired) trimmed (paired) merged contig 36578 ORF complement(584..916) (+1)	Maldo_seq22992	-		-	Y (0.993 | 1-30)	C	1	V5_BLAST_0.9SELF0.4OUT-REDO4-Cluster_62047	V5_UCLUSTfixed_0.90-Cluster_56829	-	-	-	-
ORF ERR493428_1 (paired) trimmed (paired) merged contig 36591 ORF complement(1687..1998) (+1)	Maldo_seq22993	-		-	Y (1.0 | 1-40)	C	1	V5_BLAST_0.9SELF0.4OUT-REDO4-Cluster_62048	V5_UCLUSTfixed_0.90-Cluster_57154	-	-	-	-
ORF ERR493428_1 (paired) trimmed (paired) merged contig 36656 ORF 332..688 (+1)	Maldo_seq22997	-		-	Y (0.969 | 1-22)	C	1	V5_BLAST_0.9SELF0.4OUT-REDO4-Cluster_62049	V5_UCLUSTfixed_0.90-Cluster_56612	-	-	-	-
ORF ERR493428_1 (paired) trimmed (paired) merged contig 36673 ORF 9..3473 (+1)	Maldo_seq22998	-		-	Y (1.0 | 1-71)	C	1	V5_BLAST_0.9SELF0.4OUT-REDO4-Cluster_170454	V5_UCLUSTfixed_0.90-Cluster_98479	-	-	-	-
ORF ERR493428_1 (paired) trimmed (paired) merged contig 36690 ORF complement(225..1187) (+1)	Maldo_seq22999	-	C:GO:0016020	C:GO:0016020	Y (0.982 | 1-31)	C	1	V5_BLAST_0.9SELF0.4OUT-REDO4-Cluster_166618	V5_UCLUSTfixed_0.90-Cluster_99905	-	-	UniqueCluster_2836	X
ORF ERR493428_1 (paired) trimmed (paired) merged contig 36922 ORF 865..1251 (+1)	Maldo_seq23006	-		-	Y (0.997 | 1-26)	C	1	V5_BLAST_0.9SELF0.4OUT-REDO4-Cluster_62051	V5_UCLUSTfixed_0.90-Cluster_56614	-	-	-	-
ORF ERR493428_1 (paired) trimmed (paired) merged contig 36970 ORF complement(671..973) (+1)	Maldo_seq23010	-		-	Y (0.999 | 1-46)	C	1	V5_BLAST_0.9SELF0.4OUT-REDO4-Cluster_62052	V5_UCLUSTfixed_0.90-Cluster_56615	-	-	-	-
ORF ERR493428_1 (paired) trimmed (paired) merged contig 37056 ORF 1546..1908 (+1)	Maldo_seq23014	-		-	Y (0.975 | 1-58)	C	1	V5_BLAST_0.9SELF0.4OUT-REDO4-Cluster_62054	V5_UCLUSTfixed_0.90-Cluster_23486	-	-	-	-
ORF ERR493428_1 (paired) trimmed (paired) merged contig 37087 ORF complement(2773..3657) (+1)	Maldo_seq23016	MDP0000162922		-	Y (0.851 | 1-59)	C	1	V5_BLAST_0.9SELF0.4OUT-REDO4-Cluster_62055	V5_UCLUSTfixed_0.90-Cluster_23487	-	-	-	-
ORF ERR493428_1 (paired) trimmed (paired) merged contig 37137 ORF 632..1066 (+1)	Maldo_seq23021	-		-	Y (0.938 | 1-61)	C	1	V5_BLAST_0.9SELF0.4OUT-REDO4-Cluster_62058	V5_UCLUSTfixed_0.90-Cluster_56618	-	-	-	-
ORF ERR493428_1 (paired) trimmed (paired) merged contig 37206 ORF complement(459..1268) (+1)	Maldo_seq23023	-	P:GO:0000188; P:GO:0009651; F:GO:0004725; C:GO:0005829; P:GO:0010225; P:GO:0035335; F:GO:0017017; P:GO:0010224	P:GO:0009628;P:GO:0007165;P:GO:0006464;C:GO:0005829;P:GO:0006950;F:GO:0016787	Y (0.977 | 1-47)	C	1	V5_BLAST_0.9SELF0.4OUT-REDO4-Cluster_62060	V5_UCLUSTfixed_0.90-Cluster_90938	-	-	-	-
ORF ERR493428_1 (paired) trimmed (paired) merged contig 37215 ORF 108..2048 (+1)	Maldo_seq23024	-	F:GO:0005525	F:GO:0000166	Y (0.928 | 1-50)	C	1	V5_BLAST_0.9SELF0.4OUT-REDO4-Cluster_160928	V5_UCLUSTfixed_0.90-Cluster_94913	-	-	-	-
ORF ERR493428_1 (paired) trimmed (paired) merged contig 37227 ORF complement(306..731) (+1)	Maldo_seq23025	MDP0000543585		-	Y (0.999 | 1-41)	C	1	V5_BLAST_0.9SELF0.4OUT-REDO4-Cluster_62061	V5_UCLUSTfixed_0.90-Cluster_56619	-	-	-	-
ORF ERR493428_1 (paired) trimmed (paired) merged contig 37269 ORF complement(273..2111) (+1)	Maldo_seq23028	MDP0000872139		-	Y (0.999 | 1-25)	C	1	V5_BLAST_0.9SELF0.4OUT-REDO4-Cluster_163556	V5_UCLUSTfixed_0.90-Cluster_97001	-	-	-	-
ORF ERR493428_1 (paired) trimmed (paired) merged contig 37305 ORF complement(246..599) (+1)	Maldo_seq23030	-		-	Y (0.98 | 1-34)	C	1	V5_BLAST_0.9SELF0.4OUT-REDO4-Cluster_62063	V5_UCLUSTfixed_0.90-Cluster_23489	-	-	-	-
ORF ERR493428_1 (paired) trimmed (paired) merged contig 37402 ORF complement(366..1472) (+1)	Maldo_seq23032	-	P:GO:0006464; F:GO:0004077	F:GO:0003824;P:GO:0006464	Y (1.0 | 1-27)	C	1	V5_BLAST_0.9SELF0.4OUT-REDO4-Cluster_169374	V5_UCLUSTfixed_0.90-Cluster_96663	-	-	-	-
ORF ERR493428_1 (paired) trimmed (paired) merged contig 37437 ORF 134..1042 (+1)	Maldo_seq23033	MDP0000142087	P:GO:0042398; F:GO:0004357	F:GO:0003824;P:GO:0009058	Y (1.0 | 1-26)	C	1	V5_BLAST_0.9SELF0.4OUT-REDO4-Cluster_163499	V5_UCLUSTfixed_0.90-Cluster_96936	-	-	-	-
ORF ERR493428_1 (paired) trimmed (paired) merged contig 37533 ORF complement(357..722) (+1)	Maldo_seq23037	-		-	Y (0.896 | 1-26)	C	1	V5_BLAST_0.9SELF0.4OUT-REDO4-Cluster_62065	V5_UCLUSTfixed_0.90-Cluster_57806	-	-	-	-
ORF ERR493428_1 (paired) trimmed (paired) merged contig 37635 ORF complement(165..1178) (+1)	Maldo_seq23040	-	F:GO:0047746; P:GO:0015996	P:GO:0009056;P:GO:0044763;P:GO:0009987;F:GO:0016787;P:GO:0044712	Y (0.874 | 1-68)	C	1	V5_BLAST_0.9SELF0.4OUT-REDO4-Cluster_169918	V5_UCLUSTfixed_0.90-Cluster_97292	-	-	-	-
ORF ERR493428_1 (paired) trimmed (paired) merged contig 37829 ORF complement(1000..1302) (+1)	Maldo_seq23047	-		-	Y (0.937 | 1-45)	C	1	V5_BLAST_0.9SELF0.4OUT-REDO4-Cluster_62067	V5_UCLUSTfixed_0.90-Cluster_56716	-	-	-	-
ORF ERR493428_1 (paired) trimmed (paired) merged contig 37903 ORF 46..945 (+1)	Maldo_seq23054	MDP0000149371	F:GO:0005515	F:GO:0005515	Y (0.999 | 1-45)	C	1	V5_BLAST_0.9SELF0.4OUT-REDO4-Cluster_98204	V5_UCLUSTfixed_0.90-Cluster_96261	UniqueCluster_1881	-	-	X
ORF ERR493428_1 (paired) trimmed (paired) merged contig 37986 ORF complement(313..1395) (+1)	Maldo_seq23057	-	C:GO:0016021; P:GO:0006810	C:GO:0016020;P:GO:0006810	Y (0.989 | 1-51)	C	1	V5_BLAST_0.9SELF0.4OUT-REDO4-Cluster_162935	V5_UCLUSTfixed_0.90-Cluster_96359	-	-	-	-
ORF ERR493428_1 (paired) trimmed (paired) merged contig 38081 ORF complement(409..981) (+1)	Maldo_seq23063	-		-	Y (0.997 | 1-39)	C	1	V5_BLAST_0.9SELF0.4OUT-REDO4-Cluster_62070	V5_UCLUSTfixed_0.90-Cluster_56621	-	-	-	-
ORF ERR493428_1 (paired) trimmed (paired) merged contig 38179 ORF 37..915 (+1)	Maldo_seq23067	MDP0000209454	F:GO:0005515	F:GO:0005515	Y (0.969 | 1-35)	C	1	V5_BLAST_0.9SELF0.4OUT-REDO4-Cluster_62071	V5_UCLUSTfixed_0.90-Cluster_58959	-	-	-	-
ORF ERR493428_1 (paired) trimmed (paired) merged contig 38209 ORF 43..2796 (+1)	Maldo_seq23069	MDP0000488113	F:GO:0030983; P:GO:0006298; F:GO:0005524; P:GO:0045910; F:GO:0016887; F:GO:0004519	F:GO:0000166;F:GO:0003677;F:GO:0004518;P:GO:0006259;P:GO:0006950	Y (0.958 | 1-52)	C	1	V5_BLAST_0.9SELF0.4OUT-REDO4-Cluster_152367	V5_UCLUSTfixed_0.90-Cluster_87926	-	-	-	-
ORF ERR493428_1 (paired) trimmed (paired) merged contig 38246 ORF complement(1979..2923) (+1)	Maldo_seq23071	-		-	Y (0.995 | 1-66)	C	1	V5_BLAST_0.9SELF0.4OUT-REDO4-Cluster_62072	V5_UCLUSTfixed_0.90-Cluster_56622	-	-	-	-
ORF ERR493428_1 (paired) trimmed (paired) merged contig 38308 ORF complement(738..1064) (+1)	Maldo_seq23074	-		-	Y (0.996 | 1-51)	C	1	V5_BLAST_0.9SELF0.4OUT-REDO4-Cluster_62073	V5_UCLUSTfixed_0.90-Cluster_56623	-	-	-	-
ORF ERR493428_1 (paired) trimmed (paired) merged contig 38309 ORF complement(717..1043) (+1)	Maldo_seq23075	-		-	Y (0.998 | 1-49)	C	1	V5_BLAST_0.9SELF0.4OUT-REDO4-Cluster_62074	V5_UCLUSTfixed_0.90-Cluster_56623	-	-	-	-
ORF ERR493428_1 (paired) trimmed (paired) merged contig 38410 ORF complement(465..1487) (+1)	Maldo_seq23078	-	F:GO:0016887; F:GO:0005524; P:GO:0006810	F:GO:0000166;P:GO:0006810;F:GO:0016787	Y (0.997 | 1-26)	C	1	V5_BLAST_0.9SELF0.4OUT-REDO4-Cluster_162801	V5_UCLUSTfixed_0.90-Cluster_96222	-	-	-	-
ORF ERR493428_1 (paired) trimmed (paired) merged contig 38442 ORF 672..1298 (+1)	Maldo_seq23079	-		-	Y (0.999 | 1-41)	C	1	V5_BLAST_0.9SELF0.4OUT-REDO4-Cluster_62075	V5_UCLUSTfixed_0.90-Cluster_23492	-	-	-	-
ORF ERR493428_1 (paired) trimmed (paired) merged contig 38591 ORF complement(3029..3394) (+1)	Maldo_seq23083	-		-	Y (0.999 | 1-42)	C	1	V5_BLAST_0.9SELF0.4OUT-REDO4-Cluster_62077	V5_UCLUSTfixed_0.90-Cluster_56625	-	-	-	-
ORF ERR493428_1 (paired) trimmed (paired) merged contig 38716 ORF complement(254..1450) (+1)	Maldo_seq23084	MDP0000230620		-	Y (0.872 | 1-42)	C	1	V5_BLAST_0.9SELF0.4OUT-REDO4-Cluster_165799	V5_UCLUSTfixed_0.90-Cluster_99152	-	-	-	-
ORF ERR493428_1 (paired) trimmed (paired) merged contig 38773 ORF 85..1965 (+1)	Maldo_seq23085	MDP0000121185		-	Y (0.866 | 1-81)	C	1	V5_BLAST_0.9SELF0.4OUT-REDO4-Cluster_170710	V5_UCLUSTfixed_0.90-Cluster_101800	-	-	-	-
ORF ERR493428_1 (paired) trimmed (paired) merged contig 38965 ORF complement(151..933) (+1)	Maldo_seq23093	MDP0000941515		-	Y (0.999 | 1-51)	C	1	V5_BLAST_0.9SELF0.4OUT-REDO4-Cluster_163020	V5_UCLUSTfixed_0.90-Cluster_73407	-	-	-	-
ORF ERR493428_1 (paired) trimmed (paired) merged contig 39028 ORF complement(284..604) (+1)	Maldo_seq23095	-		-	Y (0.963 | 1-38)	C	1	V5_BLAST_0.9SELF0.4OUT-REDO4-Cluster_62080	V5_UCLUSTfixed_0.90-Cluster_57172	-	-	-	-
ORF ERR493428_1 (paired) trimmed (paired) merged contig 39091 ORF complement(262..1734) (+1)	Maldo_seq23097	-	F:GO:0004821; F:GO:0005524; P:GO:0006427; C:GO:0005737	F:GO:0000166;F:GO:0003824;C:GO:0005737;P:GO:0006139;P:GO:0006412	Y (0.999 | 1-52)	C	1	V5_BLAST_0.9SELF0.4OUT-REDO4-Cluster_164216	V5_UCLUSTfixed_0.90-Cluster_97693	-	-	-	-
ORF ERR493428_1 (paired) trimmed (paired) merged contig 39137 ORF complement(336..1061) (+1)	Maldo_seq23100	-		-	Y (0.985 | 1-35)	C	1	V5_BLAST_0.9SELF0.4OUT-REDO4-Cluster_62081	V5_UCLUSTfixed_0.90-Cluster_56627	-	-	-	-
ORF ERR493428_1 (paired) trimmed (paired) merged contig 39177 ORF complement(486..2519) (+1)	Maldo_seq23103	MDP0000497906		-	Y (0.999 | 1-51)	C	1	V5_BLAST_0.9SELF0.4OUT-REDO4-Cluster_162958	V5_UCLUSTfixed_0.90-Cluster_96384	-	-	-	-
ORF ERR493428_1 (paired) trimmed (paired) merged contig 39187 ORF 75..2366 (+1)	Maldo_seq23104	MDP0000292233		-	Y (0.673 | 1-47)	C	1	V5_BLAST_0.9SELF0.4OUT-REDO4-Cluster_163259	V5_UCLUSTfixed_0.90-Cluster_96694	-	-	-	-
ORF ERR493428_1 (paired) trimmed (paired) merged contig 39314 ORF 610..1071 (+1)	Maldo_seq23111	-		-	Y (0.995 | 1-60)	C	1	V5_BLAST_0.9SELF0.4OUT-REDO4-Cluster_62086	V5_UCLUSTfixed_0.90-Cluster_56628	-	-	-	-
ORF ERR493428_1 (paired) trimmed (paired) merged contig 39314 ORF complement(651..986) (+1)	Maldo_seq23112	-		-	Y (0.782 | 1-61)	C	1	V5_BLAST_0.9SELF0.4OUT-REDO4-Cluster_62087	V5_UCLUSTfixed_0.90-Cluster_56629	-	-	-	-
ORF ERR493428_1 (paired) trimmed (paired) merged contig 39347 ORF complement(222..1682) (+1)	Maldo_seq23113	-	P:GO:0009793	P:GO:0009790;P:GO:0009791;P:GO:0000003	Y (0.999 | 1-51)	C	1	V5_BLAST_0.9SELF0.4OUT-REDO4-Cluster_166558	V5_UCLUSTfixed_0.90-Cluster_99848	-	-	-	-
ORF ERR493428_1 (paired) trimmed (paired) merged contig 39359 ORF 257..568 (+1)	Maldo_seq23115	-		-	Y (0.983 | 1-49)	C	1	V5_BLAST_0.9SELF0.4OUT-REDO4-Cluster_62088	V5_UCLUSTfixed_0.90-Cluster_72029	-	-	UniqueCluster_3385	X
ORF ERR493428_1 (paired) trimmed (paired) merged contig 39590 ORF complement(126..530) (+1)	Maldo_seq23119	-		-	Y (0.975 | 1-38)	C	1	V5_BLAST_0.9SELF0.4OUT-REDO4-Cluster_62089	V5_UCLUSTfixed_0.90-Cluster_56630	-	-	-	-
ORF ERR493428_1 (paired) trimmed (paired) merged contig 39670 ORF 190..1809 (+1)	Maldo_seq23121	MDP0000128161		-	Y (0.929 | 1-35)	C	1	V5_BLAST_0.9SELF0.4OUT-REDO4-Cluster_170825	V5_UCLUSTfixed_0.90-Cluster_100762	-	-	-	-
ORF ERR493428_1 (paired) trimmed (paired) merged contig 40285 ORF complement(777..1094) (+1)	Maldo_seq23134	-		-	Y (0.996 | 1-37)	C	1	V5_BLAST_0.9SELF0.4OUT-REDO4-Cluster_62091	V5_UCLUSTfixed_0.90-Cluster_57057	-	-	-	-
ORF ERR493428_1 (paired) trimmed (paired) merged contig 40285 ORF complement(381..755) (+1)	Maldo_seq23135	-		-	Y (0.997 | 1-29)	C	1	V5_BLAST_0.9SELF0.4OUT-REDO4-Cluster_62092	V5_UCLUSTfixed_0.90-Cluster_56632	-	-	-	-
ORF ERR493428_1 (paired) trimmed (paired) merged contig 40679 ORF 73..543 (+1)	Maldo_seq23141	MDP0000318553	P:GO:0006468; F:GO:0005524; F:GO:0004672	F:GO:0000166;P:GO:0006464;F:GO:0016301	Y (0.991 | 1-34)	C	1	V5_BLAST_0.9SELF0.4OUT-REDO4-Cluster_62094	V5_UCLUSTfixed_0.90-Cluster_23494	-	-	-	-
ORF ERR493428_1 (paired) trimmed (paired) merged contig 40846 ORF 8..1972 (+1)	Maldo_seq23146	-	F:GO:0008270	F:GO:0005488	Y (0.987 | 1-42)	C	1	V5_BLAST_0.9SELF0.4OUT-REDO4-Cluster_162858	V5_UCLUSTfixed_0.90-Cluster_96280	-	-	-	-
ORF ERR493428_1 (paired) trimmed (paired) merged contig 40887 ORF 706..1035 (+1)	Maldo_seq23148	-		-	Y (0.925 | 1-49)	C	1	V5_BLAST_0.9SELF0.4OUT-REDO4-Cluster_62095	V5_UCLUSTfixed_0.90-Cluster_57169	-	-	-	-
ORF ERR493428_1 (paired) trimmed (paired) merged contig 40887 ORF complement(456..1022) (+1)	Maldo_seq23149	-		-	Y (0.98 | 1-42)	C	1	V5_BLAST_0.9SELF0.4OUT-REDO4-Cluster_137547	V5_UCLUSTfixed_0.90-Cluster_72029	-	-	UniqueCluster_3385	X
ORF ERR493428_1 (paired) trimmed (paired) merged contig 40911 ORF complement(2300..2605) (+1)	Maldo_seq23150	-		-	Y (0.933 | 1-38)	C	1	V5_BLAST_0.9SELF0.4OUT-REDO4-Cluster_62096	V5_UCLUSTfixed_0.90-Cluster_56738	-	-	-	-
ORF ERR493428_1 (paired) trimmed (paired) merged contig 40963 ORF 221..1414 (+1)	Maldo_seq23151	-		-	Y (0.975 | 1-37)	C	1	V5_BLAST_0.9SELF0.4OUT-REDO4-Cluster_163732	V5_UCLUSTfixed_0.90-Cluster_97188	-	-	-	-
ORF ERR493428_1 (paired) trimmed (paired) merged contig 41048 ORF 48..1565 (+1)	Maldo_seq23154	MDP0000221409	F:GO:0016773; P:GO:0005975	P:GO:0005975;F:GO:0016740	Y (0.996 | 1-56)	C	1	V5_BLAST_0.9SELF0.4OUT-REDO4-Cluster_169158	V5_UCLUSTfixed_0.90-Cluster_101968	-	-	-	-
ORF ERR493428_1 (paired) trimmed (paired) merged contig 41208 ORF 232..888 (+1)	Maldo_seq23159	-	P:GO:0006508; F:GO:0004252	P:GO:0019538;F:GO:0016787	Y (0.987 | 1-28)	C	1	V5_BLAST_0.9SELF0.4OUT-REDO4-Cluster_62097	V5_UCLUSTfixed_0.90-Cluster_58246	-	-	-	-
ORF ERR493428_1 (paired) trimmed (paired) merged contig 41248 ORF 1171..1482 (+1)	Maldo_seq23160	-		-	Y (0.786 | 1-51)	C	1	V5_BLAST_0.9SELF0.4OUT-REDO4-Cluster_62098	V5_UCLUSTfixed_0.90-Cluster_56812	-	-	-	-
ORF ERR493428_1 (paired) trimmed (paired) merged contig 41284 ORF 42..2213 (+1)	Maldo_seq23161	-	C:GO:0009295; F:GO:0003677; F:GO:0005524; C:GO:0009507; F:GO:0046872; C:GO:0009330; C:GO:0005739; P:GO:0007059; C:GO:0005694; F:GO:0003918; P:GO:0006265; P:GO:0006268	F:GO:0000166;F:GO:0003677;C:GO:0005739;P:GO:0016043;P:GO:0009058;P:GO:0006259;C:GO:0009536;F:GO:0016787	Y (0.989 | 1-41)	C	1	V5_BLAST_0.9SELF0.4OUT-REDO4-Cluster_166705	V5_UCLUSTfixed_0.90-Cluster_100000	-	-	-	-
ORF ERR493428_1 (paired) trimmed (paired) merged contig 41488 ORF 108..1667 (+1)	Maldo_seq23170	MDP0000276013		-	Y (1.0 | 1-61)	C	1	V5_BLAST_0.9SELF0.4OUT-REDO4-Cluster_162535	V5_UCLUSTfixed_0.90-Cluster_95952	-	-	-	-
ORF ERR493428_1 (paired) trimmed (paired) merged contig 41538 ORF 117..1394 (+1)	Maldo_seq23173	-	C:GO:0016020; C:GO:0016021	C:GO:0016020	Y (0.996 | 1-60)	C	1	V5_BLAST_0.9SELF0.4OUT-REDO4-Cluster_62101	V5_UCLUSTfixed_0.90-Cluster_73613	-	-	-	-
ORF ERR493428_1 (paired) trimmed (paired) merged contig 41546 ORF complement(126..1769) (+1)	Maldo_seq23174	MDP0000267331	P:GO:0006412; C:GO:0005840; F:GO:0003735; P:GO:0009231; F:GO:0008686; F:GO:0003935	F:GO:0005198;C:GO:0005840;P:GO:0006412;F:GO:0016787	Y (0.998 | 1-35)	C	1	V5_BLAST_0.9SELF0.4OUT-REDO4-Cluster_164230	V5_UCLUSTfixed_0.90-Cluster_97592	-	-	-	-
ORF ERR493428_1 (paired) trimmed (paired) merged contig 41560 ORF 475..1107 (+1)	Maldo_seq23175	MDP0000273602	P:GO:0006355; C:GO:0005739; F:GO:0003690	F:GO:0003677;C:GO:0005739;P:GO:0009058;P:GO:0006139	Y (0.987 | 1-56)	C	1	V5_BLAST_0.9SELF0.4OUT-REDO4-Cluster_163330	V5_UCLUSTfixed_0.90-Cluster_96763	-	-	-	-
ORF ERR493428_1 (paired) trimmed (paired) merged contig 41587 ORF complement(8..562) (+1)	Maldo_seq23176	-	C:GO:0005739	C:GO:0005739	Y (0.993 | 1-51)	C	1	V5_BLAST_0.9SELF0.4OUT-REDO4-Cluster_164462	V5_UCLUSTfixed_0.90-Cluster_97943	-	-	-	-
ORF ERR493428_1 (paired) trimmed (paired) merged contig 41659 ORF 85..1995 (+1)	Maldo_seq23179	MDP0000539269	P:GO:0006887; C:GO:0000145	C:GO:0005737;P:GO:0044763;P:GO:0044765;P:GO:0006810;P:GO:0009987	Y (0.926 | 1-32)	C	1	V5_BLAST_0.9SELF0.4OUT-REDO4-Cluster_170811	V5_UCLUSTfixed_0.90-Cluster_73256	-	-	-	-
ORF ERR493428_1 (paired) trimmed (paired) merged contig 41770 ORF complement(167..1258) (+1)	Maldo_seq23183	MDP0000258868	F:GO:0008080	F:GO:0016740	Y (0.899 | 1-72)	C	1	V5_BLAST_0.9SELF0.4OUT-REDO4-Cluster_167195	V5_UCLUSTfixed_0.90-Cluster_79084	-	-	-	-
ORF ERR493428_1 (paired) trimmed (paired) merged contig 41873 ORF complement(769..1071) (+1)	Maldo_seq23185	-		-	Y (0.694 | 1-85)	C	1	V5_BLAST_0.9SELF0.4OUT-REDO4-Cluster_62102	V5_UCLUSTfixed_0.90-Cluster_56633	-	-	-	-
ORF ERR493428_1 (paired) trimmed (paired) merged contig 41899 ORF complement(308..634) (+1)	Maldo_seq23186	-		-	Y (0.948 | 1-27)	C	1	V5_BLAST_0.9SELF0.4OUT-REDO4-Cluster_62473	V5_UCLUSTfixed_0.90-Cluster_56778	-	-	-	-
ORF ERR493428_1 (paired) trimmed (paired) merged contig 42085 ORF 1136..1618 (+1)	Maldo_seq23188	-		-	Y (0.997 | 1-51)	C	1	V5_BLAST_0.9SELF0.4OUT-REDO4-Cluster_62103	V5_UCLUSTfixed_0.90-Cluster_56661	-	-	-	-
ORF ERR493428_1 (paired) trimmed (paired) merged contig 42332 ORF 1279..1653 (+1)	Maldo_seq23199	-		-	Y (0.95 | 1-47)	C	1	V5_BLAST_0.9SELF0.4OUT-REDO4-Cluster_62106	V5_UCLUSTfixed_0.90-Cluster_56670	-	-	-	-
ORF ERR493428_1 (paired) trimmed (paired) merged contig 42431 ORF 7..1023 (+1)	Maldo_seq23202	MDP0000566005	F:GO:0043565; P:GO:0006355; F:GO:0003700	F:GO:0003677;F:GO:0003700;P:GO:0009058;P:GO:0006139	Y (0.917 | 1-88)	C	1	V5_BLAST_0.9SELF0.4OUT-REDO4-Cluster_164714	V5_UCLUSTfixed_0.90-Cluster_98183	-	UniqueCluster_2006	-	X
ORF ERR493428_1 (paired) trimmed (paired) merged contig 42464 ORF 279..1034 (+1)	Maldo_seq23203	-		-	Y (0.986 | 1-51)	C	1	V5_BLAST_0.9SELF0.4OUT-REDO4-Cluster_162708	V5_UCLUSTfixed_0.90-Cluster_96130	-	-	-	-
ORF ERR493428_1 (paired) trimmed (paired) merged contig 42469 ORF complement(948..2432) (+1)	Maldo_seq23204	-	P:GO:0048364; C:GO:0009507; P:GO:0009651; P:GO:0048367; C:GO:0005739; F:GO:0003690; P:GO:0006355; P:GO:0009658	F:GO:0003677;P:GO:0009628;P:GO:0007275;C:GO:0005739;P:GO:0016043;P:GO:0009058;P:GO:0006139;C:GO:0009536;P:GO:0006950	Y (0.989 | 1-61)	C	1	V5_BLAST_0.9SELF0.4OUT-REDO4-Cluster_163431	V5_UCLUSTfixed_0.90-Cluster_96862	-	-	-	-
ORF ERR493428_1 (paired) trimmed (paired) merged contig 42535 ORF 516..857 (+1)	Maldo_seq23205	-		-	Y (0.905 | 1-52)	C	1	V5_BLAST_0.9SELF0.4OUT-REDO4-Cluster_62107	V5_UCLUSTfixed_0.90-Cluster_57798	-	-	-	-
[truncated: 3,125 more rows]
