# Supplementary material for: Genome-Scale Characterization of Predicted Plastid-Targeted Proteomes in Higher Plants
Source: Sci Rep. 2020 May 19;10:8281. doi: 10.1038/s41598-020-64670-5 (PMC7237471; doi:10.1038/s41598-020-64670-5)
Supplement: Supplementary file 5 [file 41598_2020_64670_MOESM5_ESM.zip › Supplementary File 5/Oryza-sativa_Plastidial.xlsx]

## Sheet: Oryza sativa
Description	Final Alias	Alt GO IDs	GO Slim Terms	Localizer Prediction	TargetP Prediction	Consensus Prediction	BLAST Cluster	UCLUST cluster	Blast-Only	Uclust-Only	Consensus	Unique
pacid=24093300 transcript=ChrUn.fgenesh.mRNA.69 locus=ChrUn.fgenesh.gene.69 ID=ChrUn.fgenesh.mRNA.69.MSUR7 annot-version=v7.0	Orysa_seq44		-	Y (1.0 | 1-51)	C	1	V5_BLAST_0.9SELF0.4OUT-REDO4-Cluster_81080	V5_UCLUSTfixed_0.90-Cluster_97262	-	-	-	-
pacid=24093301 transcript=ChrUn.fgenesh.mRNA.74 locus=ChrUn.fgenesh.gene.74 ID=ChrUn.fgenesh.mRNA.74.MSUR7 annot-version=v7.0	Orysa_seq45		-	Y (1.0 | 1-51)	C	1	V5_BLAST_0.9SELF0.4OUT-REDO4-Cluster_81080	V5_UCLUSTfixed_0.90-Cluster_97262	-	-	-	-
pacid=24093359 transcript=LOC_Os10g26570.1 locus=LOC_Os10g26570 ID=LOC_Os10g26570.1.MSUR7 annot-version=v7.0	Orysa_seq103	F:GO:0003872; C:GO:0005945; P:GO:0006002; P:GO:0006096	P:GO:0005975;P:GO:0006091;P:GO:0009056;C:GO:0005829;F:GO:0016301;P:GO:0006139;P:GO:0044712;P:GO:0044723	Y (0.99 | 1-51)	C	1	V5_BLAST_0.9SELF0.4OUT-REDO4-Cluster_164438	V5_UCLUSTfixed_0.90-Cluster_101189	-	-	-	-
pacid=24093372 transcript=LOC_Os10g39720.1 locus=LOC_Os10g39720 ID=LOC_Os10g39720.1.MSUR7 annot-version=v7.0	Orysa_seq110	F:GO:0043565; P:GO:0006355; F:GO:0003700	F:GO:0003677;F:GO:0003700;P:GO:0009058;P:GO:0006139	Y (0.923 | 1-62)	C	1	V5_BLAST_0.9SELF0.4OUT-REDO4-Cluster_81083	V5_UCLUSTfixed_0.90-Cluster_27542	-	-	-	-
pacid=24093421 transcript=LOC_Os10g35850.1 locus=LOC_Os10g35850 ID=LOC_Os10g35850.1.MSUR7 annot-version=v7.0	Orysa_seq143	F:GO:0020037	F:GO:0005488	Y (0.994 | 1-59)	C	1	V5_BLAST_0.9SELF0.4OUT-REDO4-Cluster_168353	V5_UCLUSTfixed_0.90-Cluster_101302	-	-	-	-
pacid=24093479 transcript=LOC_Os10g18510.1 locus=LOC_Os10g18510 ID=LOC_Os10g18510.1.MSUR7 annot-version=v7.0	Orysa_seq180	F:GO:0016758; P:GO:0008152	P:GO:0008152;F:GO:0016740	Y (0.893 | 1-82)	C	1	V5_BLAST_0.9SELF0.4OUT-REDO4-Cluster_168078	V5_UCLUSTfixed_0.90-Cluster_89541	-	-	UniqueCluster_725	X
pacid=24093526 transcript=LOC_Os10g28210.1 locus=LOC_Os10g28210 ID=LOC_Os10g28210.1.MSUR7 annot-version=v7.0	Orysa_seq210		-	Y (0.965 | 1-23)	C	1	V5_BLAST_0.9SELF0.4OUT-REDO4-Cluster_168721	V5_UCLUSTfixed_0.90-Cluster_87524	-	-	-	-
pacid=24093567 transcript=LOC_Os10g30870.1 locus=LOC_Os10g30870 ID=LOC_Os10g30870.1.MSUR7 annot-version=v7.0	Orysa_seq237		-	Y (0.963 | 1-71)	C	1	V5_BLAST_0.9SELF0.4OUT-REDO4-Cluster_165107	V5_UCLUSTfixed_0.90-Cluster_85904	-	-	-	-
pacid=24093602 transcript=LOC_Os10g22460.1 locus=LOC_Os10g22460 ID=LOC_Os10g22460.1.MSUR7 annot-version=v7.0	Orysa_seq258	F:GO:0003824	F:GO:0003824	Y (0.867 | 1-42)	C	1	V5_BLAST_0.9SELF0.4OUT-REDO4-Cluster_165618	V5_UCLUSTfixed_0.90-Cluster_83358	-	-	-	-
pacid=24093628 transcript=LOC_Os10g42730.1 locus=LOC_Os10g42730 ID=LOC_Os10g42730.1.MSUR7 annot-version=v7.0	Orysa_seq274		-	Y (0.997 | 1-61)	C	1	V5_BLAST_0.9SELF0.4OUT-REDO4-Cluster_81086	V5_UCLUSTfixed_0.90-Cluster_60723	-	-	-	-
pacid=24093629 transcript=LOC_Os10g42730.2 locus=LOC_Os10g42730 ID=LOC_Os10g42730.2.MSUR7 annot-version=v7.0	Orysa_seq275		-	Y (0.997 | 1-61)	C	1	V5_BLAST_0.9SELF0.4OUT-REDO4-Cluster_81087	V5_UCLUSTfixed_0.90-Cluster_60723	-	-	-	-
pacid=24093630 transcript=LOC_Os10g42730.3 locus=LOC_Os10g42730 ID=LOC_Os10g42730.3.MSUR7 annot-version=v7.0	Orysa_seq276		-	Y (0.997 | 1-61)	C	1	V5_BLAST_0.9SELF0.4OUT-REDO4-Cluster_81087	V5_UCLUSTfixed_0.90-Cluster_60723	-	-	-	-
pacid=24093665 transcript=LOC_Os10g26010.1 locus=LOC_Os10g26010 ID=LOC_Os10g26010.1.MSUR7 annot-version=v7.0	Orysa_seq295	F:GO:0003824; F:GO:0030170	F:GO:0003824;F:GO:0005488	Y (0.979 | 1-23)	C	1	V5_BLAST_0.9SELF0.4OUT-REDO4-Cluster_170081	V5_UCLUSTfixed_0.90-Cluster_91434	-	-	-	-
pacid=24093667 transcript=LOC_Os10g29840.1 locus=LOC_Os10g29840 ID=LOC_Os10g29840.1.MSUR7 annot-version=v7.0	Orysa_seq297	F:GO:0005515	F:GO:0005515	Y (0.961 | 1-57)	C	1	V5_BLAST_0.9SELF0.4OUT-REDO4-Cluster_150498	V5_UCLUSTfixed_0.90-Cluster_85537	UniqueCluster_2742	-	-	X
pacid=24093688 transcript=LOC_Os10g07200.1 locus=LOC_Os10g07200 ID=LOC_Os10g07200.1.MSUR7 annot-version=v7.0	Orysa_seq310		-	Y (0.991 | 1-51)	C	1	V5_BLAST_0.9SELF0.4OUT-REDO4-Cluster_150506	V5_UCLUSTfixed_0.90-Cluster_27545	-	-	-	-
pacid=24093716 transcript=LOC_Os10g29750.1 locus=LOC_Os10g29750 ID=LOC_Os10g29750.1.MSUR7 annot-version=v7.0	Orysa_seq327	F:GO:0005515	F:GO:0005515	Y (0.905 | 1-62)	C	1	V5_BLAST_0.9SELF0.4OUT-REDO4-Cluster_150498	V5_UCLUSTfixed_0.90-Cluster_85537	UniqueCluster_2742	-	-	X
pacid=24093757 transcript=LOC_Os10g01134.1 locus=LOC_Os10g01134 ID=LOC_Os10g01134.1.MSUR7 annot-version=v7.0	Orysa_seq355	F:GO:0004185; P:GO:0006508	P:GO:0019538;F:GO:0016787	Y (0.998 | 1-22)	C	1	V5_BLAST_0.9SELF0.4OUT-REDO4-Cluster_169229	V5_UCLUSTfixed_0.90-Cluster_102036	-	-	-	-
pacid=24093780 transcript=LOC_Os10g42720.1 locus=LOC_Os10g42720 ID=LOC_Os10g42720.1.MSUR7 annot-version=v7.0	Orysa_seq375	P:GO:0008152; F:GO:0004366; F:GO:0016746	P:GO:0008152;F:GO:0016740	Y (0.993 | 1-34)	C	1	V5_BLAST_0.9SELF0.4OUT-REDO4-Cluster_163526	V5_UCLUSTfixed_0.90-Cluster_96973	-	-	-	-
pacid=24093850 transcript=LOC_Os10g41480.1 locus=LOC_Os10g41480 ID=LOC_Os10g41480.1.MSUR7 annot-version=v7.0	Orysa_seq417	F:GO:0003849; P:GO:0009073	P:GO:0009058;P:GO:0044763;F:GO:0016740;P:GO:0044711;P:GO:0009987	Y (0.99 | 1-43)	C	1	V5_BLAST_0.9SELF0.4OUT-REDO4-Cluster_164529	V5_UCLUSTfixed_0.90-Cluster_98008	-	-	-	-
pacid=24093906 transcript=LOC_Os10g32300.1 locus=LOC_Os10g32300 ID=LOC_Os10g32300.1.MSUR7 annot-version=v7.0	Orysa_seq454	F:GO:0005515	F:GO:0005515	Y (0.985 | 1-34)	C	1	V5_BLAST_0.9SELF0.4OUT-REDO4-Cluster_170185	V5_UCLUSTfixed_0.90-Cluster_101644	-	-	-	-
pacid=24093946 transcript=LOC_Os10g23120.1 locus=LOC_Os10g23120 ID=LOC_Os10g23120.1.MSUR7 annot-version=v7.0	Orysa_seq484	F:GO:0010181; F:GO:0004733; F:GO:0016491; P:GO:0055114; F:GO:0016638; P:GO:0008615	F:GO:0000166;F:GO:0003824;P:GO:0009058;P:GO:0044763;P:GO:0044711;P:GO:0009987	Y (0.82 | 1-61)	C	1	V5_BLAST_0.9SELF0.4OUT-REDO4-Cluster_170081	V5_UCLUSTfixed_0.90-Cluster_98957	-	-	-	-
pacid=24093954 transcript=LOC_Os10g41534.3 locus=LOC_Os10g41534 ID=LOC_Os10g41534.3.MSUR7 annot-version=v7.0	Orysa_seq489		-	Y (0.804 | 1-91)	C	1	V5_BLAST_0.9SELF0.4OUT-REDO4-Cluster_165567	V5_UCLUSTfixed_0.90-Cluster_98940	-	-	-	-
pacid=24093969 transcript=LOC_Os10g29050.1 locus=LOC_Os10g29050 ID=LOC_Os10g29050.1.MSUR7 annot-version=v7.0	Orysa_seq495	F:GO:0005515	F:GO:0005515	Y (0.96 | 1-59)	C	1	V5_BLAST_0.9SELF0.4OUT-REDO4-Cluster_150545	V5_UCLUSTfixed_0.90-Cluster_87822	UniqueCluster_1817	-	-	X
pacid=24093970 transcript=LOC_Os10g29050.2 locus=LOC_Os10g29050 ID=LOC_Os10g29050.2.MSUR7 annot-version=v7.0	Orysa_seq496	F:GO:0005515	F:GO:0005515	Y (0.96 | 1-59)	C	1	V5_BLAST_0.9SELF0.4OUT-REDO4-Cluster_150545	V5_UCLUSTfixed_0.90-Cluster_87822	UniqueCluster_1817	-	-	X
pacid=24094011 transcript=LOC_Os10g05680.1 locus=LOC_Os10g05680 ID=LOC_Os10g05680.1.MSUR7 annot-version=v7.0	Orysa_seq522		-	Y (0.999 | 1-22)	C	1	V5_BLAST_0.9SELF0.4OUT-REDO4-Cluster_81089	V5_UCLUSTfixed_0.90-Cluster_60725	-	-	-	-
pacid=24094012 transcript=LOC_Os10g05680.2 locus=LOC_Os10g05680 ID=LOC_Os10g05680.2.MSUR7 annot-version=v7.0	Orysa_seq523		-	Y (0.999 | 1-22)	C	1	V5_BLAST_0.9SELF0.4OUT-REDO4-Cluster_81090	V5_UCLUSTfixed_0.90-Cluster_60725	-	-	-	-
pacid=24094138 transcript=LOC_Os10g42640.1 locus=LOC_Os10g42640 ID=LOC_Os10g42640.1.MSUR7 annot-version=v7.0	Orysa_seq612		-	Y (0.991 | 1-24)	C	1	V5_BLAST_0.9SELF0.4OUT-REDO4-Cluster_150649	V5_UCLUSTfixed_0.90-Cluster_85742	-	-	-	-
pacid=24094193 transcript=LOC_Os10g40130.1 locus=LOC_Os10g40130 ID=LOC_Os10g40130.1.MSUR7 annot-version=v7.0	Orysa_seq647	P:GO:0051301; C:GO:0005737; P:GO:0009058; P:GO:0008360; F:GO:0005524; F:GO:0016881; F:GO:0016874	F:GO:0000166;C:GO:0005737;F:GO:0003824;P:GO:0016043;P:GO:0009653;P:GO:0009058	Y (0.998 | 1-31)	C	1	V5_BLAST_0.9SELF0.4OUT-REDO4-Cluster_165870	V5_UCLUSTfixed_0.90-Cluster_99199	-	-	-	-
pacid=24094221 transcript=LOC_Os10g33840.1 locus=LOC_Os10g33840 ID=LOC_Os10g33840.1.MSUR7 annot-version=v7.0	Orysa_seq668		-	Y (0.85 | 1-58)	C	1	V5_BLAST_0.9SELF0.4OUT-REDO4-Cluster_81093	V5_UCLUSTfixed_0.90-Cluster_60727	-	-	-	-
pacid=24094222 transcript=LOC_Os10g33840.2 locus=LOC_Os10g33840 ID=LOC_Os10g33840.2.MSUR7 annot-version=v7.0	Orysa_seq669		-	Y (0.85 | 1-58)	C	1	V5_BLAST_0.9SELF0.4OUT-REDO4-Cluster_81093	V5_UCLUSTfixed_0.90-Cluster_60727	-	-	-	-
pacid=24094223 transcript=LOC_Os10g33840.3 locus=LOC_Os10g33840 ID=LOC_Os10g33840.3.MSUR7 annot-version=v7.0	Orysa_seq670		-	Y (0.85 | 1-58)	C	1	V5_BLAST_0.9SELF0.4OUT-REDO4-Cluster_81094	V5_UCLUSTfixed_0.90-Cluster_60727	-	-	-	-
pacid=24094239 transcript=LOC_Os10g41550.1 locus=LOC_Os10g41550 ID=LOC_Os10g41550.1.MSUR7 annot-version=v7.0	Orysa_seq683	P:GO:0005975; F:GO:0016161; P:GO:0000272	P:GO:0005975;P:GO:0009056;F:GO:0016787	Y (0.975 | 1-22)	C	1	V5_BLAST_0.9SELF0.4OUT-REDO4-Cluster_169607	V5_UCLUSTfixed_0.90-Cluster_102351	-	-	-	-
pacid=24094305 transcript=LOC_Os10g32810.1 locus=LOC_Os10g32810 ID=LOC_Os10g32810.1.MSUR7 annot-version=v7.0	Orysa_seq723	P:GO:0000272; F:GO:0016161; P:GO:0005975	P:GO:0005975;P:GO:0009056;F:GO:0016787	Y (0.99 | 1-46)	C	1	V5_BLAST_0.9SELF0.4OUT-REDO4-Cluster_169607	V5_UCLUSTfixed_0.90-Cluster_102351	-	-	-	-
pacid=24094347 transcript=LOC_Os10g10700.1 locus=LOC_Os10g10700 ID=LOC_Os10g10700.1.MSUR7 annot-version=v7.0	Orysa_seq752	F:GO:0004857; F:GO:0030599	F:GO:0030234;F:GO:0016787	Y (0.981 | 1-80)	C	1	V5_BLAST_0.9SELF0.4OUT-REDO4-Cluster_104039	V5_UCLUSTfixed_0.90-Cluster_85499	-	-	-	-
pacid=24094348 transcript=LOC_Os10g07114.1 locus=LOC_Os10g07114 ID=LOC_Os10g07114.1.MSUR7 annot-version=v7.0	Orysa_seq753		-	Y (0.822 | 1-46)	C	1	V5_BLAST_0.9SELF0.4OUT-REDO4-Cluster_81097	V5_UCLUSTfixed_0.90-Cluster_60728	-	-	-	-
pacid=24094349 transcript=LOC_Os10g07114.2 locus=LOC_Os10g07114 ID=LOC_Os10g07114.2.MSUR7 annot-version=v7.0	Orysa_seq754		-	Y (0.822 | 1-46)	C	1	V5_BLAST_0.9SELF0.4OUT-REDO4-Cluster_81097	V5_UCLUSTfixed_0.90-Cluster_60728	-	-	-	-
pacid=24094351 transcript=LOC_Os10g42390.1 locus=LOC_Os10g42390 ID=LOC_Os10g42390.1.MSUR7 annot-version=v7.0	Orysa_seq756	F:GO:0008270; F:GO:0046872; F:GO:0005515	F:GO:0005515	Y (0.9 | 1-39)	C	1	V5_BLAST_0.9SELF0.4OUT-REDO4-Cluster_148251	V5_UCLUSTfixed_0.90-Cluster_27546	UniqueCluster_1093	-	-	X
pacid=24094358 transcript=LOC_Os10g25430.1 locus=LOC_Os10g25430 ID=LOC_Os10g25430.1.MSUR7 annot-version=v7.0	Orysa_seq760	F:GO:0016787	F:GO:0016787	Y (0.986 | 1-42)	C	1	V5_BLAST_0.9SELF0.4OUT-REDO4-Cluster_163956	V5_UCLUSTfixed_0.90-Cluster_97433	-	-	-	-
pacid=24094370 transcript=LOC_Os10g30210.1 locus=LOC_Os10g30210 ID=LOC_Os10g30210.1.MSUR7 annot-version=v7.0	Orysa_seq768		-	Y (0.987 | 1-69)	C	1	V5_BLAST_0.9SELF0.4OUT-REDO4-Cluster_150476	V5_UCLUSTfixed_0.90-Cluster_85507	-	-	UniqueCluster_1667	X
pacid=24094417 transcript=LOC_Os10g01044.1 locus=LOC_Os10g01044 ID=LOC_Os10g01044.1.MSUR7 annot-version=v7.0	Orysa_seq802		-	Y (0.984 | 1-48)	C	1	V5_BLAST_0.9SELF0.4OUT-REDO4-Cluster_163591	V5_UCLUSTfixed_0.90-Cluster_86152	-	-	-	-
pacid=24094418 transcript=LOC_Os10g01044.2 locus=LOC_Os10g01044 ID=LOC_Os10g01044.2.MSUR7 annot-version=v7.0	Orysa_seq803		-	Y (0.984 | 1-48)	C	1	V5_BLAST_0.9SELF0.4OUT-REDO4-Cluster_163591	V5_UCLUSTfixed_0.90-Cluster_86152	-	-	-	-
pacid=24094445 transcript=LOC_Os10g37980.1 locus=LOC_Os10g37980 ID=LOC_Os10g37980.1.MSUR7 annot-version=v7.0	Orysa_seq821	P:GO:0009094; F:GO:0004664	F:GO:0003824;P:GO:0009058;P:GO:0044763;P:GO:0044711;P:GO:0009987	Y (0.928 | 1-52)	C	1	V5_BLAST_0.9SELF0.4OUT-REDO4-Cluster_170120	V5_UCLUSTfixed_0.90-Cluster_85615	-	-	-	-
pacid=24094446 transcript=LOC_Os10g35030.1 locus=LOC_Os10g35030 ID=LOC_Os10g35030.1.MSUR7 annot-version=v7.0	Orysa_seq822		-	Y (0.966 | 1-42)	C	1	V5_BLAST_0.9SELF0.4OUT-REDO4-Cluster_163960	V5_UCLUSTfixed_0.90-Cluster_60729	-	-	-	-
pacid=24094447 transcript=LOC_Os10g35030.3 locus=LOC_Os10g35030 ID=LOC_Os10g35030.3.MSUR7 annot-version=v7.0	Orysa_seq823		-	Y (0.966 | 1-42)	C	1	V5_BLAST_0.9SELF0.4OUT-REDO4-Cluster_163960	V5_UCLUSTfixed_0.90-Cluster_60729	-	-	-	-
pacid=24094448 transcript=LOC_Os10g35030.2 locus=LOC_Os10g35030 ID=LOC_Os10g35030.2.MSUR7 annot-version=v7.0	Orysa_seq824		-	Y (0.966 | 1-42)	C	1	V5_BLAST_0.9SELF0.4OUT-REDO4-Cluster_81098	V5_UCLUSTfixed_0.90-Cluster_60729	-	-	-	-
pacid=24094491 transcript=LOC_Os10g12354.1 locus=LOC_Os10g12354 ID=LOC_Os10g12354.1.MSUR7 annot-version=v7.0	Orysa_seq860	F:GO:0003677	F:GO:0003677	Y (0.98 | 1-45)	C	1	V5_BLAST_0.9SELF0.4OUT-REDO4-Cluster_165732	V5_UCLUSTfixed_0.90-Cluster_85906	-	-	-	-
pacid=24094554 transcript=LOC_Os10g41710.1 locus=LOC_Os10g41710 ID=LOC_Os10g41710.1.MSUR7 annot-version=v7.0	Orysa_seq911	P:GO:0006457; C:GO:0005737	C:GO:0005737;P:GO:0009987	Y (0.972 | 1-45)	C	1	V5_BLAST_0.9SELF0.4OUT-REDO4-Cluster_162984	V5_UCLUSTfixed_0.90-Cluster_85712	-	-	-	-
pacid=24094567 transcript=LOC_Os10g01930.1 locus=LOC_Os10g01930 ID=LOC_Os10g01930.1.MSUR7 annot-version=v7.0	Orysa_seq921	F:GO:0016747	F:GO:0016740	Y (0.911 | 1-32)	C	1	V5_BLAST_0.9SELF0.4OUT-REDO4-Cluster_108004	V5_UCLUSTfixed_0.90-Cluster_89650	-	UniqueCluster_2846	-	X
pacid=24094667 transcript=LOC_Os10g15310.1 locus=LOC_Os10g15310 ID=LOC_Os10g15310.1.MSUR7 annot-version=v7.0	Orysa_seq990		-	Y (0.967 | 1-50)	C	1	V5_BLAST_0.9SELF0.4OUT-REDO4-Cluster_81100	V5_UCLUSTfixed_0.90-Cluster_60730	-	-	-	-
pacid=24094668 transcript=LOC_Os10g15310.2 locus=LOC_Os10g15310 ID=LOC_Os10g15310.2.MSUR7 annot-version=v7.0	Orysa_seq991		-	Y (0.967 | 1-50)	C	1	V5_BLAST_0.9SELF0.4OUT-REDO4-Cluster_81101	V5_UCLUSTfixed_0.90-Cluster_60730	-	-	-	-
pacid=24094669 transcript=LOC_Os10g15310.3 locus=LOC_Os10g15310 ID=LOC_Os10g15310.3.MSUR7 annot-version=v7.0	Orysa_seq992		-	Y (0.967 | 1-50)	C	1	V5_BLAST_0.9SELF0.4OUT-REDO4-Cluster_81101	V5_UCLUSTfixed_0.90-Cluster_60730	-	-	-	-
pacid=24094670 transcript=LOC_Os10g15310.4 locus=LOC_Os10g15310 ID=LOC_Os10g15310.4.MSUR7 annot-version=v7.0	Orysa_seq993		-	Y (0.967 | 1-50)	C	1	V5_BLAST_0.9SELF0.4OUT-REDO4-Cluster_81101	V5_UCLUSTfixed_0.90-Cluster_60730	-	-	-	-
pacid=24094671 transcript=LOC_Os10g15310.5 locus=LOC_Os10g15310 ID=LOC_Os10g15310.5.MSUR7 annot-version=v7.0	Orysa_seq994		-	Y (0.967 | 1-50)	C	1	V5_BLAST_0.9SELF0.4OUT-REDO4-Cluster_81101	V5_UCLUSTfixed_0.90-Cluster_60730	-	-	-	-
pacid=24094673 transcript=LOC_Os10g32690.1 locus=LOC_Os10g32690 ID=LOC_Os10g32690.1.MSUR7 annot-version=v7.0	Orysa_seq996		-	Y (0.792 | 1-42)	C	1	V5_BLAST_0.9SELF0.4OUT-REDO4-Cluster_81102	V5_UCLUSTfixed_0.90-Cluster_85798	-	-	-	-
pacid=24094716 transcript=LOC_Os10g29240.1 locus=LOC_Os10g29240 ID=LOC_Os10g29240.1.MSUR7 annot-version=v7.0	Orysa_seq1024		-	Y (0.983 | 1-58)	C	1	V5_BLAST_0.9SELF0.4OUT-REDO4-Cluster_81371	V5_UCLUSTfixed_0.90-Cluster_27547	-	-	-	-
pacid=24094754 transcript=LOC_Os10g30156.1 locus=LOC_Os10g30156 ID=LOC_Os10g30156.1.MSUR7 annot-version=v7.0	Orysa_seq1052	P:GO:0009250; F:GO:0009011; P:GO:0009058	P:GO:0005975;P:GO:0009058;P:GO:0044763;P:GO:0044711;F:GO:0016740;P:GO:0009987;P:GO:0044723	Y (0.988 | 1-49)	C	1	V5_BLAST_0.9SELF0.4OUT-REDO4-Cluster_163496	V5_UCLUSTfixed_0.90-Cluster_96549	-	-	-	-
pacid=24094850 transcript=LOC_Os10g06780.1 locus=LOC_Os10g06780 ID=LOC_Os10g06780.1.MSUR7 annot-version=v7.0	Orysa_seq1113	F:GO:0004672; F:GO:0004713; P:GO:0006468; F:GO:0005524	F:GO:0000166;P:GO:0006464;F:GO:0016301	Y (0.922 | 1-50)	C	1	V5_BLAST_0.9SELF0.4OUT-REDO4-Cluster_81107	V5_UCLUSTfixed_0.90-Cluster_86246	-	-	-	-
pacid=24094856 transcript=LOC_Os10g39930.1 locus=LOC_Os10g39930 ID=LOC_Os10g39930.1.MSUR7 annot-version=v7.0	Orysa_seq1117	P:GO:0055114; F:GO:0005506; F:GO:0020037; F:GO:0016705	F:GO:0003824;P:GO:0008152;F:GO:0005488;P:GO:0044710	Y (0.988 | 1-43)	C	1	V5_BLAST_0.9SELF0.4OUT-REDO4-Cluster_164286	V5_UCLUSTfixed_0.90-Cluster_97766	-	-	-	-
pacid=24094857 transcript=LOC_Os10g39930.2 locus=LOC_Os10g39930 ID=LOC_Os10g39930.2.MSUR7 annot-version=v7.0	Orysa_seq1118	F:GO:0020037; F:GO:0005506; P:GO:0055114; F:GO:0016705	F:GO:0003824;P:GO:0008152;F:GO:0005488;P:GO:0044710	Y (0.988 | 1-43)	C	1	V5_BLAST_0.9SELF0.4OUT-REDO4-Cluster_164286	V5_UCLUSTfixed_0.90-Cluster_97766	-	-	-	-
pacid=24094869 transcript=LOC_Os10g36860.1 locus=LOC_Os10g36860 ID=LOC_Os10g36860.1.MSUR7 annot-version=v7.0	Orysa_seq1124	F:GO:0003723	F:GO:0003723	Y (0.966 | 1-37)	C	1	V5_BLAST_0.9SELF0.4OUT-REDO4-Cluster_163547	V5_UCLUSTfixed_0.90-Cluster_87738	-	-	-	-
pacid=24094872 transcript=LOC_Os10g33690.1 locus=LOC_Os10g33690 ID=LOC_Os10g33690.1.MSUR7 annot-version=v7.0	Orysa_seq1126	F:GO:0016787; P:GO:0006629; F:GO:0016788	P:GO:0006629;F:GO:0016787	Y (0.916 | 1-41)	C	1	V5_BLAST_0.9SELF0.4OUT-REDO4-Cluster_157253	V5_UCLUSTfixed_0.90-Cluster_92024	-	-	-	-
pacid=24094920 transcript=LOC_Os10g41400.1 locus=LOC_Os10g41400 ID=LOC_Os10g41400.1.MSUR7 annot-version=v7.0	Orysa_seq1158	F:GO:0008113; P:GO:0055114	F:GO:0003824;P:GO:0008152;P:GO:0044710	Y (0.986 | 1-61)	C	1	V5_BLAST_0.9SELF0.4OUT-REDO4-Cluster_168043	V5_UCLUSTfixed_0.90-Cluster_96492	-	-	-	-
pacid=24094921 transcript=LOC_Os10g41400.2 locus=LOC_Os10g41400 ID=LOC_Os10g41400.2.MSUR7 annot-version=v7.0	Orysa_seq1159	F:GO:0008113; P:GO:0055114	F:GO:0003824;P:GO:0008152;P:GO:0044710	Y (0.986 | 1-61)	C	1	V5_BLAST_0.9SELF0.4OUT-REDO4-Cluster_168043	V5_UCLUSTfixed_0.90-Cluster_96492	-	-	-	-
pacid=24094941 transcript=LOC_Os10g41930.6 locus=LOC_Os10g41930 ID=LOC_Os10g41930.6.MSUR7 annot-version=v7.0	Orysa_seq1177		-	Y (0.999 | 1-51)	C	1	V5_BLAST_0.9SELF0.4OUT-REDO4-Cluster_162983	V5_UCLUSTfixed_0.90-Cluster_96416	-	-	-	-
pacid=24094942 transcript=LOC_Os10g41930.1 locus=LOC_Os10g41930 ID=LOC_Os10g41930.1.MSUR7 annot-version=v7.0	Orysa_seq1178		-	Y (0.999 | 1-51)	C	1	V5_BLAST_0.9SELF0.4OUT-REDO4-Cluster_162983	V5_UCLUSTfixed_0.90-Cluster_96416	-	-	-	-
pacid=24094943 transcript=LOC_Os10g41930.2 locus=LOC_Os10g41930 ID=LOC_Os10g41930.2.MSUR7 annot-version=v7.0	Orysa_seq1179		-	Y (0.999 | 1-51)	C	1	V5_BLAST_0.9SELF0.4OUT-REDO4-Cluster_162983	V5_UCLUSTfixed_0.90-Cluster_96416	-	-	-	-
pacid=24094964 transcript=LOC_Os10g39670.1 locus=LOC_Os10g39670 ID=LOC_Os10g39670.1.MSUR7 annot-version=v7.0	Orysa_seq1193	F:GO:0004672; F:GO:0004713; F:GO:0005515; P:GO:0006468; F:GO:0005524	F:GO:0000166;F:GO:0005515;P:GO:0006464;F:GO:0016301	Y (0.969 | 1-24)	C	1	V5_BLAST_0.9SELF0.4OUT-REDO4-Cluster_169180	V5_UCLUSTfixed_0.90-Cluster_101990	-	-	-	-
pacid=24095075 transcript=LOC_Os10g35070.2 locus=LOC_Os10g35070 ID=LOC_Os10g35070.2.MSUR7 annot-version=v7.0	Orysa_seq1259	F:GO:0004553; P:GO:0005975; F:GO:0003824	P:GO:0005975;F:GO:0016787	Y (0.94 | 1-38)	C	1	V5_BLAST_0.9SELF0.4OUT-REDO4-Cluster_170845	V5_UCLUSTfixed_0.90-Cluster_103380	-	-	-	-
pacid=24095101 transcript=LOC_Os10g28254.1 locus=LOC_Os10g28254 ID=LOC_Os10g28254.1.MSUR7 annot-version=v7.0	Orysa_seq1277		-	Y (0.978 | 1-61)	C	1	V5_BLAST_0.9SELF0.4OUT-REDO4-Cluster_81110	V5_UCLUSTfixed_0.90-Cluster_27549	-	-	-	-
pacid=24095124 transcript=LOC_Os10g33830.1 locus=LOC_Os10g33830 ID=LOC_Os10g33830.1.MSUR7 annot-version=v7.0	Orysa_seq1295	F:GO:0005515	F:GO:0005515	Y (1.0 | 1-33)	C	1	V5_BLAST_0.9SELF0.4OUT-REDO4-Cluster_148555	V5_UCLUSTfixed_0.90-Cluster_27551	-	-	-	-
pacid=24095165 transcript=LOC_Os10g06950.1 locus=LOC_Os10g06950 ID=LOC_Os10g06950.1.MSUR7 annot-version=v7.0	Orysa_seq1325	F:GO:0004713; F:GO:0004672; P:GO:0006468; F:GO:0005524	F:GO:0000166;P:GO:0006464;F:GO:0016301	Y (0.814 | 1-50)	C	1	V5_BLAST_0.9SELF0.4OUT-REDO4-Cluster_81121	V5_UCLUSTfixed_0.90-Cluster_86008	-	UniqueCluster_509	-	X
pacid=24095203 transcript=LOC_Os10g30880.1 locus=LOC_Os10g30880 ID=LOC_Os10g30880.1.MSUR7 annot-version=v7.0	Orysa_seq1349		-	Y (0.898 | 1-39)	C	1	V5_BLAST_0.9SELF0.4OUT-REDO4-Cluster_82229	V5_UCLUSTfixed_0.90-Cluster_61119	-	-	-	-
pacid=24095240 transcript=LOC_Os10g08630.1 locus=LOC_Os10g08630 ID=LOC_Os10g08630.1.MSUR7 annot-version=v7.0	Orysa_seq1378		-	Y (0.998 | 1-42)	C	1	V5_BLAST_0.9SELF0.4OUT-REDO4-Cluster_81112	V5_UCLUSTfixed_0.90-Cluster_61557	-	-	-	-
pacid=24095255 transcript=LOC_Os10g35840.1 locus=LOC_Os10g35840 ID=LOC_Os10g35840.1.MSUR7 annot-version=v7.0	Orysa_seq1390	F:GO:0008883; P:GO:0033014; F:GO:0050661; P:GO:0055114	F:GO:0000166;F:GO:0003824;P:GO:0009058;P:GO:0009987	Y (0.974 | 1-50)	C	1	V5_BLAST_0.9SELF0.4OUT-REDO4-Cluster_169248	V5_UCLUSTfixed_0.90-Cluster_102050	-	-	-	-
pacid=24095270 transcript=LOC_Os10g34400.1 locus=LOC_Os10g34400 ID=LOC_Os10g34400.1.MSUR7 annot-version=v7.0	Orysa_seq1397		-	Y (0.998 | 1-66)	C	1	V5_BLAST_0.9SELF0.4OUT-REDO4-Cluster_169857	V5_UCLUSTfixed_0.90-Cluster_85543	-	-	-	-
pacid=24095271 transcript=LOC_Os10g34400.2 locus=LOC_Os10g34400 ID=LOC_Os10g34400.2.MSUR7 annot-version=v7.0	Orysa_seq1398		-	Y (0.998 | 1-66)	C	1	V5_BLAST_0.9SELF0.4OUT-REDO4-Cluster_169857	V5_UCLUSTfixed_0.90-Cluster_85543	-	-	-	-
pacid=24095278 transcript=LOC_Os10g28020.1 locus=LOC_Os10g28020 ID=LOC_Os10g28020.1.MSUR7 annot-version=v7.0	Orysa_seq1403	P:GO:0006508; F:GO:0004252; F:GO:0008236; F:GO:0005515	P:GO:0019538;F:GO:0005515;F:GO:0016787	Y (0.84 | 1-70)	C	1	V5_BLAST_0.9SELF0.4OUT-REDO4-Cluster_163822	V5_UCLUSTfixed_0.90-Cluster_97298	-	-	-	-
pacid=24095279 transcript=LOC_Os10g28020.2 locus=LOC_Os10g28020 ID=LOC_Os10g28020.2.MSUR7 annot-version=v7.0	Orysa_seq1404	F:GO:0008236; F:GO:0005515; P:GO:0006508; F:GO:0004252	P:GO:0019538;F:GO:0005515;F:GO:0016787	Y (0.84 | 1-70)	C	1	V5_BLAST_0.9SELF0.4OUT-REDO4-Cluster_163822	V5_UCLUSTfixed_0.90-Cluster_97298	-	-	-	-
pacid=24095281 transcript=LOC_Os10g28020.4 locus=LOC_Os10g28020 ID=LOC_Os10g28020.4.MSUR7 annot-version=v7.0	Orysa_seq1406	F:GO:0008236; F:GO:0005515; F:GO:0004252; P:GO:0006508	P:GO:0019538;F:GO:0005515;F:GO:0016787	Y (0.84 | 1-70)	C	1	V5_BLAST_0.9SELF0.4OUT-REDO4-Cluster_163822	V5_UCLUSTfixed_0.90-Cluster_97298	-	-	-	-
pacid=24095298 transcript=LOC_Os10g28970.2 locus=LOC_Os10g28970 ID=LOC_Os10g28970.2.MSUR7 annot-version=v7.0	Orysa_seq1417	F:GO:0005515	F:GO:0005515	Y (0.884 | 1-34)	C	1	V5_BLAST_0.9SELF0.4OUT-REDO4-Cluster_81115	V5_UCLUSTfixed_0.90-Cluster_60736	-	-	-	-
pacid=24095310 transcript=LOC_Os10g08010.1 locus=LOC_Os10g08010 ID=LOC_Os10g08010.1.MSUR7 annot-version=v7.0	Orysa_seq1425		-	Y (0.944 | 1-67)	C	1	V5_BLAST_0.9SELF0.4OUT-REDO4-Cluster_81116	V5_UCLUSTfixed_0.90-Cluster_60947	-	-	-	-
pacid=24095373 transcript=LOC_Os10g35060.1 locus=LOC_Os10g35060 ID=LOC_Os10g35060.1.MSUR7 annot-version=v7.0	Orysa_seq1471		-	Y (0.971 | 1-41)	C	1	V5_BLAST_0.9SELF0.4OUT-REDO4-Cluster_163037	V5_UCLUSTfixed_0.90-Cluster_96470	-	-	-	-
pacid=24095386 transcript=LOC_Os10g25040.2 locus=LOC_Os10g25040 ID=LOC_Os10g25040.2.MSUR7 annot-version=v7.0	Orysa_seq1478		-	Y (0.995 | 1-39)	C	1	V5_BLAST_0.9SELF0.4OUT-REDO4-Cluster_152185	V5_UCLUSTfixed_0.90-Cluster_87652	-	-	-	-
pacid=24095406 transcript=LOC_Os10g34896.1 locus=LOC_Os10g34896 ID=LOC_Os10g34896.1.MSUR7 annot-version=v7.0	Orysa_seq1491		-	Y (0.997 | 1-28)	C	1	V5_BLAST_0.9SELF0.4OUT-REDO4-Cluster_170540	V5_UCLUSTfixed_0.90-Cluster_27552	-	-	-	-
pacid=24095459 transcript=LOC_Os10g29300.1 locus=LOC_Os10g29300 ID=LOC_Os10g29300.1.MSUR7 annot-version=v7.0	Orysa_seq1531		-	Y (1.0 | 1-34)	C	1	V5_BLAST_0.9SELF0.4OUT-REDO4-Cluster_81118	V5_UCLUSTfixed_0.90-Cluster_27553	-	-	-	-
pacid=24095477 transcript=LOC_Os10g35390.1 locus=LOC_Os10g35390 ID=LOC_Os10g35390.1.MSUR7 annot-version=v7.0	Orysa_seq1545	F:GO:0016746; P:GO:0008152; P:GO:0008654; C:GO:0016020; F:GO:0003841	P:GO:0006629;C:GO:0016020;P:GO:0009058;P:GO:0044763;F:GO:0016740;P:GO:0044711;P:GO:0009987	Y (0.911 | 1-49)	C	1	V5_BLAST_0.9SELF0.4OUT-REDO4-Cluster_162606	V5_UCLUSTfixed_0.90-Cluster_96026	-	-	-	-
pacid=24095499 transcript=LOC_Os10g26610.1 locus=LOC_Os10g26610 ID=LOC_Os10g26610.1.MSUR7 annot-version=v7.0	Orysa_seq1561	F:GO:0005515; F:GO:0008270	F:GO:0005515	Y (0.97 | 1-27)	C	1	V5_BLAST_0.9SELF0.4OUT-REDO4-Cluster_164313	V5_UCLUSTfixed_0.90-Cluster_85723	-	-	-	-
pacid=24095500 transcript=LOC_Os10g26610.2 locus=LOC_Os10g26610 ID=LOC_Os10g26610.2.MSUR7 annot-version=v7.0	Orysa_seq1562	F:GO:0005515; F:GO:0008270	F:GO:0005515	Y (0.97 | 1-27)	C	1	V5_BLAST_0.9SELF0.4OUT-REDO4-Cluster_164313	V5_UCLUSTfixed_0.90-Cluster_85723	-	-	-	-
pacid=24095543 transcript=LOC_Os10g35300.2 locus=LOC_Os10g35300 ID=LOC_Os10g35300.2.MSUR7 annot-version=v7.0	Orysa_seq1598	F:GO:0003677; P:GO:0006355	F:GO:0003677;P:GO:0009058;P:GO:0006139	Y (0.825 | 1-42)	C	1	V5_BLAST_0.9SELF0.4OUT-REDO4-Cluster_150466	V5_UCLUSTfixed_0.90-Cluster_85498	-	-	-	-
pacid=24095589 transcript=LOC_Os10g32840.1 locus=LOC_Os10g32840 ID=LOC_Os10g32840.1.MSUR7 annot-version=v7.0	Orysa_seq1630		-	Y (0.849 | 1-29)	C	1	V5_BLAST_0.9SELF0.4OUT-REDO4-Cluster_163358	V5_UCLUSTfixed_0.90-Cluster_27555	-	-	-	-
pacid=24095606 transcript=LOC_Os10g32550.1 locus=LOC_Os10g32550 ID=LOC_Os10g32550.1.MSUR7 annot-version=v7.0	Orysa_seq1641	P:GO:0044267; C:GO:0005737; P:GO:0042026; P:GO:0006457; F:GO:0005524	F:GO:0000166;P:GO:0019538;C:GO:0005737;P:GO:0009987	Y (0.997 | 1-36)	C	1	V5_BLAST_0.9SELF0.4OUT-REDO4-Cluster_166767	V5_UCLUSTfixed_0.90-Cluster_100060	-	-	-	-
pacid=24095672 transcript=LOC_Os10g22869.1 locus=LOC_Os10g22869 ID=LOC_Os10g22869.1.MSUR7 annot-version=v7.0	Orysa_seq1691		-	Y (0.993 | 1-23)	C	1	V5_BLAST_0.9SELF0.4OUT-REDO4-Cluster_81122	V5_UCLUSTfixed_0.90-Cluster_60735	-	-	-	-
pacid=24095673 transcript=LOC_Os10g22869.2 locus=LOC_Os10g22869 ID=LOC_Os10g22869.2.MSUR7 annot-version=v7.0	Orysa_seq1692		-	Y (0.993 | 1-23)	C	1	V5_BLAST_0.9SELF0.4OUT-REDO4-Cluster_81123	V5_UCLUSTfixed_0.90-Cluster_60735	-	-	-	-
pacid=24095674 transcript=LOC_Os10g22869.3 locus=LOC_Os10g22869 ID=LOC_Os10g22869.3.MSUR7 annot-version=v7.0	Orysa_seq1693		-	Y (0.993 | 1-23)	C	1	V5_BLAST_0.9SELF0.4OUT-REDO4-Cluster_81123	V5_UCLUSTfixed_0.90-Cluster_60735	-	-	-	-
pacid=24095694 transcript=LOC_Os10g31630.1 locus=LOC_Os10g31630 ID=LOC_Os10g31630.1.MSUR7 annot-version=v7.0	Orysa_seq1705		-	Y (0.994 | 1-22)	C	1	V5_BLAST_0.9SELF0.4OUT-REDO4-Cluster_81124	V5_UCLUSTfixed_0.90-Cluster_27556	-	-	-	-
pacid=24095703 transcript=LOC_Os10g31650.1 locus=LOC_Os10g31650 ID=LOC_Os10g31650.1.MSUR7 annot-version=v7.0	Orysa_seq1711	F:GO:0016757	F:GO:0016740	Y (0.817 | 1-40)	C	1	V5_BLAST_0.9SELF0.4OUT-REDO4-Cluster_169431	V5_UCLUSTfixed_0.90-Cluster_102198	-	-	-	-
pacid=24095733 transcript=LOC_Os10g29920.1 locus=LOC_Os10g29920 ID=LOC_Os10g29920.1.MSUR7 annot-version=v7.0	Orysa_seq1729	F:GO:0005515	F:GO:0005515	Y (0.988 | 1-38)	C	1	V5_BLAST_0.9SELF0.4OUT-REDO4-Cluster_81125	V5_UCLUSTfixed_0.90-Cluster_83581	-	UniqueCluster_1351	-	X
pacid=24095791 transcript=LOC_Os10g18390.1 locus=LOC_Os10g18390 ID=LOC_Os10g18390.1.MSUR7 annot-version=v7.0	Orysa_seq1771		-	Y (0.994 | 1-27)	C	1	V5_BLAST_0.9SELF0.4OUT-REDO4-Cluster_81127	V5_UCLUSTfixed_0.90-Cluster_27558	-	-	-	-
pacid=24095868 transcript=LOC_Os10g02490.1 locus=LOC_Os10g02490 ID=LOC_Os10g02490.1.MSUR7 annot-version=v7.0	Orysa_seq1826	P:GO:0055114; F:GO:0016491	F:GO:0003824;P:GO:0008152;P:GO:0044710	Y (0.89 | 1-40)	C	1	V5_BLAST_0.9SELF0.4OUT-REDO4-Cluster_169517	V5_UCLUSTfixed_0.90-Cluster_102278	-	-	-	-
pacid=24095869 transcript=LOC_Os10g02490.2 locus=LOC_Os10g02490 ID=LOC_Os10g02490.2.MSUR7 annot-version=v7.0	Orysa_seq1827	F:GO:0016491; P:GO:0055114	F:GO:0003824;P:GO:0008152;P:GO:0044710	Y (0.89 | 1-40)	C	1	V5_BLAST_0.9SELF0.4OUT-REDO4-Cluster_169517	V5_UCLUSTfixed_0.90-Cluster_102278	-	-	-	-
pacid=24095883 transcript=LOC_Os10g40650.1 locus=LOC_Os10g40650 ID=LOC_Os10g40650.1.MSUR7 annot-version=v7.0	Orysa_seq1837	C:GO:0005737; P:GO:0006310; P:GO:0006139; P:GO:0006974; F:GO:0016788; P:GO:0006281	C:GO:0005737;P:GO:0006259;P:GO:0006950;F:GO:0016787	Y (0.956 | 1-50)	C	1	V5_BLAST_0.9SELF0.4OUT-REDO4-Cluster_168205	V5_UCLUSTfixed_0.90-Cluster_101183	-	-	-	-
pacid=24095905 transcript=LOC_Os10g42700.1 locus=LOC_Os10g42700 ID=LOC_Os10g42700.1.MSUR7 annot-version=v7.0	Orysa_seq1853		-	Y (0.999 | 1-61)	C	1	V5_BLAST_0.9SELF0.4OUT-REDO4-Cluster_164126	V5_UCLUSTfixed_0.90-Cluster_96970	-	-	-	-
pacid=24095914 transcript=LOC_Os10g41270.1 locus=LOC_Os10g41270 ID=LOC_Os10g41270.1.MSUR7 annot-version=v7.0	Orysa_seq1858	P:GO:0006629; F:GO:0004806	P:GO:0006629;F:GO:0016787	Y (0.985 | 1-21)	C	1	V5_BLAST_0.9SELF0.4OUT-REDO4-Cluster_165246	V5_UCLUSTfixed_0.90-Cluster_97992	-	-	-	-
pacid=24095920 transcript=LOC_Os10g22630.2 locus=LOC_Os10g22630 ID=LOC_Os10g22630.2.MSUR7 annot-version=v7.0	Orysa_seq1864		-	Y (0.968 | 1-36)	C	1	V5_BLAST_0.9SELF0.4OUT-REDO4-Cluster_82255	V5_UCLUSTfixed_0.90-Cluster_61127	-	-	-	-
pacid=24095946 transcript=LOC_Os10g38910.1 locus=LOC_Os10g38910 ID=LOC_Os10g38910.1.MSUR7 annot-version=v7.0	Orysa_seq1886		-	Y (0.931 | 1-49)	C	1	V5_BLAST_0.9SELF0.4OUT-REDO4-Cluster_163098	V5_UCLUSTfixed_0.90-Cluster_85530	-	-	-	-
pacid=24095975 transcript=LOC_Os10g09760.1 locus=LOC_Os10g09760 ID=LOC_Os10g09760.1.MSUR7 annot-version=v7.0	Orysa_seq1907		-	Y (0.997 | 1-37)	C	1	V5_BLAST_0.9SELF0.4OUT-REDO4-Cluster_152394	V5_UCLUSTfixed_0.90-Cluster_87967	-	-	-	-
pacid=24095978 transcript=LOC_Os10g19820.1 locus=LOC_Os10g19820 ID=LOC_Os10g19820.1.MSUR7 annot-version=v7.0	Orysa_seq1910		-	Y (0.994 | 1-41)	C	1	V5_BLAST_0.9SELF0.4OUT-REDO4-Cluster_159799	V5_UCLUSTfixed_0.90-Cluster_27559	UniqueCluster_188	-	-	X
pacid=24095979 transcript=LOC_Os10g32540.1 locus=LOC_Os10g32540 ID=LOC_Os10g32540.1.MSUR7 annot-version=v7.0	Orysa_seq1911	F:GO:0003676	F:GO:0003676	Y (0.939 | 1-48)	C	1	V5_BLAST_0.9SELF0.4OUT-REDO4-Cluster_169412	V5_UCLUSTfixed_0.90-Cluster_102183	-	-	-	-
pacid=24096017 transcript=LOC_Os10g20290.1 locus=LOC_Os10g20290 ID=LOC_Os10g20290.1.MSUR7 annot-version=v7.0	Orysa_seq1938		-	Y (0.974 | 1-41)	C	1	V5_BLAST_0.9SELF0.4OUT-REDO4-Cluster_81130	V5_UCLUSTfixed_0.90-Cluster_61081	-	-	-	-
pacid=24096105 transcript=LOC_Os10g30040.1 locus=LOC_Os10g30040 ID=LOC_Os10g30040.1.MSUR7 annot-version=v7.0	Orysa_seq2000	F:GO:0005515	F:GO:0005515	Y (0.973 | 1-51)	C	1	V5_BLAST_0.9SELF0.4OUT-REDO4-Cluster_81144	V5_UCLUSTfixed_0.90-Cluster_27560	-	-	-	-
pacid=24096108 transcript=LOC_Os10g33790.1 locus=LOC_Os10g33790 ID=LOC_Os10g33790.1.MSUR7 annot-version=v7.0	Orysa_seq2003		-	Y (0.999 | 1-29)	C	1	V5_BLAST_0.9SELF0.4OUT-REDO4-Cluster_132051	V5_UCLUSTfixed_0.90-Cluster_101026	UniqueCluster_2923	-	-	X
pacid=24096109 transcript=LOC_Os10g33790.2 locus=LOC_Os10g33790 ID=LOC_Os10g33790.2.MSUR7 annot-version=v7.0	Orysa_seq2004		-	Y (0.999 | 1-29)	C	1	V5_BLAST_0.9SELF0.4OUT-REDO4-Cluster_132051	V5_UCLUSTfixed_0.90-Cluster_101026	UniqueCluster_2923	-	-	X
pacid=24096134 transcript=LOC_Os10g35370.1 locus=LOC_Os10g35370 ID=LOC_Os10g35370.1.MSUR7 annot-version=v7.0	Orysa_seq2021	P:GO:0055114; F:GO:0016491; P:GO:0008152; F:GO:0016630	F:GO:0003824;P:GO:0008152;P:GO:0044710	Y (0.998 | 1-21)	C	1	V5_BLAST_0.9SELF0.4OUT-REDO4-Cluster_165743	V5_UCLUSTfixed_0.90-Cluster_99105	-	-	-	-
pacid=24096152 transcript=LOC_Os10g11140.1 locus=LOC_Os10g11140 ID=LOC_Os10g11140.1.MSUR7 annot-version=v7.0	Orysa_seq2034	F:GO:0000287; F:GO:0016868; P:GO:0005975	P:GO:0005975;F:GO:0003824;F:GO:0005488	Y (0.972 | 1-49)	C	1	V5_BLAST_0.9SELF0.4OUT-REDO4-Cluster_164584	V5_UCLUSTfixed_0.90-Cluster_98064	-	-	-	-
pacid=24096153 transcript=LOC_Os10g11140.2 locus=LOC_Os10g11140 ID=LOC_Os10g11140.2.MSUR7 annot-version=v7.0	Orysa_seq2035	F:GO:0016868; P:GO:0005975; F:GO:0000287	P:GO:0005975;F:GO:0003824;F:GO:0005488	Y (0.972 | 1-49)	C	1	V5_BLAST_0.9SELF0.4OUT-REDO4-Cluster_164584	V5_UCLUSTfixed_0.90-Cluster_98064	-	-	-	-
pacid=24096163 transcript=LOC_Os10g42439.1 locus=LOC_Os10g42439 ID=LOC_Os10g42439.1.MSUR7 annot-version=v7.0	Orysa_seq2043		-	Y (0.742 | 1-69)	C	1	V5_BLAST_0.9SELF0.4OUT-REDO4-Cluster_162583	V5_UCLUSTfixed_0.90-Cluster_96004	-	-	UniqueCluster_1890	X
pacid=24096205 transcript=LOC_Os10g40680.1 locus=LOC_Os10g40680 ID=LOC_Os10g40680.1.MSUR7 annot-version=v7.0	Orysa_seq2078	F:GO:0016787; P:GO:0008152	P:GO:0008152;F:GO:0016787	Y (0.996 | 1-52)	C	1	V5_BLAST_0.9SELF0.4OUT-REDO4-Cluster_81133	V5_UCLUSTfixed_0.90-Cluster_27561	-	-	-	-
pacid=24096206 transcript=LOC_Os10g29020.1 locus=LOC_Os10g29020 ID=LOC_Os10g29020.1.MSUR7 annot-version=v7.0	Orysa_seq2079	F:GO:0005515	F:GO:0005515	Y (0.71 | 1-52)	C	1	V5_BLAST_0.9SELF0.4OUT-REDO4-Cluster_81134	V5_UCLUSTfixed_0.90-Cluster_61140	-	-	-	-
pacid=24096224 transcript=LOC_Os10g17520.1 locus=LOC_Os10g17520 ID=LOC_Os10g17520.1.MSUR7 annot-version=v7.0	Orysa_seq2091		-	Y (0.825 | 1-80)	C	1	V5_BLAST_0.9SELF0.4OUT-REDO4-Cluster_81136	V5_UCLUSTfixed_0.90-Cluster_60739	-	-	-	-
pacid=24096225 transcript=LOC_Os10g17520.2 locus=LOC_Os10g17520 ID=LOC_Os10g17520.2.MSUR7 annot-version=v7.0	Orysa_seq2092		-	Y (0.825 | 1-80)	C	1	V5_BLAST_0.9SELF0.4OUT-REDO4-Cluster_81136	V5_UCLUSTfixed_0.90-Cluster_60739	-	-	-	-
pacid=24096252 transcript=LOC_Os10g35940.1 locus=LOC_Os10g35940 ID=LOC_Os10g35940.1.MSUR7 annot-version=v7.0	Orysa_seq2111	P:GO:0009396; F:GO:0005524; F:GO:0016874; P:GO:0009058; F:GO:0004326	F:GO:0000166;F:GO:0003824;P:GO:0009058;P:GO:0044763;P:GO:0044711;P:GO:0009987	Y (0.992 | 1-51)	C	1	V5_BLAST_0.9SELF0.4OUT-REDO4-Cluster_155592	V5_UCLUSTfixed_0.90-Cluster_97781	-	-	-	-
pacid=24096270 transcript=LOC_Os10g25030.1 locus=LOC_Os10g25030 ID=LOC_Os10g25030.1.MSUR7 annot-version=v7.0	Orysa_seq2124		-	Y (1.0 | 1-35)	C	1	V5_BLAST_0.9SELF0.4OUT-REDO4-Cluster_169864	V5_UCLUSTfixed_0.90-Cluster_87652	-	-	-	-
pacid=24096276 transcript=LOC_Os10g29810.1 locus=LOC_Os10g29810 ID=LOC_Os10g29810.1.MSUR7 annot-version=v7.0	Orysa_seq2130	F:GO:0005515	F:GO:0005515	Y (0.938 | 1-38)	C	1	V5_BLAST_0.9SELF0.4OUT-REDO4-Cluster_148634	V5_UCLUSTfixed_0.90-Cluster_83581	-	UniqueCluster_1351	-	X
pacid=24096370 transcript=LOC_Os10g42500.1 locus=LOC_Os10g42500 ID=LOC_Os10g42500.1.MSUR7 annot-version=v7.0	Orysa_seq2199	C:GO:0009507; F:GO:0005198	F:GO:0005198;C:GO:0009536	Y (1.0 | 1-41)	C	1	V5_BLAST_0.9SELF0.4OUT-REDO4-Cluster_163525	V5_UCLUSTfixed_0.90-Cluster_96972	-	-	-	-
pacid=24096382 transcript=LOC_Os10g17780.1 locus=LOC_Os10g17780 ID=LOC_Os10g17780.1.MSUR7 annot-version=v7.0	Orysa_seq2208	P:GO:0055114; F:GO:0016491	F:GO:0003824;P:GO:0008152;P:GO:0044710	Y (0.981 | 1-37)	C	1	V5_BLAST_0.9SELF0.4OUT-REDO4-Cluster_163231	V5_UCLUSTfixed_0.90-Cluster_27562	-	-	-	-
pacid=24096410 transcript=LOC_Os10g18370.1 locus=LOC_Os10g18370 ID=LOC_Os10g18370.1.MSUR7 annot-version=v7.0	Orysa_seq2227		-	Y (0.994 | 1-39)	C	1	V5_BLAST_0.9SELF0.4OUT-REDO4-Cluster_169670	V5_UCLUSTfixed_0.90-Cluster_96397	-	-	-	-
pacid=24096444 transcript=LOC_Os10g42100.1 locus=LOC_Os10g42100 ID=LOC_Os10g42100.1.MSUR7 annot-version=v7.0	Orysa_seq2252	F:GO:0004743; P:GO:0006096; F:GO:0030955; F:GO:0003824; F:GO:0000287	P:GO:0005975;P:GO:0006091;P:GO:0009056;F:GO:0016740;F:GO:0005488;P:GO:0006139;P:GO:0044712;P:GO:0044723	Y (0.875 | 1-52)	C	1	V5_BLAST_0.9SELF0.4OUT-REDO4-Cluster_165406	V5_UCLUSTfixed_0.90-Cluster_98794	-	-	-	-
pacid=24096469 transcript=LOC_Os10g28190.1 locus=LOC_Os10g28190 ID=LOC_Os10g28190.1.MSUR7 annot-version=v7.0	Orysa_seq2268		-	Y (1.0 | 1-41)	C	1	V5_BLAST_0.9SELF0.4OUT-REDO4-Cluster_81139	V5_UCLUSTfixed_0.90-Cluster_27563	-	-	-	-
pacid=24096485 transcript=LOC_Os10g35810.1 locus=LOC_Os10g35810 ID=LOC_Os10g35810.1.MSUR7 annot-version=v7.0	Orysa_seq2281		-	Y (1.0 | 1-25)	C	1	V5_BLAST_0.9SELF0.4OUT-REDO4-Cluster_163123	V5_UCLUSTfixed_0.90-Cluster_96547	-	-	-	-
pacid=24096491 transcript=LOC_Os10g29640.1 locus=LOC_Os10g29640 ID=LOC_Os10g29640.1.MSUR7 annot-version=v7.0	Orysa_seq2285		-	Y (0.878 | 1-36)	C	1	V5_BLAST_0.9SELF0.4OUT-REDO4-Cluster_81140	V5_UCLUSTfixed_0.90-Cluster_60741	-	-	-	-
pacid=24096579 transcript=LOC_Os10g28840.1 locus=LOC_Os10g28840 ID=LOC_Os10g28840.1.MSUR7 annot-version=v7.0	Orysa_seq2345	F:GO:0005515	F:GO:0005515	Y (0.875 | 1-38)	C	1	V5_BLAST_0.9SELF0.4OUT-REDO4-Cluster_81143	V5_UCLUSTfixed_0.90-Cluster_27565	-	-	-	-
pacid=24096618 transcript=LOC_Os10g07210.1 locus=LOC_Os10g07210 ID=LOC_Os10g07210.1.MSUR7 annot-version=v7.0	Orysa_seq2370		-	Y (0.999 | 1-27)	C	1	V5_BLAST_0.9SELF0.4OUT-REDO4-Cluster_150489	V5_UCLUSTfixed_0.90-Cluster_85529	-	-	-	-
pacid=24096647 transcript=LOC_Os10g29740.1 locus=LOC_Os10g29740 ID=LOC_Os10g29740.1.MSUR7 annot-version=v7.0	Orysa_seq2392	F:GO:0005515	F:GO:0005515	Y (0.816 | 1-38)	C	1	V5_BLAST_0.9SELF0.4OUT-REDO4-Cluster_81144	V5_UCLUSTfixed_0.90-Cluster_83581	-	UniqueCluster_1351	-	X
pacid=24096691 transcript=LOC_Os10g05590.1 locus=LOC_Os10g05590 ID=LOC_Os10g05590.1.MSUR7 annot-version=v7.0	Orysa_seq2417		-	Y (0.894 | 1-87)	C	1	V5_BLAST_0.9SELF0.4OUT-REDO4-Cluster_135340	V5_UCLUSTfixed_0.90-Cluster_76495	-	-	UniqueCluster_2105	X
pacid=24096700 transcript=LOC_Os10g25570.2 locus=LOC_Os10g25570 ID=LOC_Os10g25570.2.MSUR7 annot-version=v7.0	Orysa_seq2424		-	Y (0.996 | 1-61)	C	1	V5_BLAST_0.9SELF0.4OUT-REDO4-Cluster_163817	V5_UCLUSTfixed_0.90-Cluster_84796	-	-	-	-
pacid=24096702 transcript=LOC_Os10g25570.4 locus=LOC_Os10g25570 ID=LOC_Os10g25570.4.MSUR7 annot-version=v7.0	Orysa_seq2426		-	Y (0.996 | 1-61)	C	1	V5_BLAST_0.9SELF0.4OUT-REDO4-Cluster_163817	V5_UCLUSTfixed_0.90-Cluster_84796	-	-	-	-
pacid=24096703 transcript=LOC_Os10g25570.5 locus=LOC_Os10g25570 ID=LOC_Os10g25570.5.MSUR7 annot-version=v7.0	Orysa_seq2427		-	Y (0.998 | 1-49)	C	1	V5_BLAST_0.9SELF0.4OUT-REDO4-Cluster_81146	V5_UCLUSTfixed_0.90-Cluster_84796	-	-	-	-
pacid=24096713 transcript=LOC_Os10g38920.1 locus=LOC_Os10g38920 ID=LOC_Os10g38920.1.MSUR7 annot-version=v7.0	Orysa_seq2436	F:GO:0004674; F:GO:0005524; P:GO:0006468; F:GO:0004713; F:GO:0004672	F:GO:0000166;P:GO:0006464;F:GO:0016301	Y (0.918 | 1-24)	C	1	V5_BLAST_0.9SELF0.4OUT-REDO4-Cluster_160432	V5_UCLUSTfixed_0.90-Cluster_102290	-	-	-	-
pacid=24096715 transcript=LOC_Os10g22750.1 locus=LOC_Os10g22750 ID=LOC_Os10g22750.1.MSUR7 annot-version=v7.0	Orysa_seq2438		-	Y (0.797 | 1-49)	C	1	V5_BLAST_0.9SELF0.4OUT-REDO4-Cluster_150906	V5_UCLUSTfixed_0.90-Cluster_60742	UniqueCluster_2865	-	-	X
pacid=24096767 transcript=LOC_Os10g39800.1 locus=LOC_Os10g39800 ID=LOC_Os10g39800.1.MSUR7 annot-version=v7.0	Orysa_seq2480		-	Y (0.944 | 1-42)	C	1	V5_BLAST_0.9SELF0.4OUT-REDO4-Cluster_162776	V5_UCLUSTfixed_0.90-Cluster_96199	-	-	-	-
pacid=24096806 transcript=LOC_Os10g08550.1 locus=LOC_Os10g08550 ID=LOC_Os10g08550.1.MSUR7 annot-version=v7.0	Orysa_seq2500	P:GO:0006096; F:GO:0004634; F:GO:0000287; C:GO:0000015	P:GO:0005975;P:GO:0006091;P:GO:0009056;F:GO:0003824;C:GO:0005829;F:GO:0005488;P:GO:0006139;P:GO:0044712;P:GO:0044723	Y (0.998 | 1-25)	C	1	V5_BLAST_0.9SELF0.4OUT-REDO4-Cluster_163156	V5_UCLUSTfixed_0.90-Cluster_96583	-	-	-	-
pacid=24096807 transcript=LOC_Os10g08550.3 locus=LOC_Os10g08550 ID=LOC_Os10g08550.3.MSUR7 annot-version=v7.0	Orysa_seq2501	C:GO:0000015; F:GO:0000287; F:GO:0004634; P:GO:0006096	P:GO:0005975;P:GO:0006091;F:GO:0003824;P:GO:0009056;C:GO:0005829;F:GO:0005488;P:GO:0006139;P:GO:0044712;P:GO:0044723	Y (0.998 | 1-25)	C	1	V5_BLAST_0.9SELF0.4OUT-REDO4-Cluster_163156	V5_UCLUSTfixed_0.90-Cluster_96583	-	-	-	-
pacid=24096814 transcript=LOC_Os10g30550.1 locus=LOC_Os10g30550 ID=LOC_Os10g30550.1.MSUR7 annot-version=v7.0	Orysa_seq2505	F:GO:0004618; P:GO:0006096; P:GO:0006400; F:GO:0008176	P:GO:0005975;P:GO:0006091;P:GO:0009056;F:GO:0016301;P:GO:0006139;P:GO:0044712;P:GO:0044723	Y (0.969 | 1-35)	C	1	V5_BLAST_0.9SELF0.4OUT-REDO4-Cluster_170454	V5_UCLUSTfixed_0.90-Cluster_102901	-	-	-	-
pacid=24096824 transcript=LOC_Os10g03660.1 locus=LOC_Os10g03660 ID=LOC_Os10g03660.1.MSUR7 annot-version=v7.0	Orysa_seq2513	F:GO:0005515	F:GO:0005515	Y (0.977 | 1-25)	C	1	V5_BLAST_0.9SELF0.4OUT-REDO4-Cluster_81149	V5_UCLUSTfixed_0.90-Cluster_60743	-	-	-	-
pacid=24096842 transcript=LOC_Os10g04620.1 locus=LOC_Os10g04620 ID=LOC_Os10g04620.1.MSUR7 annot-version=v7.0	Orysa_seq2528		-	Y (0.993 | 1-27)	C	1	V5_BLAST_0.9SELF0.4OUT-REDO4-Cluster_165131	V5_UCLUSTfixed_0.90-Cluster_100328	-	-	-	-
pacid=24096843 transcript=LOC_Os10g04620.2 locus=LOC_Os10g04620 ID=LOC_Os10g04620.2.MSUR7 annot-version=v7.0	Orysa_seq2529		-	Y (0.993 | 1-27)	C	1	V5_BLAST_0.9SELF0.4OUT-REDO4-Cluster_165131	V5_UCLUSTfixed_0.90-Cluster_100328	-	-	-	-
pacid=24096896 transcript=LOC_Os10g20510.1 locus=LOC_Os10g20510 ID=LOC_Os10g20510.1.MSUR7 annot-version=v7.0	Orysa_seq2572		-	Y (0.922 | 1-91)	C	1	V5_BLAST_0.9SELF0.4OUT-REDO4-Cluster_81151	V5_UCLUSTfixed_0.90-Cluster_85797	-	-	-	-
pacid=24096897 transcript=LOC_Os10g20510.2 locus=LOC_Os10g20510 ID=LOC_Os10g20510.2.MSUR7 annot-version=v7.0	Orysa_seq2573		-	Y (0.922 | 1-91)	C	1	V5_BLAST_0.9SELF0.4OUT-REDO4-Cluster_81151	V5_UCLUSTfixed_0.90-Cluster_85797	-	-	-	-
pacid=24096898 transcript=LOC_Os10g20510.3 locus=LOC_Os10g20510 ID=LOC_Os10g20510.3.MSUR7 annot-version=v7.0	Orysa_seq2574		-	Y (0.922 | 1-91)	C	1	V5_BLAST_0.9SELF0.4OUT-REDO4-Cluster_81152	V5_UCLUSTfixed_0.90-Cluster_85797	-	-	-	-
pacid=24096905 transcript=LOC_Os10g21800.1 locus=LOC_Os10g21800 ID=LOC_Os10g21800.1.MSUR7 annot-version=v7.0	Orysa_seq2579	F:GO:0005515	F:GO:0005515	Y (0.998 | 1-40)	C	1	V5_BLAST_0.9SELF0.4OUT-REDO4-Cluster_81153	V5_UCLUSTfixed_0.90-Cluster_27567	-	-	-	-
pacid=24096918 transcript=LOC_Os10g42240.1 locus=LOC_Os10g42240 ID=LOC_Os10g42240.1.MSUR7 annot-version=v7.0	Orysa_seq2586	F:GO:0016773	F:GO:0016740	Y (0.978 | 1-30)	C	1	V5_BLAST_0.9SELF0.4OUT-REDO4-Cluster_163048	V5_UCLUSTfixed_0.90-Cluster_96478	-	-	-	-
pacid=24096919 transcript=LOC_Os10g42240.2 locus=LOC_Os10g42240 ID=LOC_Os10g42240.2.MSUR7 annot-version=v7.0	Orysa_seq2587		-	Y (0.978 | 1-30)	C	1	V5_BLAST_0.9SELF0.4OUT-REDO4-Cluster_163048	V5_UCLUSTfixed_0.90-Cluster_96478	-	-	-	-
pacid=24096927 transcript=LOC_Os10g38150.1 locus=LOC_Os10g38150 ID=LOC_Os10g38150.1.MSUR7 annot-version=v7.0	Orysa_seq2589	F:GO:0005515	F:GO:0005515	Y (0.967 | 1-38)	C	1	V5_BLAST_0.9SELF0.4OUT-REDO4-Cluster_81154	V5_UCLUSTfixed_0.90-Cluster_89436	-	UniqueCluster_390	-	X
pacid=24096929 transcript=LOC_Os10g03420.1 locus=LOC_Os10g03420 ID=LOC_Os10g03420.1.MSUR7 annot-version=v7.0	Orysa_seq2591	F:GO:0005515	F:GO:0005515	Y (0.903 | 1-50)	C	1	V5_BLAST_0.9SELF0.4OUT-REDO4-Cluster_81155	V5_UCLUSTfixed_0.90-Cluster_27568	-	-	-	-
pacid=24096930 transcript=LOC_Os10g37330.1 locus=LOC_Os10g37330 ID=LOC_Os10g37330.1.MSUR7 annot-version=v7.0	Orysa_seq2592	F:GO:0016491; P:GO:0055114	F:GO:0003824;P:GO:0008152;P:GO:0044710	Y (0.999 | 1-32)	C	1	V5_BLAST_0.9SELF0.4OUT-REDO4-Cluster_163117	V5_UCLUSTfixed_0.90-Cluster_96543	-	-	-	-
pacid=24096931 transcript=LOC_Os10g37840.2 locus=LOC_Os10g37840 ID=LOC_Os10g37840.2.MSUR7 annot-version=v7.0	Orysa_seq2593		-	Y (0.996 | 1-69)	C	1	V5_BLAST_0.9SELF0.4OUT-REDO4-Cluster_170313	V5_UCLUSTfixed_0.90-Cluster_96511	-	-	-	-
pacid=24096932 transcript=LOC_Os10g37840.7 locus=LOC_Os10g37840 ID=LOC_Os10g37840.7.MSUR7 annot-version=v7.0	Orysa_seq2594		-	Y (0.996 | 1-69)	C	1	V5_BLAST_0.9SELF0.4OUT-REDO4-Cluster_170313	V5_UCLUSTfixed_0.90-Cluster_96511	-	-	-	-
pacid=24096933 transcript=LOC_Os10g37840.3 locus=LOC_Os10g37840 ID=LOC_Os10g37840.3.MSUR7 annot-version=v7.0	Orysa_seq2595		-	Y (0.996 | 1-69)	C	1	V5_BLAST_0.9SELF0.4OUT-REDO4-Cluster_170313	V5_UCLUSTfixed_0.90-Cluster_96511	-	-	-	-
pacid=24096934 transcript=LOC_Os10g37840.4 locus=LOC_Os10g37840 ID=LOC_Os10g37840.4.MSUR7 annot-version=v7.0	Orysa_seq2596		-	Y (0.996 | 1-69)	C	1	V5_BLAST_0.9SELF0.4OUT-REDO4-Cluster_170313	V5_UCLUSTfixed_0.90-Cluster_96511	-	-	-	-
pacid=24096935 transcript=LOC_Os10g37840.5 locus=LOC_Os10g37840 ID=LOC_Os10g37840.5.MSUR7 annot-version=v7.0	Orysa_seq2597		-	Y (0.996 | 1-69)	C	1	V5_BLAST_0.9SELF0.4OUT-REDO4-Cluster_81156	V5_UCLUSTfixed_0.90-Cluster_96511	-	-	-	-
pacid=24096940 transcript=LOC_Os10g32348.1 locus=LOC_Os10g32348 ID=LOC_Os10g32348.1.MSUR7 annot-version=v7.0	Orysa_seq2600		-	Y (0.985 | 1-34)	C	1	V5_BLAST_0.9SELF0.4OUT-REDO4-Cluster_170185	V5_UCLUSTfixed_0.90-Cluster_101644	-	-	-	-
pacid=24096998 transcript=LOC_Os10g25560.1 locus=LOC_Os10g25560 ID=LOC_Os10g25560.1.MSUR7 annot-version=v7.0	Orysa_seq2637	F:GO:0005515	F:GO:0005515	Y (0.977 | 1-38)	C	1	V5_BLAST_0.9SELF0.4OUT-REDO4-Cluster_112468	V5_UCLUSTfixed_0.90-Cluster_102847	UniqueCluster_420	-	-	X
pacid=24097000 transcript=LOC_Os10g06670.1 locus=LOC_Os10g06670 ID=LOC_Os10g06670.1.MSUR7 annot-version=v7.0	Orysa_seq2639		-	Y (0.879 | 1-25)	C	1	V5_BLAST_0.9SELF0.4OUT-REDO4-Cluster_160617	V5_UCLUSTfixed_0.90-Cluster_27569	-	-	-	-
pacid=24097011 transcript=LOC_Os10g32520.1 locus=LOC_Os10g32520 ID=LOC_Os10g32520.1.MSUR7 annot-version=v7.0	Orysa_seq2647		-	Y (1.0 | 1-39)	C	1	V5_BLAST_0.9SELF0.4OUT-REDO4-Cluster_82304	V5_UCLUSTfixed_0.90-Cluster_60744	-	-	-	-
pacid=24097012 transcript=LOC_Os10g32520.2 locus=LOC_Os10g32520 ID=LOC_Os10g32520.2.MSUR7 annot-version=v7.0	Orysa_seq2648		-	Y (1.0 | 1-39)	C	1	V5_BLAST_0.9SELF0.4OUT-REDO4-Cluster_82304	V5_UCLUSTfixed_0.90-Cluster_60744	-	-	-	-
pacid=24097013 transcript=LOC_Os10g32520.3 locus=LOC_Os10g32520 ID=LOC_Os10g32520.3.MSUR7 annot-version=v7.0	Orysa_seq2649		-	Y (1.0 | 1-39)	C	1	V5_BLAST_0.9SELF0.4OUT-REDO4-Cluster_82304	V5_UCLUSTfixed_0.90-Cluster_60744	-	-	-	-
pacid=24097014 transcript=LOC_Os10g32520.4 locus=LOC_Os10g32520 ID=LOC_Os10g32520.4.MSUR7 annot-version=v7.0	Orysa_seq2650		-	Y (1.0 | 1-39)	C	1	V5_BLAST_0.9SELF0.4OUT-REDO4-Cluster_82304	V5_UCLUSTfixed_0.90-Cluster_60744	-	-	-	-
pacid=24097098 transcript=LOC_Os10g23204.1 locus=LOC_Os10g23204 ID=LOC_Os10g23204.1.MSUR7 annot-version=v7.0	Orysa_seq2701	P:GO:0010038	P:GO:0008150	Y (0.972 | 1-31)	C	1	V5_BLAST_0.9SELF0.4OUT-REDO4-Cluster_170024	V5_UCLUSTfixed_0.90-Cluster_85495	-	-	-	-
pacid=24097177 transcript=LOC_Os10g39150.1 locus=LOC_Os10g39150 ID=LOC_Os10g39150.1.MSUR7 annot-version=v7.0	Orysa_seq2754		-	Y (0.97 | 1-62)	C	1	V5_BLAST_0.9SELF0.4OUT-REDO4-Cluster_166785	V5_UCLUSTfixed_0.90-Cluster_85633	-	-	-	-
pacid=24097225 transcript=LOC_Os10g03210.1 locus=LOC_Os10g03210 ID=LOC_Os10g03210.1.MSUR7 annot-version=v7.0	Orysa_seq2786		-	Y (0.968 | 1-34)	C	1	V5_BLAST_0.9SELF0.4OUT-REDO4-Cluster_165210	V5_UCLUSTfixed_0.90-Cluster_61070	-	-	-	-
pacid=24097304 transcript=LOC_Os10g43050.1 locus=LOC_Os10g43050 ID=LOC_Os10g43050.1.MSUR7 annot-version=v7.0	Orysa_seq2847	P:GO:0006508; F:GO:0004252	P:GO:0019538;F:GO:0016787	Y (0.993 | 1-59)	C	1	V5_BLAST_0.9SELF0.4OUT-REDO4-Cluster_162898	V5_UCLUSTfixed_0.90-Cluster_85617	-	-	-	-
pacid=24097354 transcript=LOC_Os10g28600.1 locus=LOC_Os10g28600 ID=LOC_Os10g28600.1.MSUR7 annot-version=v7.0	Orysa_seq2885	F:GO:0005515	F:GO:0005515	Y (0.917 | 1-39)	C	1	V5_BLAST_0.9SELF0.4OUT-REDO4-Cluster_163690	V5_UCLUSTfixed_0.90-Cluster_60746	-	-	-	-
pacid=24097427 transcript=LOC_Os08g37940.1 locus=LOC_Os08g37940 ID=LOC_Os08g37940.1.MSUR7 annot-version=v7.0	Orysa_seq2927		-	Y (1.0 | 1-41)	C	1	V5_BLAST_0.9SELF0.4OUT-REDO4-Cluster_170054	V5_UCLUSTfixed_0.90-Cluster_97972	-	-	-	-
pacid=24097519 transcript=LOC_Os08g39430.1 locus=LOC_Os08g39430 ID=LOC_Os08g39430.1.MSUR7 annot-version=v7.0	Orysa_seq2990	C:GO:0009523; F:GO:0005509; P:GO:0015979; C:GO:0009654; C:GO:0019898	C:GO:0016020;P:GO:0015979;F:GO:0005488;C:GO:0009579	Y (0.999 | 1-29)	C	1	V5_BLAST_0.9SELF0.4OUT-REDO4-Cluster_162815	V5_UCLUSTfixed_0.90-Cluster_85410	-	-	-	-
pacid=24097524 transcript=LOC_Os08g39740.1 locus=LOC_Os08g39740 ID=LOC_Os08g39740.1.MSUR7 annot-version=v7.0	Orysa_seq2993		-	Y (0.707 | 1-86)	C	1	V5_BLAST_0.9SELF0.4OUT-REDO4-Cluster_163512	V5_UCLUSTfixed_0.90-Cluster_86205	-	-	-	-
pacid=24097533 transcript=LOC_Os08g07450.1 locus=LOC_Os08g07450 ID=LOC_Os08g07450.1.MSUR7 annot-version=v7.0	Orysa_seq2999	P:GO:0045454; F:GO:0009055; F:GO:0015035	P:GO:0019725;F:GO:0003824	Y (0.71 | 1-51)	C	1	V5_BLAST_0.9SELF0.4OUT-REDO4-Cluster_81161	V5_UCLUSTfixed_0.90-Cluster_85396	-	-	-	-
pacid=24097584 transcript=LOC_Os08g42189.3 locus=LOC_Os08g42189 ID=LOC_Os08g42189.3.MSUR7 annot-version=v7.0	Orysa_seq3038		-	Y (1.0 | 1-40)	C	1	V5_BLAST_0.9SELF0.4OUT-REDO4-Cluster_168422	V5_UCLUSTfixed_0.90-Cluster_96379	-	-	UniqueCluster_2353	X
pacid=24097671 transcript=LOC_Os08g24390.1 locus=LOC_Os08g24390 ID=LOC_Os08g24390.1.MSUR7 annot-version=v7.0	Orysa_seq3083		-	Y (0.996 | 1-25)	C	1	V5_BLAST_0.9SELF0.4OUT-REDO4-Cluster_163485	V5_UCLUSTfixed_0.90-Cluster_96915	-	-	-	-
pacid=24097672 transcript=LOC_Os08g24390.2 locus=LOC_Os08g24390 ID=LOC_Os08g24390.2.MSUR7 annot-version=v7.0	Orysa_seq3084		-	Y (0.996 | 1-25)	C	1	V5_BLAST_0.9SELF0.4OUT-REDO4-Cluster_163485	V5_UCLUSTfixed_0.90-Cluster_96915	-	-	-	-
pacid=24097673 transcript=LOC_Os08g24390.4 locus=LOC_Os08g24390 ID=LOC_Os08g24390.4.MSUR7 annot-version=v7.0	Orysa_seq3085		-	Y (0.996 | 1-25)	C	1	V5_BLAST_0.9SELF0.4OUT-REDO4-Cluster_163485	V5_UCLUSTfixed_0.90-Cluster_96915	-	-	-	-
pacid=24097674 transcript=LOC_Os08g24390.3 locus=LOC_Os08g24390 ID=LOC_Os08g24390.3.MSUR7 annot-version=v7.0	Orysa_seq3086		-	Y (0.996 | 1-25)	C	1	V5_BLAST_0.9SELF0.4OUT-REDO4-Cluster_163485	V5_UCLUSTfixed_0.90-Cluster_27571	-	-	-	-
pacid=24097675 transcript=LOC_Os08g31420.1 locus=LOC_Os08g31420 ID=LOC_Os08g31420.1.MSUR7 annot-version=v7.0	Orysa_seq3087	F:GO:0005515	F:GO:0005515	Y (0.88 | 1-55)	C	1	V5_BLAST_0.9SELF0.4OUT-REDO4-Cluster_81163	V5_UCLUSTfixed_0.90-Cluster_60767	-	-	-	-
pacid=24097694 transcript=LOC_Os08g23410.1 locus=LOC_Os08g23410 ID=LOC_Os08g23410.1.MSUR7 annot-version=v7.0	Orysa_seq3101	F:GO:0046872	F:GO:0005488	Y (0.977 | 1-56)	C	1	V5_BLAST_0.9SELF0.4OUT-REDO4-Cluster_162866	V5_UCLUSTfixed_0.90-Cluster_96287	-	-	-	-
pacid=24097716 transcript=LOC_Os08g24360.1 locus=LOC_Os08g24360 ID=LOC_Os08g24360.1.MSUR7 annot-version=v7.0	Orysa_seq3112		-	Y (0.969 | 1-49)	C	1	V5_BLAST_0.9SELF0.4OUT-REDO4-Cluster_81164	V5_UCLUSTfixed_0.90-Cluster_60748	-	-	-	-
pacid=24097798 transcript=LOC_Os08g25734.1 locus=LOC_Os08g25734 ID=LOC_Os08g25734.1.MSUR7 annot-version=v7.0	Orysa_seq3174	F:GO:0008878; P:GO:0009058; F:GO:0016779; P:GO:0005978	P:GO:0005975;P:GO:0006091;P:GO:0009058;F:GO:0016740;P:GO:0044711;P:GO:0044723	Y (0.997 | 1-61)	C	1	V5_BLAST_0.9SELF0.4OUT-REDO4-Cluster_164076	V5_UCLUSTfixed_0.90-Cluster_97567	-	-	-	-
pacid=24097803 transcript=LOC_Os08g05460.1 locus=LOC_Os08g05460 ID=LOC_Os08g05460.1.MSUR7 annot-version=v7.0	Orysa_seq3177	F:GO:0005515	F:GO:0005515	Y (0.792 | 1-47)	C	1	V5_BLAST_0.9SELF0.4OUT-REDO4-Cluster_133358	V5_UCLUSTfixed_0.90-Cluster_75542	-	-	UniqueCluster_41	X
pacid=24097821 transcript=LOC_Os08g37140.1 locus=LOC_Os08g37140 ID=LOC_Os08g37140.1.MSUR7 annot-version=v7.0	Orysa_seq3190	F:GO:0003824; P:GO:0008152	F:GO:0003824;P:GO:0008152	Y (0.983 | 1-47)	C	1	V5_BLAST_0.9SELF0.4OUT-REDO4-Cluster_162097	V5_UCLUSTfixed_0.90-Cluster_95601	-	-	-	-
pacid=24097868 transcript=LOC_Os08g25624.1 locus=LOC_Os08g25624 ID=LOC_Os08g25624.1.MSUR7 annot-version=v7.0	Orysa_seq3215	C:GO:0016020; F:GO:0005215; P:GO:0006810; C:GO:0016021	C:GO:0016020;P:GO:0006810;F:GO:0005215	Y (0.999 | 1-31)	C	1	V5_BLAST_0.9SELF0.4OUT-REDO4-Cluster_163185	V5_UCLUSTfixed_0.90-Cluster_96610	-	-	-	-
pacid=24097869 transcript=LOC_Os08g25624.2 locus=LOC_Os08g25624 ID=LOC_Os08g25624.2.MSUR7 annot-version=v7.0	Orysa_seq3216	F:GO:0005215; C:GO:0016020; P:GO:0006810; C:GO:0016021	C:GO:0016020;P:GO:0006810;F:GO:0005215	Y (0.999 | 1-31)	C	1	V5_BLAST_0.9SELF0.4OUT-REDO4-Cluster_163185	V5_UCLUSTfixed_0.90-Cluster_96610	-	-	-	-
pacid=24097870 transcript=LOC_Os08g25624.3 locus=LOC_Os08g25624 ID=LOC_Os08g25624.3.MSUR7 annot-version=v7.0	Orysa_seq3217	C:GO:0016020	C:GO:0016020	Y (0.999 | 1-31)	C	1	V5_BLAST_0.9SELF0.4OUT-REDO4-Cluster_104265	V5_UCLUSTfixed_0.90-Cluster_96610	-	-	-	-
pacid=24097888 transcript=LOC_Os08g28240.1 locus=LOC_Os08g28240 ID=LOC_Os08g28240.1.MSUR7 annot-version=v7.0	Orysa_seq3229		-	Y (0.999 | 1-24)	C	1	V5_BLAST_0.9SELF0.4OUT-REDO4-Cluster_166066	V5_UCLUSTfixed_0.90-Cluster_99386	-	-	-	-
pacid=24097900 transcript=LOC_Os08g23730.1 locus=LOC_Os08g23730 ID=LOC_Os08g23730.1.MSUR7 annot-version=v7.0	Orysa_seq3240	P:GO:0006164; F:GO:0003922; P:GO:0006529; F:GO:0004066; F:GO:0005524; P:GO:0006177	F:GO:0000166;F:GO:0003824;P:GO:0009058;P:GO:0044711;P:GO:0006139	Y (0.885 | 1-81)	C	1	V5_BLAST_0.9SELF0.4OUT-REDO4-Cluster_158389	V5_UCLUSTfixed_0.90-Cluster_92845	-	-	-	-
pacid=24097911 transcript=LOC_Os08g25900.1 locus=LOC_Os08g25900 ID=LOC_Os08g25900.1.MSUR7 annot-version=v7.0	Orysa_seq3249	C:GO:0019898; F:GO:0005509; P:GO:0015979; C:GO:0009654; C:GO:0009523	C:GO:0016020;P:GO:0015979;F:GO:0005488;C:GO:0009579	Y (0.973 | 1-65)	C	1	V5_BLAST_0.9SELF0.4OUT-REDO4-Cluster_164982	V5_UCLUSTfixed_0.90-Cluster_98418	-	-	-	-
pacid=24097924 transcript=LOC_Os08g05830.1 locus=LOC_Os08g05830 ID=LOC_Os08g05830.1.MSUR7 annot-version=v7.0	Orysa_seq3261	P:GO:0005975; F:GO:0003824	P:GO:0005975;F:GO:0003824	Y (1.0 | 1-41)	C	1	V5_BLAST_0.9SELF0.4OUT-REDO4-Cluster_165886	V5_UCLUSTfixed_0.90-Cluster_99217	-	-	-	-
pacid=24097925 transcript=LOC_Os08g05830.2 locus=LOC_Os08g05830 ID=LOC_Os08g05830.2.MSUR7 annot-version=v7.0	Orysa_seq3262	F:GO:0003824; P:GO:0005975	P:GO:0005975;F:GO:0003824	Y (1.0 | 1-41)	C	1	V5_BLAST_0.9SELF0.4OUT-REDO4-Cluster_165886	V5_UCLUSTfixed_0.90-Cluster_99217	-	-	-	-
pacid=24097926 transcript=LOC_Os08g05830.3 locus=LOC_Os08g05830 ID=LOC_Os08g05830.3.MSUR7 annot-version=v7.0	Orysa_seq3263	P:GO:0005975; F:GO:0003824	P:GO:0005975;F:GO:0003824	Y (1.0 | 1-41)	C	1	V5_BLAST_0.9SELF0.4OUT-REDO4-Cluster_165886	V5_UCLUSTfixed_0.90-Cluster_99217	-	-	-	-
pacid=24097933 transcript=LOC_Os08g34740.1 locus=LOC_Os08g34740 ID=LOC_Os08g34740.1.MSUR7 annot-version=v7.0	Orysa_seq3269		-	Y (0.938 | 1-21)	C	1	V5_BLAST_0.9SELF0.4OUT-REDO4-Cluster_162060	V5_UCLUSTfixed_0.90-Cluster_95578	-	-	-	-
pacid=24097963 transcript=LOC_Os08g39320.1 locus=LOC_Os08g39320 ID=LOC_Os08g39320.1.MSUR7 annot-version=v7.0	Orysa_seq3290		-	Y (0.998 | 1-52)	C	1	V5_BLAST_0.9SELF0.4OUT-REDO4-Cluster_148092	V5_UCLUSTfixed_0.90-Cluster_82799	-	-	-	-
pacid=24097965 transcript=LOC_Os08g02800.1 locus=LOC_Os08g02800 ID=LOC_Os08g02800.1.MSUR7 annot-version=v7.0	Orysa_seq3291	P:GO:0006412; F:GO:0003735; C:GO:0005622; C:GO:0005840	F:GO:0005198;C:GO:0005840;P:GO:0006412	Y (0.998 | 1-44)	C	1	V5_BLAST_0.9SELF0.4OUT-REDO4-Cluster_81167	V5_UCLUSTfixed_0.90-Cluster_85466	-	-	-	-
pacid=24097968 transcript=LOC_Os08g10020.1 locus=LOC_Os08g10020 ID=LOC_Os08g10020.1.MSUR7 annot-version=v7.0	Orysa_seq3294	C:GO:0009523; C:GO:0009654; P:GO:0015979; C:GO:0042651	C:GO:0016020;P:GO:0015979;C:GO:0009579	Y (1.0 | 1-25)	C	1	V5_BLAST_0.9SELF0.4OUT-REDO4-Cluster_81168	V5_UCLUSTfixed_0.90-Cluster_60750	-	-	-	-
pacid=24097969 transcript=LOC_Os08g10020.2 locus=LOC_Os08g10020 ID=LOC_Os08g10020.2.MSUR7 annot-version=v7.0	Orysa_seq3295	C:GO:0042651; C:GO:0009523; C:GO:0009654; P:GO:0015979	C:GO:0016020;P:GO:0015979;C:GO:0009579	Y (1.0 | 1-25)	C	1	V5_BLAST_0.9SELF0.4OUT-REDO4-Cluster_170627	V5_UCLUSTfixed_0.90-Cluster_96882	-	-	-	-
pacid=24097970 transcript=LOC_Os08g10020.3 locus=LOC_Os08g10020 ID=LOC_Os08g10020.3.MSUR7 annot-version=v7.0	Orysa_seq3296	C:GO:0042651; P:GO:0015979; C:GO:0009654; C:GO:0009523	C:GO:0016020;P:GO:0015979;C:GO:0009579	Y (1.0 | 1-25)	C	1	V5_BLAST_0.9SELF0.4OUT-REDO4-Cluster_81169	V5_UCLUSTfixed_0.90-Cluster_60750	-	-	-	-
pacid=24098001 transcript=LOC_Os08g44320.1 locus=LOC_Os08g44320 ID=LOC_Os08g44320.1.MSUR7 annot-version=v7.0	Orysa_seq3321	P:GO:0006470; F:GO:0004725	P:GO:0006464;F:GO:0016787	Y (0.982 | 1-42)	C	1	V5_BLAST_0.9SELF0.4OUT-REDO4-Cluster_166428	V5_UCLUSTfixed_0.90-Cluster_99721	-	-	-	-
pacid=24098013 transcript=LOC_Os08g33650.1 locus=LOC_Os08g33650 ID=LOC_Os08g33650.1.MSUR7 annot-version=v7.0	Orysa_seq3329		-	Y (0.979 | 1-58)	C	1	V5_BLAST_0.9SELF0.4OUT-REDO4-Cluster_164472	V5_UCLUSTfixed_0.90-Cluster_85448	-	-	-	-
pacid=24098014 transcript=LOC_Os08g33650.2 locus=LOC_Os08g33650 ID=LOC_Os08g33650.2.MSUR7 annot-version=v7.0	Orysa_seq3330		-	Y (0.979 | 1-58)	C	1	V5_BLAST_0.9SELF0.4OUT-REDO4-Cluster_164472	V5_UCLUSTfixed_0.90-Cluster_85448	-	-	-	-
pacid=24098023 transcript=LOC_Os08g45180.1 locus=LOC_Os08g45180 ID=LOC_Os08g45180.1.MSUR7 annot-version=v7.0	Orysa_seq3336	P:GO:0006014; F:GO:0004747; F:GO:0016773	P:GO:0005975;F:GO:0016301;P:GO:0044723	Y (0.989 | 1-51)	C	1	V5_BLAST_0.9SELF0.4OUT-REDO4-Cluster_170032	V5_UCLUSTfixed_0.90-Cluster_102712	-	-	-	-
pacid=24098024 transcript=LOC_Os08g45180.2 locus=LOC_Os08g45180 ID=LOC_Os08g45180.2.MSUR7 annot-version=v7.0	Orysa_seq3337	F:GO:0004747; P:GO:0006014	P:GO:0005975;F:GO:0016301;P:GO:0044723	Y (0.989 | 1-51)	C	1	V5_BLAST_0.9SELF0.4OUT-REDO4-Cluster_170032	V5_UCLUSTfixed_0.90-Cluster_102712	-	-	-	-
pacid=24098025 transcript=LOC_Os08g45180.3 locus=LOC_Os08g45180 ID=LOC_Os08g45180.3.MSUR7 annot-version=v7.0	Orysa_seq3338	P:GO:0006014; F:GO:0004747	P:GO:0005975;F:GO:0016301;P:GO:0044723	Y (0.989 | 1-51)	C	1	V5_BLAST_0.9SELF0.4OUT-REDO4-Cluster_170032	V5_UCLUSTfixed_0.90-Cluster_102712	-	-	-	-
pacid=24098033 transcript=LOC_Os08g23430.1 locus=LOC_Os08g23430 ID=LOC_Os08g23430.1.MSUR7 annot-version=v7.0	Orysa_seq3346	F:GO:0003723; P:GO:0006396; F:GO:2001070; F:GO:0004540	F:GO:0003723;F:GO:0004518;F:GO:0030246	Y (0.994 | 1-24)	C	1	V5_BLAST_0.9SELF0.4OUT-REDO4-Cluster_168632	V5_UCLUSTfixed_0.90-Cluster_96120	-	-	-	-
pacid=24098034 transcript=LOC_Os08g23430.2 locus=LOC_Os08g23430 ID=LOC_Os08g23430.2.MSUR7 annot-version=v7.0	Orysa_seq3347	P:GO:0006396; F:GO:0003723; F:GO:0004540; F:GO:2001070	F:GO:0003723;F:GO:0004518;F:GO:0030246	Y (0.994 | 1-24)	C	1	V5_BLAST_0.9SELF0.4OUT-REDO4-Cluster_168632	V5_UCLUSTfixed_0.90-Cluster_96120	-	-	-	-
pacid=24098035 transcript=LOC_Os08g23430.3 locus=LOC_Os08g23430 ID=LOC_Os08g23430.3.MSUR7 annot-version=v7.0	Orysa_seq3348	F:GO:2001070; F:GO:0003723	F:GO:0003723;F:GO:0030246	Y (0.994 | 1-24)	C	1	V5_BLAST_0.9SELF0.4OUT-REDO4-Cluster_168632	V5_UCLUSTfixed_0.90-Cluster_96120	-	-	-	-
pacid=24098047 transcript=LOC_Os08g07660.1 locus=LOC_Os08g07660 ID=LOC_Os08g07660.1.MSUR7 annot-version=v7.0	Orysa_seq3356		-	Y (0.998 | 1-22)	C	1	V5_BLAST_0.9SELF0.4OUT-REDO4-Cluster_81172	V5_UCLUSTfixed_0.90-Cluster_27572	-	-	-	-
pacid=24098072 transcript=LOC_Os08g33900.1 locus=LOC_Os08g33900 ID=LOC_Os08g33900.1.MSUR7 annot-version=v7.0	Orysa_seq3371	C:GO:0016020	C:GO:0016020	Y (0.998 | 1-21)	C	1	V5_BLAST_0.9SELF0.4OUT-REDO4-Cluster_162665	V5_UCLUSTfixed_0.90-Cluster_95835	-	-	-	-
pacid=24098119 transcript=LOC_Os08g35000.1 locus=LOC_Os08g35000 ID=LOC_Os08g35000.1.MSUR7 annot-version=v7.0	Orysa_seq3402	C:GO:0005622; F:GO:0003677	F:GO:0003677;C:GO:0005622	Y (0.846 | 1-41)	C	1	V5_BLAST_0.9SELF0.4OUT-REDO4-Cluster_164746	V5_UCLUSTfixed_0.90-Cluster_98209	-	-	-	-
pacid=24098120 transcript=LOC_Os08g35000.2 locus=LOC_Os08g35000 ID=LOC_Os08g35000.2.MSUR7 annot-version=v7.0	Orysa_seq3403	C:GO:0005622; F:GO:0003677	F:GO:0003677;C:GO:0005622	Y (0.846 | 1-41)	C	1	V5_BLAST_0.9SELF0.4OUT-REDO4-Cluster_164746	V5_UCLUSTfixed_0.90-Cluster_98209	-	-	-	-
pacid=24098121 transcript=LOC_Os08g35000.3 locus=LOC_Os08g35000 ID=LOC_Os08g35000.3.MSUR7 annot-version=v7.0	Orysa_seq3404	C:GO:0005622; F:GO:0003677	F:GO:0003677;C:GO:0005622	Y (0.846 | 1-41)	C	1	V5_BLAST_0.9SELF0.4OUT-REDO4-Cluster_164746	V5_UCLUSTfixed_0.90-Cluster_98209	-	-	-	-
pacid=24098122 transcript=LOC_Os08g35000.4 locus=LOC_Os08g35000 ID=LOC_Os08g35000.4.MSUR7 annot-version=v7.0	Orysa_seq3405	C:GO:0005622; F:GO:0003677	F:GO:0003677;C:GO:0005622	Y (0.846 | 1-41)	C	1	V5_BLAST_0.9SELF0.4OUT-REDO4-Cluster_164746	V5_UCLUSTfixed_0.90-Cluster_98209	-	-	-	-
pacid=24098123 transcript=LOC_Os08g35000.5 locus=LOC_Os08g35000 ID=LOC_Os08g35000.5.MSUR7 annot-version=v7.0	Orysa_seq3406	F:GO:0003677; C:GO:0005622	F:GO:0003677;C:GO:0005622	Y (0.846 | 1-41)	C	1	V5_BLAST_0.9SELF0.4OUT-REDO4-Cluster_164746	V5_UCLUSTfixed_0.90-Cluster_98209	-	-	-	-
pacid=24098134 transcript=LOC_Os08g14364.1 locus=LOC_Os08g14364 ID=LOC_Os08g14364.1.MSUR7 annot-version=v7.0	Orysa_seq3414		-	Y (0.983 | 1-34)	C	1	V5_BLAST_0.9SELF0.4OUT-REDO4-Cluster_103939	V5_UCLUSTfixed_0.90-Cluster_94161	-	-	-	-
pacid=24098148 transcript=LOC_Os08g02390.1 locus=LOC_Os08g02390 ID=LOC_Os08g02390.1.MSUR7 annot-version=v7.0	Orysa_seq3422	F:GO:0000166; F:GO:0003676	F:GO:0000166;F:GO:0003676	Y (0.88 | 1-66)	C	1	V5_BLAST_0.9SELF0.4OUT-REDO4-Cluster_163010	V5_UCLUSTfixed_0.90-Cluster_85375	-	-	-	-
pacid=24098175 transcript=LOC_Os08g39840.1 locus=LOC_Os08g39840 ID=LOC_Os08g39840.1.MSUR7 annot-version=v7.0	Orysa_seq3440	F:GO:0016165; F:GO:0005515; P:GO:0055114; F:GO:0005506; F:GO:0046872; F:GO:0016702	F:GO:0005515;F:GO:0003824;P:GO:0008152;P:GO:0044710	Y (0.942 | 1-37)	C	1	V5_BLAST_0.9SELF0.4OUT-REDO4-Cluster_164328	V5_UCLUSTfixed_0.90-Cluster_97811	-	-	-	-
pacid=24098189 transcript=LOC_Os08g45190.1 locus=LOC_Os08g45190 ID=LOC_Os08g45190.1.MSUR7 annot-version=v7.0	Orysa_seq3450		-	Y (0.991 | 1-56)	C	1	V5_BLAST_0.9SELF0.4OUT-REDO4-Cluster_165880	V5_UCLUSTfixed_0.90-Cluster_93745	-	-	-	-
pacid=24098190 transcript=LOC_Os08g04010.1 locus=LOC_Os08g04010 ID=LOC_Os08g04010.1.MSUR7 annot-version=v7.0	Orysa_seq3451	F:GO:0047800; P:GO:0055114	F:GO:0003824;P:GO:0008152;P:GO:0044710	Y (0.839 | 1-36)	C	1	V5_BLAST_0.9SELF0.4OUT-REDO4-Cluster_168487	V5_UCLUSTfixed_0.90-Cluster_101407	-	-	-	-
pacid=24098201 transcript=LOC_Os08g44070.1 locus=LOC_Os08g44070 ID=LOC_Os08g44070.1.MSUR7 annot-version=v7.0	Orysa_seq3459	F:GO:0015035; P:GO:0045454; F:GO:0009055	P:GO:0019725;F:GO:0003824	Y (0.951 | 1-31)	C	1	V5_BLAST_0.9SELF0.4OUT-REDO4-Cluster_166376	V5_UCLUSTfixed_0.90-Cluster_99676	-	-	-	-
pacid=24098232 transcript=LOC_Os08g34430.1 locus=LOC_Os08g34430 ID=LOC_Os08g34430.1.MSUR7 annot-version=v7.0	Orysa_seq3482		-	Y (0.997 | 1-31)	C	1	V5_BLAST_0.9SELF0.4OUT-REDO4-Cluster_151497	V5_UCLUSTfixed_0.90-Cluster_60768	-	-	-	-
pacid=24098244 transcript=LOC_Os08g38580.1 locus=LOC_Os08g38580 ID=LOC_Os08g38580.1.MSUR7 annot-version=v7.0	Orysa_seq3491		-	Y (0.998 | 1-45)	C	1	V5_BLAST_0.9SELF0.4OUT-REDO4-Cluster_158136	V5_UCLUSTfixed_0.90-Cluster_82557	-	-	-	-
pacid=24098313 transcript=LOC_Os08g41090.1 locus=LOC_Os08g41090 ID=LOC_Os08g41090.1.MSUR7 annot-version=v7.0	Orysa_seq3542	F:GO:0004601; P:GO:0006979; P:GO:0055114; F:GO:0020037	F:GO:0003824;P:GO:0008152;F:GO:0005488;P:GO:0044710;P:GO:0006950	Y (1.0 | 1-41)	C	1	V5_BLAST_0.9SELF0.4OUT-REDO4-Cluster_169349	V5_UCLUSTfixed_0.90-Cluster_102136	-	-	-	-
pacid=24098355 transcript=LOC_Os08g29170.1 locus=LOC_Os08g29170 ID=LOC_Os08g29170.1.MSUR7 annot-version=v7.0	Orysa_seq3567	F:GO:0008270; P:GO:0055114; F:GO:0016491; F:GO:0016747	P:GO:0008152;F:GO:0005488;F:GO:0016740;P:GO:0044710	Y (0.993 | 1-28)	C	1	V5_BLAST_0.9SELF0.4OUT-REDO4-Cluster_162404	V5_UCLUSTfixed_0.90-Cluster_95817	-	-	-	-
pacid=24098376 transcript=LOC_Os08g13480.1 locus=LOC_Os08g13480 ID=LOC_Os08g13480.1.MSUR7 annot-version=v7.0	Orysa_seq3579		-	Y (0.987 | 1-52)	C	1	V5_BLAST_0.9SELF0.4OUT-REDO4-Cluster_81174	V5_UCLUSTfixed_0.90-Cluster_27573	-	-	-	-
pacid=24098482 transcript=LOC_Os08g02180.1 locus=LOC_Os08g02180 ID=LOC_Os08g02180.1.MSUR7 annot-version=v7.0	Orysa_seq3663		-	Y (0.996 | 1-58)	C	1	V5_BLAST_0.9SELF0.4OUT-REDO4-Cluster_81175	V5_UCLUSTfixed_0.90-Cluster_82693	-	-	-	-
pacid=24098502 transcript=LOC_Os08g19610.1 locus=LOC_Os08g19610 ID=LOC_Os08g19610.1.MSUR7 annot-version=v7.0	Orysa_seq3678	F:GO:0003755; P:GO:0006457	F:GO:0003824;P:GO:0009987	Y (0.975 | 1-24)	C	1	V5_BLAST_0.9SELF0.4OUT-REDO4-Cluster_162598	V5_UCLUSTfixed_0.90-Cluster_96019	-	-	-	-
pacid=24098503 transcript=LOC_Os08g19610.2 locus=LOC_Os08g19610 ID=LOC_Os08g19610.2.MSUR7 annot-version=v7.0	Orysa_seq3679	P:GO:0006457; F:GO:0003755	F:GO:0003824;P:GO:0009987	Y (0.975 | 1-24)	C	1	V5_BLAST_0.9SELF0.4OUT-REDO4-Cluster_162598	V5_UCLUSTfixed_0.90-Cluster_96019	-	-	-	-
pacid=24098504 transcript=LOC_Os08g19610.3 locus=LOC_Os08g19610 ID=LOC_Os08g19610.3.MSUR7 annot-version=v7.0	Orysa_seq3680	F:GO:0003755; P:GO:0006457	F:GO:0003824;P:GO:0009987	Y (0.975 | 1-24)	C	1	V5_BLAST_0.9SELF0.4OUT-REDO4-Cluster_162598	V5_UCLUSTfixed_0.90-Cluster_96019	-	-	-	-
pacid=24098505 transcript=LOC_Os08g19610.4 locus=LOC_Os08g19610 ID=LOC_Os08g19610.4.MSUR7 annot-version=v7.0	Orysa_seq3681	F:GO:0003755; P:GO:0006457	F:GO:0003824;P:GO:0009987	Y (0.975 | 1-24)	C	1	V5_BLAST_0.9SELF0.4OUT-REDO4-Cluster_162598	V5_UCLUSTfixed_0.90-Cluster_96019	-	-	-	-
pacid=24098537 transcript=LOC_Os08g37820.1 locus=LOC_Os08g37820 ID=LOC_Os08g37820.1.MSUR7 annot-version=v7.0	Orysa_seq3700		-	Y (0.998 | 1-41)	C	1	V5_BLAST_0.9SELF0.4OUT-REDO4-Cluster_166998	V5_UCLUSTfixed_0.90-Cluster_85471	-	-	-	-
pacid=24098556 transcript=LOC_Os08g14450.1 locus=LOC_Os08g14450 ID=LOC_Os08g14450.1.MSUR7 annot-version=v7.0	Orysa_seq3716	F:GO:0003700; P:GO:0006355; F:GO:0016987; F:GO:0003677; P:GO:0006352	F:GO:0003677;F:GO:0003700;P:GO:0009058;P:GO:0006139	Y (0.987 | 1-23)	C	1	V5_BLAST_0.9SELF0.4OUT-REDO4-Cluster_169292	V5_UCLUSTfixed_0.90-Cluster_85655	-	-	-	-
pacid=24098566 transcript=LOC_Os08g18894.1 locus=LOC_Os08g18894 ID=LOC_Os08g18894.1.MSUR7 annot-version=v7.0	Orysa_seq3723		-	Y (0.928 | 1-27)	C	1	V5_BLAST_0.9SELF0.4OUT-REDO4-Cluster_81177	V5_UCLUSTfixed_0.90-Cluster_27575	-	-	-	-
pacid=24098567 transcript=LOC_Os08g37605.1 locus=LOC_Os08g37605 ID=LOC_Os08g37605.1.MSUR7 annot-version=v7.0	Orysa_seq3724	F:GO:0003935; F:GO:0008686; P:GO:0009231	P:GO:0009058;P:GO:0044763;P:GO:0044711;P:GO:0009987;F:GO:0016787	Y (0.975 | 1-57)	C	1	V5_BLAST_0.9SELF0.4OUT-REDO4-Cluster_164105	V5_UCLUSTfixed_0.90-Cluster_97592	-	-	-	-
pacid=24098568 transcript=LOC_Os08g37605.2 locus=LOC_Os08g37605 ID=LOC_Os08g37605.2.MSUR7 annot-version=v7.0	Orysa_seq3725	F:GO:0003935; F:GO:0008686; P:GO:0009231	P:GO:0009058;P:GO:0044763;P:GO:0044711;P:GO:0009987;F:GO:0016787	Y (0.635 | 1-38)	C	1	V5_BLAST_0.9SELF0.4OUT-REDO4-Cluster_164105	V5_UCLUSTfixed_0.90-Cluster_97592	-	-	-	-
pacid=24098573 transcript=LOC_Os08g16600.1 locus=LOC_Os08g16600 ID=LOC_Os08g16600.1.MSUR7 annot-version=v7.0	Orysa_seq3730	F:GO:0005515	F:GO:0005515	Y (0.956 | 1-31)	C	1	V5_BLAST_0.9SELF0.4OUT-REDO4-Cluster_162613	V5_UCLUSTfixed_0.90-Cluster_96032	-	-	-	-
pacid=24098659 transcript=LOC_Os08g27050.1 locus=LOC_Os08g27050 ID=LOC_Os08g27050.1.MSUR7 annot-version=v7.0	Orysa_seq3792	P:GO:0006508; F:GO:0004252	P:GO:0019538;F:GO:0016787	Y (0.997 | 1-41)	C	1	V5_BLAST_0.9SELF0.4OUT-REDO4-Cluster_169221	V5_UCLUSTfixed_0.90-Cluster_96573	-	-	-	-
pacid=24098701 transcript=LOC_Os08g42560.1 locus=LOC_Os08g42560 ID=LOC_Os08g42560.1.MSUR7 annot-version=v7.0	Orysa_seq3822	F:GO:0004820; C:GO:0005737; F:GO:0004812; P:GO:0006418; P:GO:0006426; F:GO:0005524; F:GO:0000166	F:GO:0000166;F:GO:0003824;C:GO:0005737;P:GO:0006139;P:GO:0006412	Y (0.897 | 1-26)	C	1	V5_BLAST_0.9SELF0.4OUT-REDO4-Cluster_162474	V5_UCLUSTfixed_0.90-Cluster_95885	-	-	-	-
pacid=24098722 transcript=LOC_Os08g37180.1 locus=LOC_Os08g37180 ID=LOC_Os08g37180.1.MSUR7 annot-version=v7.0	Orysa_seq3839	P:GO:0006629	P:GO:0006629	Y (0.843 | 1-39)	C	1	V5_BLAST_0.9SELF0.4OUT-REDO4-Cluster_167033	V5_UCLUSTfixed_0.90-Cluster_100236	-	-	-	-
pacid=24098728 transcript=LOC_Os08g10570.1 locus=LOC_Os08g10570 ID=LOC_Os08g10570.1.MSUR7 annot-version=v7.0	Orysa_seq3845	P:GO:0006164; F:GO:0003937; F:GO:0004643	P:GO:0009058;P:GO:0044711;F:GO:0016740;P:GO:0006139;F:GO:0016787	Y (0.99 | 1-52)	C	1	V5_BLAST_0.9SELF0.4OUT-REDO4-Cluster_170347	V5_UCLUSTfixed_0.90-Cluster_100706	-	-	-	-
pacid=24098729 transcript=LOC_Os08g10570.2 locus=LOC_Os08g10570 ID=LOC_Os08g10570.2.MSUR7 annot-version=v7.0	Orysa_seq3846	F:GO:0004643; P:GO:0006164; F:GO:0003937	P:GO:0009058;F:GO:0016740;P:GO:0044711;P:GO:0006139;F:GO:0016787	Y (0.99 | 1-52)	C	1	V5_BLAST_0.9SELF0.4OUT-REDO4-Cluster_170347	V5_UCLUSTfixed_0.90-Cluster_100706	-	-	-	-
pacid=24098747 transcript=LOC_Os08g28980.1 locus=LOC_Os08g28980 ID=LOC_Os08g28980.1.MSUR7 annot-version=v7.0	Orysa_seq3859	F:GO:0004527	F:GO:0004518	Y (0.879 | 1-52)	C	1	V5_BLAST_0.9SELF0.4OUT-REDO4-Cluster_168867	V5_UCLUSTfixed_0.90-Cluster_101718	-	-	-	-
pacid=24098748 transcript=LOC_Os08g28980.2 locus=LOC_Os08g28980 ID=LOC_Os08g28980.2.MSUR7 annot-version=v7.0	Orysa_seq3860	F:GO:0004527	F:GO:0004518	Y (0.879 | 1-52)	C	1	V5_BLAST_0.9SELF0.4OUT-REDO4-Cluster_168867	V5_UCLUSTfixed_0.90-Cluster_101718	-	-	-	-
pacid=24098780 transcript=LOC_Os08g39510.1 locus=LOC_Os08g39510 ID=LOC_Os08g39510.1.MSUR7 annot-version=v7.0	Orysa_seq3884		-	Y (0.927 | 1-40)	C	1	V5_BLAST_0.9SELF0.4OUT-REDO4-Cluster_81179	V5_UCLUSTfixed_0.90-Cluster_60797	-	-	-	-
pacid=24098798 transcript=LOC_Os08g34120.1 locus=LOC_Os08g34120 ID=LOC_Os08g34120.1.MSUR7 annot-version=v7.0	Orysa_seq3895		-	Y (0.916 | 1-67)	C	1	V5_BLAST_0.9SELF0.4OUT-REDO4-Cluster_150897	V5_UCLUSTfixed_0.90-Cluster_86114	-	-	-	-
pacid=24098823 transcript=LOC_Os08g23189.1 locus=LOC_Os08g23189 ID=LOC_Os08g23189.1.MSUR7 annot-version=v7.0	Orysa_seq3915		-	Y (0.733 | 1-49)	C	1	V5_BLAST_0.9SELF0.4OUT-REDO4-Cluster_81180	V5_UCLUSTfixed_0.90-Cluster_27576	-	-	-	-
pacid=24098824 transcript=LOC_Os08g01720.1 locus=LOC_Os08g01720 ID=LOC_Os08g01720.1.MSUR7 annot-version=v7.0	Orysa_seq3916		-	Y (0.96 | 1-34)	C	1	V5_BLAST_0.9SELF0.4OUT-REDO4-Cluster_81181	V5_UCLUSTfixed_0.90-Cluster_27577	-	-	-	-
pacid=24098849 transcript=LOC_Os08g08840.1 locus=LOC_Os08g08840 ID=LOC_Os08g08840.1.MSUR7 annot-version=v7.0	Orysa_seq3930	F:GO:0005215; C:GO:0016020; P:GO:0006810; C:GO:0016021	C:GO:0016020;P:GO:0006810;F:GO:0005215	Y (0.999 | 1-24)	C	1	V5_BLAST_0.9SELF0.4OUT-REDO4-Cluster_163413	V5_UCLUSTfixed_0.90-Cluster_103279	-	-	-	-
pacid=24098850 transcript=LOC_Os08g08840.2 locus=LOC_Os08g08840 ID=LOC_Os08g08840.2.MSUR7 annot-version=v7.0	Orysa_seq3931	C:GO:0016021; P:GO:0006810; F:GO:0005215; C:GO:0016020	C:GO:0016020;P:GO:0006810;F:GO:0005215	Y (0.999 | 1-24)	C	1	V5_BLAST_0.9SELF0.4OUT-REDO4-Cluster_163413	V5_UCLUSTfixed_0.90-Cluster_103279	-	-	-	-
pacid=24098856 transcript=LOC_Os08g25700.1 locus=LOC_Os08g25700 ID=LOC_Os08g25700.1.MSUR7 annot-version=v7.0	Orysa_seq3937		-	Y (0.999 | 1-33)	C	1	V5_BLAST_0.9SELF0.4OUT-REDO4-Cluster_162693	V5_UCLUSTfixed_0.90-Cluster_96119	-	-	-	-
pacid=24098876 transcript=LOC_Os08g34050.1 locus=LOC_Os08g34050 ID=LOC_Os08g34050.1.MSUR7 annot-version=v7.0	Orysa_seq3945	P:GO:0006002; P:GO:0006096; F:GO:0003872; C:GO:0005945	P:GO:0005975;P:GO:0006091;P:GO:0009056;C:GO:0005829;P:GO:0006139;F:GO:0016301;P:GO:0044712;P:GO:0044723	Y (0.997 | 1-24)	C	1	V5_BLAST_0.9SELF0.4OUT-REDO4-Cluster_164438	V5_UCLUSTfixed_0.90-Cluster_101189	-	-	-	-
pacid=24098936 transcript=LOC_Os08g44680.1 locus=LOC_Os08g44680 ID=LOC_Os08g44680.1.MSUR7 annot-version=v7.0	Orysa_seq3982	C:GO:0009538; P:GO:0015979; C:GO:0009522	C:GO:0016020;P:GO:0015979;C:GO:0009579	Y (0.999 | 1-41)	C	1	V5_BLAST_0.9SELF0.4OUT-REDO4-Cluster_164027	V5_UCLUSTfixed_0.90-Cluster_87718	-	-	-	-
pacid=24098981 transcript=LOC_Os08g04180.1 locus=LOC_Os08g04180 ID=LOC_Os08g04180.1.MSUR7 annot-version=v7.0	Orysa_seq4006	F:GO:0004834; P:GO:0000162; P:GO:0006568	F:GO:0003824;P:GO:0009058;P:GO:0044763;P:GO:0044711;P:GO:0009987	Y (0.712 | 1-60)	C	1	V5_BLAST_0.9SELF0.4OUT-REDO4-Cluster_165538	V5_UCLUSTfixed_0.90-Cluster_96835	-	-	-	-
pacid=24099066 transcript=LOC_Os08g02210.1 locus=LOC_Os08g02210 ID=LOC_Os08g02210.1.MSUR7 annot-version=v7.0	Orysa_seq4065		-	Y (0.959 | 1-40)	C	1	V5_BLAST_0.9SELF0.4OUT-REDO4-Cluster_170073	V5_UCLUSTfixed_0.90-Cluster_102737	-	-	-	-
pacid=24099067 transcript=LOC_Os08g02210.2 locus=LOC_Os08g02210 ID=LOC_Os08g02210.2.MSUR7 annot-version=v7.0	Orysa_seq4066		-	Y (0.959 | 1-40)	C	1	V5_BLAST_0.9SELF0.4OUT-REDO4-Cluster_170073	V5_UCLUSTfixed_0.90-Cluster_102737	-	-	-	-
pacid=24099083 transcript=LOC_Os08g35910.1 locus=LOC_Os08g35910 ID=LOC_Os08g35910.1.MSUR7 annot-version=v7.0	Orysa_seq4078		-	Y (0.985 | 1-35)	C	1	V5_BLAST_0.9SELF0.4OUT-REDO4-Cluster_81185	V5_UCLUSTfixed_0.90-Cluster_60754	-	-	-	-
pacid=24099089 transcript=LOC_Os08g15460.1 locus=LOC_Os08g15460 ID=LOC_Os08g15460.1.MSUR7 annot-version=v7.0	Orysa_seq4082	P:GO:0015031; C:GO:0016020	C:GO:0016020;P:GO:0006810	Y (0.993 | 1-72)	C	1	V5_BLAST_0.9SELF0.4OUT-REDO4-Cluster_167511	V5_UCLUSTfixed_0.90-Cluster_100649	-	-	-	-
pacid=24099090 transcript=LOC_Os08g15460.2 locus=LOC_Os08g15460 ID=LOC_Os08g15460.2.MSUR7 annot-version=v7.0	Orysa_seq4083	P:GO:0015031; C:GO:0016020	C:GO:0016020;P:GO:0006810	Y (0.916 | 1-38)	C	1	V5_BLAST_0.9SELF0.4OUT-REDO4-Cluster_167511	V5_UCLUSTfixed_0.90-Cluster_100649	-	-	-	-
pacid=24099115 transcript=LOC_Os08g39640.1 locus=LOC_Os08g39640 ID=LOC_Os08g39640.1.MSUR7 annot-version=v7.0	Orysa_seq4099	F:GO:0020037; P:GO:0055114; F:GO:0005506; F:GO:0016705	F:GO:0003824;P:GO:0008152;F:GO:0005488;P:GO:0044710	Y (0.999 | 1-40)	C	1	V5_BLAST_0.9SELF0.4OUT-REDO4-Cluster_81187	V5_UCLUSTfixed_0.90-Cluster_91535	-	-	UniqueCluster_750	X
pacid=24099120 transcript=LOC_Os08g41910.1 locus=LOC_Os08g41910 ID=LOC_Os08g41910.1.MSUR7 annot-version=v7.0	Orysa_seq4102	F:GO:0003725	F:GO:0003723	Y (0.96 | 1-62)	C	1	V5_BLAST_0.9SELF0.4OUT-REDO4-Cluster_165157	V5_UCLUSTfixed_0.90-Cluster_98588	-	-	-	-
pacid=24099124 transcript=LOC_Os08g33030.1 locus=LOC_Os08g33030 ID=LOC_Os08g33030.1.MSUR7 annot-version=v7.0	Orysa_seq4106		-	Y (0.996 | 1-51)	C	1	V5_BLAST_0.9SELF0.4OUT-REDO4-Cluster_81188	V5_UCLUSTfixed_0.90-Cluster_60798	-	-	-	-
pacid=24099136 transcript=LOC_Os08g42390.1 locus=LOC_Os08g42390 ID=LOC_Os08g42390.1.MSUR7 annot-version=v7.0	Orysa_seq4116	F:GO:0008889; F:GO:0008081; P:GO:0006629; P:GO:0006071	P:GO:0005975;P:GO:0006629;P:GO:0044763;P:GO:0009987;F:GO:0016787;P:GO:0044723	Y (0.943 | 1-62)	C	1	V5_BLAST_0.9SELF0.4OUT-REDO4-Cluster_170210	V5_UCLUSTfixed_0.90-Cluster_85447	-	-	-	-
pacid=24099150 transcript=LOC_Os08g14620.1 locus=LOC_Os08g14620 ID=LOC_Os08g14620.1.MSUR7 annot-version=v7.0	Orysa_seq4126		-	Y (0.945 | 1-57)	C	1	V5_BLAST_0.9SELF0.4OUT-REDO4-Cluster_164831	V5_UCLUSTfixed_0.90-Cluster_98288	-	-	-	-
pacid=24099232 transcript=LOC_Os08g33700.1 locus=LOC_Os08g33700 ID=LOC_Os08g33700.1.MSUR7 annot-version=v7.0	Orysa_seq4177		-	Y (0.941 | 1-21)	C	1	V5_BLAST_0.9SELF0.4OUT-REDO4-Cluster_163167	V5_UCLUSTfixed_0.90-Cluster_96595	-	-	-	-
pacid=24099262 transcript=LOC_Os08g33440.1 locus=LOC_Os08g33440 ID=LOC_Os08g33440.1.MSUR7 annot-version=v7.0	Orysa_seq4197	F:GO:0016746; P:GO:0008152	P:GO:0008152;F:GO:0016740	Y (0.999 | 1-41)	C	1	V5_BLAST_0.9SELF0.4OUT-REDO4-Cluster_162377	V5_UCLUSTfixed_0.90-Cluster_96762	-	-	-	-
pacid=24099265 transcript=LOC_Os08g15500.1 locus=LOC_Os08g15500 ID=LOC_Os08g15500.1.MSUR7 annot-version=v7.0	Orysa_seq4200	F:GO:0010181; F:GO:0016491; P:GO:0055114	F:GO:0000166;F:GO:0003824;P:GO:0008152;P:GO:0044710	Y (0.942 | 1-42)	C	1	V5_BLAST_0.9SELF0.4OUT-REDO4-Cluster_164413	V5_UCLUSTfixed_0.90-Cluster_97897	-	-	-	-
pacid=24099294 transcript=LOC_Os08g20610.1 locus=LOC_Os08g20610 ID=LOC_Os08g20610.1.MSUR7 annot-version=v7.0	Orysa_seq4218	F:GO:0005515	F:GO:0005515	Y (0.997 | 1-41)	C	1	V5_BLAST_0.9SELF0.4OUT-REDO4-Cluster_135576	V5_UCLUSTfixed_0.90-Cluster_82687	-	-	-	-
pacid=24099325 transcript=LOC_Os08g01960.1 locus=LOC_Os08g01960 ID=LOC_Os08g01960.1.MSUR7 annot-version=v7.0	Orysa_seq4239	F:GO:0016747	F:GO:0016740	Y (0.869 | 1-40)	C	1	V5_BLAST_0.9SELF0.4OUT-REDO4-Cluster_166548	V5_UCLUSTfixed_0.90-Cluster_82725	-	UniqueCluster_2803	-	X
pacid=24099334 transcript=LOC_Os08g07840.1 locus=LOC_Os08g07840 ID=LOC_Os08g07840.1.MSUR7 annot-version=v7.0	Orysa_seq4245	F:GO:0003887; P:GO:0006260; F:GO:0003677; P:GO:0006139; F:GO:0008408; F:GO:0003676	F:GO:0003677;F:GO:0004518;P:GO:0009058;F:GO:0016740;P:GO:0006259	Y (0.997 | 1-25)	C	1	V5_BLAST_0.9SELF0.4OUT-REDO4-Cluster_165724	V5_UCLUSTfixed_0.90-Cluster_99088	-	-	-	-
pacid=24099336 transcript=LOC_Os08g41210.1 locus=LOC_Os08g41210 ID=LOC_Os08g41210.1.MSUR7 annot-version=v7.0	Orysa_seq4247		-	Y (0.993 | 1-31)	C	1	V5_BLAST_0.9SELF0.4OUT-REDO4-Cluster_166566	V5_UCLUSTfixed_0.90-Cluster_75219	-	-	UniqueCluster_3196	X
pacid=24099337 transcript=LOC_Os08g41210.2 locus=LOC_Os08g41210 ID=LOC_Os08g41210.2.MSUR7 annot-version=v7.0	Orysa_seq4248		-	Y (0.993 | 1-31)	C	1	V5_BLAST_0.9SELF0.4OUT-REDO4-Cluster_166566	V5_UCLUSTfixed_0.90-Cluster_75219	-	-	UniqueCluster_3196	X
pacid=24099338 transcript=LOC_Os08g41210.3 locus=LOC_Os08g41210 ID=LOC_Os08g41210.3.MSUR7 annot-version=v7.0	Orysa_seq4249	F:GO:0003712; P:GO:0006355	P:GO:0009058;P:GO:0006139;F:GO:0003674	Y (0.993 | 1-31)	C	1	V5_BLAST_0.9SELF0.4OUT-REDO4-Cluster_166566	V5_UCLUSTfixed_0.90-Cluster_75219	-	-	UniqueCluster_3196	X
pacid=24099339 transcript=LOC_Os08g41210.4 locus=LOC_Os08g41210 ID=LOC_Os08g41210.4.MSUR7 annot-version=v7.0	Orysa_seq4250		-	Y (0.993 | 1-31)	C	1	V5_BLAST_0.9SELF0.4OUT-REDO4-Cluster_166566	V5_UCLUSTfixed_0.90-Cluster_75219	-	-	UniqueCluster_3196	X
pacid=24099380 transcript=LOC_Os08g09200.1 locus=LOC_Os08g09200 ID=LOC_Os08g09200.1.MSUR7 annot-version=v7.0	Orysa_seq4282	P:GO:0008152; F:GO:0051539	P:GO:0008152;F:GO:0005488	Y (0.736 | 1-35)	C	1	V5_BLAST_0.9SELF0.4OUT-REDO4-Cluster_164592	V5_UCLUSTfixed_0.90-Cluster_96846	-	-	-	-
pacid=24099401 transcript=LOC_Os08g33720.1 locus=LOC_Os08g33720 ID=LOC_Os08g33720.1.MSUR7 annot-version=v7.0	Orysa_seq4296	F:GO:0030060; P:GO:0006108; F:GO:0016616; F:GO:0016491; P:GO:0055114; F:GO:0016615; F:GO:0003824; P:GO:0005975	P:GO:0005975;F:GO:0003824;P:GO:0044763;P:GO:0009987	Y (0.999 | 1-61)	C	1	V5_BLAST_0.9SELF0.4OUT-REDO4-Cluster_166446	V5_UCLUSTfixed_0.90-Cluster_99320	-	-	-	-
pacid=24099436 transcript=LOC_Os08g43580.1 locus=LOC_Os08g43580 ID=LOC_Os08g43580.1.MSUR7 annot-version=v7.0	Orysa_seq4318	P:GO:0006633; F:GO:0031177	P:GO:0006629;P:GO:0009058;P:GO:0044763;P:GO:0044711;F:GO:0005488;P:GO:0009987	Y (1.0 | 1-41)	C	1	V5_BLAST_0.9SELF0.4OUT-REDO4-Cluster_166946	V5_UCLUSTfixed_0.90-Cluster_97263	-	-	-	-
pacid=24099437 transcript=LOC_Os08g43580.2 locus=LOC_Os08g43580 ID=LOC_Os08g43580.2.MSUR7 annot-version=v7.0	Orysa_seq4319		-	Y (1.0 | 1-41)	C	1	V5_BLAST_0.9SELF0.4OUT-REDO4-Cluster_166946	V5_UCLUSTfixed_0.90-Cluster_97263	-	-	-	-
pacid=24099475 transcript=LOC_Os08g08760.1 locus=LOC_Os08g08760 ID=LOC_Os08g08760.1.MSUR7 annot-version=v7.0	Orysa_seq4346	F:GO:0005515	F:GO:0005515	Y (0.982 | 1-76)	C	1	V5_BLAST_0.9SELF0.4OUT-REDO4-Cluster_81198	V5_UCLUSTfixed_0.90-Cluster_101030	-	-	-	-
pacid=24099485 transcript=LOC_Os08g05570.3 locus=LOC_Os08g05570 ID=LOC_Os08g05570.3.MSUR7 annot-version=v7.0	Orysa_seq4351	F:GO:0050660; F:GO:0016491; P:GO:0055114	F:GO:0000166;F:GO:0003824;P:GO:0008152;P:GO:0044710	Y (0.996 | 1-41)	C	1	V5_BLAST_0.9SELF0.4OUT-REDO4-Cluster_163470	V5_UCLUSTfixed_0.90-Cluster_96904	-	-	-	-
pacid=24099486 transcript=LOC_Os08g05570.4 locus=LOC_Os08g05570 ID=LOC_Os08g05570.4.MSUR7 annot-version=v7.0	Orysa_seq4352	P:GO:0055114; F:GO:0016491; F:GO:0050660	F:GO:0000166;F:GO:0003824;P:GO:0008152;P:GO:0044710	Y (0.996 | 1-41)	C	1	V5_BLAST_0.9SELF0.4OUT-REDO4-Cluster_163470	V5_UCLUSTfixed_0.90-Cluster_96904	-	-	-	-
pacid=24099490 transcript=LOC_Os08g28400.1 locus=LOC_Os08g28400 ID=LOC_Os08g28400.1.MSUR7 annot-version=v7.0	Orysa_seq4354		-	Y (1.0 | 1-31)	C	1	V5_BLAST_0.9SELF0.4OUT-REDO4-Cluster_81199	V5_UCLUSTfixed_0.90-Cluster_60759	-	-	-	-
pacid=24099530 transcript=LOC_Os08g29780.1 locus=LOC_Os08g29780 ID=LOC_Os08g29780.1.MSUR7 annot-version=v7.0	Orysa_seq4379		-	Y (1.0 | 1-21)	C	1	V5_BLAST_0.9SELF0.4OUT-REDO4-Cluster_162577	V5_UCLUSTfixed_0.90-Cluster_95995	-	-	-	-
pacid=24099542 transcript=LOC_Os08g44080.1 locus=LOC_Os08g44080 ID=LOC_Os08g44080.1.MSUR7 annot-version=v7.0	Orysa_seq4390		-	Y (0.996 | 1-34)	C	1	V5_BLAST_0.9SELF0.4OUT-REDO4-Cluster_81200	V5_UCLUSTfixed_0.90-Cluster_27580	-	-	-	-
pacid=24099543 transcript=LOC_Os08g33020.1 locus=LOC_Os08g33020 ID=LOC_Os08g33020.1.MSUR7 annot-version=v7.0	Orysa_seq4391		-	Y (0.997 | 1-61)	C	1	V5_BLAST_0.9SELF0.4OUT-REDO4-Cluster_81201	V5_UCLUSTfixed_0.90-Cluster_61019	-	-	-	-
pacid=24099549 transcript=LOC_Os08g44000.1 locus=LOC_Os08g44000 ID=LOC_Os08g44000.1.MSUR7 annot-version=v7.0	Orysa_seq4394		-	Y (0.999 | 1-51)	C	1	V5_BLAST_0.9SELF0.4OUT-REDO4-Cluster_163561	V5_UCLUSTfixed_0.90-Cluster_97007	-	-	-	-
pacid=24099550 transcript=LOC_Os08g09270.1 locus=LOC_Os08g09270 ID=LOC_Os08g09270.1.MSUR7 annot-version=v7.0	Orysa_seq4395	F:GO:0005515	F:GO:0005515	Y (0.983 | 1-42)	C	1	V5_BLAST_0.9SELF0.4OUT-REDO4-Cluster_155161	V5_UCLUSTfixed_0.90-Cluster_90698	-	-	-	-
pacid=24099636 transcript=LOC_Os08g19140.1 locus=LOC_Os08g19140 ID=LOC_Os08g19140.1.MSUR7 annot-version=v7.0	Orysa_seq4451	F:GO:0005524; F:GO:0019205; P:GO:0006139; F:GO:0004017; F:GO:0016776	F:GO:0000166;F:GO:0016301;P:GO:0006139	Y (0.935 | 1-77)	C	1	V5_BLAST_0.9SELF0.4OUT-REDO4-Cluster_162600	V5_UCLUSTfixed_0.90-Cluster_96021	-	-	-	-
pacid=24099671 transcript=LOC_Os08g29370.1 locus=LOC_Os08g29370 ID=LOC_Os08g29370.1.MSUR7 annot-version=v7.0	Orysa_seq4475	P:GO:0006457; F:GO:0003755	F:GO:0003824;P:GO:0009987	Y (0.938 | 1-32)	C	1	V5_BLAST_0.9SELF0.4OUT-REDO4-Cluster_162951	V5_UCLUSTfixed_0.90-Cluster_96377	-	-	-	-
pacid=24099672 transcript=LOC_Os08g29370.2 locus=LOC_Os08g29370 ID=LOC_Os08g29370.2.MSUR7 annot-version=v7.0	Orysa_seq4476	F:GO:0003755; P:GO:0006457	F:GO:0003824;P:GO:0009987	Y (0.938 | 1-32)	C	1	V5_BLAST_0.9SELF0.4OUT-REDO4-Cluster_162951	V5_UCLUSTfixed_0.90-Cluster_96377	-	-	-	-
pacid=24099697 transcript=LOC_Os08g28430.1 locus=LOC_Os08g28430 ID=LOC_Os08g28430.1.MSUR7 annot-version=v7.0	Orysa_seq4495		-	Y (0.991 | 1-25)	C	1	V5_BLAST_0.9SELF0.4OUT-REDO4-Cluster_81202	V5_UCLUSTfixed_0.90-Cluster_60759	-	-	-	-
pacid=24099725 transcript=LOC_Os08g32650.1 locus=LOC_Os08g32650 ID=LOC_Os08g32650.1.MSUR7 annot-version=v7.0	Orysa_seq4514	F:GO:0008324; C:GO:0016021; P:GO:0006812; P:GO:0055085	C:GO:0016020;P:GO:0006810;F:GO:0005215	Y (0.996 | 1-39)	C	1	V5_BLAST_0.9SELF0.4OUT-REDO4-Cluster_156336	V5_UCLUSTfixed_0.90-Cluster_101139	-	-	-	-
pacid=24099749 transcript=LOC_Os08g34720.1 locus=LOC_Os08g34720 ID=LOC_Os08g34720.1.MSUR7 annot-version=v7.0	Orysa_seq4532	F:GO:0051287; P:GO:0055114; P:GO:0008152; F:GO:0016616; F:GO:0004617; P:GO:0006564; F:GO:0048037; F:GO:0016597	F:GO:0000166;F:GO:0003824;P:GO:0009058;P:GO:0044763;P:GO:0044711;P:GO:0009987	Y (0.975 | 1-41)	C	1	V5_BLAST_0.9SELF0.4OUT-REDO4-Cluster_164410	V5_UCLUSTfixed_0.90-Cluster_97894	-	-	-	-
pacid=24099751 transcript=LOC_Os08g06130.1 locus=LOC_Os08g06130 ID=LOC_Os08g06130.1.MSUR7 annot-version=v7.0	Orysa_seq4534		-	Y (0.997 | 1-35)	C	1	V5_BLAST_0.9SELF0.4OUT-REDO4-Cluster_169520	V5_UCLUSTfixed_0.90-Cluster_85416	-	-	-	-
pacid=24099812 transcript=LOC_Os08g29160.1 locus=LOC_Os08g29160 ID=LOC_Os08g29160.1.MSUR7 annot-version=v7.0	Orysa_seq4571	P:GO:0006470; F:GO:0008138	P:GO:0006464;F:GO:0016787	Y (0.999 | 1-51)	C	1	V5_BLAST_0.9SELF0.4OUT-REDO4-Cluster_166937	V5_UCLUSTfixed_0.90-Cluster_98616	-	-	-	-
pacid=24099846 transcript=LOC_Os08g41990.1 locus=LOC_Os08g41990 ID=LOC_Os08g41990.1.MSUR7 annot-version=v7.0	Orysa_seq4594	F:GO:0030170; F:GO:0003824; P:GO:0033014; F:GO:0008483; F:GO:0042286	P:GO:0009058;F:GO:0005488;F:GO:0016740;P:GO:0009987	Y (0.646 | 1-41)	C	1	V5_BLAST_0.9SELF0.4OUT-REDO4-Cluster_163128	V5_UCLUSTfixed_0.90-Cluster_96556	-	-	-	-
pacid=24099849 transcript=LOC_Os08g04450.1 locus=LOC_Os08g04450 ID=LOC_Os08g04450.1.MSUR7 annot-version=v7.0	Orysa_seq4596		-	Y (0.895 | 1-61)	C	1	V5_BLAST_0.9SELF0.4OUT-REDO4-Cluster_81204	V5_UCLUSTfixed_0.90-Cluster_96829	-	-	-	-
pacid=24099850 transcript=LOC_Os08g04450.2 locus=LOC_Os08g04450 ID=LOC_Os08g04450.2.MSUR7 annot-version=v7.0	Orysa_seq4597		-	Y (0.895 | 1-61)	C	1	V5_BLAST_0.9SELF0.4OUT-REDO4-Cluster_166193	V5_UCLUSTfixed_0.90-Cluster_96829	-	-	-	-
pacid=24099851 transcript=LOC_Os08g04450.3 locus=LOC_Os08g04450 ID=LOC_Os08g04450.3.MSUR7 annot-version=v7.0	Orysa_seq4598		-	Y (0.895 | 1-61)	C	1	V5_BLAST_0.9SELF0.4OUT-REDO4-Cluster_166193	V5_UCLUSTfixed_0.90-Cluster_96829	-	-	-	-
pacid=24099868 transcript=LOC_Os08g27010.1 locus=LOC_Os08g27010 ID=LOC_Os08g27010.1.MSUR7 annot-version=v7.0	Orysa_seq4612		-	Y (1.0 | 1-24)	C	1	V5_BLAST_0.9SELF0.4OUT-REDO4-Cluster_164943	V5_UCLUSTfixed_0.90-Cluster_96330	-	-	-	-
pacid=24099884 transcript=LOC_Os08g40160.1 locus=LOC_Os08g40160 ID=LOC_Os08g40160.1.MSUR7 annot-version=v7.0	Orysa_seq4625	C:GO:0019898; F:GO:0005509; P:GO:0015979; C:GO:0009654; C:GO:0009523	C:GO:0016020;P:GO:0015979;F:GO:0005488;C:GO:0009579	Y (0.672 | 1-51)	C	1	V5_BLAST_0.9SELF0.4OUT-REDO4-Cluster_165544	V5_UCLUSTfixed_0.90-Cluster_98920	-	-	-	-
pacid=24099889 transcript=LOC_Os08g06220.1 locus=LOC_Os08g06220 ID=LOC_Os08g06220.1.MSUR7 annot-version=v7.0	Orysa_seq4628	F:GO:0016747	F:GO:0016740	Y (0.989 | 1-21)	C	1	V5_BLAST_0.9SELF0.4OUT-REDO4-Cluster_135860	V5_UCLUSTfixed_0.90-Cluster_61342	UniqueCluster_1558	-	-	X
pacid=24099902 transcript=LOC_Os08g16120.1 locus=LOC_Os08g16120 ID=LOC_Os08g16120.1.MSUR7 annot-version=v7.0	Orysa_seq4639	P:GO:0006952; F:GO:0043531	F:GO:0000166;P:GO:0006950	Y (0.984 | 1-37)	C	1	V5_BLAST_0.9SELF0.4OUT-REDO4-Cluster_154183	V5_UCLUSTfixed_0.90-Cluster_89907	-	-	UniqueCluster_1264	X
pacid=24099903 transcript=LOC_Os08g16120.2 locus=LOC_Os08g16120 ID=LOC_Os08g16120.2.MSUR7 annot-version=v7.0	Orysa_seq4640	P:GO:0006952; F:GO:0043531	F:GO:0000166;P:GO:0006950	Y (0.984 | 1-37)	C	1	V5_BLAST_0.9SELF0.4OUT-REDO4-Cluster_154183	V5_UCLUSTfixed_0.90-Cluster_89907	-	-	UniqueCluster_1264	X
pacid=24099907 transcript=LOC_Os08g03400.1 locus=LOC_Os08g03400 ID=LOC_Os08g03400.1.MSUR7 annot-version=v7.0	Orysa_seq4644		-	Y (0.984 | 1-37)	C	1	V5_BLAST_0.9SELF0.4OUT-REDO4-Cluster_148000	V5_UCLUSTfixed_0.90-Cluster_82716	-	-	-	-
pacid=24099911 transcript=LOC_Os08g44530.1 locus=LOC_Os08g44530 ID=LOC_Os08g44530.1.MSUR7 annot-version=v7.0	Orysa_seq4648	F:GO:0004160; P:GO:0009082; P:GO:0008152; F:GO:0003824	F:GO:0003824;P:GO:0009058;P:GO:0044763;P:GO:0044711;P:GO:0009987	Y (1.0 | 1-23)	C	1	V5_BLAST_0.9SELF0.4OUT-REDO4-Cluster_169362	V5_UCLUSTfixed_0.90-Cluster_97314	-	-	-	-
pacid=24099920 transcript=LOC_Os08g39850.1 locus=LOC_Os08g39850 ID=LOC_Os08g39850.1.MSUR7 annot-version=v7.0	Orysa_seq4656	F:GO:0016165; F:GO:0005515; P:GO:0055114; F:GO:0005506; F:GO:0046872; F:GO:0016702	F:GO:0005515;F:GO:0003824;P:GO:0008152;P:GO:0044710	Y (0.978 | 1-70)	C	1	V5_BLAST_0.9SELF0.4OUT-REDO4-Cluster_164328	V5_UCLUSTfixed_0.90-Cluster_97811	-	-	-	-
pacid=24099923 transcript=LOC_Os08g39850.3 locus=LOC_Os08g39850 ID=LOC_Os08g39850.3.MSUR7 annot-version=v7.0	Orysa_seq4659	F:GO:0046872; F:GO:0016702; F:GO:0005515; P:GO:0055114	F:GO:0005515;F:GO:0003824;P:GO:0008152;P:GO:0044710	Y (0.978 | 1-70)	C	1	V5_BLAST_0.9SELF0.4OUT-REDO4-Cluster_81206	V5_UCLUSTfixed_0.90-Cluster_97811	-	-	-	-
pacid=24099937 transcript=LOC_Os08g43490.1 locus=LOC_Os08g43490 ID=LOC_Os08g43490.1.MSUR7 annot-version=v7.0	Orysa_seq4667		-	Y (0.951 | 1-32)	C	1	V5_BLAST_0.9SELF0.4OUT-REDO4-Cluster_163936	V5_UCLUSTfixed_0.90-Cluster_85522	-	-	-	-
pacid=24099953 transcript=LOC_Os08g02040.1 locus=LOC_Os08g02040 ID=LOC_Os08g02040.1.MSUR7 annot-version=v7.0	Orysa_seq4675	F:GO:0005515	F:GO:0005515	Y (0.994 | 1-24)	C	1	V5_BLAST_0.9SELF0.4OUT-REDO4-Cluster_151910	V5_UCLUSTfixed_0.90-Cluster_87302	-	-	-	-
pacid=24099982 transcript=LOC_Os08g20580.1 locus=LOC_Os08g20580 ID=LOC_Os08g20580.1.MSUR7 annot-version=v7.0	Orysa_seq4698	F:GO:0046872	F:GO:0005488	Y (0.948 | 1-75)	C	1	V5_BLAST_0.9SELF0.4OUT-REDO4-Cluster_81207	V5_UCLUSTfixed_0.90-Cluster_27582	-	-	-	-
pacid=24099999 transcript=LOC_Os08g35620.1 locus=LOC_Os08g35620 ID=LOC_Os08g35620.1.MSUR7 annot-version=v7.0	Orysa_seq4713	F:GO:0046872; F:GO:0008081; F:GO:0003824; P:GO:0015969	F:GO:0005488;P:GO:0006139;F:GO:0016787	Y (0.877 | 1-69)	C	1	V5_BLAST_0.9SELF0.4OUT-REDO4-Cluster_165331	V5_UCLUSTfixed_0.90-Cluster_97812	-	-	-	-
pacid=24100059 transcript=LOC_Os08g03380.1 locus=LOC_Os08g03380 ID=LOC_Os08g03380.1.MSUR7 annot-version=v7.0	Orysa_seq4761		-	Y (0.876 | 1-42)	C	1	V5_BLAST_0.9SELF0.4OUT-REDO4-Cluster_168006	V5_UCLUSTfixed_0.90-Cluster_101026	-	-	-	-
pacid=24100062 transcript=LOC_Os08g04400.1 locus=LOC_Os08g04400 ID=LOC_Os08g04400.1.MSUR7 annot-version=v7.0	Orysa_seq4762	F:GO:0005515	F:GO:0005515	Y (0.873 | 1-55)	C	1	V5_BLAST_0.9SELF0.4OUT-REDO4-Cluster_157073	V5_UCLUSTfixed_0.90-Cluster_91862	-	-	-	-
pacid=24100126 transcript=LOC_Os08g03550.1 locus=LOC_Os08g03550 ID=LOC_Os08g03550.1.MSUR7 annot-version=v7.0	Orysa_seq4809		-	Y (0.623 | 1-51)	C	1	V5_BLAST_0.9SELF0.4OUT-REDO4-Cluster_167776	V5_UCLUSTfixed_0.90-Cluster_85422	-	UniqueCluster_1334	-	X
pacid=24100168 transcript=LOC_Os08g04890.1 locus=LOC_Os08g04890 ID=LOC_Os08g04890.1.MSUR7 annot-version=v7.0	Orysa_seq4841	F:GO:0005509	F:GO:0005488	Y (0.988 | 1-39)	C	1	V5_BLAST_0.9SELF0.4OUT-REDO4-Cluster_166590	V5_UCLUSTfixed_0.90-Cluster_85985	-	-	-	-
pacid=24100235 transcript=LOC_Os08g02680.1 locus=LOC_Os08g02680 ID=LOC_Os08g02680.1.MSUR7 annot-version=v7.0	Orysa_seq4895		-	Y (0.977 | 1-79)	C	1	V5_BLAST_0.9SELF0.4OUT-REDO4-Cluster_81208	V5_UCLUSTfixed_0.90-Cluster_60761	-	-	-	-
pacid=24100236 transcript=LOC_Os08g02680.2 locus=LOC_Os08g02680 ID=LOC_Os08g02680.2.MSUR7 annot-version=v7.0	Orysa_seq4896		-	Y (0.977 | 1-79)	C	1	V5_BLAST_0.9SELF0.4OUT-REDO4-Cluster_81209	V5_UCLUSTfixed_0.90-Cluster_60761	-	-	-	-
pacid=24100237 transcript=LOC_Os08g02680.3 locus=LOC_Os08g02680 ID=LOC_Os08g02680.3.MSUR7 annot-version=v7.0	Orysa_seq4897		-	Y (0.977 | 1-79)	C	1	V5_BLAST_0.9SELF0.4OUT-REDO4-Cluster_81209	V5_UCLUSTfixed_0.90-Cluster_60761	-	-	-	-
pacid=24100254 transcript=LOC_Os08g01670.1 locus=LOC_Os08g01670 ID=LOC_Os08g01670.1.MSUR7 annot-version=v7.0	Orysa_seq4911	F:GO:0030599; F:GO:0004857	F:GO:0030234;F:GO:0016787	Y (0.995 | 1-70)	C	1	V5_BLAST_0.9SELF0.4OUT-REDO4-Cluster_169478	V5_UCLUSTfixed_0.90-Cluster_89181	-	UniqueCluster_357	-	X
pacid=24100257 transcript=LOC_Os08g27150.1 locus=LOC_Os08g27150 ID=LOC_Os08g27150.1.MSUR7 annot-version=v7.0	Orysa_seq4913	F:GO:0003723	F:GO:0003723	Y (0.982 | 1-92)	C	1	V5_BLAST_0.9SELF0.4OUT-REDO4-Cluster_162906	V5_UCLUSTfixed_0.90-Cluster_96323	-	-	-	-
pacid=24100337 transcript=LOC_Os08g43980.1 locus=LOC_Os08g43980 ID=LOC_Os08g43980.1.MSUR7 annot-version=v7.0	Orysa_seq4966		-	Y (0.977 | 1-21)	C	1	V5_BLAST_0.9SELF0.4OUT-REDO4-Cluster_151986	V5_UCLUSTfixed_0.90-Cluster_89233	-	-	-	-
pacid=24100364 transcript=LOC_Os08g39160.1 locus=LOC_Os08g39160 ID=LOC_Os08g39160.1.MSUR7 annot-version=v7.0	Orysa_seq4984	P:GO:0006189; F:GO:0016742; P:GO:0009058; F:GO:0008168; F:GO:0004644	P:GO:0009058;P:GO:0044711;F:GO:0016740;P:GO:0006139	Y (0.859 | 1-42)	C	1	V5_BLAST_0.9SELF0.4OUT-REDO4-Cluster_164531	V5_UCLUSTfixed_0.90-Cluster_98014	-	-	-	-
pacid=24100375 transcript=LOC_Os08g12840.1 locus=LOC_Os08g12840 ID=LOC_Os08g12840.1.MSUR7 annot-version=v7.0	Orysa_seq4992	C:GO:0005737; F:GO:0016836; P:GO:0006633	C:GO:0005737;F:GO:0003824;P:GO:0006629;P:GO:0009058;P:GO:0044763;P:GO:0044711;P:GO:0009987	Y (0.861 | 1-42)	C	1	V5_BLAST_0.9SELF0.4OUT-REDO4-Cluster_167654	V5_UCLUSTfixed_0.90-Cluster_100773	-	-	-	-
pacid=24100418 transcript=LOC_Os08g10010.1 locus=LOC_Os08g10010 ID=LOC_Os08g10010.1.MSUR7 annot-version=v7.0	Orysa_seq5023	P:GO:0006631; P:GO:0055114; F:GO:0016491; F:GO:0045300	F:GO:0003824;P:GO:0006629;P:GO:0044763;P:GO:0009987	Y (0.998 | 1-38)	C	1	V5_BLAST_0.9SELF0.4OUT-REDO4-Cluster_169679	V5_UCLUSTfixed_0.90-Cluster_100777	-	-	-	-
pacid=24100462 transcript=LOC_Os08g01950.1 locus=LOC_Os08g01950 ID=LOC_Os08g01950.1.MSUR7 annot-version=v7.0	Orysa_seq5053	F:GO:0016747	F:GO:0016740	Y (0.824 | 1-33)	C	1	V5_BLAST_0.9SELF0.4OUT-REDO4-Cluster_166548	V5_UCLUSTfixed_0.90-Cluster_82725	-	UniqueCluster_2803	-	X
pacid=24100499 transcript=LOC_Os08g40240.1 locus=LOC_Os08g40240 ID=LOC_Os08g40240.1.MSUR7 annot-version=v7.0	Orysa_seq5075		-	Y (0.999 | 1-51)	C	1	V5_BLAST_0.9SELF0.4OUT-REDO4-Cluster_163205	V5_UCLUSTfixed_0.90-Cluster_96632	-	-	-	-
pacid=24100533 transcript=LOC_Os08g34410.1 locus=LOC_Os08g34410 ID=LOC_Os08g34410.1.MSUR7 annot-version=v7.0	Orysa_seq5095		-	Y (0.995 | 1-91)	C	1	V5_BLAST_0.9SELF0.4OUT-REDO4-Cluster_81215	V5_UCLUSTfixed_0.90-Cluster_60768	-	-	-	-
pacid=24100541 transcript=LOC_Os08g37210.1 locus=LOC_Os08g37210 ID=LOC_Os08g37210.1.MSUR7 annot-version=v7.0	Orysa_seq5099	P:GO:0006629	P:GO:0006629	Y (0.867 | 1-41)	C	1	V5_BLAST_0.9SELF0.4OUT-REDO4-Cluster_167033	V5_UCLUSTfixed_0.90-Cluster_100236	-	-	-	-
pacid=24100580 transcript=LOC_Os08g01360.3 locus=LOC_Os08g01360 ID=LOC_Os08g01360.3.MSUR7 annot-version=v7.0	Orysa_seq5124	F:GO:0008270; F:GO:0046872; F:GO:0005515	F:GO:0005515	Y (0.997 | 1-45)	C	1	V5_BLAST_0.9SELF0.4OUT-REDO4-Cluster_81216	V5_UCLUSTfixed_0.90-Cluster_101654	-	-	-	-
pacid=24100599 transcript=LOC_Os08g44810.1 locus=LOC_Os08g44810 ID=LOC_Os08g44810.1.MSUR7 annot-version=v7.0	Orysa_seq5138	F:GO:0016615; F:GO:0003824; P:GO:0055114; F:GO:0016491; P:GO:0005975; P:GO:0006108; F:GO:0046554; F:GO:0016616	P:GO:0005975;F:GO:0003824;P:GO:0044763;P:GO:0009987	Y (0.998 | 1-40)	C	1	V5_BLAST_0.9SELF0.4OUT-REDO4-Cluster_162778	V5_UCLUSTfixed_0.90-Cluster_96202	-	-	-	-
pacid=24100625 transcript=LOC_Os08g38490.1 locus=LOC_Os08g38490 ID=LOC_Os08g38490.1.MSUR7 annot-version=v7.0	Orysa_seq5156	F:GO:0005515	F:GO:0005515	Y (0.971 | 1-36)	C	1	V5_BLAST_0.9SELF0.4OUT-REDO4-Cluster_150549	V5_UCLUSTfixed_0.90-Cluster_85616	-	-	-	-
pacid=24100664 transcript=LOC_Os08g30770.1 locus=LOC_Os08g30770 ID=LOC_Os08g30770.1.MSUR7 annot-version=v7.0	Orysa_seq5183	F:GO:0016887; F:GO:0017111; F:GO:0000166; F:GO:0005524	F:GO:0000166;F:GO:0016787	Y (0.942 | 1-45)	C	1	V5_BLAST_0.9SELF0.4OUT-REDO4-Cluster_168501	V5_UCLUSTfixed_0.90-Cluster_101423	-	-	-	-
pacid=24100666 transcript=LOC_Os08g35665.1 locus=LOC_Os08g35665 ID=LOC_Os08g35665.1.MSUR7 annot-version=v7.0	Orysa_seq5184		-	Y (0.999 | 1-27)	C	1	V5_BLAST_0.9SELF0.4OUT-REDO4-Cluster_81218	V5_UCLUSTfixed_0.90-Cluster_27585	-	-	-	-
pacid=24100682 transcript=LOC_Os08g27710.1 locus=LOC_Os08g27710 ID=LOC_Os08g27710.1.MSUR7 annot-version=v7.0	Orysa_seq5199		-	Y (0.978 | 1-80)	C	1	V5_BLAST_0.9SELF0.4OUT-REDO4-Cluster_81219	V5_UCLUSTfixed_0.90-Cluster_60800	-	-	-	-
pacid=24100720 transcript=LOC_Os08g22149.1 locus=LOC_Os08g22149 ID=LOC_Os08g22149.1.MSUR7 annot-version=v7.0	Orysa_seq5227	F:GO:0030554	F:GO:0000166	Y (0.985 | 1-50)	C	1	V5_BLAST_0.9SELF0.4OUT-REDO4-Cluster_164112	V5_UCLUSTfixed_0.90-Cluster_97602	-	-	-	-
pacid=24100729 transcript=LOC_Os08g07200.1 locus=LOC_Os08g07200 ID=LOC_Os08g07200.1.MSUR7 annot-version=v7.0	Orysa_seq5234	P:GO:0008152; F:GO:0016758	P:GO:0008152;F:GO:0016740	Y (0.916 | 1-48)	C	1	V5_BLAST_0.9SELF0.4OUT-REDO4-Cluster_152010	V5_UCLUSTfixed_0.90-Cluster_87428	UniqueCluster_1610	-	-	X
pacid=24100737 transcript=LOC_Os08g32630.1 locus=LOC_Os08g32630 ID=LOC_Os08g32630.1.MSUR7 annot-version=v7.0	Orysa_seq5242	F:GO:0016705; P:GO:0016117	F:GO:0003824;P:GO:0006629;P:GO:0009058;P:GO:0044763;P:GO:0044711;P:GO:0009987	Y (0.899 | 1-36)	C	1	V5_BLAST_0.9SELF0.4OUT-REDO4-Cluster_169374	V5_UCLUSTfixed_0.90-Cluster_96094	-	-	-	-
pacid=24100738 transcript=LOC_Os08g32630.2 locus=LOC_Os08g32630 ID=LOC_Os08g32630.2.MSUR7 annot-version=v7.0	Orysa_seq5243	P:GO:0016117; F:GO:0016705	F:GO:0003824;P:GO:0006629;P:GO:0009058;P:GO:0044763;P:GO:0044711;P:GO:0009987	Y (0.899 | 1-36)	C	1	V5_BLAST_0.9SELF0.4OUT-REDO4-Cluster_81220	V5_UCLUSTfixed_0.90-Cluster_96094	-	-	-	-
pacid=24100739 transcript=LOC_Os08g32630.3 locus=LOC_Os08g32630 ID=LOC_Os08g32630.3.MSUR7 annot-version=v7.0	Orysa_seq5244	P:GO:0016117; F:GO:0016705	F:GO:0003824;P:GO:0006629;P:GO:0009058;P:GO:0044763;P:GO:0044711;P:GO:0009987	Y (0.899 | 1-36)	C	1	V5_BLAST_0.9SELF0.4OUT-REDO4-Cluster_169374	V5_UCLUSTfixed_0.90-Cluster_96094	-	-	-	-
pacid=24100740 transcript=LOC_Os08g32630.4 locus=LOC_Os08g32630 ID=LOC_Os08g32630.4.MSUR7 annot-version=v7.0	Orysa_seq5245	F:GO:0016705; P:GO:0016117	F:GO:0003824;P:GO:0006629;P:GO:0009058;P:GO:0044763;P:GO:0044711;P:GO:0009987	Y (0.899 | 1-36)	C	1	V5_BLAST_0.9SELF0.4OUT-REDO4-Cluster_169374	V5_UCLUSTfixed_0.90-Cluster_96094	-	-	-	-
pacid=24100764 transcript=LOC_Os08g09210.1 locus=LOC_Os08g09210 ID=LOC_Os08g09210.1.MSUR7 annot-version=v7.0	Orysa_seq5260	F:GO:0046872; F:GO:0005524; P:GO:0009113; F:GO:0004637; F:GO:0003824	F:GO:0000166;F:GO:0003824;P:GO:0009058;P:GO:0044711;P:GO:0006139	Y (0.978 | 1-65)	C	1	V5_BLAST_0.9SELF0.4OUT-REDO4-Cluster_167723	V5_UCLUSTfixed_0.90-Cluster_102096	-	-	-	-
pacid=24100765 transcript=LOC_Os08g09210.2 locus=LOC_Os08g09210 ID=LOC_Os08g09210.2.MSUR7 annot-version=v7.0	Orysa_seq5261	F:GO:0003824; F:GO:0046872; F:GO:0005524; P:GO:0009113; F:GO:0004637	F:GO:0000166;F:GO:0003824;P:GO:0009058;P:GO:0044711;P:GO:0006139	Y (0.978 | 1-65)	C	1	V5_BLAST_0.9SELF0.4OUT-REDO4-Cluster_167723	V5_UCLUSTfixed_0.90-Cluster_102096	-	-	-	-
pacid=24100774 transcript=LOC_Os08g37780.1 locus=LOC_Os08g37780 ID=LOC_Os08g37780.1.MSUR7 annot-version=v7.0	Orysa_seq5267	F:GO:0008168; F:GO:0016428; F:GO:0003723	F:GO:0003723;F:GO:0016740	Y (0.998 | 1-39)	C	1	V5_BLAST_0.9SELF0.4OUT-REDO4-Cluster_166537	V5_UCLUSTfixed_0.90-Cluster_99828	-	-	-	-
pacid=24100797 transcript=LOC_Os08g40570.1 locus=LOC_Os08g40570 ID=LOC_Os08g40570.1.MSUR7 annot-version=v7.0	Orysa_seq5285	P:GO:0055114; F:GO:0016491; F:GO:0004733; F:GO:0010181	F:GO:0000166;F:GO:0003824;P:GO:0008152;P:GO:0044710	Y (0.973 | 1-29)	C	1	V5_BLAST_0.9SELF0.4OUT-REDO4-Cluster_170624	V5_UCLUSTfixed_0.90-Cluster_103200	-	-	-	-
pacid=24100814 transcript=LOC_Os08g06230.1 locus=LOC_Os08g06230 ID=LOC_Os08g06230.1.MSUR7 annot-version=v7.0	Orysa_seq5298	C:GO:0016021; P:GO:0015684; F:GO:0005525; F:GO:0015093	F:GO:0000166;C:GO:0016020;P:GO:0006810;F:GO:0005215	Y (0.75 | 1-41)	C	1	V5_BLAST_0.9SELF0.4OUT-REDO4-Cluster_160586	V5_UCLUSTfixed_0.90-Cluster_94608	-	-	-	-
pacid=24100851 transcript=LOC_Os08g16350.1 locus=LOC_Os08g16350 ID=LOC_Os08g16350.1.MSUR7 annot-version=v7.0	Orysa_seq5326		-	Y (0.957 | 1-81)	C	1	V5_BLAST_0.9SELF0.4OUT-REDO4-Cluster_81221	V5_UCLUSTfixed_0.90-Cluster_60765	-	-	-	-
pacid=24100852 transcript=LOC_Os08g16350.2 locus=LOC_Os08g16350 ID=LOC_Os08g16350.2.MSUR7 annot-version=v7.0	Orysa_seq5327		-	Y (0.957 | 1-81)	C	1	V5_BLAST_0.9SELF0.4OUT-REDO4-Cluster_81221	V5_UCLUSTfixed_0.90-Cluster_60765	-	-	-	-
pacid=24100853 transcript=LOC_Os08g16350.3 locus=LOC_Os08g16350 ID=LOC_Os08g16350.3.MSUR7 annot-version=v7.0	Orysa_seq5328		-	Y (0.957 | 1-81)	C	1	V5_BLAST_0.9SELF0.4OUT-REDO4-Cluster_81221	V5_UCLUSTfixed_0.90-Cluster_60765	-	-	-	-
pacid=24100874 transcript=LOC_Os08g40870.1 locus=LOC_Os08g40870 ID=LOC_Os08g40870.1.MSUR7 annot-version=v7.0	Orysa_seq5345	F:GO:0005515	F:GO:0005515	Y (0.984 | 1-47)	C	1	V5_BLAST_0.9SELF0.4OUT-REDO4-Cluster_164815	V5_UCLUSTfixed_0.90-Cluster_98272	-	-	-	-
pacid=24100899 transcript=LOC_Os08g33380.1 locus=LOC_Os08g33380 ID=LOC_Os08g33380.1.MSUR7 annot-version=v7.0	Orysa_seq5364		-	Y (0.999 | 1-41)	C	1	V5_BLAST_0.9SELF0.4OUT-REDO4-Cluster_166894	V5_UCLUSTfixed_0.90-Cluster_96528	-	-	-	-
pacid=24100900 transcript=LOC_Os08g33380.2 locus=LOC_Os08g33380 ID=LOC_Os08g33380.2.MSUR7 annot-version=v7.0	Orysa_seq5365		-	Y (0.999 | 1-41)	C	1	V5_BLAST_0.9SELF0.4OUT-REDO4-Cluster_166894	V5_UCLUSTfixed_0.90-Cluster_96528	-	-	-	-
pacid=24100913 transcript=LOC_Os08g34750.1 locus=LOC_Os08g34750 ID=LOC_Os08g34750.1.MSUR7 annot-version=v7.0	Orysa_seq5374		-	Y (0.978 | 1-41)	C	1	V5_BLAST_0.9SELF0.4OUT-REDO4-Cluster_162635	V5_UCLUSTfixed_0.90-Cluster_96057	-	-	-	-
pacid=24100914 transcript=LOC_Os08g34750.2 locus=LOC_Os08g34750 ID=LOC_Os08g34750.2.MSUR7 annot-version=v7.0	Orysa_seq5375		-	Y (0.978 | 1-41)	C	1	V5_BLAST_0.9SELF0.4OUT-REDO4-Cluster_162635	V5_UCLUSTfixed_0.90-Cluster_96057	-	-	-	-
pacid=24100939 transcript=LOC_Os08g03870.1 locus=LOC_Os08g03870 ID=LOC_Os08g03870.1.MSUR7 annot-version=v7.0	Orysa_seq5393	F:GO:0047800; P:GO:0055114	F:GO:0003824;P:GO:0008152;P:GO:0044710	Y (0.917 | 1-36)	C	1	V5_BLAST_0.9SELF0.4OUT-REDO4-Cluster_168487	V5_UCLUSTfixed_0.90-Cluster_101407	-	-	-	-
pacid=24100940 transcript=LOC_Os08g03870.2 locus=LOC_Os08g03870 ID=LOC_Os08g03870.2.MSUR7 annot-version=v7.0	Orysa_seq5394	P:GO:0055114; F:GO:0047800	F:GO:0003824;P:GO:0008152;P:GO:0044710	Y (0.917 | 1-36)	C	1	V5_BLAST_0.9SELF0.4OUT-REDO4-Cluster_168487	V5_UCLUSTfixed_0.90-Cluster_101407	-	-	-	-
pacid=24100944 transcript=LOC_Os08g36350.1 locus=LOC_Os08g36350 ID=LOC_Os08g36350.1.MSUR7 annot-version=v7.0	Orysa_seq5397		-	Y (0.948 | 1-41)	C	1	V5_BLAST_0.9SELF0.4OUT-REDO4-Cluster_81222	V5_UCLUSTfixed_0.90-Cluster_60959	-	-	-	-
pacid=24100953 transcript=LOC_Os08g17390.1 locus=LOC_Os08g17390 ID=LOC_Os08g17390.1.MSUR7 annot-version=v7.0	Orysa_seq5401	P:GO:0008152; F:GO:0016757	P:GO:0008152;F:GO:0016740	Y (0.993 | 1-46)	C	1	V5_BLAST_0.9SELF0.4OUT-REDO4-Cluster_164398	V5_UCLUSTfixed_0.90-Cluster_97883	-	-	-	-
pacid=24100970 transcript=LOC_Os08g35700.1 locus=LOC_Os08g35700 ID=LOC_Os08g35700.1.MSUR7 annot-version=v7.0	Orysa_seq5414		-	Y (0.794 | 1-22)	C	1	V5_BLAST_0.9SELF0.4OUT-REDO4-Cluster_162558	V5_UCLUSTfixed_0.90-Cluster_85443	-	-	-	-
pacid=24100973 transcript=LOC_Os08g21900.1 locus=LOC_Os08g21900 ID=LOC_Os08g21900.1.MSUR7 annot-version=v7.0	Orysa_seq5417		-	Y (0.999 | 1-26)	C	1	V5_BLAST_0.9SELF0.4OUT-REDO4-Cluster_81223	V5_UCLUSTfixed_0.90-Cluster_27586	-	-	-	-
pacid=24101002 transcript=LOC_Os08g34220.1 locus=LOC_Os08g34220 ID=LOC_Os08g34220.1.MSUR7 annot-version=v7.0	Orysa_seq5439	P:GO:0006629	P:GO:0006629	Y (0.999 | 1-21)	C	1	V5_BLAST_0.9SELF0.4OUT-REDO4-Cluster_155133	V5_UCLUSTfixed_0.90-Cluster_90677	-	-	-	-
pacid=24101022 transcript=LOC_Os08g02840.1 locus=LOC_Os08g02840 ID=LOC_Os08g02840.1.MSUR7 annot-version=v7.0	Orysa_seq5454	C:GO:0005840; C:GO:0005622; F:GO:0003735; P:GO:0006412	F:GO:0005198;C:GO:0005840;P:GO:0006412	Y (0.974 | 1-49)	C	1	V5_BLAST_0.9SELF0.4OUT-REDO4-Cluster_162943	V5_UCLUSTfixed_0.90-Cluster_85466	-	-	-	-
pacid=24101026 transcript=LOC_Os08g43670.1 locus=LOC_Os08g43670 ID=LOC_Os08g43670.1.MSUR7 annot-version=v7.0	Orysa_seq5456	F:GO:0005515; F:GO:0008270; F:GO:0046872	F:GO:0005515	Y (0.795 | 1-41)	C	1	V5_BLAST_0.9SELF0.4OUT-REDO4-Cluster_170035	V5_UCLUSTfixed_0.90-Cluster_95465	-	-	-	-
pacid=24101029 transcript=LOC_Os08g01770.1 locus=LOC_Os08g01770 ID=LOC_Os08g01770.1.MSUR7 annot-version=v7.0	Orysa_seq5459	P:GO:0006139; F:GO:0004017; F:GO:0016776; F:GO:0005524; F:GO:0019205	F:GO:0000166;P:GO:0006139;F:GO:0016301	Y (1.0 | 1-41)	C	1	V5_BLAST_0.9SELF0.4OUT-REDO4-Cluster_162600	V5_UCLUSTfixed_0.90-Cluster_96021	-	-	-	-
pacid=24101030 transcript=LOC_Os08g01770.2 locus=LOC_Os08g01770 ID=LOC_Os08g01770.2.MSUR7 annot-version=v7.0	Orysa_seq5460	P:GO:0006139; F:GO:0016776; F:GO:0004017; F:GO:0019205; F:GO:0005524	F:GO:0000166;P:GO:0006139;F:GO:0016301	Y (1.0 | 1-41)	C	1	V5_BLAST_0.9SELF0.4OUT-REDO4-Cluster_162600	V5_UCLUSTfixed_0.90-Cluster_96021	-	-	-	-
pacid=24101053 transcript=LOC_Os08g06530.1 locus=LOC_Os08g06530 ID=LOC_Os08g06530.1.MSUR7 annot-version=v7.0	Orysa_seq5478	F:GO:0005515	F:GO:0005515	Y (0.999 | 1-61)	C	1	V5_BLAST_0.9SELF0.4OUT-REDO4-Cluster_166330	V5_UCLUSTfixed_0.90-Cluster_96485	-	-	-	-
pacid=24101066 transcript=LOC_Os08g08592.1 locus=LOC_Os08g08592 ID=LOC_Os08g08592.1.MSUR7 annot-version=v7.0	Orysa_seq5487		-	Y (0.938 | 1-22)	C	1	V5_BLAST_0.9SELF0.4OUT-REDO4-Cluster_81226	V5_UCLUSTfixed_0.90-Cluster_60766	-	-	-	-
pacid=24101079 transcript=LOC_Os08g36390.1 locus=LOC_Os08g36390 ID=LOC_Os08g36390.1.MSUR7 annot-version=v7.0	Orysa_seq5497	F:GO:0046872	F:GO:0005488	Y (0.788 | 1-42)	C	1	V5_BLAST_0.9SELF0.4OUT-REDO4-Cluster_165438	V5_UCLUSTfixed_0.90-Cluster_98821	-	-	-	-
pacid=24101088 transcript=LOC_Os08g31740.1 locus=LOC_Os08g31740 ID=LOC_Os08g31740.1.MSUR7 annot-version=v7.0	Orysa_seq5504		-	Y (0.998 | 1-41)	C	1	V5_BLAST_0.9SELF0.4OUT-REDO4-Cluster_132661	V5_UCLUSTfixed_0.90-Cluster_75260	UniqueCluster_2661	-	-	X
pacid=24101120 transcript=LOC_Os08g23150.1 locus=LOC_Os08g23150 ID=LOC_Os08g23150.1.MSUR7 annot-version=v7.0	Orysa_seq5526	P:GO:0006568; F:GO:0003824; F:GO:0004425	F:GO:0003824;P:GO:0008152;P:GO:0044763;P:GO:0044710;P:GO:0009987	Y (0.996 | 1-31)	C	1	V5_BLAST_0.9SELF0.4OUT-REDO4-Cluster_163138	V5_UCLUSTfixed_0.90-Cluster_96118	-	-	-	-
pacid=24101138 transcript=LOC_Os08g06730.1 locus=LOC_Os08g06730 ID=LOC_Os08g06730.1.MSUR7 annot-version=v7.0	Orysa_seq5535		-	Y (0.996 | 1-24)	C	1	V5_BLAST_0.9SELF0.4OUT-REDO4-Cluster_81227	V5_UCLUSTfixed_0.90-Cluster_61168	-	-	-	-
pacid=24101146 transcript=LOC_Os08g25390.1 locus=LOC_Os08g25390 ID=LOC_Os08g25390.1.MSUR7 annot-version=v7.0	Orysa_seq5541	F:GO:0016597; F:GO:0050661; P:GO:0008152; P:GO:0006520; F:GO:0016491; P:GO:0055114; F:GO:0004072; P:GO:0008652	F:GO:0000166;P:GO:0009058;P:GO:0044711;F:GO:0016301	Y (0.987 | 1-40)	C	1	V5_BLAST_0.9SELF0.4OUT-REDO4-Cluster_165711	V5_UCLUSTfixed_0.90-Cluster_99076	-	-	-	-
pacid=24101147 transcript=LOC_Os08g25390.2 locus=LOC_Os08g25390 ID=LOC_Os08g25390.2.MSUR7 annot-version=v7.0	Orysa_seq5542	P:GO:0008652; F:GO:0004072; P:GO:0055114; F:GO:0016491; P:GO:0006520; P:GO:0008152; F:GO:0050661; F:GO:0016597	F:GO:0000166;P:GO:0009058;P:GO:0044711;F:GO:0016301	Y (0.987 | 1-40)	C	1	V5_BLAST_0.9SELF0.4OUT-REDO4-Cluster_165711	V5_UCLUSTfixed_0.90-Cluster_99076	-	-	-	-
pacid=24101168 transcript=LOC_Os08g37790.1 locus=LOC_Os08g37790 ID=LOC_Os08g37790.1.MSUR7 annot-version=v7.0	Orysa_seq5555	P:GO:0009073; F:GO:0003849	P:GO:0009058;P:GO:0044763;P:GO:0044711;F:GO:0016740;P:GO:0009987	Y (0.935 | 1-34)	C	1	V5_BLAST_0.9SELF0.4OUT-REDO4-Cluster_164529	V5_UCLUSTfixed_0.90-Cluster_98008	-	-	-	-
pacid=24101211 transcript=LOC_Os08g37950.1 locus=LOC_Os08g37950 ID=LOC_Os08g37950.1.MSUR7 annot-version=v7.0	Orysa_seq5580	P:GO:0006812; C:GO:0016021; P:GO:0030001; F:GO:0000166; F:GO:0019829; F:GO:0046872	F:GO:0000166;C:GO:0016020;P:GO:0006810;F:GO:0005215;F:GO:0016787	Y (0.998 | 1-61)	C	1	V5_BLAST_0.9SELF0.4OUT-REDO4-Cluster_167717	V5_UCLUSTfixed_0.90-Cluster_100815	-	-	-	-
pacid=24101220 transcript=LOC_Os08g29110.1 locus=LOC_Os08g29110 ID=LOC_Os08g29110.1.MSUR7 annot-version=v7.0	Orysa_seq5585	P:GO:0006662; F:GO:0015035; P:GO:0045454	P:GO:0019725;F:GO:0003824;P:GO:0008152;P:GO:0044710	Y (0.994 | 1-37)	C	1	V5_BLAST_0.9SELF0.4OUT-REDO4-Cluster_162803	V5_UCLUSTfixed_0.90-Cluster_96224	-	-	-	-
pacid=24101243 transcript=LOC_Os08g31430.1 locus=LOC_Os08g31430 ID=LOC_Os08g31430.1.MSUR7 annot-version=v7.0	Orysa_seq5602	F:GO:0005515	F:GO:0005515	Y (0.997 | 1-23)	C	1	V5_BLAST_0.9SELF0.4OUT-REDO4-Cluster_160134	V5_UCLUSTfixed_0.90-Cluster_60767	-	-	-	-
pacid=24101281 transcript=LOC_Os08g14050.1 locus=LOC_Os08g14050 ID=LOC_Os08g14050.1.MSUR7 annot-version=v7.0	Orysa_seq5628		-	Y (0.922 | 1-49)	C	1	V5_BLAST_0.9SELF0.4OUT-REDO4-Cluster_81613	V5_UCLUSTfixed_0.90-Cluster_60893	-	-	-	-
pacid=24101313 transcript=LOC_Os08g34450.1 locus=LOC_Os08g34450 ID=LOC_Os08g34450.1.MSUR7 annot-version=v7.0	Orysa_seq5642		-	Y (0.997 | 1-31)	C	1	V5_BLAST_0.9SELF0.4OUT-REDO4-Cluster_151497	V5_UCLUSTfixed_0.90-Cluster_60768	-	-	-	-
pacid=24101344 transcript=LOC_Os08g07630.1 locus=LOC_Os08g07630 ID=LOC_Os08g07630.1.MSUR7 annot-version=v7.0	Orysa_seq5668		-	Y (0.999 | 1-21)	C	1	V5_BLAST_0.9SELF0.4OUT-REDO4-Cluster_81231	V5_UCLUSTfixed_0.90-Cluster_61744	-	-	-	-
pacid=24101416 transcript=LOC_Os08g04830.1 locus=LOC_Os08g04830 ID=LOC_Os08g04830.1.MSUR7 annot-version=v7.0	Orysa_seq5717		-	Y (0.993 | 1-91)	C	1	V5_BLAST_0.9SELF0.4OUT-REDO4-Cluster_81232	V5_UCLUSTfixed_0.90-Cluster_60769	-	-	-	-
pacid=24101417 transcript=LOC_Os08g04830.2 locus=LOC_Os08g04830 ID=LOC_Os08g04830.2.MSUR7 annot-version=v7.0	Orysa_seq5718		-	Y (0.993 | 1-91)	C	1	V5_BLAST_0.9SELF0.4OUT-REDO4-Cluster_81233	V5_UCLUSTfixed_0.90-Cluster_60769	-	-	-	-
pacid=24101418 transcript=LOC_Os08g04830.3 locus=LOC_Os08g04830 ID=LOC_Os08g04830.3.MSUR7 annot-version=v7.0	Orysa_seq5719		-	Y (0.993 | 1-91)	C	1	V5_BLAST_0.9SELF0.4OUT-REDO4-Cluster_81233	V5_UCLUSTfixed_0.90-Cluster_60769	-	-	-	-
pacid=24101471 transcript=LOC_Os08g39270.1 locus=LOC_Os08g39270 ID=LOC_Os08g39270.1.MSUR7 annot-version=v7.0	Orysa_seq5751		-	Y (0.704 | 1-51)	C	1	V5_BLAST_0.9SELF0.4OUT-REDO4-Cluster_167582	V5_UCLUSTfixed_0.90-Cluster_100714	-	-	-	-
pacid=24101498 transcript=LOC_Os08g42850.4 locus=LOC_Os08g42850 ID=LOC_Os08g42850.4.MSUR7 annot-version=v7.0	Orysa_seq5770	P:GO:0006457	P:GO:0009987	Y (0.998 | 1-32)	C	1	V5_BLAST_0.9SELF0.4OUT-REDO4-Cluster_169690	V5_UCLUSTfixed_0.90-Cluster_102415	-	-	-	-
pacid=24101499 transcript=LOC_Os08g42850.1 locus=LOC_Os08g42850 ID=LOC_Os08g42850.1.MSUR7 annot-version=v7.0	Orysa_seq5771	P:GO:0006457	P:GO:0009987	Y (0.998 | 1-32)	C	1	V5_BLAST_0.9SELF0.4OUT-REDO4-Cluster_169690	V5_UCLUSTfixed_0.90-Cluster_102415	-	-	-	-
pacid=24101500 transcript=LOC_Os08g42850.2 locus=LOC_Os08g42850 ID=LOC_Os08g42850.2.MSUR7 annot-version=v7.0	Orysa_seq5772	P:GO:0006457	P:GO:0009987	Y (0.998 | 1-32)	C	1	V5_BLAST_0.9SELF0.4OUT-REDO4-Cluster_169690	V5_UCLUSTfixed_0.90-Cluster_102415	-	-	-	-
pacid=24101501 transcript=LOC_Os08g42850.3 locus=LOC_Os08g42850 ID=LOC_Os08g42850.3.MSUR7 annot-version=v7.0	Orysa_seq5773		-	Y (0.998 | 1-32)	C	1	V5_BLAST_0.9SELF0.4OUT-REDO4-Cluster_169690	V5_UCLUSTfixed_0.90-Cluster_102415	-	-	-	-
pacid=24101521 transcript=LOC_Os08g44290.1 locus=LOC_Os08g44290 ID=LOC_Os08g44290.1.MSUR7 annot-version=v7.0	Orysa_seq5782	F:GO:0003676; F:GO:0000166	F:GO:0003676;F:GO:0000166	Y (0.984 | 1-52)	C	1	V5_BLAST_0.9SELF0.4OUT-REDO4-Cluster_165651	V5_UCLUSTfixed_0.90-Cluster_96616	-	-	-	-
pacid=24101527 transcript=LOC_Os08g02630.1 locus=LOC_Os08g02630 ID=LOC_Os08g02630.1.MSUR7 annot-version=v7.0	Orysa_seq5786	F:GO:0030145; C:GO:0009523; P:GO:0015979; C:GO:0016021	C:GO:0016020;P:GO:0015979;F:GO:0005488;C:GO:0009579	Y (0.988 | 1-39)	C	1	V5_BLAST_0.9SELF0.4OUT-REDO4-Cluster_162395	V5_UCLUSTfixed_0.90-Cluster_95809	-	-	-	-
pacid=24101528 transcript=LOC_Os08g38170.1 locus=LOC_Os08g38170 ID=LOC_Os08g38170.1.MSUR7 annot-version=v7.0	Orysa_seq5787	P:GO:0006284; F:GO:0003824; F:GO:0008725; P:GO:0006281	P:GO:0006259;P:GO:0006950;F:GO:0016787	Y (0.696 | 1-71)	C	1	V5_BLAST_0.9SELF0.4OUT-REDO4-Cluster_170155	V5_UCLUSTfixed_0.90-Cluster_90223	-	-	-	-
pacid=24101529 transcript=LOC_Os08g38170.3 locus=LOC_Os08g38170 ID=LOC_Os08g38170.3.MSUR7 annot-version=v7.0	Orysa_seq5788	P:GO:0006284; F:GO:0003824; F:GO:0008725; P:GO:0006281	P:GO:0006259;P:GO:0006950;F:GO:0016787	Y (0.696 | 1-71)	C	1	V5_BLAST_0.9SELF0.4OUT-REDO4-Cluster_170155	V5_UCLUSTfixed_0.90-Cluster_90223	-	-	-	-
pacid=24101530 transcript=LOC_Os08g38170.4 locus=LOC_Os08g38170 ID=LOC_Os08g38170.4.MSUR7 annot-version=v7.0	Orysa_seq5789		-	Y (0.696 | 1-71)	C	1	V5_BLAST_0.9SELF0.4OUT-REDO4-Cluster_170155	V5_UCLUSTfixed_0.90-Cluster_90223	-	-	-	-
pacid=24101531 transcript=LOC_Os08g38170.5 locus=LOC_Os08g38170 ID=LOC_Os08g38170.5.MSUR7 annot-version=v7.0	Orysa_seq5790		-	Y (0.696 | 1-71)	C	1	V5_BLAST_0.9SELF0.4OUT-REDO4-Cluster_170155	V5_UCLUSTfixed_0.90-Cluster_90223	-	-	-	-
pacid=24101542 transcript=LOC_Os08g43380.1 locus=LOC_Os08g43380 ID=LOC_Os08g43380.1.MSUR7 annot-version=v7.0	Orysa_seq5797	P:GO:0032313; F:GO:0005097	F:GO:0030234	Y (0.696 | 1-37)	C	1	V5_BLAST_0.9SELF0.4OUT-REDO4-Cluster_165865	V5_UCLUSTfixed_0.90-Cluster_101763	-	-	-	-
pacid=24101565 transcript=LOC_Os08g40930.1 locus=LOC_Os08g40930 ID=LOC_Os08g40930.1.MSUR7 annot-version=v7.0	Orysa_seq5813	F:GO:0043169; F:GO:0004553; P:GO:0005975; F:GO:0003824	P:GO:0005975;F:GO:0005488;F:GO:0016787	Y (0.997 | 1-39)	C	1	V5_BLAST_0.9SELF0.4OUT-REDO4-Cluster_162777	V5_UCLUSTfixed_0.90-Cluster_90615	-	-	-	-
pacid=24101614 transcript=LOC_Os08g41850.1 locus=LOC_Os08g41850 ID=LOC_Os08g41850.1.MSUR7 annot-version=v7.0	Orysa_seq5854		-	Y (1.0 | 1-27)	C	1	V5_BLAST_0.9SELF0.4OUT-REDO4-Cluster_81234	V5_UCLUSTfixed_0.90-Cluster_60770	-	-	-	-
pacid=24101615 transcript=LOC_Os08g41850.2 locus=LOC_Os08g41850 ID=LOC_Os08g41850.2.MSUR7 annot-version=v7.0	Orysa_seq5855		-	Y (1.0 | 1-27)	C	1	V5_BLAST_0.9SELF0.4OUT-REDO4-Cluster_81234	V5_UCLUSTfixed_0.90-Cluster_60770	-	-	-	-
pacid=24101701 transcript=LOC_Os08g02350.1 locus=LOC_Os08g02350 ID=LOC_Os08g02350.1.MSUR7 annot-version=v7.0	Orysa_seq5921		-	Y (0.982 | 1-43)	C	1	V5_BLAST_0.9SELF0.4OUT-REDO4-Cluster_168154	V5_UCLUSTfixed_0.90-Cluster_82600	-	UniqueCluster_1254	-	X
pacid=24101709 transcript=LOC_Os08g23810.1 locus=LOC_Os08g23810 ID=LOC_Os08g23810.1.MSUR7 annot-version=v7.0	Orysa_seq5927		-	Y (0.997 | 1-41)	C	1	V5_BLAST_0.9SELF0.4OUT-REDO4-Cluster_164303	V5_UCLUSTfixed_0.90-Cluster_97785	-	-	-	-
pacid=24101710 transcript=LOC_Os08g23810.2 locus=LOC_Os08g23810 ID=LOC_Os08g23810.2.MSUR7 annot-version=v7.0	Orysa_seq5928		-	Y (0.997 | 1-41)	C	1	V5_BLAST_0.9SELF0.4OUT-REDO4-Cluster_164303	V5_UCLUSTfixed_0.90-Cluster_97785	-	-	-	-
pacid=24101716 transcript=LOC_Os08g27240.1 locus=LOC_Os08g27240 ID=LOC_Os08g27240.1.MSUR7 annot-version=v7.0	Orysa_seq5930		-	Y (0.997 | 1-27)	C	1	V5_BLAST_0.9SELF0.4OUT-REDO4-Cluster_81236	V5_UCLUSTfixed_0.90-Cluster_67846	-	-	-	-
pacid=24101770 transcript=LOC_Os08g44180.1 locus=LOC_Os08g44180 ID=LOC_Os08g44180.1.MSUR7 annot-version=v7.0	Orysa_seq5971		-	Y (0.824 | 1-49)	C	1	V5_BLAST_0.9SELF0.4OUT-REDO4-Cluster_164068	V5_UCLUSTfixed_0.90-Cluster_96030	-	-	-	-
pacid=24101846 transcript=LOC_Os08g36140.1 locus=LOC_Os08g36140 ID=LOC_Os08g36140.1.MSUR7 annot-version=v7.0	Orysa_seq6027	F:GO:0031072; F:GO:0051082	F:GO:0005515	Y (1.0 | 1-41)	C	1	V5_BLAST_0.9SELF0.4OUT-REDO4-Cluster_165355	V5_UCLUSTfixed_0.90-Cluster_97374	-	-	-	-
pacid=24101859 transcript=LOC_Os08g03430.1 locus=LOC_Os08g03430 ID=LOC_Os08g03430.1.MSUR7 annot-version=v7.0	Orysa_seq6037		-	Y (0.687 | 1-70)	C	1	V5_BLAST_0.9SELF0.4OUT-REDO4-Cluster_157082	V5_UCLUSTfixed_0.90-Cluster_91872	-	-	UniqueCluster_2839	X
pacid=24101860 transcript=LOC_Os08g03430.2 locus=LOC_Os08g03430 ID=LOC_Os08g03430.2.MSUR7 annot-version=v7.0	Orysa_seq6038		-	Y (0.687 | 1-70)	C	1	V5_BLAST_0.9SELF0.4OUT-REDO4-Cluster_157082	V5_UCLUSTfixed_0.90-Cluster_91872	-	-	UniqueCluster_2839	X
pacid=24101941 transcript=LOC_Os08g04620.1 locus=LOC_Os08g04620 ID=LOC_Os08g04620.1.MSUR7 annot-version=v7.0	Orysa_seq6097	F:GO:0005198	F:GO:0005198	Y (0.941 | 1-49)	C	1	V5_BLAST_0.9SELF0.4OUT-REDO4-Cluster_163404	V5_UCLUSTfixed_0.90-Cluster_96825	-	-	-	-
pacid=24101985 transcript=LOC_Os08g10130.1 locus=LOC_Os08g10130 ID=LOC_Os08g10130.1.MSUR7 annot-version=v7.0	Orysa_seq6126		-	Y (0.878 | 1-62)	C	1	V5_BLAST_0.9SELF0.4OUT-REDO4-Cluster_81241	V5_UCLUSTfixed_0.90-Cluster_27590	-	-	-	-
pacid=24101988 transcript=LOC_Os08g41460.1 locus=LOC_Os08g41460 ID=LOC_Os08g41460.1.MSUR7 annot-version=v7.0	Orysa_seq6129		-	Y (1.0 | 1-30)	C	1	V5_BLAST_0.9SELF0.4OUT-REDO4-Cluster_163934	V5_UCLUSTfixed_0.90-Cluster_96946	-	-	-	-
pacid=24101989 transcript=LOC_Os08g41460.2 locus=LOC_Os08g41460 ID=LOC_Os08g41460.2.MSUR7 annot-version=v7.0	Orysa_seq6130		-	Y (1.0 | 1-30)	C	1	V5_BLAST_0.9SELF0.4OUT-REDO4-Cluster_163934	V5_UCLUSTfixed_0.90-Cluster_96946	-	-	-	-
pacid=24101990 transcript=LOC_Os08g41460.10 locus=LOC_Os08g41460 ID=LOC_Os08g41460.10.MSUR7 annot-version=v7.0	Orysa_seq6131		-	Y (1.0 | 1-30)	C	1	V5_BLAST_0.9SELF0.4OUT-REDO4-Cluster_163934	V5_UCLUSTfixed_0.90-Cluster_96946	-	-	-	-
pacid=24101991 transcript=LOC_Os08g41460.3 locus=LOC_Os08g41460 ID=LOC_Os08g41460.3.MSUR7 annot-version=v7.0	Orysa_seq6132		-	Y (1.0 | 1-30)	C	1	V5_BLAST_0.9SELF0.4OUT-REDO4-Cluster_163934	V5_UCLUSTfixed_0.90-Cluster_96946	-	-	-	-
pacid=24102017 transcript=LOC_Os08g37380.1 locus=LOC_Os08g37380 ID=LOC_Os08g37380.1.MSUR7 annot-version=v7.0	Orysa_seq6149	P:GO:0006094; P:GO:0006096; F:GO:0004347	P:GO:0005975;P:GO:0006091;P:GO:0009056;F:GO:0003824;P:GO:0009058;P:GO:0044711;P:GO:0006139;P:GO:0044723;P:GO:0044712	Y (0.994 | 1-41)	C	1	V5_BLAST_0.9SELF0.4OUT-REDO4-Cluster_81242	V5_UCLUSTfixed_0.90-Cluster_60775	-	-	-	-
pacid=24102018 transcript=LOC_Os08g37380.2 locus=LOC_Os08g37380 ID=LOC_Os08g37380.2.MSUR7 annot-version=v7.0	Orysa_seq6150	P:GO:0006094; P:GO:0006096; F:GO:0004347	P:GO:0005975;P:GO:0006091;P:GO:0009056;F:GO:0003824;P:GO:0009058;P:GO:0044711;P:GO:0006139;P:GO:0044723;P:GO:0044712	Y (0.994 | 1-41)	C	1	V5_BLAST_0.9SELF0.4OUT-REDO4-Cluster_81242	V5_UCLUSTfixed_0.90-Cluster_60775	-	-	-	-
pacid=24102042 transcript=LOC_Os08g05650.1 locus=LOC_Os08g05650 ID=LOC_Os08g05650.1.MSUR7 annot-version=v7.0	Orysa_seq6168	F:GO:0004143; P:GO:0007205	P:GO:0007165;F:GO:0016301	Y (0.822 | 1-22)	C	1	V5_BLAST_0.9SELF0.4OUT-REDO4-Cluster_170917	V5_UCLUSTfixed_0.90-Cluster_87365	-	-	-	-
pacid=24102076 transcript=LOC_Os08g38086.3 locus=LOC_Os08g38086 ID=LOC_Os08g38086.3.MSUR7 annot-version=v7.0	Orysa_seq6193	F:GO:0051082; P:GO:0006950; P:GO:0006457; F:GO:0005524	F:GO:0000166;F:GO:0005515;P:GO:0006950;P:GO:0009987	Y (0.998 | 1-26)	C	1	V5_BLAST_0.9SELF0.4OUT-REDO4-Cluster_169127	V5_UCLUSTfixed_0.90-Cluster_101937	-	-	-	-
pacid=24102091 transcript=LOC_Os08g16010.1 locus=LOC_Os08g16010 ID=LOC_Os08g16010.1.MSUR7 annot-version=v7.0	Orysa_seq6204	F:GO:0008080	F:GO:0016740	Y (0.998 | 1-41)	C	1	V5_BLAST_0.9SELF0.4OUT-REDO4-Cluster_168777	V5_UCLUSTfixed_0.90-Cluster_100644	-	-	-	-
pacid=24102092 transcript=LOC_Os08g16010.2 locus=LOC_Os08g16010 ID=LOC_Os08g16010.2.MSUR7 annot-version=v7.0	Orysa_seq6205		-	Y (0.998 | 1-41)	C	1	V5_BLAST_0.9SELF0.4OUT-REDO4-Cluster_168777	V5_UCLUSTfixed_0.90-Cluster_100644	-	-	-	-
pacid=24102156 transcript=LOC_Os08g04800.1 locus=LOC_Os08g04800 ID=LOC_Os08g04800.1.MSUR7 annot-version=v7.0	Orysa_seq6248	F:GO:0004806; P:GO:0006629	P:GO:0006629;F:GO:0016787	Y (0.995 | 1-35)	C	1	V5_BLAST_0.9SELF0.4OUT-REDO4-Cluster_165246	V5_UCLUSTfixed_0.90-Cluster_97992	-	-	-	-
pacid=24102192 transcript=LOC_Os08g09950.1 locus=LOC_Os08g09950 ID=LOC_Os08g09950.1.MSUR7 annot-version=v7.0	Orysa_seq6277	P:GO:0055114; F:GO:0016491; F:GO:0045300; P:GO:0006631	F:GO:0003824;P:GO:0006629;P:GO:0044763;P:GO:0009987	Y (0.999 | 1-36)	C	1	V5_BLAST_0.9SELF0.4OUT-REDO4-Cluster_169679	V5_UCLUSTfixed_0.90-Cluster_100777	-	-	-	-
pacid=24102193 transcript=LOC_Os08g09950.2 locus=LOC_Os08g09950 ID=LOC_Os08g09950.2.MSUR7 annot-version=v7.0	Orysa_seq6278	F:GO:0045300; P:GO:0055114; F:GO:0016491; P:GO:0006631	F:GO:0003824;P:GO:0006629;P:GO:0044763;P:GO:0009987	Y (0.999 | 1-36)	C	1	V5_BLAST_0.9SELF0.4OUT-REDO4-Cluster_169679	V5_UCLUSTfixed_0.90-Cluster_100777	-	-	-	-
pacid=24102209 transcript=LOC_Os08g12780.4 locus=LOC_Os08g12780 ID=LOC_Os08g12780.4.MSUR7 annot-version=v7.0	Orysa_seq6290	C:GO:0016021	C:GO:0016020	Y (0.713 | 1-62)	C	1	V5_BLAST_0.9SELF0.4OUT-REDO4-Cluster_170180	V5_UCLUSTfixed_0.90-Cluster_96039	-	-	-	-
pacid=24102227 transcript=LOC_Os08g14440.1 locus=LOC_Os08g14440 ID=LOC_Os08g14440.1.MSUR7 annot-version=v7.0	Orysa_seq6305		-	Y (0.999 | 1-29)	C	1	V5_BLAST_0.9SELF0.4OUT-REDO4-Cluster_164408	V5_UCLUSTfixed_0.90-Cluster_97891	-	-	-	-
pacid=24102228 transcript=LOC_Os08g14440.2 locus=LOC_Os08g14440 ID=LOC_Os08g14440.2.MSUR7 annot-version=v7.0	Orysa_seq6306		-	Y (0.999 | 1-29)	C	1	V5_BLAST_0.9SELF0.4OUT-REDO4-Cluster_164408	V5_UCLUSTfixed_0.90-Cluster_97891	-	-	-	-
pacid=24102229 transcript=LOC_Os08g14440.3 locus=LOC_Os08g14440 ID=LOC_Os08g14440.3.MSUR7 annot-version=v7.0	Orysa_seq6307		-	Y (0.999 | 1-29)	C	1	V5_BLAST_0.9SELF0.4OUT-REDO4-Cluster_164408	V5_UCLUSTfixed_0.90-Cluster_97891	-	-	-	-
pacid=24102250 transcript=LOC_Os08g44770.1 locus=LOC_Os08g44770 ID=LOC_Os08g44770.1.MSUR7 annot-version=v7.0	Orysa_seq6321	P:GO:0055114; F:GO:0004784; P:GO:0006801; F:GO:0046872	F:GO:0003824;P:GO:0008152;F:GO:0005488;P:GO:0044710;P:GO:0009987	Y (0.974 | 1-40)	C	1	V5_BLAST_0.9SELF0.4OUT-REDO4-Cluster_170120	V5_UCLUSTfixed_0.90-Cluster_97476	-	-	-	-
pacid=24102251 transcript=LOC_Os08g44770.2 locus=LOC_Os08g44770 ID=LOC_Os08g44770.2.MSUR7 annot-version=v7.0	Orysa_seq6322	P:GO:0006801; F:GO:0004784; P:GO:0055114; F:GO:0046872	F:GO:0003824;P:GO:0008152;F:GO:0005488;P:GO:0044710;P:GO:0009987	Y (0.974 | 1-40)	C	1	V5_BLAST_0.9SELF0.4OUT-REDO4-Cluster_170120	V5_UCLUSTfixed_0.90-Cluster_97476	-	-	-	-
pacid=24102252 transcript=LOC_Os08g07500.1 locus=LOC_Os08g07500 ID=LOC_Os08g07500.1.MSUR7 annot-version=v7.0	Orysa_seq6323		-	Y (0.996 | 1-91)	C	1	V5_BLAST_0.9SELF0.4OUT-REDO4-Cluster_168154	V5_UCLUSTfixed_0.90-Cluster_87323	-	-	-	-
pacid=24102287 transcript=LOC_Os04g49440.3 locus=LOC_Os04g49440 ID=LOC_Os04g49440.3.MSUR7 annot-version=v7.0	Orysa_seq6342	F:GO:0000166; F:GO:0003676	F:GO:0000166;F:GO:0003676	Y (0.996 | 1-50)	C	1	V5_BLAST_0.9SELF0.4OUT-REDO4-Cluster_170760	V5_UCLUSTfixed_0.90-Cluster_85905	-	-	-	-
pacid=24102288 transcript=LOC_Os04g49440.1 locus=LOC_Os04g49440 ID=LOC_Os04g49440.1.MSUR7 annot-version=v7.0	Orysa_seq6343	F:GO:0000166	F:GO:0000166	Y (0.996 | 1-50)	C	1	V5_BLAST_0.9SELF0.4OUT-REDO4-Cluster_81246	V5_UCLUSTfixed_0.90-Cluster_85905	-	-	-	-
pacid=24102298 transcript=LOC_Os04g18090.1 locus=LOC_Os04g18090 ID=LOC_Os04g18090.1.MSUR7 annot-version=v7.0	Orysa_seq6346	P:GO:0006334; F:GO:0003677; C:GO:0000786; C:GO:0005634	F:GO:0003677;C:GO:0005634;P:GO:0016043	Y (0.8 | 1-22)	C	1	V5_BLAST_0.9SELF0.4OUT-REDO4-Cluster_169572	V5_UCLUSTfixed_0.90-Cluster_87920	-	UniqueCluster_2516	-	X
pacid=24102326 transcript=LOC_Os04g32490.2 locus=LOC_Os04g32490 ID=LOC_Os04g32490.2.MSUR7 annot-version=v7.0	Orysa_seq6361	P:GO:0006396; F:GO:0016779; F:GO:0003723	F:GO:0003723;F:GO:0016740;P:GO:0006139	Y (0.989 | 1-52)	C	1	V5_BLAST_0.9SELF0.4OUT-REDO4-Cluster_168762	V5_UCLUSTfixed_0.90-Cluster_98129	-	-	-	-
pacid=24102354 transcript=LOC_Os04g54980.1 locus=LOC_Os04g54980 ID=LOC_Os04g54980.1.MSUR7 annot-version=v7.0	Orysa_seq6382		-	Y (0.876 | 1-61)	C	1	V5_BLAST_0.9SELF0.4OUT-REDO4-Cluster_81248	V5_UCLUSTfixed_0.90-Cluster_27591	-	-	-	-
pacid=24102361 transcript=LOC_Os04g37790.1 locus=LOC_Os04g37790 ID=LOC_Os04g37790.1.MSUR7 annot-version=v7.0	Orysa_seq6388		-	Y (0.645 | 1-42)	C	1	V5_BLAST_0.9SELF0.4OUT-REDO4-Cluster_164227	V5_UCLUSTfixed_0.90-Cluster_85927	-	-	-	-
pacid=24102397 transcript=LOC_Os04g56970.1 locus=LOC_Os04g56970 ID=LOC_Os04g56970.1.MSUR7 annot-version=v7.0	Orysa_seq6413	C:GO:0043234; F:GO:0003924; P:GO:0051258; F:GO:0005525; P:GO:0006184; P:GO:0007017; C:GO:0005737; C:GO:0005874	F:GO:0000166;C:GO:0005856;C:GO:0005737;P:GO:0016043;F:GO:0016787	Y (0.999 | 1-41)	C	1	V5_BLAST_0.9SELF0.4OUT-REDO4-Cluster_163427	V5_UCLUSTfixed_0.90-Cluster_96857	-	-	-	-
pacid=24102398 transcript=LOC_Os04g56970.2 locus=LOC_Os04g56970 ID=LOC_Os04g56970.2.MSUR7 annot-version=v7.0	Orysa_seq6414	C:GO:0043234; F:GO:0003924; P:GO:0006184; F:GO:0005525; P:GO:0051258; C:GO:0005874; C:GO:0005737; P:GO:0007017	F:GO:0000166;C:GO:0005856;C:GO:0005737;P:GO:0016043;F:GO:0016787	Y (0.999 | 1-41)	C	1	V5_BLAST_0.9SELF0.4OUT-REDO4-Cluster_163427	V5_UCLUSTfixed_0.90-Cluster_96857	-	-	-	-
pacid=24102463 transcript=LOC_Os04g33390.1 locus=LOC_Os04g33390 ID=LOC_Os04g33390.1.MSUR7 annot-version=v7.0	Orysa_seq6458	F:GO:0004664; P:GO:0009094	F:GO:0003824;P:GO:0009058;P:GO:0044763;P:GO:0044711;P:GO:0009987	Y (0.98 | 1-25)	C	1	V5_BLAST_0.9SELF0.4OUT-REDO4-Cluster_170120	V5_UCLUSTfixed_0.90-Cluster_98154	-	-	-	-
pacid=24102473 transcript=LOC_Os04g55690.1 locus=LOC_Os04g55690 ID=LOC_Os04g55690.1.MSUR7 annot-version=v7.0	Orysa_seq6467		-	Y (0.999 | 1-41)	C	1	V5_BLAST_0.9SELF0.4OUT-REDO4-Cluster_164617	V5_UCLUSTfixed_0.90-Cluster_98096	-	-	-	-
pacid=24102557 transcript=LOC_Os04g48840.1 locus=LOC_Os04g48840 ID=LOC_Os04g48840.1.MSUR7 annot-version=v7.0	Orysa_seq6526	C:GO:0016020	C:GO:0016020	Y (0.998 | 1-41)	C	1	V5_BLAST_0.9SELF0.4OUT-REDO4-Cluster_158383	V5_UCLUSTfixed_0.90-Cluster_92840	-	-	-	-
pacid=24102562 transcript=LOC_Os04g31070.1 locus=LOC_Os04g31070 ID=LOC_Os04g31070.1.MSUR7 annot-version=v7.0	Orysa_seq6528	P:GO:0055114; F:GO:0016491; F:GO:0045300; P:GO:0006631; P:GO:0006633	F:GO:0003824;P:GO:0006629;P:GO:0044763;P:GO:0009058;P:GO:0044711;P:GO:0009987	Y (0.998 | 1-41)	C	1	V5_BLAST_0.9SELF0.4OUT-REDO4-Cluster_169679	V5_UCLUSTfixed_0.90-Cluster_100777	-	-	-	-
pacid=24102573 transcript=LOC_Os04g35530.1 locus=LOC_Os04g35530 ID=LOC_Os04g35530.1.MSUR7 annot-version=v7.0	Orysa_seq6534	C:GO:0009523; C:GO:0009654; P:GO:0015979; F:GO:0005509; C:GO:0019898	C:GO:0016020;P:GO:0015979;F:GO:0005488;C:GO:0009579	Y (0.918 | 1-60)	C	1	V5_BLAST_0.9SELF0.4OUT-REDO4-Cluster_164136	V5_UCLUSTfixed_0.90-Cluster_27592	-	-	-	-
pacid=24102580 transcript=LOC_Os04g51280.1 locus=LOC_Os04g51280 ID=LOC_Os04g51280.1.MSUR7 annot-version=v7.0	Orysa_seq6537		-	Y (0.966 | 1-41)	C	1	V5_BLAST_0.9SELF0.4OUT-REDO4-Cluster_164081	V5_UCLUSTfixed_0.90-Cluster_97574	-	-	-	-
pacid=24102590 transcript=LOC_Os04g46700.1 locus=LOC_Os04g46700 ID=LOC_Os04g46700.1.MSUR7 annot-version=v7.0	Orysa_seq6544		-	Y (0.997 | 1-72)	C	1	V5_BLAST_0.9SELF0.4OUT-REDO4-Cluster_81249	V5_UCLUSTfixed_0.90-Cluster_60777	-	-	-	-
pacid=24102591 transcript=LOC_Os04g46700.2 locus=LOC_Os04g46700 ID=LOC_Os04g46700.2.MSUR7 annot-version=v7.0	Orysa_seq6545		-	Y (0.997 | 1-72)	C	1	V5_BLAST_0.9SELF0.4OUT-REDO4-Cluster_81249	V5_UCLUSTfixed_0.90-Cluster_60777	-	-	-	-
pacid=24102698 transcript=LOC_Os04g47190.1 locus=LOC_Os04g47190 ID=LOC_Os04g47190.1.MSUR7 annot-version=v7.0	Orysa_seq6625	F:GO:0004084; P:GO:0009081; P:GO:0008152; F:GO:0003824	P:GO:0008152;P:GO:0044763;F:GO:0016740;P:GO:0044710;P:GO:0009987	Y (0.949 | 1-43)	C	1	V5_BLAST_0.9SELF0.4OUT-REDO4-Cluster_169879	V5_UCLUSTfixed_0.90-Cluster_98970	-	-	-	-
pacid=24102699 transcript=LOC_Os04g47190.2 locus=LOC_Os04g47190 ID=LOC_Os04g47190.2.MSUR7 annot-version=v7.0	Orysa_seq6626	P:GO:0009081; F:GO:0003824; P:GO:0008152; F:GO:0004084	P:GO:0008152;P:GO:0044763;F:GO:0016740;P:GO:0044710;P:GO:0009987	Y (0.949 | 1-43)	C	1	V5_BLAST_0.9SELF0.4OUT-REDO4-Cluster_169879	V5_UCLUSTfixed_0.90-Cluster_98970	-	-	-	-
pacid=24102710 transcript=LOC_Os04g10060.1 locus=LOC_Os04g10060 ID=LOC_Os04g10060.1.MSUR7 annot-version=v7.0	Orysa_seq6634	F:GO:0016829; F:GO:0000287; P:GO:0008152; F:GO:0010333	F:GO:0003824;P:GO:0008152;F:GO:0005488	Y (0.991 | 1-81)	C	1	V5_BLAST_0.9SELF0.4OUT-REDO4-Cluster_81252	V5_UCLUSTfixed_0.90-Cluster_85917	-	-	-	-
pacid=24102715 transcript=LOC_Os04g44590.1 locus=LOC_Os04g44590 ID=LOC_Os04g44590.1.MSUR7 annot-version=v7.0	Orysa_seq6637		-	Y (0.996 | 1-33)	C	1	V5_BLAST_0.9SELF0.4OUT-REDO4-Cluster_81253	V5_UCLUSTfixed_0.90-Cluster_98729	-	-	-	-
pacid=24102716 transcript=LOC_Os04g44590.2 locus=LOC_Os04g44590 ID=LOC_Os04g44590.2.MSUR7 annot-version=v7.0	Orysa_seq6638		-	Y (0.996 | 1-33)	C	1	V5_BLAST_0.9SELF0.4OUT-REDO4-Cluster_165317	V5_UCLUSTfixed_0.90-Cluster_98729	-	-	-	-
pacid=24102717 transcript=LOC_Os04g44590.3 locus=LOC_Os04g44590 ID=LOC_Os04g44590.3.MSUR7 annot-version=v7.0	Orysa_seq6639		-	Y (0.996 | 1-33)	C	1	V5_BLAST_0.9SELF0.4OUT-REDO4-Cluster_165317	V5_UCLUSTfixed_0.90-Cluster_98729	-	-	-	-
pacid=24102718 transcript=LOC_Os04g44590.4 locus=LOC_Os04g44590 ID=LOC_Os04g44590.4.MSUR7 annot-version=v7.0	Orysa_seq6640		-	Y (0.996 | 1-33)	C	1	V5_BLAST_0.9SELF0.4OUT-REDO4-Cluster_165317	V5_UCLUSTfixed_0.90-Cluster_60779	-	-	-	-
pacid=24102719 transcript=LOC_Os04g44590.5 locus=LOC_Os04g44590 ID=LOC_Os04g44590.5.MSUR7 annot-version=v7.0	Orysa_seq6641		-	Y (0.996 | 1-33)	C	1	V5_BLAST_0.9SELF0.4OUT-REDO4-Cluster_165317	V5_UCLUSTfixed_0.90-Cluster_60779	-	-	-	-
pacid=24102764 transcript=LOC_Os04g44650.1 locus=LOC_Os04g44650 ID=LOC_Os04g44650.1.MSUR7 annot-version=v7.0	Orysa_seq6665	F:GO:0051539; P:GO:0009107; F:GO:0016992; P:GO:0015979	P:GO:0006629;P:GO:0015979;P:GO:0009058;F:GO:0005488;P:GO:0044711;F:GO:0016740	Y (0.996 | 1-61)	C	1	V5_BLAST_0.9SELF0.4OUT-REDO4-Cluster_162548	V5_UCLUSTfixed_0.90-Cluster_85950	-	-	-	-
pacid=24102774 transcript=LOC_Os04g57770.1 locus=LOC_Os04g57770 ID=LOC_Os04g57770.1.MSUR7 annot-version=v7.0	Orysa_seq6673		-	Y (0.895 | 1-23)	C	1	V5_BLAST_0.9SELF0.4OUT-REDO4-Cluster_81254	V5_UCLUSTfixed_0.90-Cluster_61776	-	-	-	-
pacid=24102800 transcript=LOC_Os04g58020.1 locus=LOC_Os04g58020 ID=LOC_Os04g58020.1.MSUR7 annot-version=v7.0	Orysa_seq6691	F:GO:0003682	F:GO:0003682	Y (0.999 | 1-22)	C	1	V5_BLAST_0.9SELF0.4OUT-REDO4-Cluster_164007	V5_UCLUSTfixed_0.90-Cluster_97490	-	-	UniqueCluster_500	X
pacid=24102833 transcript=LOC_Os04g33280.1 locus=LOC_Os04g33280 ID=LOC_Os04g33280.1.MSUR7 annot-version=v7.0	Orysa_seq6708		-	Y (0.955 | 1-65)	C	1	V5_BLAST_0.9SELF0.4OUT-REDO4-Cluster_164671	V5_UCLUSTfixed_0.90-Cluster_98143	-	-	-	-
pacid=24102834 transcript=LOC_Os04g33280.2 locus=LOC_Os04g33280 ID=LOC_Os04g33280.2.MSUR7 annot-version=v7.0	Orysa_seq6709		-	Y (0.955 | 1-65)	C	1	V5_BLAST_0.9SELF0.4OUT-REDO4-Cluster_164671	V5_UCLUSTfixed_0.90-Cluster_98143	-	-	-	-
pacid=24102928 transcript=LOC_Os04g44400.1 locus=LOC_Os04g44400 ID=LOC_Os04g44400.1.MSUR7 annot-version=v7.0	Orysa_seq6779	P:GO:0006508; F:GO:0004252	P:GO:0019538;F:GO:0016787	Y (0.995 | 1-29)	C	1	V5_BLAST_0.9SELF0.4OUT-REDO4-Cluster_170658	V5_UCLUSTfixed_0.90-Cluster_98042	-	-	-	-
pacid=24102933 transcript=LOC_Os04g03210.1 locus=LOC_Os04g03210 ID=LOC_Os04g03210.1.MSUR7 annot-version=v7.0	Orysa_seq6781	F:GO:0004674; F:GO:0005524; P:GO:0006468; F:GO:0005515; F:GO:0004672; F:GO:0004713	F:GO:0000166;F:GO:0005515;P:GO:0006464;F:GO:0016301	Y (0.997 | 1-31)	C	1	V5_BLAST_0.9SELF0.4OUT-REDO4-Cluster_170555	V5_UCLUSTfixed_0.90-Cluster_27594	-	-	-	-
pacid=24102941 transcript=LOC_Os04g46970.1 locus=LOC_Os04g46970 ID=LOC_Os04g46970.1.MSUR7 annot-version=v7.0	Orysa_seq6785	F:GO:0016758; P:GO:0008152	P:GO:0008152;F:GO:0016740	Y (0.934 | 1-34)	C	1	V5_BLAST_0.9SELF0.4OUT-REDO4-Cluster_161020	V5_UCLUSTfixed_0.90-Cluster_89776	-	-	UniqueCluster_2588	X
pacid=24102959 transcript=LOC_Os04g57180.1 locus=LOC_Os04g57180 ID=LOC_Os04g57180.1.MSUR7 annot-version=v7.0	Orysa_seq6797	F:GO:0016491; P:GO:0055114; F:GO:0016706	F:GO:0003824;P:GO:0008152;P:GO:0044710	Y (0.972 | 1-49)	C	1	V5_BLAST_0.9SELF0.4OUT-REDO4-Cluster_169896	V5_UCLUSTfixed_0.90-Cluster_91675	-	-	-	-
pacid=24102972 transcript=LOC_Os04g51380.1 locus=LOC_Os04g51380 ID=LOC_Os04g51380.1.MSUR7 annot-version=v7.0	Orysa_seq6807	F:GO:0004671; P:GO:0006481; C:GO:0016021	C:GO:0016020;P:GO:0006464;F:GO:0016740	Y (0.971 | 1-52)	C	1	V5_BLAST_0.9SELF0.4OUT-REDO4-Cluster_167722	V5_UCLUSTfixed_0.90-Cluster_85748	-	-	-	-
pacid=24102974 transcript=LOC_Os04g55720.1 locus=LOC_Os04g55720 ID=LOC_Os04g55720.1.MSUR7 annot-version=v7.0	Orysa_seq6809	F:GO:0016597; P:GO:0006564; F:GO:0048037; F:GO:0004617; F:GO:0016616; P:GO:0008152; P:GO:0055114; F:GO:0051287	F:GO:0000166;F:GO:0003824;P:GO:0009058;P:GO:0044763;P:GO:0044711;P:GO:0009987	Y (0.933 | 1-44)	C	1	V5_BLAST_0.9SELF0.4OUT-REDO4-Cluster_164410	V5_UCLUSTfixed_0.90-Cluster_97894	-	-	-	-
pacid=24103018 transcript=LOC_Os04g55920.5 locus=LOC_Os04g55920 ID=LOC_Os04g55920.5.MSUR7 annot-version=v7.0	Orysa_seq6840		-	Y (0.949 | 1-59)	C	1	V5_BLAST_0.9SELF0.4OUT-REDO4-Cluster_163679	V5_UCLUSTfixed_0.90-Cluster_70800	-	UniqueCluster_1198	-	X
pacid=24103047 transcript=LOC_Os04g53400.1 locus=LOC_Os04g53400 ID=LOC_Os04g53400.1.MSUR7 annot-version=v7.0	Orysa_seq6859	F:GO:0005515	F:GO:0005515	Y (0.951 | 1-39)	C	1	V5_BLAST_0.9SELF0.4OUT-REDO4-Cluster_150786	V5_UCLUSTfixed_0.90-Cluster_85968	-	-	UniqueCluster_1519	X
pacid=24103108 transcript=LOC_Os04g53260.1 locus=LOC_Os04g53260 ID=LOC_Os04g53260.1.MSUR7 annot-version=v7.0	Orysa_seq6891		-	Y (0.928 | 1-51)	C	1	V5_BLAST_0.9SELF0.4OUT-REDO4-Cluster_81256	V5_UCLUSTfixed_0.90-Cluster_27595	-	-	-	-
pacid=24103165 transcript=LOC_Os04g53760.1 locus=LOC_Os04g53760 ID=LOC_Os04g53760.1.MSUR7 annot-version=v7.0	Orysa_seq6928	F:GO:0005524; P:GO:0007018; F:GO:0008017; F:GO:0003777	F:GO:0000166;F:GO:0005515;P:GO:0044763;P:GO:0009987;F:GO:0003774	Y (0.725 | 1-37)	C	1	V5_BLAST_0.9SELF0.4OUT-REDO4-Cluster_165760	V5_UCLUSTfixed_0.90-Cluster_99118	-	-	UniqueCluster_1522	X
pacid=24103166 transcript=LOC_Os04g53760.2 locus=LOC_Os04g53760 ID=LOC_Os04g53760.2.MSUR7 annot-version=v7.0	Orysa_seq6929	F:GO:0003777; F:GO:0008017; P:GO:0007018; F:GO:0005524	F:GO:0000166;F:GO:0005515;P:GO:0044763;P:GO:0009987;F:GO:0003774	Y (0.725 | 1-37)	C	1	V5_BLAST_0.9SELF0.4OUT-REDO4-Cluster_165760	V5_UCLUSTfixed_0.90-Cluster_99118	-	-	UniqueCluster_1522	X
pacid=24103205 transcript=LOC_Os04g37619.1 locus=LOC_Os04g37619 ID=LOC_Os04g37619.1.MSUR7 annot-version=v7.0	Orysa_seq6952	F:GO:0005515; F:GO:0016491; P:GO:0008152	F:GO:0005515;F:GO:0003824;P:GO:0008152	Y (0.781 | 1-57)	C	1	V5_BLAST_0.9SELF0.4OUT-REDO4-Cluster_160436	V5_UCLUSTfixed_0.90-Cluster_94480	-	-	-	-
pacid=24103206 transcript=LOC_Os04g37619.2 locus=LOC_Os04g37619 ID=LOC_Os04g37619.2.MSUR7 annot-version=v7.0	Orysa_seq6953	P:GO:0008152; F:GO:0016491	F:GO:0003824;P:GO:0008152	Y (0.781 | 1-57)	C	1	V5_BLAST_0.9SELF0.4OUT-REDO4-Cluster_160436	V5_UCLUSTfixed_0.90-Cluster_94480	-	-	-	-
pacid=24103217 transcript=LOC_Os04g38600.1 locus=LOC_Os04g38600 ID=LOC_Os04g38600.1.MSUR7 annot-version=v7.0	Orysa_seq6963	F:GO:0051287; P:GO:0006006; P:GO:0055114; F:GO:0016620; F:GO:0050661	F:GO:0000166;P:GO:0005975;F:GO:0003824;P:GO:0044723	Y (0.999 | 1-35)	C	1	V5_BLAST_0.9SELF0.4OUT-REDO4-Cluster_168734	V5_UCLUSTfixed_0.90-Cluster_102972	-	-	-	-
pacid=24103218 transcript=LOC_Os04g38600.2 locus=LOC_Os04g38600 ID=LOC_Os04g38600.2.MSUR7 annot-version=v7.0	Orysa_seq6964	F:GO:0016620; F:GO:0050661; F:GO:0051287; P:GO:0006006; P:GO:0055114	F:GO:0000166;P:GO:0005975;F:GO:0003824;P:GO:0044723	Y (0.999 | 1-41)	C	1	V5_BLAST_0.9SELF0.4OUT-REDO4-Cluster_168734	V5_UCLUSTfixed_0.90-Cluster_102972	-	-	-	-
pacid=24103219 transcript=LOC_Os04g38600.3 locus=LOC_Os04g38600 ID=LOC_Os04g38600.3.MSUR7 annot-version=v7.0	Orysa_seq6965	P:GO:0006006; P:GO:0055114; F:GO:0051287; F:GO:0016620; F:GO:0050661	F:GO:0000166;P:GO:0005975;F:GO:0003824;P:GO:0044723	Y (0.999 | 1-35)	C	1	V5_BLAST_0.9SELF0.4OUT-REDO4-Cluster_168734	V5_UCLUSTfixed_0.90-Cluster_102972	-	-	-	-
pacid=24103220 transcript=LOC_Os04g38600.4 locus=LOC_Os04g38600 ID=LOC_Os04g38600.4.MSUR7 annot-version=v7.0	Orysa_seq6966	F:GO:0016620; P:GO:0055114	F:GO:0003824;P:GO:0008152;P:GO:0044710	Y (0.999 | 1-35)	C	1	V5_BLAST_0.9SELF0.4OUT-REDO4-Cluster_81257	V5_UCLUSTfixed_0.90-Cluster_27596	-	-	-	-
pacid=24103222 transcript=LOC_Os04g36062.1 locus=LOC_Os04g36062 ID=LOC_Os04g36062.1.MSUR7 annot-version=v7.0	Orysa_seq6968		-	Y (1.0 | 1-41)	C	1	V5_BLAST_0.9SELF0.4OUT-REDO4-Cluster_164943	V5_UCLUSTfixed_0.90-Cluster_98387	-	-	-	-
pacid=24103236 transcript=LOC_Os04g33210.1 locus=LOC_Os04g33210 ID=LOC_Os04g33210.1.MSUR7 annot-version=v7.0	Orysa_seq6974	F:GO:0017111; F:GO:0005524; F:GO:0000166; P:GO:0019538	F:GO:0000166;P:GO:0019538;F:GO:0016787	Y (0.948 | 1-30)	C	1	V5_BLAST_0.9SELF0.4OUT-REDO4-Cluster_167942	V5_UCLUSTfixed_0.90-Cluster_102476	-	-	-	-
pacid=24103285 transcript=LOC_Os04g37430.1 locus=LOC_Os04g37430 ID=LOC_Os04g37430.1.MSUR7 annot-version=v7.0	Orysa_seq7009	F:GO:0046872; F:GO:0016702; F:GO:0005515; F:GO:0016165; F:GO:0005506; P:GO:0055114	F:GO:0005515;F:GO:0003824;P:GO:0008152;P:GO:0044710	Y (0.865 | 1-41)	C	1	V5_BLAST_0.9SELF0.4OUT-REDO4-Cluster_164328	V5_UCLUSTfixed_0.90-Cluster_97811	-	-	-	-
pacid=24103286 transcript=LOC_Os04g45910.1 locus=LOC_Os04g45910 ID=LOC_Os04g45910.1.MSUR7 annot-version=v7.0	Orysa_seq7010	F:GO:0016788	F:GO:0016787	Y (0.777 | 1-37)	C	1	V5_BLAST_0.9SELF0.4OUT-REDO4-Cluster_158453	V5_UCLUSTfixed_0.90-Cluster_92900	-	-	UniqueCluster_2501	X
pacid=24103365 transcript=LOC_Os04g24710.1 locus=LOC_Os04g24710 ID=LOC_Os04g24710.1.MSUR7 annot-version=v7.0	Orysa_seq7062		-	Y (1.0 | 1-27)	C	1	V5_BLAST_0.9SELF0.4OUT-REDO4-Cluster_159626	V5_UCLUSTfixed_0.90-Cluster_85688	-	-	-	-
pacid=24103366 transcript=LOC_Os04g42800.1 locus=LOC_Os04g42800 ID=LOC_Os04g42800.1.MSUR7 annot-version=v7.0	Orysa_seq7063		-	Y (0.996 | 1-34)	C	1	V5_BLAST_0.9SELF0.4OUT-REDO4-Cluster_170034	V5_UCLUSTfixed_0.90-Cluster_102713	-	-	-	-
pacid=24103367 transcript=LOC_Os04g42800.2 locus=LOC_Os04g42800 ID=LOC_Os04g42800.2.MSUR7 annot-version=v7.0	Orysa_seq7064		-	Y (0.996 | 1-34)	C	1	V5_BLAST_0.9SELF0.4OUT-REDO4-Cluster_170034	V5_UCLUSTfixed_0.90-Cluster_102713	-	-	-	-
pacid=24103420 transcript=LOC_Os04g41150.1 locus=LOC_Os04g41150 ID=LOC_Os04g41150.1.MSUR7 annot-version=v7.0	Orysa_seq7102		-	Y (0.99 | 1-37)	C	1	V5_BLAST_0.9SELF0.4OUT-REDO4-Cluster_167716	V5_UCLUSTfixed_0.90-Cluster_96507	-	-	-	-
pacid=24103455 transcript=LOC_Os04g36760.1 locus=LOC_Os04g36760 ID=LOC_Os04g36760.1.MSUR7 annot-version=v7.0	Orysa_seq7126		-	Y (1.0 | 1-51)	C	1	V5_BLAST_0.9SELF0.4OUT-REDO4-Cluster_163358	V5_UCLUSTfixed_0.90-Cluster_101682	-	-	-	-
pacid=24103499 transcript=LOC_Os04g58190.1 locus=LOC_Os04g58190 ID=LOC_Os04g58190.1.MSUR7 annot-version=v7.0	Orysa_seq7156	P:GO:0006355; F:GO:0003677	F:GO:0003677;P:GO:0009058;P:GO:0006139	Y (0.996 | 1-26)	C	1	V5_BLAST_0.9SELF0.4OUT-REDO4-Cluster_81258	V5_UCLUSTfixed_0.90-Cluster_85903	-	-	-	-
pacid=24103500 transcript=LOC_Os04g58190.2 locus=LOC_Os04g58190 ID=LOC_Os04g58190.2.MSUR7 annot-version=v7.0	Orysa_seq7157	F:GO:0003677; P:GO:0006355	F:GO:0003677;P:GO:0009058;P:GO:0006139	Y (0.996 | 1-26)	C	1	V5_BLAST_0.9SELF0.4OUT-REDO4-Cluster_164468	V5_UCLUSTfixed_0.90-Cluster_85903	-	-	-	-
pacid=24103501 transcript=LOC_Os04g58190.3 locus=LOC_Os04g58190 ID=LOC_Os04g58190.3.MSUR7 annot-version=v7.0	Orysa_seq7158	F:GO:0003677; P:GO:0006355	F:GO:0003677;P:GO:0009058;P:GO:0006139	Y (0.996 | 1-26)	C	1	V5_BLAST_0.9SELF0.4OUT-REDO4-Cluster_164468	V5_UCLUSTfixed_0.90-Cluster_85903	-	-	-	-
pacid=24103538 transcript=LOC_Os04g42030.1 locus=LOC_Os04g42030 ID=LOC_Os04g42030.1.MSUR7 annot-version=v7.0	Orysa_seq7185		-	Y (0.999 | 1-26)	C	1	V5_BLAST_0.9SELF0.4OUT-REDO4-Cluster_163388	V5_UCLUSTfixed_0.90-Cluster_85834	-	-	-	-
pacid=24103562 transcript=LOC_Os04g50110.1 locus=LOC_Os04g50110 ID=LOC_Os04g50110.1.MSUR7 annot-version=v7.0	Orysa_seq7200	F:GO:0000166; F:GO:0003676	F:GO:0000166;F:GO:0003676	Y (0.869 | 1-41)	C	1	V5_BLAST_0.9SELF0.4OUT-REDO4-Cluster_163524	V5_UCLUSTfixed_0.90-Cluster_85841	-	-	-	-
pacid=24103669 transcript=LOC_Os04g56400.1 locus=LOC_Os04g56400 ID=LOC_Os04g56400.1.MSUR7 annot-version=v7.0	Orysa_seq7270	P:GO:0006542; F:GO:0004356; P:GO:0006807; F:GO:0003824	F:GO:0003824;P:GO:0009058;P:GO:0044763;P:GO:0044711;P:GO:0009987	Y (0.862 | 1-52)	C	1	V5_BLAST_0.9SELF0.4OUT-REDO4-Cluster_167112	V5_UCLUSTfixed_0.90-Cluster_97527	-	-	-	-
pacid=24103670 transcript=LOC_Os04g56400.3 locus=LOC_Os04g56400 ID=LOC_Os04g56400.3.MSUR7 annot-version=v7.0	Orysa_seq7271	F:GO:0003824; P:GO:0006807; F:GO:0004356; P:GO:0006542	F:GO:0003824;P:GO:0009058;P:GO:0044763;P:GO:0044711;P:GO:0009987	Y (0.862 | 1-52)	C	1	V5_BLAST_0.9SELF0.4OUT-REDO4-Cluster_167112	V5_UCLUSTfixed_0.90-Cluster_97527	-	-	-	-
pacid=24103671 transcript=LOC_Os04g56400.4 locus=LOC_Os04g56400 ID=LOC_Os04g56400.4.MSUR7 annot-version=v7.0	Orysa_seq7272	F:GO:0003824; P:GO:0006807; F:GO:0004356; P:GO:0006542	F:GO:0003824;P:GO:0009058;P:GO:0044763;P:GO:0044711;P:GO:0009987	Y (0.862 | 1-52)	C	1	V5_BLAST_0.9SELF0.4OUT-REDO4-Cluster_167112	V5_UCLUSTfixed_0.90-Cluster_97527	-	-	-	-
pacid=24103679 transcript=LOC_Os04g12970.1 locus=LOC_Os04g12970 ID=LOC_Os04g12970.1.MSUR7 annot-version=v7.0	Orysa_seq7274	P:GO:0008152; F:GO:0016758	P:GO:0008152;F:GO:0016740	Y (0.953 | 1-40)	C	1	V5_BLAST_0.9SELF0.4OUT-REDO4-Cluster_160526	V5_UCLUSTfixed_0.90-Cluster_93889	-	-	-	-
pacid=24103687 transcript=LOC_Os04g02730.1 locus=LOC_Os04g02730 ID=LOC_Os04g02730.1.MSUR7 annot-version=v7.0	Orysa_seq7278	P:GO:0055114; F:GO:0003824; F:GO:0017150; F:GO:0046872; P:GO:0008033; F:GO:0050660	F:GO:0000166;F:GO:0003824;P:GO:0006139	Y (0.898 | 1-92)	C	1	V5_BLAST_0.9SELF0.4OUT-REDO4-Cluster_158600	V5_UCLUSTfixed_0.90-Cluster_93007	-	-	UniqueCluster_1280	X
pacid=24103860 transcript=LOC_Os04g22360.1 locus=LOC_Os04g22360 ID=LOC_Os04g22360.1.MSUR7 annot-version=v7.0	Orysa_seq7392		-	Y (0.985 | 1-33)	C	1	V5_BLAST_0.9SELF0.4OUT-REDO4-Cluster_163452	V5_UCLUSTfixed_0.90-Cluster_96883	-	-	-	-
pacid=24103862 transcript=LOC_Os04g44200.1 locus=LOC_Os04g44200 ID=LOC_Os04g44200.1.MSUR7 annot-version=v7.0	Orysa_seq7394	P:GO:0015979; F:GO:0005509; C:GO:0009654; C:GO:0009523; C:GO:0019898	C:GO:0016020;P:GO:0015979;F:GO:0005488;C:GO:0009579	Y (0.995 | 1-38)	C	1	V5_BLAST_0.9SELF0.4OUT-REDO4-Cluster_170768	V5_UCLUSTfixed_0.90-Cluster_85947	-	-	-	-
pacid=24103866 transcript=LOC_Os04g43420.1 locus=LOC_Os04g43420 ID=LOC_Os04g43420.1.MSUR7 annot-version=v7.0	Orysa_seq7396	F:GO:0051082; F:GO:0031072	F:GO:0005515	Y (0.999 | 1-37)	C	1	V5_BLAST_0.9SELF0.4OUT-REDO4-Cluster_169346	V5_UCLUSTfixed_0.90-Cluster_97315	-	-	-	-
pacid=24103889 transcript=LOC_Os04g58410.1 locus=LOC_Os04g58410 ID=LOC_Os04g58410.1.MSUR7 annot-version=v7.0	Orysa_seq7414	F:GO:0005524; F:GO:0030983; P:GO:0006298; P:GO:0045910; F:GO:0016887	F:GO:0000166;F:GO:0003677;P:GO:0006259;P:GO:0006950;F:GO:0016787	Y (0.913 | 1-46)	C	1	V5_BLAST_0.9SELF0.4OUT-REDO4-Cluster_152367	V5_UCLUSTfixed_0.90-Cluster_87926	-	-	-	-
pacid=24103890 transcript=LOC_Os04g58410.2 locus=LOC_Os04g58410 ID=LOC_Os04g58410.2.MSUR7 annot-version=v7.0	Orysa_seq7415	F:GO:0030983; P:GO:0006298; F:GO:0005524; P:GO:0045910; F:GO:0016887	F:GO:0000166;F:GO:0003677;P:GO:0006259;P:GO:0006950;F:GO:0016787	Y (0.913 | 1-46)	C	1	V5_BLAST_0.9SELF0.4OUT-REDO4-Cluster_152367	V5_UCLUSTfixed_0.90-Cluster_87926	-	-	-	-
pacid=24103891 transcript=LOC_Os04g58410.3 locus=LOC_Os04g58410 ID=LOC_Os04g58410.3.MSUR7 annot-version=v7.0	Orysa_seq7416		-	Y (0.913 | 1-46)	C	1	V5_BLAST_0.9SELF0.4OUT-REDO4-Cluster_81261	V5_UCLUSTfixed_0.90-Cluster_87926	-	-	-	-
pacid=24103910 transcript=LOC_Os04g38750.1 locus=LOC_Os04g38750 ID=LOC_Os04g38750.1.MSUR7 annot-version=v7.0	Orysa_seq7432	C:GO:0005840; F:GO:0003735; P:GO:0006412	F:GO:0005198;C:GO:0005840;P:GO:0006412	Y (1.0 | 1-41)	C	1	V5_BLAST_0.9SELF0.4OUT-REDO4-Cluster_167142	V5_UCLUSTfixed_0.90-Cluster_96329	-	-	-	-
pacid=24103914 transcript=LOC_Os04g08590.1 locus=LOC_Os04g08590 ID=LOC_Os04g08590.1.MSUR7 annot-version=v7.0	Orysa_seq7436		-	Y (0.899 | 1-32)	C	1	V5_BLAST_0.9SELF0.4OUT-REDO4-Cluster_81262	V5_UCLUSTfixed_0.90-Cluster_27597	-	-	-	-
pacid=24103918 transcript=LOC_Os04g24160.1 locus=LOC_Os04g24160 ID=LOC_Os04g24160.1.MSUR7 annot-version=v7.0	Orysa_seq7439		-	Y (0.999 | 1-81)	C	1	V5_BLAST_0.9SELF0.4OUT-REDO4-Cluster_81263	V5_UCLUSTfixed_0.90-Cluster_61086	-	-	-	-
pacid=24103956 transcript=LOC_Os04g38850.1 locus=LOC_Os04g38850 ID=LOC_Os04g38850.1.MSUR7 annot-version=v7.0	Orysa_seq7465		-	Y (0.999 | 1-56)	C	1	V5_BLAST_0.9SELF0.4OUT-REDO4-Cluster_162376	V5_UCLUSTfixed_0.90-Cluster_95789	-	-	-	-
pacid=24103990 transcript=LOC_Os04g20990.1 locus=LOC_Os04g20990 ID=LOC_Os04g20990.1.MSUR7 annot-version=v7.0	Orysa_seq7489	P:GO:0055114; F:GO:0003824; F:GO:0050660; P:GO:0008033; F:GO:0017150	F:GO:0000166;F:GO:0003824;P:GO:0006139	Y (0.909 | 1-49)	C	1	V5_BLAST_0.9SELF0.4OUT-REDO4-Cluster_165042	V5_UCLUSTfixed_0.90-Cluster_98484	-	-	-	-
pacid=24104004 transcript=LOC_Os04g09900.1 locus=LOC_Os04g09900 ID=LOC_Os04g09900.1.MSUR7 annot-version=v7.0	Orysa_seq7497	F:GO:0010333; F:GO:0016829; F:GO:0000287; P:GO:0008152	F:GO:0003824;P:GO:0008152;F:GO:0005488	Y (0.98 | 1-52)	C	1	V5_BLAST_0.9SELF0.4OUT-REDO4-Cluster_165835	V5_UCLUSTfixed_0.90-Cluster_84977	-	-	-	-
pacid=24104006 transcript=LOC_Os04g09900.3 locus=LOC_Os04g09900 ID=LOC_Os04g09900.3.MSUR7 annot-version=v7.0	Orysa_seq7499	F:GO:0010333; F:GO:0000287; P:GO:0008152; F:GO:0016829	F:GO:0003824;P:GO:0008152;F:GO:0005488	Y (0.966 | 1-45)	C	1	V5_BLAST_0.9SELF0.4OUT-REDO4-Cluster_165835	V5_UCLUSTfixed_0.90-Cluster_27598	-	-	-	-
pacid=24104023 transcript=LOC_Os04g36840.1 locus=LOC_Os04g36840 ID=LOC_Os04g36840.1.MSUR7 annot-version=v7.0	Orysa_seq7511	F:GO:0005515	F:GO:0005515	Y (0.987 | 1-52)	C	1	V5_BLAST_0.9SELF0.4OUT-REDO4-Cluster_154836	V5_UCLUSTfixed_0.90-Cluster_89691	-	-	UniqueCluster_1999	X
pacid=24104045 transcript=LOC_Os04g48880.1 locus=LOC_Os04g48880 ID=LOC_Os04g48880.1.MSUR7 annot-version=v7.0	Orysa_seq7525	F:GO:0005506; P:GO:0055114; F:GO:0016491; P:GO:0006633	F:GO:0003824;P:GO:0006629;P:GO:0009058;P:GO:0044763;F:GO:0005488;P:GO:0044711;P:GO:0009987	Y (0.999 | 1-51)	C	1	V5_BLAST_0.9SELF0.4OUT-REDO4-Cluster_163468	V5_UCLUSTfixed_0.90-Cluster_96903	-	-	-	-
pacid=24104059 transcript=LOC_Os04g53300.1 locus=LOC_Os04g53300 ID=LOC_Os04g53300.1.MSUR7 annot-version=v7.0	Orysa_seq7538	F:GO:0016491; P:GO:0055114; P:GO:0008152; F:GO:0004097	F:GO:0003824;P:GO:0008152;P:GO:0044710	Y (0.814 | 1-45)	C	1	V5_BLAST_0.9SELF0.4OUT-REDO4-Cluster_167018	V5_UCLUSTfixed_0.90-Cluster_100222	-	-	-	-
pacid=24104101 transcript=LOC_Os04g38410.1 locus=LOC_Os04g38410 ID=LOC_Os04g38410.1.MSUR7 annot-version=v7.0	Orysa_seq7570	P:GO:0009765; C:GO:0016020	P:GO:0006091;C:GO:0016020;P:GO:0015979	Y (0.994 | 1-51)	C	1	V5_BLAST_0.9SELF0.4OUT-REDO4-Cluster_162700	V5_UCLUSTfixed_0.90-Cluster_96127	-	-	-	-
pacid=24104112 transcript=LOC_Os04g14204.1 locus=LOC_Os04g14204 ID=LOC_Os04g14204.1.MSUR7 annot-version=v7.0	Orysa_seq7579		-	Y (1.0 | 1-51)	C	1	V5_BLAST_0.9SELF0.4OUT-REDO4-Cluster_81266	V5_UCLUSTfixed_0.90-Cluster_60780	-	-	-	-
pacid=24104113 transcript=LOC_Os04g14204.2 locus=LOC_Os04g14204 ID=LOC_Os04g14204.2.MSUR7 annot-version=v7.0	Orysa_seq7580		-	Y (1.0 | 1-51)	C	1	V5_BLAST_0.9SELF0.4OUT-REDO4-Cluster_81267	V5_UCLUSTfixed_0.90-Cluster_60780	-	-	-	-
pacid=24104114 transcript=LOC_Os04g14204.3 locus=LOC_Os04g14204 ID=LOC_Os04g14204.3.MSUR7 annot-version=v7.0	Orysa_seq7581		-	Y (1.0 | 1-51)	C	1	V5_BLAST_0.9SELF0.4OUT-REDO4-Cluster_81267	V5_UCLUSTfixed_0.90-Cluster_60780	-	-	-	-
pacid=24104115 transcript=LOC_Os04g37460.1 locus=LOC_Os04g37460 ID=LOC_Os04g37460.1.MSUR7 annot-version=v7.0	Orysa_seq7582	F:GO:0030170; F:GO:0004351; F:GO:0003824; P:GO:0006536; P:GO:0019752; F:GO:0016831	F:GO:0003824;P:GO:0008152;P:GO:0044763;F:GO:0005488;P:GO:0044710;P:GO:0009987	Y (0.989 | 1-32)	C	1	V5_BLAST_0.9SELF0.4OUT-REDO4-Cluster_163705	V5_UCLUSTfixed_0.90-Cluster_97158	-	-	-	-
pacid=24104148 transcript=LOC_Os04g53340.1 locus=LOC_Os04g53340 ID=LOC_Os04g53340.1.MSUR7 annot-version=v7.0	Orysa_seq7603		-	Y (0.975 | 1-59)	C	1	V5_BLAST_0.9SELF0.4OUT-REDO4-Cluster_134595	V5_UCLUSTfixed_0.90-Cluster_76127	-	-	-	-
pacid=24104193 transcript=LOC_Os04g31960.1 locus=LOC_Os04g31960 ID=LOC_Os04g31960.1.MSUR7 annot-version=v7.0	Orysa_seq7632	F:GO:0000287; F:GO:0003824; F:GO:0030976	F:GO:0003824;F:GO:0005488	Y (0.978 | 1-52)	C	1	V5_BLAST_0.9SELF0.4OUT-REDO4-Cluster_81269	V5_UCLUSTfixed_0.90-Cluster_98818	-	-	-	-
pacid=24104227 transcript=LOC_Os04g18810.1 locus=LOC_Os04g18810 ID=LOC_Os04g18810.1.MSUR7 annot-version=v7.0	Orysa_seq7652		-	Y (0.995 | 1-29)	C	1	V5_BLAST_0.9SELF0.4OUT-REDO4-Cluster_81270	V5_UCLUSTfixed_0.90-Cluster_27599	-	-	-	-
pacid=24104259 transcript=LOC_Os04g44830.1 locus=LOC_Os04g44830 ID=LOC_Os04g44830.1.MSUR7 annot-version=v7.0	Orysa_seq7678	P:GO:0045454; P:GO:0006662; F:GO:0015035	P:GO:0019725;F:GO:0003824;P:GO:0008152;P:GO:0044710	Y (0.999 | 1-41)	C	1	V5_BLAST_0.9SELF0.4OUT-REDO4-Cluster_165966	V5_UCLUSTfixed_0.90-Cluster_96817	-	-	-	-
pacid=24104278 transcript=LOC_Os04g36800.1 locus=LOC_Os04g36800 ID=LOC_Os04g36800.1.MSUR7 annot-version=v7.0	Orysa_seq7691	F:GO:0016747; P:GO:0008152; F:GO:0003824; P:GO:0006633	P:GO:0006629;P:GO:0009058;P:GO:0044763;F:GO:0016740;P:GO:0044711;P:GO:0009987	Y (0.999 | 1-41)	C	1	V5_BLAST_0.9SELF0.4OUT-REDO4-Cluster_170450	V5_UCLUSTfixed_0.90-Cluster_96919	-	-	-	-
pacid=24104279 transcript=LOC_Os04g36800.2 locus=LOC_Os04g36800 ID=LOC_Os04g36800.2.MSUR7 annot-version=v7.0	Orysa_seq7692	F:GO:0016747; F:GO:0003824; P:GO:0008152; P:GO:0006633	P:GO:0006629;P:GO:0009058;P:GO:0044763;F:GO:0016740;P:GO:0044711;P:GO:0009987	Y (0.999 | 1-41)	C	1	V5_BLAST_0.9SELF0.4OUT-REDO4-Cluster_170450	V5_UCLUSTfixed_0.90-Cluster_96919	-	-	-	-
pacid=24104290 transcript=LOC_Os04g44260.1 locus=LOC_Os04g44260 ID=LOC_Os04g44260.1.MSUR7 annot-version=v7.0	Orysa_seq7702	F:GO:0016491; P:GO:0055114	F:GO:0003824;P:GO:0008152;P:GO:0044710	Y (0.999 | 1-26)	C	1	V5_BLAST_0.9SELF0.4OUT-REDO4-Cluster_81271	V5_UCLUSTfixed_0.90-Cluster_27600	-	-	-	-
pacid=24104340 transcript=LOC_Os04g32560.1 locus=LOC_Os04g32560 ID=LOC_Os04g32560.1.MSUR7 annot-version=v7.0	Orysa_seq7737	F:GO:0005515; P:GO:0019538; F:GO:0005524; F:GO:0000166; F:GO:0017111	F:GO:0000166;P:GO:0019538;F:GO:0005515;F:GO:0016787	Y (0.993 | 1-55)	C	1	V5_BLAST_0.9SELF0.4OUT-REDO4-Cluster_157049	V5_UCLUSTfixed_0.90-Cluster_102476	-	-	-	-
pacid=24104341 transcript=LOC_Os04g32560.2 locus=LOC_Os04g32560 ID=LOC_Os04g32560.2.MSUR7 annot-version=v7.0	Orysa_seq7738	F:GO:0000166; F:GO:0005524; F:GO:0017111; F:GO:0005515; P:GO:0019538	F:GO:0000166;P:GO:0019538;F:GO:0005515;F:GO:0016787	Y (0.993 | 1-55)	C	1	V5_BLAST_0.9SELF0.4OUT-REDO4-Cluster_157049	V5_UCLUSTfixed_0.90-Cluster_102476	-	-	-	-
pacid=24104361 transcript=LOC_Os04g57920.1 locus=LOC_Os04g57920 ID=LOC_Os04g57920.1.MSUR7 annot-version=v7.0	Orysa_seq7756	F:GO:0005515	F:GO:0005515	Y (0.965 | 1-25)	C	1	V5_BLAST_0.9SELF0.4OUT-REDO4-Cluster_168566	V5_UCLUSTfixed_0.90-Cluster_101481	-	-	-	-
pacid=24104397 transcript=LOC_Os04g30600.1 locus=LOC_Os04g30600 ID=LOC_Os04g30600.1.MSUR7 annot-version=v7.0	Orysa_seq7777	F:GO:0016747	F:GO:0016740	Y (1.0 | 1-33)	C	1	V5_BLAST_0.9SELF0.4OUT-REDO4-Cluster_81272	V5_UCLUSTfixed_0.90-Cluster_27601	-	-	-	-
pacid=24104399 transcript=LOC_Os04g33490.1 locus=LOC_Os04g33490 ID=LOC_Os04g33490.1.MSUR7 annot-version=v7.0	Orysa_seq7778		-	Y (0.948 | 1-41)	C	1	V5_BLAST_0.9SELF0.4OUT-REDO4-Cluster_134744	V5_UCLUSTfixed_0.90-Cluster_97484	-	-	-	-
pacid=24104430 transcript=LOC_Os04g57880.1 locus=LOC_Os04g57880 ID=LOC_Os04g57880.1.MSUR7 annot-version=v7.0	Orysa_seq7797		-	Y (0.999 | 1-30)	C	1	V5_BLAST_0.9SELF0.4OUT-REDO4-Cluster_162535	V5_UCLUSTfixed_0.90-Cluster_85877	-	-	-	-
pacid=24104435 transcript=LOC_Os04g35390.1 locus=LOC_Os04g35390 ID=LOC_Os04g35390.1.MSUR7 annot-version=v7.0	Orysa_seq7800		-	Y (0.968 | 1-37)	C	1	V5_BLAST_0.9SELF0.4OUT-REDO4-Cluster_150765	V5_UCLUSTfixed_0.90-Cluster_85940	-	-	-	-
pacid=24104438 transcript=LOC_Os04g33060.1 locus=LOC_Os04g33060 ID=LOC_Os04g33060.1.MSUR7 annot-version=v7.0	Orysa_seq7803	F:GO:0050662; F:GO:0003824; P:GO:0044237	F:GO:0003824;P:GO:0008152;F:GO:0005488;P:GO:0009987	Y (0.998 | 1-56)	C	1	V5_BLAST_0.9SELF0.4OUT-REDO4-Cluster_166097	V5_UCLUSTfixed_0.90-Cluster_99236	-	-	-	-
pacid=24104451 transcript=LOC_Os04g59610.1 locus=LOC_Os04g59610 ID=LOC_Os04g59610.1.MSUR7 annot-version=v7.0	Orysa_seq7814		-	Y (0.991 | 1-40)	C	1	V5_BLAST_0.9SELF0.4OUT-REDO4-Cluster_81273	V5_UCLUSTfixed_0.90-Cluster_60781	-	-	-	-
pacid=24104452 transcript=LOC_Os04g59610.2 locus=LOC_Os04g59610 ID=LOC_Os04g59610.2.MSUR7 annot-version=v7.0	Orysa_seq7815		-	Y (0.991 | 1-40)	C	1	V5_BLAST_0.9SELF0.4OUT-REDO4-Cluster_165559	V5_UCLUSTfixed_0.90-Cluster_60781	-	-	-	-
pacid=24104453 transcript=LOC_Os04g59610.3 locus=LOC_Os04g59610 ID=LOC_Os04g59610.3.MSUR7 annot-version=v7.0	Orysa_seq7816		-	Y (0.991 | 1-40)	C	1	V5_BLAST_0.9SELF0.4OUT-REDO4-Cluster_81274	V5_UCLUSTfixed_0.90-Cluster_60781	-	-	-	-
pacid=24104563 transcript=LOC_Os04g57500.1 locus=LOC_Os04g57500 ID=LOC_Os04g57500.1.MSUR7 annot-version=v7.0	Orysa_seq7888	C:GO:0016020; F:GO:0016772	C:GO:0016020;F:GO:0016740	Y (0.984 | 1-35)	C	1	V5_BLAST_0.9SELF0.4OUT-REDO4-Cluster_162783	V5_UCLUSTfixed_0.90-Cluster_96205	-	-	-	-
pacid=24104582 transcript=LOC_Os04g46710.1 locus=LOC_Os04g46710 ID=LOC_Os04g46710.1.MSUR7 annot-version=v7.0	Orysa_seq7901		-	Y (0.977 | 1-36)	C	1	V5_BLAST_0.9SELF0.4OUT-REDO4-Cluster_162380	V5_UCLUSTfixed_0.90-Cluster_87794	-	-	-	-
pacid=24104612 transcript=LOC_Os04g41900.1 locus=LOC_Os04g41900 ID=LOC_Os04g41900.1.MSUR7 annot-version=v7.0	Orysa_seq7925		-	Y (0.936 | 1-30)	C	1	V5_BLAST_0.9SELF0.4OUT-REDO4-Cluster_162069	V5_UCLUSTfixed_0.90-Cluster_95582	-	-	-	-
pacid=24104615 transcript=LOC_Os04g54790.1 locus=LOC_Os04g54790 ID=LOC_Os04g54790.1.MSUR7 annot-version=v7.0	Orysa_seq7927	P:GO:0006468; F:GO:0005524; F:GO:0004672	F:GO:0000166;P:GO:0006464;F:GO:0016301	Y (0.998 | 1-51)	C	1	V5_BLAST_0.9SELF0.4OUT-REDO4-Cluster_163360	V5_UCLUSTfixed_0.90-Cluster_96783	-	-	-	-
pacid=24104678 transcript=LOC_Os04g52030.1 locus=LOC_Os04g52030 ID=LOC_Os04g52030.1.MSUR7 annot-version=v7.0	Orysa_seq7976		-	Y (0.894 | 1-51)	C	1	V5_BLAST_0.9SELF0.4OUT-REDO4-Cluster_81276	V5_UCLUSTfixed_0.90-Cluster_27602	-	-	-	-
pacid=24104699 transcript=LOC_Os04g39140.1 locus=LOC_Os04g39140 ID=LOC_Os04g39140.1.MSUR7 annot-version=v7.0	Orysa_seq7991	F:GO:0008080	F:GO:0016740	Y (0.991 | 1-50)	C	1	V5_BLAST_0.9SELF0.4OUT-REDO4-Cluster_167195	V5_UCLUSTfixed_0.90-Cluster_85822	-	-	-	-
pacid=24104725 transcript=LOC_Os04g35760.1 locus=LOC_Os04g35760 ID=LOC_Os04g35760.1.MSUR7 annot-version=v7.0	Orysa_seq8004		-	Y (0.971 | 1-69)	C	1	V5_BLAST_0.9SELF0.4OUT-REDO4-Cluster_163317	V5_UCLUSTfixed_0.90-Cluster_96748	-	-	-	-
pacid=24104735 transcript=LOC_Os04g39270.1 locus=LOC_Os04g39270 ID=LOC_Os04g39270.1.MSUR7 annot-version=v7.0	Orysa_seq8010	P:GO:0006568; F:GO:0004425; F:GO:0003824	F:GO:0003824;P:GO:0008152;P:GO:0044763;P:GO:0044710;P:GO:0009987	Y (0.934 | 1-41)	C	1	V5_BLAST_0.9SELF0.4OUT-REDO4-Cluster_163138	V5_UCLUSTfixed_0.90-Cluster_96118	-	-	-	-
pacid=24104760 transcript=LOC_Os04g09920.1 locus=LOC_Os04g09920 ID=LOC_Os04g09920.1.MSUR7 annot-version=v7.0	Orysa_seq8021	F:GO:0020037; P:GO:0055114; F:GO:0005506; F:GO:0016705	F:GO:0003824;P:GO:0008152;F:GO:0005488;P:GO:0044710	Y (0.91 | 1-40)	C	1	V5_BLAST_0.9SELF0.4OUT-REDO4-Cluster_81278	V5_UCLUSTfixed_0.90-Cluster_89812	-	-	-	-
pacid=24104770 transcript=LOC_Os04g57320.1 locus=LOC_Os04g57320 ID=LOC_Os04g57320.1.MSUR7 annot-version=v7.0	Orysa_seq8028	P:GO:0055114; F:GO:0009916	F:GO:0003824;P:GO:0008152;P:GO:0044710	Y (0.993 | 1-39)	C	1	V5_BLAST_0.9SELF0.4OUT-REDO4-Cluster_164496	V5_UCLUSTfixed_0.90-Cluster_97974	-	-	-	-
pacid=24104773 transcript=LOC_Os04g01540.1 locus=LOC_Os04g01540 ID=LOC_Os04g01540.1.MSUR7 annot-version=v7.0	Orysa_seq8031		-	Y (1.0 | 1-41)	C	1	V5_BLAST_0.9SELF0.4OUT-REDO4-Cluster_168619	V5_UCLUSTfixed_0.90-Cluster_97964	-	-	-	-
pacid=24104790 transcript=LOC_Os04g46140.1 locus=LOC_Os04g46140 ID=LOC_Os04g46140.1.MSUR7 annot-version=v7.0	Orysa_seq8042	F:GO:0016747	F:GO:0016740	Y (0.947 | 1-52)	C	1	V5_BLAST_0.9SELF0.4OUT-REDO4-Cluster_150731	V5_UCLUSTfixed_0.90-Cluster_85884	-	-	-	-
pacid=24104840 transcript=LOC_Os04g46460.1 locus=LOC_Os04g46460 ID=LOC_Os04g46460.1.MSUR7 annot-version=v7.0	Orysa_seq8079	F:GO:0003991; P:GO:0006561; F:GO:0004349; C:GO:0005737; P:GO:0006526	C:GO:0005737;P:GO:0009058;P:GO:0044711;F:GO:0016301	Y (0.999 | 1-41)	C	1	V5_BLAST_0.9SELF0.4OUT-REDO4-Cluster_164524	V5_UCLUSTfixed_0.90-Cluster_97112	-	-	-	-
pacid=24104841 transcript=LOC_Os04g46460.2 locus=LOC_Os04g46460 ID=LOC_Os04g46460.2.MSUR7 annot-version=v7.0	Orysa_seq8080	C:GO:0005737; P:GO:0006526; F:GO:0004349; P:GO:0006561; F:GO:0003991	C:GO:0005737;P:GO:0009058;P:GO:0044711;F:GO:0016301	Y (0.999 | 1-41)	C	1	V5_BLAST_0.9SELF0.4OUT-REDO4-Cluster_164524	V5_UCLUSTfixed_0.90-Cluster_97112	-	-	-	-
pacid=24104857 transcript=LOC_Os04g51390.1 locus=LOC_Os04g51390 ID=LOC_Os04g51390.1.MSUR7 annot-version=v7.0	Orysa_seq8091	F:GO:0003824; F:GO:0030246; F:GO:0016853; P:GO:0005975	P:GO:0005975;F:GO:0003824;F:GO:0030246	Y (0.837 | 1-36)	C	1	V5_BLAST_0.9SELF0.4OUT-REDO4-Cluster_158334	V5_UCLUSTfixed_0.90-Cluster_102119	-	-	-	-
pacid=24104858 transcript=LOC_Os04g51390.2 locus=LOC_Os04g51390 ID=LOC_Os04g51390.2.MSUR7 annot-version=v7.0	Orysa_seq8092	F:GO:0016853; F:GO:0030246; F:GO:0003824; P:GO:0005975	P:GO:0005975;F:GO:0003824;F:GO:0030246	Y (0.837 | 1-36)	C	1	V5_BLAST_0.9SELF0.4OUT-REDO4-Cluster_158334	V5_UCLUSTfixed_0.90-Cluster_102119	-	-	-	-
pacid=24104866 transcript=LOC_Os04g39190.1 locus=LOC_Os04g39190 ID=LOC_Os04g39190.1.MSUR7 annot-version=v7.0	Orysa_seq8099	F:GO:0005524; F:GO:0008270; F:GO:0000166; F:GO:0017111; F:GO:0004222; C:GO:0016021	F:GO:0000166;C:GO:0016020;F:GO:0016787	Y (0.927 | 1-58)	C	1	V5_BLAST_0.9SELF0.4OUT-REDO4-Cluster_169777	V5_UCLUSTfixed_0.90-Cluster_91288	-	-	-	-
pacid=24104952 transcript=LOC_Os04g53350.1 locus=LOC_Os04g53350 ID=LOC_Os04g53350.1.MSUR7 annot-version=v7.0	Orysa_seq8169		-	Y (0.989 | 1-29)	C	1	V5_BLAST_0.9SELF0.4OUT-REDO4-Cluster_163419	V5_UCLUSTfixed_0.90-Cluster_96843	-	-	-	-
pacid=24105033 transcript=LOC_Os04g43350.1 locus=LOC_Os04g43350 ID=LOC_Os04g43350.1.MSUR7 annot-version=v7.0	Orysa_seq8228		-	Y (0.972 | 1-45)	C	1	V5_BLAST_0.9SELF0.4OUT-REDO4-Cluster_164093	V5_UCLUSTfixed_0.90-Cluster_85953	-	-	-	-
pacid=24105035 transcript=LOC_Os04g58780.1 locus=LOC_Os04g58780 ID=LOC_Os04g58780.1.MSUR7 annot-version=v7.0	Orysa_seq8230	F:GO:0005515; F:GO:0003676; F:GO:0000166	F:GO:0003676;F:GO:0000166;F:GO:0005515	Y (0.996 | 1-38)	C	1	V5_BLAST_0.9SELF0.4OUT-REDO4-Cluster_162790	V5_UCLUSTfixed_0.90-Cluster_96210	-	-	-	-
pacid=24105070 transcript=LOC_Os04g08764.1 locus=LOC_Os04g08764 ID=LOC_Os04g08764.1.MSUR7 annot-version=v7.0	Orysa_seq8256		-	Y (0.997 | 1-29)	C	1	V5_BLAST_0.9SELF0.4OUT-REDO4-Cluster_159473	V5_UCLUSTfixed_0.90-Cluster_93721	-	-	-	-
pacid=24105086 transcript=LOC_Os04g42580.1 locus=LOC_Os04g42580 ID=LOC_Os04g42580.1.MSUR7 annot-version=v7.0	Orysa_seq8267	P:GO:0008152; F:GO:0003824	F:GO:0003824;P:GO:0008152	Y (0.998 | 1-51)	C	1	V5_BLAST_0.9SELF0.4OUT-REDO4-Cluster_164639	V5_UCLUSTfixed_0.90-Cluster_97333	-	-	-	-
pacid=24105125 transcript=LOC_Os04g56939.1 locus=LOC_Os04g56939 ID=LOC_Os04g56939.1.MSUR7 annot-version=v7.0	Orysa_seq8297		-	Y (0.916 | 1-21)	C	1	V5_BLAST_0.9SELF0.4OUT-REDO4-Cluster_81279	V5_UCLUSTfixed_0.90-Cluster_60784	-	-	-	-
pacid=24105184 transcript=LOC_Os04g46360.1 locus=LOC_Os04g46360 ID=LOC_Os04g46360.1.MSUR7 annot-version=v7.0	Orysa_seq8336		-	Y (1.0 | 1-51)	C	1	V5_BLAST_0.9SELF0.4OUT-REDO4-Cluster_81280	V5_UCLUSTfixed_0.90-Cluster_60785	-	-	-	-
pacid=24105235 transcript=LOC_Os04g54630.1 locus=LOC_Os04g54630 ID=LOC_Os04g54630.1.MSUR7 annot-version=v7.0	Orysa_seq8373		-	Y (0.865 | 1-51)	C	1	V5_BLAST_0.9SELF0.4OUT-REDO4-Cluster_164124	V5_UCLUSTfixed_0.90-Cluster_97615	-	-	-	-
pacid=24105261 transcript=LOC_Os04g46960.4 locus=LOC_Os04g46960 ID=LOC_Os04g46960.4.MSUR7 annot-version=v7.0	Orysa_seq8393		-	Y (0.976 | 1-85)	C	1	V5_BLAST_0.9SELF0.4OUT-REDO4-Cluster_160127	V5_UCLUSTfixed_0.90-Cluster_27603	-	-	-	-
pacid=24105274 transcript=LOC_Os04g35020.1 locus=LOC_Os04g35020 ID=LOC_Os04g35020.1.MSUR7 annot-version=v7.0	Orysa_seq8399	F:GO:0016760; C:GO:0016020; P:GO:0030244	P:GO:0005975;C:GO:0016020;P:GO:0009058;P:GO:0044763;F:GO:0016740;P:GO:0044711;P:GO:0009987;P:GO:0044723	Y (0.808 | 1-48)	C	1	V5_BLAST_0.9SELF0.4OUT-REDO4-Cluster_167585	V5_UCLUSTfixed_0.90-Cluster_100719	-	-	UniqueCluster_3055	X
pacid=24105277 transcript=LOC_Os04g42174.1 locus=LOC_Os04g42174 ID=LOC_Os04g42174.1.MSUR7 annot-version=v7.0	Orysa_seq8401		-	Y (0.968 | 1-62)	C	1	V5_BLAST_0.9SELF0.4OUT-REDO4-Cluster_81281	V5_UCLUSTfixed_0.90-Cluster_60786	-	-	-	-
pacid=24105278 transcript=LOC_Os04g42174.2 locus=LOC_Os04g42174 ID=LOC_Os04g42174.2.MSUR7 annot-version=v7.0	Orysa_seq8402		-	Y (0.968 | 1-62)	C	1	V5_BLAST_0.9SELF0.4OUT-REDO4-Cluster_81281	V5_UCLUSTfixed_0.90-Cluster_60786	-	-	-	-
pacid=24105332 transcript=LOC_Os04g19740.1 locus=LOC_Os04g19740 ID=LOC_Os04g19740.1.MSUR7 annot-version=v7.0	Orysa_seq8440	F:GO:0004802; F:GO:0003824; P:GO:0008152	P:GO:0008152;F:GO:0016740	Y (0.999 | 1-35)	C	1	V5_BLAST_0.9SELF0.4OUT-REDO4-Cluster_168210	V5_UCLUSTfixed_0.90-Cluster_101187	-	-	-	-
pacid=24105361 transcript=LOC_Os04g08650.1 locus=LOC_Os04g08650 ID=LOC_Os04g08650.1.MSUR7 annot-version=v7.0	Orysa_seq8458		-	Y (0.997 | 1-29)	C	1	V5_BLAST_0.9SELF0.4OUT-REDO4-Cluster_81283	V5_UCLUSTfixed_0.90-Cluster_60788	-	-	-	-
pacid=24105363 transcript=LOC_Os04g53310.1 locus=LOC_Os04g53310 ID=LOC_Os04g53310.1.MSUR7 annot-version=v7.0	Orysa_seq8459	F:GO:2001070; P:GO:0009058; F:GO:0009011; P:GO:0009250	P:GO:0005975;P:GO:0009058;P:GO:0044763;F:GO:0030246;F:GO:0016740;P:GO:0044711;P:GO:0009987;P:GO:0044723	Y (0.998 | 1-40)	C	1	V5_BLAST_0.9SELF0.4OUT-REDO4-Cluster_162619	V5_UCLUSTfixed_0.90-Cluster_87847	-	-	-	-
pacid=24105426 transcript=LOC_Os04g51310.1 locus=LOC_Os04g51310 ID=LOC_Os04g51310.1.MSUR7 annot-version=v7.0	Orysa_seq8508	F:GO:0019808; P:GO:0015846; C:GO:0042597	C:GO:0005623;F:GO:0005488;P:GO:0044765;P:GO:0006810	Y (0.988 | 1-31)	C	1	V5_BLAST_0.9SELF0.4OUT-REDO4-Cluster_165791	V5_UCLUSTfixed_0.90-Cluster_99143	-	-	-	-
pacid=24105435 transcript=LOC_Os04g51792.1 locus=LOC_Os04g51792 ID=LOC_Os04g51792.1.MSUR7 annot-version=v7.0	Orysa_seq8512	C:GO:0009507; F:GO:0005198	F:GO:0005198;C:GO:0009536	Y (1.0 | 1-39)	C	1	V5_BLAST_0.9SELF0.4OUT-REDO4-Cluster_163656	V5_UCLUSTfixed_0.90-Cluster_97107	-	-	-	-
pacid=24105464 transcript=LOC_Os04g46570.3 locus=LOC_Os04g46570 ID=LOC_Os04g46570.3.MSUR7 annot-version=v7.0	Orysa_seq8532		-	Y (0.925 | 1-49)	C	1	V5_BLAST_0.9SELF0.4OUT-REDO4-Cluster_81287	V5_UCLUSTfixed_0.90-Cluster_27606	-	-	-	-
pacid=24105478 transcript=LOC_Os04g49540.1 locus=LOC_Os04g49540 ID=LOC_Os04g49540.1.MSUR7 annot-version=v7.0	Orysa_seq8545		-	Y (0.993 | 1-24)	C	1	V5_BLAST_0.9SELF0.4OUT-REDO4-Cluster_168584	V5_UCLUSTfixed_0.90-Cluster_85890	-	-	-	-
pacid=24105511 transcript=LOC_Os04g50860.1 locus=LOC_Os04g50860 ID=LOC_Os04g50860.1.MSUR7 annot-version=v7.0	Orysa_seq8568		-	Y (0.965 | 1-69)	C	1	V5_BLAST_0.9SELF0.4OUT-REDO4-Cluster_163527	V5_UCLUSTfixed_0.90-Cluster_101477	-	-	-	-
pacid=24105520 transcript=LOC_Os04g57930.1 locus=LOC_Os04g57930 ID=LOC_Os04g57930.1.MSUR7 annot-version=v7.0	Orysa_seq8576	P:GO:0045454; P:GO:0006662; F:GO:0015035	P:GO:0019725;F:GO:0003824;P:GO:0008152;P:GO:0044710	Y (0.999 | 1-27)	C	1	V5_BLAST_0.9SELF0.4OUT-REDO4-Cluster_162533	V5_UCLUSTfixed_0.90-Cluster_95950	-	-	-	-
pacid=24105537 transcript=LOC_Os04g35180.2 locus=LOC_Os04g35180 ID=LOC_Os04g35180.2.MSUR7 annot-version=v7.0	Orysa_seq8588	F:GO:0042803; P:GO:0006457; F:GO:0051087; F:GO:0000774	F:GO:0000166;F:GO:0005515;F:GO:0030234;P:GO:0009987	Y (0.984 | 1-52)	C	1	V5_BLAST_0.9SELF0.4OUT-REDO4-Cluster_170185	V5_UCLUSTfixed_0.90-Cluster_85807	-	-	-	-
pacid=24105605 transcript=LOC_Os04g25320.1 locus=LOC_Os04g25320 ID=LOC_Os04g25320.1.MSUR7 annot-version=v7.0	Orysa_seq8637		-	Y (0.988 | 1-42)	C	1	V5_BLAST_0.9SELF0.4OUT-REDO4-Cluster_81288	V5_UCLUSTfixed_0.90-Cluster_60790	-	-	-	-
pacid=24105629 transcript=LOC_Os04g46940.1 locus=LOC_Os04g46940 ID=LOC_Os04g46940.1.MSUR7 annot-version=v7.0	Orysa_seq8655	C:GO:0016021; P:GO:0006812; F:GO:0005507; P:GO:0030001; F:GO:0000166; P:GO:0006825; F:GO:0046872; F:GO:0019829	F:GO:0000166;C:GO:0016020;P:GO:0006810;F:GO:0005215;F:GO:0016787	Y (0.994 | 1-42)	C	1	V5_BLAST_0.9SELF0.4OUT-REDO4-Cluster_159798	V5_UCLUSTfixed_0.90-Cluster_92853	-	-	-	-
pacid=24105713 transcript=LOC_Os04g01610.1 locus=LOC_Os04g01610 ID=LOC_Os04g01610.1.MSUR7 annot-version=v7.0	Orysa_seq8715		-	Y (0.97 | 1-27)	C	1	V5_BLAST_0.9SELF0.4OUT-REDO4-Cluster_152366	V5_UCLUSTfixed_0.90-Cluster_87925	-	-	UniqueCluster_2018	X
pacid=24105780 transcript=LOC_Os04g31240.1 locus=LOC_Os04g31240 ID=LOC_Os04g31240.1.MSUR7 annot-version=v7.0	Orysa_seq8759		-	Y (1.0 | 1-37)	C	1	V5_BLAST_0.9SELF0.4OUT-REDO4-Cluster_156186	V5_UCLUSTfixed_0.90-Cluster_91272	-	-	-	-
pacid=24105796 transcript=LOC_Os04g37940.1 locus=LOC_Os04g37940 ID=LOC_Os04g37940.1.MSUR7 annot-version=v7.0	Orysa_seq8770		-	Y (0.999 | 1-57)	C	1	V5_BLAST_0.9SELF0.4OUT-REDO4-Cluster_81294	V5_UCLUSTfixed_0.90-Cluster_27609	-	-	-	-
pacid=24105810 transcript=LOC_Os04g38950.1 locus=LOC_Os04g38950 ID=LOC_Os04g38950.1.MSUR7 annot-version=v7.0	Orysa_seq8779	P:GO:0008152	P:GO:0008152	Y (0.969 | 1-55)	C	1	V5_BLAST_0.9SELF0.4OUT-REDO4-Cluster_166162	V5_UCLUSTfixed_0.90-Cluster_95808	-	-	-	-
pacid=24105811 transcript=LOC_Os04g38950.2 locus=LOC_Os04g38950 ID=LOC_Os04g38950.2.MSUR7 annot-version=v7.0	Orysa_seq8780		-	Y (0.969 | 1-55)	C	1	V5_BLAST_0.9SELF0.4OUT-REDO4-Cluster_166162	V5_UCLUSTfixed_0.90-Cluster_95808	-	-	-	-
pacid=24105812 transcript=LOC_Os04g38950.3 locus=LOC_Os04g38950 ID=LOC_Os04g38950.3.MSUR7 annot-version=v7.0	Orysa_seq8781		-	Y (0.969 | 1-55)	C	1	V5_BLAST_0.9SELF0.4OUT-REDO4-Cluster_81295	V5_UCLUSTfixed_0.90-Cluster_95808	-	-	-	-
pacid=24105826 transcript=LOC_Os04g58900.1 locus=LOC_Os04g58900 ID=LOC_Os04g58900.1.MSUR7 annot-version=v7.0	Orysa_seq8789	F:GO:0016787	F:GO:0016787	Y (0.996 | 1-46)	C	1	V5_BLAST_0.9SELF0.4OUT-REDO4-Cluster_166584	V5_UCLUSTfixed_0.90-Cluster_99870	-	-	-	-
pacid=24105846 transcript=LOC_Os04g06350.1 locus=LOC_Os04g06350 ID=LOC_Os04g06350.1.MSUR7 annot-version=v7.0	Orysa_seq8799		-	Y (0.969 | 1-31)	C	1	V5_BLAST_0.9SELF0.4OUT-REDO4-Cluster_81296	V5_UCLUSTfixed_0.90-Cluster_27610	-	-	-	-
pacid=24105855 transcript=LOC_Os04g57730.1 locus=LOC_Os04g57730 ID=LOC_Os04g57730.1.MSUR7 annot-version=v7.0	Orysa_seq8808	P:GO:0006284; F:GO:0004844; F:GO:0016799; P:GO:0006281	P:GO:0006259;P:GO:0006950;F:GO:0016787	Y (0.95 | 1-46)	C	1	V5_BLAST_0.9SELF0.4OUT-REDO4-Cluster_162441	V5_UCLUSTfixed_0.90-Cluster_95853	-	-	-	-
pacid=24105888 transcript=LOC_Os04g05010.1 locus=LOC_Os04g05010 ID=LOC_Os04g05010.1.MSUR7 annot-version=v7.0	Orysa_seq8833	F:GO:0003824; F:GO:0030554	F:GO:0000166;F:GO:0003824	Y (1.0 | 1-29)	C	1	V5_BLAST_0.9SELF0.4OUT-REDO4-Cluster_150298	V5_UCLUSTfixed_0.90-Cluster_85958	-	-	-	-
pacid=24105908 transcript=LOC_Os04g35900.1 locus=LOC_Os04g35900 ID=LOC_Os04g35900.1.MSUR7 annot-version=v7.0	Orysa_seq8849	C:GO:0005634; C:GO:0005737	C:GO:0005634;C:GO:0005737	Y (0.999 | 1-30)	C	1	V5_BLAST_0.9SELF0.4OUT-REDO4-Cluster_170087	V5_UCLUSTfixed_0.90-Cluster_96771	-	-	-	-
pacid=24105945 transcript=LOC_Os04g44290.1 locus=LOC_Os04g44290 ID=LOC_Os04g44290.1.MSUR7 annot-version=v7.0	Orysa_seq8872		-	Y (0.993 | 1-71)	C	1	V5_BLAST_0.9SELF0.4OUT-REDO4-Cluster_164256	V5_UCLUSTfixed_0.90-Cluster_97731	-	-	-	-
pacid=24105988 transcript=LOC_Os04g56110.1 locus=LOC_Os04g56110 ID=LOC_Os04g56110.1.MSUR7 annot-version=v7.0	Orysa_seq8906	F:GO:0004672; F:GO:0004713; F:GO:0004674; F:GO:0005524; P:GO:0006468	F:GO:0000166;P:GO:0006464;F:GO:0016301	Y (0.986 | 1-38)	C	1	V5_BLAST_0.9SELF0.4OUT-REDO4-Cluster_159489	V5_UCLUSTfixed_0.90-Cluster_93731	-	-	UniqueCluster_2308	X
pacid=24106006 transcript=LOC_Os04g08470.1 locus=LOC_Os04g08470 ID=LOC_Os04g08470.1.MSUR7 annot-version=v7.0	Orysa_seq8920		-	Y (0.818 | 1-50)	C	1	V5_BLAST_0.9SELF0.4OUT-REDO4-Cluster_151203	V5_UCLUSTfixed_0.90-Cluster_27611	UniqueCluster_3240	-	-	X
pacid=24106046 transcript=LOC_Os04g23820.1 locus=LOC_Os04g23820 ID=LOC_Os04g23820.1.MSUR7 annot-version=v7.0	Orysa_seq8950	F:GO:0000049	F:GO:0003723	Y (0.989 | 1-36)	C	1	V5_BLAST_0.9SELF0.4OUT-REDO4-Cluster_164974	V5_UCLUSTfixed_0.90-Cluster_97366	-	-	-	-
pacid=24106071 transcript=LOC_Os04g44080.1 locus=LOC_Os04g44080 ID=LOC_Os04g44080.1.MSUR7 annot-version=v7.0	Orysa_seq8966		-	Y (0.694 | 1-51)	C	1	V5_BLAST_0.9SELF0.4OUT-REDO4-Cluster_81297	V5_UCLUSTfixed_0.90-Cluster_60853	-	-	-	-
pacid=24106170 transcript=LOC_Os04g31010.1 locus=LOC_Os04g31010 ID=LOC_Os04g31010.1.MSUR7 annot-version=v7.0	Orysa_seq9031		-	Y (0.997 | 1-36)	C	1	V5_BLAST_0.9SELF0.4OUT-REDO4-Cluster_163509	V5_UCLUSTfixed_0.90-Cluster_96949	-	-	-	-
pacid=24106171 transcript=LOC_Os04g31010.2 locus=LOC_Os04g31010 ID=LOC_Os04g31010.2.MSUR7 annot-version=v7.0	Orysa_seq9032		-	Y (0.997 | 1-36)	C	1	V5_BLAST_0.9SELF0.4OUT-REDO4-Cluster_163509	V5_UCLUSTfixed_0.90-Cluster_96949	-	-	-	-
pacid=24106201 transcript=LOC_Os04g57540.1 locus=LOC_Os04g57540 ID=LOC_Os04g57540.1.MSUR7 annot-version=v7.0	Orysa_seq9054	F:GO:0004017; F:GO:0016776; P:GO:0006139; F:GO:0005524; F:GO:0019205	F:GO:0000166;F:GO:0016301;P:GO:0006139	Y (0.701 | 1-26)	C	1	V5_BLAST_0.9SELF0.4OUT-REDO4-Cluster_168409	V5_UCLUSTfixed_0.90-Cluster_96170	-	-	-	-
pacid=24106202 transcript=LOC_Os04g57540.2 locus=LOC_Os04g57540 ID=LOC_Os04g57540.2.MSUR7 annot-version=v7.0	Orysa_seq9055	F:GO:0004017; F:GO:0016776; P:GO:0006139; F:GO:0005524; F:GO:0019205	F:GO:0000166;F:GO:0016301;P:GO:0006139	Y (0.701 | 1-26)	C	1	V5_BLAST_0.9SELF0.4OUT-REDO4-Cluster_168409	V5_UCLUSTfixed_0.90-Cluster_96170	-	-	-	-
pacid=24106206 transcript=LOC_Os04g22860.1 locus=LOC_Os04g22860 ID=LOC_Os04g22860.1.MSUR7 annot-version=v7.0	Orysa_seq9057		-	Y (0.973 | 1-49)	C	1	V5_BLAST_0.9SELF0.4OUT-REDO4-Cluster_163501	V5_UCLUSTfixed_0.90-Cluster_96770	-	-	-	-
pacid=24106241 transcript=LOC_Os04g02900.1 locus=LOC_Os04g02900 ID=LOC_Os04g02900.1.MSUR7 annot-version=v7.0	Orysa_seq9077	F:GO:0004739; F:GO:0016624; P:GO:0006096; C:GO:0043231; P:GO:0055114; P:GO:0008152	P:GO:0005975;P:GO:0006091;F:GO:0003824;P:GO:0009056;P:GO:0006139;C:GO:0005622;P:GO:0044712;P:GO:0044723	Y (0.97 | 1-50)	C	1	V5_BLAST_0.9SELF0.4OUT-REDO4-Cluster_166773	V5_UCLUSTfixed_0.90-Cluster_96446	-	-	-	-
pacid=24106358 transcript=LOC_Os04g52230.1 locus=LOC_Os04g52230 ID=LOC_Os04g52230.1.MSUR7 annot-version=v7.0	Orysa_seq9158	F:GO:0010333; F:GO:0000287; P:GO:0008152; F:GO:0016829	F:GO:0003824;P:GO:0008152;F:GO:0005488	Y (0.967 | 1-41)	C	1	V5_BLAST_0.9SELF0.4OUT-REDO4-Cluster_165835	V5_UCLUSTfixed_0.90-Cluster_85917	-	-	-	-
pacid=24106371 transcript=LOC_Os04g01780.1 locus=LOC_Os04g01780 ID=LOC_Os04g01780.1.MSUR7 annot-version=v7.0	Orysa_seq9163		-	Y (0.875 | 1-52)	C	1	V5_BLAST_0.9SELF0.4OUT-REDO4-Cluster_163873	V5_UCLUSTfixed_0.90-Cluster_85275	-	-	-	-
pacid=24106372 transcript=LOC_Os04g01780.2 locus=LOC_Os04g01780 ID=LOC_Os04g01780.2.MSUR7 annot-version=v7.0	Orysa_seq9164		-	Y (0.875 | 1-52)	C	1	V5_BLAST_0.9SELF0.4OUT-REDO4-Cluster_163873	V5_UCLUSTfixed_0.90-Cluster_85275	-	-	-	-
pacid=24106458 transcript=LOC_Os04g43030.1 locus=LOC_Os04g43030 ID=LOC_Os04g43030.1.MSUR7 annot-version=v7.0	Orysa_seq9222	F:GO:0005515; F:GO:0004806; P:GO:0006629	F:GO:0005515;P:GO:0006629;F:GO:0016787	Y (0.989 | 1-31)	C	1	V5_BLAST_0.9SELF0.4OUT-REDO4-Cluster_169710	V5_UCLUSTfixed_0.90-Cluster_102429	-	-	-	-
pacid=24106462 transcript=LOC_Os04g49700.1 locus=LOC_Os04g49700 ID=LOC_Os04g49700.1.MSUR7 annot-version=v7.0	Orysa_seq9224	F:GO:0046872; F:GO:0008270; F:GO:0005515	F:GO:0005515	Y (0.894 | 1-72)	C	1	V5_BLAST_0.9SELF0.4OUT-REDO4-Cluster_156481	V5_UCLUSTfixed_0.90-Cluster_85961	-	-	-	-
pacid=24106481 transcript=LOC_Os04g42820.1 locus=LOC_Os04g42820 ID=LOC_Os04g42820.1.MSUR7 annot-version=v7.0	Orysa_seq9240		-	Y (0.912 | 1-79)	C	1	V5_BLAST_0.9SELF0.4OUT-REDO4-Cluster_81308	V5_UCLUSTfixed_0.90-Cluster_60797	-	-	-	-
pacid=24106521 transcript=LOC_Os04g41770.1 locus=LOC_Os04g41770 ID=LOC_Os04g41770.1.MSUR7 annot-version=v7.0	Orysa_seq9264		-	Y (0.75 | 1-30)	C	1	V5_BLAST_0.9SELF0.4OUT-REDO4-Cluster_81309	V5_UCLUSTfixed_0.90-Cluster_103124	-	-	-	-
pacid=24106573 transcript=LOC_Os04g43160.1 locus=LOC_Os04g43160 ID=LOC_Os04g43160.1.MSUR7 annot-version=v7.0	Orysa_seq9298	F:GO:0005515	F:GO:0005515	Y (0.938 | 1-55)	C	1	V5_BLAST_0.9SELF0.4OUT-REDO4-Cluster_163837	V5_UCLUSTfixed_0.90-Cluster_85893	-	-	-	-
pacid=24106604 transcript=LOC_Os04g19684.1 locus=LOC_Os04g19684 ID=LOC_Os04g19684.1.MSUR7 annot-version=v7.0	Orysa_seq9322	C:GO:0005634; F:GO:0003677	C:GO:0005634;F:GO:0003677	Y (0.931 | 1-41)	C	1	V5_BLAST_0.9SELF0.4OUT-REDO4-Cluster_148797	V5_UCLUSTfixed_0.90-Cluster_84055	-	-	-	-
pacid=24106606 transcript=LOC_Os04g19684.3 locus=LOC_Os04g19684 ID=LOC_Os04g19684.3.MSUR7 annot-version=v7.0	Orysa_seq9324	C:GO:0005634; F:GO:0003677	C:GO:0005634;F:GO:0003677	Y (0.931 | 1-41)	C	1	V5_BLAST_0.9SELF0.4OUT-REDO4-Cluster_148797	V5_UCLUSTfixed_0.90-Cluster_84055	-	-	-	-
pacid=24106609 transcript=LOC_Os04g58320.3 locus=LOC_Os04g58320 ID=LOC_Os04g58320.3.MSUR7 annot-version=v7.0	Orysa_seq9327		-	Y (0.9 | 1-29)	C	1	V5_BLAST_0.9SELF0.4OUT-REDO4-Cluster_81310	V5_UCLUSTfixed_0.90-Cluster_27615	-	-	-	-
pacid=24106679 transcript=LOC_Os04g24110.1 locus=LOC_Os04g24110 ID=LOC_Os04g24110.1.MSUR7 annot-version=v7.0	Orysa_seq9371	P:GO:0008152; F:GO:0016758	P:GO:0008152;F:GO:0016740	Y (0.89 | 1-51)	C	1	V5_BLAST_0.9SELF0.4OUT-REDO4-Cluster_165513	V5_UCLUSTfixed_0.90-Cluster_86207	-	-	-	-
pacid=24106690 transcript=LOC_Os04g38990.1 locus=LOC_Os04g38990 ID=LOC_Os04g38990.1.MSUR7 annot-version=v7.0	Orysa_seq9379		-	Y (0.999 | 1-34)	C	1	V5_BLAST_0.9SELF0.4OUT-REDO4-Cluster_81311	V5_UCLUSTfixed_0.90-Cluster_60798	-	-	-	-
pacid=24106716 transcript=LOC_Os04g39060.2 locus=LOC_Os04g39060 ID=LOC_Os04g39060.2.MSUR7 annot-version=v7.0	Orysa_seq9398	F:GO:0003723	F:GO:0003723	Y (0.985 | 1-27)	C	1	V5_BLAST_0.9SELF0.4OUT-REDO4-Cluster_165193	V5_UCLUSTfixed_0.90-Cluster_85964	-	-	-	-
pacid=24106717 transcript=LOC_Os04g39060.1 locus=LOC_Os04g39060 ID=LOC_Os04g39060.1.MSUR7 annot-version=v7.0	Orysa_seq9399	F:GO:0003723	F:GO:0003723	Y (0.985 | 1-27)	C	1	V5_BLAST_0.9SELF0.4OUT-REDO4-Cluster_165193	V5_UCLUSTfixed_0.90-Cluster_85964	-	-	-	-
pacid=24106718 transcript=LOC_Os04g42870.2 locus=LOC_Os04g42870 ID=LOC_Os04g42870.2.MSUR7 annot-version=v7.0	Orysa_seq9400	F:GO:0008168	F:GO:0016740	Y (0.989 | 1-37)	C	1	V5_BLAST_0.9SELF0.4OUT-REDO4-Cluster_168557	V5_UCLUSTfixed_0.90-Cluster_95814	-	-	-	-
pacid=24106719 transcript=LOC_Os04g42870.3 locus=LOC_Os04g42870 ID=LOC_Os04g42870.3.MSUR7 annot-version=v7.0	Orysa_seq9401	F:GO:0008168	F:GO:0016740	Y (0.989 | 1-37)	C	1	V5_BLAST_0.9SELF0.4OUT-REDO4-Cluster_168557	V5_UCLUSTfixed_0.90-Cluster_95814	-	-	-	-
pacid=24106726 transcript=LOC_Os04g53650.1 locus=LOC_Os04g53650 ID=LOC_Os04g53650.1.MSUR7 annot-version=v7.0	Orysa_seq9406		-	Y (1.0 | 1-38)	C	1	V5_BLAST_0.9SELF0.4OUT-REDO4-Cluster_170975	V5_UCLUSTfixed_0.90-Cluster_83517	-	UniqueCluster_34	-	X
pacid=24106732 transcript=LOC_Os04g46280.1 locus=LOC_Os04g46280 ID=LOC_Os04g46280.1.MSUR7 annot-version=v7.0	Orysa_seq9411	F:GO:0016787	F:GO:0016787	Y (0.929 | 1-61)	C	1	V5_BLAST_0.9SELF0.4OUT-REDO4-Cluster_167446	V5_UCLUSTfixed_0.90-Cluster_100582	-	-	-	-
pacid=24106762 transcript=LOC_Os04g33940.1 locus=LOC_Os04g33940 ID=LOC_Os04g33940.1.MSUR7 annot-version=v7.0	Orysa_seq9433		-	Y (0.945 | 1-40)	C	1	V5_BLAST_0.9SELF0.4OUT-REDO4-Cluster_164013	V5_UCLUSTfixed_0.90-Cluster_97497	-	-	-	-
pacid=24106783 transcript=LOC_Os04g38980.1 locus=LOC_Os04g38980 ID=LOC_Os04g38980.1.MSUR7 annot-version=v7.0	Orysa_seq9449	F:GO:0005515	F:GO:0005515	Y (0.995 | 1-21)	C	1	V5_BLAST_0.9SELF0.4OUT-REDO4-Cluster_150709	V5_UCLUSTfixed_0.90-Cluster_85851	-	-	-	-
pacid=24106805 transcript=LOC_Os04g57020.1 locus=LOC_Os04g57020 ID=LOC_Os04g57020.1.MSUR7 annot-version=v7.0	Orysa_seq9462	F:GO:0005198; C:GO:0009507	F:GO:0005198;C:GO:0009536	Y (0.981 | 1-50)	C	1	V5_BLAST_0.9SELF0.4OUT-REDO4-Cluster_164305	V5_UCLUSTfixed_0.90-Cluster_97787	-	-	-	-
pacid=24106806 transcript=LOC_Os04g57020.2 locus=LOC_Os04g57020 ID=LOC_Os04g57020.2.MSUR7 annot-version=v7.0	Orysa_seq9463	F:GO:0005198; C:GO:0009507	F:GO:0005198;C:GO:0009536	Y (0.981 | 1-50)	C	1	V5_BLAST_0.9SELF0.4OUT-REDO4-Cluster_164305	V5_UCLUSTfixed_0.90-Cluster_97787	-	-	-	-
pacid=24106934 transcript=LOC_Os04g52710.1 locus=LOC_Os04g52710 ID=LOC_Os04g52710.1.MSUR7 annot-version=v7.0	Orysa_seq9556	F:GO:0004424; P:GO:0000105	F:GO:0003824;P:GO:0009058;P:GO:0044763;P:GO:0044711;P:GO:0009987	Y (0.884 | 1-23)	C	1	V5_BLAST_0.9SELF0.4OUT-REDO4-Cluster_163808	V5_UCLUSTfixed_0.90-Cluster_97282	-	-	-	-
pacid=24106935 transcript=LOC_Os04g52710.2 locus=LOC_Os04g52710 ID=LOC_Os04g52710.2.MSUR7 annot-version=v7.0	Orysa_seq9557	F:GO:0004424; P:GO:0000105	F:GO:0003824;P:GO:0009058;P:GO:0044763;P:GO:0044711;P:GO:0009987	Y (0.884 | 1-23)	C	1	V5_BLAST_0.9SELF0.4OUT-REDO4-Cluster_163808	V5_UCLUSTfixed_0.90-Cluster_97282	-	-	-	-
pacid=24106936 transcript=LOC_Os04g52710.3 locus=LOC_Os04g52710 ID=LOC_Os04g52710.3.MSUR7 annot-version=v7.0	Orysa_seq9558	P:GO:0000105; F:GO:0004424	F:GO:0003824;P:GO:0009058;P:GO:0044763;P:GO:0044711;P:GO:0009987	Y (0.884 | 1-23)	C	1	V5_BLAST_0.9SELF0.4OUT-REDO4-Cluster_163808	V5_UCLUSTfixed_0.90-Cluster_97282	-	-	-	-
pacid=24106944 transcript=LOC_Os04g37640.1 locus=LOC_Os04g37640 ID=LOC_Os04g37640.1.MSUR7 annot-version=v7.0	Orysa_seq9565	F:GO:0008107; P:GO:0042546; C:GO:0016020	C:GO:0016020;F:GO:0016740;P:GO:0009987	Y (0.991 | 1-51)	C	1	V5_BLAST_0.9SELF0.4OUT-REDO4-Cluster_168932	V5_UCLUSTfixed_0.90-Cluster_100409	-	-	-	-
pacid=24106955 transcript=LOC_Os04g35520.1 locus=LOC_Os04g35520 ID=LOC_Os04g35520.1.MSUR7 annot-version=v7.0	Orysa_seq9573	F:GO:0004601; P:GO:0006979; P:GO:0055114; F:GO:0020037	F:GO:0003824;P:GO:0008152;F:GO:0005488;P:GO:0044710;P:GO:0006950	Y (0.995 | 1-74)	C	1	V5_BLAST_0.9SELF0.4OUT-REDO4-Cluster_163224	V5_UCLUSTfixed_0.90-Cluster_96655	-	-	-	-
pacid=24106956 transcript=LOC_Os04g35520.2 locus=LOC_Os04g35520 ID=LOC_Os04g35520.2.MSUR7 annot-version=v7.0	Orysa_seq9574	P:GO:0055114; F:GO:0020037; F:GO:0004601; P:GO:0006979	F:GO:0003824;P:GO:0008152;F:GO:0005488;P:GO:0044710;P:GO:0006950	Y (0.995 | 1-74)	C	1	V5_BLAST_0.9SELF0.4OUT-REDO4-Cluster_163224	V5_UCLUSTfixed_0.90-Cluster_96655	-	-	-	-
pacid=24106957 transcript=LOC_Os04g35520.3 locus=LOC_Os04g35520 ID=LOC_Os04g35520.3.MSUR7 annot-version=v7.0	Orysa_seq9575	P:GO:0055114; F:GO:0020037; F:GO:0004601; P:GO:0006979	F:GO:0003824;P:GO:0008152;F:GO:0005488;P:GO:0044710;P:GO:0006950	Y (0.995 | 1-74)	C	1	V5_BLAST_0.9SELF0.4OUT-REDO4-Cluster_163224	V5_UCLUSTfixed_0.90-Cluster_96655	-	-	-	-
pacid=24106958 transcript=LOC_Os04g35520.4 locus=LOC_Os04g35520 ID=LOC_Os04g35520.4.MSUR7 annot-version=v7.0	Orysa_seq9576	P:GO:0006979; F:GO:0004601; F:GO:0020037; P:GO:0055114	F:GO:0003824;P:GO:0008152;F:GO:0005488;P:GO:0044710;P:GO:0006950	Y (0.995 | 1-74)	C	1	V5_BLAST_0.9SELF0.4OUT-REDO4-Cluster_163224	V5_UCLUSTfixed_0.90-Cluster_96655	-	-	-	-
pacid=24106986 transcript=LOC_Os04g01230.1 locus=LOC_Os04g01230 ID=LOC_Os04g01230.1.MSUR7 annot-version=v7.0	Orysa_seq9593		-	Y (0.994 | 1-52)	C	1	V5_BLAST_0.9SELF0.4OUT-REDO4-Cluster_165585	V5_UCLUSTfixed_0.90-Cluster_98964	-	-	-	-
pacid=24107027 transcript=LOC_Os04g16680.1 locus=LOC_Os04g16680 ID=LOC_Os04g16680.1.MSUR7 annot-version=v7.0	Orysa_seq9615	F:GO:0042132; F:GO:0042578; P:GO:0005975	P:GO:0005975;F:GO:0016787	Y (0.941 | 1-42)	C	1	V5_BLAST_0.9SELF0.4OUT-REDO4-Cluster_162764	V5_UCLUSTfixed_0.90-Cluster_96189	-	-	-	-
pacid=24107093 transcript=LOC_Os04g50850.1 locus=LOC_Os04g50850 ID=LOC_Os04g50850.1.MSUR7 annot-version=v7.0	Orysa_seq9660	P:GO:0006508; F:GO:0004190	P:GO:0019538;F:GO:0016787	Y (0.999 | 1-25)	C	1	V5_BLAST_0.9SELF0.4OUT-REDO4-Cluster_94690	V5_UCLUSTfixed_0.90-Cluster_60799	-	-	-	-
pacid=24107094 transcript=LOC_Os04g50850.2 locus=LOC_Os04g50850 ID=LOC_Os04g50850.2.MSUR7 annot-version=v7.0	Orysa_seq9661	F:GO:0004190; P:GO:0006508	P:GO:0019538;F:GO:0016787	Y (0.999 | 1-25)	C	1	V5_BLAST_0.9SELF0.4OUT-REDO4-Cluster_94690	V5_UCLUSTfixed_0.90-Cluster_60799	-	-	-	-
pacid=24107097 transcript=LOC_Os04g10230.1 locus=LOC_Os04g10230 ID=LOC_Os04g10230.1.MSUR7 annot-version=v7.0	Orysa_seq9664	F:GO:0015238; P:GO:0055085; C:GO:0016020; F:GO:0015297; P:GO:0006855	C:GO:0016020;P:GO:0006810;P:GO:0044765;F:GO:0005215	Y (0.753 | 1-58)	C	1	V5_BLAST_0.9SELF0.4OUT-REDO4-Cluster_81316	V5_UCLUSTfixed_0.90-Cluster_27618	-	-	-	-
pacid=24107158 transcript=LOC_Os04g27330.1 locus=LOC_Os04g27330 ID=LOC_Os04g27330.1.MSUR7 annot-version=v7.0	Orysa_seq9706		-	Y (0.987 | 1-80)	C	1	V5_BLAST_0.9SELF0.4OUT-REDO4-Cluster_81317	V5_UCLUSTfixed_0.90-Cluster_60800	-	-	-	-
pacid=24107206 transcript=LOC_Os04g27190.1 locus=LOC_Os04g27190 ID=LOC_Os04g27190.1.MSUR7 annot-version=v7.0	Orysa_seq9738	F:GO:0016829; P:GO:0008152; F:GO:0000287; F:GO:0010333	F:GO:0003824;P:GO:0008152;F:GO:0005488	Y (0.999 | 1-51)	C	1	V5_BLAST_0.9SELF0.4OUT-REDO4-Cluster_96506	V5_UCLUSTfixed_0.90-Cluster_60808	UniqueCluster_798	-	-	X
pacid=24107242 transcript=LOC_Os04g54960.1 locus=LOC_Os04g54960 ID=LOC_Os04g54960.1.MSUR7 annot-version=v7.0	Orysa_seq9762		-	Y (0.999 | 1-30)	C	1	V5_BLAST_0.9SELF0.4OUT-REDO4-Cluster_151117	V5_UCLUSTfixed_0.90-Cluster_27619	UniqueCluster_2216	-	-	X
pacid=24107255 transcript=LOC_Os04g49500.1 locus=LOC_Os04g49500 ID=LOC_Os04g49500.1.MSUR7 annot-version=v7.0	Orysa_seq9775	C:GO:0000151; P:GO:0016567; F:GO:0004842	P:GO:0006464;F:GO:0016740;C:GO:0005622	Y (0.986 | 1-52)	C	1	V5_BLAST_0.9SELF0.4OUT-REDO4-Cluster_163904	V5_UCLUSTfixed_0.90-Cluster_85955	-	-	-	-
pacid=24107287 transcript=LOC_Os04g04410.1 locus=LOC_Os04g04410 ID=LOC_Os04g04410.1.MSUR7 annot-version=v7.0	Orysa_seq9797		-	Y (0.887 | 1-51)	C	1	V5_BLAST_0.9SELF0.4OUT-REDO4-Cluster_81320	V5_UCLUSTfixed_0.90-Cluster_61033	-	-	-	-
pacid=24107298 transcript=LOC_Os04g51350.1 locus=LOC_Os04g51350 ID=LOC_Os04g51350.1.MSUR7 annot-version=v7.0	Orysa_seq9802	F:GO:0005515	F:GO:0005515	Y (0.991 | 1-51)	C	1	V5_BLAST_0.9SELF0.4OUT-REDO4-Cluster_163630	V5_UCLUSTfixed_0.90-Cluster_97078	-	-	-	-
pacid=24107305 transcript=LOC_Os04g51786.1 locus=LOC_Os04g51786 ID=LOC_Os04g51786.1.MSUR7 annot-version=v7.0	Orysa_seq9806	F:GO:0008168; C:GO:0005737; P:GO:0006364	C:GO:0005737;F:GO:0016740;P:GO:0006139	Y (0.992 | 1-48)	C	1	V5_BLAST_0.9SELF0.4OUT-REDO4-Cluster_163657	V5_UCLUSTfixed_0.90-Cluster_97108	-	-	-	-
pacid=24107371 transcript=LOC_Os04g37510.1 locus=LOC_Os04g37510 ID=LOC_Os04g37510.1.MSUR7 annot-version=v7.0	Orysa_seq9851		-	Y (0.994 | 1-29)	C	1	V5_BLAST_0.9SELF0.4OUT-REDO4-Cluster_164739	V5_UCLUSTfixed_0.90-Cluster_85818	-	-	-	-
pacid=24107378 transcript=LOC_Os04g47290.2 locus=LOC_Os04g47290 ID=LOC_Os04g47290.2.MSUR7 annot-version=v7.0	Orysa_seq9854	F:GO:0016491; P:GO:0055114	F:GO:0003824;P:GO:0008152;P:GO:0044710	Y (0.991 | 1-33)	C	1	V5_BLAST_0.9SELF0.4OUT-REDO4-Cluster_158644	V5_UCLUSTfixed_0.90-Cluster_93031	-	-	-	-
pacid=24107382 transcript=LOC_Os04g52100.1 locus=LOC_Os04g52100 ID=LOC_Os04g52100.1.MSUR7 annot-version=v7.0	Orysa_seq9856	P:GO:0006508; F:GO:0008235; F:GO:0004177	P:GO:0019538;F:GO:0016787	Y (0.996 | 1-37)	C	1	V5_BLAST_0.9SELF0.4OUT-REDO4-Cluster_166553	V5_UCLUSTfixed_0.90-Cluster_99844	-	-	-	-
pacid=24107391 transcript=LOC_Os04g32390.1 locus=LOC_Os04g32390 ID=LOC_Os04g32390.1.MSUR7 annot-version=v7.0	Orysa_seq9862		-	Y (0.609 | 1-51)	C	1	V5_BLAST_0.9SELF0.4OUT-REDO4-Cluster_84797	V5_UCLUSTfixed_0.90-Cluster_62015	-	-	-	-
pacid=24107411 transcript=LOC_Os04g36640.1 locus=LOC_Os04g36640 ID=LOC_Os04g36640.1.MSUR7 annot-version=v7.0	Orysa_seq9874	P:GO:0045454; F:GO:0015035; P:GO:0006662	P:GO:0019725;F:GO:0003824;P:GO:0008152;P:GO:0044710	Y (0.99 | 1-31)	C	1	V5_BLAST_0.9SELF0.4OUT-REDO4-Cluster_81322	V5_UCLUSTfixed_0.90-Cluster_27620	-	-	-	-
pacid=24107413 transcript=LOC_Os04g46470.1 locus=LOC_Os04g46470 ID=LOC_Os04g46470.1.MSUR7 annot-version=v7.0	Orysa_seq9876		-	Y (0.989 | 1-37)	C	1	V5_BLAST_0.9SELF0.4OUT-REDO4-Cluster_162990	V5_UCLUSTfixed_0.90-Cluster_96424	-	-	-	-
pacid=24107429 transcript=LOC_Os04g55590.1 locus=LOC_Os04g55590 ID=LOC_Os04g55590.1.MSUR7 annot-version=v7.0	Orysa_seq9890	F:GO:0043565; P:GO:0006355; F:GO:0003700	F:GO:0003677;F:GO:0003700;P:GO:0009058;P:GO:0006139	Y (0.717 | 1-62)	C	1	V5_BLAST_0.9SELF0.4OUT-REDO4-Cluster_165598	V5_UCLUSTfixed_0.90-Cluster_85813	-	-	-	-
pacid=24107432 transcript=LOC_Os04g55180.1 locus=LOC_Os04g55180 ID=LOC_Os04g55180.1.MSUR7 annot-version=v7.0	Orysa_seq9892	F:GO:0003824	F:GO:0003824	Y (0.861 | 1-52)	C	1	V5_BLAST_0.9SELF0.4OUT-REDO4-Cluster_164382	V5_UCLUSTfixed_0.90-Cluster_97867	-	-	-	-
pacid=24107433 transcript=LOC_Os04g55180.2 locus=LOC_Os04g55180 ID=LOC_Os04g55180.2.MSUR7 annot-version=v7.0	Orysa_seq9893	F:GO:0003824	F:GO:0003824	Y (0.861 | 1-52)	C	1	V5_BLAST_0.9SELF0.4OUT-REDO4-Cluster_164382	V5_UCLUSTfixed_0.90-Cluster_97867	-	-	-	-
pacid=24107440 transcript=LOC_Os04g09810.1 locus=LOC_Os04g09810 ID=LOC_Os04g09810.1.MSUR7 annot-version=v7.0	Orysa_seq9900	P:GO:0055114; F:GO:0008835; F:GO:0016787; P:GO:0009231; F:GO:0008270	P:GO:0009058;P:GO:0044763;P:GO:0044711;F:GO:0005488;P:GO:0009987;F:GO:0016787	Y (0.978 | 1-50)	C	1	V5_BLAST_0.9SELF0.4OUT-REDO4-Cluster_81323	V5_UCLUSTfixed_0.90-Cluster_96465	-	-	-	-
pacid=24107498 transcript=LOC_Os04g35830.1 locus=LOC_Os04g35830 ID=LOC_Os04g35830.1.MSUR7 annot-version=v7.0	Orysa_seq9942		-	Y (0.997 | 1-36)	C	1	V5_BLAST_0.9SELF0.4OUT-REDO4-Cluster_81325	V5_UCLUSTfixed_0.90-Cluster_61630	-	-	-	-
pacid=24107502 transcript=LOC_Os04g57780.1 locus=LOC_Os04g57780 ID=LOC_Os04g57780.1.MSUR7 annot-version=v7.0	Orysa_seq9945	F:GO:0005515	F:GO:0005515	Y (0.982 | 1-24)	C	1	V5_BLAST_0.9SELF0.4OUT-REDO4-Cluster_163197	V5_UCLUSTfixed_0.90-Cluster_85860	-	-	-	-
pacid=24107503 transcript=LOC_Os04g57780.2 locus=LOC_Os04g57780 ID=LOC_Os04g57780.2.MSUR7 annot-version=v7.0	Orysa_seq9946	F:GO:0005515	F:GO:0005515	Y (0.982 | 1-24)	C	1	V5_BLAST_0.9SELF0.4OUT-REDO4-Cluster_81326	V5_UCLUSTfixed_0.90-Cluster_85860	-	-	-	-
pacid=24107591 transcript=LOC_Os04g53490.1 locus=LOC_Os04g53490 ID=LOC_Os04g53490.1.MSUR7 annot-version=v7.0	Orysa_seq10013		-	Y (0.999 | 1-35)	C	1	V5_BLAST_0.9SELF0.4OUT-REDO4-Cluster_163414	V5_UCLUSTfixed_0.90-Cluster_96836	-	-	-	-
pacid=24107593 transcript=LOC_Os04g54380.1 locus=LOC_Os04g54380 ID=LOC_Os04g54380.1.MSUR7 annot-version=v7.0	Orysa_seq10014	F:GO:0030170; F:GO:0003824	F:GO:0003824;F:GO:0005488	Y (0.989 | 1-27)	C	1	V5_BLAST_0.9SELF0.4OUT-REDO4-Cluster_165747	V5_UCLUSTfixed_0.90-Cluster_99110	-	-	-	-
pacid=24107643 transcript=LOC_Os04g41340.1 locus=LOC_Os04g41340 ID=LOC_Os04g41340.1.MSUR7 annot-version=v7.0	Orysa_seq10040	F:GO:0016791; P:GO:0008152	P:GO:0008152;F:GO:0016787	Y (0.994 | 1-38)	C	1	V5_BLAST_0.9SELF0.4OUT-REDO4-Cluster_161664	V5_UCLUSTfixed_0.90-Cluster_85879	-	-	-	-
pacid=24107648 transcript=LOC_Os04g34240.1 locus=LOC_Os04g34240 ID=LOC_Os04g34240.1.MSUR7 annot-version=v7.0	Orysa_seq10043	P:GO:0006334; F:GO:0003677; F:GO:0046982; C:GO:0000786	F:GO:0003677;F:GO:0005515;P:GO:0016043;C:GO:0005622	Y (0.737 | 1-43)	C	1	V5_BLAST_0.9SELF0.4OUT-REDO4-Cluster_168179	V5_UCLUSTfixed_0.90-Cluster_103229	-	-	-	-
pacid=24107706 transcript=LOC_Os04g31210.1 locus=LOC_Os04g31210 ID=LOC_Os04g31210.1.MSUR7 annot-version=v7.0	Orysa_seq10084	C:GO:0016020; F:GO:0008508; P:GO:0006814	C:GO:0016020;P:GO:0006810;F:GO:0005215	Y (0.937 | 1-52)	C	1	V5_BLAST_0.9SELF0.4OUT-REDO4-Cluster_163380	V5_UCLUSTfixed_0.90-Cluster_96798	-	-	-	-
pacid=24107707 transcript=LOC_Os04g31210.3 locus=LOC_Os04g31210 ID=LOC_Os04g31210.3.MSUR7 annot-version=v7.0	Orysa_seq10085	F:GO:0008508; C:GO:0016020; P:GO:0006814	C:GO:0016020;P:GO:0006810;F:GO:0005215	Y (0.937 | 1-52)	C	1	V5_BLAST_0.9SELF0.4OUT-REDO4-Cluster_163380	V5_UCLUSTfixed_0.90-Cluster_96798	-	-	-	-
pacid=24107708 transcript=LOC_Os04g31210.4 locus=LOC_Os04g31210 ID=LOC_Os04g31210.4.MSUR7 annot-version=v7.0	Orysa_seq10086	P:GO:0006814; C:GO:0016020; F:GO:0008508	C:GO:0016020;P:GO:0006810;F:GO:0005215	Y (0.937 | 1-52)	C	1	V5_BLAST_0.9SELF0.4OUT-REDO4-Cluster_163380	V5_UCLUSTfixed_0.90-Cluster_96798	-	-	-	-
pacid=24107709 transcript=LOC_Os04g31210.5 locus=LOC_Os04g31210 ID=LOC_Os04g31210.5.MSUR7 annot-version=v7.0	Orysa_seq10087	F:GO:0008508; C:GO:0016020; P:GO:0006814	C:GO:0016020;P:GO:0006810;F:GO:0005215	Y (0.937 | 1-52)	C	1	V5_BLAST_0.9SELF0.4OUT-REDO4-Cluster_163380	V5_UCLUSTfixed_0.90-Cluster_27621	-	-	-	-
pacid=24107739 transcript=LOC_Os04g53550.1 locus=LOC_Os04g53550 ID=LOC_Os04g53550.1.MSUR7 annot-version=v7.0	Orysa_seq10110	F:GO:0005524; P:GO:0017004; F:GO:0000166; C:GO:0030288; F:GO:0017111; F:GO:0016887; F:GO:0005215	F:GO:0000166;C:GO:0005623;P:GO:0016043;F:GO:0005215;F:GO:0016787	Y (0.982 | 1-24)	C	1	V5_BLAST_0.9SELF0.4OUT-REDO4-Cluster_166737	V5_UCLUSTfixed_0.90-Cluster_100029	-	-	-	-
pacid=24107800 transcript=LOC_Os04g48410.1 locus=LOC_Os04g48410 ID=LOC_Os04g48410.1.MSUR7 annot-version=v7.0	Orysa_seq10146	P:GO:0006801; P:GO:0055114; F:GO:0046872; P:GO:0030001	P:GO:0008152;F:GO:0005488;P:GO:0044710;P:GO:0006810;P:GO:0009987	Y (0.979 | 1-69)	C	1	V5_BLAST_0.9SELF0.4OUT-REDO4-Cluster_163507	V5_UCLUSTfixed_0.90-Cluster_96947	-	-	-	-
pacid=24107801 transcript=LOC_Os04g48410.2 locus=LOC_Os04g48410 ID=LOC_Os04g48410.2.MSUR7 annot-version=v7.0	Orysa_seq10147	P:GO:0055114; P:GO:0006801; P:GO:0030001; F:GO:0046872	P:GO:0008152;F:GO:0005488;P:GO:0044710;P:GO:0006810;P:GO:0009987	Y (0.979 | 1-69)	C	1	V5_BLAST_0.9SELF0.4OUT-REDO4-Cluster_163507	V5_UCLUSTfixed_0.90-Cluster_96947	-	-	-	-
pacid=24107805 transcript=LOC_Os04g46010.1 locus=LOC_Os04g46010 ID=LOC_Os04g46010.1.MSUR7 annot-version=v7.0	Orysa_seq10150	F:GO:0005515	F:GO:0005515	Y (0.995 | 1-23)	C	1	V5_BLAST_0.9SELF0.4OUT-REDO4-Cluster_162986	V5_UCLUSTfixed_0.90-Cluster_85844	-	-	-	-
pacid=24107831 transcript=LOC_Os04g02510.1 locus=LOC_Os04g02510 ID=LOC_Os04g02510.1.MSUR7 annot-version=v7.0	Orysa_seq10169	F:GO:0046872	F:GO:0005488	Y (0.961 | 1-22)	C	1	V5_BLAST_0.9SELF0.4OUT-REDO4-Cluster_168705	V5_UCLUSTfixed_0.90-Cluster_85892	-	-	-	-
pacid=24107837 transcript=LOC_Os04g51900.1 locus=LOC_Os04g51900 ID=LOC_Os04g51900.1.MSUR7 annot-version=v7.0	Orysa_seq10175		-	Y (0.949 | 1-45)	C	1	V5_BLAST_0.9SELF0.4OUT-REDO4-Cluster_155510	V5_UCLUSTfixed_0.90-Cluster_90900	-	-	-	-
pacid=24107841 transcript=LOC_Os04g55930.1 locus=LOC_Os04g55930 ID=LOC_Os04g55930.1.MSUR7 annot-version=v7.0	Orysa_seq10177	C:GO:0016020	C:GO:0016020	Y (0.988 | 1-46)	C	1	V5_BLAST_0.9SELF0.4OUT-REDO4-Cluster_164151	V5_UCLUSTfixed_0.90-Cluster_97639	-	-	-	-
pacid=24107861 transcript=LOC_Os04g59570.1 locus=LOC_Os04g59570 ID=LOC_Os04g59570.1.MSUR7 annot-version=v7.0	Orysa_seq10195		-	Y (0.999 | 1-41)	C	1	V5_BLAST_0.9SELF0.4OUT-REDO4-Cluster_164137	V5_UCLUSTfixed_0.90-Cluster_85850	-	-	-	-
pacid=24107862 transcript=LOC_Os04g59570.2 locus=LOC_Os04g59570 ID=LOC_Os04g59570.2.MSUR7 annot-version=v7.0	Orysa_seq10196		-	Y (0.999 | 1-41)	C	1	V5_BLAST_0.9SELF0.4OUT-REDO4-Cluster_164137	V5_UCLUSTfixed_0.90-Cluster_85850	-	-	-	-
pacid=24107874 transcript=LOC_Os04g52130.1 locus=LOC_Os04g52130 ID=LOC_Os04g52130.1.MSUR7 annot-version=v7.0	Orysa_seq10204	P:GO:0055114; P:GO:0006779; F:GO:0004109	F:GO:0003824;P:GO:0009058;P:GO:0009987	Y (0.996 | 1-51)	C	1	V5_BLAST_0.9SELF0.4OUT-REDO4-Cluster_163632	V5_UCLUSTfixed_0.90-Cluster_97080	-	-	-	-
pacid=24107934 transcript=LOC_Os04g49350.1 locus=LOC_Os04g49350 ID=LOC_Os04g49350.1.MSUR7 annot-version=v7.0	Orysa_seq10244	F:GO:0005515	F:GO:0005515	Y (0.981 | 1-48)	C	1	V5_BLAST_0.9SELF0.4OUT-REDO4-Cluster_162623	V5_UCLUSTfixed_0.90-Cluster_85960	-	-	-	-
pacid=24107949 transcript=LOC_Os04g44560.1 locus=LOC_Os04g44560 ID=LOC_Os04g44560.1.MSUR7 annot-version=v7.0	Orysa_seq10253		-	Y (0.994 | 1-61)	C	1	V5_BLAST_0.9SELF0.4OUT-REDO4-Cluster_162914	V5_UCLUSTfixed_0.90-Cluster_95959	-	-	-	-
pacid=24107960 transcript=LOC_Os04g30760.1 locus=LOC_Os04g30760 ID=LOC_Os04g30760.1.MSUR7 annot-version=v7.0	Orysa_seq10259	P:GO:0006633; F:GO:0004316; F:GO:0051287; P:GO:0008152; P:GO:0055114; F:GO:0016491	F:GO:0000166;P:GO:0006629;P:GO:0009058;P:GO:0044763;P:GO:0044711;F:GO:0016740;P:GO:0009987	Y (0.908 | 1-59)	C	1	V5_BLAST_0.9SELF0.4OUT-REDO4-Cluster_163136	V5_UCLUSTfixed_0.90-Cluster_96561	-	-	-	-
pacid=24107974 transcript=LOC_Os04g42000.1 locus=LOC_Os04g42000 ID=LOC_Os04g42000.1.MSUR7 annot-version=v7.0	Orysa_seq10268	C:GO:0009349; P:GO:0009231	C:GO:0005623;P:GO:0009058;P:GO:0044763;P:GO:0044711;P:GO:0009987	Y (0.988 | 1-71)	C	1	V5_BLAST_0.9SELF0.4OUT-REDO4-Cluster_166323	V5_UCLUSTfixed_0.90-Cluster_99620	-	-	-	-
pacid=24107999 transcript=LOC_Os04g41260.1 locus=LOC_Os04g41260 ID=LOC_Os04g41260.1.MSUR7 annot-version=v7.0	Orysa_seq10285	P:GO:0006779; F:GO:0004729; F:GO:0016491; P:GO:0055114	F:GO:0003824;P:GO:0009058;P:GO:0009987	Y (0.94 | 1-41)	C	1	V5_BLAST_0.9SELF0.4OUT-REDO4-Cluster_156276	V5_UCLUSTfixed_0.90-Cluster_91347	-	-	-	-
pacid=24108000 transcript=LOC_Os04g41260.2 locus=LOC_Os04g41260 ID=LOC_Os04g41260.2.MSUR7 annot-version=v7.0	Orysa_seq10286	P:GO:0055114; F:GO:0016491	F:GO:0003824;P:GO:0008152;P:GO:0044710	Y (0.94 | 1-41)	C	1	V5_BLAST_0.9SELF0.4OUT-REDO4-Cluster_81331	V5_UCLUSTfixed_0.90-Cluster_27624	-	-	-	-
pacid=24108004 transcript=LOC_Os04g45600.1 locus=LOC_Os04g45600 ID=LOC_Os04g45600.1.MSUR7 annot-version=v7.0	Orysa_seq10290	P:GO:0055114; F:GO:0016655	F:GO:0003824;P:GO:0008152;P:GO:0044710	Y (0.997 | 1-23)	C	1	V5_BLAST_0.9SELF0.4OUT-REDO4-Cluster_165560	V5_UCLUSTfixed_0.90-Cluster_98933	-	-	-	-
pacid=24108026 transcript=LOC_Os04g56330.1 locus=LOC_Os04g56330 ID=LOC_Os04g56330.1.MSUR7 annot-version=v7.0	Orysa_seq10305	F:GO:0016887; F:GO:0017111; F:GO:0000166; F:GO:0005524	F:GO:0000166;F:GO:0016787	Y (0.931 | 1-34)	C	1	V5_BLAST_0.9SELF0.4OUT-REDO4-Cluster_157646	V5_UCLUSTfixed_0.90-Cluster_93890	-	-	UniqueCluster_37	X
pacid=24108068 transcript=LOC_Os04g58560.2 locus=LOC_Os04g58560 ID=LOC_Os04g58560.2.MSUR7 annot-version=v7.0	Orysa_seq10334		-	Y (0.802 | 1-83)	C	1	V5_BLAST_0.9SELF0.4OUT-REDO4-Cluster_164450	V5_UCLUSTfixed_0.90-Cluster_97932	-	-	UniqueCluster_2517	X
pacid=24108075 transcript=LOC_Os04g59440.1 locus=LOC_Os04g59440 ID=LOC_Os04g59440.1.MSUR7 annot-version=v7.0	Orysa_seq10340		-	Y (0.964 | 1-52)	C	1	V5_BLAST_0.9SELF0.4OUT-REDO4-Cluster_163375	V5_UCLUSTfixed_0.90-Cluster_96656	-	-	-	-
pacid=24108078 transcript=LOC_Os04g57720.1 locus=LOC_Os04g57720 ID=LOC_Os04g57720.1.MSUR7 annot-version=v7.0	Orysa_seq10342	P:GO:0000160; F:GO:0000156	P:GO:0007165;F:GO:0003674	Y (0.895 | 1-21)	C	1	V5_BLAST_0.9SELF0.4OUT-REDO4-Cluster_160908	V5_UCLUSTfixed_0.90-Cluster_94895	-	-	-	-
pacid=24108115 transcript=LOC_Os04g46610.1 locus=LOC_Os04g46610 ID=LOC_Os04g46610.1.MSUR7 annot-version=v7.0	Orysa_seq10368	F:GO:0005198; C:GO:0009507	F:GO:0005198;C:GO:0009536	Y (0.999 | 1-21)	C	1	V5_BLAST_0.9SELF0.4OUT-REDO4-Cluster_165254	V5_UCLUSTfixed_0.90-Cluster_98667	-	-	-	-
pacid=24108116 transcript=LOC_Os04g46610.2 locus=LOC_Os04g46610 ID=LOC_Os04g46610.2.MSUR7 annot-version=v7.0	Orysa_seq10369	C:GO:0009507; F:GO:0005198	F:GO:0005198;C:GO:0009536	Y (0.999 | 1-21)	C	1	V5_BLAST_0.9SELF0.4OUT-REDO4-Cluster_165254	V5_UCLUSTfixed_0.90-Cluster_98667	-	-	-	-
pacid=24108190 transcript=LOC_Os04g09350.3 locus=LOC_Os04g09350 ID=LOC_Os04g09350.3.MSUR7 annot-version=v7.0	Orysa_seq10425		-	Y (0.988 | 1-32)	C	1	V5_BLAST_0.9SELF0.4OUT-REDO4-Cluster_81335	V5_UCLUSTfixed_0.90-Cluster_60807	-	-	-	-
pacid=24108191 transcript=LOC_Os04g09350.4 locus=LOC_Os04g09350 ID=LOC_Os04g09350.4.MSUR7 annot-version=v7.0	Orysa_seq10426		-	Y (0.988 | 1-32)	C	1	V5_BLAST_0.9SELF0.4OUT-REDO4-Cluster_81335	V5_UCLUSTfixed_0.90-Cluster_60807	-	-	-	-
pacid=24108268 transcript=LOC_Os04g58200.1 locus=LOC_Os04g58200 ID=LOC_Os04g58200.1.MSUR7 annot-version=v7.0	Orysa_seq10464	F:GO:0016630; P:GO:0008152; P:GO:0055114; F:GO:0016491	F:GO:0003824;P:GO:0008152;P:GO:0044710	Y (0.951 | 1-65)	C	1	V5_BLAST_0.9SELF0.4OUT-REDO4-Cluster_165743	V5_UCLUSTfixed_0.90-Cluster_99105	-	-	-	-
pacid=24108269 transcript=LOC_Os04g58200.2 locus=LOC_Os04g58200 ID=LOC_Os04g58200.2.MSUR7 annot-version=v7.0	Orysa_seq10465	F:GO:0016630; F:GO:0016491; P:GO:0055114; P:GO:0008152	F:GO:0003824;P:GO:0008152;P:GO:0044710	Y (0.954 | 1-35)	C	1	V5_BLAST_0.9SELF0.4OUT-REDO4-Cluster_165743	V5_UCLUSTfixed_0.90-Cluster_99105	-	-	-	-
pacid=24108285 transcript=LOC_Os04g27340.1 locus=LOC_Os04g27340 ID=LOC_Os04g27340.1.MSUR7 annot-version=v7.0	Orysa_seq10477	F:GO:0016829; P:GO:0008152; F:GO:0000287; F:GO:0010333	F:GO:0003824;P:GO:0008152;F:GO:0005488	Y (0.99 | 1-51)	C	1	V5_BLAST_0.9SELF0.4OUT-REDO4-Cluster_96506	V5_UCLUSTfixed_0.90-Cluster_60808	UniqueCluster_798	-	-	X
pacid=24108309 transcript=LOC_Os04g33630.1 locus=LOC_Os04g33630 ID=LOC_Os04g33630.1.MSUR7 annot-version=v7.0	Orysa_seq10496	F:GO:0051537; F:GO:0051536; F:GO:0009055; P:GO:0022900	P:GO:0006091;F:GO:0005488	Y (0.961 | 1-31)	C	1	V5_BLAST_0.9SELF0.4OUT-REDO4-Cluster_164004	V5_UCLUSTfixed_0.90-Cluster_97487	-	-	-	-
pacid=24108315 transcript=LOC_Os04g40540.1 locus=LOC_Os04g40540 ID=LOC_Os04g40540.1.MSUR7 annot-version=v7.0	Orysa_seq10500	P:GO:0006464; F:GO:0004719	P:GO:0006464;F:GO:0016740	Y (0.994 | 1-58)	C	1	V5_BLAST_0.9SELF0.4OUT-REDO4-Cluster_165526	V5_UCLUSTfixed_0.90-Cluster_102634	-	-	-	-
pacid=24108324 transcript=LOC_Os04g46730.1 locus=LOC_Os04g46730 ID=LOC_Os04g46730.1.MSUR7 annot-version=v7.0	Orysa_seq10508		-	Y (0.997 | 1-41)	C	1	V5_BLAST_0.9SELF0.4OUT-REDO4-Cluster_162380	V5_UCLUSTfixed_0.90-Cluster_95792	-	-	-	-
pacid=24108325 transcript=LOC_Os04g46730.3 locus=LOC_Os04g46730 ID=LOC_Os04g46730.3.MSUR7 annot-version=v7.0	Orysa_seq10509		-	Y (0.997 | 1-41)	C	1	V5_BLAST_0.9SELF0.4OUT-REDO4-Cluster_162380	V5_UCLUSTfixed_0.90-Cluster_95792	-	-	-	-
pacid=24108326 transcript=LOC_Os04g46730.2 locus=LOC_Os04g46730 ID=LOC_Os04g46730.2.MSUR7 annot-version=v7.0	Orysa_seq10510		-	Y (0.997 | 1-41)	C	1	V5_BLAST_0.9SELF0.4OUT-REDO4-Cluster_81337	V5_UCLUSTfixed_0.90-Cluster_95792	-	-	-	-
pacid=24108327 transcript=LOC_Os04g46730.4 locus=LOC_Os04g46730 ID=LOC_Os04g46730.4.MSUR7 annot-version=v7.0	Orysa_seq10511		-	Y (0.997 | 1-41)	C	1	V5_BLAST_0.9SELF0.4OUT-REDO4-Cluster_162380	V5_UCLUSTfixed_0.90-Cluster_95792	-	-	-	-
pacid=24108360 transcript=LOC_Os04g47020.1 locus=LOC_Os04g47020 ID=LOC_Os04g47020.1.MSUR7 annot-version=v7.0	Orysa_seq10526		-	Y (1.0 | 1-51)	C	1	V5_BLAST_0.9SELF0.4OUT-REDO4-Cluster_81340	V5_UCLUSTfixed_0.90-Cluster_86245	-	-	-	-
pacid=24108361 transcript=LOC_Os04g47020.2 locus=LOC_Os04g47020 ID=LOC_Os04g47020.2.MSUR7 annot-version=v7.0	Orysa_seq10527		-	Y (1.0 | 1-51)	C	1	V5_BLAST_0.9SELF0.4OUT-REDO4-Cluster_170672	V5_UCLUSTfixed_0.90-Cluster_86245	-	-	-	-
pacid=24108362 transcript=LOC_Os04g47020.3 locus=LOC_Os04g47020 ID=LOC_Os04g47020.3.MSUR7 annot-version=v7.0	Orysa_seq10528		-	Y (1.0 | 1-51)	C	1	V5_BLAST_0.9SELF0.4OUT-REDO4-Cluster_170672	V5_UCLUSTfixed_0.90-Cluster_86245	-	-	-	-
pacid=24108368 transcript=LOC_Os04g51300.1 locus=LOC_Os04g51300 ID=LOC_Os04g51300.1.MSUR7 annot-version=v7.0	Orysa_seq10533	P:GO:0006979; F:GO:0004601; F:GO:0020037; P:GO:0055114	F:GO:0003824;P:GO:0008152;F:GO:0005488;P:GO:0044710;P:GO:0006950	Y (0.999 | 1-41)	C	1	V5_BLAST_0.9SELF0.4OUT-REDO4-Cluster_163247	V5_UCLUSTfixed_0.90-Cluster_98949	-	-	-	-
pacid=24108375 transcript=LOC_Os04g53420.1 locus=LOC_Os04g53420 ID=LOC_Os04g53420.1.MSUR7 annot-version=v7.0	Orysa_seq10538		-	Y (0.923 | 1-27)	C	1	V5_BLAST_0.9SELF0.4OUT-REDO4-Cluster_83493	V5_UCLUSTfixed_0.90-Cluster_61615	-	-	-	-
pacid=24108431 transcript=LOC_Os04g34460.1 locus=LOC_Os04g34460 ID=LOC_Os04g34460.1.MSUR7 annot-version=v7.0	Orysa_seq10580	C:GO:0009507; F:GO:0005198	F:GO:0005198;C:GO:0009536	Y (0.999 | 1-41)	C	1	V5_BLAST_0.9SELF0.4OUT-REDO4-Cluster_163752	V5_UCLUSTfixed_0.90-Cluster_97212	-	-	-	-
pacid=24108452 transcript=LOC_Os04g27790.1 locus=LOC_Os04g27790 ID=LOC_Os04g27790.1.MSUR7 annot-version=v7.0	Orysa_seq10593	F:GO:0010333; F:GO:0016829; P:GO:0008152; F:GO:0000287	F:GO:0003824;P:GO:0008152;F:GO:0005488	Y (0.92 | 1-41)	C	1	V5_BLAST_0.9SELF0.4OUT-REDO4-Cluster_168831	V5_UCLUSTfixed_0.90-Cluster_60808	-	-	-	-
pacid=24108460 transcript=LOC_Os04g33830.1 locus=LOC_Os04g33830 ID=LOC_Os04g33830.1.MSUR7 annot-version=v7.0	Orysa_seq10598		-	Y (0.998 | 1-51)	C	1	V5_BLAST_0.9SELF0.4OUT-REDO4-Cluster_164010	V5_UCLUSTfixed_0.90-Cluster_97494	-	-	-	-
pacid=24108556 transcript=LOC_Os07g08160.1 locus=LOC_Os07g08160 ID=LOC_Os07g08160.1.MSUR7 annot-version=v7.0	Orysa_seq10663		-	Y (0.961 | 1-81)	C	1	V5_BLAST_0.9SELF0.4OUT-REDO4-Cluster_163817	V5_UCLUSTfixed_0.90-Cluster_68040	-	-	-	-
pacid=24108570 transcript=LOC_Os07g45070.1 locus=LOC_Os07g45070 ID=LOC_Os07g45070.1.MSUR7 annot-version=v7.0	Orysa_seq10666		-	Y (0.877 | 1-41)	C	1	V5_BLAST_0.9SELF0.4OUT-REDO4-Cluster_168534	V5_UCLUSTfixed_0.90-Cluster_93480	-	UniqueCluster_3065	-	X
pacid=24108621 transcript=LOC_Os07g10540.1 locus=LOC_Os07g10540 ID=LOC_Os07g10540.1.MSUR7 annot-version=v7.0	Orysa_seq10700	F:GO:0016787	F:GO:0016787	Y (0.808 | 1-82)	C	1	V5_BLAST_0.9SELF0.4OUT-REDO4-Cluster_166124	V5_UCLUSTfixed_0.90-Cluster_99149	-	-	-	-
pacid=24108645 transcript=LOC_Os07g05480.1 locus=LOC_Os07g05480 ID=LOC_Os07g05480.1.MSUR7 annot-version=v7.0	Orysa_seq10718	P:GO:0015979; C:GO:0009522; C:GO:0016020	C:GO:0016020;P:GO:0015979;C:GO:0009579	Y (1.0 | 1-41)	C	1	V5_BLAST_0.9SELF0.4OUT-REDO4-Cluster_164711	V5_UCLUSTfixed_0.90-Cluster_98181	-	-	-	-
pacid=24108666 transcript=LOC_Os07g43040.1 locus=LOC_Os07g43040 ID=LOC_Os07g43040.1.MSUR7 annot-version=v7.0	Orysa_seq10734	F:GO:0046872; P:GO:0030001	F:GO:0005488;P:GO:0006810	Y (1.0 | 1-37)	C	1	V5_BLAST_0.9SELF0.4OUT-REDO4-Cluster_167717	V5_UCLUSTfixed_0.90-Cluster_83100	-	-	-	-
pacid=24108690 transcript=LOC_Os07g45260.1 locus=LOC_Os07g45260 ID=LOC_Os07g45260.1.MSUR7 annot-version=v7.0	Orysa_seq10750	F:GO:0016757	F:GO:0016740	Y (0.994 | 1-24)	C	1	V5_BLAST_0.9SELF0.4OUT-REDO4-Cluster_169543	V5_UCLUSTfixed_0.90-Cluster_102307	-	-	-	-
pacid=24108730 transcript=LOC_Os07g36690.1 locus=LOC_Os07g36690 ID=LOC_Os07g36690.1.MSUR7 annot-version=v7.0	Orysa_seq10778	P:GO:0030244; C:GO:0016020; F:GO:0016760	P:GO:0005975;C:GO:0016020;P:GO:0009058;P:GO:0044763;P:GO:0044711;F:GO:0016740;P:GO:0009987;P:GO:0044723	Y (0.914 | 1-31)	C	1	V5_BLAST_0.9SELF0.4OUT-REDO4-Cluster_154120	V5_UCLUSTfixed_0.90-Cluster_101067	UniqueCluster_2819	-	-	X
pacid=24108825 transcript=LOC_Os07g12530.1 locus=LOC_Os07g12530 ID=LOC_Os07g12530.1.MSUR7 annot-version=v7.0	Orysa_seq10844		-	Y (0.697 | 1-21)	C	1	V5_BLAST_0.9SELF0.4OUT-REDO4-Cluster_167749	V5_UCLUSTfixed_0.90-Cluster_100841	-	-	-	-
pacid=24108859 transcript=LOC_Os07g10256.1 locus=LOC_Os07g10256 ID=LOC_Os07g10256.1.MSUR7 annot-version=v7.0	Orysa_seq10870	C:GO:0005681; P:GO:0007067	C:GO:0005634;P:GO:0016043;P:GO:0007049	Y (0.971 | 1-27)	C	1	V5_BLAST_0.9SELF0.4OUT-REDO4-Cluster_159451	V5_UCLUSTfixed_0.90-Cluster_93695	-	-	UniqueCluster_827	X
pacid=24108885 transcript=LOC_Os07g06960.1 locus=LOC_Os07g06960 ID=LOC_Os07g06960.1.MSUR7 annot-version=v7.0	Orysa_seq10892		-	Y (0.736 | 1-68)	C	1	V5_BLAST_0.9SELF0.4OUT-REDO4-Cluster_170710	V5_UCLUSTfixed_0.90-Cluster_93941	-	-	-	-
pacid=24108906 transcript=LOC_Os07g06345.1 locus=LOC_Os07g06345 ID=LOC_Os07g06345.1.MSUR7 annot-version=v7.0	Orysa_seq10903		-	Y (0.996 | 1-21)	C	1	V5_BLAST_0.9SELF0.4OUT-REDO4-Cluster_81376	V5_UCLUSTfixed_0.90-Cluster_60818	-	-	-	-
pacid=24108950 transcript=LOC_Os07g08770.1 locus=LOC_Os07g08770 ID=LOC_Os07g08770.1.MSUR7 annot-version=v7.0	Orysa_seq10931	C:GO:0016020	C:GO:0016020	Y (1.0 | 1-21)	C	1	V5_BLAST_0.9SELF0.4OUT-REDO4-Cluster_163858	V5_UCLUSTfixed_0.90-Cluster_86026	-	-	-	-
pacid=24108977 transcript=LOC_Os07g02280.1 locus=LOC_Os07g02280 ID=LOC_Os07g02280.1.MSUR7 annot-version=v7.0	Orysa_seq10948	F:GO:0005515	F:GO:0005515	Y (0.931 | 1-50)	C	1	V5_BLAST_0.9SELF0.4OUT-REDO4-Cluster_170710	V5_UCLUSTfixed_0.90-Cluster_94460	-	-	-	-
pacid=24108981 transcript=LOC_Os07g07910.1 locus=LOC_Os07g07910 ID=LOC_Os07g07910.1.MSUR7 annot-version=v7.0	Orysa_seq10951	P:GO:0006811; F:GO:0005216; P:GO:0055085; P:GO:0006813; C:GO:0016020; F:GO:0005515; F:GO:0005249	F:GO:0005515;C:GO:0016020;P:GO:0006810;F:GO:0005215	Y (0.99 | 1-50)	C	1	V5_BLAST_0.9SELF0.4OUT-REDO4-Cluster_167726	V5_UCLUSTfixed_0.90-Cluster_99391	-	-	-	-
pacid=24108983 transcript=LOC_Os07g06750.1 locus=LOC_Os07g06750 ID=LOC_Os07g06750.1.MSUR7 annot-version=v7.0	Orysa_seq10953		-	Y (0.907 | 1-31)	C	1	V5_BLAST_0.9SELF0.4OUT-REDO4-Cluster_163148	V5_UCLUSTfixed_0.90-Cluster_60834	-	-	-	-
pacid=24109139 transcript=LOC_Os07g38600.1 locus=LOC_Os07g38600 ID=LOC_Os07g38600.1.MSUR7 annot-version=v7.0	Orysa_seq11066	C:GO:0000439; P:GO:0006289; P:GO:0006355	C:GO:0005634;P:GO:0009058;P:GO:0006259;P:GO:0006950	Y (0.984 | 1-38)	C	1	V5_BLAST_0.9SELF0.4OUT-REDO4-Cluster_169090	V5_UCLUSTfixed_0.90-Cluster_101903	-	-	UniqueCluster_1179	X
pacid=24109151 transcript=LOC_Os07g30800.1 locus=LOC_Os07g30800 ID=LOC_Os07g30800.1.MSUR7 annot-version=v7.0	Orysa_seq11072	P:GO:0006457	P:GO:0009987	Y (0.909 | 1-38)	C	1	V5_BLAST_0.9SELF0.4OUT-REDO4-Cluster_161935	V5_UCLUSTfixed_0.90-Cluster_67927	-	-	-	-
pacid=24109164 transcript=LOC_Os07g26960.1 locus=LOC_Os07g26960 ID=LOC_Os07g26960.1.MSUR7 annot-version=v7.0	Orysa_seq11083		-	Y (0.852 | 1-41)	C	1	V5_BLAST_0.9SELF0.4OUT-REDO4-Cluster_150863	V5_UCLUSTfixed_0.90-Cluster_60811	-	-	-	-
pacid=24109182 transcript=LOC_Os07g14530.1 locus=LOC_Os07g14530 ID=LOC_Os07g14530.1.MSUR7 annot-version=v7.0	Orysa_seq11097	F:GO:0005515	F:GO:0005515	Y (0.969 | 1-41)	C	1	V5_BLAST_0.9SELF0.4OUT-REDO4-Cluster_81351	V5_UCLUSTfixed_0.90-Cluster_99516	-	-	UniqueCluster_2792	X
pacid=24109183 transcript=LOC_Os07g14530.2 locus=LOC_Os07g14530 ID=LOC_Os07g14530.2.MSUR7 annot-version=v7.0	Orysa_seq11098	F:GO:0005515	F:GO:0005515	Y (0.969 | 1-41)	C	1	V5_BLAST_0.9SELF0.4OUT-REDO4-Cluster_166213	V5_UCLUSTfixed_0.90-Cluster_99516	-	-	UniqueCluster_2792	X
pacid=24109184 transcript=LOC_Os07g14530.3 locus=LOC_Os07g14530 ID=LOC_Os07g14530.3.MSUR7 annot-version=v7.0	Orysa_seq11099	F:GO:0005515	F:GO:0005515	Y (0.969 | 1-41)	C	1	V5_BLAST_0.9SELF0.4OUT-REDO4-Cluster_166213	V5_UCLUSTfixed_0.90-Cluster_99516	-	-	UniqueCluster_2792	X
pacid=24109185 transcript=LOC_Os07g39910.1 locus=LOC_Os07g39910 ID=LOC_Os07g39910.1.MSUR7 annot-version=v7.0	Orysa_seq11100	F:GO:0005515	F:GO:0005515	Y (0.987 | 1-40)	C	1	V5_BLAST_0.9SELF0.4OUT-REDO4-Cluster_165636	V5_UCLUSTfixed_0.90-Cluster_99022	-	-	-	-
pacid=24109219 transcript=LOC_Os07g28900.1 locus=LOC_Os07g28900 ID=LOC_Os07g28900.1.MSUR7 annot-version=v7.0	Orysa_seq11125	F:GO:0005515	F:GO:0005515	Y (0.998 | 1-61)	C	1	V5_BLAST_0.9SELF0.4OUT-REDO4-Cluster_167598	V5_UCLUSTfixed_0.90-Cluster_86075	-	-	-	-
pacid=24109236 transcript=LOC_Os07g34006.1 locus=LOC_Os07g34006 ID=LOC_Os07g34006.1.MSUR7 annot-version=v7.0	Orysa_seq11137	C:GO:0016021; P:GO:0006810; F:GO:0005215; C:GO:0016020	C:GO:0016020;P:GO:0006810;F:GO:0005215	Y (0.987 | 1-27)	C	1	V5_BLAST_0.9SELF0.4OUT-REDO4-Cluster_163413	V5_UCLUSTfixed_0.90-Cluster_103279	-	-	-	-
pacid=24109282 transcript=LOC_Os07g11550.1 locus=LOC_Os07g11550 ID=LOC_Os07g11550.1.MSUR7 annot-version=v7.0	Orysa_seq11169		-	Y (0.889 | 1-47)	C	1	V5_BLAST_0.9SELF0.4OUT-REDO4-Cluster_81352	V5_UCLUSTfixed_0.90-Cluster_27630	-	-	-	-
pacid=24109294 transcript=LOC_Os07g11110.1 locus=LOC_Os07g11110 ID=LOC_Os07g11110.1.MSUR7 annot-version=v7.0	Orysa_seq11177	P:GO:0044237; F:GO:0003824; F:GO:0050662	F:GO:0003824;P:GO:0008152;F:GO:0005488;P:GO:0009987	Y (0.998 | 1-32)	C	1	V5_BLAST_0.9SELF0.4OUT-REDO4-Cluster_164035	V5_UCLUSTfixed_0.90-Cluster_97523	-	-	-	-
pacid=24109321 transcript=LOC_Os07g08200.1 locus=LOC_Os07g08200 ID=LOC_Os07g08200.1.MSUR7 annot-version=v7.0	Orysa_seq11196	F:GO:0008168; P:GO:0008152	P:GO:0008152;F:GO:0016740	Y (0.921 | 1-39)	C	1	V5_BLAST_0.9SELF0.4OUT-REDO4-Cluster_163820	V5_UCLUSTfixed_0.90-Cluster_97295	-	-	-	-
pacid=24109322 transcript=LOC_Os07g10220.1 locus=LOC_Os07g10220 ID=LOC_Os07g10220.1.MSUR7 annot-version=v7.0	Orysa_seq11197	P:GO:0008152; F:GO:0016758	P:GO:0008152;F:GO:0016740	Y (0.967 | 1-71)	C	1	V5_BLAST_0.9SELF0.4OUT-REDO4-Cluster_170972	V5_UCLUSTfixed_0.90-Cluster_86144	-	-	-	-
pacid=24109351 transcript=LOC_Os07g47640.1 locus=LOC_Os07g47640 ID=LOC_Os07g47640.1.MSUR7 annot-version=v7.0	Orysa_seq11217	C:GO:0016020; C:GO:0009523; P:GO:0015979	C:GO:0016020;P:GO:0015979;C:GO:0009579	Y (0.999 | 1-51)	C	1	V5_BLAST_0.9SELF0.4OUT-REDO4-Cluster_163644	V5_UCLUSTfixed_0.90-Cluster_85978	-	-	-	-
pacid=24109384 transcript=LOC_Os07g32560.1 locus=LOC_Os07g32560 ID=LOC_Os07g32560.1.MSUR7 annot-version=v7.0	Orysa_seq11237	F:GO:0004176; P:GO:0006508	P:GO:0019538;F:GO:0016787	Y (0.999 | 1-41)	C	1	V5_BLAST_0.9SELF0.4OUT-REDO4-Cluster_163298	V5_UCLUSTfixed_0.90-Cluster_96734	-	-	-	-
pacid=24109412 transcript=LOC_Os07g48140.1 locus=LOC_Os07g48140 ID=LOC_Os07g48140.1.MSUR7 annot-version=v7.0	Orysa_seq11255		-	Y (0.942 | 1-62)	C	1	V5_BLAST_0.9SELF0.4OUT-REDO4-Cluster_166387	V5_UCLUSTfixed_0.90-Cluster_65770	-	-	-	-
pacid=24109475 transcript=LOC_Os07g06990.1 locus=LOC_Os07g06990 ID=LOC_Os07g06990.1.MSUR7 annot-version=v7.0	Orysa_seq11297		-	Y (0.91 | 1-36)	C	1	V5_BLAST_0.9SELF0.4OUT-REDO4-Cluster_163970	V5_UCLUSTfixed_0.90-Cluster_97449	-	-	-	-
pacid=24109476 transcript=LOC_Os07g06990.2 locus=LOC_Os07g06990 ID=LOC_Os07g06990.2.MSUR7 annot-version=v7.0	Orysa_seq11298		-	Y (0.91 | 1-36)	C	1	V5_BLAST_0.9SELF0.4OUT-REDO4-Cluster_163970	V5_UCLUSTfixed_0.90-Cluster_97449	-	-	-	-
pacid=24109515 transcript=LOC_Os07g05365.1 locus=LOC_Os07g05365 ID=LOC_Os07g05365.1.MSUR7 annot-version=v7.0	Orysa_seq11327	C:GO:0042651; C:GO:0009523; C:GO:0009654; P:GO:0015979	C:GO:0016020;P:GO:0015979;C:GO:0009579	Y (1.0 | 1-41)	C	1	V5_BLAST_0.9SELF0.4OUT-REDO4-Cluster_170627	V5_UCLUSTfixed_0.90-Cluster_96882	-	-	-	-
pacid=24109529 transcript=LOC_Os07g06610.1 locus=LOC_Os07g06610 ID=LOC_Os07g06610.1.MSUR7 annot-version=v7.0	Orysa_seq11337	P:GO:0006511	P:GO:0019538;P:GO:0009056;P:GO:0009987	Y (0.983 | 1-40)	C	1	V5_BLAST_0.9SELF0.4OUT-REDO4-Cluster_170215	V5_UCLUSTfixed_0.90-Cluster_102855	-	-	-	-
pacid=24109596 transcript=LOC_Os07g46780.1 locus=LOC_Os07g46780 ID=LOC_Os07g46780.1.MSUR7 annot-version=v7.0	Orysa_seq11383	P:GO:0003333	P:GO:0044765;P:GO:0006810	Y (0.994 | 1-45)	C	1	V5_BLAST_0.9SELF0.4OUT-REDO4-Cluster_163981	V5_UCLUSTfixed_0.90-Cluster_97460	-	-	-	-
pacid=24109616 transcript=LOC_Os07g25370.1 locus=LOC_Os07g25370 ID=LOC_Os07g25370.1.MSUR7 annot-version=v7.0	Orysa_seq11400	F:GO:0003682	F:GO:0003682	Y (0.985 | 1-21)	C	1	V5_BLAST_0.9SELF0.4OUT-REDO4-Cluster_150252	V5_UCLUSTfixed_0.90-Cluster_85244	UniqueCluster_3262	-	-	X
pacid=24109673 transcript=LOC_Os07g04840.1 locus=LOC_Os07g04840 ID=LOC_Os07g04840.1.MSUR7 annot-version=v7.0	Orysa_seq11434	C:GO:0019898; C:GO:0009523; F:GO:0005509; P:GO:0015979; C:GO:0009654	C:GO:0016020;P:GO:0015979;F:GO:0005488;C:GO:0009579	Y (1.0 | 1-28)	C	1	V5_BLAST_0.9SELF0.4OUT-REDO4-Cluster_162646	V5_UCLUSTfixed_0.90-Cluster_96069	-	-	-	-
pacid=24109695 transcript=LOC_Os07g34570.1 locus=LOC_Os07g34570 ID=LOC_Os07g34570.1.MSUR7 annot-version=v7.0	Orysa_seq11444		-	Y (0.999 | 1-36)	C	1	V5_BLAST_0.9SELF0.4OUT-REDO4-Cluster_170899	V5_UCLUSTfixed_0.90-Cluster_96833	-	-	-	-
pacid=24109696 transcript=LOC_Os07g34570.2 locus=LOC_Os07g34570 ID=LOC_Os07g34570.2.MSUR7 annot-version=v7.0	Orysa_seq11445		-	Y (0.999 | 1-36)	C	1	V5_BLAST_0.9SELF0.4OUT-REDO4-Cluster_170899	V5_UCLUSTfixed_0.90-Cluster_96833	-	-	-	-
pacid=24109735 transcript=LOC_Os07g13030.1 locus=LOC_Os07g13030 ID=LOC_Os07g13030.1.MSUR7 annot-version=v7.0	Orysa_seq11473		-	Y (0.826 | 1-42)	C	1	V5_BLAST_0.9SELF0.4OUT-REDO4-Cluster_81359	V5_UCLUSTfixed_0.90-Cluster_61275	-	-	-	-
pacid=24109743 transcript=LOC_Os07g09370.1 locus=LOC_Os07g09370 ID=LOC_Os07g09370.1.MSUR7 annot-version=v7.0	Orysa_seq11477		-	Y (0.979 | 1-41)	C	1	V5_BLAST_0.9SELF0.4OUT-REDO4-Cluster_170710	V5_UCLUSTfixed_0.90-Cluster_102423	-	-	-	-
pacid=24109744 transcript=LOC_Os07g46600.1 locus=LOC_Os07g46600 ID=LOC_Os07g46600.1.MSUR7 annot-version=v7.0	Orysa_seq11478	P:GO:0009451; P:GO:0001522; F:GO:0003723; F:GO:0009982	F:GO:0003723;F:GO:0003824;P:GO:0006139	Y (0.958 | 1-45)	C	1	V5_BLAST_0.9SELF0.4OUT-REDO4-Cluster_170144	V5_UCLUSTfixed_0.90-Cluster_95895	-	-	-	-
pacid=24109781 transcript=LOC_Os07g26860.1 locus=LOC_Os07g26860 ID=LOC_Os07g26860.1.MSUR7 annot-version=v7.0	Orysa_seq11503		-	Y (1.0 | 1-29)	C	1	V5_BLAST_0.9SELF0.4OUT-REDO4-Cluster_81360	V5_UCLUSTfixed_0.90-Cluster_60813	-	-	-	-
pacid=24109792 transcript=LOC_Os07g37550.1 locus=LOC_Os07g37550 ID=LOC_Os07g37550.1.MSUR7 annot-version=v7.0	Orysa_seq11512	C:GO:0016020; P:GO:0009765	P:GO:0006091;C:GO:0016020;P:GO:0015979	Y (1.0 | 1-25)	C	1	V5_BLAST_0.9SELF0.4OUT-REDO4-Cluster_164068	V5_UCLUSTfixed_0.90-Cluster_97916	-	-	-	-
pacid=24109798 transcript=LOC_Os07g06250.1 locus=LOC_Os07g06250 ID=LOC_Os07g06250.1.MSUR7 annot-version=v7.0	Orysa_seq11517		-	Y (0.996 | 1-21)	C	1	V5_BLAST_0.9SELF0.4OUT-REDO4-Cluster_81361	V5_UCLUSTfixed_0.90-Cluster_60818	-	-	-	-
pacid=24109849 transcript=LOC_Os07g38110.1 locus=LOC_Os07g38110 ID=LOC_Os07g38110.1.MSUR7 annot-version=v7.0	Orysa_seq11551		-	Y (0.972 | 1-56)	C	1	V5_BLAST_0.9SELF0.4OUT-REDO4-Cluster_166734	V5_UCLUSTfixed_0.90-Cluster_87100	-	-	-	-
pacid=24109850 transcript=LOC_Os07g38110.2 locus=LOC_Os07g38110 ID=LOC_Os07g38110.2.MSUR7 annot-version=v7.0	Orysa_seq11552		-	Y (0.972 | 1-56)	C	1	V5_BLAST_0.9SELF0.4OUT-REDO4-Cluster_166734	V5_UCLUSTfixed_0.90-Cluster_87100	-	-	-	-
pacid=24109854 transcript=LOC_Os07g07540.1 locus=LOC_Os07g07540 ID=LOC_Os07g07540.1.MSUR7 annot-version=v7.0	Orysa_seq11555	F:GO:0005515	F:GO:0005515	Y (0.996 | 1-34)	C	1	V5_BLAST_0.9SELF0.4OUT-REDO4-Cluster_166330	V5_UCLUSTfixed_0.90-Cluster_99628	-	-	-	-
pacid=24109870 transcript=LOC_Os07g27710.1 locus=LOC_Os07g27710 ID=LOC_Os07g27710.1.MSUR7 annot-version=v7.0	Orysa_seq11570		-	Y (0.987 | 1-41)	C	1	V5_BLAST_0.9SELF0.4OUT-REDO4-Cluster_81364	V5_UCLUSTfixed_0.90-Cluster_61578	-	-	-	-
pacid=24109916 transcript=LOC_Os07g09190.1 locus=LOC_Os07g09190 ID=LOC_Os07g09190.1.MSUR7 annot-version=v7.0	Orysa_seq11607	F:GO:0016624; F:GO:0008661; P:GO:0008152; F:GO:0003824; P:GO:0016114	P:GO:0006629;P:GO:0009058;P:GO:0044763;F:GO:0016740;P:GO:0044711;P:GO:0009987	Y (1.0 | 1-27)	C	1	V5_BLAST_0.9SELF0.4OUT-REDO4-Cluster_164452	V5_UCLUSTfixed_0.90-Cluster_99888	-	-	-	-
pacid=24109948 transcript=LOC_Os07g10350.1 locus=LOC_Os07g10350 ID=LOC_Os07g10350.1.MSUR7 annot-version=v7.0	Orysa_seq11632	C:GO:0005634; P:GO:0006397; F:GO:0005515; P:GO:0006396; F:GO:0003723; C:GO:0005622	C:GO:0005634;F:GO:0005515;F:GO:0003723;P:GO:0006139	Y (0.986 | 1-32)	C	1	V5_BLAST_0.9SELF0.4OUT-REDO4-Cluster_170402	V5_UCLUSTfixed_0.90-Cluster_103026	-	UniqueCluster_1420	-	X
pacid=24109957 transcript=LOC_Os07g09330.1 locus=LOC_Os07g09330 ID=LOC_Os07g09330.1.MSUR7 annot-version=v7.0	Orysa_seq11639	P:GO:0046854; F:GO:0004401	P:GO:0006629;P:GO:0044763;P:GO:0009987;F:GO:0016787	Y (0.994 | 1-27)	C	1	V5_BLAST_0.9SELF0.4OUT-REDO4-Cluster_163571	V5_UCLUSTfixed_0.90-Cluster_97015	-	-	-	-
pacid=24109959 transcript=LOC_Os07g46860.1 locus=LOC_Os07g46860 ID=LOC_Os07g46860.1.MSUR7 annot-version=v7.0	Orysa_seq11641	P:GO:0008152; F:GO:0016491	F:GO:0003824;P:GO:0008152	Y (0.946 | 1-26)	C	1	V5_BLAST_0.9SELF0.4OUT-REDO4-Cluster_81365	V5_UCLUSTfixed_0.90-Cluster_102599	-	-	-	-
pacid=24109975 transcript=LOC_Os07g37240.1 locus=LOC_Os07g37240 ID=LOC_Os07g37240.1.MSUR7 annot-version=v7.0	Orysa_seq11653	C:GO:0016020; P:GO:0009765	P:GO:0006091;C:GO:0016020;P:GO:0015979	Y (0.995 | 1-27)	C	1	V5_BLAST_0.9SELF0.4OUT-REDO4-Cluster_164267	V5_UCLUSTfixed_0.90-Cluster_97742	-	-	-	-
pacid=24110005 transcript=LOC_Os07g42960.1 locus=LOC_Os07g42960 ID=LOC_Os07g42960.1.MSUR7 annot-version=v7.0	Orysa_seq11676	F:GO:0003849; P:GO:0009073	P:GO:0009058;P:GO:0044763;F:GO:0016740;P:GO:0044711;P:GO:0009987	Y (0.997 | 1-40)	C	1	V5_BLAST_0.9SELF0.4OUT-REDO4-Cluster_164529	V5_UCLUSTfixed_0.90-Cluster_98008	-	-	-	-
pacid=24110008 transcript=LOC_Os07g36080.1 locus=LOC_Os07g36080 ID=LOC_Os07g36080.1.MSUR7 annot-version=v7.0	Orysa_seq11679	C:GO:0019898; C:GO:0009523; F:GO:0005509; P:GO:0015979; C:GO:0009654	C:GO:0016020;P:GO:0015979;F:GO:0005488;C:GO:0009579	Y (0.998 | 1-35)	C	1	V5_BLAST_0.9SELF0.4OUT-REDO4-Cluster_170768	V5_UCLUSTfixed_0.90-Cluster_98002	-	-	-	-
pacid=24110009 transcript=LOC_Os07g36080.2 locus=LOC_Os07g36080 ID=LOC_Os07g36080.2.MSUR7 annot-version=v7.0	Orysa_seq11680	C:GO:0009523; F:GO:0005509; P:GO:0015979; C:GO:0009654; C:GO:0019898	C:GO:0016020;P:GO:0015979;F:GO:0005488;C:GO:0009579	Y (0.998 | 1-35)	C	1	V5_BLAST_0.9SELF0.4OUT-REDO4-Cluster_170768	V5_UCLUSTfixed_0.90-Cluster_98002	-	-	-	-
pacid=24110017 transcript=LOC_Os07g10160.1 locus=LOC_Os07g10160 ID=LOC_Os07g10160.1.MSUR7 annot-version=v7.0	Orysa_seq11687	F:GO:0016758; P:GO:0008152	P:GO:0008152;F:GO:0016740	Y (0.943 | 1-50)	C	1	V5_BLAST_0.9SELF0.4OUT-REDO4-Cluster_170972	V5_UCLUSTfixed_0.90-Cluster_89477	-	-	-	-
pacid=24110048 transcript=LOC_Os07g14310.1 locus=LOC_Os07g14310 ID=LOC_Os07g14310.1.MSUR7 annot-version=v7.0	Orysa_seq11709		-	Y (0.837 | 1-81)	C	1	V5_BLAST_0.9SELF0.4OUT-REDO4-Cluster_168282	V5_UCLUSTfixed_0.90-Cluster_99777	-	UniqueCluster_1613	-	X
pacid=24110067 transcript=LOC_Os07g42632.3 locus=LOC_Os07g42632 ID=LOC_Os07g42632.3.MSUR7 annot-version=v7.0	Orysa_seq11723	F:GO:0004156; P:GO:0009396; P:GO:0042558; F:GO:0003848	P:GO:0009058;P:GO:0044763;F:GO:0016740;P:GO:0044711;P:GO:0009987	Y (0.679 | 1-51)	C	1	V5_BLAST_0.9SELF0.4OUT-REDO4-Cluster_81367	V5_UCLUSTfixed_0.90-Cluster_98026	-	UniqueCluster_1544	-	X
pacid=24110086 transcript=LOC_Os07g40700.1 locus=LOC_Os07g40700 ID=LOC_Os07g40700.1.MSUR7 annot-version=v7.0	Orysa_seq11737	P:GO:0006396; F:GO:0003723; F:GO:0008173	F:GO:0003723;F:GO:0016740;P:GO:0006139	Y (0.998 | 1-24)	C	1	V5_BLAST_0.9SELF0.4OUT-REDO4-Cluster_170705	V5_UCLUSTfixed_0.90-Cluster_96399	-	-	-	-
pacid=24110087 transcript=LOC_Os07g40700.2 locus=LOC_Os07g40700 ID=LOC_Os07g40700.2.MSUR7 annot-version=v7.0	Orysa_seq11738	F:GO:0003723; P:GO:0006396; F:GO:0008173	F:GO:0003723;F:GO:0016740;P:GO:0006139	Y (0.998 | 1-24)	C	1	V5_BLAST_0.9SELF0.4OUT-REDO4-Cluster_170705	V5_UCLUSTfixed_0.90-Cluster_96399	-	-	-	-
pacid=24110115 transcript=LOC_Os07g37250.1 locus=LOC_Os07g37250 ID=LOC_Os07g37250.1.MSUR7 annot-version=v7.0	Orysa_seq11755	P:GO:0010027; P:GO:0015979; C:GO:0009523	C:GO:0016020;P:GO:0016043;P:GO:0015979;C:GO:0009579	Y (0.86 | 1-51)	C	1	V5_BLAST_0.9SELF0.4OUT-REDO4-Cluster_162683	V5_UCLUSTfixed_0.90-Cluster_96105	-	-	-	-
pacid=24110162 transcript=LOC_Os07g16130.1 locus=LOC_Os07g16130 ID=LOC_Os07g16130.1.MSUR7 annot-version=v7.0	Orysa_seq11792	F:GO:0008080	F:GO:0016740	Y (1.0 | 1-41)	C	1	V5_BLAST_0.9SELF0.4OUT-REDO4-Cluster_168777	V5_UCLUSTfixed_0.90-Cluster_101665	-	-	-	-
pacid=24110176 transcript=LOC_Os07g09400.1 locus=LOC_Os07g09400 ID=LOC_Os07g09400.1.MSUR7 annot-version=v7.0	Orysa_seq11802		-	Y (0.933 | 1-24)	C	1	V5_BLAST_0.9SELF0.4OUT-REDO4-Cluster_167776	V5_UCLUSTfixed_0.90-Cluster_97396	-	-	-	-
pacid=24110198 transcript=LOC_Os07g08340.1 locus=LOC_Os07g08340 ID=LOC_Os07g08340.1.MSUR7 annot-version=v7.0	Orysa_seq11821	P:GO:0006096; F:GO:0004743; F:GO:0030955; F:GO:0000287; F:GO:0003824	P:GO:0005975;P:GO:0006091;P:GO:0009056;F:GO:0016740;F:GO:0005488;P:GO:0006139;P:GO:0044712;P:GO:0044723	Y (0.992 | 1-51)	C	1	V5_BLAST_0.9SELF0.4OUT-REDO4-Cluster_164432	V5_UCLUSTfixed_0.90-Cluster_97915	-	-	-	-
pacid=24110224 transcript=LOC_Os07g28790.1 locus=LOC_Os07g28790 ID=LOC_Os07g28790.1.MSUR7 annot-version=v7.0	Orysa_seq11843	C:GO:0009507; F:GO:0005198	F:GO:0005198;C:GO:0009536	Y (0.805 | 1-48)	C	1	V5_BLAST_0.9SELF0.4OUT-REDO4-Cluster_163903	V5_UCLUSTfixed_0.90-Cluster_97375	-	-	-	-
pacid=24110261 transcript=LOC_Os07g48970.1 locus=LOC_Os07g48970 ID=LOC_Os07g48970.1.MSUR7 annot-version=v7.0	Orysa_seq11872		-	Y (0.976 | 1-50)	C	1	V5_BLAST_0.9SELF0.4OUT-REDO4-Cluster_81370	V5_UCLUSTfixed_0.90-Cluster_97553	-	-	-	-
pacid=24110267 transcript=LOC_Os07g08390.2 locus=LOC_Os07g08390 ID=LOC_Os07g08390.2.MSUR7 annot-version=v7.0	Orysa_seq11878		-	Y (0.985 | 1-30)	C	1	V5_BLAST_0.9SELF0.4OUT-REDO4-Cluster_168721	V5_UCLUSTfixed_0.90-Cluster_87524	-	-	-	-
pacid=24110313 transcript=LOC_Os07g46340.1 locus=LOC_Os07g46340 ID=LOC_Os07g46340.1.MSUR7 annot-version=v7.0	Orysa_seq11907	P:GO:0008152; F:GO:0008168	P:GO:0008152;F:GO:0016740	Y (0.992 | 1-28)	C	1	V5_BLAST_0.9SELF0.4OUT-REDO4-Cluster_159377	V5_UCLUSTfixed_0.90-Cluster_91079	UniqueCluster_2615	-	-	X
pacid=24110314 transcript=LOC_Os07g46340.2 locus=LOC_Os07g46340 ID=LOC_Os07g46340.2.MSUR7 annot-version=v7.0	Orysa_seq11908	P:GO:0008152; F:GO:0008168	P:GO:0008152;F:GO:0016740	Y (0.992 | 1-28)	C	1	V5_BLAST_0.9SELF0.4OUT-REDO4-Cluster_159377	V5_UCLUSTfixed_0.90-Cluster_91079	UniqueCluster_2615	-	-	X
pacid=24110315 transcript=LOC_Os07g46340.3 locus=LOC_Os07g46340 ID=LOC_Os07g46340.3.MSUR7 annot-version=v7.0	Orysa_seq11909	F:GO:0008757	F:GO:0016740	Y (0.992 | 1-28)	C	1	V5_BLAST_0.9SELF0.4OUT-REDO4-Cluster_159377	V5_UCLUSTfixed_0.90-Cluster_91079	UniqueCluster_2615	-	-	X
pacid=24110316 transcript=LOC_Os07g46340.4 locus=LOC_Os07g46340 ID=LOC_Os07g46340.4.MSUR7 annot-version=v7.0	Orysa_seq11910	F:GO:0008757	F:GO:0016740	Y (0.992 | 1-28)	C	1	V5_BLAST_0.9SELF0.4OUT-REDO4-Cluster_159377	V5_UCLUSTfixed_0.90-Cluster_91079	UniqueCluster_2615	-	-	X
pacid=24110318 transcript=LOC_Os07g41080.1 locus=LOC_Os07g41080 ID=LOC_Os07g41080.1.MSUR7 annot-version=v7.0	Orysa_seq11911		-	Y (0.999 | 1-30)	C	1	V5_BLAST_0.9SELF0.4OUT-REDO4-Cluster_162350	V5_UCLUSTfixed_0.90-Cluster_95758	-	-	-	-
pacid=24110385 transcript=LOC_Os07g42420.1 locus=LOC_Os07g42420 ID=LOC_Os07g42420.1.MSUR7 annot-version=v7.0	Orysa_seq11954	P:GO:0006633; F:GO:0003824; P:GO:0008152; F:GO:0016747	P:GO:0006629;P:GO:0009058;P:GO:0044763;P:GO:0044711;F:GO:0016740;P:GO:0009987	Y (0.916 | 1-77)	C	1	V5_BLAST_0.9SELF0.4OUT-REDO4-Cluster_170450	V5_UCLUSTfixed_0.90-Cluster_103067	-	-	-	-
pacid=24110395 transcript=LOC_Os07g23810.1 locus=LOC_Os07g23810 ID=LOC_Os07g23810.1.MSUR7 annot-version=v7.0	Orysa_seq11960		-	Y (0.999 | 1-28)	C	1	V5_BLAST_0.9SELF0.4OUT-REDO4-Cluster_81371	V5_UCLUSTfixed_0.90-Cluster_60815	-	-	-	-
pacid=24110396 transcript=LOC_Os07g23810.2 locus=LOC_Os07g23810 ID=LOC_Os07g23810.2.MSUR7 annot-version=v7.0	Orysa_seq11961		-	Y (0.999 | 1-28)	C	1	V5_BLAST_0.9SELF0.4OUT-REDO4-Cluster_81371	V5_UCLUSTfixed_0.90-Cluster_60815	-	-	-	-
pacid=24110397 transcript=LOC_Os07g23810.4 locus=LOC_Os07g23810 ID=LOC_Os07g23810.4.MSUR7 annot-version=v7.0	Orysa_seq11962		-	Y (0.999 | 1-28)	C	1	V5_BLAST_0.9SELF0.4OUT-REDO4-Cluster_81371	V5_UCLUSTfixed_0.90-Cluster_60815	-	-	-	-
pacid=24110416 transcript=LOC_Os07g44920.1 locus=LOC_Os07g44920 ID=LOC_Os07g44920.1.MSUR7 annot-version=v7.0	Orysa_seq11977		-	Y (0.998 | 1-36)	C	1	V5_BLAST_0.9SELF0.4OUT-REDO4-Cluster_81372	V5_UCLUSTfixed_0.90-Cluster_74421	-	UniqueCluster_2911	-	X
pacid=24110472 transcript=LOC_Os07g34870.1 locus=LOC_Os07g34870 ID=LOC_Os07g34870.1.MSUR7 annot-version=v7.0	Orysa_seq12012	P:GO:0006508; F:GO:0004190	P:GO:0019538;F:GO:0016787	Y (0.951 | 1-79)	C	1	V5_BLAST_0.9SELF0.4OUT-REDO4-Cluster_170009	V5_UCLUSTfixed_0.90-Cluster_88792	-	-	-	-
pacid=24110479 transcript=LOC_Os07g17390.1 locus=LOC_Os07g17390 ID=LOC_Os07g17390.1.MSUR7 annot-version=v7.0	Orysa_seq12018	C:GO:0019898; C:GO:0009654; P:GO:0015979; F:GO:0005509; C:GO:0009523	C:GO:0016020;P:GO:0015979;F:GO:0005488;C:GO:0009579	Y (0.998 | 1-55)	C	1	V5_BLAST_0.9SELF0.4OUT-REDO4-Cluster_167918	V5_UCLUSTfixed_0.90-Cluster_100977	-	-	-	-
pacid=24110488 transcript=LOC_Os07g18874.1 locus=LOC_Os07g18874 ID=LOC_Os07g18874.1.MSUR7 annot-version=v7.0	Orysa_seq12024	C:GO:0016020; F:GO:0016887; F:GO:0017111; F:GO:0000166; F:GO:0005524	F:GO:0000166;C:GO:0016020;F:GO:0016787	Y (0.987 | 1-21)	C	1	V5_BLAST_0.9SELF0.4OUT-REDO4-Cluster_166395	V5_UCLUSTfixed_0.90-Cluster_99712	-	-	-	-
pacid=24110547 transcript=LOC_Os07g09800.1 locus=LOC_Os07g09800 ID=LOC_Os07g09800.1.MSUR7 annot-version=v7.0	Orysa_seq12058		-	Y (0.995 | 1-35)	C	1	V5_BLAST_0.9SELF0.4OUT-REDO4-Cluster_165855	V5_UCLUSTfixed_0.90-Cluster_99191	-	-	-	-
pacid=24110548 transcript=LOC_Os07g07620.1 locus=LOC_Os07g07620 ID=LOC_Os07g07620.1.MSUR7 annot-version=v7.0	Orysa_seq12059	F:GO:0005515	F:GO:0005515	Y (0.996 | 1-27)	C	1	V5_BLAST_0.9SELF0.4OUT-REDO4-Cluster_160881	V5_UCLUSTfixed_0.90-Cluster_86224	-	-	-	-
pacid=24110559 transcript=LOC_Os07g46730.1 locus=LOC_Os07g46730 ID=LOC_Os07g46730.1.MSUR7 annot-version=v7.0	Orysa_seq12069		-	Y (0.999 | 1-29)	C	1	V5_BLAST_0.9SELF0.4OUT-REDO4-Cluster_164076	V5_UCLUSTfixed_0.90-Cluster_97567	-	-	-	-
pacid=24110560 transcript=LOC_Os07g46730.2 locus=LOC_Os07g46730 ID=LOC_Os07g46730.2.MSUR7 annot-version=v7.0	Orysa_seq12070		-	Y (0.999 | 1-29)	C	1	V5_BLAST_0.9SELF0.4OUT-REDO4-Cluster_164076	V5_UCLUSTfixed_0.90-Cluster_97567	-	-	-	-
pacid=24110575 transcript=LOC_Os07g07820.1 locus=LOC_Os07g07820 ID=LOC_Os07g07820.1.MSUR7 annot-version=v7.0	Orysa_seq12080		-	Y (0.983 | 1-62)	C	1	V5_BLAST_0.9SELF0.4OUT-REDO4-Cluster_81374	V5_UCLUSTfixed_0.90-Cluster_60817	-	-	-	-
pacid=24110641 transcript=LOC_Os07g20420.1 locus=LOC_Os07g20420 ID=LOC_Os07g20420.1.MSUR7 annot-version=v7.0	Orysa_seq12131	F:GO:0005515	F:GO:0005515	Y (0.996 | 1-52)	C	1	V5_BLAST_0.9SELF0.4OUT-REDO4-Cluster_166691	V5_UCLUSTfixed_0.90-Cluster_98586	-	-	-	-
pacid=24110658 transcript=LOC_Os07g06166.1 locus=LOC_Os07g06166 ID=LOC_Os07g06166.1.MSUR7 annot-version=v7.0	Orysa_seq12143		-	Y (0.996 | 1-21)	C	1	V5_BLAST_0.9SELF0.4OUT-REDO4-Cluster_81376	V5_UCLUSTfixed_0.90-Cluster_60818	-	-	-	-
pacid=24110670 transcript=LOC_Os07g38280.1 locus=LOC_Os07g38280 ID=LOC_Os07g38280.1.MSUR7 annot-version=v7.0	Orysa_seq12153	P:GO:0006508; F:GO:0004222; F:GO:0046872	P:GO:0019538;F:GO:0005488;F:GO:0016787	Y (0.989 | 1-41)	C	1	V5_BLAST_0.9SELF0.4OUT-REDO4-Cluster_81377	V5_UCLUSTfixed_0.90-Cluster_94994	-	UniqueCluster_1793	-	X
pacid=24110671 transcript=LOC_Os07g38280.2 locus=LOC_Os07g38280 ID=LOC_Os07g38280.2.MSUR7 annot-version=v7.0	Orysa_seq12154	F:GO:0046872; F:GO:0004222; P:GO:0006508	P:GO:0019538;F:GO:0005488;F:GO:0016787	Y (0.989 | 1-41)	C	1	V5_BLAST_0.9SELF0.4OUT-REDO4-Cluster_81377	V5_UCLUSTfixed_0.90-Cluster_94994	-	UniqueCluster_1793	-	X
pacid=24110685 transcript=LOC_Os07g38830.1 locus=LOC_Os07g38830 ID=LOC_Os07g38830.1.MSUR7 annot-version=v7.0	Orysa_seq12166		-	Y (0.997 | 1-21)	C	1	V5_BLAST_0.9SELF0.4OUT-REDO4-Cluster_169325	V5_UCLUSTfixed_0.90-Cluster_100940	-	-	-	-
pacid=24110686 transcript=LOC_Os07g38830.2 locus=LOC_Os07g38830 ID=LOC_Os07g38830.2.MSUR7 annot-version=v7.0	Orysa_seq12167		-	Y (0.997 | 1-21)	C	1	V5_BLAST_0.9SELF0.4OUT-REDO4-Cluster_169325	V5_UCLUSTfixed_0.90-Cluster_100940	-	-	-	-
pacid=24110727 transcript=LOC_Os07g37560.1 locus=LOC_Os07g37560 ID=LOC_Os07g37560.1.MSUR7 annot-version=v7.0	Orysa_seq12192	F:GO:0005524; C:GO:0016459; F:GO:0003774; F:GO:0005515	F:GO:0000166;C:GO:0005856;F:GO:0005515;F:GO:0003774	Y (0.836 | 1-61)	C	1	V5_BLAST_0.9SELF0.4OUT-REDO4-Cluster_163402	V5_UCLUSTfixed_0.90-Cluster_96823	-	-	-	-
pacid=24110728 transcript=LOC_Os07g37560.2 locus=LOC_Os07g37560 ID=LOC_Os07g37560.2.MSUR7 annot-version=v7.0	Orysa_seq12193	F:GO:0005515; C:GO:0016459; F:GO:0003774; F:GO:0005524	F:GO:0000166;F:GO:0005515;C:GO:0005856;F:GO:0003774	Y (0.836 | 1-61)	C	1	V5_BLAST_0.9SELF0.4OUT-REDO4-Cluster_163402	V5_UCLUSTfixed_0.90-Cluster_96823	-	-	-	-
pacid=24110743 transcript=LOC_Os07g48640.1 locus=LOC_Os07g48640 ID=LOC_Os07g48640.1.MSUR7 annot-version=v7.0	Orysa_seq12206	P:GO:0008152; F:GO:0016491	F:GO:0003824;P:GO:0008152	Y (0.955 | 1-62)	C	1	V5_BLAST_0.9SELF0.4OUT-REDO4-Cluster_168276	V5_UCLUSTfixed_0.90-Cluster_86117	-	-	-	-
pacid=24110757 transcript=LOC_Os07g45194.1 locus=LOC_Os07g45194 ID=LOC_Os07g45194.1.MSUR7 annot-version=v7.0	Orysa_seq12215		-	Y (1.0 | 1-55)	C	1	V5_BLAST_0.9SELF0.4OUT-REDO4-Cluster_152538	V5_UCLUSTfixed_0.90-Cluster_89002	-	-	-	-
pacid=24110786 transcript=LOC_Os07g01710.1 locus=LOC_Os07g01710 ID=LOC_Os07g01710.1.MSUR7 annot-version=v7.0	Orysa_seq12237	F:GO:0005515; F:GO:0004713; F:GO:0004672; F:GO:0004674; F:GO:0005524; P:GO:0006468	F:GO:0000166;F:GO:0005515;P:GO:0006464;F:GO:0016301	Y (0.977 | 1-35)	C	1	V5_BLAST_0.9SELF0.4OUT-REDO4-Cluster_166745	V5_UCLUSTfixed_0.90-Cluster_100038	-	-	-	-
pacid=24110795 transcript=LOC_Os07g33070.1 locus=LOC_Os07g33070 ID=LOC_Os07g33070.1.MSUR7 annot-version=v7.0	Orysa_seq12244		-	Y (0.953 | 1-21)	C	1	V5_BLAST_0.9SELF0.4OUT-REDO4-Cluster_82669	V5_UCLUSTfixed_0.90-Cluster_61288	-	-	-	-
pacid=24110799 transcript=LOC_Os07g41230.1 locus=LOC_Os07g41230 ID=LOC_Os07g41230.1.MSUR7 annot-version=v7.0	Orysa_seq12247		-	Y (0.99 | 1-32)	C	1	V5_BLAST_0.9SELF0.4OUT-REDO4-Cluster_163154	V5_UCLUSTfixed_0.90-Cluster_96346	-	-	-	-
pacid=24110834 transcript=LOC_Os07g09290.1 locus=LOC_Os07g09290 ID=LOC_Os07g09290.1.MSUR7 annot-version=v7.0	Orysa_seq12275		-	Y (0.983 | 1-41)	C	1	V5_BLAST_0.9SELF0.4OUT-REDO4-Cluster_81378	V5_UCLUSTfixed_0.90-Cluster_27633	-	-	-	-
pacid=24110859 transcript=LOC_Os07g09040.1 locus=LOC_Os07g09040 ID=LOC_Os07g09040.1.MSUR7 annot-version=v7.0	Orysa_seq12296	P:GO:0006457	P:GO:0009987	Y (0.937 | 1-26)	C	1	V5_BLAST_0.9SELF0.4OUT-REDO4-Cluster_164282	V5_UCLUSTfixed_0.90-Cluster_60819	-	-	-	-
pacid=24110874 transcript=LOC_Os07g27120.3 locus=LOC_Os07g27120 ID=LOC_Os07g27120.3.MSUR7 annot-version=v7.0	Orysa_seq12309		-	Y (0.947 | 1-24)	C	1	V5_BLAST_0.9SELF0.4OUT-REDO4-Cluster_81379	V5_UCLUSTfixed_0.90-Cluster_60820	-	-	-	-
pacid=24110875 transcript=LOC_Os07g27120.4 locus=LOC_Os07g27120 ID=LOC_Os07g27120.4.MSUR7 annot-version=v7.0	Orysa_seq12310		-	Y (0.947 | 1-24)	C	1	V5_BLAST_0.9SELF0.4OUT-REDO4-Cluster_81379	V5_UCLUSTfixed_0.90-Cluster_60820	-	-	-	-
pacid=24110876 transcript=LOC_Os07g27120.5 locus=LOC_Os07g27120 ID=LOC_Os07g27120.5.MSUR7 annot-version=v7.0	Orysa_seq12311		-	Y (0.947 | 1-24)	C	1	V5_BLAST_0.9SELF0.4OUT-REDO4-Cluster_81379	V5_UCLUSTfixed_0.90-Cluster_60820	-	-	-	-
pacid=24110877 transcript=LOC_Os07g27120.6 locus=LOC_Os07g27120 ID=LOC_Os07g27120.6.MSUR7 annot-version=v7.0	Orysa_seq12312		-	Y (0.947 | 1-24)	C	1	V5_BLAST_0.9SELF0.4OUT-REDO4-Cluster_81379	V5_UCLUSTfixed_0.90-Cluster_60820	-	-	-	-
pacid=24110935 transcript=LOC_Os07g22494.4 locus=LOC_Os07g22494 ID=LOC_Os07g22494.4.MSUR7 annot-version=v7.0	Orysa_seq12355		-	Y (0.824 | 1-40)	C	1	V5_BLAST_0.9SELF0.4OUT-REDO4-Cluster_82622	V5_UCLUSTfixed_0.90-Cluster_61268	-	-	-	-
pacid=24110939 transcript=LOC_Os07g27790.1 locus=LOC_Os07g27790 ID=LOC_Os07g27790.1.MSUR7 annot-version=v7.0	Orysa_seq12357	F:GO:0004357; P:GO:0042398; P:GO:0006750	F:GO:0003824;P:GO:0009058;P:GO:0009987	Y (0.918 | 1-38)	C	1	V5_BLAST_0.9SELF0.4OUT-REDO4-Cluster_163499	V5_UCLUSTfixed_0.90-Cluster_96936	-	-	-	-
pacid=24110973 transcript=LOC_Os07g06390.4 locus=LOC_Os07g06390 ID=LOC_Os07g06390.4.MSUR7 annot-version=v7.0	Orysa_seq12381		-	Y (0.83 | 1-92)	C	1	V5_BLAST_0.9SELF0.4OUT-REDO4-Cluster_81381	V5_UCLUSTfixed_0.90-Cluster_60821	-	-	-	-
pacid=24110975 transcript=LOC_Os07g06390.3 locus=LOC_Os07g06390 ID=LOC_Os07g06390.3.MSUR7 annot-version=v7.0	Orysa_seq12383		-	Y (0.83 | 1-92)	C	1	V5_BLAST_0.9SELF0.4OUT-REDO4-Cluster_81381	V5_UCLUSTfixed_0.90-Cluster_60821	-	-	-	-
pacid=24110981 transcript=LOC_Os07g33240.1 locus=LOC_Os07g33240 ID=LOC_Os07g33240.1.MSUR7 annot-version=v7.0	Orysa_seq12387	F:GO:0019239	F:GO:0003824	Y (0.769 | 1-58)	C	1	V5_BLAST_0.9SELF0.4OUT-REDO4-Cluster_166934	V5_UCLUSTfixed_0.90-Cluster_96844	-	-	-	-
pacid=24111004 transcript=LOC_Os07g32870.1 locus=LOC_Os07g32870 ID=LOC_Os07g32870.1.MSUR7 annot-version=v7.0	Orysa_seq12404		-	Y (0.952 | 1-58)	C	1	V5_BLAST_0.9SELF0.4OUT-REDO4-Cluster_81382	V5_UCLUSTfixed_0.90-Cluster_61288	-	-	-	-
pacid=24111017 transcript=LOC_Os07g48150.1 locus=LOC_Os07g48150 ID=LOC_Os07g48150.1.MSUR7 annot-version=v7.0	Orysa_seq12411		-	Y (0.897 | 1-50)	C	1	V5_BLAST_0.9SELF0.4OUT-REDO4-Cluster_152550	V5_UCLUSTfixed_0.90-Cluster_88172	-	-	UniqueCluster_2954	X
pacid=24111036 transcript=LOC_Os07g40160.1 locus=LOC_Os07g40160 ID=LOC_Os07g40160.1.MSUR7 annot-version=v7.0	Orysa_seq12423		-	Y (0.994 | 1-37)	C	1	V5_BLAST_0.9SELF0.4OUT-REDO4-Cluster_150043	V5_UCLUSTfixed_0.90-Cluster_85000	-	-	UniqueCluster_1501	X
pacid=24111058 transcript=LOC_Os07g29410.1 locus=LOC_Os07g29410 ID=LOC_Os07g29410.1.MSUR7 annot-version=v7.0	Orysa_seq12442	P:GO:0045454; P:GO:0006662; F:GO:0015035	P:GO:0019725;F:GO:0003824;P:GO:0008152;P:GO:0044710	Y (0.994 | 1-42)	C	1	V5_BLAST_0.9SELF0.4OUT-REDO4-Cluster_163219	V5_UCLUSTfixed_0.90-Cluster_96645	-	-	-	-
pacid=24111069 transcript=LOC_Os07g35880.1 locus=LOC_Os07g35880 ID=LOC_Os07g35880.1.MSUR7 annot-version=v7.0	Orysa_seq12450	F:GO:0016161; P:GO:0005975; P:GO:0000272	P:GO:0005975;P:GO:0009056;F:GO:0016787	Y (0.999 | 1-46)	C	1	V5_BLAST_0.9SELF0.4OUT-REDO4-Cluster_163032	V5_UCLUSTfixed_0.90-Cluster_102351	-	-	-	-
pacid=24111095 transcript=LOC_Os07g08320.1 locus=LOC_Os07g08320 ID=LOC_Os07g08320.1.MSUR7 annot-version=v7.0	Orysa_seq12470	F:GO:0003676; F:GO:0000166	F:GO:0003676;F:GO:0000166	Y (0.994 | 1-51)	C	1	V5_BLAST_0.9SELF0.4OUT-REDO4-Cluster_164177	V5_UCLUSTfixed_0.90-Cluster_76363	-	-	-	-
pacid=24111101 transcript=LOC_Os07g24230.1 locus=LOC_Os07g24230 ID=LOC_Os07g24230.1.MSUR7 annot-version=v7.0	Orysa_seq12475		-	Y (0.998 | 1-41)	C	1	V5_BLAST_0.9SELF0.4OUT-REDO4-Cluster_169606	V5_UCLUSTfixed_0.90-Cluster_102350	-	-	-	-
pacid=24111103 transcript=LOC_Os07g46980.1 locus=LOC_Os07g46980 ID=LOC_Os07g46980.1.MSUR7 annot-version=v7.0	Orysa_seq12477	F:GO:0016491; P:GO:0008152	F:GO:0003824;P:GO:0008152	Y (0.961 | 1-42)	C	1	V5_BLAST_0.9SELF0.4OUT-REDO4-Cluster_81384	V5_UCLUSTfixed_0.90-Cluster_102599	-	-	-	-
pacid=24111116 transcript=LOC_Os07g38230.1 locus=LOC_Os07g38230 ID=LOC_Os07g38230.1.MSUR7 annot-version=v7.0	Orysa_seq12485		-	Y (0.996 | 1-45)	C	1	V5_BLAST_0.9SELF0.4OUT-REDO4-Cluster_167286	V5_UCLUSTfixed_0.90-Cluster_93947	-	-	-	-
pacid=24111189 transcript=LOC_Os07g07310.1 locus=LOC_Os07g07310 ID=LOC_Os07g07310.1.MSUR7 annot-version=v7.0	Orysa_seq12529	F:GO:0004654; P:GO:0006402; P:GO:0006396; F:GO:0000175; F:GO:0003723	F:GO:0003723;P:GO:0009056;F:GO:0004518;F:GO:0016740	Y (0.984 | 1-60)	C	1	V5_BLAST_0.9SELF0.4OUT-REDO4-Cluster_160569	V5_UCLUSTfixed_0.90-Cluster_94596	-	-	-	-
pacid=24111209 transcript=LOC_Os07g11980.1 locus=LOC_Os07g11980 ID=LOC_Os07g11980.1.MSUR7 annot-version=v7.0	Orysa_seq12545		-	Y (1.0 | 1-41)	C	1	V5_BLAST_0.9SELF0.4OUT-REDO4-Cluster_81385	V5_UCLUSTfixed_0.90-Cluster_27637	-	-	-	-
pacid=24111246 transcript=LOC_Os07g38460.1 locus=LOC_Os07g38460 ID=LOC_Os07g38460.1.MSUR7 annot-version=v7.0	Orysa_seq12575		-	Y (0.966 | 1-50)	C	1	V5_BLAST_0.9SELF0.4OUT-REDO4-Cluster_164909	V5_UCLUSTfixed_0.90-Cluster_94225	-	-	-	-
pacid=24111258 transcript=LOC_Os07g01100.1 locus=LOC_Os07g01100 ID=LOC_Os07g01100.1.MSUR7 annot-version=v7.0	Orysa_seq12587		-	Y (0.873 | 1-55)	C	1	V5_BLAST_0.9SELF0.4OUT-REDO4-Cluster_154127	V5_UCLUSTfixed_0.90-Cluster_68185	-	-	UniqueCluster_3081	X
pacid=24111259 transcript=LOC_Os07g01100.2 locus=LOC_Os07g01100 ID=LOC_Os07g01100.2.MSUR7 annot-version=v7.0	Orysa_seq12588		-	Y (0.873 | 1-55)	C	1	V5_BLAST_0.9SELF0.4OUT-REDO4-Cluster_154127	V5_UCLUSTfixed_0.90-Cluster_68185	-	-	UniqueCluster_3081	X
pacid=24111296 transcript=LOC_Os07g10490.1 locus=LOC_Os07g10490 ID=LOC_Os07g10490.1.MSUR7 annot-version=v7.0	Orysa_seq12616	P:GO:0055114; F:GO:0016491; P:GO:0016117; F:GO:0016719	F:GO:0003824;P:GO:0006629;P:GO:0009058;P:GO:0044763;P:GO:0044711;P:GO:0009987	Y (1.0 | 1-38)	C	1	V5_BLAST_0.9SELF0.4OUT-REDO4-Cluster_156069	V5_UCLUSTfixed_0.90-Cluster_91212	-	-	-	-
pacid=24111365 transcript=LOC_Os07g39930.1 locus=LOC_Os07g39930 ID=LOC_Os07g39930.1.MSUR7 annot-version=v7.0	Orysa_seq12672		-	Y (0.999 | 1-34)	C	1	V5_BLAST_0.9SELF0.4OUT-REDO4-Cluster_150857	V5_UCLUSTfixed_0.90-Cluster_86062	-	-	-	-
pacid=24111371 transcript=LOC_Os07g49110.1 locus=LOC_Os07g49110 ID=LOC_Os07g49110.1.MSUR7 annot-version=v7.0	Orysa_seq12678	F:GO:0003824; F:GO:0008716; F:GO:0005524; F:GO:0046872	F:GO:0000166;F:GO:0003824	Y (0.999 | 1-27)	C	1	V5_BLAST_0.9SELF0.4OUT-REDO4-Cluster_166624	V5_UCLUSTfixed_0.90-Cluster_99909	-	-	-	-
pacid=24111400 transcript=LOC_Os07g01030.1 locus=LOC_Os07g01030 ID=LOC_Os07g01030.1.MSUR7 annot-version=v7.0	Orysa_seq12704	P:GO:0009058	P:GO:0009058	Y (0.885 | 1-42)	C	1	V5_BLAST_0.9SELF0.4OUT-REDO4-Cluster_169942	V5_UCLUSTfixed_0.90-Cluster_97739	-	-	-	-
pacid=24111408 transcript=LOC_Os07g39690.1 locus=LOC_Os07g39690 ID=LOC_Os07g39690.1.MSUR7 annot-version=v7.0	Orysa_seq12709	F:GO:0004042; F:GO:0008080; P:GO:0006526; C:GO:0005737	C:GO:0005737;P:GO:0009058;P:GO:0044763;F:GO:0016740;P:GO:0044711;P:GO:0009987	Y (0.929 | 1-48)	C	1	V5_BLAST_0.9SELF0.4OUT-REDO4-Cluster_164524	V5_UCLUSTfixed_0.90-Cluster_98000	-	-	-	-
pacid=24111416 transcript=LOC_Os07g38560.1 locus=LOC_Os07g38560 ID=LOC_Os07g38560.1.MSUR7 annot-version=v7.0	Orysa_seq12715	F:GO:0005524; F:GO:0004020; P:GO:0000103	F:GO:0000166;F:GO:0016301	Y (0.966 | 1-71)	C	1	V5_BLAST_0.9SELF0.4OUT-REDO4-Cluster_170405	V5_UCLUSTfixed_0.90-Cluster_103030	-	-	-	-
pacid=24111427 transcript=LOC_Os07g48520.1 locus=LOC_Os07g48520 ID=LOC_Os07g48520.1.MSUR7 annot-version=v7.0	Orysa_seq12725		-	Y (0.991 | 1-39)	C	1	V5_BLAST_0.9SELF0.4OUT-REDO4-Cluster_81388	V5_UCLUSTfixed_0.90-Cluster_60824	-	-	-	-
pacid=24111428 transcript=LOC_Os07g48520.2 locus=LOC_Os07g48520 ID=LOC_Os07g48520.2.MSUR7 annot-version=v7.0	Orysa_seq12726		-	Y (0.991 | 1-39)	C	1	V5_BLAST_0.9SELF0.4OUT-REDO4-Cluster_81389	V5_UCLUSTfixed_0.90-Cluster_60824	-	-	-	-
pacid=24111429 transcript=LOC_Os07g48520.3 locus=LOC_Os07g48520 ID=LOC_Os07g48520.3.MSUR7 annot-version=v7.0	Orysa_seq12727		-	Y (0.991 | 1-39)	C	1	V5_BLAST_0.9SELF0.4OUT-REDO4-Cluster_81389	V5_UCLUSTfixed_0.90-Cluster_60824	-	-	-	-
pacid=24111435 transcript=LOC_Os07g47201.1 locus=LOC_Os07g47201 ID=LOC_Os07g47201.1.MSUR7 annot-version=v7.0	Orysa_seq12731		-	Y (0.914 | 1-27)	C	1	V5_BLAST_0.9SELF0.4OUT-REDO4-Cluster_169875	V5_UCLUSTfixed_0.90-Cluster_99525	-	-	-	-
pacid=24111448 transcript=LOC_Os07g29640.1 locus=LOC_Os07g29640 ID=LOC_Os07g29640.1.MSUR7 annot-version=v7.0	Orysa_seq12738		-	Y (0.905 | 1-62)	C	1	V5_BLAST_0.9SELF0.4OUT-REDO4-Cluster_169348	V5_UCLUSTfixed_0.90-Cluster_94882	-	-	-	-
pacid=24111449 transcript=LOC_Os07g29640.2 locus=LOC_Os07g29640 ID=LOC_Os07g29640.2.MSUR7 annot-version=v7.0	Orysa_seq12739		-	Y (0.909 | 1-41)	C	1	V5_BLAST_0.9SELF0.4OUT-REDO4-Cluster_169348	V5_UCLUSTfixed_0.90-Cluster_94882	-	-	-	-
pacid=24111450 transcript=LOC_Os07g29640.3 locus=LOC_Os07g29640 ID=LOC_Os07g29640.3.MSUR7 annot-version=v7.0	Orysa_seq12740		-	Y (0.909 | 1-41)	C	1	V5_BLAST_0.9SELF0.4OUT-REDO4-Cluster_169348	V5_UCLUSTfixed_0.90-Cluster_94882	-	-	-	-
pacid=24111490 transcript=LOC_Os07g47070.1 locus=LOC_Os07g47070 ID=LOC_Os07g47070.1.MSUR7 annot-version=v7.0	Orysa_seq12772		-	Y (0.789 | 1-41)	C	1	V5_BLAST_0.9SELF0.4OUT-REDO4-Cluster_148390	V5_UCLUSTfixed_0.90-Cluster_27639	-	-	-	-
pacid=24111498 transcript=LOC_Os07g43810.1 locus=LOC_Os07g43810 ID=LOC_Os07g43810.1.MSUR7 annot-version=v7.0	Orysa_seq12778	F:GO:0003676; F:GO:0000166	F:GO:0003676;F:GO:0000166	Y (0.978 | 1-54)	C	1	V5_BLAST_0.9SELF0.4OUT-REDO4-Cluster_164223	V5_UCLUSTfixed_0.90-Cluster_86188	-	-	-	-
pacid=24111511 transcript=LOC_Os07g33954.1 locus=LOC_Os07g33954 ID=LOC_Os07g33954.1.MSUR7 annot-version=v7.0	Orysa_seq12789	C:GO:0016020; F:GO:0005215; P:GO:0006810; C:GO:0016021	C:GO:0016020;P:GO:0006810;F:GO:0005215	Y (0.928 | 1-55)	C	1	V5_BLAST_0.9SELF0.4OUT-REDO4-Cluster_163413	V5_UCLUSTfixed_0.90-Cluster_103279	-	-	-	-
pacid=24111531 transcript=LOC_Os07g34640.1 locus=LOC_Os07g34640 ID=LOC_Os07g34640.1.MSUR7 annot-version=v7.0	Orysa_seq12808	F:GO:0005524; F:GO:0016772	F:GO:0000166;F:GO:0016740	Y (0.987 | 1-40)	C	1	V5_BLAST_0.9SELF0.4OUT-REDO4-Cluster_162481	V5_UCLUSTfixed_0.90-Cluster_95891	-	-	-	-
pacid=24111532 transcript=LOC_Os07g34640.2 locus=LOC_Os07g34640 ID=LOC_Os07g34640.2.MSUR7 annot-version=v7.0	Orysa_seq12809	F:GO:0016772; F:GO:0005524	F:GO:0000166;F:GO:0016740	Y (0.987 | 1-40)	C	1	V5_BLAST_0.9SELF0.4OUT-REDO4-Cluster_162481	V5_UCLUSTfixed_0.90-Cluster_95891	-	-	-	-
pacid=24111555 transcript=LOC_Os07g46420.1 locus=LOC_Os07g46420 ID=LOC_Os07g46420.1.MSUR7 annot-version=v7.0	Orysa_seq12826		-	Y (0.962 | 1-30)	C	1	V5_BLAST_0.9SELF0.4OUT-REDO4-Cluster_167444	V5_UCLUSTfixed_0.90-Cluster_86169	-	-	-	-
pacid=24111581 transcript=LOC_Os07g19030.1 locus=LOC_Os07g19030 ID=LOC_Os07g19030.1.MSUR7 annot-version=v7.0	Orysa_seq12847		-	Y (0.944 | 1-52)	C	1	V5_BLAST_0.9SELF0.4OUT-REDO4-Cluster_159615	V5_UCLUSTfixed_0.90-Cluster_86099	-	-	-	-
pacid=24111585 transcript=LOC_Os07g36250.1 locus=LOC_Os07g36250 ID=LOC_Os07g36250.1.MSUR7 annot-version=v7.0	Orysa_seq12848	C:GO:0005737; F:GO:0016149; F:GO:0003747; P:GO:0006415	C:GO:0005737;P:GO:0016043;F:GO:0008135	Y (0.997 | 1-56)	C	1	V5_BLAST_0.9SELF0.4OUT-REDO4-Cluster_170005	V5_UCLUSTfixed_0.90-Cluster_97179	-	-	-	-
pacid=24111596 transcript=LOC_Os07g43330.1 locus=LOC_Os07g43330 ID=LOC_Os07g43330.1.MSUR7 annot-version=v7.0	Orysa_seq12858		-	Y (0.994 | 1-40)	C	1	V5_BLAST_0.9SELF0.4OUT-REDO4-Cluster_163235	V5_UCLUSTfixed_0.90-Cluster_96669	-	-	-	-
pacid=24111614 transcript=LOC_Os07g38850.1 locus=LOC_Os07g38850 ID=LOC_Os07g38850.1.MSUR7 annot-version=v7.0	Orysa_seq12874	F:GO:0004659; C:GO:0016021	C:GO:0016020;F:GO:0016740	Y (0.999 | 1-61)	C	1	V5_BLAST_0.9SELF0.4OUT-REDO4-Cluster_164311	V5_UCLUSTfixed_0.90-Cluster_97793	-	-	-	-
pacid=24111641 transcript=LOC_Os07g15020.1 locus=LOC_Os07g15020 ID=LOC_Os07g15020.1.MSUR7 annot-version=v7.0	Orysa_seq12893		-	Y (0.885 | 1-48)	C	1	V5_BLAST_0.9SELF0.4OUT-REDO4-Cluster_81393	V5_UCLUSTfixed_0.90-Cluster_27640	-	-	-	-
pacid=24111672 transcript=LOC_Os07g48602.1 locus=LOC_Os07g48602 ID=LOC_Os07g48602.1.MSUR7 annot-version=v7.0	Orysa_seq12917		-	Y (0.937 | 1-39)	C	1	V5_BLAST_0.9SELF0.4OUT-REDO4-Cluster_150628	V5_UCLUSTfixed_0.90-Cluster_85713	-	-	-	-
pacid=24111688 transcript=LOC_Os07g32570.1 locus=LOC_Os07g32570 ID=LOC_Os07g32570.1.MSUR7 annot-version=v7.0	Orysa_seq12928	P:GO:0045454; F:GO:0016671; P:GO:0008152; F:GO:0003824; P:GO:0055114; P:GO:0019419	P:GO:0019725;F:GO:0003824;P:GO:0008152;P:GO:0044710	Y (0.988 | 1-23)	C	1	V5_BLAST_0.9SELF0.4OUT-REDO4-Cluster_162669	V5_UCLUSTfixed_0.90-Cluster_98016	-	-	-	-
pacid=24111689 transcript=LOC_Os07g32570.2 locus=LOC_Os07g32570 ID=LOC_Os07g32570.2.MSUR7 annot-version=v7.0	Orysa_seq12929	P:GO:0019419; F:GO:0003824; P:GO:0008152; F:GO:0016671; P:GO:0055114; P:GO:0045454	P:GO:0019725;F:GO:0003824;P:GO:0008152;P:GO:0044710	Y (0.988 | 1-23)	C	1	V5_BLAST_0.9SELF0.4OUT-REDO4-Cluster_162669	V5_UCLUSTfixed_0.90-Cluster_98016	-	-	-	-
pacid=24111701 transcript=LOC_Os07g23880.1 locus=LOC_Os07g23880 ID=LOC_Os07g23880.1.MSUR7 annot-version=v7.0	Orysa_seq12938	F:GO:0003824; P:GO:0005975; F:GO:0004553	P:GO:0005975;F:GO:0016787	Y (0.998 | 1-51)	C	1	V5_BLAST_0.9SELF0.4OUT-REDO4-Cluster_169638	V5_UCLUSTfixed_0.90-Cluster_96982	-	-	-	-
pacid=24111744 transcript=LOC_Os07g15670.1 locus=LOC_Os07g15670 ID=LOC_Os07g15670.1.MSUR7 annot-version=v7.0	Orysa_seq12973	P:GO:0055114; F:GO:0016491; F:GO:0016209	F:GO:0003824;P:GO:0008152;P:GO:0044710	Y (0.998 | 1-41)	C	1	V5_BLAST_0.9SELF0.4OUT-REDO4-Cluster_81394	V5_UCLUSTfixed_0.90-Cluster_96750	-	-	-	-
pacid=24111745 transcript=LOC_Os07g15670.2 locus=LOC_Os07g15670 ID=LOC_Os07g15670.2.MSUR7 annot-version=v7.0	Orysa_seq12974	F:GO:0016209; P:GO:0055114; F:GO:0016491	F:GO:0003824;P:GO:0008152;P:GO:0044710	Y (0.998 | 1-41)	C	1	V5_BLAST_0.9SELF0.4OUT-REDO4-Cluster_163318	V5_UCLUSTfixed_0.90-Cluster_96750	-	-	-	-
pacid=24111746 transcript=LOC_Os07g15670.3 locus=LOC_Os07g15670 ID=LOC_Os07g15670.3.MSUR7 annot-version=v7.0	Orysa_seq12975	F:GO:0016491; P:GO:0055114; F:GO:0016209	F:GO:0003824;P:GO:0008152;P:GO:0044710	Y (0.998 | 1-41)	C	1	V5_BLAST_0.9SELF0.4OUT-REDO4-Cluster_163318	V5_UCLUSTfixed_0.90-Cluster_96750	-	-	-	-
pacid=24111749 transcript=LOC_Os07g12160.1 locus=LOC_Os07g12160 ID=LOC_Os07g12160.1.MSUR7 annot-version=v7.0	Orysa_seq12977	F:GO:0016829; F:GO:0003824; P:GO:0008152	F:GO:0003824;P:GO:0008152	Y (1.0 | 1-32)	C	1	V5_BLAST_0.9SELF0.4OUT-REDO4-Cluster_150929	V5_UCLUSTfixed_0.90-Cluster_93274	-	-	-	-
pacid=24111758 transcript=LOC_Os07g28400.1 locus=LOC_Os07g28400 ID=LOC_Os07g28400.1.MSUR7 annot-version=v7.0	Orysa_seq12985	C:GO:0043231; F:GO:0051537	F:GO:0005488;C:GO:0005622	Y (0.997 | 1-41)	C	1	V5_BLAST_0.9SELF0.4OUT-REDO4-Cluster_163079	V5_UCLUSTfixed_0.90-Cluster_96502	-	-	-	-
pacid=24111827 transcript=LOC_Os07g12330.2 locus=LOC_Os07g12330 ID=LOC_Os07g12330.2.MSUR7 annot-version=v7.0	Orysa_seq13038	P:GO:0003333	P:GO:0044765;P:GO:0006810	Y (0.999 | 1-51)	C	1	V5_BLAST_0.9SELF0.4OUT-REDO4-Cluster_164315	V5_UCLUSTfixed_0.90-Cluster_97797	-	-	-	-
pacid=24111828 transcript=LOC_Os07g12330.3 locus=LOC_Os07g12330 ID=LOC_Os07g12330.3.MSUR7 annot-version=v7.0	Orysa_seq13039	P:GO:0003333	P:GO:0044765;P:GO:0006810	Y (0.999 | 1-51)	C	1	V5_BLAST_0.9SELF0.4OUT-REDO4-Cluster_164315	V5_UCLUSTfixed_0.90-Cluster_97797	-	-	-	-
pacid=24111833 transcript=LOC_Os07g41710.2 locus=LOC_Os07g41710 ID=LOC_Os07g41710.2.MSUR7 annot-version=v7.0	Orysa_seq13043		-	Y (0.993 | 1-45)	C	1	V5_BLAST_0.9SELF0.4OUT-REDO4-Cluster_163902	V5_UCLUSTfixed_0.90-Cluster_102445	-	-	-	-
pacid=24111879 transcript=LOC_Os07g37830.1 locus=LOC_Os07g37830 ID=LOC_Os07g37830.1.MSUR7 annot-version=v7.0	Orysa_seq13077	F:GO:0003755; P:GO:0006457	F:GO:0003824;P:GO:0009987	Y (0.972 | 1-48)	C	1	V5_BLAST_0.9SELF0.4OUT-REDO4-Cluster_163399	V5_UCLUSTfixed_0.90-Cluster_85995	-	-	-	-
pacid=24111893 transcript=LOC_Os07g32670.1 locus=LOC_Os07g32670 ID=LOC_Os07g32670.1.MSUR7 annot-version=v7.0	Orysa_seq13087		-	Y (0.969 | 1-43)	C	1	V5_BLAST_0.9SELF0.4OUT-REDO4-Cluster_169879	V5_UCLUSTfixed_0.90-Cluster_84039	-	UniqueCluster_2482	-	X
pacid=24111974 transcript=LOC_Os07g05940.1 locus=LOC_Os07g05940 ID=LOC_Os07g05940.1.MSUR7 annot-version=v7.0	Orysa_seq13143		-	Y (0.988 | 1-68)	C	1	V5_BLAST_0.9SELF0.4OUT-REDO4-Cluster_163844	V5_UCLUSTfixed_0.90-Cluster_97313	-	-	-	-
pacid=24111986 transcript=LOC_Os07g44020.1 locus=LOC_Os07g44020 ID=LOC_Os07g44020.1.MSUR7 annot-version=v7.0	Orysa_seq13150		-	Y (0.999 | 1-22)	C	1	V5_BLAST_0.9SELF0.4OUT-REDO4-Cluster_169088	V5_UCLUSTfixed_0.90-Cluster_101901	UniqueCluster_297	-	-	X
pacid=24112018 transcript=LOC_Os07g09890.1 locus=LOC_Os07g09890 ID=LOC_Os07g09890.1.MSUR7 annot-version=v7.0	Orysa_seq13175	P:GO:0005975; P:GO:0006096; F:GO:0016773; F:GO:0004396; F:GO:0005524	F:GO:0000166;P:GO:0005975;P:GO:0006091;P:GO:0009056;P:GO:0006139;F:GO:0016301;P:GO:0044712;P:GO:0044723	Y (0.833 | 1-78)	C	1	V5_BLAST_0.9SELF0.4OUT-REDO4-Cluster_170500	V5_UCLUSTfixed_0.90-Cluster_103106	-	-	-	-
pacid=24112024 transcript=LOC_Os07g31884.1 locus=LOC_Os07g31884 ID=LOC_Os07g31884.1.MSUR7 annot-version=v7.0	Orysa_seq13179	F:GO:0015238; C:GO:0016020; P:GO:0055085; F:GO:0015297; P:GO:0006855	C:GO:0016020;P:GO:0006810;P:GO:0044765;F:GO:0005215	Y (0.96 | 1-42)	C	1	V5_BLAST_0.9SELF0.4OUT-REDO4-Cluster_168549	V5_UCLUSTfixed_0.90-Cluster_92564	-	-	-	-
pacid=24112077 transcript=LOC_Os07g39790.1 locus=LOC_Os07g39790 ID=LOC_Os07g39790.1.MSUR7 annot-version=v7.0	Orysa_seq13216		-	Y (0.976 | 1-62)	C	1	V5_BLAST_0.9SELF0.4OUT-REDO4-Cluster_150886	V5_UCLUSTfixed_0.90-Cluster_86103	-	-	-	-
pacid=24112172 transcript=LOC_Os07g08030.1 locus=LOC_Os07g08030 ID=LOC_Os07g08030.1.MSUR7 annot-version=v7.0	Orysa_seq13284	F:GO:0004751; P:GO:0009052	F:GO:0003824;P:GO:0006139	Y (0.999 | 1-30)	C	1	V5_BLAST_0.9SELF0.4OUT-REDO4-Cluster_165100	V5_UCLUSTfixed_0.90-Cluster_98541	-	-	-	-
pacid=24112199 transcript=LOC_Os07g37030.1 locus=LOC_Os07g37030 ID=LOC_Os07g37030.1.MSUR7 annot-version=v7.0	Orysa_seq13302	C:GO:0016020; F:GO:0009496; F:GO:0016679; C:GO:0042651; F:GO:0016491; P:GO:0055114; F:GO:0008121; P:GO:0015979; F:GO:0045158; F:GO:0051537	F:GO:0003824;C:GO:0016020;P:GO:0015979;F:GO:0005488;F:GO:0005215;C:GO:0009579	Y (0.999 | 1-27)	C	1	V5_BLAST_0.9SELF0.4OUT-REDO4-Cluster_168902	V5_UCLUSTfixed_0.90-Cluster_101749	-	-	-	-
pacid=24112316 transcript=LOC_Os07g05400.1 locus=LOC_Os07g05400 ID=LOC_Os07g05400.1.MSUR7 annot-version=v7.0	Orysa_seq13388	P:GO:0055114; F:GO:0016491	F:GO:0003824;P:GO:0008152;P:GO:0044710	Y (0.996 | 1-71)	C	1	V5_BLAST_0.9SELF0.4OUT-REDO4-Cluster_162523	V5_UCLUSTfixed_0.90-Cluster_97204	-	-	-	-
pacid=24112338 transcript=LOC_Os07g18154.2 locus=LOC_Os07g18154 ID=LOC_Os07g18154.2.MSUR7 annot-version=v7.0	Orysa_seq13408	P:GO:0055114; F:GO:0016491; F:GO:0003824; F:GO:0046872; F:GO:0016614; F:GO:0050660	F:GO:0000166;F:GO:0003824;P:GO:0008152;P:GO:0044710	Y (0.977 | 1-42)	C	1	V5_BLAST_0.9SELF0.4OUT-REDO4-Cluster_162605	V5_UCLUSTfixed_0.90-Cluster_94095	-	-	-	-
pacid=24112341 transcript=LOC_Os07g38960.1 locus=LOC_Os07g38960 ID=LOC_Os07g38960.1.MSUR7 annot-version=v7.0	Orysa_seq13410	P:GO:0009765; C:GO:0016020	P:GO:0006091;C:GO:0016020;P:GO:0015979	Y (0.993 | 1-35)	C	1	V5_BLAST_0.9SELF0.4OUT-REDO4-Cluster_163271	V5_UCLUSTfixed_0.90-Cluster_96405	-	-	-	-
pacid=24112342 transcript=LOC_Os07g38960.2 locus=LOC_Os07g38960 ID=LOC_Os07g38960.2.MSUR7 annot-version=v7.0	Orysa_seq13411	P:GO:0009765; C:GO:0016020	P:GO:0006091;C:GO:0016020;P:GO:0015979	Y (0.993 | 1-35)	C	1	V5_BLAST_0.9SELF0.4OUT-REDO4-Cluster_163271	V5_UCLUSTfixed_0.90-Cluster_96405	-	-	-	-
pacid=24112365 transcript=LOC_Os07g05420.1 locus=LOC_Os07g05420 ID=LOC_Os07g05420.1.MSUR7 annot-version=v7.0	Orysa_seq13424	P:GO:0008152; F:GO:0016758	P:GO:0008152;F:GO:0016740	Y (0.966 | 1-30)	C	1	V5_BLAST_0.9SELF0.4OUT-REDO4-Cluster_164834	V5_UCLUSTfixed_0.90-Cluster_86168	-	-	-	-
pacid=24112368 transcript=LOC_Os07g28910.1 locus=LOC_Os07g28910 ID=LOC_Os07g28910.1.MSUR7 annot-version=v7.0	Orysa_seq13427		-	Y (0.741 | 1-59)	C	1	V5_BLAST_0.9SELF0.4OUT-REDO4-Cluster_166098	V5_UCLUSTfixed_0.90-Cluster_27642	-	-	-	-
pacid=24112373 transcript=LOC_Os07g41620.1 locus=LOC_Os07g41620 ID=LOC_Os07g41620.1.MSUR7 annot-version=v7.0	Orysa_seq13430		-	Y (0.994 | 1-51)	C	1	V5_BLAST_0.9SELF0.4OUT-REDO4-Cluster_148553	V5_UCLUSTfixed_0.90-Cluster_27643	-	-	-	-
pacid=24112382 transcript=LOC_Os07g40550.1 locus=LOC_Os07g40550 ID=LOC_Os07g40550.1.MSUR7 annot-version=v7.0	Orysa_seq13435	F:GO:0004672; F:GO:0004713; P:GO:0006468; F:GO:0005524; F:GO:0004674	F:GO:0000166;P:GO:0006464;F:GO:0016301	Y (0.969 | 1-57)	C	1	V5_BLAST_0.9SELF0.4OUT-REDO4-Cluster_170233	V5_UCLUSTfixed_0.90-Cluster_102939	-	-	-	-
pacid=24112383 transcript=LOC_Os07g40550.2 locus=LOC_Os07g40550 ID=LOC_Os07g40550.2.MSUR7 annot-version=v7.0	Orysa_seq13436	F:GO:0004672; F:GO:0004713; F:GO:0005524; F:GO:0004674; P:GO:0006468	F:GO:0000166;P:GO:0006464;F:GO:0016301	Y (0.969 | 1-57)	C	1	V5_BLAST_0.9SELF0.4OUT-REDO4-Cluster_170233	V5_UCLUSTfixed_0.90-Cluster_102939	-	-	-	-
pacid=24112419 transcript=LOC_Os07g27180.1 locus=LOC_Os07g27180 ID=LOC_Os07g27180.1.MSUR7 annot-version=v7.0	Orysa_seq13458	F:GO:0005515	F:GO:0005515	Y (0.977 | 1-42)	C	1	V5_BLAST_0.9SELF0.4OUT-REDO4-Cluster_166575	V5_UCLUSTfixed_0.90-Cluster_99865	-	UniqueCluster_2009	-	X
pacid=24112430 transcript=LOC_Os07g33440.1 locus=LOC_Os07g33440 ID=LOC_Os07g33440.1.MSUR7 annot-version=v7.0	Orysa_seq13462	F:GO:0016705; F:GO:0020037; F:GO:0005506; P:GO:0055114	F:GO:0003824;P:GO:0008152;F:GO:0005488;P:GO:0044710	Y (0.968 | 1-71)	C	1	V5_BLAST_0.9SELF0.4OUT-REDO4-Cluster_170929	V5_UCLUSTfixed_0.90-Cluster_103437	-	-	-	-
pacid=24112470 transcript=LOC_Os07g14890.1 locus=LOC_Os07g14890 ID=LOC_Os07g14890.1.MSUR7 annot-version=v7.0	Orysa_seq13491		-	Y (0.999 | 1-24)	C	1	V5_BLAST_0.9SELF0.4OUT-REDO4-Cluster_81398	V5_UCLUSTfixed_0.90-Cluster_60829	-	-	-	-
pacid=24112471 transcript=LOC_Os07g14890.2 locus=LOC_Os07g14890 ID=LOC_Os07g14890.2.MSUR7 annot-version=v7.0	Orysa_seq13492		-	Y (0.999 | 1-24)	C	1	V5_BLAST_0.9SELF0.4OUT-REDO4-Cluster_81398	V5_UCLUSTfixed_0.90-Cluster_60829	-	-	-	-
pacid=24112554 transcript=LOC_Os07g08150.1 locus=LOC_Os07g08150 ID=LOC_Os07g08150.1.MSUR7 annot-version=v7.0	Orysa_seq13551		-	Y (0.961 | 1-41)	C	1	V5_BLAST_0.9SELF0.4OUT-REDO4-Cluster_81657	V5_UCLUSTfixed_0.90-Cluster_68040	-	-	-	-
pacid=24112650 transcript=LOC_Os07g04990.1 locus=LOC_Os07g04990 ID=LOC_Os07g04990.1.MSUR7 annot-version=v7.0	Orysa_seq13625	P:GO:0055114; F:GO:0016491	F:GO:0003824;P:GO:0008152;P:GO:0044710	Y (0.93 | 1-38)	C	1	V5_BLAST_0.9SELF0.4OUT-REDO4-Cluster_162647	V5_UCLUSTfixed_0.90-Cluster_96070	-	-	-	-
pacid=24112651 transcript=LOC_Os07g04990.2 locus=LOC_Os07g04990 ID=LOC_Os07g04990.2.MSUR7 annot-version=v7.0	Orysa_seq13626	P:GO:0055114; F:GO:0016491	F:GO:0003824;P:GO:0008152;P:GO:0044710	Y (0.93 | 1-38)	C	1	V5_BLAST_0.9SELF0.4OUT-REDO4-Cluster_162647	V5_UCLUSTfixed_0.90-Cluster_96070	-	-	-	-
pacid=24112652 transcript=LOC_Os07g44290.1 locus=LOC_Os07g44290 ID=LOC_Os07g44290.1.MSUR7 annot-version=v7.0	Orysa_seq13627	F:GO:0004713; F:GO:0004672; P:GO:0007165; P:GO:0006468; F:GO:0005524; F:GO:0004674	F:GO:0000166;P:GO:0007165;P:GO:0006464;F:GO:0016301	Y (0.962 | 1-79)	C	1	V5_BLAST_0.9SELF0.4OUT-REDO4-Cluster_159381	V5_UCLUSTfixed_0.90-Cluster_99684	UniqueCluster_232	-	-	X
pacid=24112675 transcript=LOC_Os07g32590.1 locus=LOC_Os07g32590 ID=LOC_Os07g32590.1.MSUR7 annot-version=v7.0	Orysa_seq13643	F:GO:0008235; P:GO:0006508; F:GO:0004177	P:GO:0019538;F:GO:0016787	Y (0.996 | 1-46)	C	1	V5_BLAST_0.9SELF0.4OUT-REDO4-Cluster_166553	V5_UCLUSTfixed_0.90-Cluster_99844	-	-	-	-
pacid=24112690 transcript=LOC_Os07g25430.1 locus=LOC_Os07g25430 ID=LOC_Os07g25430.1.MSUR7 annot-version=v7.0	Orysa_seq13657	C:GO:0009538; C:GO:0009522; P:GO:0015979	C:GO:0016020;P:GO:0015979;C:GO:0009579	Y (0.761 | 1-21)	C	1	V5_BLAST_0.9SELF0.4OUT-REDO4-Cluster_164087	V5_UCLUSTfixed_0.90-Cluster_97581	-	-	-	-
pacid=24112692 transcript=LOC_Os07g12320.1 locus=LOC_Os07g12320 ID=LOC_Os07g12320.1.MSUR7 annot-version=v7.0	Orysa_seq13659	P:GO:0006364; C:GO:0005730; F:GO:0005515	F:GO:0005515;C:GO:0005730;P:GO:0006139	Y (0.988 | 1-30)	C	1	V5_BLAST_0.9SELF0.4OUT-REDO4-Cluster_164042	V5_UCLUSTfixed_0.90-Cluster_97532	-	-	-	-
pacid=24112708 transcript=LOC_Os07g08970.1 locus=LOC_Os07g08970 ID=LOC_Os07g08970.1.MSUR7 annot-version=v7.0	Orysa_seq13671	F:GO:0000166; F:GO:0005524; F:GO:0017111	F:GO:0000166;F:GO:0016787	Y (0.985 | 1-34)	C	1	V5_BLAST_0.9SELF0.4OUT-REDO4-Cluster_165733	V5_UCLUSTfixed_0.90-Cluster_99098	-	-	-	-
pacid=24112726 transcript=LOC_Os07g26540.1 locus=LOC_Os07g26540 ID=LOC_Os07g26540.1.MSUR7 annot-version=v7.0	Orysa_seq13685	F:GO:0005524; F:GO:0016773; P:GO:0005975	F:GO:0000166;P:GO:0005975;F:GO:0016740	Y (0.903 | 1-39)	C	1	V5_BLAST_0.9SELF0.4OUT-REDO4-Cluster_81400	V5_UCLUSTfixed_0.90-Cluster_103106	-	-	-	-
pacid=24112737 transcript=LOC_Os07g39590.1 locus=LOC_Os07g39590 ID=LOC_Os07g39590.1.MSUR7 annot-version=v7.0	Orysa_seq13694	F:GO:0005515	F:GO:0005515	Y (0.994 | 1-40)	C	1	V5_BLAST_0.9SELF0.4OUT-REDO4-Cluster_168787	V5_UCLUSTfixed_0.90-Cluster_98021	-	-	-	-
pacid=24112738 transcript=LOC_Os07g40120.1 locus=LOC_Os07g40120 ID=LOC_Os07g40120.1.MSUR7 annot-version=v7.0	Orysa_seq13695	F:GO:0005515	F:GO:0005515	Y (0.999 | 1-61)	C	1	V5_BLAST_0.9SELF0.4OUT-REDO4-Cluster_163602	V5_UCLUSTfixed_0.90-Cluster_97056	-	-	-	-
pacid=24112746 transcript=LOC_Os07g43390.1 locus=LOC_Os07g43390 ID=LOC_Os07g43390.1.MSUR7 annot-version=v7.0	Orysa_seq13702	F:GO:0004134; P:GO:0005975	P:GO:0005975;F:GO:0016740	Y (1.0 | 1-24)	C	1	V5_BLAST_0.9SELF0.4OUT-REDO4-Cluster_168632	V5_UCLUSTfixed_0.90-Cluster_97616	-	-	-	-
pacid=24112758 transcript=LOC_Os07g08430.1 locus=LOC_Os07g08430 ID=LOC_Os07g08430.1.MSUR7 annot-version=v7.0	Orysa_seq13710	F:GO:0003824; F:GO:0004834; P:GO:0006568	F:GO:0003824;P:GO:0008152;P:GO:0044763;P:GO:0044710;P:GO:0009987	Y (0.975 | 1-52)	C	1	V5_BLAST_0.9SELF0.4OUT-REDO4-Cluster_169915	V5_UCLUSTfixed_0.90-Cluster_102605	-	-	-	-
pacid=24112769 transcript=LOC_Os07g33040.1 locus=LOC_Os07g33040 ID=LOC_Os07g33040.1.MSUR7 annot-version=v7.0	Orysa_seq13719		-	Y (0.953 | 1-21)	C	1	V5_BLAST_0.9SELF0.4OUT-REDO4-Cluster_81402	V5_UCLUSTfixed_0.90-Cluster_61288	-	-	-	-
pacid=24112775 transcript=LOC_Os07g39430.1 locus=LOC_Os07g39430 ID=LOC_Os07g39430.1.MSUR7 annot-version=v7.0	Orysa_seq13724		-	Y (0.992 | 1-52)	C	1	V5_BLAST_0.9SELF0.4OUT-REDO4-Cluster_163431	V5_UCLUSTfixed_0.90-Cluster_96862	-	-	-	-
pacid=24112817 transcript=LOC_Os07g41590.1 locus=LOC_Os07g41590 ID=LOC_Os07g41590.1.MSUR7 annot-version=v7.0	Orysa_seq13759	F:GO:0016787; P:GO:0008152	P:GO:0008152;F:GO:0016787	Y (0.938 | 1-38)	C	1	V5_BLAST_0.9SELF0.4OUT-REDO4-Cluster_170157	V5_UCLUSTfixed_0.90-Cluster_102808	-	-	-	-
pacid=24112818 transcript=LOC_Os07g06660.1 locus=LOC_Os07g06660 ID=LOC_Os07g06660.1.MSUR7 annot-version=v7.0	Orysa_seq13760		-	Y (0.999 | 1-41)	C	1	V5_BLAST_0.9SELF0.4OUT-REDO4-Cluster_162562	V5_UCLUSTfixed_0.90-Cluster_95974	-	-	-	-
pacid=24112819 transcript=LOC_Os07g06660.2 locus=LOC_Os07g06660 ID=LOC_Os07g06660.2.MSUR7 annot-version=v7.0	Orysa_seq13761		-	Y (0.999 | 1-41)	C	1	V5_BLAST_0.9SELF0.4OUT-REDO4-Cluster_162562	V5_UCLUSTfixed_0.90-Cluster_95974	-	-	-	-
pacid=24112826 transcript=LOC_Os07g47380.1 locus=LOC_Os07g47380 ID=LOC_Os07g47380.1.MSUR7 annot-version=v7.0	Orysa_seq13766		-	Y (0.987 | 1-81)	C	1	V5_BLAST_0.9SELF0.4OUT-REDO4-Cluster_150874	V5_UCLUSTfixed_0.90-Cluster_27646	-	-	-	-
pacid=24112827 transcript=LOC_Os07g46320.1 locus=LOC_Os07g46320 ID=LOC_Os07g46320.1.MSUR7 annot-version=v7.0	Orysa_seq13767		-	Y (0.941 | 1-52)	C	1	V5_BLAST_0.9SELF0.4OUT-REDO4-Cluster_165608	V5_UCLUSTfixed_0.90-Cluster_91086	-	-	-	-
pacid=24112833 transcript=LOC_Os07g47300.1 locus=LOC_Os07g47300 ID=LOC_Os07g47300.1.MSUR7 annot-version=v7.0	Orysa_seq13771	F:GO:0003924; F:GO:0000166; F:GO:0000287; F:GO:0005525	F:GO:0000166;F:GO:0016787	Y (0.955 | 1-54)	C	1	V5_BLAST_0.9SELF0.4OUT-REDO4-Cluster_163794	V5_UCLUSTfixed_0.90-Cluster_97259	-	-	-	-
pacid=24112839 transcript=LOC_Os07g44170.1 locus=LOC_Os07g44170 ID=LOC_Os07g44170.1.MSUR7 annot-version=v7.0	Orysa_seq13774	F:GO:0005515	F:GO:0005515	Y (0.953 | 1-55)	C	1	V5_BLAST_0.9SELF0.4OUT-REDO4-Cluster_152468	V5_UCLUSTfixed_0.90-Cluster_88065	-	-	-	-
pacid=24112854 transcript=LOC_Os07g32880.1 locus=LOC_Os07g32880 ID=LOC_Os07g32880.1.MSUR7 annot-version=v7.0	Orysa_seq13785	F:GO:0046961; P:GO:0015986; C:GO:0045261; F:GO:0046933	C:GO:0016020;P:GO:0009058;P:GO:0044711;P:GO:0044765;P:GO:0006139;P:GO:0006810;F:GO:0005215;C:GO:0005622;F:GO:0016787	Y (0.999 | 1-35)	C	1	V5_BLAST_0.9SELF0.4OUT-REDO4-Cluster_165771	V5_UCLUSTfixed_0.90-Cluster_99126	-	-	-	-
pacid=24112870 transcript=LOC_Os07g05360.1 locus=LOC_Os07g05360 ID=LOC_Os07g05360.1.MSUR7 annot-version=v7.0	Orysa_seq13797	C:GO:0042651; C:GO:0009654; P:GO:0015979; C:GO:0009523	C:GO:0016020;P:GO:0015979;C:GO:0009579	Y (0.999 | 1-35)	C	1	V5_BLAST_0.9SELF0.4OUT-REDO4-Cluster_81404	V5_UCLUSTfixed_0.90-Cluster_96882	-	-	-	-
pacid=24112871 transcript=LOC_Os07g05360.2 locus=LOC_Os07g05360 ID=LOC_Os07g05360.2.MSUR7 annot-version=v7.0	Orysa_seq13798	P:GO:0015979; C:GO:0009654; C:GO:0009523; C:GO:0042651	C:GO:0016020;P:GO:0015979;C:GO:0009579	Y (0.999 | 1-35)	C	1	V5_BLAST_0.9SELF0.4OUT-REDO4-Cluster_81405	V5_UCLUSTfixed_0.90-Cluster_27647	-	-	-	-
pacid=24112883 transcript=LOC_Os07g49390.1 locus=LOC_Os07g49390 ID=LOC_Os07g49390.1.MSUR7 annot-version=v7.0	Orysa_seq13809	P:GO:0008152; P:GO:0009094; F:GO:0016597; F:GO:0004664	F:GO:0003824;P:GO:0009058;P:GO:0044763;P:GO:0044711;F:GO:0005488;P:GO:0009987	Y (0.997 | 1-41)	C	1	V5_BLAST_0.9SELF0.4OUT-REDO4-Cluster_170120	V5_UCLUSTfixed_0.90-Cluster_98154	-	-	-	-
pacid=24112893 transcript=LOC_Os07g11050.1 locus=LOC_Os07g11050 ID=LOC_Os07g11050.1.MSUR7 annot-version=v7.0	Orysa_seq13816	F:GO:0005524; P:GO:0008033	F:GO:0000166;P:GO:0006139	Y (0.999 | 1-68)	C	1	V5_BLAST_0.9SELF0.4OUT-REDO4-Cluster_166833	V5_UCLUSTfixed_0.90-Cluster_100106	-	-	-	-
pacid=24112894 transcript=LOC_Os07g01380.1 locus=LOC_Os07g01380 ID=LOC_Os07g01380.1.MSUR7 annot-version=v7.0	Orysa_seq13817	P:GO:0055114; F:GO:0020037; F:GO:0004601; P:GO:0006979	F:GO:0003824;P:GO:0008152;F:GO:0005488;P:GO:0044710;P:GO:0006950	Y (0.923 | 1-68)	C	1	V5_BLAST_0.9SELF0.4OUT-REDO4-Cluster_81406	V5_UCLUSTfixed_0.90-Cluster_60993	-	-	-	-
pacid=24112932 transcript=LOC_Os07g01230.1 locus=LOC_Os07g01230 ID=LOC_Os07g01230.1.MSUR7 annot-version=v7.0	Orysa_seq13841		-	Y (0.996 | 1-30)	C	1	V5_BLAST_0.9SELF0.4OUT-REDO4-Cluster_152469	V5_UCLUSTfixed_0.90-Cluster_27648	UniqueCluster_1315	-	-	X
pacid=24112972 transcript=LOC_Os07g43700.1 locus=LOC_Os07g43700 ID=LOC_Os07g43700.1.MSUR7 annot-version=v7.0	Orysa_seq13872	P:GO:0005975; F:GO:0016491; P:GO:0055114; F:GO:0016615; F:GO:0003824; F:GO:0016616; F:GO:0030060; P:GO:0006108	P:GO:0005975;F:GO:0003824;P:GO:0044763;P:GO:0009987	Y (1.0 | 1-62)	C	1	V5_BLAST_0.9SELF0.4OUT-REDO4-Cluster_166446	V5_UCLUSTfixed_0.90-Cluster_99320	-	-	-	-
pacid=24112973 transcript=LOC_Os07g43700.2 locus=LOC_Os07g43700 ID=LOC_Os07g43700.2.MSUR7 annot-version=v7.0	Orysa_seq13873	P:GO:0005975; F:GO:0003824; F:GO:0016615; F:GO:0016491; P:GO:0055114; F:GO:0016616; F:GO:0030060; P:GO:0006108	P:GO:0005975;F:GO:0003824;P:GO:0044763;P:GO:0009987	Y (1.0 | 1-62)	C	1	V5_BLAST_0.9SELF0.4OUT-REDO4-Cluster_166446	V5_UCLUSTfixed_0.90-Cluster_99320	-	-	-	-
pacid=24112984 transcript=LOC_Os07g38300.1 locus=LOC_Os07g38300 ID=LOC_Os07g38300.1.MSUR7 annot-version=v7.0	Orysa_seq13880	P:GO:0006412	P:GO:0006412	Y (0.998 | 1-50)	C	1	V5_BLAST_0.9SELF0.4OUT-REDO4-Cluster_166450	V5_UCLUSTfixed_0.90-Cluster_99745	-	-	-	-
pacid=24112985 transcript=LOC_Os07g38300.2 locus=LOC_Os07g38300 ID=LOC_Os07g38300.2.MSUR7 annot-version=v7.0	Orysa_seq13881	P:GO:0006412; F:GO:0034618; P:GO:0051259	P:GO:0016043;F:GO:0005488;P:GO:0006412	Y (0.998 | 1-50)	C	1	V5_BLAST_0.9SELF0.4OUT-REDO4-Cluster_166450	V5_UCLUSTfixed_0.90-Cluster_99745	-	-	-	-
pacid=24112992 transcript=LOC_Os07g49320.1 locus=LOC_Os07g49320 ID=LOC_Os07g49320.1.MSUR7 annot-version=v7.0	Orysa_seq13886	P:GO:0006398	P:GO:0006139	Y (0.981 | 1-34)	C	1	V5_BLAST_0.9SELF0.4OUT-REDO4-Cluster_166615	V5_UCLUSTfixed_0.90-Cluster_99902	-	-	-	-
pacid=24112998 transcript=LOC_Os07g46460.1 locus=LOC_Os07g46460 ID=LOC_Os07g46460.1.MSUR7 annot-version=v7.0	Orysa_seq13892	P:GO:0006807; P:GO:0006537; F:GO:0016491; P:GO:0055114; F:GO:0003824; P:GO:0008152; F:GO:0016638; F:GO:0015930	F:GO:0003824;P:GO:0009058;P:GO:0044763;P:GO:0044711;P:GO:0009987	Y (0.98 | 1-52)	C	1	V5_BLAST_0.9SELF0.4OUT-REDO4-Cluster_170734	V5_UCLUSTfixed_0.90-Cluster_97775	-	-	-	-
pacid=24113026 transcript=LOC_Os07g13980.1 locus=LOC_Os07g13980 ID=LOC_Os07g13980.1.MSUR7 annot-version=v7.0	Orysa_seq13910	F:GO:0008878; P:GO:0009058; F:GO:0016779; P:GO:0005978	P:GO:0005975;P:GO:0006091;P:GO:0009058;F:GO:0016740;P:GO:0044711;P:GO:0044723	Y (0.973 | 1-31)	C	1	V5_BLAST_0.9SELF0.4OUT-REDO4-Cluster_164076	V5_UCLUSTfixed_0.90-Cluster_97567	-	-	-	-
pacid=24113057 transcript=LOC_Os07g31560.1 locus=LOC_Os07g31560 ID=LOC_Os07g31560.1.MSUR7 annot-version=v7.0	Orysa_seq13936		-	Y (0.952 | 1-23)	C	1	V5_BLAST_0.9SELF0.4OUT-REDO4-Cluster_81409	V5_UCLUSTfixed_0.90-Cluster_60831	-	-	-	-
pacid=24113062 transcript=LOC_Os07g04550.1 locus=LOC_Os07g04550 ID=LOC_Os07g04550.1.MSUR7 annot-version=v7.0	Orysa_seq13939		-	Y (0.713 | 1-42)	C	1	V5_BLAST_0.9SELF0.4OUT-REDO4-Cluster_162643	V5_UCLUSTfixed_0.90-Cluster_96067	-	-	-	-
pacid=24113205 transcript=LOC_Os07g42160.1 locus=LOC_Os07g42160 ID=LOC_Os07g42160.1.MSUR7 annot-version=v7.0	Orysa_seq14044	F:GO:0046872; F:GO:0003824; F:GO:0008081; P:GO:0015969	F:GO:0005488;P:GO:0006139;F:GO:0016787	Y (0.993 | 1-62)	C	1	V5_BLAST_0.9SELF0.4OUT-REDO4-Cluster_165331	V5_UCLUSTfixed_0.90-Cluster_86146	-	-	-	-
pacid=24113221 transcript=LOC_Os07g14100.1 locus=LOC_Os07g14100 ID=LOC_Os07g14100.1.MSUR7 annot-version=v7.0	Orysa_seq14056		-	Y (0.978 | 1-27)	C	1	V5_BLAST_0.9SELF0.4OUT-REDO4-Cluster_150974	V5_UCLUSTfixed_0.90-Cluster_86234	-	-	-	-
pacid=24113236 transcript=LOC_Os07g29190.1 locus=LOC_Os07g29190 ID=LOC_Os07g29190.1.MSUR7 annot-version=v7.0	Orysa_seq14065		-	Y (0.745 | 1-38)	C	1	V5_BLAST_0.9SELF0.4OUT-REDO4-Cluster_165548	V5_UCLUSTfixed_0.90-Cluster_60835	-	-	-	-
pacid=24113256 transcript=LOC_Os07g07440.1 locus=LOC_Os07g07440 ID=LOC_Os07g07440.1.MSUR7 annot-version=v7.0	Orysa_seq14080	P:GO:0008152; F:GO:0016491	F:GO:0003824;P:GO:0008152	Y (0.965 | 1-30)	C	1	V5_BLAST_0.9SELF0.4OUT-REDO4-Cluster_166728	V5_UCLUSTfixed_0.90-Cluster_100020	-	-	-	-
pacid=24113375 transcript=LOC_Os07g09050.1 locus=LOC_Os07g09050 ID=LOC_Os07g09050.1.MSUR7 annot-version=v7.0	Orysa_seq14161		-	Y (0.951 | 1-91)	C	1	V5_BLAST_0.9SELF0.4OUT-REDO4-Cluster_170825	V5_UCLUSTfixed_0.90-Cluster_100762	-	-	-	-
pacid=24113376 transcript=LOC_Os07g09050.2 locus=LOC_Os07g09050 ID=LOC_Os07g09050.2.MSUR7 annot-version=v7.0	Orysa_seq14162		-	Y (0.951 | 1-91)	C	1	V5_BLAST_0.9SELF0.4OUT-REDO4-Cluster_170825	V5_UCLUSTfixed_0.90-Cluster_100762	-	-	-	-
pacid=24113391 transcript=LOC_Os07g22534.1 locus=LOC_Os07g22534 ID=LOC_Os07g22534.1.MSUR7 annot-version=v7.0	Orysa_seq14173	F:GO:0005515	F:GO:0005515	Y (0.62 | 1-62)	C	1	V5_BLAST_0.9SELF0.4OUT-REDO4-Cluster_157529	V5_UCLUSTfixed_0.90-Cluster_84818	-	-	-	-
pacid=24113392 transcript=LOC_Os07g22534.2 locus=LOC_Os07g22534 ID=LOC_Os07g22534.2.MSUR7 annot-version=v7.0	Orysa_seq14174	F:GO:0005515	F:GO:0005515	Y (0.62 | 1-62)	C	1	V5_BLAST_0.9SELF0.4OUT-REDO4-Cluster_157529	V5_UCLUSTfixed_0.90-Cluster_84818	-	-	-	-
pacid=24113393 transcript=LOC_Os07g22534.3 locus=LOC_Os07g22534 ID=LOC_Os07g22534.3.MSUR7 annot-version=v7.0	Orysa_seq14175	F:GO:0005515	F:GO:0005515	Y (0.62 | 1-62)	C	1	V5_BLAST_0.9SELF0.4OUT-REDO4-Cluster_157529	V5_UCLUSTfixed_0.90-Cluster_84818	-	-	-	-
pacid=24113394 transcript=LOC_Os07g22534.4 locus=LOC_Os07g22534 ID=LOC_Os07g22534.4.MSUR7 annot-version=v7.0	Orysa_seq14176	F:GO:0005515	F:GO:0005515	Y (0.62 | 1-62)	C	1	V5_BLAST_0.9SELF0.4OUT-REDO4-Cluster_157529	V5_UCLUSTfixed_0.90-Cluster_84818	-	-	-	-
pacid=24113427 transcript=LOC_Os07g28100.1 locus=LOC_Os07g28100 ID=LOC_Os07g28100.1.MSUR7 annot-version=v7.0	Orysa_seq14200		-	Y (0.779 | 1-42)	C	1	V5_BLAST_0.9SELF0.4OUT-REDO4-Cluster_81416	V5_UCLUSTfixed_0.90-Cluster_60959	-	-	-	-
pacid=24113443 transcript=LOC_Os07g48720.2 locus=LOC_Os07g48720 ID=LOC_Os07g48720.2.MSUR7 annot-version=v7.0	Orysa_seq14210		-	Y (0.859 | 1-29)	C	1	V5_BLAST_0.9SELF0.4OUT-REDO4-Cluster_152414	V5_UCLUSTfixed_0.90-Cluster_87993	-	-	-	-
pacid=24113446 transcript=LOC_Os07g25410.1 locus=LOC_Os07g25410 ID=LOC_Os07g25410.1.MSUR7 annot-version=v7.0	Orysa_seq14213	F:GO:0004177; P:GO:0006508; F:GO:0008235	P:GO:0019538;F:GO:0016787	Y (0.985 | 1-49)	C	1	V5_BLAST_0.9SELF0.4OUT-REDO4-Cluster_166553	V5_UCLUSTfixed_0.90-Cluster_99844	-	-	-	-
pacid=24113474 transcript=LOC_Os07g30670.1 locus=LOC_Os07g30670 ID=LOC_Os07g30670.1.MSUR7 annot-version=v7.0	Orysa_seq14236	F:GO:0051536; F:GO:0009055	F:GO:0005488	Y (0.998 | 1-71)	C	1	V5_BLAST_0.9SELF0.4OUT-REDO4-Cluster_164352	V5_UCLUSTfixed_0.90-Cluster_97839	-	-	-	-
pacid=24113475 transcript=LOC_Os07g30670.2 locus=LOC_Os07g30670 ID=LOC_Os07g30670.2.MSUR7 annot-version=v7.0	Orysa_seq14237	F:GO:0051536; F:GO:0009055	F:GO:0005488	Y (0.998 | 1-71)	C	1	V5_BLAST_0.9SELF0.4OUT-REDO4-Cluster_164352	V5_UCLUSTfixed_0.90-Cluster_97839	-	-	-	-
pacid=24113476 transcript=LOC_Os07g30670.3 locus=LOC_Os07g30670 ID=LOC_Os07g30670.3.MSUR7 annot-version=v7.0	Orysa_seq14238		-	Y (0.998 | 1-71)	C	1	V5_BLAST_0.9SELF0.4OUT-REDO4-Cluster_81417	V5_UCLUSTfixed_0.90-Cluster_97839	-	-	-	-
pacid=24113487 transcript=LOC_Os07g31650.1 locus=LOC_Os07g31650 ID=LOC_Os07g31650.1.MSUR7 annot-version=v7.0	Orysa_seq14247	F:GO:0008270; F:GO:0005515	F:GO:0005515	Y (0.966 | 1-37)	C	1	V5_BLAST_0.9SELF0.4OUT-REDO4-Cluster_150904	V5_UCLUSTfixed_0.90-Cluster_86121	-	-	-	-
pacid=24113497 transcript=LOC_Os07g33660.1 locus=LOC_Os07g33660 ID=LOC_Os07g33660.1.MSUR7 annot-version=v7.0	Orysa_seq14252		-	Y (0.998 | 1-29)	C	1	V5_BLAST_0.9SELF0.4OUT-REDO4-Cluster_163415	V5_UCLUSTfixed_0.90-Cluster_96837	-	-	-	-
pacid=24113498 transcript=LOC_Os07g27950.1 locus=LOC_Os07g27950 ID=LOC_Os07g27950.1.MSUR7 annot-version=v7.0	Orysa_seq14253	F:GO:0046872; F:GO:0008270; F:GO:0005515	F:GO:0005515	Y (0.754 | 1-61)	C	1	V5_BLAST_0.9SELF0.4OUT-REDO4-Cluster_164210	V5_UCLUSTfixed_0.90-Cluster_97686	-	-	-	-
pacid=24113499 transcript=LOC_Os07g27950.2 locus=LOC_Os07g27950 ID=LOC_Os07g27950.2.MSUR7 annot-version=v7.0	Orysa_seq14254	F:GO:0005515; F:GO:0046872; F:GO:0008270	F:GO:0005515	Y (0.754 | 1-61)	C	1	V5_BLAST_0.9SELF0.4OUT-REDO4-Cluster_164210	V5_UCLUSTfixed_0.90-Cluster_97686	-	-	-	-
pacid=24113530 transcript=LOC_Os07g10190.1 locus=LOC_Os07g10190 ID=LOC_Os07g10190.1.MSUR7 annot-version=v7.0	Orysa_seq14276	F:GO:0016758; P:GO:0008152	P:GO:0008152;F:GO:0016740	Y (0.947 | 1-82)	C	1	V5_BLAST_0.9SELF0.4OUT-REDO4-Cluster_170972	V5_UCLUSTfixed_0.90-Cluster_89477	-	-	-	-
pacid=24113562 transcript=LOC_Os07g48890.1 locus=LOC_Os07g48890 ID=LOC_Os07g48890.1.MSUR7 annot-version=v7.0	Orysa_seq14295	C:GO:0005634; F:GO:0004652; F:GO:0016779; P:GO:0043631; F:GO:0003723	C:GO:0005634;F:GO:0003723;F:GO:0016740;P:GO:0006139	Y (0.857 | 1-68)	C	1	V5_BLAST_0.9SELF0.4OUT-REDO4-Cluster_168868	V5_UCLUSTfixed_0.90-Cluster_97229	-	UniqueCluster_76	-	X
pacid=24113609 transcript=LOC_Os07g32960.1 locus=LOC_Os07g32960 ID=LOC_Os07g32960.1.MSUR7 annot-version=v7.0	Orysa_seq14331		-	Y (0.993 | 1-21)	C	1	V5_BLAST_0.9SELF0.4OUT-REDO4-Cluster_81419	V5_UCLUSTfixed_0.90-Cluster_61288	-	-	-	-
pacid=24113638 transcript=LOC_Os07g37400.1 locus=LOC_Os07g37400 ID=LOC_Os07g37400.1.MSUR7 annot-version=v7.0	Orysa_seq14352	F:GO:0005515	F:GO:0005515	Y (0.995 | 1-32)	C	1	V5_BLAST_0.9SELF0.4OUT-REDO4-Cluster_162331	V5_UCLUSTfixed_0.90-Cluster_86151	-	-	-	-
pacid=24113648 transcript=LOC_Os07g13969.1 locus=LOC_Os07g13969 ID=LOC_Os07g13969.1.MSUR7 annot-version=v7.0	Orysa_seq14359		-	Y (0.995 | 1-25)	C	1	V5_BLAST_0.9SELF0.4OUT-REDO4-Cluster_169796	V5_UCLUSTfixed_0.90-Cluster_86074	-	-	-	-
pacid=24113655 transcript=LOC_Os01g12220.1 locus=LOC_Os01g12220 ID=LOC_Os01g12220.1.MSUR7 annot-version=v7.0	Orysa_seq14364	C:GO:0016020	C:GO:0016020	Y (1.0 | 1-51)	C	1	V5_BLAST_0.9SELF0.4OUT-REDO4-Cluster_163477	V5_UCLUSTfixed_0.90-Cluster_27652	-	-	-	-
pacid=24113666 transcript=LOC_Os01g54540.1 locus=LOC_Os01g54540 ID=LOC_Os01g54540.1.MSUR7 annot-version=v7.0	Orysa_seq14372	P:GO:0006412; C:GO:0005840; F:GO:0003735	F:GO:0005198;C:GO:0005840;P:GO:0006412	Y (0.984 | 1-27)	C	1	V5_BLAST_0.9SELF0.4OUT-REDO4-Cluster_165165	V5_UCLUSTfixed_0.90-Cluster_96799	-	-	-	-
pacid=24113667 transcript=LOC_Os01g54540.2 locus=LOC_Os01g54540 ID=LOC_Os01g54540.2.MSUR7 annot-version=v7.0	Orysa_seq14373	P:GO:0006412; F:GO:0003735; C:GO:0005840	F:GO:0005198;C:GO:0005840;P:GO:0006412	Y (0.984 | 1-27)	C	1	V5_BLAST_0.9SELF0.4OUT-REDO4-Cluster_165165	V5_UCLUSTfixed_0.90-Cluster_96799	-	-	-	-
pacid=24113674 transcript=LOC_Os01g49760.1 locus=LOC_Os01g49760 ID=LOC_Os01g49760.1.MSUR7 annot-version=v7.0	Orysa_seq14379		-	Y (0.969 | 1-49)	C	1	V5_BLAST_0.9SELF0.4OUT-REDO4-Cluster_169221	V5_UCLUSTfixed_0.90-Cluster_96573	-	-	-	-
pacid=24113675 transcript=LOC_Os01g49760.3 locus=LOC_Os01g49760 ID=LOC_Os01g49760.3.MSUR7 annot-version=v7.0	Orysa_seq14380		-	Y (0.969 | 1-49)	C	1	V5_BLAST_0.9SELF0.4OUT-REDO4-Cluster_169221	V5_UCLUSTfixed_0.90-Cluster_96573	-	-	-	-
pacid=24113682 transcript=LOC_Os01g40720.1 locus=LOC_Os01g40720 ID=LOC_Os01g40720.1.MSUR7 annot-version=v7.0	Orysa_seq14386	F:GO:0005515	F:GO:0005515	Y (0.966 | 1-45)	C	1	V5_BLAST_0.9SELF0.4OUT-REDO4-Cluster_164906	V5_UCLUSTfixed_0.90-Cluster_98357	-	-	-	-
pacid=24113694 transcript=LOC_Os01g60830.1 locus=LOC_Os01g60830 ID=LOC_Os01g60830.1.MSUR7 annot-version=v7.0	Orysa_seq14396		-	Y (0.953 | 1-41)	C	1	V5_BLAST_0.9SELF0.4OUT-REDO4-Cluster_162743	V5_UCLUSTfixed_0.90-Cluster_96166	-	-	-	-
pacid=24113709 transcript=LOC_Os01g14430.1 locus=LOC_Os01g14430 ID=LOC_Os01g14430.1.MSUR7 annot-version=v7.0	Orysa_seq14408		-	Y (0.791 | 1-35)	C	1	V5_BLAST_0.9SELF0.4OUT-REDO4-Cluster_149857	V5_UCLUSTfixed_0.90-Cluster_84770	-	-	-	-
pacid=24113714 transcript=LOC_Os01g03040.1 locus=LOC_Os01g03040 ID=LOC_Os01g03040.1.MSUR7 annot-version=v7.0	Orysa_seq14411		-	Y (1.0 | 1-41)	C	1	V5_BLAST_0.9SELF0.4OUT-REDO4-Cluster_163145	V5_UCLUSTfixed_0.90-Cluster_96571	-	-	-	-
pacid=24113743 transcript=LOC_Os01g37220.1 locus=LOC_Os01g37220 ID=LOC_Os01g37220.1.MSUR7 annot-version=v7.0	Orysa_seq14431		-	Y (0.983 | 1-51)	C	1	V5_BLAST_0.9SELF0.4OUT-REDO4-Cluster_81422	V5_UCLUSTfixed_0.90-Cluster_27653	-	-	-	-
pacid=24113762 transcript=LOC_Os01g15000.1 locus=LOC_Os01g15000 ID=LOC_Os01g15000.1.MSUR7 annot-version=v7.0	Orysa_seq14443	F:GO:0004806; P:GO:0006629	P:GO:0006629;F:GO:0016787	Y (0.814 | 1-40)	C	1	V5_BLAST_0.9SELF0.4OUT-REDO4-Cluster_164058	V5_UCLUSTfixed_0.90-Cluster_97548	-	-	-	-
pacid=24113772 transcript=LOC_Os01g17170.1 locus=LOC_Os01g17170 ID=LOC_Os01g17170.1.MSUR7 annot-version=v7.0	Orysa_seq14450	F:GO:0046872; P:GO:0015979; F:GO:0048529; F:GO:0016491; P:GO:0055114; P:GO:0015995	F:GO:0003824;P:GO:0015979;P:GO:0009058;F:GO:0005488;P:GO:0044711	Y (0.996 | 1-41)	C	1	V5_BLAST_0.9SELF0.4OUT-REDO4-Cluster_168423	V5_UCLUSTfixed_0.90-Cluster_97688	-	-	-	-
pacid=24113773 transcript=LOC_Os01g17170.2 locus=LOC_Os01g17170 ID=LOC_Os01g17170.2.MSUR7 annot-version=v7.0	Orysa_seq14451	P:GO:0015979; F:GO:0048529; F:GO:0046872; P:GO:0015995; F:GO:0016491; P:GO:0055114	F:GO:0003824;P:GO:0015979;P:GO:0009058;F:GO:0005488;P:GO:0044711	Y (0.996 | 1-41)	C	1	V5_BLAST_0.9SELF0.4OUT-REDO4-Cluster_168423	V5_UCLUSTfixed_0.90-Cluster_97688	-	-	-	-
pacid=24113788 transcript=LOC_Os01g58390.1 locus=LOC_Os01g58390 ID=LOC_Os01g58390.1.MSUR7 annot-version=v7.0	Orysa_seq14465		-	Y (0.922 | 1-22)	C	1	V5_BLAST_0.9SELF0.4OUT-REDO4-Cluster_162638	V5_UCLUSTfixed_0.90-Cluster_96061	-	-	-	-
pacid=24113834 transcript=LOC_Os01g70400.1 locus=LOC_Os01g70400 ID=LOC_Os01g70400.1.MSUR7 annot-version=v7.0	Orysa_seq14498		-	Y (0.993 | 1-27)	C	1	V5_BLAST_0.9SELF0.4OUT-REDO4-Cluster_163823	V5_UCLUSTfixed_0.90-Cluster_97299	-	-	-	-
pacid=24113868 transcript=LOC_Os01g51860.1 locus=LOC_Os01g51860 ID=LOC_Os01g51860.1.MSUR7 annot-version=v7.0	Orysa_seq14528		-	Y (0.988 | 1-52)	C	1	V5_BLAST_0.9SELF0.4OUT-REDO4-Cluster_160457	V5_UCLUSTfixed_0.90-Cluster_94502	-	-	-	-
pacid=24113940 transcript=LOC_Os01g62910.1 locus=LOC_Os01g62910 ID=LOC_Os01g62910.1.MSUR7 annot-version=v7.0	Orysa_seq14591	F:GO:0005515	F:GO:0005515	Y (1.0 | 1-41)	C	1	V5_BLAST_0.9SELF0.4OUT-REDO4-Cluster_170710	V5_UCLUSTfixed_0.90-Cluster_97416	-	-	-	-
pacid=24113996 transcript=LOC_Os01g68970.1 locus=LOC_Os01g68970 ID=LOC_Os01g68970.1.MSUR7 annot-version=v7.0	Orysa_seq14638		-	Y (0.829 | 1-52)	C	1	V5_BLAST_0.9SELF0.4OUT-REDO4-Cluster_168559	V5_UCLUSTfixed_0.90-Cluster_85319	-	-	-	-
pacid=24114026 transcript=LOC_Os01g25600.1 locus=LOC_Os01g25600 ID=LOC_Os01g25600.1.MSUR7 annot-version=v7.0	Orysa_seq14662	F:GO:0005515	F:GO:0005515	Y (0.98 | 1-69)	C	1	V5_BLAST_0.9SELF0.4OUT-REDO4-Cluster_170034	V5_UCLUSTfixed_0.90-Cluster_97539	-	-	-	-
pacid=24114027 transcript=LOC_Os01g25600.2 locus=LOC_Os01g25600 ID=LOC_Os01g25600.2.MSUR7 annot-version=v7.0	Orysa_seq14663	F:GO:0005515	F:GO:0005515	Y (0.98 | 1-69)	C	1	V5_BLAST_0.9SELF0.4OUT-REDO4-Cluster_170034	V5_UCLUSTfixed_0.90-Cluster_97539	-	-	-	-
pacid=24114032 transcript=LOC_Os01g13390.1 locus=LOC_Os01g13390 ID=LOC_Os01g13390.1.MSUR7 annot-version=v7.0	Orysa_seq14668		-	Y (0.994 | 1-57)	C	1	V5_BLAST_0.9SELF0.4OUT-REDO4-Cluster_163488	V5_UCLUSTfixed_0.90-Cluster_96918	-	-	-	-
pacid=24114080 transcript=LOC_Os01g43270.1 locus=LOC_Os01g43270 ID=LOC_Os01g43270.1.MSUR7 annot-version=v7.0	Orysa_seq14709	P:GO:0008152; F:GO:0016758	P:GO:0008152;F:GO:0016740	Y (0.822 | 1-68)	C	1	V5_BLAST_0.9SELF0.4OUT-REDO4-Cluster_159192	V5_UCLUSTfixed_0.90-Cluster_84375	-	UniqueCluster_217	-	X
pacid=24114096 transcript=LOC_Os01g21990.1 locus=LOC_Os01g21990 ID=LOC_Os01g21990.1.MSUR7 annot-version=v7.0	Orysa_seq14720	F:GO:0003723	F:GO:0003723	Y (0.955 | 1-57)	C	1	V5_BLAST_0.9SELF0.4OUT-REDO4-Cluster_162401	V5_UCLUSTfixed_0.90-Cluster_95815	-	-	-	-
pacid=24114147 transcript=LOC_Os01g64960.1 locus=LOC_Os01g64960 ID=LOC_Os01g64960.1.MSUR7 annot-version=v7.0	Orysa_seq14762		-	Y (1.0 | 1-61)	C	1	V5_BLAST_0.9SELF0.4OUT-REDO4-Cluster_163375	V5_UCLUSTfixed_0.90-Cluster_96656	-	-	-	-
pacid=24114148 transcript=LOC_Os01g64960.2 locus=LOC_Os01g64960 ID=LOC_Os01g64960.2.MSUR7 annot-version=v7.0	Orysa_seq14763		-	Y (1.0 | 1-61)	C	1	V5_BLAST_0.9SELF0.4OUT-REDO4-Cluster_81425	V5_UCLUSTfixed_0.90-Cluster_96656	-	-	-	-
pacid=24114156 transcript=LOC_Os01g21340.1 locus=LOC_Os01g21340 ID=LOC_Os01g21340.1.MSUR7 annot-version=v7.0	Orysa_seq14769		-	Y (0.903 | 1-33)	C	1	V5_BLAST_0.9SELF0.4OUT-REDO4-Cluster_81427	V5_UCLUSTfixed_0.90-Cluster_60982	-	-	-	-
pacid=24114159 transcript=LOC_Os01g47550.1 locus=LOC_Os01g47550 ID=LOC_Os01g47550.1.MSUR7 annot-version=v7.0	Orysa_seq14771	P:GO:0006014; F:GO:0016773; F:GO:0004747	P:GO:0005975;F:GO:0016301;P:GO:0044723	Y (0.915 | 1-41)	C	1	V5_BLAST_0.9SELF0.4OUT-REDO4-Cluster_163378	V5_UCLUSTfixed_0.90-Cluster_96797	-	-	-	-
pacid=24114172 transcript=LOC_Os01g52240.1 locus=LOC_Os01g52240 ID=LOC_Os01g52240.1.MSUR7 annot-version=v7.0	Orysa_seq14780	C:GO:0016020; P:GO:0009765	P:GO:0006091;C:GO:0016020;P:GO:0015979	Y (0.998 | 1-36)	C	1	V5_BLAST_0.9SELF0.4OUT-REDO4-Cluster_164068	V5_UCLUSTfixed_0.90-Cluster_97916	-	-	-	-
pacid=24114178 transcript=LOC_Os01g07730.1 locus=LOC_Os01g07730 ID=LOC_Os01g07730.1.MSUR7 annot-version=v7.0	Orysa_seq14783	F:GO:0005215; C:GO:0016020; P:GO:0006810; C:GO:0016021	C:GO:0016020;P:GO:0006810;F:GO:0005215	Y (0.742 | 1-29)	C	1	V5_BLAST_0.9SELF0.4OUT-REDO4-Cluster_163185	V5_UCLUSTfixed_0.90-Cluster_96610	-	-	-	-
pacid=24114217 transcript=LOC_Os01g15840.1 locus=LOC_Os01g15840 ID=LOC_Os01g15840.1.MSUR7 annot-version=v7.0	Orysa_seq14817		-	Y (0.997 | 1-51)	C	1	V5_BLAST_0.9SELF0.4OUT-REDO4-Cluster_157735	V5_UCLUSTfixed_0.90-Cluster_81144	-	UniqueCluster_496	-	X
pacid=24114231 transcript=LOC_Os01g42880.1 locus=LOC_Os01g42880 ID=LOC_Os01g42880.1.MSUR7 annot-version=v7.0	Orysa_seq14829	F:GO:0016747	F:GO:0016740	Y (0.983 | 1-40)	C	1	V5_BLAST_0.9SELF0.4OUT-REDO4-Cluster_149744	V5_UCLUSTfixed_0.90-Cluster_84729	-	-	-	-
pacid=24114247 transcript=LOC_Os01g55450.1 locus=LOC_Os01g55450 ID=LOC_Os01g55450.1.MSUR7 annot-version=v7.0	Orysa_seq14844	P:GO:0007165; P:GO:0006468; F:GO:0005524; F:GO:0004674; F:GO:0004672; F:GO:0004713	F:GO:0000166;P:GO:0007165;P:GO:0006464;F:GO:0016301	Y (0.991 | 1-34)	C	1	V5_BLAST_0.9SELF0.4OUT-REDO4-Cluster_154621	V5_UCLUSTfixed_0.90-Cluster_99684	-	-	-	-
pacid=24114287 transcript=LOC_Os01g23610.1 locus=LOC_Os01g23610 ID=LOC_Os01g23610.1.MSUR7 annot-version=v7.0	Orysa_seq14877	F:GO:0016491; P:GO:0055114; P:GO:0045454; F:GO:0050660; F:GO:0004148; F:GO:0016668	F:GO:0000166;P:GO:0019725;F:GO:0003824;P:GO:0008152;P:GO:0044710	Y (0.946 | 1-59)	C	1	V5_BLAST_0.9SELF0.4OUT-REDO4-Cluster_163775	V5_UCLUSTfixed_0.90-Cluster_97235	-	-	-	-
pacid=24114288 transcript=LOC_Os01g23610.2 locus=LOC_Os01g23610 ID=LOC_Os01g23610.2.MSUR7 annot-version=v7.0	Orysa_seq14878	F:GO:0016491; P:GO:0055114; P:GO:0045454; F:GO:0050660; F:GO:0016668	F:GO:0000166;P:GO:0019725;F:GO:0003824;P:GO:0008152;P:GO:0044710	Y (0.946 | 1-59)	C	1	V5_BLAST_0.9SELF0.4OUT-REDO4-Cluster_163775	V5_UCLUSTfixed_0.90-Cluster_97235	-	-	-	-
pacid=24114293 transcript=LOC_Os01g61170.1 locus=LOC_Os01g61170 ID=LOC_Os01g61170.1.MSUR7 annot-version=v7.0	Orysa_seq14882		-	Y (0.982 | 1-56)	C	1	V5_BLAST_0.9SELF0.4OUT-REDO4-Cluster_164342	V5_UCLUSTfixed_0.90-Cluster_96161	-	-	-	-
pacid=24114308 transcript=LOC_Os01g74600.1 locus=LOC_Os01g74600 ID=LOC_Os01g74600.1.MSUR7 annot-version=v7.0	Orysa_seq14896		-	Y (0.962 | 1-21)	C	1	V5_BLAST_0.9SELF0.4OUT-REDO4-Cluster_157349	V5_UCLUSTfixed_0.90-Cluster_92079	-	-	UniqueCluster_1343	X
pacid=24114317 transcript=LOC_Os01g53620.1 locus=LOC_Os01g53620 ID=LOC_Os01g53620.1.MSUR7 annot-version=v7.0	Orysa_seq14904		-	Y (0.912 | 1-30)	C	1	V5_BLAST_0.9SELF0.4OUT-REDO4-Cluster_164498	V5_UCLUSTfixed_0.90-Cluster_86478	-	-	-	-
pacid=24114321 transcript=LOC_Os01g52450.1 locus=LOC_Os01g52450 ID=LOC_Os01g52450.1.MSUR7 annot-version=v7.0	Orysa_seq14908	F:GO:0005524; P:GO:0005975; F:GO:0016773	F:GO:0000166;P:GO:0005975;F:GO:0016740	Y (0.946 | 1-36)	C	1	V5_BLAST_0.9SELF0.4OUT-REDO4-Cluster_170500	V5_UCLUSTfixed_0.90-Cluster_103106	-	-	-	-
pacid=24114322 transcript=LOC_Os01g52450.2 locus=LOC_Os01g52450 ID=LOC_Os01g52450.2.MSUR7 annot-version=v7.0	Orysa_seq14909	F:GO:0005524; P:GO:0005975; F:GO:0016773	F:GO:0000166;P:GO:0005975;F:GO:0016740	Y (0.946 | 1-36)	C	1	V5_BLAST_0.9SELF0.4OUT-REDO4-Cluster_170500	V5_UCLUSTfixed_0.90-Cluster_103106	-	-	-	-
pacid=24114324 transcript=LOC_Os01g52530.1 locus=LOC_Os01g52530 ID=LOC_Os01g52530.1.MSUR7 annot-version=v7.0	Orysa_seq14910	P:GO:0009165; F:GO:0004749; F:GO:0000287; P:GO:0009116	P:GO:0009058;P:GO:0044711;F:GO:0016740;F:GO:0005488;P:GO:0006139	Y (0.978 | 1-91)	C	1	V5_BLAST_0.9SELF0.4OUT-REDO4-Cluster_165290	V5_UCLUSTfixed_0.90-Cluster_97935	-	-	-	-
pacid=24114354 transcript=LOC_Os01g05140.1 locus=LOC_Os01g05140 ID=LOC_Os01g05140.1.MSUR7 annot-version=v7.0	Orysa_seq14936		-	Y (0.921 | 1-79)	C	1	V5_BLAST_0.9SELF0.4OUT-REDO4-Cluster_164748	V5_UCLUSTfixed_0.90-Cluster_84650	-	-	-	-
pacid=24114355 transcript=LOC_Os01g64350.1 locus=LOC_Os01g64350 ID=LOC_Os01g64350.1.MSUR7 annot-version=v7.0	Orysa_seq14937		-	Y (0.991 | 1-69)	C	1	V5_BLAST_0.9SELF0.4OUT-REDO4-Cluster_81430	V5_UCLUSTfixed_0.90-Cluster_60839	-	-	-	-
pacid=24114356 transcript=LOC_Os01g64350.2 locus=LOC_Os01g64350 ID=LOC_Os01g64350.2.MSUR7 annot-version=v7.0	Orysa_seq14938		-	Y (0.991 | 1-69)	C	1	V5_BLAST_0.9SELF0.4OUT-REDO4-Cluster_81430	V5_UCLUSTfixed_0.90-Cluster_60839	-	-	-	-
pacid=24114375 transcript=LOC_Os01g54470.1 locus=LOC_Os01g54470 ID=LOC_Os01g54470.1.MSUR7 annot-version=v7.0	Orysa_seq14956	P:GO:0006629; F:GO:0016788	P:GO:0006629;F:GO:0016787	Y (1.0 | 1-29)	C	1	V5_BLAST_0.9SELF0.4OUT-REDO4-Cluster_170628	V5_UCLUSTfixed_0.90-Cluster_101673	-	-	UniqueCluster_118	X
pacid=24114384 transcript=LOC_Os01g18210.1 locus=LOC_Os01g18210 ID=LOC_Os01g18210.1.MSUR7 annot-version=v7.0	Orysa_seq14964	F:GO:0003755; P:GO:0006457	F:GO:0003824;P:GO:0009987	Y (1.0 | 1-23)	C	1	V5_BLAST_0.9SELF0.4OUT-REDO4-Cluster_164071	V5_UCLUSTfixed_0.90-Cluster_102507	-	-	-	-
pacid=24114458 transcript=LOC_Os01g72570.1 locus=LOC_Os01g72570 ID=LOC_Os01g72570.1.MSUR7 annot-version=v7.0	Orysa_seq15022		-	Y (0.999 | 1-26)	C	1	V5_BLAST_0.9SELF0.4OUT-REDO4-Cluster_170347	V5_UCLUSTfixed_0.90-Cluster_99707	-	-	-	-
pacid=24114459 transcript=LOC_Os01g72570.2 locus=LOC_Os01g72570 ID=LOC_Os01g72570.2.MSUR7 annot-version=v7.0	Orysa_seq15023		-	Y (0.999 | 1-26)	C	1	V5_BLAST_0.9SELF0.4OUT-REDO4-Cluster_170347	V5_UCLUSTfixed_0.90-Cluster_99707	-	-	-	-
pacid=24114460 transcript=LOC_Os01g72570.3 locus=LOC_Os01g72570 ID=LOC_Os01g72570.3.MSUR7 annot-version=v7.0	Orysa_seq15024		-	Y (0.999 | 1-26)	C	1	V5_BLAST_0.9SELF0.4OUT-REDO4-Cluster_170347	V5_UCLUSTfixed_0.90-Cluster_99707	-	-	-	-
pacid=24114468 transcript=LOC_Os01g38580.1 locus=LOC_Os01g38580 ID=LOC_Os01g38580.1.MSUR7 annot-version=v7.0	Orysa_seq15030		-	Y (1.0 | 1-41)	C	1	V5_BLAST_0.9SELF0.4OUT-REDO4-Cluster_163662	V5_UCLUSTfixed_0.90-Cluster_97118	-	-	-	-
pacid=24114469 transcript=LOC_Os01g38580.2 locus=LOC_Os01g38580 ID=LOC_Os01g38580.2.MSUR7 annot-version=v7.0	Orysa_seq15031		-	Y (1.0 | 1-41)	C	1	V5_BLAST_0.9SELF0.4OUT-REDO4-Cluster_163662	V5_UCLUSTfixed_0.90-Cluster_97118	-	-	-	-
pacid=24114477 transcript=LOC_Os01g49190.1 locus=LOC_Os01g49190 ID=LOC_Os01g49190.1.MSUR7 annot-version=v7.0	Orysa_seq15035	F:GO:0000166; P:GO:0015986; C:GO:0000275; C:GO:0033178; F:GO:0005524; P:GO:0006754; P:GO:0015991; F:GO:0017111; F:GO:0046933; F:GO:0016887; P:GO:0046034; P:GO:0015992; P:GO:0006200; F:GO:0016820	F:GO:0000166;C:GO:0016020;C:GO:0005739;P:GO:0009058;P:GO:0044711;P:GO:0044765;P:GO:0006139;P:GO:0006810;F:GO:0005215;F:GO:0016787	Y (0.954 | 1-40)	C	1	V5_BLAST_0.9SELF0.4OUT-REDO4-Cluster_165450	V5_UCLUSTfixed_0.90-Cluster_98831	-	-	-	-
pacid=24114559 transcript=LOC_Os01g46720.1 locus=LOC_Os01g46720 ID=LOC_Os01g46720.1.MSUR7 annot-version=v7.0	Orysa_seq15097	F:GO:0004672; P:GO:0006468; F:GO:0005524	F:GO:0000166;P:GO:0006464;F:GO:0016301	Y (0.957 | 1-37)	C	1	V5_BLAST_0.9SELF0.4OUT-REDO4-Cluster_163105	V5_UCLUSTfixed_0.90-Cluster_96534	-	-	-	-
pacid=24114606 transcript=LOC_Os01g16940.1 locus=LOC_Os01g16940 ID=LOC_Os01g16940.1.MSUR7 annot-version=v7.0	Orysa_seq15135	P:GO:0000105; F:GO:0004636; F:GO:0004635	P:GO:0009058;P:GO:0044763;P:GO:0044711;P:GO:0009987;F:GO:0016787	Y (0.984 | 1-27)	C	1	V5_BLAST_0.9SELF0.4OUT-REDO4-Cluster_165151	V5_UCLUSTfixed_0.90-Cluster_98583	-	-	-	-
pacid=24114614 transcript=LOC_Os01g19870.1 locus=LOC_Os01g19870 ID=LOC_Os01g19870.1.MSUR7 annot-version=v7.0	Orysa_seq15141		-	Y (0.748 | 1-71)	C	1	V5_BLAST_0.9SELF0.4OUT-REDO4-Cluster_166953	V5_UCLUSTfixed_0.90-Cluster_100180	-	-	-	-
pacid=24114639 transcript=LOC_Os01g16840.1 locus=LOC_Os01g16840 ID=LOC_Os01g16840.1.MSUR7 annot-version=v7.0	Orysa_seq15160		-	Y (0.896 | 1-30)	C	1	V5_BLAST_0.9SELF0.4OUT-REDO4-Cluster_81434	V5_UCLUSTfixed_0.90-Cluster_60841	-	-	-	-
pacid=24114643 transcript=LOC_Os01g53020.1 locus=LOC_Os01g53020 ID=LOC_Os01g53020.1.MSUR7 annot-version=v7.0	Orysa_seq15163	F:GO:0051536; F:GO:0005506; F:GO:0009055	F:GO:0005488	Y (0.994 | 1-33)	C	1	V5_BLAST_0.9SELF0.4OUT-REDO4-Cluster_162652	V5_UCLUSTfixed_0.90-Cluster_96075	-	-	-	-
pacid=24114756 transcript=LOC_Os01g51850.1 locus=LOC_Os01g51850 ID=LOC_Os01g51850.1.MSUR7 annot-version=v7.0	Orysa_seq15253		-	Y (0.998 | 1-50)	C	1	V5_BLAST_0.9SELF0.4OUT-REDO4-Cluster_149862	V5_UCLUSTfixed_0.90-Cluster_84773	-	-	-	-
pacid=24114757 transcript=LOC_Os01g04160.1 locus=LOC_Os01g04160 ID=LOC_Os01g04160.1.MSUR7 annot-version=v7.0	Orysa_seq15254		-	Y (0.985 | 1-72)	C	1	V5_BLAST_0.9SELF0.4OUT-REDO4-Cluster_149709	V5_UCLUSTfixed_0.90-Cluster_84557	-	-	-	-
pacid=24114777 transcript=LOC_Os01g43150.1 locus=LOC_Os01g43150 ID=LOC_Os01g43150.1.MSUR7 annot-version=v7.0	Orysa_seq15271	P:GO:0006508; F:GO:0004222; C:GO:0016020; F:GO:0017111; F:GO:0005524; F:GO:0000166	F:GO:0000166;P:GO:0019538;C:GO:0016020;F:GO:0016787	Y (0.998 | 1-41)	C	1	V5_BLAST_0.9SELF0.4OUT-REDO4-Cluster_169302	V5_UCLUSTfixed_0.90-Cluster_102096	-	-	-	-
pacid=24114790 transcript=LOC_Os01g11054.1 locus=LOC_Os01g11054 ID=LOC_Os01g11054.1.MSUR7 annot-version=v7.0	Orysa_seq15283	P:GO:0015977; F:GO:0008964; P:GO:0006099	P:GO:0006091;F:GO:0003824	Y (1.0 | 1-28)	C	1	V5_BLAST_0.9SELF0.4OUT-REDO4-Cluster_169725	V5_UCLUSTfixed_0.90-Cluster_92535	-	-	-	-
pacid=24114800 transcript=LOC_Os01g28690.1 locus=LOC_Os01g28690 ID=LOC_Os01g28690.1.MSUR7 annot-version=v7.0	Orysa_seq15291	P:GO:0006810; C:GO:0005643	C:GO:0005635;P:GO:0006810	Y (0.888 | 1-32)	C	1	V5_BLAST_0.9SELF0.4OUT-REDO4-Cluster_161299	V5_UCLUSTfixed_0.90-Cluster_65215	-	-	-	-
pacid=24114801 transcript=LOC_Os01g28690.2 locus=LOC_Os01g28690 ID=LOC_Os01g28690.2.MSUR7 annot-version=v7.0	Orysa_seq15292	P:GO:0006810; C:GO:0005643	C:GO:0005635;P:GO:0006810	Y (0.888 | 1-32)	C	1	V5_BLAST_0.9SELF0.4OUT-REDO4-Cluster_161299	V5_UCLUSTfixed_0.90-Cluster_65215	-	-	-	-
pacid=24114834 transcript=LOC_Os01g72800.1 locus=LOC_Os01g72800 ID=LOC_Os01g72800.1.MSUR7 annot-version=v7.0	Orysa_seq15320	F:GO:0000166; P:GO:0006614; F:GO:0017111; P:GO:0006184; F:GO:0005525	F:GO:0000166;P:GO:0006810;F:GO:0016787	Y (1.0 | 1-29)	C	1	V5_BLAST_0.9SELF0.4OUT-REDO4-Cluster_163005	V5_UCLUSTfixed_0.90-Cluster_96439	-	-	-	-
pacid=24114837 transcript=LOC_Os01g65094.1 locus=LOC_Os01g65094 ID=LOC_Os01g65094.1.MSUR7 annot-version=v7.0	Orysa_seq15323		-	Y (0.987 | 1-21)	C	1	V5_BLAST_0.9SELF0.4OUT-REDO4-Cluster_163879	V5_UCLUSTfixed_0.90-Cluster_84834	-	-	-	-
pacid=24114846 transcript=LOC_Os01g07970.1 locus=LOC_Os01g07970 ID=LOC_Os01g07970.1.MSUR7 annot-version=v7.0	Orysa_seq15330		-	Y (0.949 | 1-21)	C	1	V5_BLAST_0.9SELF0.4OUT-REDO4-Cluster_164368	V5_UCLUSTfixed_0.90-Cluster_84736	-	-	-	-
pacid=24114848 transcript=LOC_Os01g38980.1 locus=LOC_Os01g38980 ID=LOC_Os01g38980.1.MSUR7 annot-version=v7.0	Orysa_seq15332	F:GO:0005515	F:GO:0005515	Y (0.815 | 1-78)	C	1	V5_BLAST_0.9SELF0.4OUT-REDO4-Cluster_164334	V5_UCLUSTfixed_0.90-Cluster_97818	-	-	-	-
pacid=24114849 transcript=LOC_Os01g38980.2 locus=LOC_Os01g38980 ID=LOC_Os01g38980.2.MSUR7 annot-version=v7.0	Orysa_seq15333	F:GO:0005515	F:GO:0005515	Y (0.987 | 1-24)	C	1	V5_BLAST_0.9SELF0.4OUT-REDO4-Cluster_164334	V5_UCLUSTfixed_0.90-Cluster_97818	-	-	-	-
pacid=24114873 transcript=LOC_Os01g47080.1 locus=LOC_Os01g47080 ID=LOC_Os01g47080.1.MSUR7 annot-version=v7.0	Orysa_seq15354	F:GO:0030955; P:GO:0006096; F:GO:0004743; F:GO:0000287; F:GO:0003824	P:GO:0005975;P:GO:0006091;P:GO:0009056;F:GO:0005488;F:GO:0016740;P:GO:0006139;P:GO:0044712;P:GO:0044723	Y (0.791 | 1-62)	C	1	V5_BLAST_0.9SELF0.4OUT-REDO4-Cluster_165406	V5_UCLUSTfixed_0.90-Cluster_98794	-	-	-	-
pacid=24114880 transcript=LOC_Os01g69950.1 locus=LOC_Os01g69950 ID=LOC_Os01g69950.1.MSUR7 annot-version=v7.0	Orysa_seq15361	C:GO:0005622; C:GO:0005840; F:GO:0003735; P:GO:0006412	F:GO:0005198;C:GO:0005840;P:GO:0006412	Y (0.974 | 1-32)	C	1	V5_BLAST_0.9SELF0.4OUT-REDO4-Cluster_162942	V5_UCLUSTfixed_0.90-Cluster_96366	-	-	-	-
pacid=24115000 transcript=LOC_Os01g54960.1 locus=LOC_Os01g54960 ID=LOC_Os01g54960.1.MSUR7 annot-version=v7.0	Orysa_seq15447	F:GO:0004683; F:GO:0005516; F:GO:0005515; P:GO:0006468	F:GO:0005515;P:GO:0006464;F:GO:0016301	Y (0.955 | 1-21)	C	1	V5_BLAST_0.9SELF0.4OUT-REDO4-Cluster_169679	V5_UCLUSTfixed_0.90-Cluster_85337	-	-	-	-
pacid=24115021 transcript=LOC_Os01g69279.1 locus=LOC_Os01g69279 ID=LOC_Os01g69279.1.MSUR7 annot-version=v7.0	Orysa_seq15462		-	Y (0.986 | 1-46)	C	1	V5_BLAST_0.9SELF0.4OUT-REDO4-Cluster_115588	V5_UCLUSTfixed_0.90-Cluster_69156	-	-	-	-
pacid=24115022 transcript=LOC_Os01g69279.2 locus=LOC_Os01g69279 ID=LOC_Os01g69279.2.MSUR7 annot-version=v7.0	Orysa_seq15463		-	Y (0.986 | 1-46)	C	1	V5_BLAST_0.9SELF0.4OUT-REDO4-Cluster_115588	V5_UCLUSTfixed_0.90-Cluster_69156	-	-	-	-
pacid=24115026 transcript=LOC_Os01g14810.1 locus=LOC_Os01g14810 ID=LOC_Os01g14810.1.MSUR7 annot-version=v7.0	Orysa_seq15466		-	Y (0.952 | 1-42)	C	1	V5_BLAST_0.9SELF0.4OUT-REDO4-Cluster_166204	V5_UCLUSTfixed_0.90-Cluster_99509	-	-	-	-
pacid=24115027 transcript=LOC_Os01g14810.2 locus=LOC_Os01g14810 ID=LOC_Os01g14810.2.MSUR7 annot-version=v7.0	Orysa_seq15467		-	Y (0.952 | 1-42)	C	1	V5_BLAST_0.9SELF0.4OUT-REDO4-Cluster_166204	V5_UCLUSTfixed_0.90-Cluster_99509	-	-	-	-
pacid=24115028 transcript=LOC_Os01g14810.3 locus=LOC_Os01g14810 ID=LOC_Os01g14810.3.MSUR7 annot-version=v7.0	Orysa_seq15468		-	Y (0.952 | 1-42)	C	1	V5_BLAST_0.9SELF0.4OUT-REDO4-Cluster_166204	V5_UCLUSTfixed_0.90-Cluster_99509	-	-	-	-
pacid=24115063 transcript=LOC_Os01g53560.1 locus=LOC_Os01g53560 ID=LOC_Os01g53560.1.MSUR7 annot-version=v7.0	Orysa_seq15498	F:GO:0003677; F:GO:0008270	F:GO:0003677	Y (0.89 | 1-30)	C	1	V5_BLAST_0.9SELF0.4OUT-REDO4-Cluster_163387	V5_UCLUSTfixed_0.90-Cluster_84767	-	-	-	-
pacid=24115087 transcript=LOC_Os01g63830.1 locus=LOC_Os01g63830 ID=LOC_Os01g63830.1.MSUR7 annot-version=v7.0	Orysa_seq15518	F:GO:0016765	F:GO:0016740	Y (0.881 | 1-40)	C	1	V5_BLAST_0.9SELF0.4OUT-REDO4-Cluster_159907	V5_UCLUSTfixed_0.90-Cluster_94041	-	-	-	-
pacid=24115102 transcript=LOC_Os01g49440.1 locus=LOC_Os01g49440 ID=LOC_Os01g49440.1.MSUR7 annot-version=v7.0	Orysa_seq15532		-	Y (0.915 | 1-39)	C	1	V5_BLAST_0.9SELF0.4OUT-REDO4-Cluster_166332	V5_UCLUSTfixed_0.90-Cluster_84905	-	-	-	-
pacid=24115128 transcript=LOC_Os01g49390.1 locus=LOC_Os01g49390 ID=LOC_Os01g49390.1.MSUR7 annot-version=v7.0	Orysa_seq15550	P:GO:0008033; F:GO:0005524	F:GO:0000166;P:GO:0006139	Y (0.91 | 1-29)	C	1	V5_BLAST_0.9SELF0.4OUT-REDO4-Cluster_166833	V5_UCLUSTfixed_0.90-Cluster_86673	-	-	-	-
pacid=24115147 transcript=LOC_Os01g58610.1 locus=LOC_Os01g58610 ID=LOC_Os01g58610.1.MSUR7 annot-version=v7.0	Orysa_seq15563	P:GO:0006096; F:GO:0004618	P:GO:0005975;P:GO:0006091;P:GO:0009056;P:GO:0006139;F:GO:0016301;P:GO:0044712;P:GO:0044723	Y (0.949 | 1-36)	C	1	V5_BLAST_0.9SELF0.4OUT-REDO4-Cluster_170454	V5_UCLUSTfixed_0.90-Cluster_96891	-	-	-	-
pacid=24115157 transcript=LOC_Os01g01120.1 locus=LOC_Os01g01120 ID=LOC_Os01g01120.1.MSUR7 annot-version=v7.0	Orysa_seq15572		-	Y (0.643 | 1-49)	C	1	V5_BLAST_0.9SELF0.4OUT-REDO4-Cluster_165736	V5_UCLUSTfixed_0.90-Cluster_99101	-	-	-	-
pacid=24115158 transcript=LOC_Os01g44210.1 locus=LOC_Os01g44210 ID=LOC_Os01g44210.1.MSUR7 annot-version=v7.0	Orysa_seq15573	C:GO:0005840; C:GO:0005622; F:GO:0003735; P:GO:0006412	F:GO:0005198;C:GO:0005840;P:GO:0006412	Y (1.0 | 1-41)	C	1	V5_BLAST_0.9SELF0.4OUT-REDO4-Cluster_165624	V5_UCLUSTfixed_0.90-Cluster_99013	-	-	-	-
pacid=24115177 transcript=LOC_Os01g57410.1 locus=LOC_Os01g57410 ID=LOC_Os01g57410.1.MSUR7 annot-version=v7.0	Orysa_seq15587	F:GO:0005515	F:GO:0005515	Y (0.842 | 1-52)	C	1	V5_BLAST_0.9SELF0.4OUT-REDO4-Cluster_81439	V5_UCLUSTfixed_0.90-Cluster_85247	-	-	-	-
pacid=24115178 transcript=LOC_Os01g57410.2 locus=LOC_Os01g57410 ID=LOC_Os01g57410.2.MSUR7 annot-version=v7.0	Orysa_seq15588	F:GO:0005515	F:GO:0005515	Y (0.842 | 1-52)	C	1	V5_BLAST_0.9SELF0.4OUT-REDO4-Cluster_150217	V5_UCLUSTfixed_0.90-Cluster_85247	-	-	-	-
pacid=24115179 transcript=LOC_Os01g57410.3 locus=LOC_Os01g57410 ID=LOC_Os01g57410.3.MSUR7 annot-version=v7.0	Orysa_seq15589	F:GO:0005515	F:GO:0005515	Y (0.842 | 1-52)	C	1	V5_BLAST_0.9SELF0.4OUT-REDO4-Cluster_150217	V5_UCLUSTfixed_0.90-Cluster_85247	-	-	-	-
pacid=24115180 transcript=LOC_Os01g35170.1 locus=LOC_Os01g35170 ID=LOC_Os01g35170.1.MSUR7 annot-version=v7.0	Orysa_seq15590	F:GO:0008176; P:GO:0006400	F:GO:0016740;P:GO:0006139	Y (1.0 | 1-42)	C	1	V5_BLAST_0.9SELF0.4OUT-REDO4-Cluster_170454	V5_UCLUSTfixed_0.90-Cluster_96408	-	-	-	-
pacid=24115181 transcript=LOC_Os01g35170.2 locus=LOC_Os01g35170 ID=LOC_Os01g35170.2.MSUR7 annot-version=v7.0	Orysa_seq15591	P:GO:0006400; F:GO:0008176	F:GO:0016740;P:GO:0006139	Y (1.0 | 1-42)	C	1	V5_BLAST_0.9SELF0.4OUT-REDO4-Cluster_170454	V5_UCLUSTfixed_0.90-Cluster_96408	-	-	-	-
pacid=24115205 transcript=LOC_Os01g41650.1 locus=LOC_Os01g41650 ID=LOC_Os01g41650.1.MSUR7 annot-version=v7.0	Orysa_seq15610	F:GO:0005515	F:GO:0005515	Y (0.988 | 1-49)	C	1	V5_BLAST_0.9SELF0.4OUT-REDO4-Cluster_162569	V5_UCLUSTfixed_0.90-Cluster_60844	-	-	-	-
pacid=24115207 transcript=LOC_Os01g49240.1 locus=LOC_Os01g49240 ID=LOC_Os01g49240.1.MSUR7 annot-version=v7.0	Orysa_seq15612	P:GO:0008152; F:GO:0016758	P:GO:0008152;F:GO:0016740	Y (0.645 | 1-62)	C	1	V5_BLAST_0.9SELF0.4OUT-REDO4-Cluster_163599	V5_UCLUSTfixed_0.90-Cluster_93889	-	-	-	-
pacid=24115224 transcript=LOC_Os01g74650.1 locus=LOC_Os01g74650 ID=LOC_Os01g74650.1.MSUR7 annot-version=v7.0	Orysa_seq15625	P:GO:0006535; F:GO:0004124	F:GO:0003824;P:GO:0009058;P:GO:0044763;P:GO:0044711;P:GO:0009987	Y (0.999 | 1-61)	C	1	V5_BLAST_0.9SELF0.4OUT-REDO4-Cluster_81440	V5_UCLUSTfixed_0.90-Cluster_101014	-	-	-	-
pacid=24115225 transcript=LOC_Os01g74650.2 locus=LOC_Os01g74650 ID=LOC_Os01g74650.2.MSUR7 annot-version=v7.0	Orysa_seq15626	P:GO:0006535; F:GO:0004124	F:GO:0003824;P:GO:0009058;P:GO:0044763;P:GO:0044711;P:GO:0009987	Y (0.999 | 1-61)	C	1	V5_BLAST_0.9SELF0.4OUT-REDO4-Cluster_167981	V5_UCLUSTfixed_0.90-Cluster_101014	-	-	-	-
pacid=24115226 transcript=LOC_Os01g74650.3 locus=LOC_Os01g74650 ID=LOC_Os01g74650.3.MSUR7 annot-version=v7.0	Orysa_seq15627	P:GO:0006535; F:GO:0004124	F:GO:0003824;P:GO:0009058;P:GO:0044763;P:GO:0044711;P:GO:0009987	Y (0.999 | 1-61)	C	1	V5_BLAST_0.9SELF0.4OUT-REDO4-Cluster_167981	V5_UCLUSTfixed_0.90-Cluster_101014	-	-	-	-
pacid=24115247 transcript=LOC_Os01g61120.1 locus=LOC_Os01g61120 ID=LOC_Os01g61120.1.MSUR7 annot-version=v7.0	Orysa_seq15644		-	Y (0.988 | 1-27)	C	1	V5_BLAST_0.9SELF0.4OUT-REDO4-Cluster_164964	V5_UCLUSTfixed_0.90-Cluster_98402	-	-	-	-
pacid=24115323 transcript=LOC_Os01g16020.1 locus=LOC_Os01g16020 ID=LOC_Os01g16020.1.MSUR7 annot-version=v7.0	Orysa_seq15699	P:GO:0015979; F:GO:0045550; F:GO:0016628; P:GO:0051188; P:GO:0015995; P:GO:0008152; F:GO:0016491; P:GO:0055114	F:GO:0003824;P:GO:0015979;P:GO:0009058;P:GO:0044711	Y (0.996 | 1-35)	C	1	V5_BLAST_0.9SELF0.4OUT-REDO4-Cluster_163975	V5_UCLUSTfixed_0.90-Cluster_97454	-	-	-	-
pacid=24115351 transcript=LOC_Os01g71780.1 locus=LOC_Os01g71780 ID=LOC_Os01g71780.1.MSUR7 annot-version=v7.0	Orysa_seq15724	F:GO:0005515	F:GO:0005515	Y (0.932 | 1-30)	C	1	V5_BLAST_0.9SELF0.4OUT-REDO4-Cluster_155927	V5_UCLUSTfixed_0.90-Cluster_91127	-	-	-	-
pacid=24115362 transcript=LOC_Os01g31220.1 locus=LOC_Os01g31220 ID=LOC_Os01g31220.1.MSUR7 annot-version=v7.0	Orysa_seq15733		-	Y (0.994 | 1-51)	C	1	V5_BLAST_0.9SELF0.4OUT-REDO4-Cluster_161146	V5_UCLUSTfixed_0.90-Cluster_95107	-	-	UniqueCluster_306	X
pacid=24115366 transcript=LOC_Os01g61700.1 locus=LOC_Os01g61700 ID=LOC_Os01g61700.1.MSUR7 annot-version=v7.0	Orysa_seq15737	P:GO:0030163	P:GO:0019538;P:GO:0009056	Y (0.998 | 1-41)	C	1	V5_BLAST_0.9SELF0.4OUT-REDO4-Cluster_134458	V5_UCLUSTfixed_0.90-Cluster_76040	-	-	-	-
pacid=24115374 transcript=LOC_Os01g12320.2 locus=LOC_Os01g12320 ID=LOC_Os01g12320.2.MSUR7 annot-version=v7.0	Orysa_seq15743	F:GO:0016788; P:GO:0006629	P:GO:0006629;F:GO:0016787	Y (0.737 | 1-60)	C	1	V5_BLAST_0.9SELF0.4OUT-REDO4-Cluster_81442	V5_UCLUSTfixed_0.90-Cluster_88518	-	-	-	-
pacid=24115412 transcript=LOC_Os01g54370.1 locus=LOC_Os01g54370 ID=LOC_Os01g54370.1.MSUR7 annot-version=v7.0	Orysa_seq15775	F:GO:0004151; F:GO:0016787; F:GO:0016812; P:GO:0019856	P:GO:0009058;P:GO:0044711;P:GO:0006139;F:GO:0016787	Y (0.998 | 1-27)	C	1	V5_BLAST_0.9SELF0.4OUT-REDO4-Cluster_167577	V5_UCLUSTfixed_0.90-Cluster_100706	-	-	-	-
pacid=24115425 transcript=LOC_Os01g37090.1 locus=LOC_Os01g37090 ID=LOC_Os01g37090.1.MSUR7 annot-version=v7.0	Orysa_seq15783		-	Y (0.822 | 1-34)	C	1	V5_BLAST_0.9SELF0.4OUT-REDO4-Cluster_164498	V5_UCLUSTfixed_0.90-Cluster_85923	-	-	-	-
pacid=24115448 transcript=LOC_Os01g32350.1 locus=LOC_Os01g32350 ID=LOC_Os01g32350.1.MSUR7 annot-version=v7.0	Orysa_seq15801	F:GO:0004252; P:GO:0006508	P:GO:0019538;F:GO:0016787	Y (0.948 | 1-55)	C	1	V5_BLAST_0.9SELF0.4OUT-REDO4-Cluster_162898	V5_UCLUSTfixed_0.90-Cluster_96315	-	-	-	-
pacid=24115449 transcript=LOC_Os01g32350.2 locus=LOC_Os01g32350 ID=LOC_Os01g32350.2.MSUR7 annot-version=v7.0	Orysa_seq15802	P:GO:0006508; F:GO:0004252	P:GO:0019538;F:GO:0016787	Y (0.948 | 1-55)	C	1	V5_BLAST_0.9SELF0.4OUT-REDO4-Cluster_162898	V5_UCLUSTfixed_0.90-Cluster_96315	-	-	-	-
pacid=24115450 transcript=LOC_Os01g32350.3 locus=LOC_Os01g32350 ID=LOC_Os01g32350.3.MSUR7 annot-version=v7.0	Orysa_seq15803	F:GO:0004252; P:GO:0006508	P:GO:0019538;F:GO:0016787	Y (0.948 | 1-55)	C	1	V5_BLAST_0.9SELF0.4OUT-REDO4-Cluster_81443	V5_UCLUSTfixed_0.90-Cluster_96315	-	-	-	-
pacid=24115463 transcript=LOC_Os01g55570.1 locus=LOC_Os01g55570 ID=LOC_Os01g55570.1.MSUR7 annot-version=v7.0	Orysa_seq15814		-	Y (0.997 | 1-46)	C	1	V5_BLAST_0.9SELF0.4OUT-REDO4-Cluster_166785	V5_UCLUSTfixed_0.90-Cluster_84652	-	-	-	-
pacid=24115464 transcript=LOC_Os01g55570.2 locus=LOC_Os01g55570 ID=LOC_Os01g55570.2.MSUR7 annot-version=v7.0	Orysa_seq15815		-	Y (0.997 | 1-46)	C	1	V5_BLAST_0.9SELF0.4OUT-REDO4-Cluster_166785	V5_UCLUSTfixed_0.90-Cluster_84652	-	-	-	-
pacid=24115470 transcript=LOC_Os01g47330.1 locus=LOC_Os01g47330 ID=LOC_Os01g47330.1.MSUR7 annot-version=v7.0	Orysa_seq15820	C:GO:0005840; C:GO:0005622; F:GO:0003735; P:GO:0006412	F:GO:0005198;C:GO:0005840;P:GO:0006412	Y (0.995 | 1-43)	C	1	V5_BLAST_0.9SELF0.4OUT-REDO4-Cluster_167096	V5_UCLUSTfixed_0.90-Cluster_96373	-	-	-	-
pacid=24115473 transcript=LOC_Os01g38970.1 locus=LOC_Os01g38970 ID=LOC_Os01g38970.1.MSUR7 annot-version=v7.0	Orysa_seq15822	F:GO:0003824; P:GO:0008152; P:GO:0006807; F:GO:0046872; F:GO:0005524	F:GO:0000166;F:GO:0003824;P:GO:0008152	Y (0.997 | 1-36)	C	1	V5_BLAST_0.9SELF0.4OUT-REDO4-Cluster_170347	V5_UCLUSTfixed_0.90-Cluster_97397	-	-	-	-
pacid=24115477 transcript=LOC_Os01g28580.1 locus=LOC_Os01g28580 ID=LOC_Os01g28580.1.MSUR7 annot-version=v7.0	Orysa_seq15825		-	Y (0.961 | 1-21)	C	1	V5_BLAST_0.9SELF0.4OUT-REDO4-Cluster_81444	V5_UCLUSTfixed_0.90-Cluster_60948	-	-	-	-
pacid=24115493 transcript=LOC_Os01g58470.1 locus=LOC_Os01g58470 ID=LOC_Os01g58470.1.MSUR7 annot-version=v7.0	Orysa_seq15835		-	Y (0.907 | 1-62)	C	1	V5_BLAST_0.9SELF0.4OUT-REDO4-Cluster_169711	V5_UCLUSTfixed_0.90-Cluster_96781	-	-	-	-
pacid=24115500 transcript=LOC_Os01g26039.1 locus=LOC_Os01g26039 ID=LOC_Os01g26039.1.MSUR7 annot-version=v7.0	Orysa_seq15841	F:GO:0016747	F:GO:0016740	Y (0.998 | 1-41)	C	1	V5_BLAST_0.9SELF0.4OUT-REDO4-Cluster_162938	V5_UCLUSTfixed_0.90-Cluster_96361	-	-	-	-
pacid=24115505 transcript=LOC_Os01g09150.1 locus=LOC_Os01g09150 ID=LOC_Os01g09150.1.MSUR7 annot-version=v7.0	Orysa_seq15845		-	Y (0.784 | 1-41)	C	1	V5_BLAST_0.9SELF0.4OUT-REDO4-Cluster_149775	V5_UCLUSTfixed_0.90-Cluster_84649	-	-	-	-
pacid=24115536 transcript=LOC_Os01g31690.1 locus=LOC_Os01g31690 ID=LOC_Os01g31690.1.MSUR7 annot-version=v7.0	Orysa_seq15866	P:GO:0042549; C:GO:0009523; P:GO:0015979; F:GO:0005509; C:GO:0009654; C:GO:0019898	P:GO:0006091;C:GO:0016020;P:GO:0015979;F:GO:0005488;C:GO:0009579	Y (0.999 | 1-41)	C	1	V5_BLAST_0.9SELF0.4OUT-REDO4-Cluster_165609	V5_UCLUSTfixed_0.90-Cluster_98996	-	-	-	-
pacid=24115537 transcript=LOC_Os01g31690.2 locus=LOC_Os01g31690 ID=LOC_Os01g31690.2.MSUR7 annot-version=v7.0	Orysa_seq15867	C:GO:0019898; P:GO:0042549; C:GO:0009523; P:GO:0015979; F:GO:0005509; C:GO:0009654	P:GO:0006091;C:GO:0016020;P:GO:0015979;F:GO:0005488;C:GO:0009579	Y (0.999 | 1-41)	C	1	V5_BLAST_0.9SELF0.4OUT-REDO4-Cluster_165609	V5_UCLUSTfixed_0.90-Cluster_98996	-	-	-	-
pacid=24115561 transcript=LOC_Os01g73910.1 locus=LOC_Os01g73910 ID=LOC_Os01g73910.1.MSUR7 annot-version=v7.0	Orysa_seq15885	P:GO:0006508; C:GO:0016020; F:GO:0004222	P:GO:0019538;C:GO:0016020;F:GO:0016787	Y (0.812 | 1-52)	C	1	V5_BLAST_0.9SELF0.4OUT-REDO4-Cluster_168263	V5_UCLUSTfixed_0.90-Cluster_98589	-	-	-	-
pacid=24115562 transcript=LOC_Os01g73910.2 locus=LOC_Os01g73910 ID=LOC_Os01g73910.2.MSUR7 annot-version=v7.0	Orysa_seq15886	P:GO:0006508; C:GO:0016020; F:GO:0004222	P:GO:0019538;C:GO:0016020;F:GO:0016787	Y (0.812 | 1-52)	C	1	V5_BLAST_0.9SELF0.4OUT-REDO4-Cluster_168263	V5_UCLUSTfixed_0.90-Cluster_98589	-	-	-	-
pacid=24115563 transcript=LOC_Os01g73910.3 locus=LOC_Os01g73910 ID=LOC_Os01g73910.3.MSUR7 annot-version=v7.0	Orysa_seq15887	P:GO:0006508; C:GO:0016020; F:GO:0004222	P:GO:0019538;C:GO:0016020;F:GO:0016787	Y (0.812 | 1-52)	C	1	V5_BLAST_0.9SELF0.4OUT-REDO4-Cluster_168263	V5_UCLUSTfixed_0.90-Cluster_98589	-	-	-	-
pacid=24115564 transcript=LOC_Os01g73910.4 locus=LOC_Os01g73910 ID=LOC_Os01g73910.4.MSUR7 annot-version=v7.0	Orysa_seq15888	C:GO:0016020; F:GO:0004222; P:GO:0006508	P:GO:0019538;C:GO:0016020;F:GO:0016787	Y (0.812 | 1-52)	C	1	V5_BLAST_0.9SELF0.4OUT-REDO4-Cluster_168263	V5_UCLUSTfixed_0.90-Cluster_98589	-	-	-	-
pacid=24115565 transcript=LOC_Os01g73910.5 locus=LOC_Os01g73910 ID=LOC_Os01g73910.5.MSUR7 annot-version=v7.0	Orysa_seq15889	F:GO:0004222; C:GO:0016020; P:GO:0006508	P:GO:0019538;C:GO:0016020;F:GO:0016787	Y (0.812 | 1-52)	C	1	V5_BLAST_0.9SELF0.4OUT-REDO4-Cluster_168263	V5_UCLUSTfixed_0.90-Cluster_98589	-	-	-	-
pacid=24115566 transcript=LOC_Os01g73910.6 locus=LOC_Os01g73910 ID=LOC_Os01g73910.6.MSUR7 annot-version=v7.0	Orysa_seq15890	C:GO:0016020; F:GO:0004222; P:GO:0006508	P:GO:0019538;C:GO:0016020;F:GO:0016787	Y (0.812 | 1-52)	C	1	V5_BLAST_0.9SELF0.4OUT-REDO4-Cluster_168263	V5_UCLUSTfixed_0.90-Cluster_98589	-	-	-	-
pacid=24115573 transcript=LOC_Os01g60860.1 locus=LOC_Os01g60860 ID=LOC_Os01g60860.1.MSUR7 annot-version=v7.0	Orysa_seq15895	F:GO:0004842; C:GO:0000151; P:GO:0016567; F:GO:0005515	F:GO:0005515;P:GO:0006464;F:GO:0016740;C:GO:0005622	Y (0.888 | 1-40)	C	1	V5_BLAST_0.9SELF0.4OUT-REDO4-Cluster_164693	V5_UCLUSTfixed_0.90-Cluster_84667	-	-	-	-
pacid=24115578 transcript=LOC_Os01g52864.1 locus=LOC_Os01g52864 ID=LOC_Os01g52864.1.MSUR7 annot-version=v7.0	Orysa_seq15899	C:GO:0016021	C:GO:0016020	Y (0.993 | 1-42)	C	1	V5_BLAST_0.9SELF0.4OUT-REDO4-Cluster_167467	V5_UCLUSTfixed_0.90-Cluster_99085	-	-	-	-
pacid=24115579 transcript=LOC_Os01g52864.2 locus=LOC_Os01g52864 ID=LOC_Os01g52864.2.MSUR7 annot-version=v7.0	Orysa_seq15900	C:GO:0016021	C:GO:0016020	Y (0.993 | 1-42)	C	1	V5_BLAST_0.9SELF0.4OUT-REDO4-Cluster_167467	V5_UCLUSTfixed_0.90-Cluster_99085	-	-	-	-
pacid=24115580 transcript=LOC_Os01g52864.3 locus=LOC_Os01g52864 ID=LOC_Os01g52864.3.MSUR7 annot-version=v7.0	Orysa_seq15901	C:GO:0016021	C:GO:0016020	Y (0.993 | 1-42)	C	1	V5_BLAST_0.9SELF0.4OUT-REDO4-Cluster_167467	V5_UCLUSTfixed_0.90-Cluster_99085	-	-	-	-
pacid=24115581 transcript=LOC_Os01g52864.4 locus=LOC_Os01g52864 ID=LOC_Os01g52864.4.MSUR7 annot-version=v7.0	Orysa_seq15902	C:GO:0016021	C:GO:0016020	Y (0.993 | 1-42)	C	1	V5_BLAST_0.9SELF0.4OUT-REDO4-Cluster_167467	V5_UCLUSTfixed_0.90-Cluster_99085	-	-	-	-
pacid=24115582 transcript=LOC_Os01g55020.1 locus=LOC_Os01g55020 ID=LOC_Os01g55020.1.MSUR7 annot-version=v7.0	Orysa_seq15903		-	Y (0.919 | 1-41)	C	1	V5_BLAST_0.9SELF0.4OUT-REDO4-Cluster_164498	V5_UCLUSTfixed_0.90-Cluster_84581	-	-	-	-
pacid=24115583 transcript=LOC_Os01g55020.2 locus=LOC_Os01g55020 ID=LOC_Os01g55020.2.MSUR7 annot-version=v7.0	Orysa_seq15904		-	Y (0.919 | 1-41)	C	1	V5_BLAST_0.9SELF0.4OUT-REDO4-Cluster_164498	V5_UCLUSTfixed_0.90-Cluster_84581	-	-	-	-
pacid=24115584 transcript=LOC_Os01g55020.3 locus=LOC_Os01g55020 ID=LOC_Os01g55020.3.MSUR7 annot-version=v7.0	Orysa_seq15905		-	Y (0.919 | 1-41)	C	1	V5_BLAST_0.9SELF0.4OUT-REDO4-Cluster_164498	V5_UCLUSTfixed_0.90-Cluster_84581	-	-	-	-
pacid=24115585 transcript=LOC_Os01g55020.6 locus=LOC_Os01g55020 ID=LOC_Os01g55020.6.MSUR7 annot-version=v7.0	Orysa_seq15906		-	Y (0.919 | 1-41)	C	1	V5_BLAST_0.9SELF0.4OUT-REDO4-Cluster_164498	V5_UCLUSTfixed_0.90-Cluster_84581	-	-	-	-
pacid=24115586 transcript=LOC_Os01g55020.4 locus=LOC_Os01g55020 ID=LOC_Os01g55020.4.MSUR7 annot-version=v7.0	Orysa_seq15907		-	Y (0.919 | 1-41)	C	1	V5_BLAST_0.9SELF0.4OUT-REDO4-Cluster_164498	V5_UCLUSTfixed_0.90-Cluster_84581	-	-	-	-
pacid=24115587 transcript=LOC_Os01g55020.5 locus=LOC_Os01g55020 ID=LOC_Os01g55020.5.MSUR7 annot-version=v7.0	Orysa_seq15908		-	Y (0.919 | 1-41)	C	1	V5_BLAST_0.9SELF0.4OUT-REDO4-Cluster_164498	V5_UCLUSTfixed_0.90-Cluster_84581	-	-	-	-
pacid=24115588 transcript=LOC_Os01g59750.1 locus=LOC_Os01g59750 ID=LOC_Os01g59750.1.MSUR7 annot-version=v7.0	Orysa_seq15909		-	Y (0.962 | 1-37)	C	1	V5_BLAST_0.9SELF0.4OUT-REDO4-Cluster_166592	V5_UCLUSTfixed_0.90-Cluster_99878	UniqueCluster_1196	-	-	X
pacid=24115599 transcript=LOC_Os01g66280.1 locus=LOC_Os01g66280 ID=LOC_Os01g66280.1.MSUR7 annot-version=v7.0	Orysa_seq15917		-	Y (0.995 | 1-21)	C	1	V5_BLAST_0.9SELF0.4OUT-REDO4-Cluster_169670	V5_UCLUSTfixed_0.90-Cluster_86506	-	-	-	-
pacid=24115605 transcript=LOC_Os01g21050.1 locus=LOC_Os01g21050 ID=LOC_Os01g21050.1.MSUR7 annot-version=v7.0	Orysa_seq15921		-	Y (0.963 | 1-51)	C	1	V5_BLAST_0.9SELF0.4OUT-REDO4-Cluster_81446	V5_UCLUSTfixed_0.90-Cluster_27657	-	-	-	-
pacid=24115622 transcript=LOC_Os01g63710.2 locus=LOC_Os01g63710 ID=LOC_Os01g63710.2.MSUR7 annot-version=v7.0	Orysa_seq15934	F:GO:0005524	F:GO:0000166	Y (0.971 | 1-71)	C	1	V5_BLAST_0.9SELF0.4OUT-REDO4-Cluster_163946	V5_UCLUSTfixed_0.90-Cluster_97423	-	-	-	-
pacid=24115623 transcript=LOC_Os01g63710.3 locus=LOC_Os01g63710 ID=LOC_Os01g63710.3.MSUR7 annot-version=v7.0	Orysa_seq15935	F:GO:0005524	F:GO:0000166	Y (1.0 | 1-25)	C	1	V5_BLAST_0.9SELF0.4OUT-REDO4-Cluster_163946	V5_UCLUSTfixed_0.90-Cluster_97423	-	-	-	-
pacid=24115638 transcript=LOC_Os01g10280.1 locus=LOC_Os01g10280 ID=LOC_Os01g10280.1.MSUR7 annot-version=v7.0	Orysa_seq15949	P:GO:0006189; F:GO:0005524; F:GO:0046872; F:GO:0004638; F:GO:0003824	F:GO:0000166;F:GO:0003824;P:GO:0009058;P:GO:0044711;P:GO:0006139	Y (0.99 | 1-41)	C	1	V5_BLAST_0.9SELF0.4OUT-REDO4-Cluster_162878	V5_UCLUSTfixed_0.90-Cluster_96298	-	-	-	-
pacid=24115639 transcript=LOC_Os01g10280.2 locus=LOC_Os01g10280 ID=LOC_Os01g10280.2.MSUR7 annot-version=v7.0	Orysa_seq15950	P:GO:0006189; F:GO:0004638; F:GO:0046872; F:GO:0005524; F:GO:0003824	F:GO:0000166;F:GO:0003824;P:GO:0009058;P:GO:0044711;P:GO:0006139	Y (0.99 | 1-41)	C	1	V5_BLAST_0.9SELF0.4OUT-REDO4-Cluster_162878	V5_UCLUSTfixed_0.90-Cluster_96298	-	-	-	-
pacid=24115640 transcript=LOC_Os01g10280.3 locus=LOC_Os01g10280 ID=LOC_Os01g10280.3.MSUR7 annot-version=v7.0	Orysa_seq15951	F:GO:0003824; F:GO:0004638; F:GO:0046872; F:GO:0005524; P:GO:0006189	F:GO:0000166;F:GO:0003824;P:GO:0009058;P:GO:0044711;P:GO:0006139	Y (0.99 | 1-41)	C	1	V5_BLAST_0.9SELF0.4OUT-REDO4-Cluster_162878	V5_UCLUSTfixed_0.90-Cluster_96298	-	-	-	-
pacid=24115641 transcript=LOC_Os01g10280.4 locus=LOC_Os01g10280 ID=LOC_Os01g10280.4.MSUR7 annot-version=v7.0	Orysa_seq15952	F:GO:0003824; P:GO:0006189; F:GO:0005524; F:GO:0046872; F:GO:0004638	F:GO:0000166;F:GO:0003824;P:GO:0009058;P:GO:0044711;P:GO:0006139	Y (0.99 | 1-41)	C	1	V5_BLAST_0.9SELF0.4OUT-REDO4-Cluster_162878	V5_UCLUSTfixed_0.90-Cluster_96298	-	-	-	-
pacid=24115669 transcript=LOC_Os01g37820.1 locus=LOC_Os01g37820 ID=LOC_Os01g37820.1.MSUR7 annot-version=v7.0	Orysa_seq15974		-	Y (0.994 | 1-47)	C	1	V5_BLAST_0.9SELF0.4OUT-REDO4-Cluster_162570	V5_UCLUSTfixed_0.90-Cluster_95984	-	-	-	-
pacid=24115676 transcript=LOC_Os01g72080.1 locus=LOC_Os01g72080 ID=LOC_Os01g72080.1.MSUR7 annot-version=v7.0	Orysa_seq15978	F:GO:0005509	F:GO:0005488	Y (0.993 | 1-21)	C	1	V5_BLAST_0.9SELF0.4OUT-REDO4-Cluster_165262	V5_UCLUSTfixed_0.90-Cluster_84730	-	-	-	-
pacid=24115686 transcript=LOC_Os01g70470.1 locus=LOC_Os01g70470 ID=LOC_Os01g70470.1.MSUR7 annot-version=v7.0	Orysa_seq15985		-	Y (0.855 | 1-37)	C	1	V5_BLAST_0.9SELF0.4OUT-REDO4-Cluster_149719	V5_UCLUSTfixed_0.90-Cluster_84574	-	-	-	-
pacid=24115713 transcript=LOC_Os01g42350.1 locus=LOC_Os01g42350 ID=LOC_Os01g42350.1.MSUR7 annot-version=v7.0	Orysa_seq16004	F:GO:0017111; F:GO:0005524; F:GO:0000166; F:GO:0016887; C:GO:0016020	F:GO:0000166;C:GO:0016020;F:GO:0016787	Y (0.768 | 1-31)	C	1	V5_BLAST_0.9SELF0.4OUT-REDO4-Cluster_170501	V5_UCLUSTfixed_0.90-Cluster_103197	-	-	-	-
pacid=24115727 transcript=LOC_Os01g03020.1 locus=LOC_Os01g03020 ID=LOC_Os01g03020.1.MSUR7 annot-version=v7.0	Orysa_seq16017	F:GO:0004823; F:GO:0004812; F:GO:0000166; F:GO:0002161; F:GO:0005524; P:GO:0006418; P:GO:0006429	F:GO:0000166;P:GO:0006139;F:GO:0016787;P:GO:0006412	Y (0.995 | 1-42)	C	1	V5_BLAST_0.9SELF0.4OUT-REDO4-Cluster_167287	V5_UCLUSTfixed_0.90-Cluster_100464	-	-	-	-
pacid=24115728 transcript=LOC_Os01g03020.2 locus=LOC_Os01g03020 ID=LOC_Os01g03020.2.MSUR7 annot-version=v7.0	Orysa_seq16018	F:GO:0004812; F:GO:0004823; F:GO:0005524; F:GO:0000166; F:GO:0002161; P:GO:0006429; P:GO:0006418	F:GO:0000166;P:GO:0006139;F:GO:0016787;P:GO:0006412	Y (0.995 | 1-42)	C	1	V5_BLAST_0.9SELF0.4OUT-REDO4-Cluster_167287	V5_UCLUSTfixed_0.90-Cluster_100464	-	-	-	-
pacid=24115737 transcript=LOC_Os01g73480.1 locus=LOC_Os01g73480 ID=LOC_Os01g73480.1.MSUR7 annot-version=v7.0	Orysa_seq16027	F:GO:0005515; F:GO:0008270; F:GO:0008080	F:GO:0005515;F:GO:0016740	Y (0.767 | 1-58)	C	1	V5_BLAST_0.9SELF0.4OUT-REDO4-Cluster_164025	V5_UCLUSTfixed_0.90-Cluster_84823	-	UniqueCluster_410	-	X
pacid=24115868 transcript=LOC_Os01g18320.1 locus=LOC_Os01g18320 ID=LOC_Os01g18320.1.MSUR7 annot-version=v7.0	Orysa_seq16136	F:GO:0016491; P:GO:0055114; F:GO:0004729; P:GO:0006779	F:GO:0003824;P:GO:0009058;P:GO:0009987	Y (0.902 | 1-43)	C	1	V5_BLAST_0.9SELF0.4OUT-REDO4-Cluster_164072	V5_UCLUSTfixed_0.90-Cluster_97562	-	-	-	-
pacid=24115875 transcript=LOC_Os01g66500.1 locus=LOC_Os01g66500 ID=LOC_Os01g66500.1.MSUR7 annot-version=v7.0	Orysa_seq16141	P:GO:0006189; F:GO:0004642; F:GO:0003824	F:GO:0003824;P:GO:0009058;P:GO:0044711;P:GO:0006139	Y (0.993 | 1-41)	C	1	V5_BLAST_0.9SELF0.4OUT-REDO4-Cluster_169581	V5_UCLUSTfixed_0.90-Cluster_90959	-	-	-	-
pacid=24115876 transcript=LOC_Os01g06550.1 locus=LOC_Os01g06550 ID=LOC_Os01g06550.1.MSUR7 annot-version=v7.0	Orysa_seq16142	P:GO:0006355; F:GO:0003700; F:GO:0008270; C:GO:0005634; F:GO:0005515	C:GO:0005634;F:GO:0003700;F:GO:0005515;P:GO:0009058;P:GO:0006139	Y (0.946 | 1-30)	C	1	V5_BLAST_0.9SELF0.4OUT-REDO4-Cluster_155517	V5_UCLUSTfixed_0.90-Cluster_90902	-	-	-	-
pacid=24115879 transcript=LOC_Os01g65620.1 locus=LOC_Os01g65620 ID=LOC_Os01g65620.1.MSUR7 annot-version=v7.0	Orysa_seq16145		-	Y (0.697 | 1-81)	C	1	V5_BLAST_0.9SELF0.4OUT-REDO4-Cluster_81449	V5_UCLUSTfixed_0.90-Cluster_60846	-	-	-	-
pacid=24115880 transcript=LOC_Os01g55070.1 locus=LOC_Os01g55070 ID=LOC_Os01g55070.1.MSUR7 annot-version=v7.0	Orysa_seq16146	F:GO:0005515	F:GO:0005515	Y (0.991 | 1-28)	C	1	V5_BLAST_0.9SELF0.4OUT-REDO4-Cluster_151227	V5_UCLUSTfixed_0.90-Cluster_86526	-	-	-	-
pacid=24115892 transcript=LOC_Os01g71190.1 locus=LOC_Os01g71190 ID=LOC_Os01g71190.1.MSUR7 annot-version=v7.0	Orysa_seq16156	C:GO:0016020; C:GO:0009523; P:GO:0015979; C:GO:0009654	C:GO:0016020;P:GO:0015979;C:GO:0009579	Y (1.0 | 1-71)	C	1	V5_BLAST_0.9SELF0.4OUT-REDO4-Cluster_160291	V5_UCLUSTfixed_0.90-Cluster_94374	-	-	-	-
pacid=24115900 transcript=LOC_Os01g03650.1 locus=LOC_Os01g03650 ID=LOC_Os01g03650.1.MSUR7 annot-version=v7.0	Orysa_seq16164	P:GO:0016226	P:GO:0016043;P:GO:0009058	Y (1.0 | 1-30)	C	1	V5_BLAST_0.9SELF0.4OUT-REDO4-Cluster_166021	V5_UCLUSTfixed_0.90-Cluster_99340	-	-	-	-
pacid=24115924 transcript=LOC_Os01g14630.1 locus=LOC_Os01g14630 ID=LOC_Os01g14630.1.MSUR7 annot-version=v7.0	Orysa_seq16183	P:GO:0008299	P:GO:0006629;P:GO:0009058;P:GO:0044763;P:GO:0044711;P:GO:0009987	Y (1.0 | 1-51)	C	1	V5_BLAST_0.9SELF0.4OUT-REDO4-Cluster_165613	V5_UCLUSTfixed_0.90-Cluster_99001	-	-	-	-
pacid=24115926 transcript=LOC_Os01g11946.1 locus=LOC_Os01g11946 ID=LOC_Os01g11946.1.MSUR7 annot-version=v7.0	Orysa_seq16185	F:GO:0000166; F:GO:0005524; F:GO:0017111; C:GO:0016020; P:GO:0006810; F:GO:0016887	F:GO:0000166;C:GO:0016020;P:GO:0006810;F:GO:0016787	Y (1.0 | 1-61)	C	1	V5_BLAST_0.9SELF0.4OUT-REDO4-Cluster_163465	V5_UCLUSTfixed_0.90-Cluster_96899	-	-	-	-
pacid=24116008 transcript=LOC_Os01g72950.1 locus=LOC_Os01g72950 ID=LOC_Os01g72950.1.MSUR7 annot-version=v7.0	Orysa_seq16252	P:GO:0055114; F:GO:0016655; C:GO:0005886	F:GO:0003824;P:GO:0008152;P:GO:0044710;C:GO:0005886	Y (0.998 | 1-34)	C	1	V5_BLAST_0.9SELF0.4OUT-REDO4-Cluster_163759	V5_UCLUSTfixed_0.90-Cluster_97219	-	-	-	-
pacid=24116013 transcript=LOC_Os01g07800.2 locus=LOC_Os01g07800 ID=LOC_Os01g07800.2.MSUR7 annot-version=v7.0	Orysa_seq16255		-	Y (0.999 | 1-21)	C	1	V5_BLAST_0.9SELF0.4OUT-REDO4-Cluster_166808	V5_UCLUSTfixed_0.90-Cluster_100091	-	-	-	-
pacid=24116014 transcript=LOC_Os01g07800.1 locus=LOC_Os01g07800 ID=LOC_Os01g07800.1.MSUR7 annot-version=v7.0	Orysa_seq16256		-	Y (0.999 | 1-21)	C	1	V5_BLAST_0.9SELF0.4OUT-REDO4-Cluster_166808	V5_UCLUSTfixed_0.90-Cluster_100091	-	-	-	-
pacid=24116039 transcript=LOC_Os01g65720.1 locus=LOC_Os01g65720 ID=LOC_Os01g65720.1.MSUR7 annot-version=v7.0	Orysa_seq16278	F:GO:0004553; P:GO:0005975	P:GO:0005975;F:GO:0016787	Y (0.996 | 1-81)	C	1	V5_BLAST_0.9SELF0.4OUT-REDO4-Cluster_170087	V5_UCLUSTfixed_0.90-Cluster_102746	-	-	-	-
pacid=24116051 transcript=LOC_Os01g11210.1 locus=LOC_Os01g11210 ID=LOC_Os01g11210.1.MSUR7 annot-version=v7.0	Orysa_seq16287		-	Y (0.999 | 1-41)	C	1	V5_BLAST_0.9SELF0.4OUT-REDO4-Cluster_149854	V5_UCLUSTfixed_0.90-Cluster_84765	-	-	-	-
pacid=24116069 transcript=LOC_Os01g16220.1 locus=LOC_Os01g16220 ID=LOC_Os01g16220.1.MSUR7 annot-version=v7.0	Orysa_seq16303		-	Y (0.99 | 1-55)	C	1	V5_BLAST_0.9SELF0.4OUT-REDO4-Cluster_163137	V5_UCLUSTfixed_0.90-Cluster_84573	-	-	-	-
pacid=24116075 transcript=LOC_Os01g51630.1 locus=LOC_Os01g51630 ID=LOC_Os01g51630.1.MSUR7 annot-version=v7.0	Orysa_seq16308	F:GO:0005515	F:GO:0005515	Y (0.706 | 1-72)	C	1	V5_BLAST_0.9SELF0.4OUT-REDO4-Cluster_170033	V5_UCLUSTfixed_0.90-Cluster_102847	UniqueCluster_2939	-	-	X
pacid=24116076 transcript=LOC_Os01g51630.2 locus=LOC_Os01g51630 ID=LOC_Os01g51630.2.MSUR7 annot-version=v7.0	Orysa_seq16309	F:GO:0005515	F:GO:0005515	Y (0.706 | 1-72)	C	1	V5_BLAST_0.9SELF0.4OUT-REDO4-Cluster_170033	V5_UCLUSTfixed_0.90-Cluster_102847	UniqueCluster_2939	-	-	X
pacid=24116084 transcript=LOC_Os01g22900.1 locus=LOC_Os01g22900 ID=LOC_Os01g22900.1.MSUR7 annot-version=v7.0	Orysa_seq16315		-	Y (0.997 | 1-28)	C	1	V5_BLAST_0.9SELF0.4OUT-REDO4-Cluster_164000	V5_UCLUSTfixed_0.90-Cluster_97484	-	-	-	-
pacid=24116085 transcript=LOC_Os01g22900.3 locus=LOC_Os01g22900 ID=LOC_Os01g22900.3.MSUR7 annot-version=v7.0	Orysa_seq16316		-	Y (0.997 | 1-28)	C	1	V5_BLAST_0.9SELF0.4OUT-REDO4-Cluster_164000	V5_UCLUSTfixed_0.90-Cluster_97484	-	-	-	-
pacid=24116086 transcript=LOC_Os01g22900.2 locus=LOC_Os01g22900 ID=LOC_Os01g22900.2.MSUR7 annot-version=v7.0	Orysa_seq16317		-	Y (0.997 | 1-28)	C	1	V5_BLAST_0.9SELF0.4OUT-REDO4-Cluster_164000	V5_UCLUSTfixed_0.90-Cluster_97484	-	-	-	-
pacid=24116107 transcript=LOC_Os01g36940.1 locus=LOC_Os01g36940 ID=LOC_Os01g36940.1.MSUR7 annot-version=v7.0	Orysa_seq16334		-	Y (0.945 | 1-49)	C	1	V5_BLAST_0.9SELF0.4OUT-REDO4-Cluster_169050	V5_UCLUSTfixed_0.90-Cluster_101866	-	-	-	-
pacid=24116177 transcript=LOC_Os01g42280.1 locus=LOC_Os01g42280 ID=LOC_Os01g42280.1.MSUR7 annot-version=v7.0	Orysa_seq16394	F:GO:0005515	F:GO:0005515	Y (0.964 | 1-26)	C	1	V5_BLAST_0.9SELF0.4OUT-REDO4-Cluster_154930	V5_UCLUSTfixed_0.90-Cluster_84718	-	-	-	-
pacid=24116181 transcript=LOC_Os01g48500.1 locus=LOC_Os01g48500 ID=LOC_Os01g48500.1.MSUR7 annot-version=v7.0	Orysa_seq16398		-	Y (0.991 | 1-26)	C	1	V5_BLAST_0.9SELF0.4OUT-REDO4-Cluster_165762	V5_UCLUSTfixed_0.90-Cluster_99120	-	-	-	-
pacid=24116228 transcript=LOC_Os01g04170.1 locus=LOC_Os01g04170 ID=LOC_Os01g04170.1.MSUR7 annot-version=v7.0	Orysa_seq16434		-	Y (0.902 | 1-37)	C	1	V5_BLAST_0.9SELF0.4OUT-REDO4-Cluster_149830	V5_UCLUSTfixed_0.90-Cluster_84731	-	-	-	-
pacid=24116287 transcript=LOC_Os01g24440.1 locus=LOC_Os01g24440 ID=LOC_Os01g24440.1.MSUR7 annot-version=v7.0	Orysa_seq16475		-	Y (0.966 | 1-48)	C	1	V5_BLAST_0.9SELF0.4OUT-REDO4-Cluster_149769	V5_UCLUSTfixed_0.90-Cluster_84644	-	-	-	-
pacid=24116320 transcript=LOC_Os01g70170.1 locus=LOC_Os01g70170 ID=LOC_Os01g70170.1.MSUR7 annot-version=v7.0	Orysa_seq16499	P:GO:0006098; P:GO:0005975; F:GO:0004801; C:GO:0005737; F:GO:0003824	P:GO:0005975;C:GO:0005737;F:GO:0016740;P:GO:0006139	Y (0.998 | 1-26)	C	1	V5_BLAST_0.9SELF0.4OUT-REDO4-Cluster_162475	V5_UCLUSTfixed_0.90-Cluster_95886	-	-	-	-
pacid=24116339 transcript=LOC_Os01g45910.1 locus=LOC_Os01g45910 ID=LOC_Os01g45910.1.MSUR7 annot-version=v7.0	Orysa_seq16513	F:GO:0005524; P:GO:0006810; F:GO:0005471; C:GO:0016021	F:GO:0000166;C:GO:0016020;P:GO:0006810;F:GO:0005215	Y (0.989 | 1-48)	C	1	V5_BLAST_0.9SELF0.4OUT-REDO4-Cluster_167960	V5_UCLUSTfixed_0.90-Cluster_97853	-	-	-	-
pacid=24116363 transcript=LOC_Os01g48380.1 locus=LOC_Os01g48380 ID=LOC_Os01g48380.1.MSUR7 annot-version=v7.0	Orysa_seq16528	F:GO:0005515	F:GO:0005515	Y (0.992 | 1-48)	C	1	V5_BLAST_0.9SELF0.4OUT-REDO4-Cluster_162526	V5_UCLUSTfixed_0.90-Cluster_95942	-	-	-	-
pacid=24116364 transcript=LOC_Os01g48380.2 locus=LOC_Os01g48380 ID=LOC_Os01g48380.2.MSUR7 annot-version=v7.0	Orysa_seq16529	F:GO:0005515	F:GO:0005515	Y (0.992 | 1-48)	C	1	V5_BLAST_0.9SELF0.4OUT-REDO4-Cluster_162526	V5_UCLUSTfixed_0.90-Cluster_95942	-	-	-	-
pacid=24116369 transcript=LOC_Os01g67030.1 locus=LOC_Os01g67030 ID=LOC_Os01g67030.1.MSUR7 annot-version=v7.0	Orysa_seq16533	C:GO:0016021	C:GO:0016020	Y (0.968 | 1-24)	C	1	V5_BLAST_0.9SELF0.4OUT-REDO4-Cluster_167088	V5_UCLUSTfixed_0.90-Cluster_86584	-	-	UniqueCluster_3033	X
pacid=24116462 transcript=LOC_Os01g56310.1 locus=LOC_Os01g56310 ID=LOC_Os01g56310.1.MSUR7 annot-version=v7.0	Orysa_seq16612	F:GO:0003824; P:GO:0009107; F:GO:0016992; F:GO:0051539; F:GO:0051536	P:GO:0006629;P:GO:0009058;P:GO:0044763;P:GO:0044711;F:GO:0016740;F:GO:0005488;P:GO:0009987	Y (0.999 | 1-28)	C	1	V5_BLAST_0.9SELF0.4OUT-REDO4-Cluster_167418	V5_UCLUSTfixed_0.90-Cluster_100554	-	-	-	-
pacid=24116468 transcript=LOC_Os01g59740.1 locus=LOC_Os01g59740 ID=LOC_Os01g59740.1.MSUR7 annot-version=v7.0	Orysa_seq16616		-	Y (0.997 | 1-41)	C	1	V5_BLAST_0.9SELF0.4OUT-REDO4-Cluster_164161	V5_UCLUSTfixed_0.90-Cluster_97650	-	-	-	-
pacid=24116483 transcript=LOC_Os01g47630.1 locus=LOC_Os01g47630 ID=LOC_Os01g47630.1.MSUR7 annot-version=v7.0	Orysa_seq16629		-	Y (0.999 | 1-41)	C	1	V5_BLAST_0.9SELF0.4OUT-REDO4-Cluster_162642	V5_UCLUSTfixed_0.90-Cluster_84751	-	-	-	-
pacid=24116484 transcript=LOC_Os01g47630.2 locus=LOC_Os01g47630 ID=LOC_Os01g47630.2.MSUR7 annot-version=v7.0	Orysa_seq16630		-	Y (0.999 | 1-41)	C	1	V5_BLAST_0.9SELF0.4OUT-REDO4-Cluster_81452	V5_UCLUSTfixed_0.90-Cluster_27659	-	-	-	-
pacid=24116509 transcript=LOC_Os01g01390.1 locus=LOC_Os01g01390 ID=LOC_Os01g01390.1.MSUR7 annot-version=v7.0	Orysa_seq16649		-	Y (0.884 | 1-23)	C	1	V5_BLAST_0.9SELF0.4OUT-REDO4-Cluster_163203	V5_UCLUSTfixed_0.90-Cluster_96629	-	UniqueCluster_2547	-	X
pacid=24116510 transcript=LOC_Os01g01390.2 locus=LOC_Os01g01390 ID=LOC_Os01g01390.2.MSUR7 annot-version=v7.0	Orysa_seq16650		-	Y (0.884 | 1-23)	C	1	V5_BLAST_0.9SELF0.4OUT-REDO4-Cluster_163203	V5_UCLUSTfixed_0.90-Cluster_96629	-	UniqueCluster_2547	-	X
pacid=24116511 transcript=LOC_Os01g01390.3 locus=LOC_Os01g01390 ID=LOC_Os01g01390.3.MSUR7 annot-version=v7.0	Orysa_seq16651		-	Y (0.884 | 1-23)	C	1	V5_BLAST_0.9SELF0.4OUT-REDO4-Cluster_163203	V5_UCLUSTfixed_0.90-Cluster_96629	-	UniqueCluster_2547	-	X
pacid=24116512 transcript=LOC_Os01g01390.4 locus=LOC_Os01g01390 ID=LOC_Os01g01390.4.MSUR7 annot-version=v7.0	Orysa_seq16652		-	Y (0.884 | 1-23)	C	1	V5_BLAST_0.9SELF0.4OUT-REDO4-Cluster_163203	V5_UCLUSTfixed_0.90-Cluster_96629	-	UniqueCluster_2547	-	X
pacid=24116596 transcript=LOC_Os01g32730.1 locus=LOC_Os01g32730 ID=LOC_Os01g32730.1.MSUR7 annot-version=v7.0	Orysa_seq16713	F:GO:0005515	F:GO:0005515	Y (0.997 | 1-69)	C	1	V5_BLAST_0.9SELF0.4OUT-REDO4-Cluster_170452	V5_UCLUSTfixed_0.90-Cluster_103069	-	-	-	-
pacid=24116609 transcript=LOC_Os01g68380.1 locus=LOC_Os01g68380 ID=LOC_Os01g68380.1.MSUR7 annot-version=v7.0	Orysa_seq16722		-	Y (0.971 | 1-34)	C	1	V5_BLAST_0.9SELF0.4OUT-REDO4-Cluster_160675	V5_UCLUSTfixed_0.90-Cluster_84586	-	-	-	-
pacid=24116610 transcript=LOC_Os01g68380.2 locus=LOC_Os01g68380 ID=LOC_Os01g68380.2.MSUR7 annot-version=v7.0	Orysa_seq16723		-	Y (0.971 | 1-34)	C	1	V5_BLAST_0.9SELF0.4OUT-REDO4-Cluster_160675	V5_UCLUSTfixed_0.90-Cluster_84586	-	-	-	-
pacid=24116613 transcript=LOC_Os01g18140.1 locus=LOC_Os01g18140 ID=LOC_Os01g18140.1.MSUR7 annot-version=v7.0	Orysa_seq16726		-	Y (0.999 | 1-37)	C	1	V5_BLAST_0.9SELF0.4OUT-REDO4-Cluster_81454	V5_UCLUSTfixed_0.90-Cluster_60988	-	-	-	-
pacid=24116634 transcript=LOC_Os01g43070.1 locus=LOC_Os01g43070 ID=LOC_Os01g43070.1.MSUR7 annot-version=v7.0	Orysa_seq16742	C:GO:0019898; C:GO:0009654; F:GO:0005509; P:GO:0015979; C:GO:0009523	C:GO:0016020;P:GO:0015979;F:GO:0005488;C:GO:0009579	Y (0.996 | 1-31)	C	1	V5_BLAST_0.9SELF0.4OUT-REDO4-Cluster_169335	V5_UCLUSTfixed_0.90-Cluster_102121	-	-	-	-
pacid=24116635 transcript=LOC_Os01g43070.2 locus=LOC_Os01g43070 ID=LOC_Os01g43070.2.MSUR7 annot-version=v7.0	Orysa_seq16743	C:GO:0009523; F:GO:0005509; P:GO:0015979; C:GO:0009654; C:GO:0019898	C:GO:0016020;P:GO:0015979;F:GO:0005488;C:GO:0009579	Y (0.996 | 1-31)	C	1	V5_BLAST_0.9SELF0.4OUT-REDO4-Cluster_169335	V5_UCLUSTfixed_0.90-Cluster_102121	-	-	-	-
pacid=24116645 transcript=LOC_Os01g43390.1 locus=LOC_Os01g43390 ID=LOC_Os01g43390.1.MSUR7 annot-version=v7.0	Orysa_seq16750	F:GO:0004853; P:GO:0006779	F:GO:0003824;P:GO:0009058;P:GO:0009987	Y (0.998 | 1-31)	C	1	V5_BLAST_0.9SELF0.4OUT-REDO4-Cluster_149722	V5_UCLUSTfixed_0.90-Cluster_103465	-	-	-	-
pacid=24116657 transcript=LOC_Os01g71330.1 locus=LOC_Os01g71330 ID=LOC_Os01g71330.1.MSUR7 annot-version=v7.0	Orysa_seq16760		-	Y (0.99 | 1-29)	C	1	V5_BLAST_0.9SELF0.4OUT-REDO4-Cluster_162833	V5_UCLUSTfixed_0.90-Cluster_85009	-	-	-	-
pacid=24116677 transcript=LOC_Os01g05080.1 locus=LOC_Os01g05080 ID=LOC_Os01g05080.1.MSUR7 annot-version=v7.0	Orysa_seq16776		-	Y (1.0 | 1-25)	C	1	V5_BLAST_0.9SELF0.4OUT-REDO4-Cluster_162759	V5_UCLUSTfixed_0.90-Cluster_96182	-	-	-	-
pacid=24116678 transcript=LOC_Os01g05080.2 locus=LOC_Os01g05080 ID=LOC_Os01g05080.2.MSUR7 annot-version=v7.0	Orysa_seq16777		-	Y (1.0 | 1-25)	C	1	V5_BLAST_0.9SELF0.4OUT-REDO4-Cluster_162759	V5_UCLUSTfixed_0.90-Cluster_96182	-	-	-	-
pacid=24116679 transcript=LOC_Os01g62640.1 locus=LOC_Os01g62640 ID=LOC_Os01g62640.1.MSUR7 annot-version=v7.0	Orysa_seq16778	F:GO:0005515; F:GO:0046872; F:GO:0008270	F:GO:0005515	Y (0.889 | 1-42)	C	1	V5_BLAST_0.9SELF0.4OUT-REDO4-Cluster_135216	V5_UCLUSTfixed_0.90-Cluster_76443	-	-	UniqueCluster_656	X
pacid=24116686 transcript=LOC_Os01g13720.1 locus=LOC_Os01g13720 ID=LOC_Os01g13720.1.MSUR7 annot-version=v7.0	Orysa_seq16785		-	Y (0.84 | 1-52)	C	1	V5_BLAST_0.9SELF0.4OUT-REDO4-Cluster_164498	V5_UCLUSTfixed_0.90-Cluster_84602	-	-	-	-
pacid=24116687 transcript=LOC_Os01g13720.2 locus=LOC_Os01g13720 ID=LOC_Os01g13720.2.MSUR7 annot-version=v7.0	Orysa_seq16786		-	Y (0.84 | 1-52)	C	1	V5_BLAST_0.9SELF0.4OUT-REDO4-Cluster_164498	V5_UCLUSTfixed_0.90-Cluster_84602	-	-	-	-
pacid=24116688 transcript=LOC_Os01g13720.3 locus=LOC_Os01g13720 ID=LOC_Os01g13720.3.MSUR7 annot-version=v7.0	Orysa_seq16787		-	Y (0.84 | 1-52)	C	1	V5_BLAST_0.9SELF0.4OUT-REDO4-Cluster_164498	V5_UCLUSTfixed_0.90-Cluster_84602	-	-	-	-
pacid=24116689 transcript=LOC_Os01g13720.4 locus=LOC_Os01g13720 ID=LOC_Os01g13720.4.MSUR7 annot-version=v7.0	Orysa_seq16788		-	Y (0.84 | 1-52)	C	1	V5_BLAST_0.9SELF0.4OUT-REDO4-Cluster_164498	V5_UCLUSTfixed_0.90-Cluster_84602	-	-	-	-
pacid=24116691 transcript=LOC_Os01g71300.1 locus=LOC_Os01g71300 ID=LOC_Os01g71300.1.MSUR7 annot-version=v7.0	Orysa_seq16790	P:GO:0046294; F:GO:0018738	P:GO:0009056;P:GO:0044763;P:GO:0009987;P:GO:0044712;F:GO:0016787	Y (0.929 | 1-51)	C	1	V5_BLAST_0.9SELF0.4OUT-REDO4-Cluster_165114	V5_UCLUSTfixed_0.90-Cluster_95014	-	-	-	-
pacid=24116693 transcript=LOC_Os01g71300.3 locus=LOC_Os01g71300 ID=LOC_Os01g71300.3.MSUR7 annot-version=v7.0	Orysa_seq16792	P:GO:0046294; F:GO:0018738	P:GO:0009056;P:GO:0044763;P:GO:0009987;P:GO:0044712;F:GO:0016787	Y (0.929 | 1-51)	C	1	V5_BLAST_0.9SELF0.4OUT-REDO4-Cluster_81456	V5_UCLUSTfixed_0.90-Cluster_27661	-	-	-	-
pacid=24116730 transcript=LOC_Os01g16530.1 locus=LOC_Os01g16530 ID=LOC_Os01g16530.1.MSUR7 annot-version=v7.0	Orysa_seq16820	F:GO:0004252; P:GO:0006508	P:GO:0019538;F:GO:0016787	Y (0.96 | 1-48)	C	1	V5_BLAST_0.9SELF0.4OUT-REDO4-Cluster_170799	V5_UCLUSTfixed_0.90-Cluster_103345	-	-	-	-
pacid=24116736 transcript=LOC_Os01g49180.1 locus=LOC_Os01g49180 ID=LOC_Os01g49180.1.MSUR7 annot-version=v7.0	Orysa_seq16825	F:GO:0003909; F:GO:0003910; F:GO:0003677; P:GO:0006310; F:GO:0016787; P:GO:0006260; P:GO:0006281; P:GO:0051103; F:GO:0005524	F:GO:0000166;F:GO:0003677;P:GO:0009058;P:GO:0006259;P:GO:0006950;F:GO:0016787	Y (0.832 | 1-46)	C	1	V5_BLAST_0.9SELF0.4OUT-REDO4-Cluster_162903	V5_UCLUSTfixed_0.90-Cluster_96320	-	-	-	-
pacid=24116790 transcript=LOC_Os01g17010.1 locus=LOC_Os01g17010 ID=LOC_Os01g17010.1.MSUR7 annot-version=v7.0	Orysa_seq16874	F:GO:0019829; F:GO:0046872; F:GO:0005524; F:GO:0000166; P:GO:0015914; P:GO:0006812; C:GO:0016021; F:GO:0000287; F:GO:0004012	F:GO:0000166;C:GO:0016020;P:GO:0044765;P:GO:0006810;F:GO:0005215;F:GO:0016787	Y (0.954 | 1-27)	C	1	V5_BLAST_0.9SELF0.4OUT-REDO4-Cluster_160667	V5_UCLUSTfixed_0.90-Cluster_94679	-	-	-	-
pacid=24116793 transcript=LOC_Os01g04130.1 locus=LOC_Os01g04130 ID=LOC_Os01g04130.1.MSUR7 annot-version=v7.0	Orysa_seq16876	F:GO:0004045	F:GO:0016787	Y (0.999 | 1-28)	C	1	V5_BLAST_0.9SELF0.4OUT-REDO4-Cluster_169725	V5_UCLUSTfixed_0.90-Cluster_73531	-	-	-	-
pacid=24116818 transcript=LOC_Os01g03080.1 locus=LOC_Os01g03080 ID=LOC_Os01g03080.1.MSUR7 annot-version=v7.0	Orysa_seq16890		-	Y (0.995 | 1-40)	C	1	V5_BLAST_0.9SELF0.4OUT-REDO4-Cluster_157088	V5_UCLUSTfixed_0.90-Cluster_84640	-	-	-	-
pacid=24116823 transcript=LOC_Os01g04860.1 locus=LOC_Os01g04860 ID=LOC_Os01g04860.1.MSUR7 annot-version=v7.0	Orysa_seq16894		-	Y (0.958 | 1-37)	C	1	V5_BLAST_0.9SELF0.4OUT-REDO4-Cluster_166683	V5_UCLUSTfixed_0.90-Cluster_99971	-	-	-	-
pacid=24116904 transcript=LOC_Os01g52710.1 locus=LOC_Os01g52710 ID=LOC_Os01g52710.1.MSUR7 annot-version=v7.0	Orysa_seq16959	F:GO:0016757	F:GO:0016740	Y (0.961 | 1-56)	C	1	V5_BLAST_0.9SELF0.4OUT-REDO4-Cluster_167544	V5_UCLUSTfixed_0.90-Cluster_80913	-	UniqueCluster_2730	-	X
pacid=24116913 transcript=LOC_Os01g13180.1 locus=LOC_Os01g13180 ID=LOC_Os01g13180.1.MSUR7 annot-version=v7.0	Orysa_seq16965		-	Y (0.992 | 1-33)	C	1	V5_BLAST_0.9SELF0.4OUT-REDO4-Cluster_149770	V5_UCLUSTfixed_0.90-Cluster_84645	-	-	UniqueCluster_1312	X
pacid=24116967 transcript=LOC_Os01g45750.1 locus=LOC_Os01g45750 ID=LOC_Os01g45750.1.MSUR7 annot-version=v7.0	Orysa_seq17006	C:GO:0016020; F:GO:0008508; P:GO:0006814	C:GO:0016020;P:GO:0006810;F:GO:0005215	Y (1.0 | 1-41)	C	1	V5_BLAST_0.9SELF0.4OUT-REDO4-Cluster_154929	V5_UCLUSTfixed_0.90-Cluster_90541	-	-	-	-
pacid=24116995 transcript=LOC_Os01g51290.2 locus=LOC_Os01g51290 ID=LOC_Os01g51290.2.MSUR7 annot-version=v7.0	Orysa_seq17029	F:GO:0004672; F:GO:0004713; P:GO:0006468; F:GO:0005524; F:GO:0004674	F:GO:0000166;P:GO:0006464;F:GO:0016301	Y (0.992 | 1-31)	C	1	V5_BLAST_0.9SELF0.4OUT-REDO4-Cluster_164338	V5_UCLUSTfixed_0.90-Cluster_86572	-	-	-	-
pacid=24117001 transcript=LOC_Os01g39010.1 locus=LOC_Os01g39010 ID=LOC_Os01g39010.1.MSUR7 annot-version=v7.0	Orysa_seq17035	P:GO:0006412; C:GO:0005622; C:GO:0005840; F:GO:0003735	F:GO:0005198;C:GO:0005840;P:GO:0006412	Y (0.969 | 1-52)	C	1	V5_BLAST_0.9SELF0.4OUT-REDO4-Cluster_166761	V5_UCLUSTfixed_0.90-Cluster_100055	-	-	-	-
pacid=24117014 transcript=LOC_Os01g02080.1 locus=LOC_Os01g02080 ID=LOC_Os01g02080.1.MSUR7 annot-version=v7.0	Orysa_seq17043	P:GO:0006457; F:GO:0003755	F:GO:0003824;P:GO:0009987	Y (0.904 | 1-59)	C	1	V5_BLAST_0.9SELF0.4OUT-REDO4-Cluster_157142	V5_UCLUSTfixed_0.90-Cluster_86513	-	-	-	-
pacid=24117019 transcript=LOC_Os01g74010.1 locus=LOC_Os01g74010 ID=LOC_Os01g74010.1.MSUR7 annot-version=v7.0	Orysa_seq17047		-	Y (0.992 | 1-51)	C	1	V5_BLAST_0.9SELF0.4OUT-REDO4-Cluster_164070	V5_UCLUSTfixed_0.90-Cluster_84648	-	-	-	-
pacid=24117020 transcript=LOC_Os01g74010.2 locus=LOC_Os01g74010 ID=LOC_Os01g74010.2.MSUR7 annot-version=v7.0	Orysa_seq17048		-	Y (0.992 | 1-51)	C	1	V5_BLAST_0.9SELF0.4OUT-REDO4-Cluster_164070	V5_UCLUSTfixed_0.90-Cluster_84648	-	-	-	-
pacid=24117054 transcript=LOC_Os01g36820.1 locus=LOC_Os01g36820 ID=LOC_Os01g36820.1.MSUR7 annot-version=v7.0	Orysa_seq17076		-	Y (0.999 | 1-30)	C	1	V5_BLAST_0.9SELF0.4OUT-REDO4-Cluster_81458	V5_UCLUSTfixed_0.90-Cluster_75924	-	-	-	-
pacid=24117120 transcript=LOC_Os01g48960.1 locus=LOC_Os01g48960 ID=LOC_Os01g48960.1.MSUR7 annot-version=v7.0	Orysa_seq17134	F:GO:0016639; F:GO:0015930; P:GO:0006807; F:GO:0003824; P:GO:0008152; F:GO:0016638; P:GO:0006537; P:GO:0055114; F:GO:0016491	F:GO:0003824;P:GO:0009058;P:GO:0044763;P:GO:0044711;P:GO:0009987	Y (0.987 | 1-35)	C	1	V5_BLAST_0.9SELF0.4OUT-REDO4-Cluster_170734	V5_UCLUSTfixed_0.90-Cluster_101328	-	-	-	-
pacid=24117197 transcript=LOC_Os01g42900.1 locus=LOC_Os01g42900 ID=LOC_Os01g42900.1.MSUR7 annot-version=v7.0	Orysa_seq17195	F:GO:0017111; F:GO:0005524; F:GO:0000166; F:GO:0016887; C:GO:0016020	F:GO:0000166;C:GO:0016020;F:GO:0016787	Y (0.982 | 1-36)	C	1	V5_BLAST_0.9SELF0.4OUT-REDO4-Cluster_157974	V5_UCLUSTfixed_0.90-Cluster_99026	UniqueCluster_2908	-	-	X
pacid=24117229 transcript=LOC_Os01g33684.1 locus=LOC_Os01g33684 ID=LOC_Os01g33684.1.MSUR7 annot-version=v7.0	Orysa_seq17220	F:GO:0043531; P:GO:0006952	F:GO:0000166;P:GO:0006950	Y (0.921 | 1-24)	C	1	V5_BLAST_0.9SELF0.4OUT-REDO4-Cluster_81462	V5_UCLUSTfixed_0.90-Cluster_60850	-	-	-	-
pacid=24117230 transcript=LOC_Os01g33684.2 locus=LOC_Os01g33684 ID=LOC_Os01g33684.2.MSUR7 annot-version=v7.0	Orysa_seq17221	F:GO:0043531; P:GO:0006952	F:GO:0000166;P:GO:0006950	Y (0.921 | 1-24)	C	1	V5_BLAST_0.9SELF0.4OUT-REDO4-Cluster_146819	V5_UCLUSTfixed_0.90-Cluster_60850	UniqueCluster_3332	-	-	X
pacid=24117231 transcript=LOC_Os01g33684.3 locus=LOC_Os01g33684 ID=LOC_Os01g33684.3.MSUR7 annot-version=v7.0	Orysa_seq17222	P:GO:0006952; F:GO:0043531	F:GO:0000166;P:GO:0006950	Y (0.921 | 1-24)	C	1	V5_BLAST_0.9SELF0.4OUT-REDO4-Cluster_146819	V5_UCLUSTfixed_0.90-Cluster_60850	UniqueCluster_3332	-	-	X
pacid=24117234 transcript=LOC_Os01g43050.1 locus=LOC_Os01g43050 ID=LOC_Os01g43050.1.MSUR7 annot-version=v7.0	Orysa_seq17225		-	Y (0.981 | 1-38)	C	1	V5_BLAST_0.9SELF0.4OUT-REDO4-Cluster_149851	V5_UCLUSTfixed_0.90-Cluster_60851	-	-	-	-
pacid=24117286 transcript=LOC_Os01g37870.1 locus=LOC_Os01g37870 ID=LOC_Os01g37870.1.MSUR7 annot-version=v7.0	Orysa_seq17269		-	Y (0.977 | 1-61)	C	1	V5_BLAST_0.9SELF0.4OUT-REDO4-Cluster_162714	V5_UCLUSTfixed_0.90-Cluster_96133	-	-	-	-
pacid=24117287 transcript=LOC_Os01g37870.2 locus=LOC_Os01g37870 ID=LOC_Os01g37870.2.MSUR7 annot-version=v7.0	Orysa_seq17270		-	Y (0.977 | 1-61)	C	1	V5_BLAST_0.9SELF0.4OUT-REDO4-Cluster_162714	V5_UCLUSTfixed_0.90-Cluster_96133	-	-	-	-
pacid=24117288 transcript=LOC_Os01g37870.3 locus=LOC_Os01g37870 ID=LOC_Os01g37870.3.MSUR7 annot-version=v7.0	Orysa_seq17271		-	Y (0.977 | 1-61)	C	1	V5_BLAST_0.9SELF0.4OUT-REDO4-Cluster_162714	V5_UCLUSTfixed_0.90-Cluster_96133	-	-	-	-
pacid=24117289 transcript=LOC_Os01g37870.4 locus=LOC_Os01g37870 ID=LOC_Os01g37870.4.MSUR7 annot-version=v7.0	Orysa_seq17272		-	Y (0.977 | 1-61)	C	1	V5_BLAST_0.9SELF0.4OUT-REDO4-Cluster_162714	V5_UCLUSTfixed_0.90-Cluster_96133	-	-	-	-
pacid=24117297 transcript=LOC_Os01g49890.1 locus=LOC_Os01g49890 ID=LOC_Os01g49890.1.MSUR7 annot-version=v7.0	Orysa_seq17280	F:GO:0030170; P:GO:0006520	P:GO:0008152;P:GO:0044763;F:GO:0005488;P:GO:0044710;P:GO:0009987	Y (1.0 | 1-23)	C	1	V5_BLAST_0.9SELF0.4OUT-REDO4-Cluster_163687	V5_UCLUSTfixed_0.90-Cluster_97143	-	-	-	-
pacid=24117304 transcript=LOC_Os01g03130.1 locus=LOC_Os01g03130 ID=LOC_Os01g03130.1.MSUR7 annot-version=v7.0	Orysa_seq17286		-	Y (0.997 | 1-38)	C	1	V5_BLAST_0.9SELF0.4OUT-REDO4-Cluster_165124	V5_UCLUSTfixed_0.90-Cluster_84724	-	-	-	-
pacid=24117375 transcript=LOC_Os01g74350.1 locus=LOC_Os01g74350 ID=LOC_Os01g74350.1.MSUR7 annot-version=v7.0	Orysa_seq17342	C:GO:0005737; F:GO:0000287; P:GO:0006796; F:GO:0004427	C:GO:0005737;P:GO:0008152;F:GO:0005488;P:GO:0009987;F:GO:0016787	Y (0.989 | 1-42)	C	1	V5_BLAST_0.9SELF0.4OUT-REDO4-Cluster_164228	V5_UCLUSTfixed_0.90-Cluster_97705	-	-	-	-
pacid=24117380 transcript=LOC_Os01g40710.1 locus=LOC_Os01g40710 ID=LOC_Os01g40710.1.MSUR7 annot-version=v7.0	Orysa_seq17347		-	Y (0.99 | 1-42)	C	1	V5_BLAST_0.9SELF0.4OUT-REDO4-Cluster_163375	V5_UCLUSTfixed_0.90-Cluster_96755	-	-	-	-
pacid=24117394 transcript=LOC_Os01g29180.1 locus=LOC_Os01g29180 ID=LOC_Os01g29180.1.MSUR7 annot-version=v7.0	Orysa_seq17357		-	Y (0.968 | 1-58)	C	1	V5_BLAST_0.9SELF0.4OUT-REDO4-Cluster_82784	V5_UCLUSTfixed_0.90-Cluster_61332	-	-	-	-
pacid=24117422 transcript=LOC_Os01g04900.1 locus=LOC_Os01g04900 ID=LOC_Os01g04900.1.MSUR7 annot-version=v7.0	Orysa_seq17382	P:GO:0006508; F:GO:0004222	P:GO:0019538;F:GO:0016787	Y (0.994 | 1-62)	C	1	V5_BLAST_0.9SELF0.4OUT-REDO4-Cluster_162730	V5_UCLUSTfixed_0.90-Cluster_97423	-	-	-	-
pacid=24117424 transcript=LOC_Os01g04900.3 locus=LOC_Os01g04900 ID=LOC_Os01g04900.3.MSUR7 annot-version=v7.0	Orysa_seq17384		-	Y (0.994 | 1-62)	C	1	V5_BLAST_0.9SELF0.4OUT-REDO4-Cluster_162730	V5_UCLUSTfixed_0.90-Cluster_97423	-	-	-	-
pacid=24117425 transcript=LOC_Os01g63980.1 locus=LOC_Os01g63980 ID=LOC_Os01g63980.1.MSUR7 annot-version=v7.0	Orysa_seq17385	F:GO:0046872; F:GO:0003676	F:GO:0003676	Y (0.613 | 1-51)	C	1	V5_BLAST_0.9SELF0.4OUT-REDO4-Cluster_164001	V5_UCLUSTfixed_0.90-Cluster_84917	-	-	-	-
pacid=24117434 transcript=LOC_Os01g55290.1 locus=LOC_Os01g55290 ID=LOC_Os01g55290.1.MSUR7 annot-version=v7.0	Orysa_seq17393		-	Y (0.975 | 1-41)	C	1	V5_BLAST_0.9SELF0.4OUT-REDO4-Cluster_165402	V5_UCLUSTfixed_0.90-Cluster_98791	-	-	-	-
pacid=24117435 transcript=LOC_Os01g55290.2 locus=LOC_Os01g55290 ID=LOC_Os01g55290.2.MSUR7 annot-version=v7.0	Orysa_seq17394		-	Y (0.975 | 1-41)	C	1	V5_BLAST_0.9SELF0.4OUT-REDO4-Cluster_165402	V5_UCLUSTfixed_0.90-Cluster_98791	-	-	-	-
pacid=24117436 transcript=LOC_Os01g55290.3 locus=LOC_Os01g55290 ID=LOC_Os01g55290.3.MSUR7 annot-version=v7.0	Orysa_seq17395		-	Y (0.975 | 1-41)	C	1	V5_BLAST_0.9SELF0.4OUT-REDO4-Cluster_165402	V5_UCLUSTfixed_0.90-Cluster_98791	-	-	-	-
pacid=24117487 transcript=LOC_Os01g39800.1 locus=LOC_Os01g39800 ID=LOC_Os01g39800.1.MSUR7 annot-version=v7.0	Orysa_seq17440		-	Y (0.998 | 1-52)	C	1	V5_BLAST_0.9SELF0.4OUT-REDO4-Cluster_170892	V5_UCLUSTfixed_0.90-Cluster_95977	-	-	-	-
pacid=24117548 transcript=LOC_Os01g10630.1 locus=LOC_Os01g10630 ID=LOC_Os01g10630.1.MSUR7 annot-version=v7.0	Orysa_seq17487		-	Y (0.894 | 1-41)	C	1	V5_BLAST_0.9SELF0.4OUT-REDO4-Cluster_165727	V5_UCLUSTfixed_0.90-Cluster_84712	-	-	-	-
pacid=24117549 transcript=LOC_Os01g10630.2 locus=LOC_Os01g10630 ID=LOC_Os01g10630.2.MSUR7 annot-version=v7.0	Orysa_seq17488		-	Y (0.894 | 1-41)	C	1	V5_BLAST_0.9SELF0.4OUT-REDO4-Cluster_165727	V5_UCLUSTfixed_0.90-Cluster_84712	-	-	-	-
pacid=24117584 transcript=LOC_Os01g11590.2 locus=LOC_Os01g11590 ID=LOC_Os01g11590.2.MSUR7 annot-version=v7.0	Orysa_seq17518		-	Y (0.987 | 1-52)	C	1	V5_BLAST_0.9SELF0.4OUT-REDO4-Cluster_162655	V5_UCLUSTfixed_0.90-Cluster_96079	-	-	-	-
pacid=24117596 transcript=LOC_Os01g67054.1 locus=LOC_Os01g67054 ID=LOC_Os01g67054.1.MSUR7 annot-version=v7.0	Orysa_seq17526	F:GO:0005509; P:GO:0006457; C:GO:0005783; F:GO:0051082	F:GO:0005515;C:GO:0005783;P:GO:0009987	Y (0.986 | 1-31)	C	1	V5_BLAST_0.9SELF0.4OUT-REDO4-Cluster_169975	V5_UCLUSTfixed_0.90-Cluster_102662	-	-	UniqueCluster_1771	X
pacid=24117597 transcript=LOC_Os01g67054.2 locus=LOC_Os01g67054 ID=LOC_Os01g67054.2.MSUR7 annot-version=v7.0	Orysa_seq17527	P:GO:0006457; C:GO:0005783; F:GO:0005509; F:GO:0051082	F:GO:0005515;C:GO:0005783;P:GO:0009987	Y (0.986 | 1-31)	C	1	V5_BLAST_0.9SELF0.4OUT-REDO4-Cluster_169975	V5_UCLUSTfixed_0.90-Cluster_102662	-	-	UniqueCluster_1771	X
pacid=24117637 transcript=LOC_Os01g08610.1 locus=LOC_Os01g08610 ID=LOC_Os01g08610.1.MSUR7 annot-version=v7.0	Orysa_seq17559	F:GO:0046983	F:GO:0005515	Y (0.779 | 1-29)	C	1	V5_BLAST_0.9SELF0.4OUT-REDO4-Cluster_152763	V5_UCLUSTfixed_0.90-Cluster_63754	-	-	-	-
pacid=24117639 transcript=LOC_Os01g18280.1 locus=LOC_Os01g18280 ID=LOC_Os01g18280.1.MSUR7 annot-version=v7.0	Orysa_seq17561	P:GO:0015031	P:GO:0006810	Y (0.928 | 1-59)	C	1	V5_BLAST_0.9SELF0.4OUT-REDO4-Cluster_167776	V5_UCLUSTfixed_0.90-Cluster_81028	-	UniqueCluster_2305	-	X
pacid=24117689 transcript=LOC_Os01g02170.1 locus=LOC_Os01g02170 ID=LOC_Os01g02170.1.MSUR7 annot-version=v7.0	Orysa_seq17602		-	Y (0.853 | 1-82)	C	1	V5_BLAST_0.9SELF0.4OUT-REDO4-Cluster_157179	V5_UCLUSTfixed_0.90-Cluster_84746	-	-	-	-
pacid=24117690 transcript=LOC_Os01g02170.2 locus=LOC_Os01g02170 ID=LOC_Os01g02170.2.MSUR7 annot-version=v7.0	Orysa_seq17603		-	Y (0.853 | 1-82)	C	1	V5_BLAST_0.9SELF0.4OUT-REDO4-Cluster_157179	V5_UCLUSTfixed_0.90-Cluster_84746	-	-	-	-
pacid=24117711 transcript=LOC_Os01g50120.1 locus=LOC_Os01g50120 ID=LOC_Os01g50120.1.MSUR7 annot-version=v7.0	Orysa_seq17617		-	Y (0.853 | 1-40)	C	1	V5_BLAST_0.9SELF0.4OUT-REDO4-Cluster_151305	V5_UCLUSTfixed_0.90-Cluster_86619	-	-	-	-
pacid=24117712 transcript=LOC_Os01g50120.2 locus=LOC_Os01g50120 ID=LOC_Os01g50120.2.MSUR7 annot-version=v7.0	Orysa_seq17618		-	Y (0.853 | 1-40)	C	1	V5_BLAST_0.9SELF0.4OUT-REDO4-Cluster_151305	V5_UCLUSTfixed_0.90-Cluster_86619	-	-	-	-
pacid=24117800 transcript=LOC_Os01g39270.1 locus=LOC_Os01g39270 ID=LOC_Os01g39270.1.MSUR7 annot-version=v7.0	Orysa_seq17693	F:GO:0016616; P:GO:0006098; F:GO:0016491; P:GO:0055114; P:GO:0006573; F:GO:0050662; F:GO:0008442; F:GO:0004616	F:GO:0003824;F:GO:0005488;P:GO:0006139	Y (0.94 | 1-42)	C	1	V5_BLAST_0.9SELF0.4OUT-REDO4-Cluster_164340	V5_UCLUSTfixed_0.90-Cluster_97822	-	-	-	-
pacid=24117812 transcript=LOC_Os01g63290.1 locus=LOC_Os01g63290 ID=LOC_Os01g63290.1.MSUR7 annot-version=v7.0	Orysa_seq17701	C:GO:0016021; P:GO:0055085	C:GO:0016020;P:GO:0006810	Y (0.999 | 1-30)	C	1	V5_BLAST_0.9SELF0.4OUT-REDO4-Cluster_163942	V5_UCLUSTfixed_0.90-Cluster_102957	-	-	-	-
pacid=24117817 transcript=LOC_Os01g46380.1 locus=LOC_Os01g46380 ID=LOC_Os01g46380.1.MSUR7 annot-version=v7.0	Orysa_seq17706	F:GO:0004455; F:GO:0016616; P:GO:0009082; P:GO:0008652; F:GO:0050662; P:GO:0055114; F:GO:0016491	F:GO:0003824;P:GO:0009058;P:GO:0044763;P:GO:0044711;F:GO:0005488;P:GO:0009987	Y (0.999 | 1-61)	C	1	V5_BLAST_0.9SELF0.4OUT-REDO4-Cluster_165640	V5_UCLUSTfixed_0.90-Cluster_99026	-	-	-	-
pacid=24117822 transcript=LOC_Os01g43480.2 locus=LOC_Os01g43480 ID=LOC_Os01g43480.2.MSUR7 annot-version=v7.0	Orysa_seq17709	F:GO:0005524; F:GO:0000166; F:GO:0017111	F:GO:0000166;F:GO:0016787	Y (0.948 | 1-42)	C	1	V5_BLAST_0.9SELF0.4OUT-REDO4-Cluster_169033	V5_UCLUSTfixed_0.90-Cluster_101851	-	-	-	-
pacid=24117826 transcript=LOC_Os01g59120.1 locus=LOC_Os01g59120 ID=LOC_Os01g59120.1.MSUR7 annot-version=v7.0	Orysa_seq17712	C:GO:0005634	C:GO:0005634	Y (0.865 | 1-35)	C	1	V5_BLAST_0.9SELF0.4OUT-REDO4-Cluster_170260	V5_UCLUSTfixed_0.90-Cluster_102894	-	-	-	-
pacid=24117834 transcript=LOC_Os01g59080.1 locus=LOC_Os01g59080 ID=LOC_Os01g59080.1.MSUR7 annot-version=v7.0	Orysa_seq17719		-	Y (0.995 | 1-71)	C	1	V5_BLAST_0.9SELF0.4OUT-REDO4-Cluster_163141	V5_UCLUSTfixed_0.90-Cluster_96565	-	-	-	-
pacid=24117839 transcript=LOC_Os01g20110.1 locus=LOC_Os01g20110 ID=LOC_Os01g20110.1.MSUR7 annot-version=v7.0	Orysa_seq17723		-	Y (0.997 | 1-91)	C	1	V5_BLAST_0.9SELF0.4OUT-REDO4-Cluster_168632	V5_UCLUSTfixed_0.90-Cluster_97929	-	-	-	-
pacid=24117846 transcript=LOC_Os01g68480.1 locus=LOC_Os01g68480 ID=LOC_Os01g68480.1.MSUR7 annot-version=v7.0	Orysa_seq17729	P:GO:0045454; P:GO:0006662; F:GO:0015035	P:GO:0019725;F:GO:0003824;P:GO:0008152;P:GO:0044710	Y (0.996 | 1-24)	C	1	V5_BLAST_0.9SELF0.4OUT-REDO4-Cluster_163721	V5_UCLUSTfixed_0.90-Cluster_97177	-	-	-	-
pacid=24117848 transcript=LOC_Os01g45640.1 locus=LOC_Os01g45640 ID=LOC_Os01g45640.1.MSUR7 annot-version=v7.0	Orysa_seq17730		-	Y (0.997 | 1-41)	C	1	V5_BLAST_0.9SELF0.4OUT-REDO4-Cluster_151114	V5_UCLUSTfixed_0.90-Cluster_86392	-	-	-	-
pacid=24117857 transcript=LOC_Os01g53590.1 locus=LOC_Os01g53590 ID=LOC_Os01g53590.1.MSUR7 annot-version=v7.0	Orysa_seq17739	F:GO:0008408; F:GO:0003676; P:GO:0006139	F:GO:0003676;F:GO:0004518	Y (0.973 | 1-59)	C	1	V5_BLAST_0.9SELF0.4OUT-REDO4-Cluster_160691	V5_UCLUSTfixed_0.90-Cluster_81187	-	-	UniqueCluster_1524	X
pacid=24117884 transcript=LOC_Os01g12990.1 locus=LOC_Os01g12990 ID=LOC_Os01g12990.1.MSUR7 annot-version=v7.0	Orysa_seq17764		-	Y (0.951 | 1-80)	C	1	V5_BLAST_0.9SELF0.4OUT-REDO4-Cluster_81472	V5_UCLUSTfixed_0.90-Cluster_27666	-	-	-	-
pacid=24117889 transcript=LOC_Os01g07382.1 locus=LOC_Os01g07382 ID=LOC_Os01g07382.1.MSUR7 annot-version=v7.0	Orysa_seq17769		-	Y (0.848 | 1-50)	C	1	V5_BLAST_0.9SELF0.4OUT-REDO4-Cluster_164952	V5_UCLUSTfixed_0.90-Cluster_98391	-	-	-	-
pacid=24117939 transcript=LOC_Os01g56350.1 locus=LOC_Os01g56350 ID=LOC_Os01g56350.1.MSUR7 annot-version=v7.0	Orysa_seq17806		-	Y (0.999 | 1-41)	C	1	V5_BLAST_0.9SELF0.4OUT-REDO4-Cluster_81474	V5_UCLUSTfixed_0.90-Cluster_100520	-	-	-	-
pacid=24117940 transcript=LOC_Os01g56350.2 locus=LOC_Os01g56350 ID=LOC_Os01g56350.2.MSUR7 annot-version=v7.0	Orysa_seq17807		-	Y (0.999 | 1-41)	C	1	V5_BLAST_0.9SELF0.4OUT-REDO4-Cluster_167350	V5_UCLUSTfixed_0.90-Cluster_100520	-	-	-	-
pacid=24117941 transcript=LOC_Os01g56350.3 locus=LOC_Os01g56350 ID=LOC_Os01g56350.3.MSUR7 annot-version=v7.0	Orysa_seq17808		-	Y (0.999 | 1-41)	C	1	V5_BLAST_0.9SELF0.4OUT-REDO4-Cluster_167350	V5_UCLUSTfixed_0.90-Cluster_100520	-	-	-	-
pacid=24117975 transcript=LOC_Os01g01280.1 locus=LOC_Os01g01280 ID=LOC_Os01g01280.1.MSUR7 annot-version=v7.0	Orysa_seq17835		-	Y (1.0 | 1-51)	C	1	V5_BLAST_0.9SELF0.4OUT-REDO4-Cluster_163129	V5_UCLUSTfixed_0.90-Cluster_84769	-	-	-	-
pacid=24117980 transcript=LOC_Os01g57710.1 locus=LOC_Os01g57710 ID=LOC_Os01g57710.1.MSUR7 annot-version=v7.0	Orysa_seq17840	C:GO:0016021	C:GO:0016020	Y (0.978 | 1-42)	C	1	V5_BLAST_0.9SELF0.4OUT-REDO4-Cluster_170905	V5_UCLUSTfixed_0.90-Cluster_86522	-	-	-	-
pacid=24117981 transcript=LOC_Os01g57710.2 locus=LOC_Os01g57710 ID=LOC_Os01g57710.2.MSUR7 annot-version=v7.0	Orysa_seq17841	C:GO:0016021	C:GO:0016020	Y (0.978 | 1-42)	C	1	V5_BLAST_0.9SELF0.4OUT-REDO4-Cluster_170905	V5_UCLUSTfixed_0.90-Cluster_86522	-	-	-	-
pacid=24117982 transcript=LOC_Os01g57710.3 locus=LOC_Os01g57710 ID=LOC_Os01g57710.3.MSUR7 annot-version=v7.0	Orysa_seq17842	C:GO:0016021	C:GO:0016020	Y (0.978 | 1-42)	C	1	V5_BLAST_0.9SELF0.4OUT-REDO4-Cluster_170905	V5_UCLUSTfixed_0.90-Cluster_86522	-	-	-	-
pacid=24117993 transcript=LOC_Os01g07130.1 locus=LOC_Os01g07130 ID=LOC_Os01g07130.1.MSUR7 annot-version=v7.0	Orysa_seq17852		-	Y (0.724 | 1-59)	C	1	V5_BLAST_0.9SELF0.4OUT-REDO4-Cluster_162737	V5_UCLUSTfixed_0.90-Cluster_84653	-	-	-	-
pacid=24118010 transcript=LOC_Os01g40640.1 locus=LOC_Os01g40640 ID=LOC_Os01g40640.1.MSUR7 annot-version=v7.0	Orysa_seq17865	F:GO:0003723	F:GO:0003723	Y (0.998 | 1-51)	C	1	V5_BLAST_0.9SELF0.4OUT-REDO4-Cluster_163364	V5_UCLUSTfixed_0.90-Cluster_96786	-	-	-	-
pacid=24118023 transcript=LOC_Os01g66590.1 locus=LOC_Os01g66590 ID=LOC_Os01g66590.1.MSUR7 annot-version=v7.0	Orysa_seq17871		-	Y (0.937 | 1-49)	C	1	V5_BLAST_0.9SELF0.4OUT-REDO4-Cluster_81477	V5_UCLUSTfixed_0.90-Cluster_86508	-	-	-	-
pacid=24118024 transcript=LOC_Os01g66590.2 locus=LOC_Os01g66590 ID=LOC_Os01g66590.2.MSUR7 annot-version=v7.0	Orysa_seq17872		-	Y (0.937 | 1-49)	C	1	V5_BLAST_0.9SELF0.4OUT-REDO4-Cluster_166981	V5_UCLUSTfixed_0.90-Cluster_86508	-	-	-	-
pacid=24118025 transcript=LOC_Os01g66590.3 locus=LOC_Os01g66590 ID=LOC_Os01g66590.3.MSUR7 annot-version=v7.0	Orysa_seq17873		-	Y (0.937 | 1-49)	C	1	V5_BLAST_0.9SELF0.4OUT-REDO4-Cluster_166981	V5_UCLUSTfixed_0.90-Cluster_86508	-	-	-	-
pacid=24118039 transcript=LOC_Os01g45390.2 locus=LOC_Os01g45390 ID=LOC_Os01g45390.2.MSUR7 annot-version=v7.0	Orysa_seq17884	F:GO:0008081; F:GO:0003824; F:GO:0046872	F:GO:0005488;F:GO:0016787	Y (0.984 | 1-39)	C	1	V5_BLAST_0.9SELF0.4OUT-REDO4-Cluster_162615	V5_UCLUSTfixed_0.90-Cluster_95777	-	-	-	-
pacid=24118068 transcript=LOC_Os01g67120.1 locus=LOC_Os01g67120 ID=LOC_Os01g67120.1.MSUR7 annot-version=v7.0	Orysa_seq17909		-	Y (0.942 | 1-49)	C	1	V5_BLAST_0.9SELF0.4OUT-REDO4-Cluster_168053	V5_UCLUSTfixed_0.90-Cluster_84616	-	-	-	-
pacid=24118069 transcript=LOC_Os01g67120.2 locus=LOC_Os01g67120 ID=LOC_Os01g67120.2.MSUR7 annot-version=v7.0	Orysa_seq17910		-	Y (0.942 | 1-49)	C	1	V5_BLAST_0.9SELF0.4OUT-REDO4-Cluster_168053	V5_UCLUSTfixed_0.90-Cluster_84616	-	-	-	-
pacid=24118092 transcript=LOC_Os01g11990.1 locus=LOC_Os01g11990 ID=LOC_Os01g11990.1.MSUR7 annot-version=v7.0	Orysa_seq17928		-	Y (0.857 | 1-91)	C	1	V5_BLAST_0.9SELF0.4OUT-REDO4-Cluster_156610	V5_UCLUSTfixed_0.90-Cluster_80832	-	-	-	-
pacid=24118115 transcript=LOC_Os01g59060.1 locus=LOC_Os01g59060 ID=LOC_Os01g59060.1.MSUR7 annot-version=v7.0	Orysa_seq17946	F:GO:0003735; C:GO:0005840; C:GO:0005622; P:GO:0006412	F:GO:0005198;C:GO:0005840;P:GO:0006412	Y (0.999 | 1-56)	C	1	V5_BLAST_0.9SELF0.4OUT-REDO4-Cluster_154615	V5_UCLUSTfixed_0.90-Cluster_84728	-	-	-	-
pacid=24118116 transcript=LOC_Os01g38510.1 locus=LOC_Os01g38510 ID=LOC_Os01g38510.1.MSUR7 annot-version=v7.0	Orysa_seq17947		-	Y (0.846 | 1-23)	C	1	V5_BLAST_0.9SELF0.4OUT-REDO4-Cluster_166312	V5_UCLUSTfixed_0.90-Cluster_98669	-	-	-	-
pacid=24118146 transcript=LOC_Os01g67360.1 locus=LOC_Os01g67360 ID=LOC_Os01g67360.1.MSUR7 annot-version=v7.0	Orysa_seq17974	F:GO:0008168	F:GO:0016740	Y (0.983 | 1-61)	C	1	V5_BLAST_0.9SELF0.4OUT-REDO4-Cluster_166295	V5_UCLUSTfixed_0.90-Cluster_101923	-	-	-	-
pacid=24118195 transcript=LOC_Os01g50930.1 locus=LOC_Os01g50930 ID=LOC_Os01g50930.1.MSUR7 annot-version=v7.0	Orysa_seq18013		-	Y (0.955 | 1-41)	C	1	V5_BLAST_0.9SELF0.4OUT-REDO4-Cluster_162452	V5_UCLUSTfixed_0.90-Cluster_95868	-	-	-	-
pacid=24118196 transcript=LOC_Os01g50930.2 locus=LOC_Os01g50930 ID=LOC_Os01g50930.2.MSUR7 annot-version=v7.0	Orysa_seq18014		-	Y (0.955 | 1-41)	C	1	V5_BLAST_0.9SELF0.4OUT-REDO4-Cluster_81479	V5_UCLUSTfixed_0.90-Cluster_27668	-	-	-	-
pacid=24118224 transcript=LOC_Os01g42770.1 locus=LOC_Os01g42770 ID=LOC_Os01g42770.1.MSUR7 annot-version=v7.0	Orysa_seq18037	P:GO:0051258; F:GO:0005525; P:GO:0006184; C:GO:0043234; F:GO:0003924	F:GO:0000166;P:GO:0016043;C:GO:0005575;F:GO:0016787	Y (0.992 | 1-47)	C	1	V5_BLAST_0.9SELF0.4OUT-REDO4-Cluster_162496	V5_UCLUSTfixed_0.90-Cluster_95911	-	-	-	-
pacid=24118237 transcript=LOC_Os01g13550.1 locus=LOC_Os01g13550 ID=LOC_Os01g13550.1.MSUR7 annot-version=v7.0	Orysa_seq18047	P:GO:0005975; F:GO:0016161; P:GO:0000272	P:GO:0005975;P:GO:0009056;F:GO:0016787	Y (0.754 | 1-52)	C	1	V5_BLAST_0.9SELF0.4OUT-REDO4-Cluster_163491	V5_UCLUSTfixed_0.90-Cluster_97951	-	-	-	-
pacid=24118336 transcript=LOC_Os01g61400.1 locus=LOC_Os01g61400 ID=LOC_Os01g61400.1.MSUR7 annot-version=v7.0	Orysa_seq18127	P:GO:0016226	P:GO:0016043;P:GO:0009058	Y (0.999 | 1-51)	C	1	V5_BLAST_0.9SELF0.4OUT-REDO4-Cluster_162487	V5_UCLUSTfixed_0.90-Cluster_95901	-	-	-	-
pacid=24118343 transcript=LOC_Os01g71490.1 locus=LOC_Os01g71490 ID=LOC_Os01g71490.1.MSUR7 annot-version=v7.0	Orysa_seq18132		-	Y (0.751 | 1-46)	C	1	V5_BLAST_0.9SELF0.4OUT-REDO4-Cluster_84300	V5_UCLUSTfixed_0.90-Cluster_61994	-	-	-	-
pacid=24118392 transcript=LOC_Os01g74280.1 locus=LOC_Os01g74280 ID=LOC_Os01g74280.1.MSUR7 annot-version=v7.0	Orysa_seq18168		-	Y (1.0 | 1-41)	C	1	V5_BLAST_0.9SELF0.4OUT-REDO4-Cluster_166396	V5_UCLUSTfixed_0.90-Cluster_97349	-	-	-	-
pacid=24118450 transcript=LOC_Os01g40310.1 locus=LOC_Os01g40310 ID=LOC_Os01g40310.1.MSUR7 annot-version=v7.0	Orysa_seq18216		-	Y (1.0 | 1-41)	C	1	V5_BLAST_0.9SELF0.4OUT-REDO4-Cluster_165474	V5_UCLUSTfixed_0.90-Cluster_98856	-	-	-	-
pacid=24118467 transcript=LOC_Os01g07480.1 locus=LOC_Os01g07480 ID=LOC_Os01g07480.1.MSUR7 annot-version=v7.0	Orysa_seq18229		-	Y (0.978 | 1-41)	C	1	V5_BLAST_0.9SELF0.4OUT-REDO4-Cluster_166981	V5_UCLUSTfixed_0.90-Cluster_100201	-	-	-	-
pacid=24118468 transcript=LOC_Os01g07480.2 locus=LOC_Os01g07480 ID=LOC_Os01g07480.2.MSUR7 annot-version=v7.0	Orysa_seq18230		-	Y (0.978 | 1-41)	C	1	V5_BLAST_0.9SELF0.4OUT-REDO4-Cluster_166981	V5_UCLUSTfixed_0.90-Cluster_100201	-	-	-	-
pacid=24118480 transcript=LOC_Os01g14060.1 locus=LOC_Os01g14060 ID=LOC_Os01g14060.1.MSUR7 annot-version=v7.0	Orysa_seq18237		-	Y (0.998 | 1-51)	C	1	V5_BLAST_0.9SELF0.4OUT-REDO4-Cluster_81483	V5_UCLUSTfixed_0.90-Cluster_27671	-	-	-	-
pacid=24118526 transcript=LOC_Os01g01302.1 locus=LOC_Os01g01302 ID=LOC_Os01g01302.1.MSUR7 annot-version=v7.0	Orysa_seq18276		-	Y (0.975 | 1-42)	C	1	V5_BLAST_0.9SELF0.4OUT-REDO4-Cluster_162939	V5_UCLUSTfixed_0.90-Cluster_85077	-	-	-	-
pacid=24118539 transcript=LOC_Os01g17240.1 locus=LOC_Os01g17240 ID=LOC_Os01g17240.1.MSUR7 annot-version=v7.0	Orysa_seq18288	C:GO:0016021; P:GO:0055085	C:GO:0016020;P:GO:0006810	Y (0.999 | 1-25)	C	1	V5_BLAST_0.9SELF0.4OUT-REDO4-Cluster_170322	V5_UCLUSTfixed_0.90-Cluster_97421	-	-	-	-
pacid=24118553 transcript=LOC_Os01g26970.5 locus=LOC_Os01g26970 ID=LOC_Os01g26970.5.MSUR7 annot-version=v7.0	Orysa_seq18296		-	Y (1.0 | 1-46)	C	1	V5_BLAST_0.9SELF0.4OUT-REDO4-Cluster_170120	V5_UCLUSTfixed_0.90-Cluster_97262	-	-	-	-
pacid=24118554 transcript=LOC_Os01g26970.1 locus=LOC_Os01g26970 ID=LOC_Os01g26970.1.MSUR7 annot-version=v7.0	Orysa_seq18297		-	Y (1.0 | 1-46)	C	1	V5_BLAST_0.9SELF0.4OUT-REDO4-Cluster_170120	V5_UCLUSTfixed_0.90-Cluster_97262	-	-	-	-
pacid=24118555 transcript=LOC_Os01g26970.2 locus=LOC_Os01g26970 ID=LOC_Os01g26970.2.MSUR7 annot-version=v7.0	Orysa_seq18298		-	Y (1.0 | 1-46)	C	1	V5_BLAST_0.9SELF0.4OUT-REDO4-Cluster_170120	V5_UCLUSTfixed_0.90-Cluster_97262	-	-	-	-
pacid=24118556 transcript=LOC_Os01g26970.3 locus=LOC_Os01g26970 ID=LOC_Os01g26970.3.MSUR7 annot-version=v7.0	Orysa_seq18299		-	Y (1.0 | 1-41)	C	1	V5_BLAST_0.9SELF0.4OUT-REDO4-Cluster_170120	V5_UCLUSTfixed_0.90-Cluster_97262	-	-	-	-
pacid=24118558 transcript=LOC_Os01g32830.1 locus=LOC_Os01g32830 ID=LOC_Os01g32830.1.MSUR7 annot-version=v7.0	Orysa_seq18301		-	Y (0.999 | 1-41)	C	1	V5_BLAST_0.9SELF0.4OUT-REDO4-Cluster_170199	V5_UCLUSTfixed_0.90-Cluster_65575	-	-	-	-
pacid=24118607 transcript=LOC_Os01g52170.1 locus=LOC_Os01g52170 ID=LOC_Os01g52170.1.MSUR7 annot-version=v7.0	Orysa_seq18338	F:GO:0005524	F:GO:0000166	Y (0.958 | 1-63)	C	1	V5_BLAST_0.9SELF0.4OUT-REDO4-Cluster_164022	V5_UCLUSTfixed_0.90-Cluster_95999	-	-	-	-
pacid=24118625 transcript=LOC_Os01g08510.1 locus=LOC_Os01g08510 ID=LOC_Os01g08510.1.MSUR7 annot-version=v7.0	Orysa_seq18350		-	Y (0.995 | 1-41)	C	1	V5_BLAST_0.9SELF0.4OUT-REDO4-Cluster_166791	V5_UCLUSTfixed_0.90-Cluster_84931	-	-	-	-
pacid=24118702 transcript=LOC_Os01g70460.1 locus=LOC_Os01g70460 ID=LOC_Os01g70460.1.MSUR7 annot-version=v7.0	Orysa_seq18417		-	Y (0.998 | 1-29)	C	1	V5_BLAST_0.9SELF0.4OUT-REDO4-Cluster_81485	V5_UCLUSTfixed_0.90-Cluster_60859	-	-	-	-
pacid=24118703 transcript=LOC_Os01g70460.3 locus=LOC_Os01g70460 ID=LOC_Os01g70460.3.MSUR7 annot-version=v7.0	Orysa_seq18418		-	Y (0.998 | 1-29)	C	1	V5_BLAST_0.9SELF0.4OUT-REDO4-Cluster_81485	V5_UCLUSTfixed_0.90-Cluster_60859	-	-	-	-
pacid=24118704 transcript=LOC_Os01g70460.2 locus=LOC_Os01g70460 ID=LOC_Os01g70460.2.MSUR7 annot-version=v7.0	Orysa_seq18419		-	Y (0.998 | 1-29)	C	1	V5_BLAST_0.9SELF0.4OUT-REDO4-Cluster_163968	V5_UCLUSTfixed_0.90-Cluster_60859	-	-	-	-
pacid=24118725 transcript=LOC_Os01g12420.1 locus=LOC_Os01g12420 ID=LOC_Os01g12420.1.MSUR7 annot-version=v7.0	Orysa_seq18430	P:GO:0006468; P:GO:0048544; F:GO:0005524; F:GO:0004674; F:GO:0004672; F:GO:0004713	F:GO:0000166;P:GO:0006464;P:GO:0009875;F:GO:0016301	Y (0.995 | 1-33)	C	1	V5_BLAST_0.9SELF0.4OUT-REDO4-Cluster_81486	V5_UCLUSTfixed_0.90-Cluster_89835	-	UniqueCluster_123	-	X
pacid=24118727 transcript=LOC_Os01g39840.1 locus=LOC_Os01g39840 ID=LOC_Os01g39840.1.MSUR7 annot-version=v7.0	Orysa_seq18432		-	Y (0.998 | 1-21)	C	1	V5_BLAST_0.9SELF0.4OUT-REDO4-Cluster_81487	V5_UCLUSTfixed_0.90-Cluster_60860	-	-	-	-
pacid=24118728 transcript=LOC_Os01g39840.2 locus=LOC_Os01g39840 ID=LOC_Os01g39840.2.MSUR7 annot-version=v7.0	Orysa_seq18433		-	Y (0.998 | 1-21)	C	1	V5_BLAST_0.9SELF0.4OUT-REDO4-Cluster_81487	V5_UCLUSTfixed_0.90-Cluster_60860	-	-	-	-
pacid=24118741 transcript=LOC_Os01g29740.1 locus=LOC_Os01g29740 ID=LOC_Os01g29740.1.MSUR7 annot-version=v7.0	Orysa_seq18444		-	Y (1.0 | 1-35)	C	1	V5_BLAST_0.9SELF0.4OUT-REDO4-Cluster_164376	V5_UCLUSTfixed_0.90-Cluster_85515	-	-	-	-
pacid=24118758 transcript=LOC_Os01g64120.1 locus=LOC_Os01g64120 ID=LOC_Os01g64120.1.MSUR7 annot-version=v7.0	Orysa_seq18459	F:GO:0051536; F:GO:0051537; F:GO:0009055; P:GO:0022900	P:GO:0006091;F:GO:0005488	Y (0.991 | 1-61)	C	1	V5_BLAST_0.9SELF0.4OUT-REDO4-Cluster_164004	V5_UCLUSTfixed_0.90-Cluster_97487	-	-	-	-
pacid=24118787 transcript=LOC_Os01g65400.1 locus=LOC_Os01g65400 ID=LOC_Os01g65400.1.MSUR7 annot-version=v7.0	Orysa_seq18482	F:GO:0003677	F:GO:0003677	Y (0.972 | 1-38)	C	1	V5_BLAST_0.9SELF0.4OUT-REDO4-Cluster_163879	V5_UCLUSTfixed_0.90-Cluster_96760	-	-	-	-
pacid=24118788 transcript=LOC_Os01g65400.2 locus=LOC_Os01g65400 ID=LOC_Os01g65400.2.MSUR7 annot-version=v7.0	Orysa_seq18483	F:GO:0003677	F:GO:0003677	Y (0.972 | 1-38)	C	1	V5_BLAST_0.9SELF0.4OUT-REDO4-Cluster_163879	V5_UCLUSTfixed_0.90-Cluster_96760	-	-	-	-
pacid=24118789 transcript=LOC_Os01g65400.3 locus=LOC_Os01g65400 ID=LOC_Os01g65400.3.MSUR7 annot-version=v7.0	Orysa_seq18484	F:GO:0003677	F:GO:0003677	Y (0.972 | 1-38)	C	1	V5_BLAST_0.9SELF0.4OUT-REDO4-Cluster_163879	V5_UCLUSTfixed_0.90-Cluster_96760	-	-	-	-
pacid=24118790 transcript=LOC_Os01g65400.4 locus=LOC_Os01g65400 ID=LOC_Os01g65400.4.MSUR7 annot-version=v7.0	Orysa_seq18485	F:GO:0003677	F:GO:0003677	Y (0.972 | 1-38)	C	1	V5_BLAST_0.9SELF0.4OUT-REDO4-Cluster_163879	V5_UCLUSTfixed_0.90-Cluster_96760	-	-	-	-
pacid=24118791 transcript=LOC_Os01g65400.5 locus=LOC_Os01g65400 ID=LOC_Os01g65400.5.MSUR7 annot-version=v7.0	Orysa_seq18486	F:GO:0003677	F:GO:0003677	Y (0.972 | 1-38)	C	1	V5_BLAST_0.9SELF0.4OUT-REDO4-Cluster_81489	V5_UCLUSTfixed_0.90-Cluster_96760	-	-	-	-
pacid=24118803 transcript=LOC_Os01g26920.1 locus=LOC_Os01g26920 ID=LOC_Os01g26920.1.MSUR7 annot-version=v7.0	Orysa_seq18496		-	Y (1.0 | 1-51)	C	1	V5_BLAST_0.9SELF0.4OUT-REDO4-Cluster_170120	V5_UCLUSTfixed_0.90-Cluster_97262	-	-	-	-
pacid=24118878 transcript=LOC_Os01g53890.1 locus=LOC_Os01g53890 ID=LOC_Os01g53890.1.MSUR7 annot-version=v7.0	Orysa_seq18557	F:GO:0008168; F:GO:0008173; F:GO:0003723; P:GO:0006396	F:GO:0003723;F:GO:0016740;P:GO:0006139	Y (0.985 | 1-25)	C	1	V5_BLAST_0.9SELF0.4OUT-REDO4-Cluster_162573	V5_UCLUSTfixed_0.90-Cluster_76027	-	-	-	-
pacid=24118905 transcript=LOC_Os01g05480.2 locus=LOC_Os01g05480 ID=LOC_Os01g05480.2.MSUR7 annot-version=v7.0	Orysa_seq18576		-	Y (0.998 | 1-21)	C	1	V5_BLAST_0.9SELF0.4OUT-REDO4-Cluster_159813	V5_UCLUSTfixed_0.90-Cluster_84578	-	-	-	-
pacid=24118917 transcript=LOC_Os01g67540.1 locus=LOC_Os01g67540 ID=LOC_Os01g67540.1.MSUR7 annot-version=v7.0	Orysa_seq18588	P:GO:0008152; F:GO:0003824	F:GO:0003824;P:GO:0008152	Y (0.782 | 1-61)	C	1	V5_BLAST_0.9SELF0.4OUT-REDO4-Cluster_157081	V5_UCLUSTfixed_0.90-Cluster_96640	-	-	-	-
pacid=24118935 transcript=LOC_Os01g23680.1 locus=LOC_Os01g23680 ID=LOC_Os01g23680.1.MSUR7 annot-version=v7.0	Orysa_seq18601		-	Y (0.998 | 1-54)	C	1	V5_BLAST_0.9SELF0.4OUT-REDO4-Cluster_170185	V5_UCLUSTfixed_0.90-Cluster_99618	-	-	-	-
pacid=24118941 transcript=LOC_Os01g33230.1 locus=LOC_Os01g33230 ID=LOC_Os01g33230.1.MSUR7 annot-version=v7.0	Orysa_seq18607	F:GO:0016758; F:GO:0030246; P:GO:0030259; P:GO:0005975	P:GO:0005975;P:GO:0006629;P:GO:0044763;F:GO:0016740;F:GO:0030246;P:GO:0009987	Y (0.996 | 1-51)	C	1	V5_BLAST_0.9SELF0.4OUT-REDO4-Cluster_165885	V5_UCLUSTfixed_0.90-Cluster_96572	-	-	-	-
pacid=24118986 transcript=LOC_Os01g67570.1 locus=LOC_Os01g67570 ID=LOC_Os01g67570.1.MSUR7 annot-version=v7.0	Orysa_seq18643	F:GO:0003723	F:GO:0003723	Y (1.0 | 1-32)	C	1	V5_BLAST_0.9SELF0.4OUT-REDO4-Cluster_163137	V5_UCLUSTfixed_0.90-Cluster_96562	-	-	-	-
pacid=24118998 transcript=LOC_Os01g29409.1 locus=LOC_Os01g29409 ID=LOC_Os01g29409.1.MSUR7 annot-version=v7.0	Orysa_seq18652	F:GO:0016740	F:GO:0016740	Y (0.971 | 1-71)	C	1	V5_BLAST_0.9SELF0.4OUT-REDO4-Cluster_170408	V5_UCLUSTfixed_0.90-Cluster_99112	-	-	-	-
pacid=24119024 transcript=LOC_Os01g51890.1 locus=LOC_Os01g51890 ID=LOC_Os01g51890.1.MSUR7 annot-version=v7.0	Orysa_seq18675	P:GO:0046856	P:GO:0006629;P:GO:0044763;P:GO:0009987	Y (0.987 | 1-24)	C	1	V5_BLAST_0.9SELF0.4OUT-REDO4-Cluster_170710	V5_UCLUSTfixed_0.90-Cluster_101637	-	-	-	-
pacid=24119063 transcript=LOC_Os01g21810.1 locus=LOC_Os01g21810 ID=LOC_Os01g21810.1.MSUR7 annot-version=v7.0	Orysa_seq18710		-	Y (0.967 | 1-33)	C	1	V5_BLAST_0.9SELF0.4OUT-REDO4-Cluster_81493	V5_UCLUSTfixed_0.90-Cluster_60861	-	-	-	-
pacid=24119137 transcript=LOC_Os01g59200.1 locus=LOC_Os01g59200 ID=LOC_Os01g59200.1.MSUR7 annot-version=v7.0	Orysa_seq18773		-	Y (0.958 | 1-91)	C	1	V5_BLAST_0.9SELF0.4OUT-REDO4-Cluster_168154	V5_UCLUSTfixed_0.90-Cluster_96223	-	-	-	-
pacid=24119185 transcript=LOC_Os01g56680.1 locus=LOC_Os01g56680 ID=LOC_Os01g56680.1.MSUR7 annot-version=v7.0	Orysa_seq18809	C:GO:0009523; P:GO:0015979; C:GO:0009507	C:GO:0016020;P:GO:0015979;C:GO:0009536;C:GO:0009579	Y (0.993 | 1-33)	C	1	V5_BLAST_0.9SELF0.4OUT-REDO4-Cluster_164019	V5_UCLUSTfixed_0.90-Cluster_97505	-	-	-	-
pacid=24119194 transcript=LOC_Os01g67000.1 locus=LOC_Os01g67000 ID=LOC_Os01g67000.1.MSUR7 annot-version=v7.0	Orysa_seq18815		-	Y (1.0 | 1-61)	C	1	V5_BLAST_0.9SELF0.4OUT-REDO4-Cluster_169691	V5_UCLUSTfixed_0.90-Cluster_102416	-	-	-	-
pacid=24119225 transcript=LOC_Os01g59510.1 locus=LOC_Os01g59510 ID=LOC_Os01g59510.1.MSUR7 annot-version=v7.0	Orysa_seq18841	F:GO:0004525; P:GO:0006396; F:GO:0003723	F:GO:0003723;F:GO:0004518	Y (0.994 | 1-49)	C	1	V5_BLAST_0.9SELF0.4OUT-REDO4-Cluster_164108	V5_UCLUSTfixed_0.90-Cluster_97597	-	-	-	-
pacid=24119246 transcript=LOC_Os01g63810.1 locus=LOC_Os01g63810 ID=LOC_Os01g63810.1.MSUR7 annot-version=v7.0	Orysa_seq18859	F:GO:2001070; F:GO:0003824	F:GO:0003824;F:GO:0030246	Y (0.864 | 1-21)	C	1	V5_BLAST_0.9SELF0.4OUT-REDO4-Cluster_168632	V5_UCLUSTfixed_0.90-Cluster_84609	-	-	-	-
pacid=24119247 transcript=LOC_Os01g63810.2 locus=LOC_Os01g63810 ID=LOC_Os01g63810.2.MSUR7 annot-version=v7.0	Orysa_seq18860	F:GO:2001070; F:GO:0003824	F:GO:0003824;F:GO:0030246	Y (0.864 | 1-21)	C	1	V5_BLAST_0.9SELF0.4OUT-REDO4-Cluster_168632	V5_UCLUSTfixed_0.90-Cluster_27675	-	-	-	-
pacid=24119256 transcript=LOC_Os01g09320.1 locus=LOC_Os01g09320 ID=LOC_Os01g09320.1.MSUR7 annot-version=v7.0	Orysa_seq18867	F:GO:0051287; F:GO:0004470; F:GO:0004471; P:GO:0055114; P:GO:0006108	F:GO:0000166;F:GO:0003824;P:GO:0008152;P:GO:0044763;P:GO:0044710;P:GO:0009987	Y (0.814 | 1-57)	C	1	V5_BLAST_0.9SELF0.4OUT-REDO4-Cluster_169129	V5_UCLUSTfixed_0.90-Cluster_101940	-	-	-	-
pacid=24119292 transcript=LOC_Os01g39680.1 locus=LOC_Os01g39680 ID=LOC_Os01g39680.1.MSUR7 annot-version=v7.0	Orysa_seq18899		-	Y (0.987 | 1-24)	C	1	V5_BLAST_0.9SELF0.4OUT-REDO4-Cluster_81498	V5_UCLUSTfixed_0.90-Cluster_60863	-	-	-	-
pacid=24119293 transcript=LOC_Os01g39680.2 locus=LOC_Os01g39680 ID=LOC_Os01g39680.2.MSUR7 annot-version=v7.0	Orysa_seq18900		-	Y (0.987 | 1-24)	C	1	V5_BLAST_0.9SELF0.4OUT-REDO4-Cluster_81497	V5_UCLUSTfixed_0.90-Cluster_60863	-	-	-	-
pacid=24119294 transcript=LOC_Os01g39680.3 locus=LOC_Os01g39680 ID=LOC_Os01g39680.3.MSUR7 annot-version=v7.0	Orysa_seq18901		-	Y (0.987 | 1-24)	C	1	V5_BLAST_0.9SELF0.4OUT-REDO4-Cluster_81498	V5_UCLUSTfixed_0.90-Cluster_60863	-	-	-	-
pacid=24119353 transcript=LOC_Os01g65090.1 locus=LOC_Os01g65090 ID=LOC_Os01g65090.1.MSUR7 annot-version=v7.0	Orysa_seq18951	P:GO:0009058; F:GO:0030170; F:GO:0003824	F:GO:0003824;P:GO:0009058;F:GO:0005488	Y (0.946 | 1-70)	C	1	V5_BLAST_0.9SELF0.4OUT-REDO4-Cluster_166554	V5_UCLUSTfixed_0.90-Cluster_99846	-	-	-	-
pacid=24119391 transcript=LOC_Os01g58070.1 locus=LOC_Os01g58070 ID=LOC_Os01g58070.1.MSUR7 annot-version=v7.0	Orysa_seq18984	P:GO:0008152; F:GO:0016491	F:GO:0003824;P:GO:0008152	Y (1.0 | 1-36)	C	1	V5_BLAST_0.9SELF0.4OUT-REDO4-Cluster_167018	V5_UCLUSTfixed_0.90-Cluster_62290	-	-	-	-
pacid=24119394 transcript=LOC_Os01g14840.1 locus=LOC_Os01g14840 ID=LOC_Os01g14840.1.MSUR7 annot-version=v7.0	Orysa_seq18987		-	Y (0.967 | 1-48)	C	1	V5_BLAST_0.9SELF0.4OUT-REDO4-Cluster_164943	V5_UCLUSTfixed_0.90-Cluster_94324	-	UniqueCluster_1205	-	X
pacid=24119400 transcript=LOC_Os01g62350.1 locus=LOC_Os01g62350 ID=LOC_Os01g62350.1.MSUR7 annot-version=v7.0	Orysa_seq18992	P:GO:0006412; F:GO:0003735; C:GO:0005840; C:GO:0005622	F:GO:0005198;C:GO:0005840;P:GO:0006412	Y (0.977 | 1-49)	C	1	V5_BLAST_0.9SELF0.4OUT-REDO4-Cluster_156924	V5_UCLUSTfixed_0.90-Cluster_96056	-	-	-	-
pacid=24119418 transcript=LOC_Os01g25484.1 locus=LOC_Os01g25484 ID=LOC_Os01g25484.1.MSUR7 annot-version=v7.0	Orysa_seq19006	F:GO:0051536; F:GO:0020037; F:GO:0016491; P:GO:0055114	F:GO:0003824;P:GO:0008152;F:GO:0005488;P:GO:0044710	Y (0.999 | 1-24)	C	1	V5_BLAST_0.9SELF0.4OUT-REDO4-Cluster_163576	V5_UCLUSTfixed_0.90-Cluster_97021	-	-	-	-
pacid=24119419 transcript=LOC_Os01g25484.2 locus=LOC_Os01g25484 ID=LOC_Os01g25484.2.MSUR7 annot-version=v7.0	Orysa_seq19007	F:GO:0016491; P:GO:0055114; F:GO:0020037; F:GO:0051536	F:GO:0003824;P:GO:0008152;F:GO:0005488;P:GO:0044710	Y (0.999 | 1-24)	C	1	V5_BLAST_0.9SELF0.4OUT-REDO4-Cluster_163576	V5_UCLUSTfixed_0.90-Cluster_97021	-	-	-	-
pacid=24119442 transcript=LOC_Os01g61900.1 locus=LOC_Os01g61900 ID=LOC_Os01g61900.1.MSUR7 annot-version=v7.0	Orysa_seq19028	F:GO:0005515	F:GO:0005515	Y (0.781 | 1-30)	C	1	V5_BLAST_0.9SELF0.4OUT-REDO4-Cluster_166434	V5_UCLUSTfixed_0.90-Cluster_84742	-	-	-	-
pacid=24119505 transcript=LOC_Os01g56030.1 locus=LOC_Os01g56030 ID=LOC_Os01g56030.1.MSUR7 annot-version=v7.0	Orysa_seq19078	F:GO:0005509	F:GO:0005488	Y (0.865 | 1-26)	C	1	V5_BLAST_0.9SELF0.4OUT-REDO4-Cluster_163724	V5_UCLUSTfixed_0.90-Cluster_85600	-	-	-	-
pacid=24119506 transcript=LOC_Os01g63620.1 locus=LOC_Os01g63620 ID=LOC_Os01g63620.1.MSUR7 annot-version=v7.0	Orysa_seq19079	F:GO:0005515	F:GO:0005515	Y (0.999 | 1-61)	C	1	V5_BLAST_0.9SELF0.4OUT-REDO4-Cluster_167727	V5_UCLUSTfixed_0.90-Cluster_84811	-	-	-	-
pacid=24119560 transcript=LOC_Os01g51754.4 locus=LOC_Os01g51754 ID=LOC_Os01g51754.4.MSUR7 annot-version=v7.0	Orysa_seq19124	F:GO:0003824	F:GO:0003824	Y (0.853 | 1-49)	C	1	V5_BLAST_0.9SELF0.4OUT-REDO4-Cluster_81501	V5_UCLUSTfixed_0.90-Cluster_95830	-	-	-	-
pacid=24119582 transcript=LOC_Os01g13000.1 locus=LOC_Os01g13000 ID=LOC_Os01g13000.1.MSUR7 annot-version=v7.0	Orysa_seq19144	F:GO:0046983	F:GO:0005515	Y (0.858 | 1-41)	C	1	V5_BLAST_0.9SELF0.4OUT-REDO4-Cluster_165625	V5_UCLUSTfixed_0.90-Cluster_97843	-	-	-	-
pacid=24119603 transcript=LOC_Os01g10020.1 locus=LOC_Os01g10020 ID=LOC_Os01g10020.1.MSUR7 annot-version=v7.0	Orysa_seq19162	P:GO:0008152; F:GO:0003824	F:GO:0003824;P:GO:0008152	Y (0.793 | 1-50)	C	1	V5_BLAST_0.9SELF0.4OUT-REDO4-Cluster_170120	V5_UCLUSTfixed_0.90-Cluster_95981	-	-	-	-
pacid=24119614 transcript=LOC_Os01g21820.1 locus=LOC_Os01g21820 ID=LOC_Os01g21820.1.MSUR7 annot-version=v7.0	Orysa_seq19171	P:GO:0006886; P:GO:0006605; F:GO:0005524; P:GO:0017038; C:GO:0016020	F:GO:0000166;C:GO:0016020;P:GO:0006810;P:GO:0044765	Y (0.987 | 1-62)	C	1	V5_BLAST_0.9SELF0.4OUT-REDO4-Cluster_170627	V5_UCLUSTfixed_0.90-Cluster_97564	-	-	-	-
pacid=24119643 transcript=LOC_Os01g68450.1 locus=LOC_Os01g68450 ID=LOC_Os01g68450.1.MSUR7 annot-version=v7.0	Orysa_seq19193		-	Y (0.997 | 1-36)	C	1	V5_BLAST_0.9SELF0.4OUT-REDO4-Cluster_163720	V5_UCLUSTfixed_0.90-Cluster_97176	-	-	-	-
pacid=24119652 transcript=LOC_Os01g62020.1 locus=LOC_Os01g62020 ID=LOC_Os01g62020.1.MSUR7 annot-version=v7.0	Orysa_seq19199	F:GO:0003824; F:GO:0050662; P:GO:0044237	F:GO:0003824;P:GO:0008152;F:GO:0005488;P:GO:0009987	Y (0.956 | 1-24)	C	1	V5_BLAST_0.9SELF0.4OUT-REDO4-Cluster_166195	V5_UCLUSTfixed_0.90-Cluster_99661	-	-	-	-
pacid=24119669 transcript=LOC_Os01g13570.1 locus=LOC_Os01g13570 ID=LOC_Os01g13570.1.MSUR7 annot-version=v7.0	Orysa_seq19214		-	Y (1.0 | 1-61)	C	1	V5_BLAST_0.9SELF0.4OUT-REDO4-Cluster_168627	V5_UCLUSTfixed_0.90-Cluster_97951	-	-	-	-
pacid=24119670 transcript=LOC_Os01g13570.2 locus=LOC_Os01g13570 ID=LOC_Os01g13570.2.MSUR7 annot-version=v7.0	Orysa_seq19215		-	Y (1.0 | 1-61)	C	1	V5_BLAST_0.9SELF0.4OUT-REDO4-Cluster_168627	V5_UCLUSTfixed_0.90-Cluster_97951	-	-	-	-
pacid=24119678 transcript=LOC_Os01g70230.1 locus=LOC_Os01g70230 ID=LOC_Os01g70230.1.MSUR7 annot-version=v7.0	Orysa_seq19222		-	Y (0.914 | 1-40)	C	1	V5_BLAST_0.9SELF0.4OUT-REDO4-Cluster_157047	V5_UCLUSTfixed_0.90-Cluster_84688	-	-	UniqueCluster_3308	X
pacid=24119680 transcript=LOC_Os01g59920.1 locus=LOC_Os01g59920 ID=LOC_Os01g59920.1.MSUR7 annot-version=v7.0	Orysa_seq19224	F:GO:0004124; P:GO:0006535	F:GO:0003824;P:GO:0009058;P:GO:0044763;P:GO:0044711;P:GO:0009987	Y (0.992 | 1-55)	C	1	V5_BLAST_0.9SELF0.4OUT-REDO4-Cluster_164167	V5_UCLUSTfixed_0.90-Cluster_101014	-	-	-	-
pacid=24119681 transcript=LOC_Os01g24090.1 locus=LOC_Os01g24090 ID=LOC_Os01g24090.1.MSUR7 annot-version=v7.0	Orysa_seq19225	F:GO:0005515	F:GO:0005515	Y (0.961 | 1-55)	C	1	V5_BLAST_0.9SELF0.4OUT-REDO4-Cluster_170034	V5_UCLUSTfixed_0.90-Cluster_96269	-	-	-	-
pacid=24119682 transcript=LOC_Os01g24090.2 locus=LOC_Os01g24090 ID=LOC_Os01g24090.2.MSUR7 annot-version=v7.0	Orysa_seq19226		-	Y (0.961 | 1-55)	C	1	V5_BLAST_0.9SELF0.4OUT-REDO4-Cluster_170034	V5_UCLUSTfixed_0.90-Cluster_96269	-	-	-	-
pacid=24119687 transcript=LOC_Os01g63220.1 locus=LOC_Os01g63220 ID=LOC_Os01g63220.1.MSUR7 annot-version=v7.0	Orysa_seq19231		-	Y (0.999 | 1-41)	C	1	V5_BLAST_0.9SELF0.4OUT-REDO4-Cluster_81503	V5_UCLUSTfixed_0.90-Cluster_84628	-	-	-	-
pacid=24119688 transcript=LOC_Os01g63220.2 locus=LOC_Os01g63220 ID=LOC_Os01g63220.2.MSUR7 annot-version=v7.0	Orysa_seq19232		-	Y (0.999 | 1-41)	C	1	V5_BLAST_0.9SELF0.4OUT-REDO4-Cluster_160796	V5_UCLUSTfixed_0.90-Cluster_84628	-	-	-	-
pacid=24119689 transcript=LOC_Os01g63220.3 locus=LOC_Os01g63220 ID=LOC_Os01g63220.3.MSUR7 annot-version=v7.0	Orysa_seq19233		-	Y (0.999 | 1-41)	C	1	V5_BLAST_0.9SELF0.4OUT-REDO4-Cluster_160796	V5_UCLUSTfixed_0.90-Cluster_84628	-	-	-	-
pacid=24119694 transcript=LOC_Os01g60200.1 locus=LOC_Os01g60200 ID=LOC_Os01g60200.1.MSUR7 annot-version=v7.0	Orysa_seq19238	F:GO:0005515	F:GO:0005515	Y (0.944 | 1-23)	C	1	V5_BLAST_0.9SELF0.4OUT-REDO4-Cluster_81504	V5_UCLUSTfixed_0.90-Cluster_97649	-	-	-	-
pacid=24119698 transcript=LOC_Os01g74250.1 locus=LOC_Os01g74250 ID=LOC_Os01g74250.1.MSUR7 annot-version=v7.0	Orysa_seq19240		-	Y (0.997 | 1-33)	C	1	V5_BLAST_0.9SELF0.4OUT-REDO4-Cluster_155564	V5_UCLUSTfixed_0.90-Cluster_90946	-	-	-	-
pacid=24119708 transcript=LOC_Os01g34080.1 locus=LOC_Os01g34080 ID=LOC_Os01g34080.1.MSUR7 annot-version=v7.0	Orysa_seq19248	F:GO:0005515	F:GO:0005515	Y (0.987 | 1-29)	C	1	V5_BLAST_0.9SELF0.4OUT-REDO4-Cluster_170637	V5_UCLUSTfixed_0.90-Cluster_95803	-	-	-	-
pacid=24119729 transcript=LOC_Os01g31110.1 locus=LOC_Os01g31110 ID=LOC_Os01g31110.1.MSUR7 annot-version=v7.0	Orysa_seq19261	F:GO:0003723	F:GO:0003723	Y (0.997 | 1-62)	C	1	V5_BLAST_0.9SELF0.4OUT-REDO4-Cluster_162576	V5_UCLUSTfixed_0.90-Cluster_95990	-	-	-	-
pacid=24119828 transcript=LOC_Os01g19740.1 locus=LOC_Os01g19740 ID=LOC_Os01g19740.1.MSUR7 annot-version=v7.0	Orysa_seq19341		-	Y (0.994 | 1-24)	C	1	V5_BLAST_0.9SELF0.4OUT-REDO4-Cluster_163205	V5_UCLUSTfixed_0.90-Cluster_90215	-	-	-	-
pacid=24119844 transcript=LOC_Os01g60650.1 locus=LOC_Os01g60650 ID=LOC_Os01g60650.1.MSUR7 annot-version=v7.0	Orysa_seq19356	C:GO:0016020	C:GO:0016020	Y (0.997 | 1-51)	C	1	V5_BLAST_0.9SELF0.4OUT-REDO4-Cluster_164204	V5_UCLUSTfixed_0.90-Cluster_84755	-	-	-	-
pacid=24119850 transcript=LOC_Os01g41710.1 locus=LOC_Os01g41710 ID=LOC_Os01g41710.1.MSUR7 annot-version=v7.0	Orysa_seq19361	C:GO:0016020; P:GO:0009765	P:GO:0006091;C:GO:0016020;P:GO:0015979	Y (0.992 | 1-33)	C	1	V5_BLAST_0.9SELF0.4OUT-REDO4-Cluster_164068	V5_UCLUSTfixed_0.90-Cluster_97916	-	-	-	-
pacid=24119871 transcript=LOC_Os01g53800.1 locus=LOC_Os01g53800 ID=LOC_Os01g53800.1.MSUR7 annot-version=v7.0	Orysa_seq19376	F:GO:0008233; P:GO:0006508	P:GO:0019538;F:GO:0016787	Y (0.996 | 1-34)	C	1	V5_BLAST_0.9SELF0.4OUT-REDO4-Cluster_170818	V5_UCLUSTfixed_0.90-Cluster_90507	-	-	-	-
pacid=24119873 transcript=LOC_Os01g22920.1 locus=LOC_Os01g22920 ID=LOC_Os01g22920.1.MSUR7 annot-version=v7.0	Orysa_seq19378		-	Y (0.796 | 1-55)	C	1	V5_BLAST_0.9SELF0.4OUT-REDO4-Cluster_143033	V5_UCLUSTfixed_0.90-Cluster_62376	-	-	-	-
pacid=24119879 transcript=LOC_Os01g45274.1 locus=LOC_Os01g45274 ID=LOC_Os01g45274.1.MSUR7 annot-version=v7.0	Orysa_seq19383	F:GO:0008270; F:GO:0004089; P:GO:0015976	P:GO:0008150;F:GO:0003824;F:GO:0005488;P:GO:0044699	Y (0.993 | 1-58)	C	1	V5_BLAST_0.9SELF0.4OUT-REDO4-Cluster_168537	V5_UCLUSTfixed_0.90-Cluster_101453	-	-	-	-
pacid=24119884 transcript=LOC_Os01g25530.1 locus=LOC_Os01g25530 ID=LOC_Os01g25530.1.MSUR7 annot-version=v7.0	Orysa_seq19388	F:GO:0005515	F:GO:0005515	Y (0.989 | 1-22)	C	1	V5_BLAST_0.9SELF0.4OUT-REDO4-Cluster_152098	V5_UCLUSTfixed_0.90-Cluster_87536	-	-	UniqueCluster_2080	X
pacid=24119892 transcript=LOC_Os01g56400.1 locus=LOC_Os01g56400 ID=LOC_Os01g56400.1.MSUR7 annot-version=v7.0	Orysa_seq19394	F:GO:0016887; F:GO:0017111; F:GO:0000166; F:GO:0005524	F:GO:0000166;F:GO:0016787	Y (0.997 | 1-41)	C	1	V5_BLAST_0.9SELF0.4OUT-REDO4-Cluster_163761	V5_UCLUSTfixed_0.90-Cluster_97220	-	-	-	-
pacid=24119908 transcript=LOC_Os01g07490.1 locus=LOC_Os01g07490 ID=LOC_Os01g07490.1.MSUR7 annot-version=v7.0	Orysa_seq19406		-	Y (0.888 | 1-41)	C	1	V5_BLAST_0.9SELF0.4OUT-REDO4-Cluster_170041	V5_UCLUSTfixed_0.90-Cluster_101118	-	-	-	-
pacid=24119939 transcript=LOC_Os01g61840.1 locus=LOC_Os01g61840 ID=LOC_Os01g61840.1.MSUR7 annot-version=v7.0	Orysa_seq19431		-	Y (0.996 | 1-26)	C	1	V5_BLAST_0.9SELF0.4OUT-REDO4-Cluster_166968	V5_UCLUSTfixed_0.90-Cluster_60865	-	-	-	-
pacid=24119955 transcript=LOC_Os01g01790.1 locus=LOC_Os01g01790 ID=LOC_Os01g01790.1.MSUR7 annot-version=v7.0	Orysa_seq19442		-	Y (0.996 | 1-39)	C	1	V5_BLAST_0.9SELF0.4OUT-REDO4-Cluster_169857	V5_UCLUSTfixed_0.90-Cluster_101451	-	-	-	-
pacid=24119956 transcript=LOC_Os01g01790.2 locus=LOC_Os01g01790 ID=LOC_Os01g01790.2.MSUR7 annot-version=v7.0	Orysa_seq19443		-	Y (0.996 | 1-39)	C	1	V5_BLAST_0.9SELF0.4OUT-REDO4-Cluster_169857	V5_UCLUSTfixed_0.90-Cluster_101451	-	-	-	-
pacid=24119958 transcript=LOC_Os01g58790.1 locus=LOC_Os01g58790 ID=LOC_Os01g58790.1.MSUR7 annot-version=v7.0	Orysa_seq19445	P:GO:0016114; F:GO:0050515; F:GO:0005524	F:GO:0000166;P:GO:0006629;P:GO:0009058;P:GO:0044711;F:GO:0016301	Y (0.999 | 1-45)	C	1	V5_BLAST_0.9SELF0.4OUT-REDO4-Cluster_163980	V5_UCLUSTfixed_0.90-Cluster_97459	-	-	-	-
pacid=24119959 transcript=LOC_Os01g58790.2 locus=LOC_Os01g58790 ID=LOC_Os01g58790.2.MSUR7 annot-version=v7.0	Orysa_seq19446	F:GO:0005524; P:GO:0016114; F:GO:0050515	F:GO:0000166;P:GO:0006629;P:GO:0009058;P:GO:0044711;F:GO:0016301	Y (0.999 | 1-45)	C	1	V5_BLAST_0.9SELF0.4OUT-REDO4-Cluster_163980	V5_UCLUSTfixed_0.90-Cluster_97459	-	-	-	-
pacid=24119990 transcript=LOC_Os01g74146.1 locus=LOC_Os01g74146 ID=LOC_Os01g74146.1.MSUR7 annot-version=v7.0	Orysa_seq19469	F:GO:0005515	F:GO:0005515	Y (0.913 | 1-27)	C	1	V5_BLAST_0.9SELF0.4OUT-REDO4-Cluster_162757	V5_UCLUSTfixed_0.90-Cluster_96945	-	-	-	-
pacid=24120019 transcript=LOC_Os01g70450.1 locus=LOC_Os01g70450 ID=LOC_Os01g70450.1.MSUR7 annot-version=v7.0	Orysa_seq19496		-	Y (0.853 | 1-61)	C	1	V5_BLAST_0.9SELF0.4OUT-REDO4-Cluster_81507	V5_UCLUSTfixed_0.90-Cluster_61954	-	-	-	-
pacid=24120041 transcript=LOC_Os01g73234.1 locus=LOC_Os01g73234 ID=LOC_Os01g73234.1.MSUR7 annot-version=v7.0	Orysa_seq19514	P:GO:0045454; F:GO:0015035; P:GO:0006662	P:GO:0019725;F:GO:0003824;P:GO:0008152;P:GO:0044710	Y (0.995 | 1-61)	C	1	V5_BLAST_0.9SELF0.4OUT-REDO4-Cluster_163325	V5_UCLUSTfixed_0.90-Cluster_96758	-	-	-	-
pacid=24120042 transcript=LOC_Os01g73234.2 locus=LOC_Os01g73234 ID=LOC_Os01g73234.2.MSUR7 annot-version=v7.0	Orysa_seq19515	P:GO:0045454; F:GO:0015035; P:GO:0006662	P:GO:0019725;F:GO:0003824;P:GO:0008152;P:GO:0044710	Y (0.995 | 1-61)	C	1	V5_BLAST_0.9SELF0.4OUT-REDO4-Cluster_163325	V5_UCLUSTfixed_0.90-Cluster_96758	-	-	-	-
pacid=24120048 transcript=LOC_Os01g29104.1 locus=LOC_Os01g29104 ID=LOC_Os01g29104.1.MSUR7 annot-version=v7.0	Orysa_seq19520		-	Y (0.987 | 1-32)	C	1	V5_BLAST_0.9SELF0.4OUT-REDO4-Cluster_81508	V5_UCLUSTfixed_0.90-Cluster_61264	-	-	-	-
pacid=24120080 transcript=LOC_Os01g61440.1 locus=LOC_Os01g61440 ID=LOC_Os01g61440.1.MSUR7 annot-version=v7.0	Orysa_seq19548		-	Y (0.937 | 1-92)	C	1	V5_BLAST_0.9SELF0.4OUT-REDO4-Cluster_149741	V5_UCLUSTfixed_0.90-Cluster_84605	-	-	-	-
pacid=24120136 transcript=LOC_Os01g71624.1 locus=LOC_Os01g71624 ID=LOC_Os01g71624.1.MSUR7 annot-version=v7.0	Orysa_seq19596		-	Y (0.902 | 1-69)	C	1	V5_BLAST_0.9SELF0.4OUT-REDO4-Cluster_81510	V5_UCLUSTfixed_0.90-Cluster_60867	-	-	-	-
pacid=24120137 transcript=LOC_Os01g71624.2 locus=LOC_Os01g71624 ID=LOC_Os01g71624.2.MSUR7 annot-version=v7.0	Orysa_seq19597		-	Y (0.902 | 1-69)	C	1	V5_BLAST_0.9SELF0.4OUT-REDO4-Cluster_81511	V5_UCLUSTfixed_0.90-Cluster_60867	-	-	-	-
pacid=24120138 transcript=LOC_Os01g71624.3 locus=LOC_Os01g71624 ID=LOC_Os01g71624.3.MSUR7 annot-version=v7.0	Orysa_seq19598		-	Y (0.902 | 1-69)	C	1	V5_BLAST_0.9SELF0.4OUT-REDO4-Cluster_81511	V5_UCLUSTfixed_0.90-Cluster_60867	-	-	-	-
pacid=24120139 transcript=LOC_Os01g71624.4 locus=LOC_Os01g71624 ID=LOC_Os01g71624.4.MSUR7 annot-version=v7.0	Orysa_seq19599		-	Y (0.902 | 1-69)	C	1	V5_BLAST_0.9SELF0.4OUT-REDO4-Cluster_81511	V5_UCLUSTfixed_0.90-Cluster_60867	-	-	-	-
pacid=24120140 transcript=LOC_Os01g71624.5 locus=LOC_Os01g71624 ID=LOC_Os01g71624.5.MSUR7 annot-version=v7.0	Orysa_seq19600		-	Y (0.902 | 1-69)	C	1	V5_BLAST_0.9SELF0.4OUT-REDO4-Cluster_81511	V5_UCLUSTfixed_0.90-Cluster_60867	-	-	-	-
pacid=24120150 transcript=LOC_Os01g37510.1 locus=LOC_Os01g37510 ID=LOC_Os01g37510.1.MSUR7 annot-version=v7.0	Orysa_seq19610	F:GO:0042586; F:GO:0005506	F:GO:0005488;F:GO:0016787	Y (0.976 | 1-46)	C	1	V5_BLAST_0.9SELF0.4OUT-REDO4-Cluster_164373	V5_UCLUSTfixed_0.90-Cluster_97857	-	-	-	-
pacid=24120167 transcript=LOC_Os01g56890.1 locus=LOC_Os01g56890 ID=LOC_Os01g56890.1.MSUR7 annot-version=v7.0	Orysa_seq19624		-	Y (0.979 | 1-72)	C	1	V5_BLAST_0.9SELF0.4OUT-REDO4-Cluster_166701	V5_UCLUSTfixed_0.90-Cluster_84569	-	-	-	-
pacid=24120168 transcript=LOC_Os01g56890.2 locus=LOC_Os01g56890 ID=LOC_Os01g56890.2.MSUR7 annot-version=v7.0	Orysa_seq19625		-	Y (0.979 | 1-72)	C	1	V5_BLAST_0.9SELF0.4OUT-REDO4-Cluster_166701	V5_UCLUSTfixed_0.90-Cluster_84569	-	-	-	-
pacid=24120169 transcript=LOC_Os01g56890.3 locus=LOC_Os01g56890 ID=LOC_Os01g56890.3.MSUR7 annot-version=v7.0	Orysa_seq19626		-	Y (0.979 | 1-72)	C	1	V5_BLAST_0.9SELF0.4OUT-REDO4-Cluster_81512	V5_UCLUSTfixed_0.90-Cluster_84569	-	-	-	-
pacid=24120171 transcript=LOC_Os01g56960.1 locus=LOC_Os01g56960 ID=LOC_Os01g56960.1.MSUR7 annot-version=v7.0	Orysa_seq19628	F:GO:0003993	F:GO:0016787	Y (0.725 | 1-69)	C	1	V5_BLAST_0.9SELF0.4OUT-REDO4-Cluster_169106	V5_UCLUSTfixed_0.90-Cluster_101140	-	UniqueCluster_921	-	X
pacid=24120175 transcript=LOC_Os01g28790.1 locus=LOC_Os01g28790 ID=LOC_Os01g28790.1.MSUR7 annot-version=v7.0	Orysa_seq19632		-	Y (0.98 | 1-23)	C	1	V5_BLAST_0.9SELF0.4OUT-REDO4-Cluster_163799	V5_UCLUSTfixed_0.90-Cluster_65161	-	-	-	-
pacid=24120178 transcript=LOC_Os01g12570.1 locus=LOC_Os01g12570 ID=LOC_Os01g12570.1.MSUR7 annot-version=v7.0	Orysa_seq19635	P:GO:0015940; F:GO:0003824; F:GO:0003864	P:GO:0009058;P:GO:0044763;P:GO:0044711;F:GO:0016740;P:GO:0009987	Y (0.962 | 1-50)	C	1	V5_BLAST_0.9SELF0.4OUT-REDO4-Cluster_165304	V5_UCLUSTfixed_0.90-Cluster_98720	-	-	-	-
pacid=24120186 transcript=LOC_Os01g74200.1 locus=LOC_Os01g74200 ID=LOC_Os01g74200.1.MSUR7 annot-version=v7.0	Orysa_seq19642	F:GO:0004674; F:GO:0005524; P:GO:0006468; F:GO:0004713; F:GO:0004672	F:GO:0000166;P:GO:0006464;F:GO:0016301	Y (0.867 | 1-66)	C	1	V5_BLAST_0.9SELF0.4OUT-REDO4-Cluster_170299	V5_UCLUSTfixed_0.90-Cluster_102932	-	-	-	-
pacid=24120211 transcript=LOC_Os01g13700.1 locus=LOC_Os01g13700 ID=LOC_Os01g13700.1.MSUR7 annot-version=v7.0	Orysa_seq19665		-	Y (0.758 | 1-59)	C	1	V5_BLAST_0.9SELF0.4OUT-REDO4-Cluster_170087	V5_UCLUSTfixed_0.90-Cluster_95902	-	-	-	-
pacid=24120237 transcript=LOC_Os01g42130.1 locus=LOC_Os01g42130 ID=LOC_Os01g42130.1.MSUR7 annot-version=v7.0	Orysa_seq19685		-	Y (0.998 | 1-26)	C	1	V5_BLAST_0.9SELF0.4OUT-REDO4-Cluster_168842	V5_UCLUSTfixed_0.90-Cluster_86507	-	-	-	-
pacid=24120254 transcript=LOC_Os01g16310.1 locus=LOC_Os01g16310 ID=LOC_Os01g16310.1.MSUR7 annot-version=v7.0	Orysa_seq19700	F:GO:0004553; P:GO:0005975	P:GO:0005975;F:GO:0016787	Y (0.903 | 1-41)	C	1	V5_BLAST_0.9SELF0.4OUT-REDO4-Cluster_164294	V5_UCLUSTfixed_0.90-Cluster_97773	-	-	-	-
pacid=24120329 transcript=LOC_Os01g07530.1 locus=LOC_Os01g07530 ID=LOC_Os01g07530.1.MSUR7 annot-version=v7.0	Orysa_seq19760	F:GO:0003824	F:GO:0003824	Y (0.972 | 1-31)	C	1	V5_BLAST_0.9SELF0.4OUT-REDO4-Cluster_157268	V5_UCLUSTfixed_0.90-Cluster_97557	-	-	-	-
pacid=24120407 transcript=LOC_Os01g73040.1 locus=LOC_Os01g73040 ID=LOC_Os01g73040.1.MSUR7 annot-version=v7.0	Orysa_seq19820	F:GO:0003824; F:GO:0030554; F:GO:0005515	F:GO:0000166;F:GO:0005515;F:GO:0003824	Y (0.996 | 1-22)	C	1	V5_BLAST_0.9SELF0.4OUT-REDO4-Cluster_164142	V5_UCLUSTfixed_0.90-Cluster_97629	-	-	-	-
pacid=24120411 transcript=LOC_Os01g61630.1 locus=LOC_Os01g61630 ID=LOC_Os01g61630.1.MSUR7 annot-version=v7.0	Orysa_seq19824	F:GO:0005515	F:GO:0005515	Y (0.996 | 1-52)	C	1	V5_BLAST_0.9SELF0.4OUT-REDO4-Cluster_162958	V5_UCLUSTfixed_0.90-Cluster_96384	-	-	-	-
pacid=24120423 transcript=LOC_Os01g50830.1 locus=LOC_Os01g50830 ID=LOC_Os01g50830.1.MSUR7 annot-version=v7.0	Orysa_seq19835		-	Y (0.996 | 1-29)	C	1	V5_BLAST_0.9SELF0.4OUT-REDO4-Cluster_165258	V5_UCLUSTfixed_0.90-Cluster_96612	-	-	-	-
pacid=24120425 transcript=LOC_Os01g16290.1 locus=LOC_Os01g16290 ID=LOC_Os01g16290.1.MSUR7 annot-version=v7.0	Orysa_seq19837	F:GO:0005524; P:GO:0006265; F:GO:0003918; C:GO:0005694; F:GO:0003677	F:GO:0000166;F:GO:0003677;P:GO:0016043;P:GO:0006259;C:GO:0005622;F:GO:0016787	Y (0.851 | 1-32)	C	1	V5_BLAST_0.9SELF0.4OUT-REDO4-Cluster_166705	V5_UCLUSTfixed_0.90-Cluster_100000	-	-	-	-
pacid=24120426 transcript=LOC_Os01g16290.2 locus=LOC_Os01g16290 ID=LOC_Os01g16290.2.MSUR7 annot-version=v7.0	Orysa_seq19838	F:GO:0005524; F:GO:0003677; F:GO:0003918; P:GO:0006265	F:GO:0000166;F:GO:0003677;P:GO:0016043;P:GO:0006259;F:GO:0016787	Y (0.851 | 1-32)	C	1	V5_BLAST_0.9SELF0.4OUT-REDO4-Cluster_166705	V5_UCLUSTfixed_0.90-Cluster_100000	-	-	-	-
pacid=24120462 transcript=LOC_Os01g44050.1 locus=LOC_Os01g44050 ID=LOC_Os01g44050.1.MSUR7 annot-version=v7.0	Orysa_seq19866	P:GO:0008152; P:GO:0055114; F:GO:0008168; F:GO:0043115; P:GO:0006779	P:GO:0009058;F:GO:0016740;P:GO:0009987	Y (0.985 | 1-22)	C	1	V5_BLAST_0.9SELF0.4OUT-REDO4-Cluster_162819	V5_UCLUSTfixed_0.90-Cluster_96242	-	-	-	-
pacid=24120487 transcript=LOC_Os01g73420.1 locus=LOC_Os01g73420 ID=LOC_Os01g73420.1.MSUR7 annot-version=v7.0	Orysa_seq19888		-	Y (0.772 | 1-25)	C	1	V5_BLAST_0.9SELF0.4OUT-REDO4-Cluster_157637	V5_UCLUSTfixed_0.90-Cluster_92383	-	-	-	-
pacid=24120489 transcript=LOC_Os01g68330.1 locus=LOC_Os01g68330 ID=LOC_Os01g68330.1.MSUR7 annot-version=v7.0	Orysa_seq19889	F:GO:0000166; F:GO:0005524; F:GO:0017111; P:GO:0006810; P:GO:0055085; F:GO:0042626; F:GO:0016887; C:GO:0016021	F:GO:0000166;C:GO:0016020;P:GO:0006810;F:GO:0005215;F:GO:0016787	Y (0.998 | 1-51)	C	1	V5_BLAST_0.9SELF0.4OUT-REDO4-Cluster_170785	V5_UCLUSTfixed_0.90-Cluster_103335	-	-	-	-
pacid=24120495 transcript=LOC_Os01g42070.1 locus=LOC_Os01g42070 ID=LOC_Os01g42070.1.MSUR7 annot-version=v7.0	Orysa_seq19895	F:GO:0008017; F:GO:0003777; F:GO:0005524; P:GO:0007018	F:GO:0000166;F:GO:0005515;P:GO:0044763;P:GO:0009987;F:GO:0003774	Y (0.865 | 1-22)	C	1	V5_BLAST_0.9SELF0.4OUT-REDO4-Cluster_160387	V5_UCLUSTfixed_0.90-Cluster_91925	-	-	UniqueCluster_1071	X
pacid=24120525 transcript=LOC_Os01g04630.1 locus=LOC_Os01g04630 ID=LOC_Os01g04630.1.MSUR7 annot-version=v7.0	Orysa_seq19921	F:GO:0003824; P:GO:0008152	F:GO:0003824;P:GO:0008152	Y (0.995 | 1-38)	C	1	V5_BLAST_0.9SELF0.4OUT-REDO4-Cluster_164194	V5_UCLUSTfixed_0.90-Cluster_91903	-	-	-	-
pacid=24120533 transcript=LOC_Os01g31680.1 locus=LOC_Os01g31680 ID=LOC_Os01g31680.1.MSUR7 annot-version=v7.0	Orysa_seq19927	C:GO:0016021	C:GO:0016020	Y (0.96 | 1-42)	C	1	V5_BLAST_0.9SELF0.4OUT-REDO4-Cluster_162383	V5_UCLUSTfixed_0.90-Cluster_95796	-	-	-	-
pacid=24120534 transcript=LOC_Os01g31680.2 locus=LOC_Os01g31680 ID=LOC_Os01g31680.2.MSUR7 annot-version=v7.0	Orysa_seq19928	C:GO:0016021	C:GO:0016020	Y (0.96 | 1-42)	C	1	V5_BLAST_0.9SELF0.4OUT-REDO4-Cluster_162383	V5_UCLUSTfixed_0.90-Cluster_95796	-	-	-	-
pacid=24120621 transcript=LOC_Os01g69120.1 locus=LOC_Os01g69120 ID=LOC_Os01g69120.1.MSUR7 annot-version=v7.0	Orysa_seq19993	F:GO:0008168	F:GO:0016740	Y (0.933 | 1-34)	C	1	V5_BLAST_0.9SELF0.4OUT-REDO4-Cluster_167003	V5_UCLUSTfixed_0.90-Cluster_98591	-	-	-	-
pacid=24120622 transcript=LOC_Os01g69120.2 locus=LOC_Os01g69120 ID=LOC_Os01g69120.2.MSUR7 annot-version=v7.0	Orysa_seq19994	F:GO:0008168	F:GO:0016740	Y (0.933 | 1-34)	C	1	V5_BLAST_0.9SELF0.4OUT-REDO4-Cluster_167003	V5_UCLUSTfixed_0.90-Cluster_98591	-	-	-	-
pacid=24120623 transcript=LOC_Os01g69120.3 locus=LOC_Os01g69120 ID=LOC_Os01g69120.3.MSUR7 annot-version=v7.0	Orysa_seq19995	F:GO:0008168	F:GO:0016740	Y (0.933 | 1-34)	C	1	V5_BLAST_0.9SELF0.4OUT-REDO4-Cluster_167003	V5_UCLUSTfixed_0.90-Cluster_98591	-	-	-	-
pacid=24120638 transcript=LOC_Os01g17150.1 locus=LOC_Os01g17150 ID=LOC_Os01g17150.1.MSUR7 annot-version=v7.0	Orysa_seq20006		-	Y (1.0 | 1-51)	C	1	V5_BLAST_0.9SELF0.4OUT-REDO4-Cluster_164209	V5_UCLUSTfixed_0.90-Cluster_85231	-	-	-	-
pacid=24120655 transcript=LOC_Os01g57050.2 locus=LOC_Os01g57050 ID=LOC_Os01g57050.2.MSUR7 annot-version=v7.0	Orysa_seq20021		-	Y (0.82 | 1-52)	C	1	V5_BLAST_0.9SELF0.4OUT-REDO4-Cluster_166235	V5_UCLUSTfixed_0.90-Cluster_99541	-	-	UniqueCluster_679	X
pacid=24120663 transcript=LOC_Os01g07090.1 locus=LOC_Os01g07090 ID=LOC_Os01g07090.1.MSUR7 annot-version=v7.0	Orysa_seq20026	F:GO:0003824	F:GO:0003824	Y (0.994 | 1-37)	C	1	V5_BLAST_0.9SELF0.4OUT-REDO4-Cluster_163954	V5_UCLUSTfixed_0.90-Cluster_97431	-	-	-	-
pacid=24120668 transcript=LOC_Os01g08710.1 locus=LOC_Os01g08710 ID=LOC_Os01g08710.1.MSUR7 annot-version=v7.0	Orysa_seq20031	F:GO:0043565; P:GO:0006355; F:GO:0003700	F:GO:0003677;F:GO:0003700;P:GO:0009058;P:GO:0006139	Y (0.901 | 1-23)	C	1	V5_BLAST_0.9SELF0.4OUT-REDO4-Cluster_81518	V5_UCLUSTfixed_0.90-Cluster_94503	-	-	-	-
pacid=24120696 transcript=LOC_Os01g57630.1 locus=LOC_Os01g57630 ID=LOC_Os01g57630.1.MSUR7 annot-version=v7.0	Orysa_seq20053	F:GO:0005515	F:GO:0005515	Y (0.83 | 1-34)	C	1	V5_BLAST_0.9SELF0.4OUT-REDO4-Cluster_81519	V5_UCLUSTfixed_0.90-Cluster_87617	-	-	-	-
pacid=24120697 transcript=LOC_Os01g57630.2 locus=LOC_Os01g57630 ID=LOC_Os01g57630.2.MSUR7 annot-version=v7.0	Orysa_seq20054	F:GO:0005515	F:GO:0005515	Y (0.83 | 1-34)	C	1	V5_BLAST_0.9SELF0.4OUT-REDO4-Cluster_166956	V5_UCLUSTfixed_0.90-Cluster_87617	-	-	-	-
pacid=24120698 transcript=LOC_Os01g57630.3 locus=LOC_Os01g57630 ID=LOC_Os01g57630.3.MSUR7 annot-version=v7.0	Orysa_seq20055	F:GO:0005515	F:GO:0005515	Y (0.83 | 1-34)	C	1	V5_BLAST_0.9SELF0.4OUT-REDO4-Cluster_166956	V5_UCLUSTfixed_0.90-Cluster_87617	-	-	-	-
pacid=24120705 transcript=LOC_Os01g05060.1 locus=LOC_Os01g05060 ID=LOC_Os01g05060.1.MSUR7 annot-version=v7.0	Orysa_seq20061	C:GO:0005759	C:GO:0005739	Y (0.929 | 1-71)	C	1	V5_BLAST_0.9SELF0.4OUT-REDO4-Cluster_169517	V5_UCLUSTfixed_0.90-Cluster_84711	-	-	-	-
pacid=24120745 transcript=LOC_Os01g37470.1 locus=LOC_Os01g37470 ID=LOC_Os01g37470.1.MSUR7 annot-version=v7.0	Orysa_seq20092	P:GO:0008152; P:GO:0006807; F:GO:0036361; F:GO:0016855	F:GO:0003824;P:GO:0008152	Y (0.996 | 1-37)	C	1	V5_BLAST_0.9SELF0.4OUT-REDO4-Cluster_170821	V5_UCLUSTfixed_0.90-Cluster_86441	-	-	-	-
pacid=24120754 transcript=LOC_Os01g73450.1 locus=LOC_Os01g73450 ID=LOC_Os01g73450.1.MSUR7 annot-version=v7.0	Orysa_seq20098	C:GO:0005737; P:GO:0006221; F:GO:0033862	C:GO:0005737;P:GO:0009058;P:GO:0044711;P:GO:0006139;F:GO:0016301	Y (0.998 | 1-61)	C	1	V5_BLAST_0.9SELF0.4OUT-REDO4-Cluster_163754	V5_UCLUSTfixed_0.90-Cluster_97214	-	-	-	-
pacid=24120781 transcript=LOC_Os01g48690.1 locus=LOC_Os01g48690 ID=LOC_Os01g48690.1.MSUR7 annot-version=v7.0	Orysa_seq20122	C:GO:0005622; F:GO:0003723; C:GO:0005840; F:GO:0003735; P:GO:0006412	F:GO:0003723;F:GO:0005198;C:GO:0005840;P:GO:0006412	Y (0.998 | 1-40)	C	1	V5_BLAST_0.9SELF0.4OUT-REDO4-Cluster_163395	V5_UCLUSTfixed_0.90-Cluster_84696	-	-	-	-
pacid=24120782 transcript=LOC_Os01g48690.2 locus=LOC_Os01g48690 ID=LOC_Os01g48690.2.MSUR7 annot-version=v7.0	Orysa_seq20123	F:GO:0003735; F:GO:0003723; C:GO:0005622; C:GO:0005840; P:GO:0006412	F:GO:0003723;F:GO:0005198;C:GO:0005840;P:GO:0006412	Y (0.77 | 1-31)	C	1	V5_BLAST_0.9SELF0.4OUT-REDO4-Cluster_163395	V5_UCLUSTfixed_0.90-Cluster_84696	-	-	-	-
pacid=24120825 transcript=LOC_Os01g66170.1 locus=LOC_Os01g66170 ID=LOC_Os01g66170.1.MSUR7 annot-version=v7.0	Orysa_seq20156		-	Y (0.909 | 1-38)	C	1	V5_BLAST_0.9SELF0.4OUT-REDO4-Cluster_163368	V5_UCLUSTfixed_0.90-Cluster_96790	-	-	-	-
pacid=24120867 transcript=LOC_Os01g14410.1 locus=LOC_Os01g14410 ID=LOC_Os01g14410.1.MSUR7 annot-version=v7.0	Orysa_seq20191		-	Y (0.977 | 1-48)	C	1	V5_BLAST_0.9SELF0.4OUT-REDO4-Cluster_163817	V5_UCLUSTfixed_0.90-Cluster_68040	-	-	-	-
pacid=24120872 transcript=LOC_Os01g48990.1 locus=LOC_Os01g48990 ID=LOC_Os01g48990.1.MSUR7 annot-version=v7.0	Orysa_seq20195		-	Y (0.97 | 1-53)	C	1	V5_BLAST_0.9SELF0.4OUT-REDO4-Cluster_161196	V5_UCLUSTfixed_0.90-Cluster_95142	-	-	-	-
pacid=24120874 transcript=LOC_Os01g22510.1 locus=LOC_Os01g22510 ID=LOC_Os01g22510.1.MSUR7 annot-version=v7.0	Orysa_seq20197		-	Y (0.941 | 1-82)	C	1	V5_BLAST_0.9SELF0.4OUT-REDO4-Cluster_164067	V5_UCLUSTfixed_0.90-Cluster_97560	-	-	-	-
pacid=24120904 transcript=LOC_Os01g61380.1 locus=LOC_Os01g61380 ID=LOC_Os01g61380.1.MSUR7 annot-version=v7.0	Orysa_seq20220	F:GO:0030060; P:GO:0006108; F:GO:0016616; P:GO:0055114; F:GO:0016491; F:GO:0003824; F:GO:0016615; P:GO:0005975	P:GO:0005975;F:GO:0003824;P:GO:0044763;P:GO:0009987	Y (0.998 | 1-61)	C	1	V5_BLAST_0.9SELF0.4OUT-REDO4-Cluster_166446	V5_UCLUSTfixed_0.90-Cluster_99320	-	-	-	-
pacid=24120908 transcript=LOC_Os01g72710.1 locus=LOC_Os01g72710 ID=LOC_Os01g72710.1.MSUR7 annot-version=v7.0	Orysa_seq20224		-	Y (0.998 | 1-51)	C	1	V5_BLAST_0.9SELF0.4OUT-REDO4-Cluster_163915	V5_UCLUSTfixed_0.90-Cluster_97386	-	-	-	-
pacid=24120930 transcript=LOC_Os01g54420.1 locus=LOC_Os01g54420 ID=LOC_Os01g54420.1.MSUR7 annot-version=v7.0	Orysa_seq20245	F:GO:0005525; F:GO:0003924	F:GO:0000166;F:GO:0016787	Y (0.885 | 1-41)	C	1	V5_BLAST_0.9SELF0.4OUT-REDO4-Cluster_168881	V5_UCLUSTfixed_0.90-Cluster_101730	-	-	-	-
pacid=24120956 transcript=LOC_Os01g05800.1 locus=LOC_Os01g05800 ID=LOC_Os01g05800.1.MSUR7 annot-version=v7.0	Orysa_seq20270	C:GO:0016021; P:GO:0051205	C:GO:0016020;P:GO:0016043	Y (0.974 | 1-48)	C	1	V5_BLAST_0.9SELF0.4OUT-REDO4-Cluster_169046	V5_UCLUSTfixed_0.90-Cluster_98074	-	-	-	-
pacid=24120957 transcript=LOC_Os01g05800.2 locus=LOC_Os01g05800 ID=LOC_Os01g05800.2.MSUR7 annot-version=v7.0	Orysa_seq20271	P:GO:0051205; C:GO:0016021	C:GO:0016020;P:GO:0016043	Y (0.974 | 1-48)	C	1	V5_BLAST_0.9SELF0.4OUT-REDO4-Cluster_169046	V5_UCLUSTfixed_0.90-Cluster_98074	-	-	-	-
pacid=24121004 transcript=LOC_Os01g65260.1 locus=LOC_Os01g65260 ID=LOC_Os01g65260.1.MSUR7 annot-version=v7.0	Orysa_seq20312	P:GO:0009113; F:GO:0004044; P:GO:0008152; P:GO:0009116	P:GO:0009058;P:GO:0044711;F:GO:0016740;P:GO:0006139	Y (0.909 | 1-52)	C	1	V5_BLAST_0.9SELF0.4OUT-REDO4-Cluster_169868	V5_UCLUSTfixed_0.90-Cluster_96995	-	-	-	-
pacid=24121078 transcript=LOC_Os01g34450.1 locus=LOC_Os01g34450 ID=LOC_Os01g34450.1.MSUR7 annot-version=v7.0	Orysa_seq20369	P:GO:0009094; F:GO:0004664	F:GO:0003824;P:GO:0009058;P:GO:0044763;P:GO:0044711;P:GO:0009987	Y (0.874 | 1-82)	C	1	V5_BLAST_0.9SELF0.4OUT-REDO4-Cluster_81522	V5_UCLUSTfixed_0.90-Cluster_61482	-	-	-	-
pacid=24121081 transcript=LOC_Os01g50849.3 locus=LOC_Os01g50849 ID=LOC_Os01g50849.3.MSUR7 annot-version=v7.0	Orysa_seq20371		-	Y (0.871 | 1-38)	C	1	V5_BLAST_0.9SELF0.4OUT-REDO4-Cluster_81523	V5_UCLUSTfixed_0.90-Cluster_60930	-	-	-	-
pacid=24121082 transcript=LOC_Os01g50849.1 locus=LOC_Os01g50849 ID=LOC_Os01g50849.1.MSUR7 annot-version=v7.0	Orysa_seq20372		-	Y (0.871 | 1-38)	C	1	V5_BLAST_0.9SELF0.4OUT-REDO4-Cluster_81721	V5_UCLUSTfixed_0.90-Cluster_60930	-	-	-	-
pacid=24121083 transcript=LOC_Os01g50849.2 locus=LOC_Os01g50849 ID=LOC_Os01g50849.2.MSUR7 annot-version=v7.0	Orysa_seq20373		-	Y (0.871 | 1-38)	C	1	V5_BLAST_0.9SELF0.4OUT-REDO4-Cluster_81721	V5_UCLUSTfixed_0.90-Cluster_60930	-	-	-	-
pacid=24121102 transcript=LOC_Os01g59110.1 locus=LOC_Os01g59110 ID=LOC_Os01g59110.1.MSUR7 annot-version=v7.0	Orysa_seq20389	P:GO:0008152; F:GO:0016758	P:GO:0008152;F:GO:0016740	Y (0.799 | 1-50)	C	1	V5_BLAST_0.9SELF0.4OUT-REDO4-Cluster_166378	V5_UCLUSTfixed_0.90-Cluster_94059	-	UniqueCluster_61	-	X
pacid=24121178 transcript=LOC_Os01g52250.1 locus=LOC_Os01g52250 ID=LOC_Os01g52250.1.MSUR7 annot-version=v7.0	Orysa_seq20453	P:GO:0009058; F:GO:0009011; P:GO:0009250	P:GO:0005975;P:GO:0009058;P:GO:0044763;F:GO:0016740;P:GO:0044711;P:GO:0009987;P:GO:0044723	Y (0.797 | 1-48)	C	1	V5_BLAST_0.9SELF0.4OUT-REDO4-Cluster_162619	V5_UCLUSTfixed_0.90-Cluster_96038	-	-	-	-
pacid=24121179 transcript=LOC_Os01g52250.2 locus=LOC_Os01g52250 ID=LOC_Os01g52250.2.MSUR7 annot-version=v7.0	Orysa_seq20454	P:GO:0009058; F:GO:0009011; P:GO:0009250	P:GO:0005975;P:GO:0009058;P:GO:0044763;F:GO:0016740;P:GO:0044711;P:GO:0009987;P:GO:0044723	Y (0.797 | 1-48)	C	1	V5_BLAST_0.9SELF0.4OUT-REDO4-Cluster_162619	V5_UCLUSTfixed_0.90-Cluster_96038	-	-	-	-
pacid=24121180 transcript=LOC_Os01g52250.3 locus=LOC_Os01g52250 ID=LOC_Os01g52250.3.MSUR7 annot-version=v7.0	Orysa_seq20455	P:GO:0009058; P:GO:0009250; F:GO:0009011	P:GO:0005975;P:GO:0009058;P:GO:0044763;P:GO:0044711;F:GO:0016740;P:GO:0009987;P:GO:0044723	Y (0.797 | 1-48)	C	1	V5_BLAST_0.9SELF0.4OUT-REDO4-Cluster_162619	V5_UCLUSTfixed_0.90-Cluster_96038	-	-	-	-
pacid=24121181 transcript=LOC_Os01g52250.4 locus=LOC_Os01g52250 ID=LOC_Os01g52250.4.MSUR7 annot-version=v7.0	Orysa_seq20456	P:GO:0009058; F:GO:0009011; P:GO:0009250	P:GO:0005975;P:GO:0009058;P:GO:0044763;F:GO:0016740;P:GO:0044711;P:GO:0009987;P:GO:0044723	Y (0.797 | 1-48)	C	1	V5_BLAST_0.9SELF0.4OUT-REDO4-Cluster_162619	V5_UCLUSTfixed_0.90-Cluster_96038	-	-	-	-
pacid=24121182 transcript=LOC_Os01g52250.5 locus=LOC_Os01g52250 ID=LOC_Os01g52250.5.MSUR7 annot-version=v7.0	Orysa_seq20457	P:GO:0009250; F:GO:0009011; P:GO:0009058	P:GO:0005975;P:GO:0009058;P:GO:0044763;P:GO:0044711;F:GO:0016740;P:GO:0009987;P:GO:0044723	Y (0.797 | 1-48)	C	1	V5_BLAST_0.9SELF0.4OUT-REDO4-Cluster_129255	V5_UCLUSTfixed_0.90-Cluster_96038	-	-	-	-
pacid=24121183 transcript=LOC_Os01g52250.6 locus=LOC_Os01g52250 ID=LOC_Os01g52250.6.MSUR7 annot-version=v7.0	Orysa_seq20458	F:GO:0009011; P:GO:0009250; P:GO:0009058	P:GO:0005975;P:GO:0009058;P:GO:0044763;F:GO:0016740;P:GO:0044711;P:GO:0009987;P:GO:0044723	Y (0.797 | 1-48)	C	1	V5_BLAST_0.9SELF0.4OUT-REDO4-Cluster_162619	V5_UCLUSTfixed_0.90-Cluster_96038	-	-	-	-
pacid=24121206 transcript=LOC_Os01g66240.1 locus=LOC_Os01g66240 ID=LOC_Os01g66240.1.MSUR7 annot-version=v7.0	Orysa_seq20477	P:GO:0009058; F:GO:0016788	P:GO:0009058;F:GO:0016787	Y (0.917 | 1-72)	C	1	V5_BLAST_0.9SELF0.4OUT-REDO4-Cluster_165605	V5_UCLUSTfixed_0.90-Cluster_96792	-	-	-	-
pacid=24121269 transcript=LOC_Os01g47690.1 locus=LOC_Os01g47690 ID=LOC_Os01g47690.1.MSUR7 annot-version=v7.0	Orysa_seq20528	F:GO:0016787	F:GO:0016787	Y (0.777 | 1-42)	C	1	V5_BLAST_0.9SELF0.4OUT-REDO4-Cluster_165802	V5_UCLUSTfixed_0.90-Cluster_99153	-	-	-	-
pacid=24121270 transcript=LOC_Os01g47690.2 locus=LOC_Os01g47690 ID=LOC_Os01g47690.2.MSUR7 annot-version=v7.0	Orysa_seq20529	F:GO:0016787	F:GO:0016787	Y (0.777 | 1-42)	C	1	V5_BLAST_0.9SELF0.4OUT-REDO4-Cluster_165802	V5_UCLUSTfixed_0.90-Cluster_99153	-	-	-	-
pacid=24121323 transcript=LOC_Os01g47600.1 locus=LOC_Os01g47600 ID=LOC_Os01g47600.1.MSUR7 annot-version=v7.0	Orysa_seq20576		-	Y (0.981 | 1-24)	C	1	V5_BLAST_0.9SELF0.4OUT-REDO4-Cluster_162506	V5_UCLUSTfixed_0.90-Cluster_66804	-	-	-	-
pacid=24121372 transcript=LOC_Os01g72970.1 locus=LOC_Os01g72970 ID=LOC_Os01g72970.1.MSUR7 annot-version=v7.0	Orysa_seq20618		-	Y (0.98 | 1-25)	C	1	V5_BLAST_0.9SELF0.4OUT-REDO4-Cluster_149846	V5_UCLUSTfixed_0.90-Cluster_84757	-	-	-	-
pacid=24121391 transcript=LOC_Os01g61300.1 locus=LOC_Os01g61300 ID=LOC_Os01g61300.1.MSUR7 annot-version=v7.0	Orysa_seq20634		-	Y (0.868 | 1-42)	C	1	V5_BLAST_0.9SELF0.4OUT-REDO4-Cluster_81754	V5_UCLUSTfixed_0.90-Cluster_60953	-	-	-	-
pacid=24121413 transcript=LOC_Os01g40450.1 locus=LOC_Os01g40450 ID=LOC_Os01g40450.1.MSUR7 annot-version=v7.0	Orysa_seq20652	P:GO:0055114; F:GO:0047800	F:GO:0003824;P:GO:0008152;P:GO:0044710	Y (0.943 | 1-41)	C	1	V5_BLAST_0.9SELF0.4OUT-REDO4-Cluster_168487	V5_UCLUSTfixed_0.90-Cluster_60870	-	-	-	-
pacid=24121435 transcript=LOC_Os01g10800.1 locus=LOC_Os01g10800 ID=LOC_Os01g10800.1.MSUR7 annot-version=v7.0	Orysa_seq20670	F:GO:0005515	F:GO:0005515	Y (0.999 | 1-41)	C	1	V5_BLAST_0.9SELF0.4OUT-REDO4-Cluster_164692	V5_UCLUSTfixed_0.90-Cluster_85387	-	-	-	-
pacid=24121490 transcript=LOC_Os01g16620.4 locus=LOC_Os01g16620 ID=LOC_Os01g16620.4.MSUR7 annot-version=v7.0	Orysa_seq20715		-	Y (0.992 | 1-42)	C	1	V5_BLAST_0.9SELF0.4OUT-REDO4-Cluster_162830	V5_UCLUSTfixed_0.90-Cluster_96248	-	-	-	-
pacid=24121491 transcript=LOC_Os01g16620.5 locus=LOC_Os01g16620 ID=LOC_Os01g16620.5.MSUR7 annot-version=v7.0	Orysa_seq20716		-	Y (0.992 | 1-42)	C	1	V5_BLAST_0.9SELF0.4OUT-REDO4-Cluster_162830	V5_UCLUSTfixed_0.90-Cluster_96248	-	-	-	-
pacid=24121538 transcript=LOC_Os01g73800.1 locus=LOC_Os01g73800 ID=LOC_Os01g73800.1.MSUR7 annot-version=v7.0	Orysa_seq20756		-	Y (0.739 | 1-40)	C	1	V5_BLAST_0.9SELF0.4OUT-REDO4-Cluster_104199	V5_UCLUSTfixed_0.90-Cluster_60871	UniqueCluster_2057	-	-	X
pacid=24121564 transcript=LOC_Os01g01160.1 locus=LOC_Os01g01160 ID=LOC_Os01g01160.1.MSUR7 annot-version=v7.0	Orysa_seq20774		-	Y (0.999 | 1-41)	C	1	V5_BLAST_0.9SELF0.4OUT-REDO4-Cluster_164497	V5_UCLUSTfixed_0.90-Cluster_84579	-	-	-	-
pacid=24121594 transcript=LOC_Os01g61560.1 locus=LOC_Os01g61560 ID=LOC_Os01g61560.1.MSUR7 annot-version=v7.0	Orysa_seq20800	C:GO:0016020; F:GO:0016772	C:GO:0016020;F:GO:0016740	Y (1.0 | 1-25)	C	1	V5_BLAST_0.9SELF0.4OUT-REDO4-Cluster_169808	V5_UCLUSTfixed_0.90-Cluster_102514	-	-	-	-
pacid=24121595 transcript=LOC_Os01g61560.2 locus=LOC_Os01g61560 ID=LOC_Os01g61560.2.MSUR7 annot-version=v7.0	Orysa_seq20801		-	Y (1.0 | 1-25)	C	1	V5_BLAST_0.9SELF0.4OUT-REDO4-Cluster_169808	V5_UCLUSTfixed_0.90-Cluster_102514	-	-	-	-
pacid=24121596 transcript=LOC_Os01g61560.3 locus=LOC_Os01g61560 ID=LOC_Os01g61560.3.MSUR7 annot-version=v7.0	Orysa_seq20802		-	Y (1.0 | 1-25)	C	1	V5_BLAST_0.9SELF0.4OUT-REDO4-Cluster_169808	V5_UCLUSTfixed_0.90-Cluster_102514	-	-	-	-
pacid=24121677 transcript=LOC_Os03g10700.1 locus=LOC_Os03g10700 ID=LOC_Os03g10700.1.MSUR7 annot-version=v7.0	Orysa_seq20873		-	Y (0.728 | 1-41)	C	1	V5_BLAST_0.9SELF0.4OUT-REDO4-Cluster_81531	V5_UCLUSTfixed_0.90-Cluster_60919	-	-	-	-
pacid=24121681 transcript=LOC_Os03g43470.1 locus=LOC_Os03g43470 ID=LOC_Os03g43470.1.MSUR7 annot-version=v7.0	Orysa_seq20877	F:GO:0005515	F:GO:0005515	Y (0.979 | 1-53)	C	1	V5_BLAST_0.9SELF0.4OUT-REDO4-Cluster_155143	V5_UCLUSTfixed_0.90-Cluster_85603	-	-	-	-
pacid=24121689 transcript=LOC_Os03g44740.1 locus=LOC_Os03g44740 ID=LOC_Os03g44740.1.MSUR7 annot-version=v7.0	Orysa_seq20881	P:GO:0055114; F:GO:0005506; F:GO:0020037; F:GO:0016705	F:GO:0003824;P:GO:0008152;F:GO:0005488;P:GO:0044710	Y (0.997 | 1-41)	C	1	V5_BLAST_0.9SELF0.4OUT-REDO4-Cluster_170201	V5_UCLUSTfixed_0.90-Cluster_102846	-	-	-	-
pacid=24121703 transcript=LOC_Os03g63950.1 locus=LOC_Os03g63950 ID=LOC_Os03g63950.1.MSUR7 annot-version=v7.0	Orysa_seq20894	P:GO:0044238	P:GO:0008152	Y (0.969 | 1-74)	C	1	V5_BLAST_0.9SELF0.4OUT-REDO4-Cluster_163111	V5_UCLUSTfixed_0.90-Cluster_96539	-	-	-	-
pacid=24121704 transcript=LOC_Os03g63950.2 locus=LOC_Os03g63950 ID=LOC_Os03g63950.2.MSUR7 annot-version=v7.0	Orysa_seq20895	P:GO:0044238	P:GO:0008152	Y (0.969 | 1-74)	C	1	V5_BLAST_0.9SELF0.4OUT-REDO4-Cluster_163111	V5_UCLUSTfixed_0.90-Cluster_96539	-	-	-	-
pacid=24121718 transcript=LOC_Os03g22490.1 locus=LOC_Os03g22490 ID=LOC_Os03g22490.1.MSUR7 annot-version=v7.0	Orysa_seq20904	P:GO:0030001; F:GO:0046872	F:GO:0005488;P:GO:0006810	Y (0.973 | 1-42)	C	1	V5_BLAST_0.9SELF0.4OUT-REDO4-Cluster_160167	V5_UCLUSTfixed_0.90-Cluster_60874	-	-	-	-
pacid=24121721 transcript=LOC_Os03g22490.4 locus=LOC_Os03g22490 ID=LOC_Os03g22490.4.MSUR7 annot-version=v7.0	Orysa_seq20907		-	Y (0.951 | 1-39)	C	1	V5_BLAST_0.9SELF0.4OUT-REDO4-Cluster_160167	V5_UCLUSTfixed_0.90-Cluster_60874	-	-	-	-
pacid=24121727 transcript=LOC_Os03g12064.4 locus=LOC_Os03g12064 ID=LOC_Os03g12064.4.MSUR7 annot-version=v7.0	Orysa_seq20912		-	Y (0.999 | 1-41)	C	1	V5_BLAST_0.9SELF0.4OUT-REDO4-Cluster_136024	V5_UCLUSTfixed_0.90-Cluster_60875	UniqueCluster_746	-	-	X
pacid=24121736 transcript=LOC_Os03g49890.1 locus=LOC_Os03g49890 ID=LOC_Os03g49890.1.MSUR7 annot-version=v7.0	Orysa_seq20920		-	Y (0.992 | 1-52)	C	1	V5_BLAST_0.9SELF0.4OUT-REDO4-Cluster_81532	V5_UCLUSTfixed_0.90-Cluster_27681	-	-	-	-
pacid=24121749 transcript=LOC_Os03g50510.1 locus=LOC_Os03g50510 ID=LOC_Os03g50510.1.MSUR7 annot-version=v7.0	Orysa_seq20931	P:GO:0009097; F:GO:0004794; F:GO:0030170; P:GO:0006520	F:GO:0003824;P:GO:0009058;P:GO:0044763;P:GO:0044711;F:GO:0005488;P:GO:0009987	Y (0.905 | 1-69)	C	1	V5_BLAST_0.9SELF0.4OUT-REDO4-Cluster_164281	V5_UCLUSTfixed_0.90-Cluster_97762	-	-	-	-
pacid=24121752 transcript=LOC_Os03g63554.1 locus=LOC_Os03g63554 ID=LOC_Os03g63554.1.MSUR7 annot-version=v7.0	Orysa_seq20934		-	Y (0.993 | 1-59)	C	1	V5_BLAST_0.9SELF0.4OUT-REDO4-Cluster_165261	V5_UCLUSTfixed_0.90-Cluster_98679	-	-	-	-
pacid=24121754 transcript=LOC_Os03g20300.1 locus=LOC_Os03g20300 ID=LOC_Os03g20300.1.MSUR7 annot-version=v7.0	Orysa_seq20936	F:GO:0004345; P:GO:0006006; P:GO:0055114; F:GO:0050661	F:GO:0000166;P:GO:0005975;F:GO:0003824;P:GO:0044723	Y (0.974 | 1-48)	C	1	V5_BLAST_0.9SELF0.4OUT-REDO4-Cluster_162838	V5_UCLUSTfixed_0.90-Cluster_96259	-	-	-	-
pacid=24121755 transcript=LOC_Os03g20300.2 locus=LOC_Os03g20300 ID=LOC_Os03g20300.2.MSUR7 annot-version=v7.0	Orysa_seq20937	F:GO:0050661; F:GO:0004345; P:GO:0006006; P:GO:0055114	F:GO:0000166;P:GO:0005975;F:GO:0003824;P:GO:0044723	Y (0.974 | 1-48)	C	1	V5_BLAST_0.9SELF0.4OUT-REDO4-Cluster_162838	V5_UCLUSTfixed_0.90-Cluster_96259	-	-	-	-
pacid=24121761 transcript=LOC_Os03g55820.1 locus=LOC_Os03g55820 ID=LOC_Os03g55820.1.MSUR7 annot-version=v7.0	Orysa_seq20943	F:GO:0015035; P:GO:0006662; P:GO:0045454	P:GO:0019725;F:GO:0003824;P:GO:0008152;P:GO:0044710	Y (0.999 | 1-41)	C	1	V5_BLAST_0.9SELF0.4OUT-REDO4-Cluster_166903	V5_UCLUSTfixed_0.90-Cluster_100148	-	-	-	-
pacid=24121812 transcript=LOC_Os03g38730.1 locus=LOC_Os03g38730 ID=LOC_Os03g38730.1.MSUR7 annot-version=v7.0	Orysa_seq20987	C:GO:0016021	C:GO:0016020	Y (0.999 | 1-41)	C	1	V5_BLAST_0.9SELF0.4OUT-REDO4-Cluster_163397	V5_UCLUSTfixed_0.90-Cluster_96818	-	-	-	-
pacid=24121813 transcript=LOC_Os03g38730.2 locus=LOC_Os03g38730 ID=LOC_Os03g38730.2.MSUR7 annot-version=v7.0	Orysa_seq20988	C:GO:0016021	C:GO:0016020	Y (0.999 | 1-41)	C	1	V5_BLAST_0.9SELF0.4OUT-REDO4-Cluster_163397	V5_UCLUSTfixed_0.90-Cluster_96818	-	-	-	-
pacid=24121814 transcript=LOC_Os03g38730.3 locus=LOC_Os03g38730 ID=LOC_Os03g38730.3.MSUR7 annot-version=v7.0	Orysa_seq20989	C:GO:0016021	C:GO:0016020	Y (0.999 | 1-41)	C	1	V5_BLAST_0.9SELF0.4OUT-REDO4-Cluster_163397	V5_UCLUSTfixed_0.90-Cluster_96818	-	-	-	-
pacid=24121824 transcript=LOC_Os03g06200.1 locus=LOC_Os03g06200 ID=LOC_Os03g06200.1.MSUR7 annot-version=v7.0	Orysa_seq20996	P:GO:0008152; F:GO:0003824; F:GO:0030170; P:GO:0006564; F:GO:0004648	P:GO:0009058;P:GO:0044763;F:GO:0005488;P:GO:0044711;F:GO:0016740;P:GO:0009987	Y (0.975 | 1-38)	C	1	V5_BLAST_0.9SELF0.4OUT-REDO4-Cluster_164547	V5_UCLUSTfixed_0.90-Cluster_103487	-	-	-	-
[truncated: 1,988 more rows]
