# Supplementary material for: Genome-Scale Characterization of Predicted Plastid-Targeted Proteomes in Higher Plants
Source: Sci Rep. 2020 May 19;10:8281. doi: 10.1038/s41598-020-64670-5 (PMC7237471; doi:10.1038/s41598-020-64670-5)
Supplement: Supplementary file 5 [file 41598_2020_64670_MOESM5_ESM.zip › Supplementary File 5/Panicum-vigatum_Plastial.xlsx]

## Sheet: Panicum-vigatum_3.1_FULL
Description	Final Alias	Alt GO IDs	GO Slim Terms	Localizer Prediction	TargetP Prediction	Consensus Prediction	BLAST Cluster	UCLUST Cluster	Blast-Only	Uclust-Only	Consensus	Unique
pacid=35872492 transcript=Pavir.1KG000500.1 locus=Pavir.1KG000500 ID=Pavir.1KG000500.1.v3.1 annot-version=v3.1	Panvi_seq88122		-	Y (0.709 | 1-36)	C	1	V5_BLAST_0.9SELF0.4OUT-REDO4-Cluster_103600	V5_UCLUSTfixed_0.90-Cluster_65267	-	-	-	-
pacid=35872493 transcript=Pavir.1KG000500.2 locus=Pavir.1KG000500 ID=Pavir.1KG000500.2.v3.1 annot-version=v3.1	Panvi_seq88123		-	Y (0.709 | 1-36)	C	1	V5_BLAST_0.9SELF0.4OUT-REDO4-Cluster_103601	V5_UCLUSTfixed_0.90-Cluster_65267	-	-	-	-
pacid=35873227 transcript=Pavir.1KG002400.1 locus=Pavir.1KG002400 ID=Pavir.1KG002400.1.v3.1 annot-version=v3.1	Panvi_seq88857		-	Y (0.957 | 1-35)	C	1	V5_BLAST_0.9SELF0.4OUT-REDO4-Cluster_103625	V5_UCLUSTfixed_0.90-Cluster_32084	-	-	-	-
pacid=35876526 transcript=Pavir.1KG003700.1 locus=Pavir.1KG003700 ID=Pavir.1KG003700.1.v3.1 annot-version=v3.1	Panvi_seq92156		-	Y (0.986 | 1-42)	C	1	V5_BLAST_0.9SELF0.4OUT-REDO4-Cluster_103775	V5_UCLUSTfixed_0.90-Cluster_32110	-	-	-	-
pacid=35878251 transcript=Pavir.1KG004200.1 locus=Pavir.1KG004200 ID=Pavir.1KG004200.1.v3.1 annot-version=v3.1	Panvi_seq93881	F:GO:0005524	F:GO:0000166	Y (0.999 | 1-46)	C	1	V5_BLAST_0.9SELF0.4OUT-REDO4-Cluster_166767	V5_UCLUSTfixed_0.90-Cluster_101880	-	-	-	-
pacid=35878252 transcript=Pavir.1KG004200.2 locus=Pavir.1KG004200 ID=Pavir.1KG004200.2.v3.1 annot-version=v3.1	Panvi_seq93882	F:GO:0005524	F:GO:0000166	Y (0.999 | 1-46)	C	1	V5_BLAST_0.9SELF0.4OUT-REDO4-Cluster_166767	V5_UCLUSTfixed_0.90-Cluster_101880	-	-	-	-
pacid=35873295 transcript=Pavir.1KG004800.1 locus=Pavir.1KG004800 ID=Pavir.1KG004800.1.v3.1 annot-version=v3.1	Panvi_seq88925	P:GO:0055114; F:GO:0016491	F:GO:0003824;P:GO:0008152;P:GO:0044710	Y (0.995 | 1-49)	C	1	V5_BLAST_0.9SELF0.4OUT-REDO4-Cluster_163743	V5_UCLUSTfixed_0.90-Cluster_97204	-	-	-	-
pacid=35871481 transcript=Pavir.1KG005600.1 locus=Pavir.1KG005600 ID=Pavir.1KG005600.1.v3.1 annot-version=v3.1	Panvi_seq87111	F:GO:0005525	F:GO:0000166	Y (0.999 | 1-30)	C	1	V5_BLAST_0.9SELF0.4OUT-REDO4-Cluster_163072	V5_UCLUSTfixed_0.90-Cluster_96495	-	-	-	-
pacid=35871482 transcript=Pavir.1KG005600.2 locus=Pavir.1KG005600 ID=Pavir.1KG005600.2.v3.1 annot-version=v3.1	Panvi_seq87112	F:GO:0005525	F:GO:0000166	Y (0.999 | 1-30)	C	1	V5_BLAST_0.9SELF0.4OUT-REDO4-Cluster_163072	V5_UCLUSTfixed_0.90-Cluster_96495	-	-	-	-
pacid=35878166 transcript=Pavir.1KG006400.1 locus=Pavir.1KG006400 ID=Pavir.1KG006400.1.v3.1 annot-version=v3.1	Panvi_seq93796		-	Y (0.911 | 1-61)	C	1	V5_BLAST_0.9SELF0.4OUT-REDO4-Cluster_103845	V5_UCLUSTfixed_0.90-Cluster_68668	-	-	-	-
pacid=35872515 transcript=Pavir.1KG008300.1 locus=Pavir.1KG008300 ID=Pavir.1KG008300.1.v3.1 annot-version=v3.1	Panvi_seq88145		-	Y (0.999 | 1-39)	C	1	V5_BLAST_0.9SELF0.4OUT-REDO4-Cluster_162948	V5_UCLUSTfixed_0.90-Cluster_85216	-	-	-	-
pacid=35872696 transcript=Pavir.1KG008900.1 locus=Pavir.1KG008900 ID=Pavir.1KG008900.1.v3.1 annot-version=v3.1	Panvi_seq88326	P:GO:0055114; F:GO:0020037; F:GO:0016705; F:GO:0005506	F:GO:0003824;P:GO:0008152;F:GO:0005488;P:GO:0044710	Y (0.989 | 1-22)	C	1	V5_BLAST_0.9SELF0.4OUT-REDO4-Cluster_103606	V5_UCLUSTfixed_0.90-Cluster_96092	-	-	-	-
pacid=35871898 transcript=Pavir.1KG009300.1 locus=Pavir.1KG009300 ID=Pavir.1KG009300.1.v3.1 annot-version=v3.1	Panvi_seq87528		-	Y (0.773 | 1-47)	C	1	V5_BLAST_0.9SELF0.4OUT-REDO4-Cluster_169746	V5_UCLUSTfixed_0.90-Cluster_85239	-	-	UniqueCluster_2529	X
pacid=35871900 transcript=Pavir.1KG009300.2 locus=Pavir.1KG009300 ID=Pavir.1KG009300.2.v3.1 annot-version=v3.1	Panvi_seq87530		-	Y (0.773 | 1-47)	C	1	V5_BLAST_0.9SELF0.4OUT-REDO4-Cluster_169746	V5_UCLUSTfixed_0.90-Cluster_85239	-	-	UniqueCluster_2529	X
pacid=35871904 transcript=Pavir.1KG009300.3 locus=Pavir.1KG009300 ID=Pavir.1KG009300.3.v3.1 annot-version=v3.1	Panvi_seq87534		-	Y (0.773 | 1-47)	C	1	V5_BLAST_0.9SELF0.4OUT-REDO4-Cluster_169746	V5_UCLUSTfixed_0.90-Cluster_85239	-	-	UniqueCluster_2529	X
pacid=35871901 transcript=Pavir.1KG009300.4 locus=Pavir.1KG009300 ID=Pavir.1KG009300.4.v3.1 annot-version=v3.1	Panvi_seq87531		-	Y (0.773 | 1-47)	C	1	V5_BLAST_0.9SELF0.4OUT-REDO4-Cluster_169746	V5_UCLUSTfixed_0.90-Cluster_85239	-	-	UniqueCluster_2529	X
pacid=35871903 transcript=Pavir.1KG009300.5 locus=Pavir.1KG009300 ID=Pavir.1KG009300.5.v3.1 annot-version=v3.1	Panvi_seq87533		-	Y (0.773 | 1-47)	C	1	V5_BLAST_0.9SELF0.4OUT-REDO4-Cluster_169746	V5_UCLUSTfixed_0.90-Cluster_85239	-	-	UniqueCluster_2529	X
pacid=35871902 transcript=Pavir.1KG009300.6 locus=Pavir.1KG009300 ID=Pavir.1KG009300.6.v3.1 annot-version=v3.1	Panvi_seq87532		-	Y (0.773 | 1-47)	C	1	V5_BLAST_0.9SELF0.4OUT-REDO4-Cluster_169746	V5_UCLUSTfixed_0.90-Cluster_85239	-	-	UniqueCluster_2529	X
pacid=35871899 transcript=Pavir.1KG009300.7 locus=Pavir.1KG009300 ID=Pavir.1KG009300.7.v3.1 annot-version=v3.1	Panvi_seq87529		-	Y (0.773 | 1-47)	C	1	V5_BLAST_0.9SELF0.4OUT-REDO4-Cluster_169746	V5_UCLUSTfixed_0.90-Cluster_85239	-	-	UniqueCluster_2529	X
pacid=35871603 transcript=Pavir.1KG014100.1 locus=Pavir.1KG014100 ID=Pavir.1KG014100.1.v3.1 annot-version=v3.1	Panvi_seq87233	P:GO:0055114; P:GO:0009396; F:GO:0004488; F:GO:0003824	F:GO:0003824;P:GO:0009058;P:GO:0044763;P:GO:0044711;P:GO:0009987	Y (0.992 | 1-41)	C	1	V5_BLAST_0.9SELF0.4OUT-REDO4-Cluster_169464	V5_UCLUSTfixed_0.90-Cluster_101246	-	-	-	-
pacid=35871604 transcript=Pavir.1KG014100.2 locus=Pavir.1KG014100 ID=Pavir.1KG014100.2.v3.1 annot-version=v3.1	Panvi_seq87234	P:GO:0055114; P:GO:0009396; F:GO:0004488; F:GO:0003824	F:GO:0003824;P:GO:0009058;P:GO:0044763;P:GO:0044711;P:GO:0009987	Y (0.992 | 1-41)	C	1	V5_BLAST_0.9SELF0.4OUT-REDO4-Cluster_169464	V5_UCLUSTfixed_0.90-Cluster_101246	-	-	-	-
pacid=35876911 transcript=Pavir.1KG014500.1 locus=Pavir.1KG014500 ID=Pavir.1KG014500.1.v3.1 annot-version=v3.1	Panvi_seq92541	P:GO:0005992; F:GO:0003824	P:GO:0005975;F:GO:0003824;P:GO:0009058;P:GO:0044763;P:GO:0044711;P:GO:0009987;P:GO:0044723	Y (0.997 | 1-35)	C	1	V5_BLAST_0.9SELF0.4OUT-REDO4-Cluster_167193	V5_UCLUSTfixed_0.90-Cluster_100377	-	-	-	-
pacid=35873577 transcript=Pavir.1KG015800.1 locus=Pavir.1KG015800 ID=Pavir.1KG015800.1.v3.1 annot-version=v3.1	Panvi_seq89207		-	Y (0.992 | 1-49)	C	1	V5_BLAST_0.9SELF0.4OUT-REDO4-Cluster_150294	V5_UCLUSTfixed_0.90-Cluster_85295	-	-	-	-
pacid=35874713 transcript=Pavir.1KG016800.1 locus=Pavir.1KG016800 ID=Pavir.1KG016800.1.v3.1 annot-version=v3.1	Panvi_seq90343		-	Y (0.972 | 1-26)	C	1	V5_BLAST_0.9SELF0.4OUT-REDO4-Cluster_168594	V5_UCLUSTfixed_0.90-Cluster_101505	-	-	-	-
pacid=35877035 transcript=Pavir.1KG018400.1 locus=Pavir.1KG018400 ID=Pavir.1KG018400.1.v3.1 annot-version=v3.1	Panvi_seq92665	P:GO:0006457	P:GO:0009987	Y (0.888 | 1-47)	C	1	V5_BLAST_0.9SELF0.4OUT-REDO4-Cluster_163208	V5_UCLUSTfixed_0.90-Cluster_96635	-	-	-	-
pacid=35877036 transcript=Pavir.1KG018400.2 locus=Pavir.1KG018400 ID=Pavir.1KG018400.2.v3.1 annot-version=v3.1	Panvi_seq92666	P:GO:0006457	P:GO:0009987	Y (0.888 | 1-47)	C	1	V5_BLAST_0.9SELF0.4OUT-REDO4-Cluster_163208	V5_UCLUSTfixed_0.90-Cluster_96635	-	-	-	-
pacid=35874621 transcript=Pavir.1KG018700.1 locus=Pavir.1KG018700 ID=Pavir.1KG018700.1.v3.1 annot-version=v3.1	Panvi_seq90251		-	Y (1.0 | 1-21)	C	1	V5_BLAST_0.9SELF0.4OUT-REDO4-Cluster_103686	V5_UCLUSTfixed_0.90-Cluster_96635	-	-	-	-
pacid=35875190 transcript=Pavir.1KG019600.1 locus=Pavir.1KG019600 ID=Pavir.1KG019600.1.v3.1 annot-version=v3.1	Panvi_seq90820		-	Y (0.784 | 1-49)	C	1	V5_BLAST_0.9SELF0.4OUT-REDO4-Cluster_103716	V5_UCLUSTfixed_0.90-Cluster_65311	-	-	-	-
pacid=35877783 transcript=Pavir.1KG020200.1 locus=Pavir.1KG020200 ID=Pavir.1KG020200.1.v3.1 annot-version=v3.1	Panvi_seq93413		-	Y (0.979 | 1-61)	C	1	V5_BLAST_0.9SELF0.4OUT-REDO4-Cluster_168632	V5_UCLUSTfixed_0.90-Cluster_97929	-	-	-	-
pacid=35875413 transcript=Pavir.1KG021400.1 locus=Pavir.1KG021400 ID=Pavir.1KG021400.1.v3.1 annot-version=v3.1	Panvi_seq91043	F:GO:0003676	F:GO:0003676	Y (0.9 | 1-51)	C	1	V5_BLAST_0.9SELF0.4OUT-REDO4-Cluster_170402	V5_UCLUSTfixed_0.90-Cluster_85255	-	-	-	-
pacid=35875414 transcript=Pavir.1KG021400.2 locus=Pavir.1KG021400 ID=Pavir.1KG021400.2.v3.1 annot-version=v3.1	Panvi_seq91044	F:GO:0003676	F:GO:0003676	Y (0.9 | 1-51)	C	1	V5_BLAST_0.9SELF0.4OUT-REDO4-Cluster_170402	V5_UCLUSTfixed_0.90-Cluster_85255	-	-	-	-
pacid=35875415 transcript=Pavir.1KG021400.3 locus=Pavir.1KG021400 ID=Pavir.1KG021400.3.v3.1 annot-version=v3.1	Panvi_seq91045	F:GO:0003676	F:GO:0003676	Y (0.9 | 1-51)	C	1	V5_BLAST_0.9SELF0.4OUT-REDO4-Cluster_170402	V5_UCLUSTfixed_0.90-Cluster_85255	-	-	-	-
pacid=35874241 transcript=Pavir.1KG022800.1 locus=Pavir.1KG022800 ID=Pavir.1KG022800.1.v3.1 annot-version=v3.1	Panvi_seq89871		-	Y (0.819 | 1-62)	C	1	V5_BLAST_0.9SELF0.4OUT-REDO4-Cluster_103666	V5_UCLUSTfixed_0.90-Cluster_67336	-	-	-	-
pacid=35872176 transcript=Pavir.1KG024200.1 locus=Pavir.1KG024200 ID=Pavir.1KG024200.1.v3.1 annot-version=v3.1	Panvi_seq87806	F:GO:0016829; F:GO:0010333; P:GO:0008152; F:GO:0000287	F:GO:0003824;P:GO:0008152;F:GO:0005488	Y (0.995 | 1-41)	C	1	V5_BLAST_0.9SELF0.4OUT-REDO4-Cluster_103587	V5_UCLUSTfixed_0.90-Cluster_103317	-	-	-	-
pacid=35873941 transcript=Pavir.1KG024500.1 locus=Pavir.1KG024500 ID=Pavir.1KG024500.1.v3.1 annot-version=v3.1	Panvi_seq89571	P:GO:0055085; C:GO:0016020; F:GO:0015297; F:GO:0015238; P:GO:0006855	C:GO:0016020;P:GO:0006810;P:GO:0044765;F:GO:0005215	Y (0.995 | 1-41)	C	1	V5_BLAST_0.9SELF0.4OUT-REDO4-Cluster_163549	V5_UCLUSTfixed_0.90-Cluster_96991	-	-	-	-
pacid=35873942 transcript=Pavir.1KG024500.2 locus=Pavir.1KG024500 ID=Pavir.1KG024500.2.v3.1 annot-version=v3.1	Panvi_seq89572	P:GO:0055085; C:GO:0016020; F:GO:0015297; F:GO:0015238; P:GO:0006855	C:GO:0016020;P:GO:0006810;P:GO:0044765;F:GO:0005215	Y (0.995 | 1-41)	C	1	V5_BLAST_0.9SELF0.4OUT-REDO4-Cluster_163549	V5_UCLUSTfixed_0.90-Cluster_96991	-	-	-	-
pacid=35873943 transcript=Pavir.1KG024500.3 locus=Pavir.1KG024500 ID=Pavir.1KG024500.3.v3.1 annot-version=v3.1	Panvi_seq89573	P:GO:0055085; C:GO:0016020; F:GO:0015297; F:GO:0015238; P:GO:0006855	C:GO:0016020;P:GO:0006810;P:GO:0044765;F:GO:0005215	Y (0.995 | 1-41)	C	1	V5_BLAST_0.9SELF0.4OUT-REDO4-Cluster_163549	V5_UCLUSTfixed_0.90-Cluster_96991	-	-	-	-
pacid=35871600 transcript=Pavir.1KG024700.1 locus=Pavir.1KG024700 ID=Pavir.1KG024700.1.v3.1 annot-version=v3.1	Panvi_seq87230		-	Y (0.996 | 1-30)	C	1	V5_BLAST_0.9SELF0.4OUT-REDO4-Cluster_165915	V5_UCLUSTfixed_0.90-Cluster_99242	-	-	-	-
pacid=35871601 transcript=Pavir.1KG024700.2 locus=Pavir.1KG024700 ID=Pavir.1KG024700.2.v3.1 annot-version=v3.1	Panvi_seq87231		-	Y (0.996 | 1-30)	C	1	V5_BLAST_0.9SELF0.4OUT-REDO4-Cluster_103568	V5_UCLUSTfixed_0.90-Cluster_99242	-	-	-	-
pacid=35871035 transcript=Pavir.1KG025200.1 locus=Pavir.1KG025200 ID=Pavir.1KG025200.1.v3.1 annot-version=v3.1	Panvi_seq86665		-	Y (0.994 | 1-35)	C	1	V5_BLAST_0.9SELF0.4OUT-REDO4-Cluster_163014	V5_UCLUSTfixed_0.90-Cluster_96447	-	-	-	-
pacid=35874799 transcript=Pavir.1KG025700.1 locus=Pavir.1KG025700 ID=Pavir.1KG025700.1.v3.1 annot-version=v3.1	Panvi_seq90429		-	Y (0.996 | 1-41)	C	1	V5_BLAST_0.9SELF0.4OUT-REDO4-Cluster_166140	V5_UCLUSTfixed_0.90-Cluster_96437	-	-	-	-
pacid=35875683 transcript=Pavir.1KG026500.1 locus=Pavir.1KG026500 ID=Pavir.1KG026500.1.v3.1 annot-version=v3.1	Panvi_seq91313	F:GO:0016829; F:GO:0010333; P:GO:0008152	F:GO:0003824;P:GO:0008152	Y (0.994 | 1-45)	C	1	V5_BLAST_0.9SELF0.4OUT-REDO4-Cluster_103740	V5_UCLUSTfixed_0.90-Cluster_103317	-	-	-	-
pacid=35871889 transcript=Pavir.1KG026700.1 locus=Pavir.1KG026700 ID=Pavir.1KG026700.1.v3.1 annot-version=v3.1	Panvi_seq87519	F:GO:0016829; F:GO:0010333; P:GO:0008152; F:GO:0000287	F:GO:0003824;P:GO:0008152;F:GO:0005488	Y (0.908 | 1-28)	C	1	V5_BLAST_0.9SELF0.4OUT-REDO4-Cluster_169789	V5_UCLUSTfixed_0.90-Cluster_103317	-	-	-	-
pacid=35871395 transcript=Pavir.1KG027300.1 locus=Pavir.1KG027300 ID=Pavir.1KG027300.1.v3.1 annot-version=v3.1	Panvi_seq87025		-	Y (0.947 | 1-45)	C	1	V5_BLAST_0.9SELF0.4OUT-REDO4-Cluster_168423	V5_UCLUSTfixed_0.90-Cluster_93005	-	-	-	-
pacid=35876553 transcript=Pavir.1KG027400.1 locus=Pavir.1KG027400 ID=Pavir.1KG027400.1.v3.1 annot-version=v3.1	Panvi_seq92183		-	Y (0.993 | 1-22)	C	1	V5_BLAST_0.9SELF0.4OUT-REDO4-Cluster_168423	V5_UCLUSTfixed_0.90-Cluster_93005	-	-	-	-
pacid=35876554 transcript=Pavir.1KG027400.2 locus=Pavir.1KG027400 ID=Pavir.1KG027400.2.v3.1 annot-version=v3.1	Panvi_seq92184		-	Y (0.993 | 1-22)	C	1	V5_BLAST_0.9SELF0.4OUT-REDO4-Cluster_168423	V5_UCLUSTfixed_0.90-Cluster_93005	-	-	-	-
pacid=35871277 transcript=Pavir.1KG029500.1 locus=Pavir.1KG029500 ID=Pavir.1KG029500.1.v3.1 annot-version=v3.1	Panvi_seq86907		-	Y (0.998 | 1-49)	C	1	V5_BLAST_0.9SELF0.4OUT-REDO4-Cluster_163075	V5_UCLUSTfixed_0.90-Cluster_85310	-	-	-	-
pacid=35876062 transcript=Pavir.1KG031100.1 locus=Pavir.1KG031100 ID=Pavir.1KG031100.1.v3.1 annot-version=v3.1	Panvi_seq91692		-	Y (1.0 | 1-21)	C	1	V5_BLAST_0.9SELF0.4OUT-REDO4-Cluster_164444	V5_UCLUSTfixed_0.90-Cluster_97926	-	-	-	-
pacid=35878328 transcript=Pavir.1KG031600.1 locus=Pavir.1KG031600 ID=Pavir.1KG031600.1.v3.1 annot-version=v3.1	Panvi_seq93958		-	Y (0.836 | 1-46)	C	1	V5_BLAST_0.9SELF0.4OUT-REDO4-Cluster_159452	V5_UCLUSTfixed_0.90-Cluster_76150	-	-	-	-
pacid=35877423 transcript=Pavir.1KG032000.1 locus=Pavir.1KG032000 ID=Pavir.1KG032000.1.v3.1 annot-version=v3.1	Panvi_seq93053		-	Y (0.973 | 1-48)	C	1	V5_BLAST_0.9SELF0.4OUT-REDO4-Cluster_162996	V5_UCLUSTfixed_0.90-Cluster_96428	-	-	-	-
pacid=35874040 transcript=Pavir.1KG032200.1 locus=Pavir.1KG032200 ID=Pavir.1KG032200.1.v3.1 annot-version=v3.1	Panvi_seq89670	P:GO:0009165; F:GO:0004749; F:GO:0000287	P:GO:0009058;P:GO:0044711;F:GO:0016740;F:GO:0005488;P:GO:0006139	Y (1.0 | 1-41)	C	1	V5_BLAST_0.9SELF0.4OUT-REDO4-Cluster_170980	V5_UCLUSTfixed_0.90-Cluster_96961	-	-	-	-
pacid=35872044 transcript=Pavir.1KG034200.1 locus=Pavir.1KG034200 ID=Pavir.1KG034200.1.v3.1 annot-version=v3.1	Panvi_seq87674		-	Y (0.978 | 1-28)	C	1	V5_BLAST_0.9SELF0.4OUT-REDO4-Cluster_163535	V5_UCLUSTfixed_0.90-Cluster_96979	-	-	-	-
pacid=35872045 transcript=Pavir.1KG034200.3 locus=Pavir.1KG034200 ID=Pavir.1KG034200.3.v3.1 annot-version=v3.1	Panvi_seq87675		-	Y (0.978 | 1-28)	C	1	V5_BLAST_0.9SELF0.4OUT-REDO4-Cluster_163535	V5_UCLUSTfixed_0.90-Cluster_96979	-	-	-	-
pacid=35872047 transcript=Pavir.1KG034200.4 locus=Pavir.1KG034200 ID=Pavir.1KG034200.4.v3.1 annot-version=v3.1	Panvi_seq87677		-	Y (0.978 | 1-28)	C	1	V5_BLAST_0.9SELF0.4OUT-REDO4-Cluster_163535	V5_UCLUSTfixed_0.90-Cluster_96979	-	-	-	-
pacid=35875353 transcript=Pavir.1KG034800.1 locus=Pavir.1KG034800 ID=Pavir.1KG034800.1.v3.1 annot-version=v3.1	Panvi_seq90983	F:GO:0016788; P:GO:0006886; P:GO:0006505	P:GO:0006629;P:GO:0044763;P:GO:0006810;P:GO:0009987;F:GO:0016787	Y (0.989 | 1-31)	C	1	V5_BLAST_0.9SELF0.4OUT-REDO4-Cluster_169336	V5_UCLUSTfixed_0.90-Cluster_96407	-	-	-	-
pacid=35875354 transcript=Pavir.1KG034800.2 locus=Pavir.1KG034800 ID=Pavir.1KG034800.2.v3.1 annot-version=v3.1	Panvi_seq90984	F:GO:0016788; P:GO:0006886; P:GO:0006505	P:GO:0006629;P:GO:0044763;P:GO:0006810;P:GO:0009987;F:GO:0016787	Y (0.989 | 1-31)	C	1	V5_BLAST_0.9SELF0.4OUT-REDO4-Cluster_169336	V5_UCLUSTfixed_0.90-Cluster_96407	-	-	-	-
pacid=35875355 transcript=Pavir.1KG034800.3 locus=Pavir.1KG034800 ID=Pavir.1KG034800.3.v3.1 annot-version=v3.1	Panvi_seq90985	F:GO:0016788; P:GO:0006886; P:GO:0006505	P:GO:0006629;P:GO:0044763;P:GO:0006810;P:GO:0009987;F:GO:0016787	Y (0.989 | 1-31)	C	1	V5_BLAST_0.9SELF0.4OUT-REDO4-Cluster_103725	V5_UCLUSTfixed_0.90-Cluster_96407	-	-	-	-
pacid=35875576 transcript=Pavir.1KG036400.1 locus=Pavir.1KG036400 ID=Pavir.1KG036400.1.v3.1 annot-version=v3.1	Panvi_seq91206		-	Y (0.999 | 1-21)	C	1	V5_BLAST_0.9SELF0.4OUT-REDO4-Cluster_168543	V5_UCLUSTfixed_0.90-Cluster_97936	-	-	-	-
pacid=35873878 transcript=Pavir.1KG036900.1 locus=Pavir.1KG036900 ID=Pavir.1KG036900.1.v3.1 annot-version=v3.1	Panvi_seq89508		-	Y (0.932 | 1-30)	C	1	V5_BLAST_0.9SELF0.4OUT-REDO4-Cluster_103649	V5_UCLUSTfixed_0.90-Cluster_32090	-	-	-	-
pacid=35875751 transcript=Pavir.1KG037300.1 locus=Pavir.1KG037300 ID=Pavir.1KG037300.1.v3.1 annot-version=v3.1	Panvi_seq91381		-	Y (0.958 | 1-22)	C	1	V5_BLAST_0.9SELF0.4OUT-REDO4-Cluster_170207	V5_UCLUSTfixed_0.90-Cluster_85320	-	-	-	-
pacid=35871579 transcript=Pavir.1KG038500.1 locus=Pavir.1KG038500 ID=Pavir.1KG038500.1.v3.1 annot-version=v3.1	Panvi_seq87209		-	Y (0.992 | 1-61)	C	1	V5_BLAST_0.9SELF0.4OUT-REDO4-Cluster_170059	V5_UCLUSTfixed_0.90-Cluster_102732	-	-	-	-
pacid=35871580 transcript=Pavir.1KG038500.2 locus=Pavir.1KG038500 ID=Pavir.1KG038500.2.v3.1 annot-version=v3.1	Panvi_seq87210		-	Y (0.992 | 1-61)	C	1	V5_BLAST_0.9SELF0.4OUT-REDO4-Cluster_170059	V5_UCLUSTfixed_0.90-Cluster_102732	-	-	-	-
pacid=35871581 transcript=Pavir.1KG038500.3 locus=Pavir.1KG038500 ID=Pavir.1KG038500.3.v3.1 annot-version=v3.1	Panvi_seq87211		-	Y (0.992 | 1-61)	C	1	V5_BLAST_0.9SELF0.4OUT-REDO4-Cluster_170059	V5_UCLUSTfixed_0.90-Cluster_102732	-	-	-	-
pacid=35877330 transcript=Pavir.1KG038800.1 locus=Pavir.1KG038800 ID=Pavir.1KG038800.1.v3.1 annot-version=v3.1	Panvi_seq92960		-	Y (0.913 | 1-41)	C	1	V5_BLAST_0.9SELF0.4OUT-REDO4-Cluster_163732	V5_UCLUSTfixed_0.90-Cluster_85265	-	-	-	-
pacid=35871678 transcript=Pavir.1KG039400.1 locus=Pavir.1KG039400 ID=Pavir.1KG039400.1.v3.1 annot-version=v3.1	Panvi_seq87308	P:GO:0055114; F:GO:0016491	F:GO:0003824;P:GO:0008152;P:GO:0044710	Y (0.962 | 1-57)	C	1	V5_BLAST_0.9SELF0.4OUT-REDO4-Cluster_169868	V5_UCLUSTfixed_0.90-Cluster_96374	-	-	-	-
pacid=35878090 transcript=Pavir.1KG041400.2 locus=Pavir.1KG041400 ID=Pavir.1KG041400.2.v3.1 annot-version=v3.1	Panvi_seq93720	F:GO:0008270; P:GO:0006355; C:GO:0005634; F:GO:0004402; F:GO:0003712; P:GO:0016573	C:GO:0005634;P:GO:0016043;P:GO:0006464;P:GO:0009058;F:GO:0005488;F:GO:0016740;P:GO:0006139	Y (0.931 | 1-40)	C	1	V5_BLAST_0.9SELF0.4OUT-REDO4-Cluster_170691	V5_UCLUSTfixed_0.90-Cluster_97907	-	UniqueCluster_752	-	X
pacid=35872315 transcript=Pavir.1KG041600.1 locus=Pavir.1KG041600 ID=Pavir.1KG041600.1.v3.1 annot-version=v3.1	Panvi_seq87945		-	Y (0.979 | 1-50)	C	1	V5_BLAST_0.9SELF0.4OUT-REDO4-Cluster_164420	V5_UCLUSTfixed_0.90-Cluster_97906	-	-	-	-
pacid=35877289 transcript=Pavir.1KG044300.1 locus=Pavir.1KG044300 ID=Pavir.1KG044300.1.v3.1 annot-version=v3.1	Panvi_seq92919		-	Y (0.937 | 1-27)	C	1	V5_BLAST_0.9SELF0.4OUT-REDO4-Cluster_105272	V5_UCLUSTfixed_0.90-Cluster_32116	-	-	-	-
pacid=35876256 transcript=Pavir.1KG044500.1 locus=Pavir.1KG044500 ID=Pavir.1KG044500.1.v3.1 annot-version=v3.1	Panvi_seq91886		-	Y (0.91 | 1-52)	C	1	V5_BLAST_0.9SELF0.4OUT-REDO4-Cluster_158989	V5_UCLUSTfixed_0.90-Cluster_93277	-	-	UniqueCluster_900	X
pacid=35876257 transcript=Pavir.1KG044500.2 locus=Pavir.1KG044500 ID=Pavir.1KG044500.2.v3.1 annot-version=v3.1	Panvi_seq91887		-	Y (0.91 | 1-52)	C	1	V5_BLAST_0.9SELF0.4OUT-REDO4-Cluster_158989	V5_UCLUSTfixed_0.90-Cluster_93277	-	-	UniqueCluster_900	X
pacid=35878007 transcript=Pavir.1KG046300.1 locus=Pavir.1KG046300 ID=Pavir.1KG046300.1.v3.1 annot-version=v3.1	Panvi_seq93637	F:GO:0005515	F:GO:0005515	Y (0.918 | 1-61)	C	1	V5_BLAST_0.9SELF0.4OUT-REDO4-Cluster_150320	V5_UCLUSTfixed_0.90-Cluster_85342	-	-	-	-
pacid=35871018 transcript=Pavir.1KG046800.1 locus=Pavir.1KG046800 ID=Pavir.1KG046800.1.v3.1 annot-version=v3.1	Panvi_seq86648		-	Y (0.998 | 1-55)	C	1	V5_BLAST_0.9SELF0.4OUT-REDO4-Cluster_170624	V5_UCLUSTfixed_0.90-Cluster_103200	-	-	-	-
pacid=35876294 transcript=Pavir.1KG047000.1 locus=Pavir.1KG047000 ID=Pavir.1KG047000.1.v3.1 annot-version=v3.1	Panvi_seq91924	P:GO:0006887; C:GO:0000145	C:GO:0005737;P:GO:0044763;P:GO:0044765;P:GO:0006810;P:GO:0009987	Y (0.823 | 1-55)	C	1	V5_BLAST_0.9SELF0.4OUT-REDO4-Cluster_163650	V5_UCLUSTfixed_0.90-Cluster_97101	-	-	UniqueCluster_3170	X
pacid=35872893 transcript=Pavir.1KG050400.1 locus=Pavir.1KG050400 ID=Pavir.1KG050400.1.v3.1 annot-version=v3.1	Panvi_seq88523		-	Y (0.909 | 1-21)	C	1	V5_BLAST_0.9SELF0.4OUT-REDO4-Cluster_166776	V5_UCLUSTfixed_0.90-Cluster_101189	-	-	-	-
pacid=35877516 transcript=Pavir.1KG054200.1 locus=Pavir.1KG054200 ID=Pavir.1KG054200.1.v3.1 annot-version=v3.1	Panvi_seq93146		-	Y (0.994 | 1-22)	C	1	V5_BLAST_0.9SELF0.4OUT-REDO4-Cluster_151986	V5_UCLUSTfixed_0.90-Cluster_89233	-	-	-	-
pacid=35877153 transcript=Pavir.1KG054500.1 locus=Pavir.1KG054500 ID=Pavir.1KG054500.1.v3.1 annot-version=v3.1	Panvi_seq92783		-	Y (0.75 | 1-57)	C	1	V5_BLAST_0.9SELF0.4OUT-REDO4-Cluster_103808	V5_UCLUSTfixed_0.90-Cluster_85314	-	-	-	-
pacid=35872755 transcript=Pavir.1KG056200.1 locus=Pavir.1KG056200 ID=Pavir.1KG056200.1.v3.1 annot-version=v3.1	Panvi_seq88385		-	Y (0.672 | 1-49)	C	1	V5_BLAST_0.9SELF0.4OUT-REDO4-Cluster_103608	V5_UCLUSTfixed_0.90-Cluster_65269	-	-	-	-
pacid=35873930 transcript=Pavir.1KG057000.1 locus=Pavir.1KG057000 ID=Pavir.1KG057000.1.v3.1 annot-version=v3.1	Panvi_seq89560		-	Y (0.996 | 1-41)	C	1	V5_BLAST_0.9SELF0.4OUT-REDO4-Cluster_103652	V5_UCLUSTfixed_0.90-Cluster_65285	-	-	-	-
pacid=35873134 transcript=Pavir.1KG057200.1 locus=Pavir.1KG057200 ID=Pavir.1KG057200.1.v3.1 annot-version=v3.1	Panvi_seq88764		-	Y (0.913 | 1-25)	C	1	V5_BLAST_0.9SELF0.4OUT-REDO4-Cluster_170863	V5_UCLUSTfixed_0.90-Cluster_96854	-	UniqueCluster_779	-	X
pacid=35874898 transcript=Pavir.1KG061800.1 locus=Pavir.1KG061800 ID=Pavir.1KG061800.1.v3.1 annot-version=v3.1	Panvi_seq90528	F:GO:0008270; F:GO:0005515	F:GO:0005515	Y (0.868 | 1-22)	C	1	V5_BLAST_0.9SELF0.4OUT-REDO4-Cluster_103698	V5_UCLUSTfixed_0.90-Cluster_65302	-	-	-	-
pacid=35874922 transcript=Pavir.1KG063400.1 locus=Pavir.1KG063400 ID=Pavir.1KG063400.1.v3.1 annot-version=v3.1	Panvi_seq90552		-	Y (0.951 | 1-75)	C	1	V5_BLAST_0.9SELF0.4OUT-REDO4-Cluster_103700	V5_UCLUSTfixed_0.90-Cluster_82224	-	-	-	-
pacid=35876258 transcript=Pavir.1KG064600.1 locus=Pavir.1KG064600 ID=Pavir.1KG064600.1.v3.1 annot-version=v3.1	Panvi_seq91888		-	Y (0.997 | 1-26)	C	1	V5_BLAST_0.9SELF0.4OUT-REDO4-Cluster_103759	V5_UCLUSTfixed_0.90-Cluster_65382	-	-	-	-
pacid=35876272 transcript=Pavir.1KG067200.1 locus=Pavir.1KG067200 ID=Pavir.1KG067200.1.v3.1 annot-version=v3.1	Panvi_seq91902		-	Y (0.917 | 1-29)	C	1	V5_BLAST_0.9SELF0.4OUT-REDO4-Cluster_150309	V5_UCLUSTfixed_0.90-Cluster_85321	-	-	-	-
pacid=35875881 transcript=Pavir.1KG068900.1 locus=Pavir.1KG068900 ID=Pavir.1KG068900.1.v3.1 annot-version=v3.1	Panvi_seq91511		-	Y (0.991 | 1-38)	C	1	V5_BLAST_0.9SELF0.4OUT-REDO4-Cluster_103748	V5_UCLUSTfixed_0.90-Cluster_32106	-	-	-	-
pacid=35872605 transcript=Pavir.1KG069100.1 locus=Pavir.1KG069100 ID=Pavir.1KG069100.1.v3.1 annot-version=v3.1	Panvi_seq88235		-	Y (0.997 | 1-33)	C	1	V5_BLAST_0.9SELF0.4OUT-REDO4-Cluster_103603	V5_UCLUSTfixed_0.90-Cluster_65765	-	-	-	-
pacid=35877923 transcript=Pavir.1KG069400.1 locus=Pavir.1KG069400 ID=Pavir.1KG069400.1.v3.1 annot-version=v3.1	Panvi_seq93553	P:GO:0006464; F:GO:0004077	F:GO:0003824;P:GO:0006464	Y (0.854 | 1-21)	C	1	V5_BLAST_0.9SELF0.4OUT-REDO4-Cluster_169374	V5_UCLUSTfixed_0.90-Cluster_96663	-	-	-	-
pacid=35877924 transcript=Pavir.1KG069400.2 locus=Pavir.1KG069400 ID=Pavir.1KG069400.2.v3.1 annot-version=v3.1	Panvi_seq93554	P:GO:0006464; F:GO:0004077	F:GO:0003824;P:GO:0006464	Y (0.854 | 1-21)	C	1	V5_BLAST_0.9SELF0.4OUT-REDO4-Cluster_169374	V5_UCLUSTfixed_0.90-Cluster_96663	-	-	-	-
pacid=35877925 transcript=Pavir.1KG069400.3 locus=Pavir.1KG069400 ID=Pavir.1KG069400.3.v3.1 annot-version=v3.1	Panvi_seq93555	P:GO:0006464; F:GO:0004077	F:GO:0003824;P:GO:0006464	Y (0.854 | 1-21)	C	1	V5_BLAST_0.9SELF0.4OUT-REDO4-Cluster_169374	V5_UCLUSTfixed_0.90-Cluster_96663	-	-	-	-
pacid=35877461 transcript=Pavir.1KG069500.1 locus=Pavir.1KG069500 ID=Pavir.1KG069500.1.v3.1 annot-version=v3.1	Panvi_seq93091	P:GO:0055114; F:GO:0050660; F:GO:0017150; P:GO:0008033	F:GO:0000166;F:GO:0003824;P:GO:0006139	Y (0.998 | 1-41)	C	1	V5_BLAST_0.9SELF0.4OUT-REDO4-Cluster_165042	V5_UCLUSTfixed_0.90-Cluster_98484	-	-	-	-
pacid=35877462 transcript=Pavir.1KG069500.2 locus=Pavir.1KG069500 ID=Pavir.1KG069500.2.v3.1 annot-version=v3.1	Panvi_seq93092	P:GO:0055114; F:GO:0050660; F:GO:0017150; P:GO:0008033	F:GO:0000166;F:GO:0003824;P:GO:0006139	Y (0.998 | 1-41)	C	1	V5_BLAST_0.9SELF0.4OUT-REDO4-Cluster_165042	V5_UCLUSTfixed_0.90-Cluster_98484	-	-	-	-
pacid=35877463 transcript=Pavir.1KG069500.3 locus=Pavir.1KG069500 ID=Pavir.1KG069500.3.v3.1 annot-version=v3.1	Panvi_seq93093	P:GO:0055114; F:GO:0050660; F:GO:0017150; P:GO:0008033	F:GO:0000166;F:GO:0003824;P:GO:0006139	Y (0.998 | 1-41)	C	1	V5_BLAST_0.9SELF0.4OUT-REDO4-Cluster_165042	V5_UCLUSTfixed_0.90-Cluster_98484	-	-	-	-
pacid=35871195 transcript=Pavir.1KG071100.1 locus=Pavir.1KG071100 ID=Pavir.1KG071100.1.v3.1 annot-version=v3.1	Panvi_seq86825		-	Y (0.991 | 1-35)	C	1	V5_BLAST_0.9SELF0.4OUT-REDO4-Cluster_103549	V5_UCLUSTfixed_0.90-Cluster_65253	-	-	-	-
pacid=35875305 transcript=Pavir.1KG071400.1 locus=Pavir.1KG071400 ID=Pavir.1KG071400.1.v3.1 annot-version=v3.1	Panvi_seq90935	P:GO:0006457	P:GO:0009987	Y (0.953 | 1-39)	C	1	V5_BLAST_0.9SELF0.4OUT-REDO4-Cluster_162362	V5_UCLUSTfixed_0.90-Cluster_95771	-	-	-	-
pacid=35875306 transcript=Pavir.1KG071400.2 locus=Pavir.1KG071400 ID=Pavir.1KG071400.2.v3.1 annot-version=v3.1	Panvi_seq90936	P:GO:0006457	P:GO:0009987	Y (0.953 | 1-39)	C	1	V5_BLAST_0.9SELF0.4OUT-REDO4-Cluster_162362	V5_UCLUSTfixed_0.90-Cluster_95771	-	-	-	-
pacid=35875307 transcript=Pavir.1KG071400.3 locus=Pavir.1KG071400 ID=Pavir.1KG071400.3.v3.1 annot-version=v3.1	Panvi_seq90937	P:GO:0006457	P:GO:0009987	Y (0.953 | 1-39)	C	1	V5_BLAST_0.9SELF0.4OUT-REDO4-Cluster_103721	V5_UCLUSTfixed_0.90-Cluster_95771	-	-	-	-
pacid=35875308 transcript=Pavir.1KG071400.4 locus=Pavir.1KG071400 ID=Pavir.1KG071400.4.v3.1 annot-version=v3.1	Panvi_seq90938	P:GO:0006457	P:GO:0009987	Y (0.953 | 1-39)	C	1	V5_BLAST_0.9SELF0.4OUT-REDO4-Cluster_103721	V5_UCLUSTfixed_0.90-Cluster_95771	-	-	-	-
pacid=35873985 transcript=Pavir.1KG071600.1 locus=Pavir.1KG071600 ID=Pavir.1KG071600.1.v3.1 annot-version=v3.1	Panvi_seq89615	P:GO:0033014; F:GO:0004418	P:GO:0009058;F:GO:0016740;P:GO:0009987	Y (1.0 | 1-31)	C	1	V5_BLAST_0.9SELF0.4OUT-REDO4-Cluster_103657	V5_UCLUSTfixed_0.90-Cluster_97999	-	-	-	-
pacid=35873986 transcript=Pavir.1KG071600.2 locus=Pavir.1KG071600 ID=Pavir.1KG071600.2.v3.1 annot-version=v3.1	Panvi_seq89616	P:GO:0033014; F:GO:0004418	P:GO:0009058;F:GO:0016740;P:GO:0009987	Y (1.0 | 1-31)	C	1	V5_BLAST_0.9SELF0.4OUT-REDO4-Cluster_103657	V5_UCLUSTfixed_0.90-Cluster_97999	-	-	-	-
pacid=35876935 transcript=Pavir.1KG071900.1 locus=Pavir.1KG071900 ID=Pavir.1KG071900.1.v3.1 annot-version=v3.1	Panvi_seq92565		-	Y (1.0 | 1-34)	C	1	V5_BLAST_0.9SELF0.4OUT-REDO4-Cluster_103795	V5_UCLUSTfixed_0.90-Cluster_96892	-	-	-	-
pacid=35875073 transcript=Pavir.1KG072300.1 locus=Pavir.1KG072300 ID=Pavir.1KG072300.1.v3.1 annot-version=v3.1	Panvi_seq90703	P:GO:0046854	P:GO:0006629;P:GO:0044763;P:GO:0009987	Y (0.996 | 1-47)	C	1	V5_BLAST_0.9SELF0.4OUT-REDO4-Cluster_162363	V5_UCLUSTfixed_0.90-Cluster_95772	-	-	-	-
pacid=35874257 transcript=Pavir.1KG073300.1 locus=Pavir.1KG073300 ID=Pavir.1KG073300.1.v3.1 annot-version=v3.1	Panvi_seq89887		-	Y (0.981 | 1-42)	C	1	V5_BLAST_0.9SELF0.4OUT-REDO4-Cluster_103667	V5_UCLUSTfixed_0.90-Cluster_32094	-	-	-	-
pacid=35871887 transcript=Pavir.1KG073500.1 locus=Pavir.1KG073500 ID=Pavir.1KG073500.1.v3.1 annot-version=v3.1	Panvi_seq87517		-	Y (0.983 | 1-22)	C	1	V5_BLAST_0.9SELF0.4OUT-REDO4-Cluster_103577	V5_UCLUSTfixed_0.90-Cluster_32077	-	-	-	-
pacid=35873847 transcript=Pavir.1KG073700.2 locus=Pavir.1KG073700 ID=Pavir.1KG073700.2.v3.1 annot-version=v3.1	Panvi_seq89477	P:GO:0055114; F:GO:0016620	F:GO:0003824;P:GO:0008152;P:GO:0044710	Y (0.992 | 1-33)	C	1	V5_BLAST_0.9SELF0.4OUT-REDO4-Cluster_165166	V5_UCLUSTfixed_0.90-Cluster_102972	-	-	-	-
pacid=35874244 transcript=Pavir.1KG074200.1 locus=Pavir.1KG074200 ID=Pavir.1KG074200.1.v3.1 annot-version=v3.1	Panvi_seq89874		-	Y (0.933 | 1-36)	C	1	V5_BLAST_0.9SELF0.4OUT-REDO4-Cluster_170154	V5_UCLUSTfixed_0.90-Cluster_90019	-	UniqueCluster_1094	-	X
pacid=35875799 transcript=Pavir.1KG074500.2 locus=Pavir.1KG074500 ID=Pavir.1KG074500.2.v3.1 annot-version=v3.1	Panvi_seq91429	P:GO:0055114; F:GO:0016620	F:GO:0003824;P:GO:0008152;P:GO:0044710	Y (0.992 | 1-33)	C	1	V5_BLAST_0.9SELF0.4OUT-REDO4-Cluster_165166	V5_UCLUSTfixed_0.90-Cluster_102972	-	-	-	-
pacid=35876731 transcript=Pavir.1KG075000.1 locus=Pavir.1KG075000 ID=Pavir.1KG075000.1.v3.1 annot-version=v3.1	Panvi_seq92361		-	Y (0.887 | 1-27)	C	1	V5_BLAST_0.9SELF0.4OUT-REDO4-Cluster_170154	V5_UCLUSTfixed_0.90-Cluster_90019	-	UniqueCluster_1094	-	X
pacid=35876973 transcript=Pavir.1KG075600.1 locus=Pavir.1KG075600 ID=Pavir.1KG075600.1.v3.1 annot-version=v3.1	Panvi_seq92603	P:GO:0055114; F:GO:0020037; F:GO:0016705; F:GO:0005506	F:GO:0003824;P:GO:0008152;F:GO:0005488;P:GO:0044710	Y (0.999 | 1-41)	C	1	V5_BLAST_0.9SELF0.4OUT-REDO4-Cluster_163627	V5_UCLUSTfixed_0.90-Cluster_97076	-	-	-	-
pacid=35875782 transcript=Pavir.1KG076900.1 locus=Pavir.1KG076900 ID=Pavir.1KG076900.1.v3.1 annot-version=v3.1	Panvi_seq91412		-	Y (0.947 | 1-42)	C	1	V5_BLAST_0.9SELF0.4OUT-REDO4-Cluster_103747	V5_UCLUSTfixed_0.90-Cluster_85351	-	-	-	-
pacid=35875783 transcript=Pavir.1KG076900.2 locus=Pavir.1KG076900 ID=Pavir.1KG076900.2.v3.1 annot-version=v3.1	Panvi_seq91413		-	Y (0.947 | 1-42)	C	1	V5_BLAST_0.9SELF0.4OUT-REDO4-Cluster_155048	V5_UCLUSTfixed_0.90-Cluster_85351	-	-	-	-
pacid=35875784 transcript=Pavir.1KG076900.3 locus=Pavir.1KG076900 ID=Pavir.1KG076900.3.v3.1 annot-version=v3.1	Panvi_seq91414		-	Y (0.947 | 1-42)	C	1	V5_BLAST_0.9SELF0.4OUT-REDO4-Cluster_155048	V5_UCLUSTfixed_0.90-Cluster_85351	-	-	-	-
pacid=35873351 transcript=Pavir.1KG077300.1 locus=Pavir.1KG077300 ID=Pavir.1KG077300.1.v3.1 annot-version=v3.1	Panvi_seq88981	P:GO:0006096; F:GO:0004634; F:GO:0000287; C:GO:0000015	P:GO:0005975;P:GO:0006091;P:GO:0009056;F:GO:0003824;C:GO:0005829;F:GO:0005488;P:GO:0006139;P:GO:0044712;P:GO:0044723	Y (0.98 | 1-39)	C	1	V5_BLAST_0.9SELF0.4OUT-REDO4-Cluster_103631	V5_UCLUSTfixed_0.90-Cluster_96583	-	-	-	-
pacid=35872144 transcript=Pavir.1KG083700.1 locus=Pavir.1KG083700 ID=Pavir.1KG083700.1.v3.1 annot-version=v3.1	Panvi_seq87774	F:GO:0008270; F:GO:0005515	F:GO:0005515	Y (0.99 | 1-36)	C	1	V5_BLAST_0.9SELF0.4OUT-REDO4-Cluster_167473	V5_UCLUSTfixed_0.90-Cluster_100617	-	-	-	-
pacid=35871403 transcript=Pavir.1KG085300.1 locus=Pavir.1KG085300 ID=Pavir.1KG085300.1.v3.1 annot-version=v3.1	Panvi_seq87033		-	Y (0.969 | 1-42)	C	1	V5_BLAST_0.9SELF0.4OUT-REDO4-Cluster_103559	V5_UCLUSTfixed_0.90-Cluster_76128	-	-	-	-
pacid=35878171 transcript=Pavir.1KG086000.1 locus=Pavir.1KG086000 ID=Pavir.1KG086000.1.v3.1 annot-version=v3.1	Panvi_seq93801		-	Y (0.998 | 1-50)	C	1	V5_BLAST_0.9SELF0.4OUT-REDO4-Cluster_162609	V5_UCLUSTfixed_0.90-Cluster_96028	-	-	-	-
pacid=35878172 transcript=Pavir.1KG086000.2 locus=Pavir.1KG086000 ID=Pavir.1KG086000.2.v3.1 annot-version=v3.1	Panvi_seq93802		-	Y (0.998 | 1-50)	C	1	V5_BLAST_0.9SELF0.4OUT-REDO4-Cluster_103846	V5_UCLUSTfixed_0.90-Cluster_96028	-	-	-	-
pacid=35877590 transcript=Pavir.1KG091000.1 locus=Pavir.1KG091000 ID=Pavir.1KG091000.1.v3.1 annot-version=v3.1	Panvi_seq93220	F:GO:0005515	F:GO:0005515	Y (0.936 | 1-53)	C	1	V5_BLAST_0.9SELF0.4OUT-REDO4-Cluster_164380	V5_UCLUSTfixed_0.90-Cluster_97864	-	-	-	-
pacid=35877591 transcript=Pavir.1KG091000.2 locus=Pavir.1KG091000 ID=Pavir.1KG091000.2.v3.1 annot-version=v3.1	Panvi_seq93221	F:GO:0005515	F:GO:0005515	Y (0.936 | 1-53)	C	1	V5_BLAST_0.9SELF0.4OUT-REDO4-Cluster_164380	V5_UCLUSTfixed_0.90-Cluster_97864	-	-	-	-
pacid=35873804 transcript=Pavir.1KG091800.1 locus=Pavir.1KG091800 ID=Pavir.1KG091800.1.v3.1 annot-version=v3.1	Panvi_seq89434		-	Y (0.987 | 1-31)	C	1	V5_BLAST_0.9SELF0.4OUT-REDO4-Cluster_159252	V5_UCLUSTfixed_0.90-Cluster_85339	-	-	-	-
pacid=35873805 transcript=Pavir.1KG091800.2 locus=Pavir.1KG091800 ID=Pavir.1KG091800.2.v3.1 annot-version=v3.1	Panvi_seq89435		-	Y (0.999 | 1-61)	C	1	V5_BLAST_0.9SELF0.4OUT-REDO4-Cluster_159252	V5_UCLUSTfixed_0.90-Cluster_85339	-	-	-	-
pacid=35873845 transcript=Pavir.1KG092500.1 locus=Pavir.1KG092500 ID=Pavir.1KG092500.1.v3.1 annot-version=v3.1	Panvi_seq89475	P:GO:0019441; F:GO:0004061	P:GO:0009056;P:GO:0044763;P:GO:0009987;P:GO:0044712;F:GO:0016787	Y (0.91 | 1-32)	C	1	V5_BLAST_0.9SELF0.4OUT-REDO4-Cluster_103648	V5_UCLUSTfixed_0.90-Cluster_102029	-	UniqueCluster_321	-	X
pacid=35877429 transcript=Pavir.1KG092900.1 locus=Pavir.1KG092900 ID=Pavir.1KG092900.1.v3.1 annot-version=v3.1	Panvi_seq93059		-	Y (0.89 | 1-32)	C	1	V5_BLAST_0.9SELF0.4OUT-REDO4-Cluster_166603	V5_UCLUSTfixed_0.90-Cluster_99888	-	-	-	-
pacid=35873192 transcript=Pavir.1KG093000.1 locus=Pavir.1KG093000 ID=Pavir.1KG093000.1.v3.1 annot-version=v3.1	Panvi_seq88822		-	Y (1.0 | 1-24)	C	1	V5_BLAST_0.9SELF0.4OUT-REDO4-Cluster_164095	V5_UCLUSTfixed_0.90-Cluster_97586	-	-	-	-
pacid=35874667 transcript=Pavir.1KG093300.1 locus=Pavir.1KG093300 ID=Pavir.1KG093300.1.v3.1 annot-version=v3.1	Panvi_seq90297		-	Y (0.994 | 1-72)	C	1	V5_BLAST_0.9SELF0.4OUT-REDO4-Cluster_163598	V5_UCLUSTfixed_0.90-Cluster_97050	-	-	-	-
pacid=35872352 transcript=Pavir.1KG094400.1 locus=Pavir.1KG094400 ID=Pavir.1KG094400.1.v3.1 annot-version=v3.1	Panvi_seq87982	P:GO:0006412; C:GO:0005840; F:GO:0003735	F:GO:0005198;C:GO:0005840;P:GO:0006412	Y (0.999 | 1-41)	C	1	V5_BLAST_0.9SELF0.4OUT-REDO4-Cluster_162943	V5_UCLUSTfixed_0.90-Cluster_85334	-	-	-	-
pacid=35872353 transcript=Pavir.1KG094400.2 locus=Pavir.1KG094400 ID=Pavir.1KG094400.2.v3.1 annot-version=v3.1	Panvi_seq87983	P:GO:0006412; C:GO:0005840; F:GO:0003735	F:GO:0005198;C:GO:0005840;P:GO:0006412	Y (0.999 | 1-41)	C	1	V5_BLAST_0.9SELF0.4OUT-REDO4-Cluster_162943	V5_UCLUSTfixed_0.90-Cluster_85334	-	-	-	-
pacid=35871311 transcript=Pavir.1KG097400.1 locus=Pavir.1KG097400 ID=Pavir.1KG097400.1.v3.1 annot-version=v3.1	Panvi_seq86941	F:GO:0016705; P:GO:0016117	F:GO:0003824;P:GO:0006629;P:GO:0009058;P:GO:0044763;P:GO:0044711;P:GO:0009987	Y (0.982 | 1-91)	C	1	V5_BLAST_0.9SELF0.4OUT-REDO4-Cluster_164008	V5_UCLUSTfixed_0.90-Cluster_97491	-	-	-	-
pacid=35872065 transcript=Pavir.1KG097500.1 locus=Pavir.1KG097500 ID=Pavir.1KG097500.1.v3.1 annot-version=v3.1	Panvi_seq87695		-	Y (0.999 | 1-61)	C	1	V5_BLAST_0.9SELF0.4OUT-REDO4-Cluster_154205	V5_UCLUSTfixed_0.90-Cluster_89127	UniqueCluster_2038	-	-	X
pacid=35871975 transcript=Pavir.1KG100300.1 locus=Pavir.1KG100300 ID=Pavir.1KG100300.1.v3.1 annot-version=v3.1	Panvi_seq87605	F:GO:0005515	F:GO:0005515	Y (0.632 | 1-40)	C	1	V5_BLAST_0.9SELF0.4OUT-REDO4-Cluster_163206	V5_UCLUSTfixed_0.90-Cluster_96633	-	-	-	-
pacid=35873428 transcript=Pavir.1KG101100.1 locus=Pavir.1KG101100 ID=Pavir.1KG101100.1.v3.1 annot-version=v3.1	Panvi_seq89058		-	Y (0.69 | 1-61)	C	1	V5_BLAST_0.9SELF0.4OUT-REDO4-Cluster_103634	V5_UCLUSTfixed_0.90-Cluster_66466	-	-	-	-
pacid=35871084 transcript=Pavir.1KG101800.1 locus=Pavir.1KG101800 ID=Pavir.1KG101800.1.v3.1 annot-version=v3.1	Panvi_seq86714	F:GO:0005515; P:GO:0055114; F:GO:0046872; F:GO:0016702	F:GO:0005515;F:GO:0003824;P:GO:0008152;P:GO:0044710	Y (0.926 | 1-51)	C	1	V5_BLAST_0.9SELF0.4OUT-REDO4-Cluster_164328	V5_UCLUSTfixed_0.90-Cluster_97811	-	-	-	-
pacid=35871712 transcript=Pavir.1KG103400.1 locus=Pavir.1KG103400 ID=Pavir.1KG103400.1.v3.1 annot-version=v3.1	Panvi_seq87342	P:GO:0009072; F:GO:0004334; P:GO:0008152; F:GO:0003824	P:GO:0008152;P:GO:0044763;P:GO:0044710;P:GO:0009987;F:GO:0016787	Y (0.977 | 1-36)	C	1	V5_BLAST_0.9SELF0.4OUT-REDO4-Cluster_161630	V5_UCLUSTfixed_0.90-Cluster_95369	-	-	UniqueCluster_3347	X
pacid=35871488 transcript=Pavir.1KG103800.1 locus=Pavir.1KG103800 ID=Pavir.1KG103800.1.v3.1 annot-version=v3.1	Panvi_seq87118		-	Y (1.0 | 1-23)	C	1	V5_BLAST_0.9SELF0.4OUT-REDO4-Cluster_151842	V5_UCLUSTfixed_0.90-Cluster_87216	-	-	UniqueCluster_2001	X
pacid=35875248 transcript=Pavir.1KG105600.1 locus=Pavir.1KG105600 ID=Pavir.1KG105600.1.v3.1 annot-version=v3.1	Panvi_seq90878	P:GO:0006457	P:GO:0009987	Y (0.985 | 1-43)	C	1	V5_BLAST_0.9SELF0.4OUT-REDO4-Cluster_163442	V5_UCLUSTfixed_0.90-Cluster_96874	-	-	-	-
pacid=35876400 transcript=Pavir.1KG108000.1 locus=Pavir.1KG108000 ID=Pavir.1KG108000.1.v3.1 annot-version=v3.1	Panvi_seq92030		-	Y (0.995 | 1-60)	C	1	V5_BLAST_0.9SELF0.4OUT-REDO4-Cluster_153461	V5_UCLUSTfixed_0.90-Cluster_89031	-	-	-	-
pacid=35876506 transcript=Pavir.1KG109000.1 locus=Pavir.1KG109000 ID=Pavir.1KG109000.1.v3.1 annot-version=v3.1	Panvi_seq92136	F:GO:0005515	F:GO:0005515	Y (0.966 | 1-36)	C	1	V5_BLAST_0.9SELF0.4OUT-REDO4-Cluster_161663	V5_UCLUSTfixed_0.90-Cluster_95384	-	-	-	-
pacid=35876324 transcript=Pavir.1KG110100.1 locus=Pavir.1KG110100 ID=Pavir.1KG110100.1.v3.1 annot-version=v3.1	Panvi_seq91954		-	Y (0.962 | 1-36)	C	1	V5_BLAST_0.9SELF0.4OUT-REDO4-Cluster_103761	V5_UCLUSTfixed_0.90-Cluster_65326	-	-	-	-
pacid=35876325 transcript=Pavir.1KG110100.2 locus=Pavir.1KG110100 ID=Pavir.1KG110100.2.v3.1 annot-version=v3.1	Panvi_seq91955		-	Y (0.86 | 1-29)	C	1	V5_BLAST_0.9SELF0.4OUT-REDO4-Cluster_103761	V5_UCLUSTfixed_0.90-Cluster_65326	-	-	-	-
pacid=35877895 transcript=Pavir.1KG110300.1 locus=Pavir.1KG110300 ID=Pavir.1KG110300.1.v3.1 annot-version=v3.1	Panvi_seq93525		-	Y (0.998 | 1-81)	C	1	V5_BLAST_0.9SELF0.4OUT-REDO4-Cluster_103835	V5_UCLUSTfixed_0.90-Cluster_65356	-	-	-	-
pacid=35877896 transcript=Pavir.1KG110300.2 locus=Pavir.1KG110300 ID=Pavir.1KG110300.2.v3.1 annot-version=v3.1	Panvi_seq93526		-	Y (0.998 | 1-81)	C	1	V5_BLAST_0.9SELF0.4OUT-REDO4-Cluster_103835	V5_UCLUSTfixed_0.90-Cluster_65356	-	-	-	-
pacid=35877201 transcript=Pavir.1KG111900.1 locus=Pavir.1KG111900 ID=Pavir.1KG111900.1.v3.1 annot-version=v3.1	Panvi_seq92831		-	Y (0.922 | 1-41)	C	1	V5_BLAST_0.9SELF0.4OUT-REDO4-Cluster_103810	V5_UCLUSTfixed_0.90-Cluster_66516	-	-	-	-
pacid=35873079 transcript=Pavir.1KG113300.1 locus=Pavir.1KG113300 ID=Pavir.1KG113300.1.v3.1 annot-version=v3.1	Panvi_seq88709	F:GO:0003723	F:GO:0003723	Y (0.995 | 1-45)	C	1	V5_BLAST_0.9SELF0.4OUT-REDO4-Cluster_169908	V5_UCLUSTfixed_0.90-Cluster_96198	-	-	-	-
pacid=35875252 transcript=Pavir.1KG114700.1 locus=Pavir.1KG114700 ID=Pavir.1KG114700.1.v3.1 annot-version=v3.1	Panvi_seq90882		-	Y (0.966 | 1-42)	C	1	V5_BLAST_0.9SELF0.4OUT-REDO4-Cluster_103719	V5_UCLUSTfixed_0.90-Cluster_77456	-	-	-	-
pacid=35873133 transcript=Pavir.1KG115500.1 locus=Pavir.1KG115500 ID=Pavir.1KG115500.1.v3.1 annot-version=v3.1	Panvi_seq88763	F:GO:0005515; P:GO:0006468; F:GO:0004672	F:GO:0005515;P:GO:0006464;F:GO:0016301	Y (0.842 | 1-81)	C	1	V5_BLAST_0.9SELF0.4OUT-REDO4-Cluster_103621	V5_UCLUSTfixed_0.90-Cluster_90898	-	-	-	-
pacid=35878364 transcript=Pavir.1KG116900.1 locus=Pavir.1KG116900 ID=Pavir.1KG116900.1.v3.1 annot-version=v3.1	Panvi_seq93994	F:GO:0005515; P:GO:0006468; F:GO:0004672	F:GO:0005515;P:GO:0006464;F:GO:0016301	Y (0.954 | 1-80)	C	1	V5_BLAST_0.9SELF0.4OUT-REDO4-Cluster_170555	V5_UCLUSTfixed_0.90-Cluster_90898	-	-	-	-
pacid=35878365 transcript=Pavir.1KG116900.2 locus=Pavir.1KG116900 ID=Pavir.1KG116900.2.v3.1 annot-version=v3.1	Panvi_seq93995	F:GO:0005515	F:GO:0005515	Y (0.954 | 1-80)	C	1	V5_BLAST_0.9SELF0.4OUT-REDO4-Cluster_170555	V5_UCLUSTfixed_0.90-Cluster_90898	-	-	-	-
pacid=35871056 transcript=Pavir.1KG120500.1 locus=Pavir.1KG120500 ID=Pavir.1KG120500.1.v3.1 annot-version=v3.1	Panvi_seq86686		-	Y (0.696 | 1-48)	C	1	V5_BLAST_0.9SELF0.4OUT-REDO4-Cluster_151784	V5_UCLUSTfixed_0.90-Cluster_87145	-	-	UniqueCluster_419	X
pacid=35873937 transcript=Pavir.1KG122000.1 locus=Pavir.1KG122000 ID=Pavir.1KG122000.1.v3.1 annot-version=v3.1	Panvi_seq89567	F:GO:0016790; P:GO:0006633	P:GO:0006629;P:GO:0009058;P:GO:0044763;P:GO:0044711;P:GO:0009987;F:GO:0016787	Y (0.993 | 1-50)	C	1	V5_BLAST_0.9SELF0.4OUT-REDO4-Cluster_103653	V5_UCLUSTfixed_0.90-Cluster_96005	-	-	-	-
pacid=35873938 transcript=Pavir.1KG122000.2 locus=Pavir.1KG122000 ID=Pavir.1KG122000.2.v3.1 annot-version=v3.1	Panvi_seq89568	F:GO:0016790; P:GO:0006633	P:GO:0006629;P:GO:0009058;P:GO:0044763;P:GO:0044711;P:GO:0009987;F:GO:0016787	Y (0.993 | 1-50)	C	1	V5_BLAST_0.9SELF0.4OUT-REDO4-Cluster_164461	V5_UCLUSTfixed_0.90-Cluster_96005	-	-	-	-
pacid=35873939 transcript=Pavir.1KG122000.3 locus=Pavir.1KG122000 ID=Pavir.1KG122000.3.v3.1 annot-version=v3.1	Panvi_seq89569	F:GO:0016790; P:GO:0006633	P:GO:0006629;P:GO:0009058;P:GO:0044763;P:GO:0044711;P:GO:0009987;F:GO:0016787	Y (0.993 | 1-50)	C	1	V5_BLAST_0.9SELF0.4OUT-REDO4-Cluster_164461	V5_UCLUSTfixed_0.90-Cluster_96005	-	-	-	-
pacid=35875793 transcript=Pavir.1KG123200.1 locus=Pavir.1KG123200 ID=Pavir.1KG123200.1.v3.1 annot-version=v3.1	Panvi_seq91423	F:GO:0016758; P:GO:0008152	P:GO:0008152;F:GO:0016740	Y (0.967 | 1-23)	C	1	V5_BLAST_0.9SELF0.4OUT-REDO4-Cluster_170370	V5_UCLUSTfixed_0.90-Cluster_103000	-	-	-	-
pacid=35873950 transcript=Pavir.1KG124500.1 locus=Pavir.1KG124500 ID=Pavir.1KG124500.1.v3.1 annot-version=v3.1	Panvi_seq89580		-	Y (0.799 | 1-34)	C	1	V5_BLAST_0.9SELF0.4OUT-REDO4-Cluster_103654	V5_UCLUSTfixed_0.90-Cluster_65286	-	-	-	-
pacid=35875814 transcript=Pavir.1KG129000.1 locus=Pavir.1KG129000 ID=Pavir.1KG129000.1.v3.1 annot-version=v3.1	Panvi_seq91444	P:GO:0055114; P:GO:0009082; F:GO:0004455; F:GO:0016491	F:GO:0003824;P:GO:0009058;P:GO:0044763;P:GO:0044711;P:GO:0009987	Y (0.997 | 1-72)	C	1	V5_BLAST_0.9SELF0.4OUT-REDO4-Cluster_165640	V5_UCLUSTfixed_0.90-Cluster_99026	-	-	-	-
pacid=35871275 transcript=Pavir.1KG131400.1 locus=Pavir.1KG131400 ID=Pavir.1KG131400.1.v3.1 annot-version=v3.1	Panvi_seq86905		-	Y (0.973 | 1-49)	C	1	V5_BLAST_0.9SELF0.4OUT-REDO4-Cluster_103553	V5_UCLUSTfixed_0.90-Cluster_79433	-	UniqueCluster_3067	-	X
pacid=35877302 transcript=Pavir.1KG133400.1 locus=Pavir.1KG133400 ID=Pavir.1KG133400.1.v3.1 annot-version=v3.1	Panvi_seq92932		-	Y (0.991 | 1-38)	C	1	V5_BLAST_0.9SELF0.4OUT-REDO4-Cluster_164253	V5_UCLUSTfixed_0.90-Cluster_97726	-	-	-	-
pacid=35872308 transcript=Pavir.1KG134600.1 locus=Pavir.1KG134600 ID=Pavir.1KG134600.1.v3.1 annot-version=v3.1	Panvi_seq87938		-	Y (0.999 | 1-61)	C	1	V5_BLAST_0.9SELF0.4OUT-REDO4-Cluster_103591	V5_UCLUSTfixed_0.90-Cluster_65934	-	-	-	-
pacid=35875924 transcript=Pavir.1KG134800.1 locus=Pavir.1KG134800 ID=Pavir.1KG134800.1.v3.1 annot-version=v3.1	Panvi_seq91554	P:GO:0006468; F:GO:0005524; F:GO:0004672	F:GO:0000166;P:GO:0006464;F:GO:0016301	Y (0.877 | 1-50)	C	1	V5_BLAST_0.9SELF0.4OUT-REDO4-Cluster_170299	V5_UCLUSTfixed_0.90-Cluster_102932	-	-	-	-
pacid=35877885 transcript=Pavir.1KG137300.1 locus=Pavir.1KG137300 ID=Pavir.1KG137300.1.v3.1 annot-version=v3.1	Panvi_seq93515		-	Y (0.983 | 1-24)	C	1	V5_BLAST_0.9SELF0.4OUT-REDO4-Cluster_103834	V5_UCLUSTfixed_0.90-Cluster_32118	-	-	-	-
pacid=35876758 transcript=Pavir.1KG137800.1 locus=Pavir.1KG137800 ID=Pavir.1KG137800.1.v3.1 annot-version=v3.1	Panvi_seq92388		-	Y (0.915 | 1-66)	C	1	V5_BLAST_0.9SELF0.4OUT-REDO4-Cluster_103787	V5_UCLUSTfixed_0.90-Cluster_32113	-	-	-	-
pacid=35874426 transcript=Pavir.1KG138300.1 locus=Pavir.1KG138300 ID=Pavir.1KG138300.1.v3.1 annot-version=v3.1	Panvi_seq90056		-	Y (0.993 | 1-42)	C	1	V5_BLAST_0.9SELF0.4OUT-REDO4-Cluster_103679	V5_UCLUSTfixed_0.90-Cluster_101966	-	-	-	-
pacid=35875439 transcript=Pavir.1KG141000.1 locus=Pavir.1KG141000 ID=Pavir.1KG141000.1.v3.1 annot-version=v3.1	Panvi_seq91069		-	Y (0.999 | 1-61)	C	1	V5_BLAST_0.9SELF0.4OUT-REDO4-Cluster_150255	V5_UCLUSTfixed_0.90-Cluster_85246	-	-	-	-
pacid=35877741 transcript=Pavir.1KG149000.1 locus=Pavir.1KG149000 ID=Pavir.1KG149000.1.v3.1 annot-version=v3.1	Panvi_seq93371		-	Y (0.997 | 1-30)	C	1	V5_BLAST_0.9SELF0.4OUT-REDO4-Cluster_103828	V5_UCLUSTfixed_0.90-Cluster_65353	-	-	-	-
pacid=35877742 transcript=Pavir.1KG149000.2 locus=Pavir.1KG149000 ID=Pavir.1KG149000.2.v3.1 annot-version=v3.1	Panvi_seq93372		-	Y (0.997 | 1-30)	C	1	V5_BLAST_0.9SELF0.4OUT-REDO4-Cluster_103828	V5_UCLUSTfixed_0.90-Cluster_65353	-	-	-	-
pacid=35876671 transcript=Pavir.1KG150300.1 locus=Pavir.1KG150300 ID=Pavir.1KG150300.1.v3.1 annot-version=v3.1	Panvi_seq92301		-	Y (0.997 | 1-32)	C	1	V5_BLAST_0.9SELF0.4OUT-REDO4-Cluster_149658	V5_UCLUSTfixed_0.90-Cluster_84491	-	-	-	-
pacid=35873100 transcript=Pavir.1KG152000.1 locus=Pavir.1KG152000 ID=Pavir.1KG152000.1.v3.1 annot-version=v3.1	Panvi_seq88730	F:GO:0046872; F:GO:0000166	F:GO:0000166	Y (0.832 | 1-51)	C	1	V5_BLAST_0.9SELF0.4OUT-REDO4-Cluster_103618	V5_UCLUSTfixed_0.90-Cluster_32082	-	-	-	-
pacid=35872472 transcript=Pavir.1KG153400.1 locus=Pavir.1KG153400 ID=Pavir.1KG153400.1.v3.1 annot-version=v3.1	Panvi_seq88102		-	Y (0.752 | 1-41)	C	1	V5_BLAST_0.9SELF0.4OUT-REDO4-Cluster_103599	V5_UCLUSTfixed_0.90-Cluster_32080	-	-	-	-
pacid=35876588 transcript=Pavir.1KG154400.1 locus=Pavir.1KG154400 ID=Pavir.1KG154400.1.v3.1 annot-version=v3.1	Panvi_seq92218	F:GO:0005515	F:GO:0005515	Y (0.999 | 1-68)	C	1	V5_BLAST_0.9SELF0.4OUT-REDO4-Cluster_103779	V5_UCLUSTfixed_0.90-Cluster_82614	-	UniqueCluster_3289	-	X
pacid=35875734 transcript=Pavir.1KG154500.1 locus=Pavir.1KG154500 ID=Pavir.1KG154500.1.v3.1 annot-version=v3.1	Panvi_seq91364	P:GO:0055114; F:GO:0051537; F:GO:0016491; C:GO:0042651; F:GO:0009496; F:GO:0016679	F:GO:0003824;P:GO:0008152;C:GO:0016020;F:GO:0005488;P:GO:0044710;C:GO:0009579	Y (0.993 | 1-32)	C	1	V5_BLAST_0.9SELF0.4OUT-REDO4-Cluster_168902	V5_UCLUSTfixed_0.90-Cluster_101749	-	-	-	-
pacid=35875735 transcript=Pavir.1KG154500.2 locus=Pavir.1KG154500 ID=Pavir.1KG154500.2.v3.1 annot-version=v3.1	Panvi_seq91365	P:GO:0055114; F:GO:0051537; F:GO:0016491; C:GO:0042651; F:GO:0009496; F:GO:0016679	F:GO:0003824;P:GO:0008152;C:GO:0016020;F:GO:0005488;P:GO:0044710;C:GO:0009579	Y (0.993 | 1-32)	C	1	V5_BLAST_0.9SELF0.4OUT-REDO4-Cluster_168902	V5_UCLUSTfixed_0.90-Cluster_101749	-	-	-	-
pacid=35871419 transcript=Pavir.1KG157700.1 locus=Pavir.1KG157700 ID=Pavir.1KG157700.1.v3.1 annot-version=v3.1	Panvi_seq87049		-	Y (0.897 | 1-21)	C	1	V5_BLAST_0.9SELF0.4OUT-REDO4-Cluster_103560	V5_UCLUSTfixed_0.90-Cluster_76575	-	-	-	-
pacid=35873468 transcript=Pavir.1KG160700.1 locus=Pavir.1KG160700 ID=Pavir.1KG160700.1.v3.1 annot-version=v3.1	Panvi_seq89098	P:GO:0009452; F:GO:0008168; P:GO:0001510	F:GO:0016740;P:GO:0006139	Y (0.744 | 1-29)	C	1	V5_BLAST_0.9SELF0.4OUT-REDO4-Cluster_103636	V5_UCLUSTfixed_0.90-Cluster_32086	-	-	-	-
pacid=35874882 transcript=Pavir.1KG161000.1 locus=Pavir.1KG161000 ID=Pavir.1KG161000.1.v3.1 annot-version=v3.1	Panvi_seq90512		-	Y (0.628 | 1-75)	C	1	V5_BLAST_0.9SELF0.4OUT-REDO4-Cluster_103697	V5_UCLUSTfixed_0.90-Cluster_65470	-	-	-	-
pacid=35877041 transcript=Pavir.1KG162400.1 locus=Pavir.1KG162400 ID=Pavir.1KG162400.1.v3.1 annot-version=v3.1	Panvi_seq92671		-	Y (1.0 | 1-47)	C	1	V5_BLAST_0.9SELF0.4OUT-REDO4-Cluster_169875	V5_UCLUSTfixed_0.90-Cluster_101534	-	-	-	-
pacid=35877042 transcript=Pavir.1KG162400.2 locus=Pavir.1KG162400 ID=Pavir.1KG162400.2.v3.1 annot-version=v3.1	Panvi_seq92672		-	Y (1.0 | 1-47)	C	1	V5_BLAST_0.9SELF0.4OUT-REDO4-Cluster_103800	V5_UCLUSTfixed_0.90-Cluster_101534	-	-	-	-
pacid=35877043 transcript=Pavir.1KG162400.3 locus=Pavir.1KG162400 ID=Pavir.1KG162400.3.v3.1 annot-version=v3.1	Panvi_seq92673		-	Y (1.0 | 1-47)	C	1	V5_BLAST_0.9SELF0.4OUT-REDO4-Cluster_103801	V5_UCLUSTfixed_0.90-Cluster_101534	-	-	-	-
pacid=35873860 transcript=Pavir.1KG162800.1 locus=Pavir.1KG162800 ID=Pavir.1KG162800.1.v3.1 annot-version=v3.1	Panvi_seq89490	F:GO:0016788	F:GO:0016787	Y (0.979 | 1-39)	C	1	V5_BLAST_0.9SELF0.4OUT-REDO4-Cluster_163487	V5_UCLUSTfixed_0.90-Cluster_96917	-	-	-	-
pacid=35871687 transcript=Pavir.1KG163000.1 locus=Pavir.1KG163000 ID=Pavir.1KG163000.1.v3.1 annot-version=v3.1	Panvi_seq87317		-	Y (0.986 | 1-47)	C	1	V5_BLAST_0.9SELF0.4OUT-REDO4-Cluster_103571	V5_UCLUSTfixed_0.90-Cluster_65260	-	-	-	-
pacid=35871689 transcript=Pavir.1KG163000.2 locus=Pavir.1KG163000 ID=Pavir.1KG163000.2.v3.1 annot-version=v3.1	Panvi_seq87319		-	Y (0.986 | 1-47)	C	1	V5_BLAST_0.9SELF0.4OUT-REDO4-Cluster_103571	V5_UCLUSTfixed_0.90-Cluster_65260	-	-	-	-
pacid=35871692 transcript=Pavir.1KG163000.3 locus=Pavir.1KG163000 ID=Pavir.1KG163000.3.v3.1 annot-version=v3.1	Panvi_seq87322		-	Y (0.986 | 1-47)	C	1	V5_BLAST_0.9SELF0.4OUT-REDO4-Cluster_103571	V5_UCLUSTfixed_0.90-Cluster_65260	-	-	-	-
pacid=35871688 transcript=Pavir.1KG163000.4 locus=Pavir.1KG163000 ID=Pavir.1KG163000.4.v3.1 annot-version=v3.1	Panvi_seq87318		-	Y (0.986 | 1-47)	C	1	V5_BLAST_0.9SELF0.4OUT-REDO4-Cluster_103571	V5_UCLUSTfixed_0.90-Cluster_65260	-	-	-	-
pacid=35871690 transcript=Pavir.1KG163000.5 locus=Pavir.1KG163000 ID=Pavir.1KG163000.5.v3.1 annot-version=v3.1	Panvi_seq87320		-	Y (0.986 | 1-47)	C	1	V5_BLAST_0.9SELF0.4OUT-REDO4-Cluster_103571	V5_UCLUSTfixed_0.90-Cluster_65260	-	-	-	-
pacid=35871691 transcript=Pavir.1KG163000.6 locus=Pavir.1KG163000 ID=Pavir.1KG163000.6.v3.1 annot-version=v3.1	Panvi_seq87321		-	Y (0.986 | 1-47)	C	1	V5_BLAST_0.9SELF0.4OUT-REDO4-Cluster_103571	V5_UCLUSTfixed_0.90-Cluster_65260	-	-	-	-
pacid=35874165 transcript=Pavir.1KG164000.1 locus=Pavir.1KG164000 ID=Pavir.1KG164000.1.v3.1 annot-version=v3.1	Panvi_seq89795		-	Y (0.814 | 1-92)	C	1	V5_BLAST_0.9SELF0.4OUT-REDO4-Cluster_103662	V5_UCLUSTfixed_0.90-Cluster_65290	-	-	-	-
pacid=35878372 transcript=Pavir.1KG167100.1 locus=Pavir.1KG167100 ID=Pavir.1KG167100.1.v3.1 annot-version=v3.1	Panvi_seq94002		-	Y (0.956 | 1-47)	C	1	V5_BLAST_0.9SELF0.4OUT-REDO4-Cluster_168612	V5_UCLUSTfixed_0.90-Cluster_65367	-	-	-	-
pacid=35878373 transcript=Pavir.1KG167100.2 locus=Pavir.1KG167100 ID=Pavir.1KG167100.2.v3.1 annot-version=v3.1	Panvi_seq94003		-	Y (0.956 | 1-47)	C	1	V5_BLAST_0.9SELF0.4OUT-REDO4-Cluster_168612	V5_UCLUSTfixed_0.90-Cluster_65367	-	-	-	-
pacid=35873449 transcript=Pavir.1KG170600.1 locus=Pavir.1KG170600 ID=Pavir.1KG170600.1.v3.1 annot-version=v3.1	Panvi_seq89079	F:GO:0005515	F:GO:0005515	Y (0.975 | 1-51)	C	1	V5_BLAST_0.9SELF0.4OUT-REDO4-Cluster_168382	V5_UCLUSTfixed_0.90-Cluster_75177	UniqueCluster_558	-	-	X
pacid=35877842 transcript=Pavir.1KG170800.1 locus=Pavir.1KG170800 ID=Pavir.1KG170800.1.v3.1 annot-version=v3.1	Panvi_seq93472		-	Y (0.992 | 1-21)	C	1	V5_BLAST_0.9SELF0.4OUT-REDO4-Cluster_164784	V5_UCLUSTfixed_0.90-Cluster_98250	-	-	-	-
pacid=35877843 transcript=Pavir.1KG170800.2 locus=Pavir.1KG170800 ID=Pavir.1KG170800.2.v3.1 annot-version=v3.1	Panvi_seq93473		-	Y (0.992 | 1-21)	C	1	V5_BLAST_0.9SELF0.4OUT-REDO4-Cluster_164784	V5_UCLUSTfixed_0.90-Cluster_85279	-	-	-	-
pacid=35877844 transcript=Pavir.1KG170800.3 locus=Pavir.1KG170800 ID=Pavir.1KG170800.3.v3.1 annot-version=v3.1	Panvi_seq93474		-	Y (0.992 | 1-21)	C	1	V5_BLAST_0.9SELF0.4OUT-REDO4-Cluster_164784	V5_UCLUSTfixed_0.90-Cluster_85279	-	-	-	-
pacid=35877845 transcript=Pavir.1KG170800.4 locus=Pavir.1KG170800 ID=Pavir.1KG170800.4.v3.1 annot-version=v3.1	Panvi_seq93475		-	Y (0.993 | 1-56)	C	1	V5_BLAST_0.9SELF0.4OUT-REDO4-Cluster_164784	V5_UCLUSTfixed_0.90-Cluster_85279	-	-	-	-
pacid=35877846 transcript=Pavir.1KG170800.5 locus=Pavir.1KG170800 ID=Pavir.1KG170800.5.v3.1 annot-version=v3.1	Panvi_seq93476		-	Y (0.992 | 1-21)	C	1	V5_BLAST_0.9SELF0.4OUT-REDO4-Cluster_164784	V5_UCLUSTfixed_0.90-Cluster_85279	-	-	-	-
pacid=35874911 transcript=Pavir.1KG172100.1 locus=Pavir.1KG172100 ID=Pavir.1KG172100.1.v3.1 annot-version=v3.1	Panvi_seq90541	F:GO:0009976	F:GO:0003824	Y (0.944 | 1-47)	C	1	V5_BLAST_0.9SELF0.4OUT-REDO4-Cluster_165923	V5_UCLUSTfixed_0.90-Cluster_102113	-	-	-	-
pacid=35874912 transcript=Pavir.1KG172100.2 locus=Pavir.1KG172100 ID=Pavir.1KG172100.2.v3.1 annot-version=v3.1	Panvi_seq90542	F:GO:0009976	F:GO:0003824	Y (0.944 | 1-47)	C	1	V5_BLAST_0.9SELF0.4OUT-REDO4-Cluster_165923	V5_UCLUSTfixed_0.90-Cluster_102113	-	-	-	-
pacid=35877366 transcript=Pavir.1KG172900.1 locus=Pavir.1KG172900 ID=Pavir.1KG172900.1.v3.1 annot-version=v3.1	Panvi_seq92996		-	Y (0.999 | 1-40)	C	1	V5_BLAST_0.9SELF0.4OUT-REDO4-Cluster_162173	V5_UCLUSTfixed_0.90-Cluster_95404	-	-	-	-
pacid=35877197 transcript=Pavir.1KG174100.1 locus=Pavir.1KG174100 ID=Pavir.1KG174100.1.v3.1 annot-version=v3.1	Panvi_seq92827	F:GO:0008270; F:GO:0005515	F:GO:0005515	Y (0.851 | 1-63)	C	1	V5_BLAST_0.9SELF0.4OUT-REDO4-Cluster_156455	V5_UCLUSTfixed_0.90-Cluster_66977	UniqueCluster_648	-	-	X
pacid=35877335 transcript=Pavir.1KG174800.1 locus=Pavir.1KG174800 ID=Pavir.1KG174800.1.v3.1 annot-version=v3.1	Panvi_seq92965	F:GO:0005524; F:GO:0003676	F:GO:0000166;F:GO:0003676	Y (0.98 | 1-40)	C	1	V5_BLAST_0.9SELF0.4OUT-REDO4-Cluster_159427	V5_UCLUSTfixed_0.90-Cluster_93660	-	-	-	-
pacid=35877336 transcript=Pavir.1KG174800.2 locus=Pavir.1KG174800 ID=Pavir.1KG174800.2.v3.1 annot-version=v3.1	Panvi_seq92966	F:GO:0005524; F:GO:0003676	F:GO:0000166;F:GO:0003676	Y (0.98 | 1-40)	C	1	V5_BLAST_0.9SELF0.4OUT-REDO4-Cluster_159427	V5_UCLUSTfixed_0.90-Cluster_93660	-	-	-	-
pacid=35877337 transcript=Pavir.1KG174800.3 locus=Pavir.1KG174800 ID=Pavir.1KG174800.3.v3.1 annot-version=v3.1	Panvi_seq92967	F:GO:0005524; F:GO:0003676	F:GO:0000166;F:GO:0003676	Y (0.98 | 1-40)	C	1	V5_BLAST_0.9SELF0.4OUT-REDO4-Cluster_159427	V5_UCLUSTfixed_0.90-Cluster_93660	-	-	-	-
pacid=35877338 transcript=Pavir.1KG174800.4 locus=Pavir.1KG174800 ID=Pavir.1KG174800.4.v3.1 annot-version=v3.1	Panvi_seq92968	F:GO:0005524; F:GO:0003676	F:GO:0000166;F:GO:0003676	Y (0.98 | 1-40)	C	1	V5_BLAST_0.9SELF0.4OUT-REDO4-Cluster_159427	V5_UCLUSTfixed_0.90-Cluster_93660	-	-	-	-
pacid=35877339 transcript=Pavir.1KG174800.5 locus=Pavir.1KG174800 ID=Pavir.1KG174800.5.v3.1 annot-version=v3.1	Panvi_seq92969	F:GO:0005524; F:GO:0003676	F:GO:0000166;F:GO:0003676	Y (0.98 | 1-40)	C	1	V5_BLAST_0.9SELF0.4OUT-REDO4-Cluster_159427	V5_UCLUSTfixed_0.90-Cluster_93660	-	-	-	-
pacid=35873646 transcript=Pavir.1KG176700.1 locus=Pavir.1KG176700 ID=Pavir.1KG176700.1.v3.1 annot-version=v3.1	Panvi_seq89276		-	Y (0.79 | 1-39)	C	1	V5_BLAST_0.9SELF0.4OUT-REDO4-Cluster_103643	V5_UCLUSTfixed_0.90-Cluster_32087	UniqueCluster_615	-	-	X
pacid=35877137 transcript=Pavir.1KG179100.1 locus=Pavir.1KG179100 ID=Pavir.1KG179100.1.v3.1 annot-version=v3.1	Panvi_seq92767		-	Y (0.999 | 1-61)	C	1	V5_BLAST_0.9SELF0.4OUT-REDO4-Cluster_167449	V5_UCLUSTfixed_0.90-Cluster_95918	-	-	-	-
pacid=35877138 transcript=Pavir.1KG179100.2 locus=Pavir.1KG179100 ID=Pavir.1KG179100.2.v3.1 annot-version=v3.1	Panvi_seq92768		-	Y (0.999 | 1-61)	C	1	V5_BLAST_0.9SELF0.4OUT-REDO4-Cluster_167449	V5_UCLUSTfixed_0.90-Cluster_95918	-	-	-	-
pacid=35876857 transcript=Pavir.1KG179300.1 locus=Pavir.1KG179300 ID=Pavir.1KG179300.1.v3.1 annot-version=v3.1	Panvi_seq92487		-	Y (0.996 | 1-28)	C	1	V5_BLAST_0.9SELF0.4OUT-REDO4-Cluster_103793	V5_UCLUSTfixed_0.90-Cluster_65337	-	-	-	-
pacid=35872429 transcript=Pavir.1KG181000.1 locus=Pavir.1KG181000 ID=Pavir.1KG181000.1.v3.1 annot-version=v3.1	Panvi_seq88059	F:GO:0005515; P:GO:0016567; F:GO:0004842	F:GO:0005515;P:GO:0006464;F:GO:0016740	Y (0.994 | 1-24)	C	1	V5_BLAST_0.9SELF0.4OUT-REDO4-Cluster_164693	V5_UCLUSTfixed_0.90-Cluster_85325	-	-	-	-
pacid=35878108 transcript=Pavir.1KG183500.1 locus=Pavir.1KG183500 ID=Pavir.1KG183500.1.v3.1 annot-version=v3.1	Panvi_seq93738		-	Y (0.948 | 1-36)	C	1	V5_BLAST_0.9SELF0.4OUT-REDO4-Cluster_103841	V5_UCLUSTfixed_0.90-Cluster_65357	-	-	-	-
pacid=35878109 transcript=Pavir.1KG183500.2 locus=Pavir.1KG183500 ID=Pavir.1KG183500.2.v3.1 annot-version=v3.1	Panvi_seq93739		-	Y (0.948 | 1-36)	C	1	V5_BLAST_0.9SELF0.4OUT-REDO4-Cluster_103841	V5_UCLUSTfixed_0.90-Cluster_65357	-	-	-	-
pacid=35878110 transcript=Pavir.1KG183500.3 locus=Pavir.1KG183500 ID=Pavir.1KG183500.3.v3.1 annot-version=v3.1	Panvi_seq93740		-	Y (0.948 | 1-36)	C	1	V5_BLAST_0.9SELF0.4OUT-REDO4-Cluster_103841	V5_UCLUSTfixed_0.90-Cluster_65357	-	-	-	-
pacid=35878111 transcript=Pavir.1KG183500.4 locus=Pavir.1KG183500 ID=Pavir.1KG183500.4.v3.1 annot-version=v3.1	Panvi_seq93741		-	Y (0.948 | 1-36)	C	1	V5_BLAST_0.9SELF0.4OUT-REDO4-Cluster_103841	V5_UCLUSTfixed_0.90-Cluster_65357	-	-	-	-
pacid=35871483 transcript=Pavir.1KG184000.1 locus=Pavir.1KG184000 ID=Pavir.1KG184000.1.v3.1 annot-version=v3.1	Panvi_seq87113	F:GO:0008270; F:GO:0005515	F:GO:0005515	Y (0.917 | 1-61)	C	1	V5_BLAST_0.9SELF0.4OUT-REDO4-Cluster_103563	V5_UCLUSTfixed_0.90-Cluster_82454	-	UniqueCluster_857	-	X
pacid=35873502 transcript=Pavir.1KG185800.1 locus=Pavir.1KG185800 ID=Pavir.1KG185800.1.v3.1 annot-version=v3.1	Panvi_seq89132		-	Y (0.859 | 1-47)	C	1	V5_BLAST_0.9SELF0.4OUT-REDO4-Cluster_164498	V5_UCLUSTfixed_0.90-Cluster_76138	-	-	-	-
pacid=35873503 transcript=Pavir.1KG185800.2 locus=Pavir.1KG185800 ID=Pavir.1KG185800.2.v3.1 annot-version=v3.1	Panvi_seq89133		-	Y (0.859 | 1-47)	C	1	V5_BLAST_0.9SELF0.4OUT-REDO4-Cluster_164498	V5_UCLUSTfixed_0.90-Cluster_76138	-	-	-	-
pacid=35873504 transcript=Pavir.1KG185800.3 locus=Pavir.1KG185800 ID=Pavir.1KG185800.3.v3.1 annot-version=v3.1	Panvi_seq89134		-	Y (0.859 | 1-47)	C	1	V5_BLAST_0.9SELF0.4OUT-REDO4-Cluster_164498	V5_UCLUSTfixed_0.90-Cluster_76138	-	-	-	-
pacid=35875325 transcript=Pavir.1KG189400.1 locus=Pavir.1KG189400 ID=Pavir.1KG189400.1.v3.1 annot-version=v3.1	Panvi_seq90955	F:GO:0030145; F:GO:0004177	F:GO:0005488;F:GO:0016787	Y (0.988 | 1-42)	C	1	V5_BLAST_0.9SELF0.4OUT-REDO4-Cluster_103723	V5_UCLUSTfixed_0.90-Cluster_90501	-	-	-	-
pacid=35875326 transcript=Pavir.1KG189400.2 locus=Pavir.1KG189400 ID=Pavir.1KG189400.2.v3.1 annot-version=v3.1	Panvi_seq90956	F:GO:0030145; F:GO:0004177	F:GO:0005488;F:GO:0016787	Y (0.988 | 1-42)	C	1	V5_BLAST_0.9SELF0.4OUT-REDO4-Cluster_154884	V5_UCLUSTfixed_0.90-Cluster_90501	-	-	-	-
pacid=35878183 transcript=Pavir.1KG190100.1 locus=Pavir.1KG190100 ID=Pavir.1KG190100.1.v3.1 annot-version=v3.1	Panvi_seq93813		-	Y (0.944 | 1-51)	C	1	V5_BLAST_0.9SELF0.4OUT-REDO4-Cluster_103847	V5_UCLUSTfixed_0.90-Cluster_65361	-	-	-	-
pacid=35878188 transcript=Pavir.1KG190100.2 locus=Pavir.1KG190100 ID=Pavir.1KG190100.2.v3.1 annot-version=v3.1	Panvi_seq93818		-	Y (0.944 | 1-51)	C	1	V5_BLAST_0.9SELF0.4OUT-REDO4-Cluster_103847	V5_UCLUSTfixed_0.90-Cluster_65361	-	-	-	-
pacid=35878185 transcript=Pavir.1KG190100.3 locus=Pavir.1KG190100 ID=Pavir.1KG190100.3.v3.1 annot-version=v3.1	Panvi_seq93815		-	Y (0.944 | 1-51)	C	1	V5_BLAST_0.9SELF0.4OUT-REDO4-Cluster_103847	V5_UCLUSTfixed_0.90-Cluster_65361	-	-	-	-
pacid=35878186 transcript=Pavir.1KG190100.4 locus=Pavir.1KG190100 ID=Pavir.1KG190100.4.v3.1 annot-version=v3.1	Panvi_seq93816		-	Y (0.944 | 1-51)	C	1	V5_BLAST_0.9SELF0.4OUT-REDO4-Cluster_103847	V5_UCLUSTfixed_0.90-Cluster_65361	-	-	-	-
pacid=35878187 transcript=Pavir.1KG190100.5 locus=Pavir.1KG190100 ID=Pavir.1KG190100.5.v3.1 annot-version=v3.1	Panvi_seq93817		-	Y (0.944 | 1-51)	C	1	V5_BLAST_0.9SELF0.4OUT-REDO4-Cluster_103847	V5_UCLUSTfixed_0.90-Cluster_65361	-	-	-	-
pacid=35878189 transcript=Pavir.1KG190100.6 locus=Pavir.1KG190100 ID=Pavir.1KG190100.6.v3.1 annot-version=v3.1	Panvi_seq93819		-	Y (0.944 | 1-51)	C	1	V5_BLAST_0.9SELF0.4OUT-REDO4-Cluster_103847	V5_UCLUSTfixed_0.90-Cluster_65361	-	-	-	-
pacid=35878190 transcript=Pavir.1KG190100.7 locus=Pavir.1KG190100 ID=Pavir.1KG190100.7.v3.1 annot-version=v3.1	Panvi_seq93820		-	Y (0.944 | 1-51)	C	1	V5_BLAST_0.9SELF0.4OUT-REDO4-Cluster_103847	V5_UCLUSTfixed_0.90-Cluster_65361	-	-	-	-
pacid=35878184 transcript=Pavir.1KG190100.8 locus=Pavir.1KG190100 ID=Pavir.1KG190100.8.v3.1 annot-version=v3.1	Panvi_seq93814		-	Y (0.944 | 1-51)	C	1	V5_BLAST_0.9SELF0.4OUT-REDO4-Cluster_103847	V5_UCLUSTfixed_0.90-Cluster_65361	-	-	-	-
pacid=35872713 transcript=Pavir.1KG191000.1 locus=Pavir.1KG191000 ID=Pavir.1KG191000.1.v3.1 annot-version=v3.1	Panvi_seq88343	F:GO:0005509	F:GO:0005488	Y (0.9 | 1-26)	C	1	V5_BLAST_0.9SELF0.4OUT-REDO4-Cluster_167414	V5_UCLUSTfixed_0.90-Cluster_100549	-	-	-	-
pacid=35872715 transcript=Pavir.1KG191000.2 locus=Pavir.1KG191000 ID=Pavir.1KG191000.2.v3.1 annot-version=v3.1	Panvi_seq88345	F:GO:0005509	F:GO:0005488	Y (0.9 | 1-26)	C	1	V5_BLAST_0.9SELF0.4OUT-REDO4-Cluster_167414	V5_UCLUSTfixed_0.90-Cluster_100549	-	-	-	-
pacid=35872714 transcript=Pavir.1KG191000.3 locus=Pavir.1KG191000 ID=Pavir.1KG191000.3.v3.1 annot-version=v3.1	Panvi_seq88344	F:GO:0005509	F:GO:0005488	Y (0.9 | 1-26)	C	1	V5_BLAST_0.9SELF0.4OUT-REDO4-Cluster_167414	V5_UCLUSTfixed_0.90-Cluster_100549	-	-	-	-
pacid=35872716 transcript=Pavir.1KG191000.4 locus=Pavir.1KG191000 ID=Pavir.1KG191000.4.v3.1 annot-version=v3.1	Panvi_seq88346	F:GO:0005509	F:GO:0005488	Y (0.9 | 1-26)	C	1	V5_BLAST_0.9SELF0.4OUT-REDO4-Cluster_167414	V5_UCLUSTfixed_0.90-Cluster_100549	-	-	-	-
pacid=35878382 transcript=Pavir.1KG191200.1 locus=Pavir.1KG191200 ID=Pavir.1KG191200.1.v3.1 annot-version=v3.1	Panvi_seq94012		-	Y (0.998 | 1-61)	C	1	V5_BLAST_0.9SELF0.4OUT-REDO4-Cluster_103855	V5_UCLUSTfixed_0.90-Cluster_32120	-	-	-	-
pacid=35875005 transcript=Pavir.1KG193900.1 locus=Pavir.1KG193900 ID=Pavir.1KG193900.1.v3.1 annot-version=v3.1	Panvi_seq90635		-	Y (0.905 | 1-72)	C	1	V5_BLAST_0.9SELF0.4OUT-REDO4-Cluster_103706	V5_UCLUSTfixed_0.90-Cluster_65304	-	-	-	-
pacid=35875516 transcript=Pavir.1KG196600.1 locus=Pavir.1KG196600 ID=Pavir.1KG196600.1.v3.1 annot-version=v3.1	Panvi_seq91146	F:GO:0016872	F:GO:0003824	Y (0.997 | 1-36)	C	1	V5_BLAST_0.9SELF0.4OUT-REDO4-Cluster_163377	V5_UCLUSTfixed_0.90-Cluster_87132	-	-	-	-
pacid=35877126 transcript=Pavir.1KG196900.1 locus=Pavir.1KG196900 ID=Pavir.1KG196900.1.v3.1 annot-version=v3.1	Panvi_seq92756		-	Y (0.966 | 1-21)	C	1	V5_BLAST_0.9SELF0.4OUT-REDO4-Cluster_164498	V5_UCLUSTfixed_0.90-Cluster_76575	-	-	-	-
pacid=35872781 transcript=Pavir.1KG197800.1 locus=Pavir.1KG197800 ID=Pavir.1KG197800.1.v3.1 annot-version=v3.1	Panvi_seq88411	P:GO:0008152; F:GO:0003824	F:GO:0003824;P:GO:0008152	Y (0.99 | 1-36)	C	1	V5_BLAST_0.9SELF0.4OUT-REDO4-Cluster_163669	V5_UCLUSTfixed_0.90-Cluster_97126	-	-	-	-
pacid=35872782 transcript=Pavir.1KG197800.2 locus=Pavir.1KG197800 ID=Pavir.1KG197800.2.v3.1 annot-version=v3.1	Panvi_seq88412	P:GO:0008152; F:GO:0003824	F:GO:0003824;P:GO:0008152	Y (0.99 | 1-36)	C	1	V5_BLAST_0.9SELF0.4OUT-REDO4-Cluster_163669	V5_UCLUSTfixed_0.90-Cluster_97126	-	-	-	-
pacid=35873569 transcript=Pavir.1KG200900.1 locus=Pavir.1KG200900 ID=Pavir.1KG200900.1.v3.1 annot-version=v3.1	Panvi_seq89199		-	Y (0.99 | 1-21)	C	1	V5_BLAST_0.9SELF0.4OUT-REDO4-Cluster_103638	V5_UCLUSTfixed_0.90-Cluster_65277	-	-	-	-
pacid=35873570 transcript=Pavir.1KG200900.2 locus=Pavir.1KG200900 ID=Pavir.1KG200900.2.v3.1 annot-version=v3.1	Panvi_seq89200		-	Y (0.99 | 1-21)	C	1	V5_BLAST_0.9SELF0.4OUT-REDO4-Cluster_103639	V5_UCLUSTfixed_0.90-Cluster_65277	-	-	-	-
pacid=35873571 transcript=Pavir.1KG200900.3 locus=Pavir.1KG200900 ID=Pavir.1KG200900.3.v3.1 annot-version=v3.1	Panvi_seq89201		-	Y (0.99 | 1-21)	C	1	V5_BLAST_0.9SELF0.4OUT-REDO4-Cluster_103639	V5_UCLUSTfixed_0.90-Cluster_65277	-	-	-	-
pacid=35874576 transcript=Pavir.1KG201900.1 locus=Pavir.1KG201900 ID=Pavir.1KG201900.1.v3.1 annot-version=v3.1	Panvi_seq90206		-	Y (0.942 | 1-31)	C	1	V5_BLAST_0.9SELF0.4OUT-REDO4-Cluster_103684	V5_UCLUSTfixed_0.90-Cluster_32096	-	-	-	-
pacid=35872905 transcript=Pavir.1KG202800.1 locus=Pavir.1KG202800 ID=Pavir.1KG202800.1.v3.1 annot-version=v3.1	Panvi_seq88535		-	Y (0.627 | 1-22)	C	1	V5_BLAST_0.9SELF0.4OUT-REDO4-Cluster_103614	V5_UCLUSTfixed_0.90-Cluster_32081	-	-	-	-
pacid=35875547 transcript=Pavir.1KG203300.1 locus=Pavir.1KG203300 ID=Pavir.1KG203300.1.v3.1 annot-version=v3.1	Panvi_seq91177		-	Y (0.704 | 1-76)	C	1	V5_BLAST_0.9SELF0.4OUT-REDO4-Cluster_150278	V5_UCLUSTfixed_0.90-Cluster_85270	-	-	-	-
pacid=35874585 transcript=Pavir.1KG204200.1 locus=Pavir.1KG204200 ID=Pavir.1KG204200.1.v3.1 annot-version=v3.1	Panvi_seq90215		-	Y (0.929 | 1-22)	C	1	V5_BLAST_0.9SELF0.4OUT-REDO4-Cluster_170429	V5_UCLUSTfixed_0.90-Cluster_99185	-	UniqueCluster_2974	-	X
pacid=35874156 transcript=Pavir.1KG205700.1 locus=Pavir.1KG205700 ID=Pavir.1KG205700.1.v3.1 annot-version=v3.1	Panvi_seq89786		-	Y (0.98 | 1-55)	C	1	V5_BLAST_0.9SELF0.4OUT-REDO4-Cluster_103661	V5_UCLUSTfixed_0.90-Cluster_65289	-	-	-	-
pacid=35876168 transcript=Pavir.1KG208700.1 locus=Pavir.1KG208700 ID=Pavir.1KG208700.1.v3.1 annot-version=v3.1	Panvi_seq91798		-	Y (0.99 | 1-42)	C	1	V5_BLAST_0.9SELF0.4OUT-REDO4-Cluster_103753	V5_UCLUSTfixed_0.90-Cluster_83725	-	UniqueCluster_622	-	X
pacid=35875599 transcript=Pavir.1KG209600.1 locus=Pavir.1KG209600 ID=Pavir.1KG209600.1.v3.1 annot-version=v3.1	Panvi_seq91229		-	Y (0.967 | 1-34)	C	1	V5_BLAST_0.9SELF0.4OUT-REDO4-Cluster_103736	V5_UCLUSTfixed_0.90-Cluster_65489	-	-	-	-
pacid=35873663 transcript=Pavir.1KG211400.1 locus=Pavir.1KG211400 ID=Pavir.1KG211400.1.v3.1 annot-version=v3.1	Panvi_seq89293		-	Y (0.851 | 1-49)	C	1	V5_BLAST_0.9SELF0.4OUT-REDO4-Cluster_103645	V5_UCLUSTfixed_0.90-Cluster_75035	-	-	-	-
pacid=35873664 transcript=Pavir.1KG211400.2 locus=Pavir.1KG211400 ID=Pavir.1KG211400.2.v3.1 annot-version=v3.1	Panvi_seq89294		-	Y (0.851 | 1-49)	C	1	V5_BLAST_0.9SELF0.4OUT-REDO4-Cluster_103645	V5_UCLUSTfixed_0.90-Cluster_75035	-	-	-	-
pacid=35873442 transcript=Pavir.1KG212200.1 locus=Pavir.1KG212200 ID=Pavir.1KG212200.1.v3.1 annot-version=v3.1	Panvi_seq89072		-	Y (0.993 | 1-56)	C	1	V5_BLAST_0.9SELF0.4OUT-REDO4-Cluster_103635	V5_UCLUSTfixed_0.90-Cluster_65276	-	-	-	-
pacid=35874777 transcript=Pavir.1KG214600.1 locus=Pavir.1KG214600 ID=Pavir.1KG214600.1.v3.1 annot-version=v3.1	Panvi_seq90407		-	Y (0.966 | 1-30)	C	1	V5_BLAST_0.9SELF0.4OUT-REDO4-Cluster_103689	V5_UCLUSTfixed_0.90-Cluster_65666	-	-	-	-
pacid=35874778 transcript=Pavir.1KG214600.2 locus=Pavir.1KG214600 ID=Pavir.1KG214600.2.v3.1 annot-version=v3.1	Panvi_seq90408		-	Y (0.966 | 1-30)	C	1	V5_BLAST_0.9SELF0.4OUT-REDO4-Cluster_103689	V5_UCLUSTfixed_0.90-Cluster_65666	-	-	-	-
pacid=35875000 transcript=Pavir.1KG218200.1 locus=Pavir.1KG218200 ID=Pavir.1KG218200.1.v3.1 annot-version=v3.1	Panvi_seq90630	F:GO:0030170; F:GO:0008483	F:GO:0005488;F:GO:0016740	Y (0.867 | 1-36)	C	1	V5_BLAST_0.9SELF0.4OUT-REDO4-Cluster_163128	V5_UCLUSTfixed_0.90-Cluster_96556	-	-	-	-
pacid=35872640 transcript=Pavir.1KG218400.1 locus=Pavir.1KG218400 ID=Pavir.1KG218400.1.v3.1 annot-version=v3.1	Panvi_seq88270	P:GO:0006468; F:GO:0004672	P:GO:0006464;F:GO:0016301	Y (0.857 | 1-27)	C	1	V5_BLAST_0.9SELF0.4OUT-REDO4-Cluster_163476	V5_UCLUSTfixed_0.90-Cluster_99894	-	-	-	-
pacid=35876612 transcript=Pavir.1KG219600.1 locus=Pavir.1KG219600 ID=Pavir.1KG219600.1.v3.1 annot-version=v3.1	Panvi_seq92242		-	Y (0.943 | 1-35)	C	1	V5_BLAST_0.9SELF0.4OUT-REDO4-Cluster_162964	V5_UCLUSTfixed_0.90-Cluster_84554	-	UniqueCluster_737	-	X
pacid=35871698 transcript=Pavir.1KG220000.1 locus=Pavir.1KG220000 ID=Pavir.1KG220000.1.v3.1 annot-version=v3.1	Panvi_seq87328		-	Y (0.889 | 1-38)	C	1	V5_BLAST_0.9SELF0.4OUT-REDO4-Cluster_103572	V5_UCLUSTfixed_0.90-Cluster_68914	-	-	-	-
pacid=35875739 transcript=Pavir.1KG220500.1 locus=Pavir.1KG220500 ID=Pavir.1KG220500.1.v3.1 annot-version=v3.1	Panvi_seq91369	C:GO:0016020	C:GO:0016020	Y (0.999 | 1-71)	C	1	V5_BLAST_0.9SELF0.4OUT-REDO4-Cluster_170986	V5_UCLUSTfixed_0.90-Cluster_97643	-	-	-	-
pacid=35877640 transcript=Pavir.1KG221500.1 locus=Pavir.1KG221500 ID=Pavir.1KG221500.1.v3.1 annot-version=v3.1	Panvi_seq93270		-	Y (0.987 | 1-70)	C	1	V5_BLAST_0.9SELF0.4OUT-REDO4-Cluster_103822	V5_UCLUSTfixed_0.90-Cluster_67450	-	-	-	-
pacid=35877641 transcript=Pavir.1KG221500.2 locus=Pavir.1KG221500 ID=Pavir.1KG221500.2.v3.1 annot-version=v3.1	Panvi_seq93271		-	Y (0.987 | 1-70)	C	1	V5_BLAST_0.9SELF0.4OUT-REDO4-Cluster_103822	V5_UCLUSTfixed_0.90-Cluster_67450	-	-	-	-
pacid=35876454 transcript=Pavir.1KG221700.1 locus=Pavir.1KG221700 ID=Pavir.1KG221700.1.v3.1 annot-version=v3.1	Panvi_seq92084		-	Y (0.992 | 1-41)	C	1	V5_BLAST_0.9SELF0.4OUT-REDO4-Cluster_103772	V5_UCLUSTfixed_0.90-Cluster_32108	-	-	-	-
pacid=35874418 transcript=Pavir.1KG223400.1 locus=Pavir.1KG223400 ID=Pavir.1KG223400.1.v3.1 annot-version=v3.1	Panvi_seq90048		-	Y (0.831 | 1-38)	C	1	V5_BLAST_0.9SELF0.4OUT-REDO4-Cluster_103677	V5_UCLUSTfixed_0.90-Cluster_65297	-	-	-	-
pacid=35874959 transcript=Pavir.1KG224100.1 locus=Pavir.1KG224100 ID=Pavir.1KG224100.1.v3.1 annot-version=v3.1	Panvi_seq90589		-	Y (0.997 | 1-41)	C	1	V5_BLAST_0.9SELF0.4OUT-REDO4-Cluster_150235	V5_UCLUSTfixed_0.90-Cluster_85221	-	-	-	-
pacid=35871055 transcript=Pavir.1KG226000.1 locus=Pavir.1KG226000 ID=Pavir.1KG226000.1.v3.1 annot-version=v3.1	Panvi_seq86685		-	Y (0.984 | 1-67)	C	1	V5_BLAST_0.9SELF0.4OUT-REDO4-Cluster_103544	V5_UCLUSTfixed_0.90-Cluster_86155	-	-	-	-
pacid=35878297 transcript=Pavir.1KG226300.1 locus=Pavir.1KG226300 ID=Pavir.1KG226300.1.v3.1 annot-version=v3.1	Panvi_seq93927		-	Y (0.842 | 1-77)	C	1	V5_BLAST_0.9SELF0.4OUT-REDO4-Cluster_103853	V5_UCLUSTfixed_0.90-Cluster_65364	-	-	-	-
pacid=35878298 transcript=Pavir.1KG226300.2 locus=Pavir.1KG226300 ID=Pavir.1KG226300.2.v3.1 annot-version=v3.1	Panvi_seq93928		-	Y (0.842 | 1-77)	C	1	V5_BLAST_0.9SELF0.4OUT-REDO4-Cluster_103853	V5_UCLUSTfixed_0.90-Cluster_65364	-	-	-	-
pacid=35875691 transcript=Pavir.1KG227100.1 locus=Pavir.1KG227100 ID=Pavir.1KG227100.1.v3.1 annot-version=v3.1	Panvi_seq91321	P:GO:0055114; P:GO:0009089; F:GO:0008839	F:GO:0003824;P:GO:0009058;P:GO:0044763;P:GO:0044711;P:GO:0009987	Y (1.0 | 1-78)	C	1	V5_BLAST_0.9SELF0.4OUT-REDO4-Cluster_163893	V5_UCLUSTfixed_0.90-Cluster_97365	-	-	-	-
pacid=35875692 transcript=Pavir.1KG227100.2 locus=Pavir.1KG227100 ID=Pavir.1KG227100.2.v3.1 annot-version=v3.1	Panvi_seq91322	P:GO:0055114; P:GO:0009089; F:GO:0008839	F:GO:0003824;P:GO:0009058;P:GO:0044763;P:GO:0044711;P:GO:0009987	Y (1.0 | 1-78)	C	1	V5_BLAST_0.9SELF0.4OUT-REDO4-Cluster_163893	V5_UCLUSTfixed_0.90-Cluster_97365	-	-	-	-
pacid=35876126 transcript=Pavir.1KG227500.1 locus=Pavir.1KG227500 ID=Pavir.1KG227500.1.v3.1 annot-version=v3.1	Panvi_seq91756		-	Y (0.981 | 1-42)	C	1	V5_BLAST_0.9SELF0.4OUT-REDO4-Cluster_165674	V5_UCLUSTfixed_0.90-Cluster_99049	-	-	-	-
pacid=35876128 transcript=Pavir.1KG227500.2 locus=Pavir.1KG227500 ID=Pavir.1KG227500.2.v3.1 annot-version=v3.1	Panvi_seq91758		-	Y (0.981 | 1-42)	C	1	V5_BLAST_0.9SELF0.4OUT-REDO4-Cluster_165674	V5_UCLUSTfixed_0.90-Cluster_99049	-	-	-	-
pacid=35873213 transcript=Pavir.1KG227800.1 locus=Pavir.1KG227800 ID=Pavir.1KG227800.1.v3.1 annot-version=v3.1	Panvi_seq88843	F:GO:0016787	F:GO:0016787	Y (0.998 | 1-48)	C	1	V5_BLAST_0.9SELF0.4OUT-REDO4-Cluster_167737	V5_UCLUSTfixed_0.90-Cluster_96769	-	-	-	-
pacid=35871544 transcript=Pavir.1KG228100.1 locus=Pavir.1KG228100 ID=Pavir.1KG228100.1.v3.1 annot-version=v3.1	Panvi_seq87174		-	Y (0.667 | 1-27)	C	1	V5_BLAST_0.9SELF0.4OUT-REDO4-Cluster_166754	V5_UCLUSTfixed_0.90-Cluster_99096	-	-	-	-
pacid=35871078 transcript=Pavir.1KG228200.1 locus=Pavir.1KG228200 ID=Pavir.1KG228200.1.v3.1 annot-version=v3.1	Panvi_seq86708		-	Y (0.995 | 1-43)	C	1	V5_BLAST_0.9SELF0.4OUT-REDO4-Cluster_103545	V5_UCLUSTfixed_0.90-Cluster_65252	-	-	-	-
pacid=35872668 transcript=Pavir.1KG228600.1 locus=Pavir.1KG228600 ID=Pavir.1KG228600.1.v3.1 annot-version=v3.1	Panvi_seq88298		-	Y (0.956 | 1-48)	C	1	V5_BLAST_0.9SELF0.4OUT-REDO4-Cluster_167726	V5_UCLUSTfixed_0.90-Cluster_99391	-	-	-	-
pacid=35872829 transcript=Pavir.1KG229400.1 locus=Pavir.1KG229400 ID=Pavir.1KG229400.1.v3.1 annot-version=v3.1	Panvi_seq88459		-	Y (0.999 | 1-61)	C	1	V5_BLAST_0.9SELF0.4OUT-REDO4-Cluster_163975	V5_UCLUSTfixed_0.90-Cluster_96568	-	-	-	-
pacid=35874127 transcript=Pavir.1KG229700.1 locus=Pavir.1KG229700 ID=Pavir.1KG229700.1.v3.1 annot-version=v3.1	Panvi_seq89757		-	Y (0.979 | 1-68)	C	1	V5_BLAST_0.9SELF0.4OUT-REDO4-Cluster_170024	V5_UCLUSTfixed_0.90-Cluster_102705	-	UniqueCluster_1684	-	X
pacid=35877768 transcript=Pavir.1KG231100.1 locus=Pavir.1KG231100 ID=Pavir.1KG231100.1.v3.1 annot-version=v3.1	Panvi_seq93398	F:GO:0005525	F:GO:0000166	Y (0.888 | 1-41)	C	1	V5_BLAST_0.9SELF0.4OUT-REDO4-Cluster_163456	V5_UCLUSTfixed_0.90-Cluster_96886	-	-	-	-
pacid=35873560 transcript=Pavir.1KG232300.1 locus=Pavir.1KG232300 ID=Pavir.1KG232300.1.v3.1 annot-version=v3.1	Panvi_seq89190		-	Y (0.991 | 1-81)	C	1	V5_BLAST_0.9SELF0.4OUT-REDO4-Cluster_110061	V5_UCLUSTfixed_0.90-Cluster_67410	-	-	-	-
pacid=35878180 transcript=Pavir.1KG233400.1 locus=Pavir.1KG233400 ID=Pavir.1KG233400.1.v3.1 annot-version=v3.1	Panvi_seq93810	P:GO:0006412; C:GO:0005840; C:GO:0005622; F:GO:0003735	F:GO:0005198;C:GO:0005840;P:GO:0006412	Y (0.943 | 1-29)	C	1	V5_BLAST_0.9SELF0.4OUT-REDO4-Cluster_169819	V5_UCLUSTfixed_0.90-Cluster_102525	-	-	-	-
pacid=35872060 transcript=Pavir.1KG238400.1 locus=Pavir.1KG238400 ID=Pavir.1KG238400.1.v3.1 annot-version=v3.1	Panvi_seq87690		-	Y (0.995 | 1-36)	C	1	V5_BLAST_0.9SELF0.4OUT-REDO4-Cluster_165788	V5_UCLUSTfixed_0.90-Cluster_85286	-	-	-	-
pacid=35875077 transcript=Pavir.1KG238500.1 locus=Pavir.1KG238500 ID=Pavir.1KG238500.1.v3.1 annot-version=v3.1	Panvi_seq90707	P:GO:0055114; F:GO:0016491; P:GO:0006631; F:GO:0003857	F:GO:0003824;P:GO:0006629;P:GO:0044763;P:GO:0009987	Y (0.991 | 1-65)	C	1	V5_BLAST_0.9SELF0.4OUT-REDO4-Cluster_154913	V5_UCLUSTfixed_0.90-Cluster_93590	-	-	UniqueCluster_2552	X
pacid=35875078 transcript=Pavir.1KG238500.2 locus=Pavir.1KG238500 ID=Pavir.1KG238500.2.v3.1 annot-version=v3.1	Panvi_seq90708	P:GO:0055114; F:GO:0016491; P:GO:0006631; F:GO:0003857	F:GO:0003824;P:GO:0006629;P:GO:0044763;P:GO:0009987	Y (0.991 | 1-65)	C	1	V5_BLAST_0.9SELF0.4OUT-REDO4-Cluster_154913	V5_UCLUSTfixed_0.90-Cluster_93590	-	-	UniqueCluster_2552	X
pacid=35873358 transcript=Pavir.1KG240100.1 locus=Pavir.1KG240100 ID=Pavir.1KG240100.1.v3.1 annot-version=v3.1	Panvi_seq88988		-	Y (0.91 | 1-33)	C	1	V5_BLAST_0.9SELF0.4OUT-REDO4-Cluster_103632	V5_UCLUSTfixed_0.90-Cluster_32085	-	-	-	-
pacid=35877966 transcript=Pavir.1KG240800.1 locus=Pavir.1KG240800 ID=Pavir.1KG240800.1.v3.1 annot-version=v3.1	Panvi_seq93596	F:GO:0003924	F:GO:0016787	Y (0.956 | 1-27)	C	1	V5_BLAST_0.9SELF0.4OUT-REDO4-Cluster_160849	V5_UCLUSTfixed_0.90-Cluster_96857	-	-	-	-
pacid=35877967 transcript=Pavir.1KG240800.2 locus=Pavir.1KG240800 ID=Pavir.1KG240800.2.v3.1 annot-version=v3.1	Panvi_seq93597	F:GO:0003924	F:GO:0016787	Y (0.956 | 1-27)	C	1	V5_BLAST_0.9SELF0.4OUT-REDO4-Cluster_160849	V5_UCLUSTfixed_0.90-Cluster_96857	-	-	-	-
pacid=35876985 transcript=Pavir.1KG242200.1 locus=Pavir.1KG242200 ID=Pavir.1KG242200.1.v3.1 annot-version=v3.1	Panvi_seq92615	P:GO:0055114; F:GO:0016491	F:GO:0003824;P:GO:0008152;P:GO:0044710	Y (0.997 | 1-52)	C	1	V5_BLAST_0.9SELF0.4OUT-REDO4-Cluster_162384	V5_UCLUSTfixed_0.90-Cluster_95797	-	-	-	-
pacid=35875022 transcript=Pavir.1KG248700.1 locus=Pavir.1KG248700 ID=Pavir.1KG248700.1.v3.1 annot-version=v3.1	Panvi_seq90652		-	Y (1.0 | 1-34)	C	1	V5_BLAST_0.9SELF0.4OUT-REDO4-Cluster_103707	V5_UCLUSTfixed_0.90-Cluster_65305	-	-	-	-
pacid=35874902 transcript=Pavir.1KG249800.1 locus=Pavir.1KG249800 ID=Pavir.1KG249800.1.v3.1 annot-version=v3.1	Panvi_seq90532		-	Y (0.751 | 1-39)	C	1	V5_BLAST_0.9SELF0.4OUT-REDO4-Cluster_151793	V5_UCLUSTfixed_0.90-Cluster_32099	UniqueCluster_2653	-	-	X
pacid=35875950 transcript=Pavir.1KG250100.1 locus=Pavir.1KG250100 ID=Pavir.1KG250100.1.v3.1 annot-version=v3.1	Panvi_seq91580	F:GO:0016829; F:GO:0010333; F:GO:0000287; P:GO:0008152	F:GO:0003824;P:GO:0008152;F:GO:0005488	Y (0.989 | 1-30)	C	1	V5_BLAST_0.9SELF0.4OUT-REDO4-Cluster_168831	V5_UCLUSTfixed_0.90-Cluster_89069	-	-	-	-
pacid=35874737 transcript=Pavir.1KG251500.1 locus=Pavir.1KG251500 ID=Pavir.1KG251500.1.v3.1 annot-version=v3.1	Panvi_seq90367		-	Y (0.998 | 1-51)	C	1	V5_BLAST_0.9SELF0.4OUT-REDO4-Cluster_163236	V5_UCLUSTfixed_0.90-Cluster_96670	-	-	-	-
pacid=35877782 transcript=Pavir.1KG253300.1 locus=Pavir.1KG253300 ID=Pavir.1KG253300.1.v3.1 annot-version=v3.1	Panvi_seq93412		-	Y (0.993 | 1-52)	C	1	V5_BLAST_0.9SELF0.4OUT-REDO4-Cluster_103832	V5_UCLUSTfixed_0.90-Cluster_32117	-	-	-	-
pacid=35876197 transcript=Pavir.1KG254300.1 locus=Pavir.1KG254300 ID=Pavir.1KG254300.1.v3.1 annot-version=v3.1	Panvi_seq91827		-	Y (0.996 | 1-55)	C	1	V5_BLAST_0.9SELF0.4OUT-REDO4-Cluster_103757	V5_UCLUSTfixed_0.90-Cluster_101882	-	-	-	-
pacid=35878129 transcript=Pavir.1KG257900.1 locus=Pavir.1KG257900 ID=Pavir.1KG257900.1.v3.1 annot-version=v3.1	Panvi_seq93759		-	Y (0.997 | 1-64)	C	1	V5_BLAST_0.9SELF0.4OUT-REDO4-Cluster_103843	V5_UCLUSTfixed_0.90-Cluster_65359	-	-	-	-
pacid=35872177 transcript=Pavir.1KG258700.1 locus=Pavir.1KG258700 ID=Pavir.1KG258700.1.v3.1 annot-version=v3.1	Panvi_seq87807		-	Y (0.987 | 1-63)	C	1	V5_BLAST_0.9SELF0.4OUT-REDO4-Cluster_103588	V5_UCLUSTfixed_0.90-Cluster_65263	-	-	-	-
pacid=35872119 transcript=Pavir.1KG258800.1 locus=Pavir.1KG258800 ID=Pavir.1KG258800.1.v3.1 annot-version=v3.1	Panvi_seq87749		-	Y (0.729 | 1-72)	C	1	V5_BLAST_0.9SELF0.4OUT-REDO4-Cluster_103585	V5_UCLUSTfixed_0.90-Cluster_66324	-	-	-	-
pacid=35873123 transcript=Pavir.1KG260600.1 locus=Pavir.1KG260600 ID=Pavir.1KG260600.1.v3.1 annot-version=v3.1	Panvi_seq88753		-	Y (0.987 | 1-46)	C	1	V5_BLAST_0.9SELF0.4OUT-REDO4-Cluster_103620	V5_UCLUSTfixed_0.90-Cluster_32083	-	-	-	-
pacid=35871134 transcript=Pavir.1KG262200.1 locus=Pavir.1KG262200 ID=Pavir.1KG262200.1.v3.1 annot-version=v3.1	Panvi_seq86764		-	Y (0.957 | 1-37)	C	1	V5_BLAST_0.9SELF0.4OUT-REDO4-Cluster_103547	V5_UCLUSTfixed_0.90-Cluster_32072	-	-	-	-
pacid=35873607 transcript=Pavir.1KG263800.1 locus=Pavir.1KG263800 ID=Pavir.1KG263800.1.v3.1 annot-version=v3.1	Panvi_seq89237		-	Y (0.859 | 1-35)	C	1	V5_BLAST_0.9SELF0.4OUT-REDO4-Cluster_103642	V5_UCLUSTfixed_0.90-Cluster_65278	-	-	-	-
pacid=35873608 transcript=Pavir.1KG263800.2 locus=Pavir.1KG263800 ID=Pavir.1KG263800.2.v3.1 annot-version=v3.1	Panvi_seq89238		-	Y (0.859 | 1-35)	C	1	V5_BLAST_0.9SELF0.4OUT-REDO4-Cluster_103642	V5_UCLUSTfixed_0.90-Cluster_65278	-	-	-	-
pacid=35872257 transcript=Pavir.1KG266400.1 locus=Pavir.1KG266400 ID=Pavir.1KG266400.1.v3.1 annot-version=v3.1	Panvi_seq87887		-	Y (0.992 | 1-44)	C	1	V5_BLAST_0.9SELF0.4OUT-REDO4-Cluster_105096	V5_UCLUSTfixed_0.90-Cluster_84447	-	-	-	-
pacid=35875802 transcript=Pavir.1KG266900.1 locus=Pavir.1KG266900 ID=Pavir.1KG266900.1.v3.1 annot-version=v3.1	Panvi_seq91432		-	Y (0.779 | 1-39)	C	1	V5_BLAST_0.9SELF0.4OUT-REDO4-Cluster_161229	V5_UCLUSTfixed_0.90-Cluster_103443	-	-	-	-
pacid=35875803 transcript=Pavir.1KG266900.2 locus=Pavir.1KG266900 ID=Pavir.1KG266900.2.v3.1 annot-version=v3.1	Panvi_seq91433		-	Y (0.779 | 1-39)	C	1	V5_BLAST_0.9SELF0.4OUT-REDO4-Cluster_161229	V5_UCLUSTfixed_0.90-Cluster_103443	-	-	-	-
pacid=35876412 transcript=Pavir.1KG270000.1 locus=Pavir.1KG270000 ID=Pavir.1KG270000.1.v3.1 annot-version=v3.1	Panvi_seq92042		-	Y (0.973 | 1-36)	C	1	V5_BLAST_0.9SELF0.4OUT-REDO4-Cluster_103767	V5_UCLUSTfixed_0.90-Cluster_65856	-	-	-	-
pacid=35871384 transcript=Pavir.1KG270300.1 locus=Pavir.1KG270300 ID=Pavir.1KG270300.1.v3.1 annot-version=v3.1	Panvi_seq87014	F:GO:0016852; P:GO:0009236	F:GO:0003824;P:GO:0009058;P:GO:0044763;P:GO:0044711;P:GO:0009987	Y (0.992 | 1-30)	C	1	V5_BLAST_0.9SELF0.4OUT-REDO4-Cluster_156314	V5_UCLUSTfixed_0.90-Cluster_91386	-	-	-	-
pacid=35871385 transcript=Pavir.1KG270300.2 locus=Pavir.1KG270300 ID=Pavir.1KG270300.2.v3.1 annot-version=v3.1	Panvi_seq87015	F:GO:0016852; P:GO:0009236	F:GO:0003824;P:GO:0009058;P:GO:0044763;P:GO:0044711;P:GO:0009987	Y (0.992 | 1-30)	C	1	V5_BLAST_0.9SELF0.4OUT-REDO4-Cluster_103558	V5_UCLUSTfixed_0.90-Cluster_91386	-	-	-	-
pacid=35877571 transcript=Pavir.1KG270400.1 locus=Pavir.1KG270400 ID=Pavir.1KG270400.1.v3.1 annot-version=v3.1	Panvi_seq93201		-	Y (0.789 | 1-35)	C	1	V5_BLAST_0.9SELF0.4OUT-REDO4-Cluster_103820	V5_UCLUSTfixed_0.90-Cluster_65349	-	-	-	-
pacid=35873554 transcript=Pavir.1KG272900.1 locus=Pavir.1KG272900 ID=Pavir.1KG272900.1.v3.1 annot-version=v3.1	Panvi_seq89184		-	Y (0.749 | 1-32)	C	1	V5_BLAST_0.9SELF0.4OUT-REDO4-Cluster_103820	V5_UCLUSTfixed_0.90-Cluster_65349	-	-	-	-
pacid=35877177 transcript=Pavir.1KG273000.1 locus=Pavir.1KG273000 ID=Pavir.1KG273000.1.v3.1 annot-version=v3.1	Panvi_seq92807	F:GO:0016852; P:GO:0009236	F:GO:0003824;P:GO:0009058;P:GO:0044763;P:GO:0044711;P:GO:0009987	Y (0.993 | 1-43)	C	1	V5_BLAST_0.9SELF0.4OUT-REDO4-Cluster_156314	V5_UCLUSTfixed_0.90-Cluster_91386	-	-	-	-
pacid=35877179 transcript=Pavir.1KG273000.2 locus=Pavir.1KG273000 ID=Pavir.1KG273000.2.v3.1 annot-version=v3.1	Panvi_seq92809	F:GO:0016852; P:GO:0009236	F:GO:0003824;P:GO:0009058;P:GO:0044763;P:GO:0044711;P:GO:0009987	Y (0.993 | 1-43)	C	1	V5_BLAST_0.9SELF0.4OUT-REDO4-Cluster_156314	V5_UCLUSTfixed_0.90-Cluster_91386	-	-	-	-
pacid=35877178 transcript=Pavir.1KG273000.3 locus=Pavir.1KG273000 ID=Pavir.1KG273000.3.v3.1 annot-version=v3.1	Panvi_seq92808	F:GO:0016852; P:GO:0009236	F:GO:0003824;P:GO:0009058;P:GO:0044763;P:GO:0044711;P:GO:0009987	Y (0.993 | 1-43)	C	1	V5_BLAST_0.9SELF0.4OUT-REDO4-Cluster_156314	V5_UCLUSTfixed_0.90-Cluster_91386	-	-	-	-
pacid=35876180 transcript=Pavir.1KG273400.1 locus=Pavir.1KG273400 ID=Pavir.1KG273400.1.v3.1 annot-version=v3.1	Panvi_seq91810		-	Y (0.992 | 1-49)	C	1	V5_BLAST_0.9SELF0.4OUT-REDO4-Cluster_163979	V5_UCLUSTfixed_0.90-Cluster_97458	-	-	-	-
pacid=35876181 transcript=Pavir.1KG273400.2 locus=Pavir.1KG273400 ID=Pavir.1KG273400.2.v3.1 annot-version=v3.1	Panvi_seq91811		-	Y (0.992 | 1-49)	C	1	V5_BLAST_0.9SELF0.4OUT-REDO4-Cluster_163979	V5_UCLUSTfixed_0.90-Cluster_97458	-	-	-	-
pacid=35876182 transcript=Pavir.1KG273400.3 locus=Pavir.1KG273400 ID=Pavir.1KG273400.3.v3.1 annot-version=v3.1	Panvi_seq91812		-	Y (0.992 | 1-49)	C	1	V5_BLAST_0.9SELF0.4OUT-REDO4-Cluster_103754	V5_UCLUSTfixed_0.90-Cluster_97458	-	-	-	-
pacid=35875468 transcript=Pavir.1KG274100.1 locus=Pavir.1KG274100 ID=Pavir.1KG274100.1.v3.1 annot-version=v3.1	Panvi_seq91098	F:GO:0008168	F:GO:0016740	Y (0.995 | 1-39)	C	1	V5_BLAST_0.9SELF0.4OUT-REDO4-Cluster_166133	V5_UCLUSTfixed_0.90-Cluster_89829	-	-	-	-
pacid=35873775 transcript=Pavir.1KG274600.1 locus=Pavir.1KG274600 ID=Pavir.1KG274600.1.v3.1 annot-version=v3.1	Panvi_seq89405		-	Y (0.856 | 1-89)	C	1	V5_BLAST_0.9SELF0.4OUT-REDO4-Cluster_103647	V5_UCLUSTfixed_0.90-Cluster_65281	-	-	-	-
pacid=35871288 transcript=Pavir.1KG276300.1 locus=Pavir.1KG276300 ID=Pavir.1KG276300.1.v3.1 annot-version=v3.1	Panvi_seq86918		-	Y (0.991 | 1-32)	C	1	V5_BLAST_0.9SELF0.4OUT-REDO4-Cluster_103554	V5_UCLUSTfixed_0.90-Cluster_86956	-	UniqueCluster_2367	-	X
pacid=35871289 transcript=Pavir.1KG276300.2 locus=Pavir.1KG276300 ID=Pavir.1KG276300.2.v3.1 annot-version=v3.1	Panvi_seq86919		-	Y (0.991 | 1-32)	C	1	V5_BLAST_0.9SELF0.4OUT-REDO4-Cluster_103554	V5_UCLUSTfixed_0.90-Cluster_86956	-	UniqueCluster_2367	-	X
pacid=35875656 transcript=Pavir.1KG278300.1 locus=Pavir.1KG278300 ID=Pavir.1KG278300.1.v3.1 annot-version=v3.1	Panvi_seq91286		-	Y (0.956 | 1-62)	C	1	V5_BLAST_0.9SELF0.4OUT-REDO4-Cluster_103738	V5_UCLUSTfixed_0.90-Cluster_66135	-	-	-	-
pacid=35875494 transcript=Pavir.1KG280300.2 locus=Pavir.1KG280300 ID=Pavir.1KG280300.2.v3.1 annot-version=v3.1	Panvi_seq91124		-	Y (1.0 | 1-25)	C	1	V5_BLAST_0.9SELF0.4OUT-REDO4-Cluster_170665	V5_UCLUSTfixed_0.90-Cluster_80613	-	UniqueCluster_370	-	X
pacid=35878092 transcript=Pavir.1KG280700.1 locus=Pavir.1KG280700 ID=Pavir.1KG280700.1.v3.1 annot-version=v3.1	Panvi_seq93722		-	Y (0.921 | 1-21)	C	1	V5_BLAST_0.9SELF0.4OUT-REDO4-Cluster_103840	V5_UCLUSTfixed_0.90-Cluster_96024	-	UniqueCluster_2097	-	X
pacid=35876415 transcript=Pavir.1KG281500.1 locus=Pavir.1KG281500 ID=Pavir.1KG281500.1.v3.1 annot-version=v3.1	Panvi_seq92045		-	Y (0.974 | 1-39)	C	1	V5_BLAST_0.9SELF0.4OUT-REDO4-Cluster_103768	V5_UCLUSTfixed_0.90-Cluster_65330	-	-	-	-
pacid=35873712 transcript=Pavir.1KG282600.1 locus=Pavir.1KG282600 ID=Pavir.1KG282600.1.v3.1 annot-version=v3.1	Panvi_seq89342	P:GO:0006468; F:GO:0005524; F:GO:0004672	F:GO:0000166;P:GO:0006464;F:GO:0016301	Y (0.675 | 1-46)	C	1	V5_BLAST_0.9SELF0.4OUT-REDO4-Cluster_165440	V5_UCLUSTfixed_0.90-Cluster_97893	-	-	-	-
pacid=35875465 transcript=Pavir.1KG285200.1 locus=Pavir.1KG285200 ID=Pavir.1KG285200.1.v3.1 annot-version=v3.1	Panvi_seq91095		-	Y (0.862 | 1-38)	C	1	V5_BLAST_0.9SELF0.4OUT-REDO4-Cluster_168561	V5_UCLUSTfixed_0.90-Cluster_101477	-	-	-	-
pacid=35877957 transcript=Pavir.1KG286400.1 locus=Pavir.1KG286400 ID=Pavir.1KG286400.1.v3.1 annot-version=v3.1	Panvi_seq93587		-	Y (0.882 | 1-69)	C	1	V5_BLAST_0.9SELF0.4OUT-REDO4-Cluster_103838	V5_UCLUSTfixed_0.90-Cluster_101966	-	-	-	-
pacid=35871652 transcript=Pavir.1KG288100.1 locus=Pavir.1KG288100 ID=Pavir.1KG288100.1.v3.1 annot-version=v3.1	Panvi_seq87282		-	Y (0.781 | 1-52)	C	1	V5_BLAST_0.9SELF0.4OUT-REDO4-Cluster_163136	V5_UCLUSTfixed_0.90-Cluster_96561	-	-	-	-
pacid=35872061 transcript=Pavir.1KG288400.1 locus=Pavir.1KG288400 ID=Pavir.1KG288400.1.v3.1 annot-version=v3.1	Panvi_seq87691		-	Y (0.899 | 1-71)	C	1	V5_BLAST_0.9SELF0.4OUT-REDO4-Cluster_163714	V5_UCLUSTfixed_0.90-Cluster_85254	-	-	-	-
pacid=35872897 transcript=Pavir.1KG289000.1 locus=Pavir.1KG289000 ID=Pavir.1KG289000.1.v3.1 annot-version=v3.1	Panvi_seq88527	P:GO:0055114; F:GO:0045300; P:GO:0006631	F:GO:0003824;P:GO:0006629;P:GO:0044763;P:GO:0009987	Y (0.999 | 1-41)	C	1	V5_BLAST_0.9SELF0.4OUT-REDO4-Cluster_103613	V5_UCLUSTfixed_0.90-Cluster_100777	-	-	-	-
pacid=35871658 transcript=Pavir.1KG292200.1 locus=Pavir.1KG292200 ID=Pavir.1KG292200.1.v3.1 annot-version=v3.1	Panvi_seq87288	F:GO:0030976; F:GO:0000287; F:GO:0003824	F:GO:0003824;F:GO:0005488	Y (0.981 | 1-42)	C	1	V5_BLAST_0.9SELF0.4OUT-REDO4-Cluster_165373	V5_UCLUSTfixed_0.90-Cluster_98818	-	-	-	-
pacid=35871753 transcript=Pavir.1KG292700.1 locus=Pavir.1KG292700 ID=Pavir.1KG292700.1.v3.1 annot-version=v3.1	Panvi_seq87383		-	Y (0.96 | 1-40)	C	1	V5_BLAST_0.9SELF0.4OUT-REDO4-Cluster_103573	V5_UCLUSTfixed_0.90-Cluster_66864	-	-	-	-
pacid=35871825 transcript=Pavir.1KG294100.1 locus=Pavir.1KG294100 ID=Pavir.1KG294100.1.v3.1 annot-version=v3.1	Panvi_seq87455		-	Y (0.999 | 1-37)	C	1	V5_BLAST_0.9SELF0.4OUT-REDO4-Cluster_167268	V5_UCLUSTfixed_0.90-Cluster_100447	-	-	-	-
pacid=35873395 transcript=Pavir.1KG294200.1 locus=Pavir.1KG294200 ID=Pavir.1KG294200.1.v3.1 annot-version=v3.1	Panvi_seq89025		-	Y (0.816 | 1-21)	C	1	V5_BLAST_0.9SELF0.4OUT-REDO4-Cluster_103633	V5_UCLUSTfixed_0.90-Cluster_65342	-	-	-	-
pacid=35874951 transcript=Pavir.1KG295900.1 locus=Pavir.1KG295900 ID=Pavir.1KG295900.1.v3.1 annot-version=v3.1	Panvi_seq90581		-	Y (0.961 | 1-39)	C	1	V5_BLAST_0.9SELF0.4OUT-REDO4-Cluster_103702	V5_UCLUSTfixed_0.90-Cluster_32100	-	-	-	-
pacid=35876226 transcript=Pavir.1KG296100.1 locus=Pavir.1KG296100 ID=Pavir.1KG296100.1.v3.1 annot-version=v3.1	Panvi_seq91856		-	Y (0.918 | 1-47)	C	1	V5_BLAST_0.9SELF0.4OUT-REDO4-Cluster_160336	V5_UCLUSTfixed_0.90-Cluster_87091	-	UniqueCluster_3056	-	X
pacid=35877685 transcript=Pavir.1KG299700.1 locus=Pavir.1KG299700 ID=Pavir.1KG299700.1.v3.1 annot-version=v3.1	Panvi_seq93315		-	Y (0.998 | 1-22)	C	1	V5_BLAST_0.9SELF0.4OUT-REDO4-Cluster_103823	V5_UCLUSTfixed_0.90-Cluster_65351	-	-	-	-
pacid=35874437 transcript=Pavir.1KG300100.1 locus=Pavir.1KG300100 ID=Pavir.1KG300100.1.v3.1 annot-version=v3.1	Panvi_seq90067	P:GO:0006568; F:GO:0004834	F:GO:0003824;P:GO:0008152;P:GO:0044763;P:GO:0044710;P:GO:0009987	Y (0.996 | 1-36)	C	1	V5_BLAST_0.9SELF0.4OUT-REDO4-Cluster_103681	V5_UCLUSTfixed_0.90-Cluster_102605	-	-	-	-
pacid=35875448 transcript=Pavir.1KG301100.1 locus=Pavir.1KG301100 ID=Pavir.1KG301100.1.v3.1 annot-version=v3.1	Panvi_seq91078		-	Y (0.942 | 1-57)	C	1	V5_BLAST_0.9SELF0.4OUT-REDO4-Cluster_155324	V5_UCLUSTfixed_0.90-Cluster_85117	-	-	-	-
pacid=35876501 transcript=Pavir.1KG301900.1 locus=Pavir.1KG301900 ID=Pavir.1KG301900.1.v3.1 annot-version=v3.1	Panvi_seq92131	F:GO:0016987; P:GO:0006355; P:GO:0006352; F:GO:0003700; F:GO:0003677	F:GO:0003677;F:GO:0003700;P:GO:0009058;P:GO:0006139	Y (0.998 | 1-30)	C	1	V5_BLAST_0.9SELF0.4OUT-REDO4-Cluster_167856	V5_UCLUSTfixed_0.90-Cluster_91458	-	-	-	-
pacid=35876502 transcript=Pavir.1KG301900.2 locus=Pavir.1KG301900 ID=Pavir.1KG301900.2.v3.1 annot-version=v3.1	Panvi_seq92132	F:GO:0016987; P:GO:0006355; P:GO:0006352; F:GO:0003700; F:GO:0003677	F:GO:0003677;F:GO:0003700;P:GO:0009058;P:GO:0006139	Y (0.998 | 1-30)	C	1	V5_BLAST_0.9SELF0.4OUT-REDO4-Cluster_103774	V5_UCLUSTfixed_0.90-Cluster_91458	-	-	-	-
pacid=35876891 transcript=Pavir.1KG303300.1 locus=Pavir.1KG303300 ID=Pavir.1KG303300.1.v3.1 annot-version=v3.1	Panvi_seq92521		-	Y (0.996 | 1-40)	C	1	V5_BLAST_0.9SELF0.4OUT-REDO4-Cluster_103794	V5_UCLUSTfixed_0.90-Cluster_65338	-	-	-	-
pacid=35875040 transcript=Pavir.1KG303700.1 locus=Pavir.1KG303700 ID=Pavir.1KG303700.1.v3.1 annot-version=v3.1	Panvi_seq90670	F:GO:0016491; P:GO:0008152	F:GO:0003824;P:GO:0008152	Y (0.996 | 1-51)	C	1	V5_BLAST_0.9SELF0.4OUT-REDO4-Cluster_165743	V5_UCLUSTfixed_0.90-Cluster_99105	-	-	-	-
pacid=35876545 transcript=Pavir.1KG304800.1 locus=Pavir.1KG304800 ID=Pavir.1KG304800.1.v3.1 annot-version=v3.1	Panvi_seq92175	P:GO:0006508; F:GO:0005524; F:GO:0004222	F:GO:0000166;P:GO:0019538;F:GO:0016787	Y (1.0 | 1-65)	C	1	V5_BLAST_0.9SELF0.4OUT-REDO4-Cluster_103776	V5_UCLUSTfixed_0.90-Cluster_65333	-	-	-	-
pacid=35875315 transcript=Pavir.1KG307000.1 locus=Pavir.1KG307000 ID=Pavir.1KG307000.1.v3.1 annot-version=v3.1	Panvi_seq90945		-	Y (0.958 | 1-34)	C	1	V5_BLAST_0.9SELF0.4OUT-REDO4-Cluster_103722	V5_UCLUSTfixed_0.90-Cluster_32102	-	-	-	-
pacid=35878387 transcript=Pavir.1KG308600.1 locus=Pavir.1KG308600 ID=Pavir.1KG308600.1.v3.1 annot-version=v3.1	Panvi_seq94017	P:GO:0019538; F:GO:0016887; F:GO:0005524	F:GO:0000166;P:GO:0019538;F:GO:0016787	Y (0.936 | 1-52)	C	1	V5_BLAST_0.9SELF0.4OUT-REDO4-Cluster_167942	V5_UCLUSTfixed_0.90-Cluster_102476	-	-	-	-
pacid=35874337 transcript=Pavir.1KG309300.1 locus=Pavir.1KG309300 ID=Pavir.1KG309300.1.v3.1 annot-version=v3.1	Panvi_seq89967		-	Y (0.865 | 1-41)	C	1	V5_BLAST_0.9SELF0.4OUT-REDO4-Cluster_164530	V5_UCLUSTfixed_0.90-Cluster_85898	-	UniqueCluster_3231	-	X
pacid=35874338 transcript=Pavir.1KG309300.2 locus=Pavir.1KG309300 ID=Pavir.1KG309300.2.v3.1 annot-version=v3.1	Panvi_seq89968		-	Y (0.865 | 1-41)	C	1	V5_BLAST_0.9SELF0.4OUT-REDO4-Cluster_164530	V5_UCLUSTfixed_0.90-Cluster_85898	-	UniqueCluster_3231	-	X
pacid=35872728 transcript=Pavir.1KG310000.1 locus=Pavir.1KG310000 ID=Pavir.1KG310000.1.v3.1 annot-version=v3.1	Panvi_seq88358	F:GO:0043169; P:GO:0005975; F:GO:0003824; F:GO:0004553	P:GO:0005975;F:GO:0005488;F:GO:0016787	Y (0.978 | 1-42)	C	1	V5_BLAST_0.9SELF0.4OUT-REDO4-Cluster_103824	V5_UCLUSTfixed_0.90-Cluster_96637	-	-	-	-
pacid=35876852 transcript=Pavir.1KG310300.1 locus=Pavir.1KG310300 ID=Pavir.1KG310300.1.v3.1 annot-version=v3.1	Panvi_seq92482	F:GO:0033926	F:GO:0016787	Y (0.938 | 1-61)	C	1	V5_BLAST_0.9SELF0.4OUT-REDO4-Cluster_164000	V5_UCLUSTfixed_0.90-Cluster_97484	-	-	-	-
pacid=35873444 transcript=Pavir.1KG310600.1 locus=Pavir.1KG310600 ID=Pavir.1KG310600.1.v3.1 annot-version=v3.1	Panvi_seq89074		-	Y (0.992 | 1-61)	C	1	V5_BLAST_0.9SELF0.4OUT-REDO4-Cluster_160062	V5_UCLUSTfixed_0.90-Cluster_85324	-	-	-	-
pacid=35875981 transcript=Pavir.1KG311300.1 locus=Pavir.1KG311300 ID=Pavir.1KG311300.1.v3.1 annot-version=v3.1	Panvi_seq91611	C:GO:0016020	C:GO:0016020	Y (0.772 | 1-57)	C	1	V5_BLAST_0.9SELF0.4OUT-REDO4-Cluster_170343	V5_UCLUSTfixed_0.90-Cluster_102978	-	-	-	-
pacid=35872727 transcript=Pavir.1KG312700.1 locus=Pavir.1KG312700 ID=Pavir.1KG312700.1.v3.1 annot-version=v3.1	Panvi_seq88357	P:GO:0019538; F:GO:0016887; F:GO:0005524	F:GO:0000166;P:GO:0019538;F:GO:0016787	Y (0.929 | 1-52)	C	1	V5_BLAST_0.9SELF0.4OUT-REDO4-Cluster_167942	V5_UCLUSTfixed_0.90-Cluster_102476	-	-	-	-
pacid=35876386 transcript=Pavir.1KG313400.1 locus=Pavir.1KG313400 ID=Pavir.1KG313400.1.v3.1 annot-version=v3.1	Panvi_seq92016		-	Y (0.838 | 1-41)	C	1	V5_BLAST_0.9SELF0.4OUT-REDO4-Cluster_164530	V5_UCLUSTfixed_0.90-Cluster_85898	-	UniqueCluster_3231	-	X
pacid=35876387 transcript=Pavir.1KG313400.2 locus=Pavir.1KG313400 ID=Pavir.1KG313400.2.v3.1 annot-version=v3.1	Panvi_seq92017		-	Y (0.838 | 1-41)	C	1	V5_BLAST_0.9SELF0.4OUT-REDO4-Cluster_164530	V5_UCLUSTfixed_0.90-Cluster_85898	-	UniqueCluster_3231	-	X
pacid=35877708 transcript=Pavir.1KG314200.1 locus=Pavir.1KG314200 ID=Pavir.1KG314200.1.v3.1 annot-version=v3.1	Panvi_seq93338	F:GO:0043169; P:GO:0005975; F:GO:0003824; F:GO:0004553	P:GO:0005975;F:GO:0005488;F:GO:0016787	Y (0.966 | 1-42)	C	1	V5_BLAST_0.9SELF0.4OUT-REDO4-Cluster_103824	V5_UCLUSTfixed_0.90-Cluster_96637	-	-	-	-
pacid=35872853 transcript=Pavir.1KG315000.1 locus=Pavir.1KG315000 ID=Pavir.1KG315000.1.v3.1 annot-version=v3.1	Panvi_seq88483		-	Y (0.979 | 1-31)	C	1	V5_BLAST_0.9SELF0.4OUT-REDO4-Cluster_170341	V5_UCLUSTfixed_0.90-Cluster_102976	-	-	-	-
pacid=35874416 transcript=Pavir.1KG316200.1 locus=Pavir.1KG316200 ID=Pavir.1KG316200.1.v3.1 annot-version=v3.1	Panvi_seq90046		-	Y (0.979 | 1-64)	C	1	V5_BLAST_0.9SELF0.4OUT-REDO4-Cluster_165355	V5_UCLUSTfixed_0.90-Cluster_98757	-	-	-	-
pacid=35874417 transcript=Pavir.1KG316200.2 locus=Pavir.1KG316200 ID=Pavir.1KG316200.2.v3.1 annot-version=v3.1	Panvi_seq90047		-	Y (0.979 | 1-64)	C	1	V5_BLAST_0.9SELF0.4OUT-REDO4-Cluster_165355	V5_UCLUSTfixed_0.90-Cluster_98757	-	-	-	-
pacid=35876704 transcript=Pavir.1KG319900.1 locus=Pavir.1KG319900 ID=Pavir.1KG319900.1.v3.1 annot-version=v3.1	Panvi_seq92334		-	Y (0.987 | 1-63)	C	1	V5_BLAST_0.9SELF0.4OUT-REDO4-Cluster_165355	V5_UCLUSTfixed_0.90-Cluster_98757	-	-	-	-
pacid=35871258 transcript=Pavir.1KG320000.1 locus=Pavir.1KG320000 ID=Pavir.1KG320000.1.v3.1 annot-version=v3.1	Panvi_seq86888		-	Y (0.685 | 1-91)	C	1	V5_BLAST_0.9SELF0.4OUT-REDO4-Cluster_103551	V5_UCLUSTfixed_0.90-Cluster_67330	-	-	-	-
pacid=35874484 transcript=Pavir.1KG322600.1 locus=Pavir.1KG322600 ID=Pavir.1KG322600.1.v3.1 annot-version=v3.1	Panvi_seq90114	F:GO:0016887; F:GO:0005524	F:GO:0000166;F:GO:0016787	Y (0.816 | 1-82)	C	1	V5_BLAST_0.9SELF0.4OUT-REDO4-Cluster_157049	V5_UCLUSTfixed_0.90-Cluster_102476	-	-	-	-
pacid=35872012 transcript=Pavir.1KG323000.1 locus=Pavir.1KG323000 ID=Pavir.1KG323000.1.v3.1 annot-version=v3.1	Panvi_seq87642	P:GO:0055114; F:GO:0051920; F:GO:0016491	F:GO:0003824;P:GO:0008152;P:GO:0044710	Y (0.977 | 1-55)	C	1	V5_BLAST_0.9SELF0.4OUT-REDO4-Cluster_164268	V5_UCLUSTfixed_0.90-Cluster_97743	-	-	-	-
pacid=35875884 transcript=Pavir.1KG323800.1 locus=Pavir.1KG323800 ID=Pavir.1KG323800.1.v3.1 annot-version=v3.1	Panvi_seq91514	F:GO:0046872; F:GO:0003723	F:GO:0003723	Y (0.999 | 1-56)	C	1	V5_BLAST_0.9SELF0.4OUT-REDO4-Cluster_163232	V5_UCLUSTfixed_0.90-Cluster_91867	-	-	-	-
pacid=35875886 transcript=Pavir.1KG323800.2 locus=Pavir.1KG323800 ID=Pavir.1KG323800.2.v3.1 annot-version=v3.1	Panvi_seq91516	F:GO:0046872; F:GO:0003723	F:GO:0003723	Y (0.999 | 1-56)	C	1	V5_BLAST_0.9SELF0.4OUT-REDO4-Cluster_103749	V5_UCLUSTfixed_0.90-Cluster_91867	-	-	-	-
pacid=35875885 transcript=Pavir.1KG323800.3 locus=Pavir.1KG323800 ID=Pavir.1KG323800.3.v3.1 annot-version=v3.1	Panvi_seq91515	F:GO:0046872; F:GO:0003723	F:GO:0003723	Y (0.999 | 1-56)	C	1	V5_BLAST_0.9SELF0.4OUT-REDO4-Cluster_163232	V5_UCLUSTfixed_0.90-Cluster_91867	-	-	-	-
pacid=35877152 transcript=Pavir.1KG326200.1 locus=Pavir.1KG326200 ID=Pavir.1KG326200.1.v3.1 annot-version=v3.1	Panvi_seq92782		-	Y (0.853 | 1-61)	C	1	V5_BLAST_0.9SELF0.4OUT-REDO4-Cluster_103807	V5_UCLUSTfixed_0.90-Cluster_67068	-	-	-	-
pacid=35875512 transcript=Pavir.1KG326500.1 locus=Pavir.1KG326500 ID=Pavir.1KG326500.1.v3.1 annot-version=v3.1	Panvi_seq91142		-	Y (0.987 | 1-43)	C	1	V5_BLAST_0.9SELF0.4OUT-REDO4-Cluster_103733	V5_UCLUSTfixed_0.90-Cluster_75138	-	-	-	-
pacid=35875514 transcript=Pavir.1KG326500.2 locus=Pavir.1KG326500 ID=Pavir.1KG326500.2.v3.1 annot-version=v3.1	Panvi_seq91144		-	Y (0.987 | 1-43)	C	1	V5_BLAST_0.9SELF0.4OUT-REDO4-Cluster_147665	V5_UCLUSTfixed_0.90-Cluster_75138	UniqueCluster_147	-	-	X
pacid=35875513 transcript=Pavir.1KG326500.3 locus=Pavir.1KG326500 ID=Pavir.1KG326500.3.v3.1 annot-version=v3.1	Panvi_seq91143		-	Y (0.987 | 1-43)	C	1	V5_BLAST_0.9SELF0.4OUT-REDO4-Cluster_147665	V5_UCLUSTfixed_0.90-Cluster_75138	UniqueCluster_147	-	-	X
pacid=35871054 transcript=Pavir.1KG328200.1 locus=Pavir.1KG328200 ID=Pavir.1KG328200.1.v3.1 annot-version=v3.1	Panvi_seq86684		-	Y (0.991 | 1-45)	C	1	V5_BLAST_0.9SELF0.4OUT-REDO4-Cluster_103543	V5_UCLUSTfixed_0.90-Cluster_32071	-	-	-	-
pacid=35871955 transcript=Pavir.1KG328400.1 locus=Pavir.1KG328400 ID=Pavir.1KG328400.1.v3.1 annot-version=v3.1	Panvi_seq87585		-	Y (0.919 | 1-44)	C	1	V5_BLAST_0.9SELF0.4OUT-REDO4-Cluster_103580	V5_UCLUSTfixed_0.90-Cluster_65262	-	-	-	-
pacid=35873009 transcript=Pavir.1KG329300.1 locus=Pavir.1KG329300 ID=Pavir.1KG329300.1.v3.1 annot-version=v3.1	Panvi_seq88639		-	Y (0.991 | 1-87)	C	1	V5_BLAST_0.9SELF0.4OUT-REDO4-Cluster_103616	V5_UCLUSTfixed_0.90-Cluster_65273	-	-	-	-
pacid=35872382 transcript=Pavir.1KG332500.1 locus=Pavir.1KG332500 ID=Pavir.1KG332500.1.v3.1 annot-version=v3.1	Panvi_seq88012		-	Y (0.987 | 1-30)	C	1	V5_BLAST_0.9SELF0.4OUT-REDO4-Cluster_150214	V5_UCLUSTfixed_0.90-Cluster_85194	-	-	-	-
pacid=35874807 transcript=Pavir.1KG333200.1 locus=Pavir.1KG333200 ID=Pavir.1KG333200.1.v3.1 annot-version=v3.1	Panvi_seq90437	P:GO:0006783; F:GO:0004325	F:GO:0003824;P:GO:0009058;P:GO:0044763;P:GO:0044711;P:GO:0009987	Y (0.929 | 1-50)	C	1	V5_BLAST_0.9SELF0.4OUT-REDO4-Cluster_164147	V5_UCLUSTfixed_0.90-Cluster_97634	-	-	-	-
pacid=35874808 transcript=Pavir.1KG333200.2 locus=Pavir.1KG333200 ID=Pavir.1KG333200.2.v3.1 annot-version=v3.1	Panvi_seq90438	P:GO:0006783; F:GO:0004325	F:GO:0003824;P:GO:0009058;P:GO:0044763;P:GO:0044711;P:GO:0009987	Y (0.929 | 1-50)	C	1	V5_BLAST_0.9SELF0.4OUT-REDO4-Cluster_164147	V5_UCLUSTfixed_0.90-Cluster_97634	-	-	-	-
pacid=35877662 transcript=Pavir.1KG336100.1 locus=Pavir.1KG336100 ID=Pavir.1KG336100.1.v3.1 annot-version=v3.1	Panvi_seq93292		-	Y (0.976 | 1-21)	C	1	V5_BLAST_0.9SELF0.4OUT-REDO4-Cluster_162303	V5_UCLUSTfixed_0.90-Cluster_87281	-	-	UniqueCluster_2354	X
pacid=35874235 transcript=Pavir.1KG337300.1 locus=Pavir.1KG337300 ID=Pavir.1KG337300.1.v3.1 annot-version=v3.1	Panvi_seq89865		-	Y (0.99 | 1-29)	C	1	V5_BLAST_0.9SELF0.4OUT-REDO4-Cluster_165027	V5_UCLUSTfixed_0.90-Cluster_85328	-	-	-	-
pacid=35871038 transcript=Pavir.1KG338300.1 locus=Pavir.1KG338300 ID=Pavir.1KG338300.1.v3.1 annot-version=v3.1	Panvi_seq86668		-	Y (0.971 | 1-32)	C	1	V5_BLAST_0.9SELF0.4OUT-REDO4-Cluster_155490	V5_UCLUSTfixed_0.90-Cluster_90877	-	-	-	-
pacid=35873128 transcript=Pavir.1KG339900.1 locus=Pavir.1KG339900 ID=Pavir.1KG339900.1.v3.1 annot-version=v3.1	Panvi_seq88758		-	Y (1.0 | 1-33)	C	1	V5_BLAST_0.9SELF0.4OUT-REDO4-Cluster_150217	V5_UCLUSTfixed_0.90-Cluster_85684	-	-	-	-
pacid=35873206 transcript=Pavir.1KG342200.1 locus=Pavir.1KG342200 ID=Pavir.1KG342200.1.v3.1 annot-version=v3.1	Panvi_seq88836	P:GO:0009231; F:GO:0003935; F:GO:0008686	P:GO:0009058;P:GO:0044763;P:GO:0044711;P:GO:0009987;F:GO:0016787	Y (0.999 | 1-61)	C	1	V5_BLAST_0.9SELF0.4OUT-REDO4-Cluster_164105	V5_UCLUSTfixed_0.90-Cluster_97592	-	-	-	-
pacid=35873207 transcript=Pavir.1KG342200.2 locus=Pavir.1KG342200 ID=Pavir.1KG342200.2.v3.1 annot-version=v3.1	Panvi_seq88837	P:GO:0009231; F:GO:0003935; F:GO:0008686	P:GO:0009058;P:GO:0044763;P:GO:0044711;P:GO:0009987;F:GO:0016787	Y (0.999 | 1-61)	C	1	V5_BLAST_0.9SELF0.4OUT-REDO4-Cluster_164105	V5_UCLUSTfixed_0.90-Cluster_97592	-	-	-	-
pacid=35876441 transcript=Pavir.1KG343200.1 locus=Pavir.1KG343200 ID=Pavir.1KG343200.1.v3.1 annot-version=v3.1	Panvi_seq92071		-	Y (0.835 | 1-37)	C	1	V5_BLAST_0.9SELF0.4OUT-REDO4-Cluster_103770	V5_UCLUSTfixed_0.90-Cluster_65331	-	-	-	-
pacid=35876442 transcript=Pavir.1KG343200.2 locus=Pavir.1KG343200 ID=Pavir.1KG343200.2.v3.1 annot-version=v3.1	Panvi_seq92072		-	Y (0.835 | 1-37)	C	1	V5_BLAST_0.9SELF0.4OUT-REDO4-Cluster_103770	V5_UCLUSTfixed_0.90-Cluster_65331	-	-	-	-
pacid=35874804 transcript=Pavir.1KG344800.1 locus=Pavir.1KG344800 ID=Pavir.1KG344800.1.v3.1 annot-version=v3.1	Panvi_seq90434		-	Y (0.999 | 1-36)	C	1	V5_BLAST_0.9SELF0.4OUT-REDO4-Cluster_103691	V5_UCLUSTfixed_0.90-Cluster_65604	-	-	-	-
pacid=35877245 transcript=Pavir.1KG345200.1 locus=Pavir.1KG345200 ID=Pavir.1KG345200.1.v3.1 annot-version=v3.1	Panvi_seq92875		-	Y (0.997 | 1-47)	C	1	V5_BLAST_0.9SELF0.4OUT-REDO4-Cluster_164121	V5_UCLUSTfixed_0.90-Cluster_97612	-	-	-	-
pacid=35876941 transcript=Pavir.1KG346600.1 locus=Pavir.1KG346600 ID=Pavir.1KG346600.1.v3.1 annot-version=v3.1	Panvi_seq92571		-	Y (0.982 | 1-86)	C	1	V5_BLAST_0.9SELF0.4OUT-REDO4-Cluster_108276	V5_UCLUSTfixed_0.90-Cluster_67803	-	-	-	-
pacid=35876582 transcript=Pavir.1KG347300.1 locus=Pavir.1KG347300 ID=Pavir.1KG347300.1.v3.1 annot-version=v3.1	Panvi_seq92212		-	Y (0.995 | 1-38)	C	1	V5_BLAST_0.9SELF0.4OUT-REDO4-Cluster_103778	V5_UCLUSTfixed_0.90-Cluster_32111	-	-	-	-
pacid=35874856 transcript=Pavir.1KG348900.1 locus=Pavir.1KG348900 ID=Pavir.1KG348900.1.v3.1 annot-version=v3.1	Panvi_seq90486		-	Y (0.997 | 1-51)	C	1	V5_BLAST_0.9SELF0.4OUT-REDO4-Cluster_103695	V5_UCLUSTfixed_0.90-Cluster_32098	-	-	-	-
pacid=35872677 transcript=Pavir.1KG352400.1 locus=Pavir.1KG352400 ID=Pavir.1KG352400.1.v3.1 annot-version=v3.1	Panvi_seq88307	F:GO:0030976	F:GO:0005488	Y (0.999 | 1-34)	C	1	V5_BLAST_0.9SELF0.4OUT-REDO4-Cluster_162437	V5_UCLUSTfixed_0.90-Cluster_95850	-	-	-	-
pacid=35871313 transcript=Pavir.1KG355100.2 locus=Pavir.1KG355100 ID=Pavir.1KG355100.2.v3.1 annot-version=v3.1	Panvi_seq86943		-	Y (0.963 | 1-42)	C	1	V5_BLAST_0.9SELF0.4OUT-REDO4-Cluster_170452	V5_UCLUSTfixed_0.90-Cluster_103069	-	-	-	-
pacid=35871315 transcript=Pavir.1KG355100.3 locus=Pavir.1KG355100 ID=Pavir.1KG355100.3.v3.1 annot-version=v3.1	Panvi_seq86945		-	Y (0.966 | 1-45)	C	1	V5_BLAST_0.9SELF0.4OUT-REDO4-Cluster_170452	V5_UCLUSTfixed_0.90-Cluster_103069	-	-	-	-
pacid=35878418 transcript=Pavir.1KG356600.1 locus=Pavir.1KG356600 ID=Pavir.1KG356600.1.v3.1 annot-version=v3.1	Panvi_seq94048		-	Y (0.841 | 1-31)	C	1	V5_BLAST_0.9SELF0.4OUT-REDO4-Cluster_103856	V5_UCLUSTfixed_0.90-Cluster_66874	-	-	-	-
pacid=35873767 transcript=Pavir.1KG356800.1 locus=Pavir.1KG356800 ID=Pavir.1KG356800.1.v3.1 annot-version=v3.1	Panvi_seq89397		-	Y (0.73 | 1-71)	C	1	V5_BLAST_0.9SELF0.4OUT-REDO4-Cluster_103646	V5_UCLUSTfixed_0.90-Cluster_65280	-	-	-	-
pacid=35877735 transcript=Pavir.1KG357400.1 locus=Pavir.1KG357400 ID=Pavir.1KG357400.1.v3.1 annot-version=v3.1	Panvi_seq93365		-	Y (0.948 | 1-62)	C	1	V5_BLAST_0.9SELF0.4OUT-REDO4-Cluster_103827	V5_UCLUSTfixed_0.90-Cluster_65352	-	-	-	-
pacid=35877006 transcript=Pavir.1KG358300.1 locus=Pavir.1KG358300 ID=Pavir.1KG358300.1.v3.1 annot-version=v3.1	Panvi_seq92636		-	Y (0.861 | 1-52)	C	1	V5_BLAST_0.9SELF0.4OUT-REDO4-Cluster_168626	V5_UCLUSTfixed_0.90-Cluster_82332	-	-	-	-
pacid=35875342 transcript=Pavir.1KG360100.1 locus=Pavir.1KG360100 ID=Pavir.1KG360100.1.v3.1 annot-version=v3.1	Panvi_seq90972	C:GO:0016020; P:GO:0006817; F:GO:0005315	C:GO:0016020;P:GO:0006810;F:GO:0005215	Y (0.985 | 1-21)	C	1	V5_BLAST_0.9SELF0.4OUT-REDO4-Cluster_103724	V5_UCLUSTfixed_0.90-Cluster_97956	-	-	-	-
pacid=35873484 transcript=Pavir.1KG361200.1 locus=Pavir.1KG361200 ID=Pavir.1KG361200.1.v3.1 annot-version=v3.1	Panvi_seq89114	F:GO:0043565; P:GO:0006355; F:GO:0003700; F:GO:0003677	F:GO:0003677;F:GO:0003700;P:GO:0009058;P:GO:0006139	Y (0.911 | 1-21)	C	1	V5_BLAST_0.9SELF0.4OUT-REDO4-Cluster_164480	V5_UCLUSTfixed_0.90-Cluster_82525	-	UniqueCluster_3365	-	X
pacid=35873485 transcript=Pavir.1KG361200.2 locus=Pavir.1KG361200 ID=Pavir.1KG361200.2.v3.1 annot-version=v3.1	Panvi_seq89115	F:GO:0043565; P:GO:0006355; F:GO:0003700; F:GO:0003677	F:GO:0003677;F:GO:0003700;P:GO:0009058;P:GO:0006139	Y (0.911 | 1-21)	C	1	V5_BLAST_0.9SELF0.4OUT-REDO4-Cluster_164480	V5_UCLUSTfixed_0.90-Cluster_82525	-	UniqueCluster_3365	-	X
pacid=35873487 transcript=Pavir.1KG361200.3 locus=Pavir.1KG361200 ID=Pavir.1KG361200.3.v3.1 annot-version=v3.1	Panvi_seq89117		-	Y (0.911 | 1-21)	C	1	V5_BLAST_0.9SELF0.4OUT-REDO4-Cluster_164480	V5_UCLUSTfixed_0.90-Cluster_82525	-	UniqueCluster_3365	-	X
pacid=35871756 transcript=Pavir.1KG361500.1 locus=Pavir.1KG361500 ID=Pavir.1KG361500.1.v3.1 annot-version=v3.1	Panvi_seq87386		-	Y (0.869 | 1-47)	C	1	V5_BLAST_0.9SELF0.4OUT-REDO4-Cluster_170863	V5_UCLUSTfixed_0.90-Cluster_89134	-	-	-	-
pacid=35871757 transcript=Pavir.1KG361500.2 locus=Pavir.1KG361500 ID=Pavir.1KG361500.2.v3.1 annot-version=v3.1	Panvi_seq87387		-	Y (0.869 | 1-47)	C	1	V5_BLAST_0.9SELF0.4OUT-REDO4-Cluster_103574	V5_UCLUSTfixed_0.90-Cluster_89134	-	-	-	-
pacid=35871215 transcript=Pavir.1KG362700.1 locus=Pavir.1KG362700 ID=Pavir.1KG362700.1.v3.1 annot-version=v3.1	Panvi_seq86845	P:GO:0045454; F:GO:0015035; P:GO:0006662	P:GO:0019725;F:GO:0003824;P:GO:0008152;P:GO:0044710	Y (0.951 | 1-48)	C	1	V5_BLAST_0.9SELF0.4OUT-REDO4-Cluster_162567	V5_UCLUSTfixed_0.90-Cluster_92292	-	-	-	-
pacid=35871364 transcript=Pavir.1KG363900.1 locus=Pavir.1KG363900 ID=Pavir.1KG363900.1.v3.1 annot-version=v3.1	Panvi_seq86994		-	Y (0.875 | 1-74)	C	1	V5_BLAST_0.9SELF0.4OUT-REDO4-Cluster_103556	V5_UCLUSTfixed_0.90-Cluster_65296	-	-	-	-
pacid=35877373 transcript=Pavir.1KG364200.1 locus=Pavir.1KG364200 ID=Pavir.1KG364200.1.v3.1 annot-version=v3.1	Panvi_seq93003		-	Y (0.969 | 1-51)	C	1	V5_BLAST_0.9SELF0.4OUT-REDO4-Cluster_149877	V5_UCLUSTfixed_0.90-Cluster_84800	-	-	-	-
pacid=35875046 transcript=Pavir.1KG365400.1 locus=Pavir.1KG365400 ID=Pavir.1KG365400.1.v3.1 annot-version=v3.1	Panvi_seq90676		-	Y (0.817 | 1-48)	C	1	V5_BLAST_0.9SELF0.4OUT-REDO4-Cluster_166323	V5_UCLUSTfixed_0.90-Cluster_95865	-	-	-	-
pacid=35875047 transcript=Pavir.1KG365400.2 locus=Pavir.1KG365400 ID=Pavir.1KG365400.2.v3.1 annot-version=v3.1	Panvi_seq90677		-	Y (0.817 | 1-48)	C	1	V5_BLAST_0.9SELF0.4OUT-REDO4-Cluster_166323	V5_UCLUSTfixed_0.90-Cluster_95865	-	-	-	-
pacid=35875048 transcript=Pavir.1KG365400.3 locus=Pavir.1KG365400 ID=Pavir.1KG365400.3.v3.1 annot-version=v3.1	Panvi_seq90678		-	Y (0.817 | 1-48)	C	1	V5_BLAST_0.9SELF0.4OUT-REDO4-Cluster_166323	V5_UCLUSTfixed_0.90-Cluster_95865	-	-	-	-
pacid=35874905 transcript=Pavir.1KG368100.1 locus=Pavir.1KG368100 ID=Pavir.1KG368100.1.v3.1 annot-version=v3.1	Panvi_seq90535	F:GO:0005525	F:GO:0000166	Y (0.999 | 1-61)	C	1	V5_BLAST_0.9SELF0.4OUT-REDO4-Cluster_163189	V5_UCLUSTfixed_0.90-Cluster_97526	-	-	-	-
pacid=35875374 transcript=Pavir.1KG368900.1 locus=Pavir.1KG368900 ID=Pavir.1KG368900.1.v3.1 annot-version=v3.1	Panvi_seq91004		-	Y (0.998 | 1-41)	C	1	V5_BLAST_0.9SELF0.4OUT-REDO4-Cluster_165524	V5_UCLUSTfixed_0.90-Cluster_98905	-	-	-	-
pacid=35874918 transcript=Pavir.1KG370200.1 locus=Pavir.1KG370200 ID=Pavir.1KG370200.1.v3.1 annot-version=v3.1	Panvi_seq90548	P:GO:0006355; C:GO:0005739; F:GO:0003690	F:GO:0003677;C:GO:0005739;P:GO:0009058;P:GO:0006139	Y (0.952 | 1-46)	C	1	V5_BLAST_0.9SELF0.4OUT-REDO4-Cluster_165164	V5_UCLUSTfixed_0.90-Cluster_98594	-	-	-	-
pacid=35878221 transcript=Pavir.1KG371200.1 locus=Pavir.1KG371200 ID=Pavir.1KG371200.1.v3.1 annot-version=v3.1	Panvi_seq93851		-	Y (0.979 | 1-35)	C	1	V5_BLAST_0.9SELF0.4OUT-REDO4-Cluster_169574	V5_UCLUSTfixed_0.90-Cluster_65362	-	-	-	-
pacid=35876606 transcript=Pavir.1KG371600.1 locus=Pavir.1KG371600 ID=Pavir.1KG371600.1.v3.1 annot-version=v3.1	Panvi_seq92236	P:GO:0055114; F:GO:0046429; P:GO:0016114	F:GO:0003824;P:GO:0006629;P:GO:0009058;P:GO:0044763;P:GO:0044711;P:GO:0009987	Y (0.994 | 1-49)	C	1	V5_BLAST_0.9SELF0.4OUT-REDO4-Cluster_167785	V5_UCLUSTfixed_0.90-Cluster_97391	-	-	-	-
pacid=35875932 transcript=Pavir.1KG372000.1 locus=Pavir.1KG372000 ID=Pavir.1KG372000.1.v3.1 annot-version=v3.1	Panvi_seq91562		-	Y (0.849 | 1-62)	C	1	V5_BLAST_0.9SELF0.4OUT-REDO4-Cluster_150199	V5_UCLUSTfixed_0.90-Cluster_85185	-	-	-	-
pacid=35875568 transcript=Pavir.1KG373000.1 locus=Pavir.1KG373000 ID=Pavir.1KG373000.1.v3.1 annot-version=v3.1	Panvi_seq91198		-	Y (0.972 | 1-21)	C	1	V5_BLAST_0.9SELF0.4OUT-REDO4-Cluster_163876	V5_UCLUSTfixed_0.90-Cluster_83516	-	UniqueCluster_2245	-	X
pacid=35875239 transcript=Pavir.1KG374300.1 locus=Pavir.1KG374300 ID=Pavir.1KG374300.1.v3.1 annot-version=v3.1	Panvi_seq90869	C:GO:0005634	C:GO:0005634	Y (0.993 | 1-25)	C	1	V5_BLAST_0.9SELF0.4OUT-REDO4-Cluster_103718	V5_UCLUSTfixed_0.90-Cluster_75140	-	-	-	-
pacid=35876797 transcript=Pavir.1KG375200.1 locus=Pavir.1KG375200 ID=Pavir.1KG375200.1.v3.1 annot-version=v3.1	Panvi_seq92427		-	Y (0.893 | 1-33)	C	1	V5_BLAST_0.9SELF0.4OUT-REDO4-Cluster_103790	V5_UCLUSTfixed_0.90-Cluster_67395	-	-	-	-
pacid=35877859 transcript=Pavir.1KG376200.1 locus=Pavir.1KG376200 ID=Pavir.1KG376200.1.v3.1 annot-version=v3.1	Panvi_seq93489		-	Y (0.976 | 1-41)	C	1	V5_BLAST_0.9SELF0.4OUT-REDO4-Cluster_163891	V5_UCLUSTfixed_0.90-Cluster_97362	-	-	-	-
pacid=35878288 transcript=Pavir.1KG377500.1 locus=Pavir.1KG377500 ID=Pavir.1KG377500.1.v3.1 annot-version=v3.1	Panvi_seq93918		-	Y (0.999 | 1-51)	C	1	V5_BLAST_0.9SELF0.4OUT-REDO4-Cluster_162622	V5_UCLUSTfixed_0.90-Cluster_85146	-	-	-	-
pacid=35878289 transcript=Pavir.1KG377500.2 locus=Pavir.1KG377500 ID=Pavir.1KG377500.2.v3.1 annot-version=v3.1	Panvi_seq93919		-	Y (0.999 | 1-51)	C	1	V5_BLAST_0.9SELF0.4OUT-REDO4-Cluster_162622	V5_UCLUSTfixed_0.90-Cluster_85146	-	-	-	-
pacid=35877869 transcript=Pavir.1KG377600.1 locus=Pavir.1KG377600 ID=Pavir.1KG377600.1.v3.1 annot-version=v3.1	Panvi_seq93499		-	Y (1.0 | 1-41)	C	1	V5_BLAST_0.9SELF0.4OUT-REDO4-Cluster_162811	V5_UCLUSTfixed_0.90-Cluster_96233	-	-	-	-
pacid=35877870 transcript=Pavir.1KG377600.2 locus=Pavir.1KG377600 ID=Pavir.1KG377600.2.v3.1 annot-version=v3.1	Panvi_seq93500		-	Y (1.0 | 1-41)	C	1	V5_BLAST_0.9SELF0.4OUT-REDO4-Cluster_162811	V5_UCLUSTfixed_0.90-Cluster_96233	-	-	-	-
pacid=35877871 transcript=Pavir.1KG377600.3 locus=Pavir.1KG377600 ID=Pavir.1KG377600.3.v3.1 annot-version=v3.1	Panvi_seq93501		-	Y (1.0 | 1-41)	C	1	V5_BLAST_0.9SELF0.4OUT-REDO4-Cluster_162811	V5_UCLUSTfixed_0.90-Cluster_96233	-	-	-	-
pacid=35877496 transcript=Pavir.1KG377800.1 locus=Pavir.1KG377800 ID=Pavir.1KG377800.1.v3.1 annot-version=v3.1	Panvi_seq93126		-	Y (0.994 | 1-54)	C	1	V5_BLAST_0.9SELF0.4OUT-REDO4-Cluster_150222	V5_UCLUSTfixed_0.90-Cluster_65347	-	-	-	-
pacid=35875725 transcript=Pavir.1KG379000.1 locus=Pavir.1KG379000 ID=Pavir.1KG379000.1.v3.1 annot-version=v3.1	Panvi_seq91355	F:GO:0051087; F:GO:0042803; P:GO:0006457; F:GO:0000774	F:GO:0000166;F:GO:0005515;F:GO:0030234;P:GO:0009987	Y (0.996 | 1-42)	C	1	V5_BLAST_0.9SELF0.4OUT-REDO4-Cluster_170185	V5_UCLUSTfixed_0.90-Cluster_102832	-	-	-	-
pacid=35878133 transcript=Pavir.1KG380300.1 locus=Pavir.1KG380300 ID=Pavir.1KG380300.1.v3.1 annot-version=v3.1	Panvi_seq93763	P:GO:0006412; C:GO:0005840; C:GO:0005622; F:GO:0003735	F:GO:0005198;C:GO:0005840;P:GO:0006412	Y (0.781 | 1-36)	C	1	V5_BLAST_0.9SELF0.4OUT-REDO4-Cluster_159060	V5_UCLUSTfixed_0.90-Cluster_93343	-	-	UniqueCluster_1276	X
pacid=35874567 transcript=Pavir.1KG382600.1 locus=Pavir.1KG382600 ID=Pavir.1KG382600.1.v3.1 annot-version=v3.1	Panvi_seq90197		-	Y (0.737 | 1-42)	C	1	V5_BLAST_0.9SELF0.4OUT-REDO4-Cluster_164359	V5_UCLUSTfixed_0.90-Cluster_85190	-	-	-	-
pacid=35873584 transcript=Pavir.1KG383500.1 locus=Pavir.1KG383500 ID=Pavir.1KG383500.1.v3.1 annot-version=v3.1	Panvi_seq89214		-	Y (0.888 | 1-42)	C	1	V5_BLAST_0.9SELF0.4OUT-REDO4-Cluster_103640	V5_UCLUSTfixed_0.90-Cluster_75126	-	UniqueCluster_3007	-	X
pacid=35873585 transcript=Pavir.1KG383500.2 locus=Pavir.1KG383500 ID=Pavir.1KG383500.2.v3.1 annot-version=v3.1	Panvi_seq89215		-	Y (0.888 | 1-42)	C	1	V5_BLAST_0.9SELF0.4OUT-REDO4-Cluster_103640	V5_UCLUSTfixed_0.90-Cluster_75126	-	UniqueCluster_3007	-	X
pacid=35876015 transcript=Pavir.1KG384800.1 locus=Pavir.1KG384800 ID=Pavir.1KG384800.1.v3.1 annot-version=v3.1	Panvi_seq91645		-	Y (0.992 | 1-59)	C	1	V5_BLAST_0.9SELF0.4OUT-REDO4-Cluster_103751	V5_UCLUSTfixed_0.90-Cluster_65321	-	-	-	-
pacid=35878292 transcript=Pavir.1KG386000.1 locus=Pavir.1KG386000 ID=Pavir.1KG386000.1.v3.1 annot-version=v3.1	Panvi_seq93922		-	Y (0.989 | 1-51)	C	1	V5_BLAST_0.9SELF0.4OUT-REDO4-Cluster_103851	V5_UCLUSTfixed_0.90-Cluster_65624	-	-	-	-
pacid=35876851 transcript=Pavir.1KG387600.1 locus=Pavir.1KG387600 ID=Pavir.1KG387600.1.v3.1 annot-version=v3.1	Panvi_seq92481		-	Y (0.782 | 1-41)	C	1	V5_BLAST_0.9SELF0.4OUT-REDO4-Cluster_103792	V5_UCLUSTfixed_0.90-Cluster_65336	-	-	-	-
pacid=35872316 transcript=Pavir.1KG390500.1 locus=Pavir.1KG390500 ID=Pavir.1KG390500.1.v3.1 annot-version=v3.1	Panvi_seq87946		-	Y (0.933 | 1-39)	C	1	V5_BLAST_0.9SELF0.4OUT-REDO4-Cluster_103592	V5_UCLUSTfixed_0.90-Cluster_65651	-	-	-	-
pacid=35876971 transcript=Pavir.1KG392900.1 locus=Pavir.1KG392900 ID=Pavir.1KG392900.1.v3.1 annot-version=v3.1	Panvi_seq92601	F:GO:0030247; P:GO:0006468; F:GO:0004672	P:GO:0006464;F:GO:0030246;F:GO:0016301	Y (0.966 | 1-55)	C	1	V5_BLAST_0.9SELF0.4OUT-REDO4-Cluster_170361	V5_UCLUSTfixed_0.90-Cluster_90000	-	-	-	-
pacid=35872428 transcript=Pavir.1KG394500.1 locus=Pavir.1KG394500 ID=Pavir.1KG394500.1.v3.1 annot-version=v3.1	Panvi_seq88058		-	Y (1.0 | 1-71)	C	1	V5_BLAST_0.9SELF0.4OUT-REDO4-Cluster_103597	V5_UCLUSTfixed_0.90-Cluster_85215	-	-	-	-
pacid=35877980 transcript=Pavir.1KG394800.1 locus=Pavir.1KG394800 ID=Pavir.1KG394800.1.v3.1 annot-version=v3.1	Panvi_seq93610		-	Y (0.998 | 1-30)	C	1	V5_BLAST_0.9SELF0.4OUT-REDO4-Cluster_170658	V5_UCLUSTfixed_0.90-Cluster_98042	-	-	-	-
pacid=35874624 transcript=Pavir.1KG395300.1 locus=Pavir.1KG395300 ID=Pavir.1KG395300.1.v3.1 annot-version=v3.1	Panvi_seq90254		-	Y (0.961 | 1-34)	C	1	V5_BLAST_0.9SELF0.4OUT-REDO4-Cluster_103687	V5_UCLUSTfixed_0.90-Cluster_65300	-	-	-	-
pacid=35878344 transcript=Pavir.1KG398000.1 locus=Pavir.1KG398000 ID=Pavir.1KG398000.1.v3.1 annot-version=v3.1	Panvi_seq93974		-	Y (0.976 | 1-49)	C	1	V5_BLAST_0.9SELF0.4OUT-REDO4-Cluster_103854	V5_UCLUSTfixed_0.90-Cluster_65366	-	-	-	-
pacid=35872497 transcript=Pavir.1KG402400.1 locus=Pavir.1KG402400 ID=Pavir.1KG402400.1.v3.1 annot-version=v3.1	Panvi_seq88127		-	Y (0.743 | 1-56)	C	1	V5_BLAST_0.9SELF0.4OUT-REDO4-Cluster_157329	V5_UCLUSTfixed_0.90-Cluster_85594	-	-	-	-
pacid=35877014 transcript=Pavir.1KG406700.1 locus=Pavir.1KG406700 ID=Pavir.1KG406700.1.v3.1 annot-version=v3.1	Panvi_seq92644		-	Y (0.812 | 1-34)	C	1	V5_BLAST_0.9SELF0.4OUT-REDO4-Cluster_168280	V5_UCLUSTfixed_0.90-Cluster_85294	-	-	-	-
pacid=35877015 transcript=Pavir.1KG406700.2 locus=Pavir.1KG406700 ID=Pavir.1KG406700.2.v3.1 annot-version=v3.1	Panvi_seq92645		-	Y (0.812 | 1-34)	C	1	V5_BLAST_0.9SELF0.4OUT-REDO4-Cluster_168280	V5_UCLUSTfixed_0.90-Cluster_85294	-	-	-	-
pacid=35876341 transcript=Pavir.1KG406900.1 locus=Pavir.1KG406900 ID=Pavir.1KG406900.1.v3.1 annot-version=v3.1	Panvi_seq91971	P:GO:0015979; F:GO:0051539; F:GO:0016992; P:GO:0009107	P:GO:0006629;P:GO:0015979;P:GO:0009058;F:GO:0005488;F:GO:0016740;P:GO:0044711	Y (0.999 | 1-51)	C	1	V5_BLAST_0.9SELF0.4OUT-REDO4-Cluster_162548	V5_UCLUSTfixed_0.90-Cluster_85950	-	-	-	-
pacid=35873572 transcript=Pavir.1KG408300.1 locus=Pavir.1KG408300 ID=Pavir.1KG408300.1.v3.1 annot-version=v3.1	Panvi_seq89202		-	Y (0.962 | 1-29)	C	1	V5_BLAST_0.9SELF0.4OUT-REDO4-Cluster_147430	V5_UCLUSTfixed_0.90-Cluster_82122	-	-	UniqueCluster_1329	X
pacid=35877000 transcript=Pavir.1KG408800.1 locus=Pavir.1KG408800 ID=Pavir.1KG408800.1.v3.1 annot-version=v3.1	Panvi_seq92630	P:GO:0045454; F:GO:0015035; P:GO:0006662	P:GO:0019725;F:GO:0003824;P:GO:0008152;P:GO:0044710	Y (0.998 | 1-52)	C	1	V5_BLAST_0.9SELF0.4OUT-REDO4-Cluster_165966	V5_UCLUSTfixed_0.90-Cluster_96817	-	-	-	-
pacid=35876705 transcript=Pavir.1KG411700.1 locus=Pavir.1KG411700 ID=Pavir.1KG411700.1.v3.1 annot-version=v3.1	Panvi_seq92335		-	Y (1.0 | 1-41)	C	1	V5_BLAST_0.9SELF0.4OUT-REDO4-Cluster_163513	V5_UCLUSTfixed_0.90-Cluster_96953	-	-	-	-
pacid=35876706 transcript=Pavir.1KG411700.2 locus=Pavir.1KG411700 ID=Pavir.1KG411700.2.v3.1 annot-version=v3.1	Panvi_seq92336		-	Y (1.0 | 1-41)	C	1	V5_BLAST_0.9SELF0.4OUT-REDO4-Cluster_163513	V5_UCLUSTfixed_0.90-Cluster_96953	-	-	-	-
pacid=35875403 transcript=Pavir.1KG411900.1 locus=Pavir.1KG411900 ID=Pavir.1KG411900.1.v3.1 annot-version=v3.1	Panvi_seq91033		-	Y (0.994 | 1-91)	C	1	V5_BLAST_0.9SELF0.4OUT-REDO4-Cluster_103726	V5_UCLUSTfixed_0.90-Cluster_65314	-	-	-	-
pacid=35875404 transcript=Pavir.1KG411900.2 locus=Pavir.1KG411900 ID=Pavir.1KG411900.2.v3.1 annot-version=v3.1	Panvi_seq91034		-	Y (0.994 | 1-23)	C	1	V5_BLAST_0.9SELF0.4OUT-REDO4-Cluster_103727	V5_UCLUSTfixed_0.90-Cluster_65314	-	-	-	-
pacid=35875854 transcript=Pavir.1KG413500.1 locus=Pavir.1KG413500 ID=Pavir.1KG413500.1.v3.1 annot-version=v3.1	Panvi_seq91484		-	Y (0.996 | 1-40)	C	1	V5_BLAST_0.9SELF0.4OUT-REDO4-Cluster_103794	V5_UCLUSTfixed_0.90-Cluster_65338	-	-	-	-
pacid=35876026 transcript=Pavir.1KG413800.1 locus=Pavir.1KG413800 ID=Pavir.1KG413800.1.v3.1 annot-version=v3.1	Panvi_seq91656	P:GO:0055114; F:GO:0016491; P:GO:0008152	F:GO:0003824;P:GO:0008152;P:GO:0044710	Y (0.877 | 1-30)	C	1	V5_BLAST_0.9SELF0.4OUT-REDO4-Cluster_170148	V5_UCLUSTfixed_0.90-Cluster_99638	-	UniqueCluster_516	-	X
pacid=35875262 transcript=Pavir.1KG414200.1 locus=Pavir.1KG414200 ID=Pavir.1KG414200.1.v3.1 annot-version=v3.1	Panvi_seq90892		-	Y (0.999 | 1-25)	C	1	V5_BLAST_0.9SELF0.4OUT-REDO4-Cluster_167708	V5_UCLUSTfixed_0.90-Cluster_92816	-	-	-	-
pacid=35875263 transcript=Pavir.1KG414200.2 locus=Pavir.1KG414200 ID=Pavir.1KG414200.2.v3.1 annot-version=v3.1	Panvi_seq90893		-	Y (0.999 | 1-25)	C	1	V5_BLAST_0.9SELF0.4OUT-REDO4-Cluster_167708	V5_UCLUSTfixed_0.90-Cluster_92816	-	-	-	-
pacid=35877467 transcript=Pavir.1KG414300.1 locus=Pavir.1KG414300 ID=Pavir.1KG414300.1.v3.1 annot-version=v3.1	Panvi_seq93097	F:GO:0005524; C:GO:0016021; F:GO:0008270; F:GO:0004222; P:GO:0006508	F:GO:0000166;P:GO:0019538;C:GO:0016020;F:GO:0016787	Y (0.984 | 1-29)	C	1	V5_BLAST_0.9SELF0.4OUT-REDO4-Cluster_163943	V5_UCLUSTfixed_0.90-Cluster_97418	-	-	-	-
pacid=35875768 transcript=Pavir.1KG416800.1 locus=Pavir.1KG416800 ID=Pavir.1KG416800.1.v3.1 annot-version=v3.1	Panvi_seq91398	P:GO:0006412; C:GO:0005840; C:GO:0005622; F:GO:0003735	F:GO:0005198;C:GO:0005840;P:GO:0006412	Y (0.792 | 1-52)	C	1	V5_BLAST_0.9SELF0.4OUT-REDO4-Cluster_170468	V5_UCLUSTfixed_0.90-Cluster_98904	-	-	-	-
pacid=35873541 transcript=Pavir.1KG417400.1 locus=Pavir.1KG417400 ID=Pavir.1KG417400.1.v3.1 annot-version=v3.1	Panvi_seq89171	F:GO:0016747	F:GO:0016740	Y (0.841 | 1-22)	C	1	V5_BLAST_0.9SELF0.4OUT-REDO4-Cluster_150394	V5_UCLUSTfixed_0.90-Cluster_76151	-	-	-	-
pacid=35878268 transcript=Pavir.1KG418700.1 locus=Pavir.1KG418700 ID=Pavir.1KG418700.1.v3.1 annot-version=v3.1	Panvi_seq93898	P:GO:0008152	P:GO:0008152	Y (0.974 | 1-51)	C	1	V5_BLAST_0.9SELF0.4OUT-REDO4-Cluster_164592	V5_UCLUSTfixed_0.90-Cluster_97988	-	-	-	-
pacid=35878276 transcript=Pavir.1KG418800.1 locus=Pavir.1KG418800 ID=Pavir.1KG418800.1.v3.1 annot-version=v3.1	Panvi_seq93906	F:GO:0016787	F:GO:0016787	Y (0.944 | 1-37)	C	1	V5_BLAST_0.9SELF0.4OUT-REDO4-Cluster_167446	V5_UCLUSTfixed_0.90-Cluster_100582	-	-	-	-
pacid=35873515 transcript=Pavir.1KG419700.1 locus=Pavir.1KG419700 ID=Pavir.1KG419700.1.v3.1 annot-version=v3.1	Panvi_seq89145	C:GO:0016020; F:GO:0015171; P:GO:0003333	C:GO:0016020;P:GO:0044765;P:GO:0006810;F:GO:0005215	Y (0.979 | 1-36)	C	1	V5_BLAST_0.9SELF0.4OUT-REDO4-Cluster_162988	V5_UCLUSTfixed_0.90-Cluster_96422	-	-	-	-
pacid=35873516 transcript=Pavir.1KG419700.2 locus=Pavir.1KG419700 ID=Pavir.1KG419700.2.v3.1 annot-version=v3.1	Panvi_seq89146	C:GO:0016020; F:GO:0015171; P:GO:0003333	C:GO:0016020;P:GO:0044765;P:GO:0006810;F:GO:0005215	Y (0.979 | 1-36)	C	1	V5_BLAST_0.9SELF0.4OUT-REDO4-Cluster_162988	V5_UCLUSTfixed_0.90-Cluster_96422	-	-	-	-
pacid=35877979 transcript=Pavir.1KG421200.1 locus=Pavir.1KG421200 ID=Pavir.1KG421200.1.v3.1 annot-version=v3.1	Panvi_seq93609		-	Y (1.0 | 1-41)	C	1	V5_BLAST_0.9SELF0.4OUT-REDO4-Cluster_164524	V5_UCLUSTfixed_0.90-Cluster_97112	-	-	-	-
pacid=35873492 transcript=Pavir.1KG422200.1 locus=Pavir.1KG422200 ID=Pavir.1KG422200.1.v3.1 annot-version=v3.1	Panvi_seq89122		-	Y (1.0 | 1-41)	C	1	V5_BLAST_0.9SELF0.4OUT-REDO4-Cluster_149701	V5_UCLUSTfixed_0.90-Cluster_84548	-	-	-	-
pacid=35876155 transcript=Pavir.1KG425000.1 locus=Pavir.1KG425000 ID=Pavir.1KG425000.1.v3.1 annot-version=v3.1	Panvi_seq91785	P:GO:0045454; F:GO:0015035; P:GO:0006662	P:GO:0019725;F:GO:0003824;P:GO:0008152;P:GO:0044710	Y (1.0 | 1-41)	C	1	V5_BLAST_0.9SELF0.4OUT-REDO4-Cluster_103752	V5_UCLUSTfixed_0.90-Cluster_100148	-	-	-	-
pacid=35873798 transcript=Pavir.1KG425100.1 locus=Pavir.1KG425100 ID=Pavir.1KG425100.1.v3.1 annot-version=v3.1	Panvi_seq89428	P:GO:0055114; F:GO:0020037; F:GO:0016705; F:GO:0005506	F:GO:0003824;P:GO:0008152;F:GO:0005488;P:GO:0044710	Y (0.999 | 1-23)	C	1	V5_BLAST_0.9SELF0.4OUT-REDO4-Cluster_163589	V5_UCLUSTfixed_0.90-Cluster_97035	-	-	-	-
pacid=35876806 transcript=Pavir.1KG426600.1 locus=Pavir.1KG426600 ID=Pavir.1KG426600.1.v3.1 annot-version=v3.1	Panvi_seq92436		-	Y (0.911 | 1-26)	C	1	V5_BLAST_0.9SELF0.4OUT-REDO4-Cluster_104716	V5_UCLUSTfixed_0.90-Cluster_65658	-	-	-	-
pacid=35877327 transcript=Pavir.1KG427700.1 locus=Pavir.1KG427700 ID=Pavir.1KG427700.1.v3.1 annot-version=v3.1	Panvi_seq92957		-	Y (0.98 | 1-71)	C	1	V5_BLAST_0.9SELF0.4OUT-REDO4-Cluster_103813	V5_UCLUSTfixed_0.90-Cluster_93824	-	-	-	-
pacid=35871144 transcript=Pavir.1KG429700.1 locus=Pavir.1KG429700 ID=Pavir.1KG429700.1.v3.1 annot-version=v3.1	Panvi_seq86774		-	Y (0.933 | 1-71)	C	1	V5_BLAST_0.9SELF0.4OUT-REDO4-Cluster_103548	V5_UCLUSTfixed_0.90-Cluster_32073	-	-	-	-
pacid=35874795 transcript=Pavir.1KG429900.1 locus=Pavir.1KG429900 ID=Pavir.1KG429900.1.v3.1 annot-version=v3.1	Panvi_seq90425		-	Y (0.915 | 1-39)	C	1	V5_BLAST_0.9SELF0.4OUT-REDO4-Cluster_162380	V5_UCLUSTfixed_0.90-Cluster_85336	-	-	-	-
pacid=35875781 transcript=Pavir.1KG430100.1 locus=Pavir.1KG430100 ID=Pavir.1KG430100.1.v3.1 annot-version=v3.1	Panvi_seq91411	P:GO:0005992; F:GO:0003824	P:GO:0005975;F:GO:0003824;P:GO:0009058;P:GO:0044763;P:GO:0044711;P:GO:0009987;P:GO:0044723	Y (0.782 | 1-79)	C	1	V5_BLAST_0.9SELF0.4OUT-REDO4-Cluster_165408	V5_UCLUSTfixed_0.90-Cluster_98798	-	-	-	-
pacid=35877754 transcript=Pavir.1KG430300.1 locus=Pavir.1KG430300 ID=Pavir.1KG430300.1.v3.1 annot-version=v3.1	Panvi_seq93384		-	Y (0.866 | 1-54)	C	1	V5_BLAST_0.9SELF0.4OUT-REDO4-Cluster_103830	V5_UCLUSTfixed_0.90-Cluster_85336	-	-	-	-
pacid=35877755 transcript=Pavir.1KG430300.2 locus=Pavir.1KG430300 ID=Pavir.1KG430300.2.v3.1 annot-version=v3.1	Panvi_seq93385		-	Y (0.866 | 1-54)	C	1	V5_BLAST_0.9SELF0.4OUT-REDO4-Cluster_103830	V5_UCLUSTfixed_0.90-Cluster_85336	-	-	-	-
pacid=35873803 transcript=Pavir.1KG432700.1 locus=Pavir.1KG432700 ID=Pavir.1KG432700.1.v3.1 annot-version=v3.1	Panvi_seq89433		-	Y (0.996 | 1-23)	C	1	V5_BLAST_0.9SELF0.4OUT-REDO4-Cluster_163667	V5_UCLUSTfixed_0.90-Cluster_32088	-	-	-	-
pacid=35872324 transcript=Pavir.1KG432800.1 locus=Pavir.1KG432800 ID=Pavir.1KG432800.1.v3.1 annot-version=v3.1	Panvi_seq87954	F:GO:0003725	F:GO:0003723	Y (0.945 | 1-49)	C	1	V5_BLAST_0.9SELF0.4OUT-REDO4-Cluster_165157	V5_UCLUSTfixed_0.90-Cluster_98588	-	-	-	-
pacid=35872326 transcript=Pavir.1KG432800.2 locus=Pavir.1KG432800 ID=Pavir.1KG432800.2.v3.1 annot-version=v3.1	Panvi_seq87956	F:GO:0003725	F:GO:0003723	Y (0.945 | 1-49)	C	1	V5_BLAST_0.9SELF0.4OUT-REDO4-Cluster_165157	V5_UCLUSTfixed_0.90-Cluster_98588	-	-	-	-
pacid=35872325 transcript=Pavir.1KG432800.3 locus=Pavir.1KG432800 ID=Pavir.1KG432800.3.v3.1 annot-version=v3.1	Panvi_seq87955	F:GO:0003725	F:GO:0003723	Y (0.945 | 1-49)	C	1	V5_BLAST_0.9SELF0.4OUT-REDO4-Cluster_165157	V5_UCLUSTfixed_0.90-Cluster_98588	-	-	-	-
pacid=35874434 transcript=Pavir.1KG436600.1 locus=Pavir.1KG436600 ID=Pavir.1KG436600.1.v3.1 annot-version=v3.1	Panvi_seq90064		-	Y (0.998 | 1-30)	C	1	V5_BLAST_0.9SELF0.4OUT-REDO4-Cluster_103680	V5_UCLUSTfixed_0.90-Cluster_65324	-	-	-	-
pacid=35878039 transcript=Pavir.1KG437300.1 locus=Pavir.1KG437300 ID=Pavir.1KG437300.1.v3.1 annot-version=v3.1	Panvi_seq93669	P:GO:0008299	P:GO:0006629;P:GO:0009058;P:GO:0044763;P:GO:0044711;P:GO:0009987	Y (0.998 | 1-24)	C	1	V5_BLAST_0.9SELF0.4OUT-REDO4-Cluster_166372	V5_UCLUSTfixed_0.90-Cluster_85204	-	-	-	-
pacid=35873497 transcript=Pavir.1KG438200.1 locus=Pavir.1KG438200 ID=Pavir.1KG438200.1.v3.1 annot-version=v3.1	Panvi_seq89127	F:GO:0009982; P:GO:0009451; F:GO:0003723; P:GO:0001522	F:GO:0003723;F:GO:0003824;P:GO:0006139	Y (0.775 | 1-57)	C	1	V5_BLAST_0.9SELF0.4OUT-REDO4-Cluster_157398	V5_UCLUSTfixed_0.90-Cluster_92129	-	-	-	-
pacid=35875878 transcript=Pavir.1KG438300.1 locus=Pavir.1KG438300 ID=Pavir.1KG438300.1.v3.1 annot-version=v3.1	Panvi_seq91508		-	Y (0.999 | 1-32)	C	1	V5_BLAST_0.9SELF0.4OUT-REDO4-Cluster_161931	V5_UCLUSTfixed_0.90-Cluster_82090	-	UniqueCluster_2391	-	X
pacid=35872777 transcript=Pavir.1KG442000.1 locus=Pavir.1KG442000 ID=Pavir.1KG442000.1.v3.1 annot-version=v3.1	Panvi_seq88407		-	Y (0.959 | 1-23)	C	1	V5_BLAST_0.9SELF0.4OUT-REDO4-Cluster_105164	V5_UCLUSTfixed_0.90-Cluster_65270	-	-	-	-
pacid=35876714 transcript=Pavir.1KG442100.1 locus=Pavir.1KG442100 ID=Pavir.1KG442100.1.v3.1 annot-version=v3.1	Panvi_seq92344		-	Y (0.999 | 1-23)	C	1	V5_BLAST_0.9SELF0.4OUT-REDO4-Cluster_103784	V5_UCLUSTfixed_0.90-Cluster_85253	-	-	-	-
pacid=35875409 transcript=Pavir.1KG445900.1 locus=Pavir.1KG445900 ID=Pavir.1KG445900.1.v3.1 annot-version=v3.1	Panvi_seq91039		-	Y (0.881 | 1-74)	C	1	V5_BLAST_0.9SELF0.4OUT-REDO4-Cluster_103728	V5_UCLUSTfixed_0.90-Cluster_32103	-	-	-	-
pacid=35872389 transcript=Pavir.1KG446200.1 locus=Pavir.1KG446200 ID=Pavir.1KG446200.1.v3.1 annot-version=v3.1	Panvi_seq88019		-	Y (0.994 | 1-72)	C	1	V5_BLAST_0.9SELF0.4OUT-REDO4-Cluster_103593	V5_UCLUSTfixed_0.90-Cluster_66983	-	-	-	-
pacid=35875870 transcript=Pavir.1KG447900.1 locus=Pavir.1KG447900 ID=Pavir.1KG447900.1.v3.1 annot-version=v3.1	Panvi_seq91500		-	Y (0.913 | 1-52)	C	1	V5_BLAST_0.9SELF0.4OUT-REDO4-Cluster_165505	V5_UCLUSTfixed_0.90-Cluster_85252	-	-	-	-
pacid=35875871 transcript=Pavir.1KG447900.2 locus=Pavir.1KG447900 ID=Pavir.1KG447900.2.v3.1 annot-version=v3.1	Panvi_seq91501		-	Y (0.913 | 1-52)	C	1	V5_BLAST_0.9SELF0.4OUT-REDO4-Cluster_165505	V5_UCLUSTfixed_0.90-Cluster_85252	-	-	-	-
pacid=35876365 transcript=Pavir.1KG448500.1 locus=Pavir.1KG448500 ID=Pavir.1KG448500.1.v3.1 annot-version=v3.1	Panvi_seq91995	P:GO:0016114; F:GO:0008685	F:GO:0003824;P:GO:0006629;P:GO:0009058;P:GO:0044763;P:GO:0044711;P:GO:0009987	Y (1.0 | 1-41)	C	1	V5_BLAST_0.9SELF0.4OUT-REDO4-Cluster_103763	V5_UCLUSTfixed_0.90-Cluster_96905	-	-	-	-
pacid=35876450 transcript=Pavir.1KG449800.1 locus=Pavir.1KG449800 ID=Pavir.1KG449800.1.v3.1 annot-version=v3.1	Panvi_seq92080		-	Y (0.909 | 1-61)	C	1	V5_BLAST_0.9SELF0.4OUT-REDO4-Cluster_103771	V5_UCLUSTfixed_0.90-Cluster_32107	-	-	-	-
pacid=35876020 transcript=Pavir.1KG452600.1 locus=Pavir.1KG452600 ID=Pavir.1KG452600.1.v3.1 annot-version=v3.1	Panvi_seq91650		-	Y (1.0 | 1-22)	C	1	V5_BLAST_0.9SELF0.4OUT-REDO4-Cluster_164646	V5_UCLUSTfixed_0.90-Cluster_98116	-	-	-	-
pacid=35877926 transcript=Pavir.1KG454200.1 locus=Pavir.1KG454200 ID=Pavir.1KG454200.1.v3.1 annot-version=v3.1	Panvi_seq93556		-	Y (0.936 | 1-33)	C	1	V5_BLAST_0.9SELF0.4OUT-REDO4-Cluster_149771	V5_UCLUSTfixed_0.90-Cluster_84647	-	-	-	-
pacid=35877927 transcript=Pavir.1KG454200.2 locus=Pavir.1KG454200 ID=Pavir.1KG454200.2.v3.1 annot-version=v3.1	Panvi_seq93557		-	Y (0.936 | 1-33)	C	1	V5_BLAST_0.9SELF0.4OUT-REDO4-Cluster_149771	V5_UCLUSTfixed_0.90-Cluster_84647	-	-	-	-
pacid=35876773 transcript=Pavir.1KG454400.1 locus=Pavir.1KG454400 ID=Pavir.1KG454400.1.v3.1 annot-version=v3.1	Panvi_seq92403	F:GO:0008270; F:GO:0005515	F:GO:0005515	Y (0.901 | 1-87)	C	1	V5_BLAST_0.9SELF0.4OUT-REDO4-Cluster_150311	V5_UCLUSTfixed_0.90-Cluster_85326	-	-	-	-
pacid=35877370 transcript=Pavir.1KG454600.1 locus=Pavir.1KG454600 ID=Pavir.1KG454600.1.v3.1 annot-version=v3.1	Panvi_seq93000	F:GO:0005515	F:GO:0005515	Y (0.923 | 1-31)	C	1	V5_BLAST_0.9SELF0.4OUT-REDO4-Cluster_170175	V5_UCLUSTfixed_0.90-Cluster_86060	-	-	-	-
pacid=35875300 transcript=Pavir.1KG455800.1 locus=Pavir.1KG455800 ID=Pavir.1KG455800.1.v3.1 annot-version=v3.1	Panvi_seq90930		-	Y (0.936 | 1-33)	C	1	V5_BLAST_0.9SELF0.4OUT-REDO4-Cluster_149771	V5_UCLUSTfixed_0.90-Cluster_84647	-	-	-	-
pacid=35875301 transcript=Pavir.1KG455800.2 locus=Pavir.1KG455800 ID=Pavir.1KG455800.2.v3.1 annot-version=v3.1	Panvi_seq90931		-	Y (0.936 | 1-33)	C	1	V5_BLAST_0.9SELF0.4OUT-REDO4-Cluster_149771	V5_UCLUSTfixed_0.90-Cluster_84647	-	-	-	-
pacid=35875302 transcript=Pavir.1KG455800.3 locus=Pavir.1KG455800 ID=Pavir.1KG455800.3.v3.1 annot-version=v3.1	Panvi_seq90932		-	Y (0.936 | 1-33)	C	1	V5_BLAST_0.9SELF0.4OUT-REDO4-Cluster_149771	V5_UCLUSTfixed_0.90-Cluster_84647	-	-	-	-
pacid=35877732 transcript=Pavir.1KG456000.1 locus=Pavir.1KG456000 ID=Pavir.1KG456000.1.v3.1 annot-version=v3.1	Panvi_seq93362	F:GO:0008270; F:GO:0005515	F:GO:0005515	Y (0.938 | 1-87)	C	1	V5_BLAST_0.9SELF0.4OUT-REDO4-Cluster_150311	V5_UCLUSTfixed_0.90-Cluster_85326	-	-	-	-
pacid=35876598 transcript=Pavir.1KG457100.1 locus=Pavir.1KG457100 ID=Pavir.1KG457100.1.v3.1 annot-version=v3.1	Panvi_seq92228	P:GO:0006412; C:GO:0005840; C:GO:0005622; F:GO:0003735	F:GO:0005198;C:GO:0005840;P:GO:0006412	Y (0.999 | 1-23)	C	1	V5_BLAST_0.9SELF0.4OUT-REDO4-Cluster_165092	V5_UCLUSTfixed_0.90-Cluster_96412	-	-	-	-
pacid=35872581 transcript=Pavir.1KG457300.1 locus=Pavir.1KG457300 ID=Pavir.1KG457300.1.v3.1 annot-version=v3.1	Panvi_seq88211		-	Y (0.999 | 1-23)	C	1	V5_BLAST_0.9SELF0.4OUT-REDO4-Cluster_103784	V5_UCLUSTfixed_0.90-Cluster_85253	-	-	-	-
pacid=35871814 transcript=Pavir.1KG457400.1 locus=Pavir.1KG457400 ID=Pavir.1KG457400.1.v3.1 annot-version=v3.1	Panvi_seq87444		-	Y (0.959 | 1-23)	C	1	V5_BLAST_0.9SELF0.4OUT-REDO4-Cluster_105164	V5_UCLUSTfixed_0.90-Cluster_65270	-	-	-	-
pacid=35876536 transcript=Pavir.1KG459900.1 locus=Pavir.1KG459900 ID=Pavir.1KG459900.1.v3.1 annot-version=v3.1	Panvi_seq92166		-	Y (0.983 | 1-27)	C	1	V5_BLAST_0.9SELF0.4OUT-REDO4-Cluster_170136	V5_UCLUSTfixed_0.90-Cluster_101030	-	-	-	-
pacid=35876406 transcript=Pavir.1KG462500.1 locus=Pavir.1KG462500 ID=Pavir.1KG462500.1.v3.1 annot-version=v3.1	Panvi_seq92036	F:GO:0016301; P:GO:0008152; F:GO:0005524	F:GO:0000166;F:GO:0016301	Y (1.0 | 1-41)	C	1	V5_BLAST_0.9SELF0.4OUT-REDO4-Cluster_163530	V5_UCLUSTfixed_0.90-Cluster_96975	-	-	-	-
pacid=35876537 transcript=Pavir.1KG463400.1 locus=Pavir.1KG463400 ID=Pavir.1KG463400.1.v3.1 annot-version=v3.1	Panvi_seq92167	P:GO:0015969	P:GO:0006139	Y (0.976 | 1-48)	C	1	V5_BLAST_0.9SELF0.4OUT-REDO4-Cluster_165331	V5_UCLUSTfixed_0.90-Cluster_98741	-	-	-	-
pacid=35874570 transcript=Pavir.1KG465300.1 locus=Pavir.1KG465300 ID=Pavir.1KG465300.1.v3.1 annot-version=v3.1	Panvi_seq90200	P:GO:0006355; C:GO:0005634; F:GO:0005524; P:GO:0032502; P:GO:0006351	F:GO:0000166;C:GO:0005634;P:GO:0009058;P:GO:0006139	Y (0.971 | 1-35)	C	1	V5_BLAST_0.9SELF0.4OUT-REDO4-Cluster_166756	V5_UCLUSTfixed_0.90-Cluster_87287	-	-	-	-
pacid=35872659 transcript=Pavir.1KG465400.1 locus=Pavir.1KG465400 ID=Pavir.1KG465400.1.v3.1 annot-version=v3.1	Panvi_seq88289		-	Y (0.947 | 1-40)	C	1	V5_BLAST_0.9SELF0.4OUT-REDO4-Cluster_103895	V5_UCLUSTfixed_0.90-Cluster_65374	-	-	-	-
pacid=35874592 transcript=Pavir.1KG465500.1 locus=Pavir.1KG465500 ID=Pavir.1KG465500.1.v3.1 annot-version=v3.1	Panvi_seq90222	F:GO:0008168; P:GO:0008152	P:GO:0008152;F:GO:0016740	Y (1.0 | 1-51)	C	1	V5_BLAST_0.9SELF0.4OUT-REDO4-Cluster_163046	V5_UCLUSTfixed_0.90-Cluster_96476	-	-	-	-
pacid=35872489 transcript=Pavir.1KG465700.1 locus=Pavir.1KG465700 ID=Pavir.1KG465700.1.v3.1 annot-version=v3.1	Panvi_seq88119	F:GO:0004519	F:GO:0004518	Y (0.996 | 1-52)	C	1	V5_BLAST_0.9SELF0.4OUT-REDO4-Cluster_163581	V5_UCLUSTfixed_0.90-Cluster_97026	-	-	-	-
pacid=35873389 transcript=Pavir.1KG467300.1 locus=Pavir.1KG467300 ID=Pavir.1KG467300.1.v3.1 annot-version=v3.1	Panvi_seq89019		-	Y (0.978 | 1-28)	C	1	V5_BLAST_0.9SELF0.4OUT-REDO4-Cluster_163542	V5_UCLUSTfixed_0.90-Cluster_96987	-	-	-	-
pacid=35875698 transcript=Pavir.1KG467600.1 locus=Pavir.1KG467600 ID=Pavir.1KG467600.1.v3.1 annot-version=v3.1	Panvi_seq91328		-	Y (0.996 | 1-54)	C	1	V5_BLAST_0.9SELF0.4OUT-REDO4-Cluster_163040	V5_UCLUSTfixed_0.90-Cluster_96472	-	-	-	-
pacid=35872644 transcript=Pavir.1KG467700.1 locus=Pavir.1KG467700 ID=Pavir.1KG467700.1.v3.1 annot-version=v3.1	Panvi_seq88274		-	Y (0.975 | 1-56)	C	1	V5_BLAST_0.9SELF0.4OUT-REDO4-Cluster_132361	V5_UCLUSTfixed_0.90-Cluster_85203	-	-	-	-
pacid=35874447 transcript=Pavir.1KG467800.1 locus=Pavir.1KG467800 ID=Pavir.1KG467800.1.v3.1 annot-version=v3.1	Panvi_seq90077		-	Y (0.996 | 1-63)	C	1	V5_BLAST_0.9SELF0.4OUT-REDO4-Cluster_163734	V5_UCLUSTfixed_0.90-Cluster_85203	-	-	-	-
pacid=35874448 transcript=Pavir.1KG467800.2 locus=Pavir.1KG467800 ID=Pavir.1KG467800.2.v3.1 annot-version=v3.1	Panvi_seq90078		-	Y (0.996 | 1-63)	C	1	V5_BLAST_0.9SELF0.4OUT-REDO4-Cluster_163734	V5_UCLUSTfixed_0.90-Cluster_85203	-	-	-	-
pacid=35871448 transcript=Pavir.1KG468100.1 locus=Pavir.1KG468100 ID=Pavir.1KG468100.1.v3.1 annot-version=v3.1	Panvi_seq87078	F:GO:0016743; P:GO:0006520; F:GO:0016597	P:GO:0008152;P:GO:0044763;F:GO:0016740;F:GO:0005488;P:GO:0044710;P:GO:0009987	Y (1.0 | 1-21)	C	1	V5_BLAST_0.9SELF0.4OUT-REDO4-Cluster_163294	V5_UCLUSTfixed_0.90-Cluster_96729	-	-	-	-
pacid=35877864 transcript=Pavir.1KG470600.1 locus=Pavir.1KG470600 ID=Pavir.1KG470600.1.v3.1 annot-version=v3.1	Panvi_seq93494		-	Y (0.999 | 1-51)	C	1	V5_BLAST_0.9SELF0.4OUT-REDO4-Cluster_166162	V5_UCLUSTfixed_0.90-Cluster_99474	-	-	-	-
pacid=35878014 transcript=Pavir.1KG472300.1 locus=Pavir.1KG472300 ID=Pavir.1KG472300.1.v3.1 annot-version=v3.1	Panvi_seq93644		-	Y (0.984 | 1-25)	C	1	V5_BLAST_0.9SELF0.4OUT-REDO4-Cluster_168154	V5_UCLUSTfixed_0.90-Cluster_87119	-	-	-	-
pacid=35873553 transcript=Pavir.1KG473600.1 locus=Pavir.1KG473600 ID=Pavir.1KG473600.1.v3.1 annot-version=v3.1	Panvi_seq89183	F:GO:0005524; F:GO:0003676	F:GO:0000166;F:GO:0003676	Y (0.997 | 1-41)	C	1	V5_BLAST_0.9SELF0.4OUT-REDO4-Cluster_164579	V5_UCLUSTfixed_0.90-Cluster_98056	-	-	-	-
pacid=35873490 transcript=Pavir.1KG474100.1 locus=Pavir.1KG474100 ID=Pavir.1KG474100.1.v3.1 annot-version=v3.1	Panvi_seq89120	F:GO:0016887; F:GO:0005524	F:GO:0000166;F:GO:0016787	Y (1.0 | 1-40)	C	1	V5_BLAST_0.9SELF0.4OUT-REDO4-Cluster_170734	V5_UCLUSTfixed_0.90-Cluster_98566	-	-	-	-
pacid=35876538 transcript=Pavir.1KG474300.1 locus=Pavir.1KG474300 ID=Pavir.1KG474300.1.v3.1 annot-version=v3.1	Panvi_seq92168		-	Y (0.998 | 1-44)	C	1	V5_BLAST_0.9SELF0.4OUT-REDO4-Cluster_168842	V5_UCLUSTfixed_0.90-Cluster_85195	-	-	-	-
pacid=35873112 transcript=Pavir.1KG474400.1 locus=Pavir.1KG474400 ID=Pavir.1KG474400.1.v3.1 annot-version=v3.1	Panvi_seq88742		-	Y (0.999 | 1-71)	C	1	V5_BLAST_0.9SELF0.4OUT-REDO4-Cluster_103619	V5_UCLUSTfixed_0.90-Cluster_85195	-	-	-	-
pacid=35874317 transcript=Pavir.1KG475100.1 locus=Pavir.1KG475100 ID=Pavir.1KG475100.1.v3.1 annot-version=v3.1	Panvi_seq89947		-	Y (0.997 | 1-33)	C	1	V5_BLAST_0.9SELF0.4OUT-REDO4-Cluster_103671	V5_UCLUSTfixed_0.90-Cluster_65294	-	-	-	-
pacid=35872762 transcript=Pavir.1KG477000.1 locus=Pavir.1KG477000 ID=Pavir.1KG477000.1.v3.1 annot-version=v3.1	Panvi_seq88392	P:GO:0006241; P:GO:0006228; P:GO:0006183; P:GO:0006165; F:GO:0004550	P:GO:0009058;P:GO:0044711;P:GO:0006139;F:GO:0016301	Y (0.991 | 1-24)	C	1	V5_BLAST_0.9SELF0.4OUT-REDO4-Cluster_169336	V5_UCLUSTfixed_0.90-Cluster_100911	-	-	-	-
pacid=35872763 transcript=Pavir.1KG477000.2 locus=Pavir.1KG477000 ID=Pavir.1KG477000.2.v3.1 annot-version=v3.1	Panvi_seq88393	P:GO:0006241; P:GO:0006228; P:GO:0006183; P:GO:0006165; F:GO:0004550	P:GO:0009058;P:GO:0044711;P:GO:0006139;F:GO:0016301	Y (0.991 | 1-24)	C	1	V5_BLAST_0.9SELF0.4OUT-REDO4-Cluster_103609	V5_UCLUSTfixed_0.90-Cluster_100911	-	-	-	-
pacid=35874963 transcript=Pavir.1KG478300.1 locus=Pavir.1KG478300 ID=Pavir.1KG478300.1.v3.1 annot-version=v3.1	Panvi_seq90593		-	Y (0.912 | 1-54)	C	1	V5_BLAST_0.9SELF0.4OUT-REDO4-Cluster_134611	V5_UCLUSTfixed_0.90-Cluster_76140	-	-	-	-
pacid=35873168 transcript=Pavir.1KG478400.1 locus=Pavir.1KG478400 ID=Pavir.1KG478400.1.v3.1 annot-version=v3.1	Panvi_seq88798		-	Y (0.861 | 1-62)	C	1	V5_BLAST_0.9SELF0.4OUT-REDO4-Cluster_103624	V5_UCLUSTfixed_0.90-Cluster_66098	-	-	-	-
pacid=35871536 transcript=Pavir.1KG481500.1 locus=Pavir.1KG481500 ID=Pavir.1KG481500.1.v3.1 annot-version=v3.1	Panvi_seq87166		-	Y (0.921 | 1-51)	C	1	V5_BLAST_0.9SELF0.4OUT-REDO4-Cluster_103564	V5_UCLUSTfixed_0.90-Cluster_32074	-	-	-	-
pacid=35876976 transcript=Pavir.1KG483000.1 locus=Pavir.1KG483000 ID=Pavir.1KG483000.1.v3.1 annot-version=v3.1	Panvi_seq92606		-	Y (0.987 | 1-40)	C	1	V5_BLAST_0.9SELF0.4OUT-REDO4-Cluster_103798	V5_UCLUSTfixed_0.90-Cluster_32115	-	-	-	-
pacid=35871107 transcript=Pavir.1KG483100.1 locus=Pavir.1KG483100 ID=Pavir.1KG483100.1.v3.1 annot-version=v3.1	Panvi_seq86737		-	Y (0.832 | 1-30)	C	1	V5_BLAST_0.9SELF0.4OUT-REDO4-Cluster_170422	V5_UCLUSTfixed_0.90-Cluster_88287	-	UniqueCluster_2607	-	X
pacid=35874962 transcript=Pavir.1KG484800.1 locus=Pavir.1KG484800 ID=Pavir.1KG484800.1.v3.1 annot-version=v3.1	Panvi_seq90592		-	Y (0.986 | 1-28)	C	1	V5_BLAST_0.9SELF0.4OUT-REDO4-Cluster_103703	V5_UCLUSTfixed_0.90-Cluster_89025	-	UniqueCluster_1943	-	X
pacid=35872663 transcript=Pavir.1KG486900.1 locus=Pavir.1KG486900 ID=Pavir.1KG486900.1.v3.1 annot-version=v3.1	Panvi_seq88293	P:GO:0055085; C:GO:0016020; F:GO:0005215	C:GO:0016020;P:GO:0006810;F:GO:0005215	Y (0.976 | 1-52)	C	1	V5_BLAST_0.9SELF0.4OUT-REDO4-Cluster_164287	V5_UCLUSTfixed_0.90-Cluster_97767	-	-	-	-
pacid=35878231 transcript=Pavir.1KG487300.1 locus=Pavir.1KG487300 ID=Pavir.1KG487300.1.v3.1 annot-version=v3.1	Panvi_seq93861		-	Y (0.998 | 1-29)	C	1	V5_BLAST_0.9SELF0.4OUT-REDO4-Cluster_103849	V5_UCLUSTfixed_0.90-Cluster_65363	-	-	-	-
pacid=35878233 transcript=Pavir.1KG487300.10 locus=Pavir.1KG487300 ID=Pavir.1KG487300.10.v3.1 annot-version=v3.1	Panvi_seq93863		-	Y (0.998 | 1-29)	C	1	V5_BLAST_0.9SELF0.4OUT-REDO4-Cluster_103850	V5_UCLUSTfixed_0.90-Cluster_65363	-	-	-	-
pacid=35878235 transcript=Pavir.1KG487300.11 locus=Pavir.1KG487300 ID=Pavir.1KG487300.11.v3.1 annot-version=v3.1	Panvi_seq93865		-	Y (0.998 | 1-29)	C	1	V5_BLAST_0.9SELF0.4OUT-REDO4-Cluster_103850	V5_UCLUSTfixed_0.90-Cluster_65363	-	-	-	-
pacid=35878236 transcript=Pavir.1KG487300.2 locus=Pavir.1KG487300 ID=Pavir.1KG487300.2.v3.1 annot-version=v3.1	Panvi_seq93866		-	Y (0.998 | 1-29)	C	1	V5_BLAST_0.9SELF0.4OUT-REDO4-Cluster_103850	V5_UCLUSTfixed_0.90-Cluster_65363	-	-	-	-
pacid=35878238 transcript=Pavir.1KG487300.3 locus=Pavir.1KG487300 ID=Pavir.1KG487300.3.v3.1 annot-version=v3.1	Panvi_seq93868		-	Y (0.998 | 1-29)	C	1	V5_BLAST_0.9SELF0.4OUT-REDO4-Cluster_103850	V5_UCLUSTfixed_0.90-Cluster_65363	-	-	-	-
pacid=35878237 transcript=Pavir.1KG487300.4 locus=Pavir.1KG487300 ID=Pavir.1KG487300.4.v3.1 annot-version=v3.1	Panvi_seq93867		-	Y (0.998 | 1-29)	C	1	V5_BLAST_0.9SELF0.4OUT-REDO4-Cluster_103850	V5_UCLUSTfixed_0.90-Cluster_65363	-	-	-	-
pacid=35878239 transcript=Pavir.1KG487300.5 locus=Pavir.1KG487300 ID=Pavir.1KG487300.5.v3.1 annot-version=v3.1	Panvi_seq93869		-	Y (0.998 | 1-29)	C	1	V5_BLAST_0.9SELF0.4OUT-REDO4-Cluster_103850	V5_UCLUSTfixed_0.90-Cluster_65363	-	-	-	-
pacid=35878240 transcript=Pavir.1KG487300.6 locus=Pavir.1KG487300 ID=Pavir.1KG487300.6.v3.1 annot-version=v3.1	Panvi_seq93870		-	Y (0.998 | 1-29)	C	1	V5_BLAST_0.9SELF0.4OUT-REDO4-Cluster_103850	V5_UCLUSTfixed_0.90-Cluster_65363	-	-	-	-
pacid=35878241 transcript=Pavir.1KG487300.7 locus=Pavir.1KG487300 ID=Pavir.1KG487300.7.v3.1 annot-version=v3.1	Panvi_seq93871		-	Y (0.998 | 1-29)	C	1	V5_BLAST_0.9SELF0.4OUT-REDO4-Cluster_103850	V5_UCLUSTfixed_0.90-Cluster_65363	-	-	-	-
pacid=35878234 transcript=Pavir.1KG487300.8 locus=Pavir.1KG487300 ID=Pavir.1KG487300.8.v3.1 annot-version=v3.1	Panvi_seq93864		-	Y (0.998 | 1-29)	C	1	V5_BLAST_0.9SELF0.4OUT-REDO4-Cluster_103850	V5_UCLUSTfixed_0.90-Cluster_65363	-	-	-	-
pacid=35878232 transcript=Pavir.1KG487300.9 locus=Pavir.1KG487300 ID=Pavir.1KG487300.9.v3.1 annot-version=v3.1	Panvi_seq93862		-	Y (0.998 | 1-29)	C	1	V5_BLAST_0.9SELF0.4OUT-REDO4-Cluster_103850	V5_UCLUSTfixed_0.90-Cluster_65363	-	-	-	-
pacid=35874176 transcript=Pavir.1KG487700.1 locus=Pavir.1KG487700 ID=Pavir.1KG487700.1.v3.1 annot-version=v3.1	Panvi_seq89806		-	Y (0.983 | 1-30)	C	1	V5_BLAST_0.9SELF0.4OUT-REDO4-Cluster_165176	V5_UCLUSTfixed_0.90-Cluster_92646	-	-	-	-
pacid=35877628 transcript=Pavir.1KG487800.1 locus=Pavir.1KG487800 ID=Pavir.1KG487800.1.v3.1 annot-version=v3.1	Panvi_seq93258	F:GO:0005515	F:GO:0005515	Y (1.0 | 1-40)	C	1	V5_BLAST_0.9SELF0.4OUT-REDO4-Cluster_164979	V5_UCLUSTfixed_0.90-Cluster_96118	-	-	-	-
pacid=35875126 transcript=Pavir.1KG493400.1 locus=Pavir.1KG493400 ID=Pavir.1KG493400.1.v3.1 annot-version=v3.1	Panvi_seq90756		-	Y (0.995 | 1-29)	C	1	V5_BLAST_0.9SELF0.4OUT-REDO4-Cluster_163155	V5_UCLUSTfixed_0.90-Cluster_88037	-	-	-	-
pacid=35877403 transcript=Pavir.1KG494300.1 locus=Pavir.1KG494300 ID=Pavir.1KG494300.1.v3.1 annot-version=v3.1	Panvi_seq93033	F:GO:0000049; P:GO:0006418; F:GO:0005524; F:GO:0004812; F:GO:0000166	F:GO:0000166;F:GO:0003723;F:GO:0003824;P:GO:0006139;P:GO:0006412	Y (0.999 | 1-22)	C	1	V5_BLAST_0.9SELF0.4OUT-REDO4-Cluster_164974	V5_UCLUSTfixed_0.90-Cluster_100429	-	-	-	-
pacid=35874390 transcript=Pavir.1KG495600.1 locus=Pavir.1KG495600 ID=Pavir.1KG495600.1.v3.1 annot-version=v3.1	Panvi_seq90020		-	Y (0.937 | 1-81)	C	1	V5_BLAST_0.9SELF0.4OUT-REDO4-Cluster_103676	V5_UCLUSTfixed_0.90-Cluster_65296	-	-	-	-
pacid=35877158 transcript=Pavir.1KG495700.1 locus=Pavir.1KG495700 ID=Pavir.1KG495700.1.v3.1 annot-version=v3.1	Panvi_seq92788	P:GO:0006418; F:GO:0005524; F:GO:0004812; F:GO:0000166	F:GO:0000166;F:GO:0003824;P:GO:0006139;P:GO:0006412	Y (0.999 | 1-22)	C	1	V5_BLAST_0.9SELF0.4OUT-REDO4-Cluster_103809	V5_UCLUSTfixed_0.90-Cluster_100429	-	-	-	-
pacid=35874182 transcript=Pavir.1KG497100.1 locus=Pavir.1KG497100 ID=Pavir.1KG497100.1.v3.1 annot-version=v3.1	Panvi_seq89812	F:GO:0003676	F:GO:0003676	Y (0.996 | 1-52)	C	1	V5_BLAST_0.9SELF0.4OUT-REDO4-Cluster_162786	V5_UCLUSTfixed_0.90-Cluster_100897	-	-	-	-
pacid=35878216 transcript=Pavir.1KG497200.1 locus=Pavir.1KG497200 ID=Pavir.1KG497200.1.v3.1 annot-version=v3.1	Panvi_seq93846		-	Y (0.996 | 1-37)	C	1	V5_BLAST_0.9SELF0.4OUT-REDO4-Cluster_150316	V5_UCLUSTfixed_0.90-Cluster_85333	-	-	-	-
pacid=35874294 transcript=Pavir.1KG497400.1 locus=Pavir.1KG497400 ID=Pavir.1KG497400.1.v3.1 annot-version=v3.1	Panvi_seq89924		-	Y (0.996 | 1-61)	C	1	V5_BLAST_0.9SELF0.4OUT-REDO4-Cluster_169336	V5_UCLUSTfixed_0.90-Cluster_98913	-	-	-	-
pacid=35871719 transcript=Pavir.1KG499300.1 locus=Pavir.1KG499300 ID=Pavir.1KG499300.1.v3.1 annot-version=v3.1	Panvi_seq87349	F:GO:0003723	F:GO:0003723	Y (1.0 | 1-26)	C	1	V5_BLAST_0.9SELF0.4OUT-REDO4-Cluster_162608	V5_UCLUSTfixed_0.90-Cluster_96027	-	-	-	-
pacid=35875201 transcript=Pavir.1KG499800.1 locus=Pavir.1KG499800 ID=Pavir.1KG499800.1.v3.1 annot-version=v3.1	Panvi_seq90831		-	Y (0.999 | 1-21)	C	1	V5_BLAST_0.9SELF0.4OUT-REDO4-Cluster_165262	V5_UCLUSTfixed_0.90-Cluster_65312	-	-	-	-
pacid=35872104 transcript=Pavir.1KG499900.1 locus=Pavir.1KG499900 ID=Pavir.1KG499900.1.v3.1 annot-version=v3.1	Panvi_seq87734		-	Y (0.747 | 1-79)	C	1	V5_BLAST_0.9SELF0.4OUT-REDO4-Cluster_103584	V5_UCLUSTfixed_0.90-Cluster_67710	-	-	-	-
pacid=35872106 transcript=Pavir.1KG499900.2 locus=Pavir.1KG499900 ID=Pavir.1KG499900.2.v3.1 annot-version=v3.1	Panvi_seq87736		-	Y (0.747 | 1-79)	C	1	V5_BLAST_0.9SELF0.4OUT-REDO4-Cluster_103584	V5_UCLUSTfixed_0.90-Cluster_67710	-	-	-	-
pacid=35872112 transcript=Pavir.1KG499900.3 locus=Pavir.1KG499900 ID=Pavir.1KG499900.3.v3.1 annot-version=v3.1	Panvi_seq87742		-	Y (0.747 | 1-79)	C	1	V5_BLAST_0.9SELF0.4OUT-REDO4-Cluster_103584	V5_UCLUSTfixed_0.90-Cluster_67710	-	-	-	-
pacid=35872107 transcript=Pavir.1KG499900.4 locus=Pavir.1KG499900 ID=Pavir.1KG499900.4.v3.1 annot-version=v3.1	Panvi_seq87737		-	Y (0.747 | 1-79)	C	1	V5_BLAST_0.9SELF0.4OUT-REDO4-Cluster_103584	V5_UCLUSTfixed_0.90-Cluster_67710	-	-	-	-
pacid=35872109 transcript=Pavir.1KG499900.5 locus=Pavir.1KG499900 ID=Pavir.1KG499900.5.v3.1 annot-version=v3.1	Panvi_seq87739		-	Y (0.747 | 1-79)	C	1	V5_BLAST_0.9SELF0.4OUT-REDO4-Cluster_103584	V5_UCLUSTfixed_0.90-Cluster_67710	-	-	-	-
pacid=35872110 transcript=Pavir.1KG499900.6 locus=Pavir.1KG499900 ID=Pavir.1KG499900.6.v3.1 annot-version=v3.1	Panvi_seq87740		-	Y (0.747 | 1-79)	C	1	V5_BLAST_0.9SELF0.4OUT-REDO4-Cluster_103583	V5_UCLUSTfixed_0.90-Cluster_67710	-	-	-	-
pacid=35872111 transcript=Pavir.1KG499900.7 locus=Pavir.1KG499900 ID=Pavir.1KG499900.7.v3.1 annot-version=v3.1	Panvi_seq87741		-	Y (0.747 | 1-79)	C	1	V5_BLAST_0.9SELF0.4OUT-REDO4-Cluster_103584	V5_UCLUSTfixed_0.90-Cluster_67710	-	-	-	-
pacid=35872105 transcript=Pavir.1KG499900.8 locus=Pavir.1KG499900 ID=Pavir.1KG499900.8.v3.1 annot-version=v3.1	Panvi_seq87735		-	Y (0.747 | 1-79)	C	1	V5_BLAST_0.9SELF0.4OUT-REDO4-Cluster_103584	V5_UCLUSTfixed_0.90-Cluster_67710	-	-	-	-
pacid=35872108 transcript=Pavir.1KG499900.9 locus=Pavir.1KG499900 ID=Pavir.1KG499900.9.v3.1 annot-version=v3.1	Panvi_seq87738		-	Y (0.747 | 1-79)	C	1	V5_BLAST_0.9SELF0.4OUT-REDO4-Cluster_103584	V5_UCLUSTfixed_0.90-Cluster_67710	-	-	-	-
pacid=35878375 transcript=Pavir.1KG500200.1 locus=Pavir.1KG500200 ID=Pavir.1KG500200.1.v3.1 annot-version=v3.1	Panvi_seq94005	F:GO:0005515	F:GO:0005515	Y (0.953 | 1-57)	C	1	V5_BLAST_0.9SELF0.4OUT-REDO4-Cluster_164586	V5_UCLUSTfixed_0.90-Cluster_98068	-	-	-	-
pacid=35875329 transcript=Pavir.1KG500700.1 locus=Pavir.1KG500700 ID=Pavir.1KG500700.1.v3.1 annot-version=v3.1	Panvi_seq90959		-	Y (0.951 | 1-61)	C	1	V5_BLAST_0.9SELF0.4OUT-REDO4-Cluster_159500	V5_UCLUSTfixed_0.90-Cluster_90135	-	-	-	-
pacid=35875081 transcript=Pavir.1KG501700.1 locus=Pavir.1KG501700 ID=Pavir.1KG501700.1.v3.1 annot-version=v3.1	Panvi_seq90711		-	Y (0.992 | 1-32)	C	1	V5_BLAST_0.9SELF0.4OUT-REDO4-Cluster_147463	V5_UCLUSTfixed_0.90-Cluster_82161	-	-	-	-
pacid=35876499 transcript=Pavir.1KG508300.1 locus=Pavir.1KG508300 ID=Pavir.1KG508300.1.v3.1 annot-version=v3.1	Panvi_seq92129		-	Y (0.948 | 1-62)	C	1	V5_BLAST_0.9SELF0.4OUT-REDO4-Cluster_164537	V5_UCLUSTfixed_0.90-Cluster_98017	-	-	-	-
pacid=35878140 transcript=Pavir.1KG508400.1 locus=Pavir.1KG508400 ID=Pavir.1KG508400.1.v3.1 annot-version=v3.1	Panvi_seq93770		-	Y (0.978 | 1-47)	C	1	V5_BLAST_0.9SELF0.4OUT-REDO4-Cluster_103844	V5_UCLUSTfixed_0.90-Cluster_65360	-	-	-	-
pacid=35876643 transcript=Pavir.1KG508500.1 locus=Pavir.1KG508500 ID=Pavir.1KG508500.1.v3.1 annot-version=v3.1	Panvi_seq92273	F:GO:0008168; P:GO:0008152	P:GO:0008152;F:GO:0016740	Y (1.0 | 1-23)	C	1	V5_BLAST_0.9SELF0.4OUT-REDO4-Cluster_162427	V5_UCLUSTfixed_0.90-Cluster_87165	-	-	-	-
pacid=35876644 transcript=Pavir.1KG508500.2 locus=Pavir.1KG508500 ID=Pavir.1KG508500.2.v3.1 annot-version=v3.1	Panvi_seq92274	F:GO:0008168; P:GO:0008152	P:GO:0008152;F:GO:0016740	Y (1.0 | 1-23)	C	1	V5_BLAST_0.9SELF0.4OUT-REDO4-Cluster_162427	V5_UCLUSTfixed_0.90-Cluster_87165	-	-	-	-
pacid=35873405 transcript=Pavir.1KG508800.1 locus=Pavir.1KG508800 ID=Pavir.1KG508800.1.v3.1 annot-version=v3.1	Panvi_seq89035		-	Y (0.998 | 1-28)	C	1	V5_BLAST_0.9SELF0.4OUT-REDO4-Cluster_163496	V5_UCLUSTfixed_0.90-Cluster_96549	-	-	-	-
pacid=35873596 transcript=Pavir.1KG508900.1 locus=Pavir.1KG508900 ID=Pavir.1KG508900.1.v3.1 annot-version=v3.1	Panvi_seq89226	F:GO:0071949	F:GO:0000166	Y (1.0 | 1-28)	C	1	V5_BLAST_0.9SELF0.4OUT-REDO4-Cluster_163168	V5_UCLUSTfixed_0.90-Cluster_97454	-	-	-	-
pacid=35875138 transcript=Pavir.1KG509400.1 locus=Pavir.1KG509400 ID=Pavir.1KG509400.1.v3.1 annot-version=v3.1	Panvi_seq90768		-	Y (0.909 | 1-52)	C	1	V5_BLAST_0.9SELF0.4OUT-REDO4-Cluster_103712	V5_UCLUSTfixed_0.90-Cluster_65308	-	-	-	-
pacid=35871569 transcript=Pavir.1KG511800.1 locus=Pavir.1KG511800 ID=Pavir.1KG511800.1.v3.1 annot-version=v3.1	Panvi_seq87199		-	Y (0.813 | 1-22)	C	1	V5_BLAST_0.9SELF0.4OUT-REDO4-Cluster_103567	V5_UCLUSTfixed_0.90-Cluster_65258	-	-	-	-
pacid=35871570 transcript=Pavir.1KG511800.2 locus=Pavir.1KG511800 ID=Pavir.1KG511800.2.v3.1 annot-version=v3.1	Panvi_seq87200		-	Y (0.813 | 1-22)	C	1	V5_BLAST_0.9SELF0.4OUT-REDO4-Cluster_103567	V5_UCLUSTfixed_0.90-Cluster_65258	-	-	-	-
pacid=35875579 transcript=Pavir.1KG512800.1 locus=Pavir.1KG512800 ID=Pavir.1KG512800.1.v3.1 annot-version=v3.1	Panvi_seq91209		-	Y (0.977 | 1-25)	C	1	V5_BLAST_0.9SELF0.4OUT-REDO4-Cluster_169720	V5_UCLUSTfixed_0.90-Cluster_87609	-	-	-	-
pacid=35875621 transcript=Pavir.1KG514700.1 locus=Pavir.1KG514700 ID=Pavir.1KG514700.1.v3.1 annot-version=v3.1	Panvi_seq91251		-	Y (0.876 | 1-46)	C	1	V5_BLAST_0.9SELF0.4OUT-REDO4-Cluster_103737	V5_UCLUSTfixed_0.90-Cluster_82212	-	-	UniqueCluster_3270	X
pacid=35875622 transcript=Pavir.1KG514700.2 locus=Pavir.1KG514700 ID=Pavir.1KG514700.2.v3.1 annot-version=v3.1	Panvi_seq91252		-	Y (0.876 | 1-46)	C	1	V5_BLAST_0.9SELF0.4OUT-REDO4-Cluster_103737	V5_UCLUSTfixed_0.90-Cluster_82212	-	-	UniqueCluster_3270	X
pacid=35874554 transcript=Pavir.1KG515400.1 locus=Pavir.1KG515400 ID=Pavir.1KG515400.1.v3.1 annot-version=v3.1	Panvi_seq90184	P:GO:0006457; C:GO:0005737	C:GO:0005737;P:GO:0009987	Y (0.987 | 1-24)	C	1	V5_BLAST_0.9SELF0.4OUT-REDO4-Cluster_165454	V5_UCLUSTfixed_0.90-Cluster_98836	-	-	-	-
pacid=35874659 transcript=Pavir.1KG516300.1 locus=Pavir.1KG516300 ID=Pavir.1KG516300.1.v3.1 annot-version=v3.1	Panvi_seq90289	P:GO:0006508; C:GO:0005622; F:GO:0004177	P:GO:0019538;C:GO:0005622;F:GO:0016787	Y (0.986 | 1-64)	C	1	V5_BLAST_0.9SELF0.4OUT-REDO4-Cluster_162605	V5_UCLUSTfixed_0.90-Cluster_96025	-	-	-	-
pacid=35875100 transcript=Pavir.1KG516600.1 locus=Pavir.1KG516600 ID=Pavir.1KG516600.1.v3.1 annot-version=v3.1	Panvi_seq90730		-	Y (0.981 | 1-59)	C	1	V5_BLAST_0.9SELF0.4OUT-REDO4-Cluster_134600	V5_UCLUSTfixed_0.90-Cluster_76132	-	-	-	-
pacid=35876602 transcript=Pavir.1KG519200.1 locus=Pavir.1KG519200 ID=Pavir.1KG519200.1.v3.1 annot-version=v3.1	Panvi_seq92232	F:GO:0030170; P:GO:0009058; F:GO:0008483; P:GO:0006520	P:GO:0009058;P:GO:0044763;F:GO:0005488;F:GO:0016740;P:GO:0009987	Y (0.997 | 1-51)	C	1	V5_BLAST_0.9SELF0.4OUT-REDO4-Cluster_159058	V5_UCLUSTfixed_0.90-Cluster_99911	-	-	-	-
pacid=35872989 transcript=Pavir.1KG519300.1 locus=Pavir.1KG519300 ID=Pavir.1KG519300.1.v3.1 annot-version=v3.1	Panvi_seq88619		-	Y (0.632 | 1-74)	C	1	V5_BLAST_0.9SELF0.4OUT-REDO4-Cluster_150295	V5_UCLUSTfixed_0.90-Cluster_85298	-	-	-	-
pacid=35876453 transcript=Pavir.1KG521100.1 locus=Pavir.1KG521100 ID=Pavir.1KG521100.1.v3.1 annot-version=v3.1	Panvi_seq92083		-	Y (0.992 | 1-33)	C	1	V5_BLAST_0.9SELF0.4OUT-REDO4-Cluster_164385	V5_UCLUSTfixed_0.90-Cluster_85240	-	-	-	-
pacid=35874740 transcript=Pavir.1KG521200.1 locus=Pavir.1KG521200 ID=Pavir.1KG521200.1.v3.1 annot-version=v3.1	Panvi_seq90370		-	Y (0.998 | 1-41)	C	1	V5_BLAST_0.9SELF0.4OUT-REDO4-Cluster_104759	V5_UCLUSTfixed_0.90-Cluster_65676	-	-	-	-
pacid=35872247 transcript=Pavir.1KG521300.1 locus=Pavir.1KG521300 ID=Pavir.1KG521300.1.v3.1 annot-version=v3.1	Panvi_seq87877		-	Y (0.97 | 1-32)	C	1	V5_BLAST_0.9SELF0.4OUT-REDO4-Cluster_164385	V5_UCLUSTfixed_0.90-Cluster_85317	-	-	-	-
pacid=35873737 transcript=Pavir.1KG521400.1 locus=Pavir.1KG521400 ID=Pavir.1KG521400.1.v3.1 annot-version=v3.1	Panvi_seq89367		-	Y (0.997 | 1-24)	C	1	V5_BLAST_0.9SELF0.4OUT-REDO4-Cluster_165918	V5_UCLUSTfixed_0.90-Cluster_99246	-	-	-	-
pacid=35873738 transcript=Pavir.1KG521400.2 locus=Pavir.1KG521400 ID=Pavir.1KG521400.2.v3.1 annot-version=v3.1	Panvi_seq89368		-	Y (0.997 | 1-24)	C	1	V5_BLAST_0.9SELF0.4OUT-REDO4-Cluster_165918	V5_UCLUSTfixed_0.90-Cluster_99246	-	-	-	-
pacid=35873739 transcript=Pavir.1KG521400.3 locus=Pavir.1KG521400 ID=Pavir.1KG521400.3.v3.1 annot-version=v3.1	Panvi_seq89369		-	Y (0.997 | 1-24)	C	1	V5_BLAST_0.9SELF0.4OUT-REDO4-Cluster_165918	V5_UCLUSTfixed_0.90-Cluster_99246	-	-	-	-
pacid=35875445 transcript=Pavir.1KG523900.1 locus=Pavir.1KG523900 ID=Pavir.1KG523900.1.v3.1 annot-version=v3.1	Panvi_seq91075		-	Y (0.997 | 1-38)	C	1	V5_BLAST_0.9SELF0.4OUT-REDO4-Cluster_164381	V5_UCLUSTfixed_0.90-Cluster_85304	-	-	-	-
pacid=35872491 transcript=Pavir.1KG524000.1 locus=Pavir.1KG524000 ID=Pavir.1KG524000.1.v3.1 annot-version=v3.1	Panvi_seq88121	F:GO:0051082; F:GO:0031072	F:GO:0005515	Y (0.997 | 1-35)	C	1	V5_BLAST_0.9SELF0.4OUT-REDO4-Cluster_164486	V5_UCLUSTfixed_0.90-Cluster_97966	-	-	-	-
pacid=35876511 transcript=Pavir.1KG525300.1 locus=Pavir.1KG525300 ID=Pavir.1KG525300.1.v3.1 annot-version=v3.1	Panvi_seq92141		-	Y (0.908 | 1-51)	C	1	V5_BLAST_0.9SELF0.4OUT-REDO4-Cluster_164888	V5_UCLUSTfixed_0.90-Cluster_98342	-	-	-	-
pacid=35876835 transcript=Pavir.1KG526000.1 locus=Pavir.1KG526000 ID=Pavir.1KG526000.1.v3.1 annot-version=v3.1	Panvi_seq92465	F:GO:0008080	F:GO:0016740	Y (0.99 | 1-27)	C	1	V5_BLAST_0.9SELF0.4OUT-REDO4-Cluster_167195	V5_UCLUSTfixed_0.90-Cluster_96194	-	-	-	-
pacid=35876836 transcript=Pavir.1KG526000.2 locus=Pavir.1KG526000 ID=Pavir.1KG526000.2.v3.1 annot-version=v3.1	Panvi_seq92466		-	Y (0.99 | 1-27)	C	1	V5_BLAST_0.9SELF0.4OUT-REDO4-Cluster_167195	V5_UCLUSTfixed_0.90-Cluster_96194	-	-	-	-
pacid=35876837 transcript=Pavir.1KG526000.3 locus=Pavir.1KG526000 ID=Pavir.1KG526000.3.v3.1 annot-version=v3.1	Panvi_seq92467		-	Y (0.99 | 1-27)	C	1	V5_BLAST_0.9SELF0.4OUT-REDO4-Cluster_167195	V5_UCLUSTfixed_0.90-Cluster_96194	-	-	-	-
pacid=35876838 transcript=Pavir.1KG526000.4 locus=Pavir.1KG526000 ID=Pavir.1KG526000.4.v3.1 annot-version=v3.1	Panvi_seq92468		-	Y (0.99 | 1-27)	C	1	V5_BLAST_0.9SELF0.4OUT-REDO4-Cluster_167195	V5_UCLUSTfixed_0.90-Cluster_96194	-	-	-	-
pacid=35876839 transcript=Pavir.1KG526000.5 locus=Pavir.1KG526000 ID=Pavir.1KG526000.5.v3.1 annot-version=v3.1	Panvi_seq92469		-	Y (0.99 | 1-27)	C	1	V5_BLAST_0.9SELF0.4OUT-REDO4-Cluster_167195	V5_UCLUSTfixed_0.90-Cluster_96194	-	-	-	-
pacid=35875317 transcript=Pavir.1KG527700.1 locus=Pavir.1KG527700 ID=Pavir.1KG527700.1.v3.1 annot-version=v3.1	Panvi_seq90947		-	Y (0.999 | 1-34)	C	1	V5_BLAST_0.9SELF0.4OUT-REDO4-Cluster_162635	V5_UCLUSTfixed_0.90-Cluster_96057	-	-	-	-
pacid=35871860 transcript=Pavir.1KG527900.1 locus=Pavir.1KG527900 ID=Pavir.1KG527900.1.v3.1 annot-version=v3.1	Panvi_seq87490	P:GO:0006468; F:GO:0005524; F:GO:0004672	F:GO:0000166;P:GO:0006464;F:GO:0016301	Y (0.937 | 1-49)	C	1	V5_BLAST_0.9SELF0.4OUT-REDO4-Cluster_165440	V5_UCLUSTfixed_0.90-Cluster_97893	-	-	-	-
pacid=35871861 transcript=Pavir.1KG527900.2 locus=Pavir.1KG527900 ID=Pavir.1KG527900.2.v3.1 annot-version=v3.1	Panvi_seq87491	P:GO:0006468; F:GO:0005524; F:GO:0004672	F:GO:0000166;P:GO:0006464;F:GO:0016301	Y (0.937 | 1-49)	C	1	V5_BLAST_0.9SELF0.4OUT-REDO4-Cluster_165440	V5_UCLUSTfixed_0.90-Cluster_97893	-	-	-	-
pacid=35874960 transcript=Pavir.1KG529100.1 locus=Pavir.1KG529100 ID=Pavir.1KG529100.1.v3.1 annot-version=v3.1	Panvi_seq90590		-	Y (0.975 | 1-41)	C	1	V5_BLAST_0.9SELF0.4OUT-REDO4-Cluster_150211	V5_UCLUSTfixed_0.90-Cluster_85188	-	-	-	-
pacid=35876056 transcript=Pavir.1KG530100.1 locus=Pavir.1KG530100 ID=Pavir.1KG530100.1.v3.1 annot-version=v3.1	Panvi_seq91686	P:GO:0005992; F:GO:0003824	P:GO:0005975;F:GO:0003824;P:GO:0009058;P:GO:0044763;P:GO:0044711;P:GO:0009987;P:GO:0044723	Y (0.99 | 1-62)	C	1	V5_BLAST_0.9SELF0.4OUT-REDO4-Cluster_167193	V5_UCLUSTfixed_0.90-Cluster_100377	-	-	-	-
pacid=35876057 transcript=Pavir.1KG530100.2 locus=Pavir.1KG530100 ID=Pavir.1KG530100.2.v3.1 annot-version=v3.1	Panvi_seq91687	P:GO:0005992; F:GO:0003824	P:GO:0005975;F:GO:0003824;P:GO:0009058;P:GO:0044763;P:GO:0044711;P:GO:0009987;P:GO:0044723	Y (0.99 | 1-62)	C	1	V5_BLAST_0.9SELF0.4OUT-REDO4-Cluster_167193	V5_UCLUSTfixed_0.90-Cluster_100377	-	-	-	-
pacid=35877341 transcript=Pavir.1KG530400.1 locus=Pavir.1KG530400 ID=Pavir.1KG530400.1.v3.1 annot-version=v3.1	Panvi_seq92971	F:GO:0008270; F:GO:0005515	F:GO:0005515	Y (0.844 | 1-70)	C	1	V5_BLAST_0.9SELF0.4OUT-REDO4-Cluster_155031	V5_UCLUSTfixed_0.90-Cluster_85264	-	-	-	-
pacid=35877371 transcript=Pavir.1KG530900.1 locus=Pavir.1KG530900 ID=Pavir.1KG530900.1.v3.1 annot-version=v3.1	Panvi_seq93001		-	Y (0.999 | 1-27)	C	1	V5_BLAST_0.9SELF0.4OUT-REDO4-Cluster_110047	V5_UCLUSTfixed_0.90-Cluster_85301	-	-	-	-
pacid=35873050 transcript=Pavir.1KG531400.1 locus=Pavir.1KG531400 ID=Pavir.1KG531400.1.v3.1 annot-version=v3.1	Panvi_seq88680		-	Y (0.979 | 1-42)	C	1	V5_BLAST_0.9SELF0.4OUT-REDO4-Cluster_167497	V5_UCLUSTfixed_0.90-Cluster_100640	-	-	-	-
pacid=35873051 transcript=Pavir.1KG531400.2 locus=Pavir.1KG531400 ID=Pavir.1KG531400.2.v3.1 annot-version=v3.1	Panvi_seq88681		-	Y (0.979 | 1-42)	C	1	V5_BLAST_0.9SELF0.4OUT-REDO4-Cluster_167497	V5_UCLUSTfixed_0.90-Cluster_100640	-	-	-	-
pacid=35875495 transcript=Pavir.1KG531700.1 locus=Pavir.1KG531700 ID=Pavir.1KG531700.1.v3.1 annot-version=v3.1	Panvi_seq91125	P:GO:0055114; F:GO:0010277; F:GO:0051537; F:GO:0016491	F:GO:0003824;P:GO:0008152;F:GO:0005488;P:GO:0044710	Y (0.989 | 1-23)	C	1	V5_BLAST_0.9SELF0.4OUT-REDO4-Cluster_163697	V5_UCLUSTfixed_0.90-Cluster_97153	-	-	-	-
pacid=35873741 transcript=Pavir.1KG532700.1 locus=Pavir.1KG532700 ID=Pavir.1KG532700.1.v3.1 annot-version=v3.1	Panvi_seq89371	P:GO:0055114; F:GO:0010277; F:GO:0051537; F:GO:0016491	F:GO:0003824;P:GO:0008152;F:GO:0005488;P:GO:0044710	Y (0.989 | 1-23)	C	1	V5_BLAST_0.9SELF0.4OUT-REDO4-Cluster_163697	V5_UCLUSTfixed_0.90-Cluster_97153	-	-	-	-
pacid=35872070 transcript=Pavir.1KG533900.1 locus=Pavir.1KG533900 ID=Pavir.1KG533900.1.v3.1 annot-version=v3.1	Panvi_seq87700		-	Y (0.728 | 1-27)	C	1	V5_BLAST_0.9SELF0.4OUT-REDO4-Cluster_170071	V5_UCLUSTfixed_0.90-Cluster_85151	-	-	-	-
pacid=35874028 transcript=Pavir.1KG535900.1 locus=Pavir.1KG535900 ID=Pavir.1KG535900.1.v3.1 annot-version=v3.1	Panvi_seq89658		-	Y (0.994 | 1-51)	C	1	V5_BLAST_0.9SELF0.4OUT-REDO4-Cluster_160386	V5_UCLUSTfixed_0.90-Cluster_85345	-	-	-	-
pacid=35872926 transcript=Pavir.1KG536200.1 locus=Pavir.1KG536200 ID=Pavir.1KG536200.1.v3.1 annot-version=v3.1	Panvi_seq88556	P:GO:0006353	P:GO:0009058;P:GO:0006139	Y (0.984 | 1-22)	C	1	V5_BLAST_0.9SELF0.4OUT-REDO4-Cluster_164691	V5_UCLUSTfixed_0.90-Cluster_85331	-	-	-	-
pacid=35872099 transcript=Pavir.1KG537500.1 locus=Pavir.1KG537500 ID=Pavir.1KG537500.1.v3.1 annot-version=v3.1	Panvi_seq87729	F:GO:0008017; P:GO:0007018; F:GO:0005524; F:GO:0003777; C:GO:0005871	F:GO:0000166;F:GO:0005515;C:GO:0005856;P:GO:0044763;P:GO:0009987;F:GO:0003774	Y (0.77 | 1-34)	C	1	V5_BLAST_0.9SELF0.4OUT-REDO4-Cluster_163830	V5_UCLUSTfixed_0.90-Cluster_97304	-	-	-	-
pacid=35873921 transcript=Pavir.1KG539100.1 locus=Pavir.1KG539100 ID=Pavir.1KG539100.1.v3.1 annot-version=v3.1	Panvi_seq89551		-	Y (0.988 | 1-56)	C	1	V5_BLAST_0.9SELF0.4OUT-REDO4-Cluster_104784	V5_UCLUSTfixed_0.90-Cluster_65692	-	-	-	-
pacid=35872922 transcript=Pavir.1KG540200.1 locus=Pavir.1KG540200 ID=Pavir.1KG540200.1.v3.1 annot-version=v3.1	Panvi_seq88552		-	Y (0.999 | 1-21)	C	1	V5_BLAST_0.9SELF0.4OUT-REDO4-Cluster_166902	V5_UCLUSTfixed_0.90-Cluster_85219	-	-	-	-
pacid=35871196 transcript=Pavir.1KG541300.1 locus=Pavir.1KG541300 ID=Pavir.1KG541300.1.v3.1 annot-version=v3.1	Panvi_seq86826		-	Y (0.999 | 1-21)	C	1	V5_BLAST_0.9SELF0.4OUT-REDO4-Cluster_166902	V5_UCLUSTfixed_0.90-Cluster_85219	-	-	-	-
pacid=35878208 transcript=Pavir.1KG541700.1 locus=Pavir.1KG541700 ID=Pavir.1KG541700.1.v3.1 annot-version=v3.1	Panvi_seq93838	F:GO:0005515; F:GO:0008236; P:GO:0006508	P:GO:0019538;F:GO:0005515;F:GO:0016787	Y (1.0 | 1-30)	C	1	V5_BLAST_0.9SELF0.4OUT-REDO4-Cluster_166890	V5_UCLUSTfixed_0.90-Cluster_97798	-	-	-	-
pacid=35871033 transcript=Pavir.1KG543000.1 locus=Pavir.1KG543000 ID=Pavir.1KG543000.1.v3.1 annot-version=v3.1	Panvi_seq86663		-	Y (0.936 | 1-72)	C	1	V5_BLAST_0.9SELF0.4OUT-REDO4-Cluster_104764	V5_UCLUSTfixed_0.90-Cluster_65681	-	-	-	-
pacid=35872291 transcript=Pavir.1KG543400.1 locus=Pavir.1KG543400 ID=Pavir.1KG543400.1.v3.1 annot-version=v3.1	Panvi_seq87921		-	Y (0.979 | 1-61)	C	1	V5_BLAST_0.9SELF0.4OUT-REDO4-Cluster_163845	V5_UCLUSTfixed_0.90-Cluster_97316	-	-	-	-
pacid=35876699 transcript=Pavir.1KG544700.1 locus=Pavir.1KG544700 ID=Pavir.1KG544700.1.v3.1 annot-version=v3.1	Panvi_seq92329		-	Y (0.991 | 1-26)	C	1	V5_BLAST_0.9SELF0.4OUT-REDO4-Cluster_150298	V5_UCLUSTfixed_0.90-Cluster_85303	-	-	-	-
pacid=35873406 transcript=Pavir.1KG544900.1 locus=Pavir.1KG544900 ID=Pavir.1KG544900.1.v3.1 annot-version=v3.1	Panvi_seq89036	P:GO:0055114; F:GO:0020037; F:GO:0016705; F:GO:0005506	F:GO:0003824;P:GO:0008152;F:GO:0005488;P:GO:0044710	Y (0.999 | 1-61)	C	1	V5_BLAST_0.9SELF0.4OUT-REDO4-Cluster_159164	V5_UCLUSTfixed_0.90-Cluster_93405	-	-	-	-
pacid=35873408 transcript=Pavir.1KG544900.2 locus=Pavir.1KG544900 ID=Pavir.1KG544900.2.v3.1 annot-version=v3.1	Panvi_seq89038	P:GO:0055114; F:GO:0020037; F:GO:0016705; F:GO:0005506	F:GO:0003824;P:GO:0008152;F:GO:0005488;P:GO:0044710	Y (0.999 | 1-61)	C	1	V5_BLAST_0.9SELF0.4OUT-REDO4-Cluster_159164	V5_UCLUSTfixed_0.90-Cluster_93405	-	-	-	-
pacid=35873407 transcript=Pavir.1KG544900.3 locus=Pavir.1KG544900 ID=Pavir.1KG544900.3.v3.1 annot-version=v3.1	Panvi_seq89037	P:GO:0055114; F:GO:0020037; F:GO:0016705; F:GO:0005506	F:GO:0003824;P:GO:0008152;F:GO:0005488;P:GO:0044710	Y (0.999 | 1-61)	C	1	V5_BLAST_0.9SELF0.4OUT-REDO4-Cluster_159164	V5_UCLUSTfixed_0.90-Cluster_93405	-	-	-	-
pacid=35873409 transcript=Pavir.1KG544900.4 locus=Pavir.1KG544900 ID=Pavir.1KG544900.4.v3.1 annot-version=v3.1	Panvi_seq89039	P:GO:0055114; F:GO:0020037; F:GO:0016705; F:GO:0005506	F:GO:0003824;P:GO:0008152;F:GO:0005488;P:GO:0044710	Y (0.999 | 1-61)	C	1	V5_BLAST_0.9SELF0.4OUT-REDO4-Cluster_159164	V5_UCLUSTfixed_0.90-Cluster_93405	-	-	-	-
pacid=35877184 transcript=Pavir.1KG545800.1 locus=Pavir.1KG545800 ID=Pavir.1KG545800.1.v3.1 annot-version=v3.1	Panvi_seq92814	P:GO:0045454; F:GO:0015035; P:GO:0006662	P:GO:0019725;F:GO:0003824;P:GO:0008152;P:GO:0044710	Y (0.944 | 1-42)	C	1	V5_BLAST_0.9SELF0.4OUT-REDO4-Cluster_164999	V5_UCLUSTfixed_0.90-Cluster_98438	-	-	-	-
pacid=35877185 transcript=Pavir.1KG545800.2 locus=Pavir.1KG545800 ID=Pavir.1KG545800.2.v3.1 annot-version=v3.1	Panvi_seq92815	P:GO:0045454; F:GO:0015035; P:GO:0006662	P:GO:0019725;F:GO:0003824;P:GO:0008152;P:GO:0044710	Y (0.944 | 1-42)	C	1	V5_BLAST_0.9SELF0.4OUT-REDO4-Cluster_164999	V5_UCLUSTfixed_0.90-Cluster_98438	-	-	-	-
pacid=35875120 transcript=Pavir.1KG547900.1 locus=Pavir.1KG547900 ID=Pavir.1KG547900.1.v3.1 annot-version=v3.1	Panvi_seq90750	F:GO:0008168; P:GO:0008033; P:GO:0006364; F:GO:0003723	F:GO:0003723;F:GO:0016740;P:GO:0006139	Y (0.995 | 1-71)	C	1	V5_BLAST_0.9SELF0.4OUT-REDO4-Cluster_165397	V5_UCLUSTfixed_0.90-Cluster_98786	-	-	UniqueCluster_645	X
pacid=35871708 transcript=Pavir.1KG548300.1 locus=Pavir.1KG548300 ID=Pavir.1KG548300.1.v3.1 annot-version=v3.1	Panvi_seq87338	P:GO:0006511; C:GO:0005622; F:GO:0004843	P:GO:0019538;P:GO:0009056;P:GO:0009987;C:GO:0005622;F:GO:0016787	Y (0.829 | 1-34)	C	1	V5_BLAST_0.9SELF0.4OUT-REDO4-Cluster_169915	V5_UCLUSTfixed_0.90-Cluster_93543	-	UniqueCluster_901	-	X
pacid=35876663 transcript=Pavir.1KG548700.1 locus=Pavir.1KG548700 ID=Pavir.1KG548700.1.v3.1 annot-version=v3.1	Panvi_seq92293	P:GO:0006412; C:GO:0005840; C:GO:0005622; F:GO:0003735	F:GO:0005198;C:GO:0005840;P:GO:0006412	Y (1.0 | 1-41)	C	1	V5_BLAST_0.9SELF0.4OUT-REDO4-Cluster_165422	V5_UCLUSTfixed_0.90-Cluster_97477	-	-	-	-
pacid=35876664 transcript=Pavir.1KG548700.2 locus=Pavir.1KG548700 ID=Pavir.1KG548700.2.v3.1 annot-version=v3.1	Panvi_seq92294	P:GO:0006412; C:GO:0005840; C:GO:0005622; F:GO:0003735	F:GO:0005198;C:GO:0005840;P:GO:0006412	Y (1.0 | 1-41)	C	1	V5_BLAST_0.9SELF0.4OUT-REDO4-Cluster_165422	V5_UCLUSTfixed_0.90-Cluster_97477	-	-	-	-
pacid=35876665 transcript=Pavir.1KG548700.3 locus=Pavir.1KG548700 ID=Pavir.1KG548700.3.v3.1 annot-version=v3.1	Panvi_seq92295	P:GO:0006412; C:GO:0005840; C:GO:0005622; F:GO:0003735	F:GO:0005198;C:GO:0005840;P:GO:0006412	Y (1.0 | 1-41)	C	1	V5_BLAST_0.9SELF0.4OUT-REDO4-Cluster_165422	V5_UCLUSTfixed_0.90-Cluster_97477	-	-	-	-
pacid=35874393 transcript=Pavir.1KG549500.3 locus=Pavir.1KG549500 ID=Pavir.1KG549500.3.v3.1 annot-version=v3.1	Panvi_seq90023	P:GO:0000184	P:GO:0009056;P:GO:0006139	Y (0.94 | 1-62)	C	1	V5_BLAST_0.9SELF0.4OUT-REDO4-Cluster_170087	V5_UCLUSTfixed_0.90-Cluster_97475	-	-	-	-
pacid=35875774 transcript=Pavir.1KG550300.1 locus=Pavir.1KG550300 ID=Pavir.1KG550300.1.v3.1 annot-version=v3.1	Panvi_seq91404		-	Y (0.991 | 1-21)	C	1	V5_BLAST_0.9SELF0.4OUT-REDO4-Cluster_103746	V5_UCLUSTfixed_0.90-Cluster_86779	-	-	-	-
pacid=35875572 transcript=Pavir.1KG552700.1 locus=Pavir.1KG552700 ID=Pavir.1KG552700.1.v3.1 annot-version=v3.1	Panvi_seq91202		-	Y (0.747 | 1-41)	C	1	V5_BLAST_0.9SELF0.4OUT-REDO4-Cluster_164220	V5_UCLUSTfixed_0.90-Cluster_95949	-	-	-	-
pacid=35876097 transcript=Pavir.1KG553300.1 locus=Pavir.1KG553300 ID=Pavir.1KG553300.1.v3.1 annot-version=v3.1	Panvi_seq91727	F:GO:0005515	F:GO:0005515	Y (0.99 | 1-38)	C	1	V5_BLAST_0.9SELF0.4OUT-REDO4-Cluster_162445	V5_UCLUSTfixed_0.90-Cluster_95856	-	-	-	-
pacid=35874296 transcript=Pavir.1KG553800.1 locus=Pavir.1KG553800 ID=Pavir.1KG553800.1.v3.1 annot-version=v3.1	Panvi_seq89926		-	Y (0.983 | 1-22)	C	1	V5_BLAST_0.9SELF0.4OUT-REDO4-Cluster_151804	V5_UCLUSTfixed_0.90-Cluster_87167	-	-	UniqueCluster_202	X
pacid=35871563 transcript=Pavir.1KG553900.1 locus=Pavir.1KG553900 ID=Pavir.1KG553900.1.v3.1 annot-version=v3.1	Panvi_seq87193		-	Y (0.996 | 1-61)	C	1	V5_BLAST_0.9SELF0.4OUT-REDO4-Cluster_162443	V5_UCLUSTfixed_0.90-Cluster_95854	-	-	-	-
pacid=35871564 transcript=Pavir.1KG553900.2 locus=Pavir.1KG553900 ID=Pavir.1KG553900.2.v3.1 annot-version=v3.1	Panvi_seq87194		-	Y (0.996 | 1-61)	C	1	V5_BLAST_0.9SELF0.4OUT-REDO4-Cluster_162443	V5_UCLUSTfixed_0.90-Cluster_95854	-	-	-	-
pacid=35871961 transcript=Pavir.1KG555100.1 locus=Pavir.1KG555100 ID=Pavir.1KG555100.1.v3.1 annot-version=v3.1	Panvi_seq87591		-	Y (0.945 | 1-62)	C	1	V5_BLAST_0.9SELF0.4OUT-REDO4-Cluster_170924	V5_UCLUSTfixed_0.90-Cluster_98574	-	-	-	-
pacid=35872376 transcript=Pavir.1KG555400.1 locus=Pavir.1KG555400 ID=Pavir.1KG555400.1.v3.1 annot-version=v3.1	Panvi_seq88006		-	Y (1.0 | 1-38)	C	1	V5_BLAST_0.9SELF0.4OUT-REDO4-Cluster_163873	V5_UCLUSTfixed_0.90-Cluster_85275	-	-	-	-
pacid=35876779 transcript=Pavir.1KG556400.1 locus=Pavir.1KG556400 ID=Pavir.1KG556400.1.v3.1 annot-version=v3.1	Panvi_seq92409		-	Y (1.0 | 1-41)	C	1	V5_BLAST_0.9SELF0.4OUT-REDO4-Cluster_103788	V5_UCLUSTfixed_0.90-Cluster_82477	-	-	UniqueCluster_759	X
pacid=35877112 transcript=Pavir.1KG557500.1 locus=Pavir.1KG557500 ID=Pavir.1KG557500.1.v3.1 annot-version=v3.1	Panvi_seq92742		-	Y (1.0 | 1-46)	C	1	V5_BLAST_0.9SELF0.4OUT-REDO4-Cluster_163211	V5_UCLUSTfixed_0.90-Cluster_98924	-	-	-	-
pacid=35877113 transcript=Pavir.1KG557500.2 locus=Pavir.1KG557500 ID=Pavir.1KG557500.2.v3.1 annot-version=v3.1	Panvi_seq92743		-	Y (1.0 | 1-46)	C	1	V5_BLAST_0.9SELF0.4OUT-REDO4-Cluster_163211	V5_UCLUSTfixed_0.90-Cluster_98924	-	-	-	-
pacid=35878326 transcript=Pavir.1KG557800.1 locus=Pavir.1KG557800 ID=Pavir.1KG557800.1.v3.1 annot-version=v3.1	Panvi_seq93956		-	Y (0.885 | 1-22)	C	1	V5_BLAST_0.9SELF0.4OUT-REDO4-Cluster_163310	V5_UCLUSTfixed_0.90-Cluster_65365	-	-	-	-
pacid=35875628 transcript=Pavir.1KG558100.1 locus=Pavir.1KG558100 ID=Pavir.1KG558100.1.v3.1 annot-version=v3.1	Panvi_seq91258	F:GO:0050662; F:GO:0003824	F:GO:0003824;F:GO:0005488	Y (0.974 | 1-36)	C	1	V5_BLAST_0.9SELF0.4OUT-REDO4-Cluster_163552	V5_UCLUSTfixed_0.90-Cluster_96993	-	-	-	-
pacid=35875629 transcript=Pavir.1KG558100.2 locus=Pavir.1KG558100 ID=Pavir.1KG558100.2.v3.1 annot-version=v3.1	Panvi_seq91259	F:GO:0050662; F:GO:0003824	F:GO:0003824;F:GO:0005488	Y (0.974 | 1-36)	C	1	V5_BLAST_0.9SELF0.4OUT-REDO4-Cluster_163552	V5_UCLUSTfixed_0.90-Cluster_96993	-	-	-	-
pacid=35851425 transcript=Pavir.1NG001000.1 locus=Pavir.1NG001000 ID=Pavir.1NG001000.1.v3.1 annot-version=v3.1	Panvi_seq67055	F:GO:0005524	F:GO:0000166	Y (0.998 | 1-44)	C	1	V5_BLAST_0.9SELF0.4OUT-REDO4-Cluster_166767	V5_UCLUSTfixed_0.90-Cluster_101880	-	-	-	-
pacid=35851426 transcript=Pavir.1NG001000.2 locus=Pavir.1NG001000 ID=Pavir.1NG001000.2.v3.1 annot-version=v3.1	Panvi_seq67056	F:GO:0005524	F:GO:0000166	Y (0.998 | 1-44)	C	1	V5_BLAST_0.9SELF0.4OUT-REDO4-Cluster_166767	V5_UCLUSTfixed_0.90-Cluster_101880	-	-	-	-
pacid=35851427 transcript=Pavir.1NG001000.3 locus=Pavir.1NG001000 ID=Pavir.1NG001000.3.v3.1 annot-version=v3.1	Panvi_seq67057	F:GO:0005524	F:GO:0000166	Y (0.998 | 1-44)	C	1	V5_BLAST_0.9SELF0.4OUT-REDO4-Cluster_166767	V5_UCLUSTfixed_0.90-Cluster_101880	-	-	-	-
pacid=35853457 transcript=Pavir.1NG001600.1 locus=Pavir.1NG001600 ID=Pavir.1NG001600.1.v3.1 annot-version=v3.1	Panvi_seq69087	P:GO:0055114; F:GO:0016491	F:GO:0003824;P:GO:0008152;P:GO:0044710	Y (0.997 | 1-51)	C	1	V5_BLAST_0.9SELF0.4OUT-REDO4-Cluster_163743	V5_UCLUSTfixed_0.90-Cluster_97204	-	-	-	-
pacid=35851430 transcript=Pavir.1NG002500.1 locus=Pavir.1NG002500 ID=Pavir.1NG002500.1.v3.1 annot-version=v3.1	Panvi_seq67060	F:GO:0005525	F:GO:0000166	Y (0.966 | 1-40)	C	1	V5_BLAST_0.9SELF0.4OUT-REDO4-Cluster_163072	V5_UCLUSTfixed_0.90-Cluster_96495	-	-	-	-
pacid=35850051 transcript=Pavir.1NG007300.1 locus=Pavir.1NG007300 ID=Pavir.1NG007300.1.v3.1 annot-version=v3.1	Panvi_seq65681	P:GO:0055114; F:GO:0020037; F:GO:0016705; F:GO:0005506	F:GO:0003824;P:GO:0008152;F:GO:0005488;P:GO:0044710	Y (0.984 | 1-37)	C	1	V5_BLAST_0.9SELF0.4OUT-REDO4-Cluster_168243	V5_UCLUSTfixed_0.90-Cluster_96092	-	-	-	-
pacid=35850052 transcript=Pavir.1NG007300.2 locus=Pavir.1NG007300 ID=Pavir.1NG007300.2.v3.1 annot-version=v3.1	Panvi_seq65682	P:GO:0055114; F:GO:0020037; F:GO:0016705; F:GO:0005506	F:GO:0003824;P:GO:0008152;F:GO:0005488;P:GO:0044710	Y (0.984 | 1-37)	C	1	V5_BLAST_0.9SELF0.4OUT-REDO4-Cluster_168243	V5_UCLUSTfixed_0.90-Cluster_96092	-	-	-	-
pacid=35847842 transcript=Pavir.1NG009300.1 locus=Pavir.1NG009300 ID=Pavir.1NG009300.1.v3.1 annot-version=v3.1	Panvi_seq63472	F:GO:0016746; P:GO:0008152	P:GO:0008152;F:GO:0016740	Y (0.901 | 1-42)	C	1	V5_BLAST_0.9SELF0.4OUT-REDO4-Cluster_160805	V5_UCLUSTfixed_0.90-Cluster_94806	-	-	-	-
pacid=35847843 transcript=Pavir.1NG009300.2 locus=Pavir.1NG009300 ID=Pavir.1NG009300.2.v3.1 annot-version=v3.1	Panvi_seq63473	F:GO:0016746; P:GO:0008152	P:GO:0008152;F:GO:0016740	Y (0.901 | 1-42)	C	1	V5_BLAST_0.9SELF0.4OUT-REDO4-Cluster_160805	V5_UCLUSTfixed_0.90-Cluster_94806	-	-	-	-
pacid=35850615 transcript=Pavir.1NG011100.1 locus=Pavir.1NG011100 ID=Pavir.1NG011100.1.v3.1 annot-version=v3.1	Panvi_seq66245		-	Y (0.973 | 1-52)	C	1	V5_BLAST_0.9SELF0.4OUT-REDO4-Cluster_168632	V5_UCLUSTfixed_0.90-Cluster_97929	-	-	-	-
pacid=35851414 transcript=Pavir.1NG012300.1 locus=Pavir.1NG012300 ID=Pavir.1NG012300.1.v3.1 annot-version=v3.1	Panvi_seq67044	P:GO:0009231; F:GO:0003919	P:GO:0009058;P:GO:0044763;P:GO:0044711;F:GO:0016740;P:GO:0009987	Y (0.956 | 1-72)	C	1	V5_BLAST_0.9SELF0.4OUT-REDO4-Cluster_154795	V5_UCLUSTfixed_0.90-Cluster_90442	-	-	-	-
pacid=35854357 transcript=Pavir.1NG012600.1 locus=Pavir.1NG012600 ID=Pavir.1NG012600.1.v3.1 annot-version=v3.1	Panvi_seq69987		-	Y (0.823 | 1-29)	C	1	V5_BLAST_0.9SELF0.4OUT-REDO4-Cluster_103860	V5_UCLUSTfixed_0.90-Cluster_65368	-	-	-	-
pacid=35849068 transcript=Pavir.1NG012900.1 locus=Pavir.1NG012900 ID=Pavir.1NG012900.1.v3.1 annot-version=v3.1	Panvi_seq64698		-	Y (0.997 | 1-61)	C	1	V5_BLAST_0.9SELF0.4OUT-REDO4-Cluster_162421	V5_UCLUSTfixed_0.90-Cluster_95829	-	-	-	-
pacid=35851137 transcript=Pavir.1NG013700.1 locus=Pavir.1NG013700 ID=Pavir.1NG013700.1.v3.1 annot-version=v3.1	Panvi_seq66767	F:GO:0005525; F:GO:0003924; F:GO:0000287	F:GO:0000166;F:GO:0016787	Y (0.84 | 1-67)	C	1	V5_BLAST_0.9SELF0.4OUT-REDO4-Cluster_163299	V5_UCLUSTfixed_0.90-Cluster_96735	-	-	-	-
pacid=35853869 transcript=Pavir.1NG014500.1 locus=Pavir.1NG014500 ID=Pavir.1NG014500.1.v3.1 annot-version=v3.1	Panvi_seq69499		-	Y (0.992 | 1-33)	C	1	V5_BLAST_0.9SELF0.4OUT-REDO4-Cluster_102956	V5_UCLUSTfixed_0.90-Cluster_65069	-	-	-	-
pacid=35854399 transcript=Pavir.1NG015700.1 locus=Pavir.1NG015700 ID=Pavir.1NG015700.1.v3.1 annot-version=v3.1	Panvi_seq70029		-	Y (0.998 | 1-22)	C	1	V5_BLAST_0.9SELF0.4OUT-REDO4-Cluster_103823	V5_UCLUSTfixed_0.90-Cluster_65351	-	-	-	-
pacid=35853785 transcript=Pavir.1NG020200.1 locus=Pavir.1NG020200 ID=Pavir.1NG020200.1.v3.1 annot-version=v3.1	Panvi_seq69415		-	Y (0.751 | 1-70)	C	1	V5_BLAST_0.9SELF0.4OUT-REDO4-Cluster_102951	V5_UCLUSTfixed_0.90-Cluster_31949	-	-	-	-
pacid=35848185 transcript=Pavir.1NG021600.1 locus=Pavir.1NG021600 ID=Pavir.1NG021600.1.v3.1 annot-version=v3.1	Panvi_seq63815		-	Y (0.996 | 1-51)	C	1	V5_BLAST_0.9SELF0.4OUT-REDO4-Cluster_165788	V5_UCLUSTfixed_0.90-Cluster_85166	-	-	-	-
pacid=35848186 transcript=Pavir.1NG021600.2 locus=Pavir.1NG021600 ID=Pavir.1NG021600.2.v3.1 annot-version=v3.1	Panvi_seq63816		-	Y (0.996 | 1-51)	C	1	V5_BLAST_0.9SELF0.4OUT-REDO4-Cluster_165788	V5_UCLUSTfixed_0.90-Cluster_85166	-	-	-	-
pacid=35853551 transcript=Pavir.1NG022100.1 locus=Pavir.1NG022100 ID=Pavir.1NG022100.1.v3.1 annot-version=v3.1	Panvi_seq69181		-	Y (0.759 | 1-54)	C	1	V5_BLAST_0.9SELF0.4OUT-REDO4-Cluster_102944	V5_UCLUSTfixed_0.90-Cluster_67348	-	-	-	-
pacid=35853153 transcript=Pavir.1NG023500.1 locus=Pavir.1NG023500 ID=Pavir.1NG023500.1.v3.1 annot-version=v3.1	Panvi_seq68783		-	Y (0.992 | 1-26)	C	1	V5_BLAST_0.9SELF0.4OUT-REDO4-Cluster_163101	V5_UCLUSTfixed_0.90-Cluster_96529	-	-	-	-
pacid=35851792 transcript=Pavir.1NG029100.1 locus=Pavir.1NG029100 ID=Pavir.1NG029100.1.v3.1 annot-version=v3.1	Panvi_seq67422		-	Y (0.882 | 1-52)	C	1	V5_BLAST_0.9SELF0.4OUT-REDO4-Cluster_102880	V5_UCLUSTfixed_0.90-Cluster_31936	-	-	-	-
pacid=35854595 transcript=Pavir.1NG029900.1 locus=Pavir.1NG029900 ID=Pavir.1NG029900.1.v3.1 annot-version=v3.1	Panvi_seq70225	P:GO:0006412; C:GO:0005840; C:GO:0005622; F:GO:0003735	F:GO:0005198;C:GO:0005840;P:GO:0006412	Y (0.979 | 1-42)	C	1	V5_BLAST_0.9SELF0.4OUT-REDO4-Cluster_166202	V5_UCLUSTfixed_0.90-Cluster_85358	-	-	-	-
pacid=35848530 transcript=Pavir.1NG030700.1 locus=Pavir.1NG030700 ID=Pavir.1NG030700.1.v3.1 annot-version=v3.1	Panvi_seq64160		-	Y (0.74 | 1-72)	C	1	V5_BLAST_0.9SELF0.4OUT-REDO4-Cluster_168034	V5_UCLUSTfixed_0.90-Cluster_101050	-	-	-	-
pacid=35850183 transcript=Pavir.1NG032900.1 locus=Pavir.1NG032900 ID=Pavir.1NG032900.1.v3.1 annot-version=v3.1	Panvi_seq65813		-	Y (1.0 | 1-31)	C	1	V5_BLAST_0.9SELF0.4OUT-REDO4-Cluster_164420	V5_UCLUSTfixed_0.90-Cluster_97906	-	-	-	-
pacid=35848204 transcript=Pavir.1NG033000.1 locus=Pavir.1NG033000 ID=Pavir.1NG033000.1.v3.1 annot-version=v3.1	Panvi_seq63834	F:GO:0008168	F:GO:0016740	Y (0.998 | 1-49)	C	1	V5_BLAST_0.9SELF0.4OUT-REDO4-Cluster_163659	V5_UCLUSTfixed_0.90-Cluster_97113	-	-	-	-
pacid=35850330 transcript=Pavir.1NG033300.1 locus=Pavir.1NG033300 ID=Pavir.1NG033300.1.v3.1 annot-version=v3.1	Panvi_seq65960		-	Y (0.888 | 1-72)	C	1	V5_BLAST_0.9SELF0.4OUT-REDO4-Cluster_102828	V5_UCLUSTfixed_0.90-Cluster_68880	-	-	-	-
pacid=35854686 transcript=Pavir.1NG033900.1 locus=Pavir.1NG033900 ID=Pavir.1NG033900.1.v3.1 annot-version=v3.1	Panvi_seq70316	P:GO:0006468; F:GO:0004672	P:GO:0006464;F:GO:0016301	Y (0.997 | 1-24)	C	1	V5_BLAST_0.9SELF0.4OUT-REDO4-Cluster_166470	V5_UCLUSTfixed_0.90-Cluster_99763	-	-	UniqueCluster_1761	X
pacid=35852543 transcript=Pavir.1NG034400.1 locus=Pavir.1NG034400 ID=Pavir.1NG034400.1.v3.1 annot-version=v3.1	Panvi_seq68173	P:GO:0055114; F:GO:0016491	F:GO:0003824;P:GO:0008152;P:GO:0044710	Y (0.952 | 1-57)	C	1	V5_BLAST_0.9SELF0.4OUT-REDO4-Cluster_169868	V5_UCLUSTfixed_0.90-Cluster_96374	-	-	-	-
pacid=35850379 transcript=Pavir.1NG034800.1 locus=Pavir.1NG034800 ID=Pavir.1NG034800.1.v3.1 annot-version=v3.1	Panvi_seq66009		-	Y (0.917 | 1-47)	C	1	V5_BLAST_0.9SELF0.4OUT-REDO4-Cluster_163732	V5_UCLUSTfixed_0.90-Cluster_85265	-	-	-	-
pacid=35854575 transcript=Pavir.1NG035500.1 locus=Pavir.1NG035500 ID=Pavir.1NG035500.1.v3.1 annot-version=v3.1	Panvi_seq70205		-	Y (0.977 | 1-61)	C	1	V5_BLAST_0.9SELF0.4OUT-REDO4-Cluster_170059	V5_UCLUSTfixed_0.90-Cluster_102732	-	-	-	-
pacid=35850731 transcript=Pavir.1NG035800.1 locus=Pavir.1NG035800 ID=Pavir.1NG035800.1.v3.1 annot-version=v3.1	Panvi_seq66361	F:GO:0019901; P:GO:0006355; P:GO:0000079	F:GO:0005515;P:GO:0006464;P:GO:0009058;P:GO:0006139;P:GO:0007049	Y (0.988 | 1-52)	C	1	V5_BLAST_0.9SELF0.4OUT-REDO4-Cluster_102839	V5_UCLUSTfixed_0.90-Cluster_86477	-	-	-	-
pacid=35847873 transcript=Pavir.1NG036700.1 locus=Pavir.1NG036700 ID=Pavir.1NG036700.1.v3.1 annot-version=v3.1	Panvi_seq63503		-	Y (0.958 | 1-22)	C	1	V5_BLAST_0.9SELF0.4OUT-REDO4-Cluster_170207	V5_UCLUSTfixed_0.90-Cluster_85320	-	-	-	-
pacid=35848225 transcript=Pavir.1NG037400.1 locus=Pavir.1NG037400 ID=Pavir.1NG037400.1.v3.1 annot-version=v3.1	Panvi_seq63855		-	Y (0.999 | 1-21)	C	1	V5_BLAST_0.9SELF0.4OUT-REDO4-Cluster_168543	V5_UCLUSTfixed_0.90-Cluster_97936	-	-	-	-
pacid=35851225 transcript=Pavir.1NG039100.1 locus=Pavir.1NG039100 ID=Pavir.1NG039100.1.v3.1 annot-version=v3.1	Panvi_seq66855		-	Y (0.952 | 1-80)	C	1	V5_BLAST_0.9SELF0.4OUT-REDO4-Cluster_165361	V5_UCLUSTfixed_0.90-Cluster_82143	-	-	-	-
pacid=35850543 transcript=Pavir.1NG040400.1 locus=Pavir.1NG040400 ID=Pavir.1NG040400.1.v3.1 annot-version=v3.1	Panvi_seq66173	P:GO:0009165; F:GO:0004749; F:GO:0000287	P:GO:0009058;P:GO:0044711;F:GO:0016740;F:GO:0005488;P:GO:0006139	Y (1.0 | 1-41)	C	1	V5_BLAST_0.9SELF0.4OUT-REDO4-Cluster_170980	V5_UCLUSTfixed_0.90-Cluster_96961	-	-	-	-
pacid=35851830 transcript=Pavir.1NG040600.1 locus=Pavir.1NG040600 ID=Pavir.1NG040600.1.v3.1 annot-version=v3.1	Panvi_seq67460		-	Y (0.955 | 1-50)	C	1	V5_BLAST_0.9SELF0.4OUT-REDO4-Cluster_162996	V5_UCLUSTfixed_0.90-Cluster_96428	-	-	-	-
pacid=35851831 transcript=Pavir.1NG040600.2 locus=Pavir.1NG040600 ID=Pavir.1NG040600.2.v3.1 annot-version=v3.1	Panvi_seq67461		-	Y (0.955 | 1-50)	C	1	V5_BLAST_0.9SELF0.4OUT-REDO4-Cluster_162996	V5_UCLUSTfixed_0.90-Cluster_96428	-	-	-	-
pacid=35848055 transcript=Pavir.1NG041100.1 locus=Pavir.1NG041100 ID=Pavir.1NG041100.1.v3.1 annot-version=v3.1	Panvi_seq63685		-	Y (0.919 | 1-46)	C	1	V5_BLAST_0.9SELF0.4OUT-REDO4-Cluster_159452	V5_UCLUSTfixed_0.90-Cluster_76150	-	-	-	-
pacid=35854510 transcript=Pavir.1NG041500.1 locus=Pavir.1NG041500 ID=Pavir.1NG041500.1.v3.1 annot-version=v3.1	Panvi_seq70140		-	Y (1.0 | 1-21)	C	1	V5_BLAST_0.9SELF0.4OUT-REDO4-Cluster_164444	V5_UCLUSTfixed_0.90-Cluster_97926	-	-	-	-
pacid=35854207 transcript=Pavir.1NG042100.1 locus=Pavir.1NG042100 ID=Pavir.1NG042100.1.v3.1 annot-version=v3.1	Panvi_seq69837		-	Y (0.725 | 1-42)	C	1	V5_BLAST_0.9SELF0.4OUT-REDO4-Cluster_152538	V5_UCLUSTfixed_0.90-Cluster_89002	-	-	-	-
pacid=35852169 transcript=Pavir.1NG042600.1 locus=Pavir.1NG042600 ID=Pavir.1NG042600.1.v3.1 annot-version=v3.1	Panvi_seq67799	P:GO:0008152	P:GO:0008152	Y (0.985 | 1-70)	C	1	V5_BLAST_0.9SELF0.4OUT-REDO4-Cluster_164592	V5_UCLUSTfixed_0.90-Cluster_101966	-	-	-	-
pacid=35852136 transcript=Pavir.1NG042800.1 locus=Pavir.1NG042800 ID=Pavir.1NG042800.1.v3.1 annot-version=v3.1	Panvi_seq67766		-	Y (0.995 | 1-42)	C	1	V5_BLAST_0.9SELF0.4OUT-REDO4-Cluster_163075	V5_UCLUSTfixed_0.90-Cluster_85310	-	-	-	-
pacid=35849652 transcript=Pavir.1NG042900.1 locus=Pavir.1NG042900 ID=Pavir.1NG042900.1.v3.1 annot-version=v3.1	Panvi_seq65282		-	Y (0.969 | 1-57)	C	1	V5_BLAST_0.9SELF0.4OUT-REDO4-Cluster_158375	V5_UCLUSTfixed_0.90-Cluster_102335	-	-	UniqueCluster_2426	X
pacid=35849653 transcript=Pavir.1NG042900.2 locus=Pavir.1NG042900 ID=Pavir.1NG042900.2.v3.1 annot-version=v3.1	Panvi_seq65283		-	Y (0.969 | 1-57)	C	1	V5_BLAST_0.9SELF0.4OUT-REDO4-Cluster_102804	V5_UCLUSTfixed_0.90-Cluster_102335	-	-	UniqueCluster_2426	X
pacid=35850341 transcript=Pavir.1NG045400.1 locus=Pavir.1NG045400 ID=Pavir.1NG045400.1.v3.1 annot-version=v3.1	Panvi_seq65971	P:GO:0009611; F:GO:0004867	F:GO:0030234;P:GO:0006950	Y (0.894 | 1-23)	C	1	V5_BLAST_0.9SELF0.4OUT-REDO4-Cluster_169578	V5_UCLUSTfixed_0.90-Cluster_82507	-	UniqueCluster_15	-	X
pacid=35850332 transcript=Pavir.1NG045900.1 locus=Pavir.1NG045900 ID=Pavir.1NG045900.1.v3.1 annot-version=v3.1	Panvi_seq65962		-	Y (0.96 | 1-24)	C	1	V5_BLAST_0.9SELF0.4OUT-REDO4-Cluster_165361	V5_UCLUSTfixed_0.90-Cluster_82143	-	-	-	-
pacid=35851868 transcript=Pavir.1NG047000.1 locus=Pavir.1NG047000 ID=Pavir.1NG047000.1.v3.1 annot-version=v3.1	Panvi_seq67498		-	Y (0.995 | 1-45)	C	1	V5_BLAST_0.9SELF0.4OUT-REDO4-Cluster_163014	V5_UCLUSTfixed_0.90-Cluster_96447	-	-	-	-
pacid=35853673 transcript=Pavir.1NG047100.1 locus=Pavir.1NG047100 ID=Pavir.1NG047100.1.v3.1 annot-version=v3.1	Panvi_seq69303		-	Y (0.997 | 1-30)	C	1	V5_BLAST_0.9SELF0.4OUT-REDO4-Cluster_165915	V5_UCLUSTfixed_0.90-Cluster_99242	-	-	-	-
pacid=35853674 transcript=Pavir.1NG047100.2 locus=Pavir.1NG047100 ID=Pavir.1NG047100.2.v3.1 annot-version=v3.1	Panvi_seq69304		-	Y (0.997 | 1-30)	C	1	V5_BLAST_0.9SELF0.4OUT-REDO4-Cluster_103568	V5_UCLUSTfixed_0.90-Cluster_99242	-	-	-	-
pacid=35855358 transcript=Pavir.1NG047300.1 locus=Pavir.1NG047300 ID=Pavir.1NG047300.1.v3.1 annot-version=v3.1	Panvi_seq70988	P:GO:0055085; C:GO:0016020; F:GO:0015297; F:GO:0015238; P:GO:0006855	C:GO:0016020;P:GO:0006810;P:GO:0044765;F:GO:0005215	Y (0.998 | 1-39)	C	1	V5_BLAST_0.9SELF0.4OUT-REDO4-Cluster_163549	V5_UCLUSTfixed_0.90-Cluster_96991	-	-	-	-
pacid=35855360 transcript=Pavir.1NG047300.2 locus=Pavir.1NG047300 ID=Pavir.1NG047300.2.v3.1 annot-version=v3.1	Panvi_seq70990	P:GO:0055085; C:GO:0016020; F:GO:0015297; F:GO:0015238; P:GO:0006855	C:GO:0016020;P:GO:0006810;P:GO:0044765;F:GO:0005215	Y (0.998 | 1-39)	C	1	V5_BLAST_0.9SELF0.4OUT-REDO4-Cluster_163549	V5_UCLUSTfixed_0.90-Cluster_96991	-	-	-	-
pacid=35851589 transcript=Pavir.1NG047800.1 locus=Pavir.1NG047800 ID=Pavir.1NG047800.1.v3.1 annot-version=v3.1	Panvi_seq67219	F:GO:0016829; F:GO:0010333; P:GO:0008152; F:GO:0000287	F:GO:0003824;P:GO:0008152;F:GO:0005488	Y (0.997 | 1-48)	C	1	V5_BLAST_0.9SELF0.4OUT-REDO4-Cluster_169789	V5_UCLUSTfixed_0.90-Cluster_103317	-	-	-	-
pacid=35851591 transcript=Pavir.1NG047800.2 locus=Pavir.1NG047800 ID=Pavir.1NG047800.2.v3.1 annot-version=v3.1	Panvi_seq67221	F:GO:0016829; F:GO:0010333; P:GO:0008152; F:GO:0000287	F:GO:0003824;P:GO:0008152;F:GO:0005488	Y (0.997 | 1-48)	C	1	V5_BLAST_0.9SELF0.4OUT-REDO4-Cluster_169789	V5_UCLUSTfixed_0.90-Cluster_103317	-	-	-	-
pacid=35851594 transcript=Pavir.1NG047800.3 locus=Pavir.1NG047800 ID=Pavir.1NG047800.3.v3.1 annot-version=v3.1	Panvi_seq67224	F:GO:0016829; F:GO:0010333; P:GO:0008152; F:GO:0000287	F:GO:0003824;P:GO:0008152;F:GO:0005488	Y (0.997 | 1-48)	C	1	V5_BLAST_0.9SELF0.4OUT-REDO4-Cluster_169789	V5_UCLUSTfixed_0.90-Cluster_103317	-	-	-	-
pacid=35851590 transcript=Pavir.1NG047800.4 locus=Pavir.1NG047800 ID=Pavir.1NG047800.4.v3.1 annot-version=v3.1	Panvi_seq67220	F:GO:0016829; F:GO:0010333; P:GO:0008152; F:GO:0000287	F:GO:0003824;P:GO:0008152;F:GO:0005488	Y (0.997 | 1-48)	C	1	V5_BLAST_0.9SELF0.4OUT-REDO4-Cluster_169789	V5_UCLUSTfixed_0.90-Cluster_103317	-	-	-	-
pacid=35851593 transcript=Pavir.1NG047800.6 locus=Pavir.1NG047800 ID=Pavir.1NG047800.6.v3.1 annot-version=v3.1	Panvi_seq67223	F:GO:0016829; F:GO:0010333; P:GO:0008152; F:GO:0000287	F:GO:0003824;P:GO:0008152;F:GO:0005488	Y (0.997 | 1-48)	C	1	V5_BLAST_0.9SELF0.4OUT-REDO4-Cluster_169789	V5_UCLUSTfixed_0.90-Cluster_103317	-	-	-	-
pacid=35849254 transcript=Pavir.1NG048300.1 locus=Pavir.1NG048300 ID=Pavir.1NG048300.1.v3.1 annot-version=v3.1	Panvi_seq64884	F:GO:0016829; F:GO:0010333; P:GO:0008152; F:GO:0000287	F:GO:0003824;P:GO:0008152;F:GO:0005488	Y (0.998 | 1-21)	C	1	V5_BLAST_0.9SELF0.4OUT-REDO4-Cluster_169789	V5_UCLUSTfixed_0.90-Cluster_103317	-	-	-	-
pacid=35849257 transcript=Pavir.1NG048300.2 locus=Pavir.1NG048300 ID=Pavir.1NG048300.2.v3.1 annot-version=v3.1	Panvi_seq64887	F:GO:0016829; F:GO:0010333; P:GO:0008152; F:GO:0000287	F:GO:0003824;P:GO:0008152;F:GO:0005488	Y (0.998 | 1-21)	C	1	V5_BLAST_0.9SELF0.4OUT-REDO4-Cluster_169789	V5_UCLUSTfixed_0.90-Cluster_103317	-	-	-	-
pacid=35849258 transcript=Pavir.1NG048300.3 locus=Pavir.1NG048300 ID=Pavir.1NG048300.3.v3.1 annot-version=v3.1	Panvi_seq64888	F:GO:0016829; F:GO:0010333; P:GO:0008152; F:GO:0000287	F:GO:0003824;P:GO:0008152;F:GO:0005488	Y (0.998 | 1-21)	C	1	V5_BLAST_0.9SELF0.4OUT-REDO4-Cluster_169789	V5_UCLUSTfixed_0.90-Cluster_103317	-	-	-	-
pacid=35849255 transcript=Pavir.1NG048300.4 locus=Pavir.1NG048300 ID=Pavir.1NG048300.4.v3.1 annot-version=v3.1	Panvi_seq64885	F:GO:0016829; F:GO:0010333; P:GO:0008152; F:GO:0000287	F:GO:0003824;P:GO:0008152;F:GO:0005488	Y (0.998 | 1-21)	C	1	V5_BLAST_0.9SELF0.4OUT-REDO4-Cluster_169789	V5_UCLUSTfixed_0.90-Cluster_103317	-	-	-	-
pacid=35849256 transcript=Pavir.1NG048300.5 locus=Pavir.1NG048300 ID=Pavir.1NG048300.5.v3.1 annot-version=v3.1	Panvi_seq64886	F:GO:0016829; F:GO:0010333; P:GO:0008152; F:GO:0000287	F:GO:0003824;P:GO:0008152;F:GO:0005488	Y (0.998 | 1-21)	C	1	V5_BLAST_0.9SELF0.4OUT-REDO4-Cluster_169789	V5_UCLUSTfixed_0.90-Cluster_103317	-	-	-	-
pacid=35854982 transcript=Pavir.1NG048500.1 locus=Pavir.1NG048500 ID=Pavir.1NG048500.1.v3.1 annot-version=v3.1	Panvi_seq70612		-	Y (0.996 | 1-51)	C	1	V5_BLAST_0.9SELF0.4OUT-REDO4-Cluster_102981	V5_UCLUSTfixed_0.90-Cluster_31956	-	-	-	-
pacid=35849643 transcript=Pavir.1NG049300.1 locus=Pavir.1NG049300 ID=Pavir.1NG049300.1.v3.1 annot-version=v3.1	Panvi_seq65273	P:GO:0043039; F:GO:0016876; F:GO:0005524	F:GO:0000166;F:GO:0003824;P:GO:0006139	Y (0.927 | 1-62)	C	1	V5_BLAST_0.9SELF0.4OUT-REDO4-Cluster_168641	V5_UCLUSTfixed_0.90-Cluster_97012	-	-	-	-
pacid=35854500 transcript=Pavir.1NG049400.1 locus=Pavir.1NG049400 ID=Pavir.1NG049400.1.v3.1 annot-version=v3.1	Panvi_seq70130	P:GO:0055114; P:GO:0009396; F:GO:0004488; F:GO:0003824	F:GO:0003824;P:GO:0009058;P:GO:0044763;P:GO:0044711;P:GO:0009987	Y (0.996 | 1-34)	C	1	V5_BLAST_0.9SELF0.4OUT-REDO4-Cluster_169464	V5_UCLUSTfixed_0.90-Cluster_101246	-	-	-	-
pacid=35851704 transcript=Pavir.1NG049900.1 locus=Pavir.1NG049900 ID=Pavir.1NG049900.1.v3.1 annot-version=v3.1	Panvi_seq67334	P:GO:0005992; F:GO:0003824	P:GO:0005975;F:GO:0003824;P:GO:0009058;P:GO:0044763;P:GO:0044711;P:GO:0009987;P:GO:0044723	Y (0.843 | 1-42)	C	1	V5_BLAST_0.9SELF0.4OUT-REDO4-Cluster_167193	V5_UCLUSTfixed_0.90-Cluster_85249	-	-	-	-
pacid=35854273 transcript=Pavir.1NG050400.1 locus=Pavir.1NG050400 ID=Pavir.1NG050400.1.v3.1 annot-version=v3.1	Panvi_seq69903		-	Y (0.89 | 1-61)	C	1	V5_BLAST_0.9SELF0.4OUT-REDO4-Cluster_103063	V5_UCLUSTfixed_0.90-Cluster_31951	-	-	-	-
pacid=35852664 transcript=Pavir.1NG050700.1 locus=Pavir.1NG050700 ID=Pavir.1NG050700.1.v3.1 annot-version=v3.1	Panvi_seq68294		-	Y (0.905 | 1-42)	C	1	V5_BLAST_0.9SELF0.4OUT-REDO4-Cluster_102906	V5_UCLUSTfixed_0.90-Cluster_66426	-	-	-	-
pacid=35853277 transcript=Pavir.1NG051200.1 locus=Pavir.1NG051200 ID=Pavir.1NG051200.1.v3.1 annot-version=v3.1	Panvi_seq68907		-	Y (0.993 | 1-49)	C	1	V5_BLAST_0.9SELF0.4OUT-REDO4-Cluster_150294	V5_UCLUSTfixed_0.90-Cluster_85295	-	-	-	-
pacid=35852347 transcript=Pavir.1NG051800.1 locus=Pavir.1NG051800 ID=Pavir.1NG051800.1.v3.1 annot-version=v3.1	Panvi_seq67977		-	Y (0.973 | 1-39)	C	1	V5_BLAST_0.9SELF0.4OUT-REDO4-Cluster_162227	V5_UCLUSTfixed_0.90-Cluster_95692	-	-	-	-
pacid=35849869 transcript=Pavir.1NG053900.1 locus=Pavir.1NG053900 ID=Pavir.1NG053900.1.v3.1 annot-version=v3.1	Panvi_seq65499		-	Y (0.999 | 1-51)	C	1	V5_BLAST_0.9SELF0.4OUT-REDO4-Cluster_164399	V5_UCLUSTfixed_0.90-Cluster_97884	-	-	-	-
pacid=35851999 transcript=Pavir.1NG054300.1 locus=Pavir.1NG054300 ID=Pavir.1NG054300.1.v3.1 annot-version=v3.1	Panvi_seq67629		-	Y (0.948 | 1-82)	C	1	V5_BLAST_0.9SELF0.4OUT-REDO4-Cluster_102885	V5_UCLUSTfixed_0.90-Cluster_68077	-	-	-	-
pacid=35851519 transcript=Pavir.1NG054800.1 locus=Pavir.1NG054800 ID=Pavir.1NG054800.1.v3.1 annot-version=v3.1	Panvi_seq67149	F:GO:0005515	F:GO:0005515	Y (0.782 | 1-48)	C	1	V5_BLAST_0.9SELF0.4OUT-REDO4-Cluster_163206	V5_UCLUSTfixed_0.90-Cluster_96633	-	-	-	-
pacid=35851496 transcript=Pavir.1NG056200.1 locus=Pavir.1NG056200 ID=Pavir.1NG056200.1.v3.1 annot-version=v3.1	Panvi_seq67126	P:GO:0055114; F:GO:0016491; F:GO:0016209	F:GO:0003824;P:GO:0008152;P:GO:0044710	Y (0.999 | 1-36)	C	1	V5_BLAST_0.9SELF0.4OUT-REDO4-Cluster_169908	V5_UCLUSTfixed_0.90-Cluster_97760	-	-	-	-
pacid=35849335 transcript=Pavir.1NG060000.1 locus=Pavir.1NG060000 ID=Pavir.1NG060000.1.v3.1 annot-version=v3.1	Panvi_seq64965		-	Y (0.988 | 1-27)	C	1	V5_BLAST_0.9SELF0.4OUT-REDO4-Cluster_150309	V5_UCLUSTfixed_0.90-Cluster_85321	-	-	-	-
pacid=35850667 transcript=Pavir.1NG063700.1 locus=Pavir.1NG063700 ID=Pavir.1NG063700.1.v3.1 annot-version=v3.1	Panvi_seq66297		-	Y (0.997 | 1-41)	C	1	V5_BLAST_0.9SELF0.4OUT-REDO4-Cluster_102836	V5_UCLUSTfixed_0.90-Cluster_66041	-	-	-	-
pacid=35847904 transcript=Pavir.1NG063800.1 locus=Pavir.1NG063800 ID=Pavir.1NG063800.1.v3.1 annot-version=v3.1	Panvi_seq63534	P:GO:0006457	P:GO:0009987	Y (0.949 | 1-38)	C	1	V5_BLAST_0.9SELF0.4OUT-REDO4-Cluster_162362	V5_UCLUSTfixed_0.90-Cluster_95771	-	-	-	-
pacid=35847905 transcript=Pavir.1NG063800.2 locus=Pavir.1NG063800 ID=Pavir.1NG063800.2.v3.1 annot-version=v3.1	Panvi_seq63535	P:GO:0006457	P:GO:0009987	Y (0.949 | 1-38)	C	1	V5_BLAST_0.9SELF0.4OUT-REDO4-Cluster_162362	V5_UCLUSTfixed_0.90-Cluster_95771	-	-	-	-
pacid=35847908 transcript=Pavir.1NG063800.3 locus=Pavir.1NG063800 ID=Pavir.1NG063800.3.v3.1 annot-version=v3.1	Panvi_seq63538	P:GO:0006457	P:GO:0009987	Y (0.949 | 1-38)	C	1	V5_BLAST_0.9SELF0.4OUT-REDO4-Cluster_162362	V5_UCLUSTfixed_0.90-Cluster_95771	-	-	-	-
pacid=35847906 transcript=Pavir.1NG063800.4 locus=Pavir.1NG063800 ID=Pavir.1NG063800.4.v3.1 annot-version=v3.1	Panvi_seq63536	P:GO:0006457	P:GO:0009987	Y (0.949 | 1-38)	C	1	V5_BLAST_0.9SELF0.4OUT-REDO4-Cluster_162362	V5_UCLUSTfixed_0.90-Cluster_95771	-	-	-	-
pacid=35847907 transcript=Pavir.1NG063800.5 locus=Pavir.1NG063800 ID=Pavir.1NG063800.5.v3.1 annot-version=v3.1	Panvi_seq63537	P:GO:0006457	P:GO:0009987	Y (0.949 | 1-38)	C	1	V5_BLAST_0.9SELF0.4OUT-REDO4-Cluster_103721	V5_UCLUSTfixed_0.90-Cluster_95771	-	-	-	-
pacid=35853417 transcript=Pavir.1NG064000.1 locus=Pavir.1NG064000 ID=Pavir.1NG064000.1.v3.1 annot-version=v3.1	Panvi_seq69047	P:GO:0033014; F:GO:0004418	P:GO:0009058;F:GO:0016740;P:GO:0009987	Y (1.0 | 1-31)	C	1	V5_BLAST_0.9SELF0.4OUT-REDO4-Cluster_164521	V5_UCLUSTfixed_0.90-Cluster_97999	-	-	-	-
pacid=35848752 transcript=Pavir.1NG064400.1 locus=Pavir.1NG064400 ID=Pavir.1NG064400.1.v3.1 annot-version=v3.1	Panvi_seq64382		-	Y (1.0 | 1-41)	C	1	V5_BLAST_0.9SELF0.4OUT-REDO4-Cluster_165089	V5_UCLUSTfixed_0.90-Cluster_96892	-	-	-	-
pacid=35848753 transcript=Pavir.1NG064400.2 locus=Pavir.1NG064400 ID=Pavir.1NG064400.2.v3.1 annot-version=v3.1	Panvi_seq64383		-	Y (1.0 | 1-41)	C	1	V5_BLAST_0.9SELF0.4OUT-REDO4-Cluster_165089	V5_UCLUSTfixed_0.90-Cluster_96892	-	-	-	-
pacid=35848754 transcript=Pavir.1NG064400.3 locus=Pavir.1NG064400 ID=Pavir.1NG064400.3.v3.1 annot-version=v3.1	Panvi_seq64384		-	Y (1.0 | 1-41)	C	1	V5_BLAST_0.9SELF0.4OUT-REDO4-Cluster_165089	V5_UCLUSTfixed_0.90-Cluster_96892	-	-	-	-
pacid=35848755 transcript=Pavir.1NG064400.4 locus=Pavir.1NG064400 ID=Pavir.1NG064400.4.v3.1 annot-version=v3.1	Panvi_seq64385		-	Y (1.0 | 1-41)	C	1	V5_BLAST_0.9SELF0.4OUT-REDO4-Cluster_165089	V5_UCLUSTfixed_0.90-Cluster_96892	-	-	-	-
pacid=35848756 transcript=Pavir.1NG064400.5 locus=Pavir.1NG064400 ID=Pavir.1NG064400.5.v3.1 annot-version=v3.1	Panvi_seq64386		-	Y (1.0 | 1-41)	C	1	V5_BLAST_0.9SELF0.4OUT-REDO4-Cluster_165089	V5_UCLUSTfixed_0.90-Cluster_96892	-	-	-	-
pacid=35848757 transcript=Pavir.1NG064400.6 locus=Pavir.1NG064400 ID=Pavir.1NG064400.6.v3.1 annot-version=v3.1	Panvi_seq64387		-	Y (1.0 | 1-41)	C	1	V5_BLAST_0.9SELF0.4OUT-REDO4-Cluster_165089	V5_UCLUSTfixed_0.90-Cluster_96892	-	-	-	-
pacid=35853236 transcript=Pavir.1NG064800.1 locus=Pavir.1NG064800 ID=Pavir.1NG064800.1.v3.1 annot-version=v3.1	Panvi_seq68866	P:GO:0046854	P:GO:0006629;P:GO:0044763;P:GO:0009987	Y (0.998 | 1-47)	C	1	V5_BLAST_0.9SELF0.4OUT-REDO4-Cluster_162363	V5_UCLUSTfixed_0.90-Cluster_95772	-	-	-	-
pacid=35849014 transcript=Pavir.1NG064900.1 locus=Pavir.1NG064900 ID=Pavir.1NG064900.1.v3.1 annot-version=v3.1	Panvi_seq64644		-	Y (0.895 | 1-92)	C	1	V5_BLAST_0.9SELF0.4OUT-REDO4-Cluster_164563	V5_UCLUSTfixed_0.90-Cluster_98041	-	-	-	-
pacid=35848828 transcript=Pavir.1NG065800.1 locus=Pavir.1NG065800 ID=Pavir.1NG065800.1.v3.1 annot-version=v3.1	Panvi_seq64458		-	Y (0.891 | 1-69)	C	1	V5_BLAST_0.9SELF0.4OUT-REDO4-Cluster_102778	V5_UCLUSTfixed_0.90-Cluster_85278	-	-	-	-
pacid=35850914 transcript=Pavir.1NG066000.2 locus=Pavir.1NG066000 ID=Pavir.1NG066000.2.v3.1 annot-version=v3.1	Panvi_seq66544	P:GO:0055114; F:GO:0016620	F:GO:0003824;P:GO:0008152;P:GO:0044710	Y (0.992 | 1-33)	C	1	V5_BLAST_0.9SELF0.4OUT-REDO4-Cluster_165166	V5_UCLUSTfixed_0.90-Cluster_102972	-	-	-	-
pacid=35853473 transcript=Pavir.1NG066700.1 locus=Pavir.1NG066700 ID=Pavir.1NG066700.1.v3.1 annot-version=v3.1	Panvi_seq69103		-	Y (0.994 | 1-31)	C	1	V5_BLAST_0.9SELF0.4OUT-REDO4-Cluster_102939	V5_UCLUSTfixed_0.90-Cluster_90019	-	UniqueCluster_1094	-	X
pacid=35851312 transcript=Pavir.1NG067100.1 locus=Pavir.1NG067100 ID=Pavir.1NG067100.1.v3.1 annot-version=v3.1	Panvi_seq66942		-	Y (0.985 | 1-40)	C	1	V5_BLAST_0.9SELF0.4OUT-REDO4-Cluster_102863	V5_UCLUSTfixed_0.90-Cluster_65050	-	-	-	-
pacid=35853163 transcript=Pavir.1NG067300.1 locus=Pavir.1NG067300 ID=Pavir.1NG067300.1.v3.1 annot-version=v3.1	Panvi_seq68793	P:GO:0055114; F:GO:0020037; F:GO:0016705; F:GO:0005506	F:GO:0003824;P:GO:0008152;F:GO:0005488;P:GO:0044710	Y (0.999 | 1-39)	C	1	V5_BLAST_0.9SELF0.4OUT-REDO4-Cluster_163627	V5_UCLUSTfixed_0.90-Cluster_97076	-	-	-	-
pacid=35849453 transcript=Pavir.1NG069200.1 locus=Pavir.1NG069200 ID=Pavir.1NG069200.1.v3.1 annot-version=v3.1	Panvi_seq65083		-	Y (0.978 | 1-52)	C	1	V5_BLAST_0.9SELF0.4OUT-REDO4-Cluster_155048	V5_UCLUSTfixed_0.90-Cluster_85351	-	-	-	-
pacid=35850808 transcript=Pavir.1NG070700.1 locus=Pavir.1NG070700 ID=Pavir.1NG070700.1.v3.1 annot-version=v3.1	Panvi_seq66438		-	Y (0.827 | 1-87)	C	1	V5_BLAST_0.9SELF0.4OUT-REDO4-Cluster_147751	V5_UCLUSTfixed_0.90-Cluster_82477	-	-	UniqueCluster_759	X
pacid=35849702 transcript=Pavir.1NG071700.1 locus=Pavir.1NG071700 ID=Pavir.1NG071700.1.v3.1 annot-version=v3.1	Panvi_seq65332		-	Y (0.908 | 1-41)	C	1	V5_BLAST_0.9SELF0.4OUT-REDO4-Cluster_163137	V5_UCLUSTfixed_0.90-Cluster_85226	-	-	-	-
pacid=35853263 transcript=Pavir.1NG077400.1 locus=Pavir.1NG077400 ID=Pavir.1NG077400.1.v3.1 annot-version=v3.1	Panvi_seq68893		-	Y (0.998 | 1-45)	C	1	V5_BLAST_0.9SELF0.4OUT-REDO4-Cluster_162609	V5_UCLUSTfixed_0.90-Cluster_96028	-	-	-	-
pacid=35852569 transcript=Pavir.1NG079500.1 locus=Pavir.1NG079500 ID=Pavir.1NG079500.1.v3.1 annot-version=v3.1	Panvi_seq68199		-	Y (0.969 | 1-35)	C	1	V5_BLAST_0.9SELF0.4OUT-REDO4-Cluster_102901	V5_UCLUSTfixed_0.90-Cluster_97545	-	-	-	-
pacid=35854610 transcript=Pavir.1NG081100.1 locus=Pavir.1NG081100 ID=Pavir.1NG081100.1.v3.1 annot-version=v3.1	Panvi_seq70240		-	Y (0.968 | 1-42)	C	1	V5_BLAST_0.9SELF0.4OUT-REDO4-Cluster_164385	V5_UCLUSTfixed_0.90-Cluster_76128	-	-	-	-
pacid=35850223 transcript=Pavir.1NG081600.1 locus=Pavir.1NG081600 ID=Pavir.1NG081600.1.v3.1 annot-version=v3.1	Panvi_seq65853	F:GO:0005515	F:GO:0005515	Y (0.982 | 1-51)	C	1	V5_BLAST_0.9SELF0.4OUT-REDO4-Cluster_164380	V5_UCLUSTfixed_0.90-Cluster_97864	-	-	-	-
pacid=35850793 transcript=Pavir.1NG082100.1 locus=Pavir.1NG082100 ID=Pavir.1NG082100.1.v3.1 annot-version=v3.1	Panvi_seq66423		-	Y (1.0 | 1-61)	C	1	V5_BLAST_0.9SELF0.4OUT-REDO4-Cluster_159252	V5_UCLUSTfixed_0.90-Cluster_85339	-	-	-	-
pacid=35851436 transcript=Pavir.1NG083200.1 locus=Pavir.1NG083200 ID=Pavir.1NG083200.1.v3.1 annot-version=v3.1	Panvi_seq67066		-	Y (0.873 | 1-70)	C	1	V5_BLAST_0.9SELF0.4OUT-REDO4-Cluster_164095	V5_UCLUSTfixed_0.90-Cluster_97586	-	-	-	-
pacid=35851437 transcript=Pavir.1NG083200.2 locus=Pavir.1NG083200 ID=Pavir.1NG083200.2.v3.1 annot-version=v3.1	Panvi_seq67067		-	Y (0.873 | 1-70)	C	1	V5_BLAST_0.9SELF0.4OUT-REDO4-Cluster_102867	V5_UCLUSTfixed_0.90-Cluster_97586	-	-	-	-
pacid=35852454 transcript=Pavir.1NG083500.1 locus=Pavir.1NG083500 ID=Pavir.1NG083500.1.v3.1 annot-version=v3.1	Panvi_seq68084		-	Y (0.99 | 1-62)	C	1	V5_BLAST_0.9SELF0.4OUT-REDO4-Cluster_163598	V5_UCLUSTfixed_0.90-Cluster_97050	-	-	-	-
pacid=35853491 transcript=Pavir.1NG084900.1 locus=Pavir.1NG084900 ID=Pavir.1NG084900.1.v3.1 annot-version=v3.1	Panvi_seq69121	P:GO:0006412; C:GO:0005840; F:GO:0003735	F:GO:0005198;C:GO:0005840;P:GO:0006412	Y (0.999 | 1-41)	C	1	V5_BLAST_0.9SELF0.4OUT-REDO4-Cluster_162943	V5_UCLUSTfixed_0.90-Cluster_85334	-	-	-	-
pacid=35853771 transcript=Pavir.1NG087800.1 locus=Pavir.1NG087800 ID=Pavir.1NG087800.1.v3.1 annot-version=v3.1	Panvi_seq69401	F:GO:0046872; F:GO:0003723	F:GO:0003723	Y (0.876 | 1-23)	C	1	V5_BLAST_0.9SELF0.4OUT-REDO4-Cluster_164304	V5_UCLUSTfixed_0.90-Cluster_31948	-	-	-	-
pacid=35849537 transcript=Pavir.1NG088400.1 locus=Pavir.1NG088400 ID=Pavir.1NG088400.1.v3.1 annot-version=v3.1	Panvi_seq65167	F:GO:0005515; P:GO:0055114; F:GO:0046872; F:GO:0016702	F:GO:0005515;F:GO:0003824;P:GO:0008152;P:GO:0044710	Y (0.822 | 1-52)	C	1	V5_BLAST_0.9SELF0.4OUT-REDO4-Cluster_164328	V5_UCLUSTfixed_0.90-Cluster_97811	-	-	-	-
pacid=35849538 transcript=Pavir.1NG088400.2 locus=Pavir.1NG088400 ID=Pavir.1NG088400.2.v3.1 annot-version=v3.1	Panvi_seq65168	F:GO:0005515; P:GO:0055114; F:GO:0046872; F:GO:0016702	F:GO:0005515;F:GO:0003824;P:GO:0008152;P:GO:0044710	Y (0.822 | 1-52)	C	1	V5_BLAST_0.9SELF0.4OUT-REDO4-Cluster_164328	V5_UCLUSTfixed_0.90-Cluster_97811	-	-	-	-
pacid=35854736 transcript=Pavir.1NG089900.1 locus=Pavir.1NG089900 ID=Pavir.1NG089900.1.v3.1 annot-version=v3.1	Panvi_seq70366	P:GO:0009072; F:GO:0004334; P:GO:0008152; F:GO:0003824	P:GO:0008152;P:GO:0044763;P:GO:0044710;P:GO:0009987;F:GO:0016787	Y (0.779 | 1-37)	C	1	V5_BLAST_0.9SELF0.4OUT-REDO4-Cluster_161630	V5_UCLUSTfixed_0.90-Cluster_95369	-	-	UniqueCluster_3347	X
pacid=35853219 transcript=Pavir.1NG090200.1 locus=Pavir.1NG090200 ID=Pavir.1NG090200.1.v3.1 annot-version=v3.1	Panvi_seq68849		-	Y (0.918 | 1-90)	C	1	V5_BLAST_0.9SELF0.4OUT-REDO4-Cluster_160987	V5_UCLUSTfixed_0.90-Cluster_94977	-	-	UniqueCluster_2896	X
pacid=35851041 transcript=Pavir.1NG092400.1 locus=Pavir.1NG092400 ID=Pavir.1NG092400.1.v3.1 annot-version=v3.1	Panvi_seq66671		-	Y (0.807 | 1-75)	C	1	V5_BLAST_0.9SELF0.4OUT-REDO4-Cluster_104804	V5_UCLUSTfixed_0.90-Cluster_66359	-	-	-	-
pacid=35848697 transcript=Pavir.1NG094000.1 locus=Pavir.1NG094000 ID=Pavir.1NG094000.1.v3.1 annot-version=v3.1	Panvi_seq64327		-	Y (0.917 | 1-58)	C	1	V5_BLAST_0.9SELF0.4OUT-REDO4-Cluster_102775	V5_UCLUSTfixed_0.90-Cluster_31917	-	-	-	-
pacid=35854162 transcript=Pavir.1NG100200.1 locus=Pavir.1NG100200 ID=Pavir.1NG100200.1.v3.1 annot-version=v3.1	Panvi_seq69792		-	Y (0.989 | 1-41)	C	1	V5_BLAST_0.9SELF0.4OUT-REDO4-Cluster_106656	V5_UCLUSTfixed_0.90-Cluster_94537	-	-	-	-
pacid=35850508 transcript=Pavir.1NG101000.1 locus=Pavir.1NG101000 ID=Pavir.1NG101000.1.v3.1 annot-version=v3.1	Panvi_seq66138	P:GO:0006468; F:GO:0004672; F:GO:0005515	F:GO:0005515;P:GO:0006464;F:GO:0016301	Y (0.996 | 1-24)	C	1	V5_BLAST_0.9SELF0.4OUT-REDO4-Cluster_170555	V5_UCLUSTfixed_0.90-Cluster_90898	-	-	-	-
pacid=35849109 transcript=Pavir.1NG102900.1 locus=Pavir.1NG102900 ID=Pavir.1NG102900.1.v3.1 annot-version=v3.1	Panvi_seq64739	F:GO:0016758; P:GO:0008152	P:GO:0008152;F:GO:0016740	Y (0.925 | 1-62)	C	1	V5_BLAST_0.9SELF0.4OUT-REDO4-Cluster_170370	V5_UCLUSTfixed_0.90-Cluster_31919	-	-	-	-
pacid=35851847 transcript=Pavir.1NG103100.1 locus=Pavir.1NG103100 ID=Pavir.1NG103100.1.v3.1 annot-version=v3.1	Panvi_seq67477		-	Y (0.921 | 1-42)	C	1	V5_BLAST_0.9SELF0.4OUT-REDO4-Cluster_102882	V5_UCLUSTfixed_0.90-Cluster_31937	-	-	-	-
pacid=35851338 transcript=Pavir.1NG104000.1 locus=Pavir.1NG104000 ID=Pavir.1NG104000.1.v3.1 annot-version=v3.1	Panvi_seq66968	F:GO:0016790; P:GO:0006633	P:GO:0006629;P:GO:0009058;P:GO:0044763;P:GO:0044711;P:GO:0009987;F:GO:0016787	Y (0.992 | 1-50)	C	1	V5_BLAST_0.9SELF0.4OUT-REDO4-Cluster_164461	V5_UCLUSTfixed_0.90-Cluster_96005	-	-	-	-
pacid=35852887 transcript=Pavir.1NG107700.1 locus=Pavir.1NG107700 ID=Pavir.1NG107700.1.v3.1 annot-version=v3.1	Panvi_seq68517		-	Y (0.953 | 1-23)	C	1	V5_BLAST_0.9SELF0.4OUT-REDO4-Cluster_102912	V5_UCLUSTfixed_0.90-Cluster_86176	-	-	-	-
pacid=35854845 transcript=Pavir.1NG109400.1 locus=Pavir.1NG109400 ID=Pavir.1NG109400.1.v3.1 annot-version=v3.1	Panvi_seq70475	F:GO:0005515	F:GO:0005515	Y (0.905 | 1-59)	C	1	V5_BLAST_0.9SELF0.4OUT-REDO4-Cluster_159773	V5_UCLUSTfixed_0.90-Cluster_93917	-	-	-	-
pacid=35854943 transcript=Pavir.1NG110700.1 locus=Pavir.1NG110700 ID=Pavir.1NG110700.1.v3.1 annot-version=v3.1	Panvi_seq70573		-	Y (0.929 | 1-52)	C	1	V5_BLAST_0.9SELF0.4OUT-REDO4-Cluster_163126	V5_UCLUSTfixed_0.90-Cluster_96551	-	-	-	-
pacid=35854944 transcript=Pavir.1NG110700.2 locus=Pavir.1NG110700 ID=Pavir.1NG110700.2.v3.1 annot-version=v3.1	Panvi_seq70574		-	Y (0.929 | 1-52)	C	1	V5_BLAST_0.9SELF0.4OUT-REDO4-Cluster_163126	V5_UCLUSTfixed_0.90-Cluster_96551	-	-	-	-
pacid=35854946 transcript=Pavir.1NG110700.3 locus=Pavir.1NG110700 ID=Pavir.1NG110700.3.v3.1 annot-version=v3.1	Panvi_seq70576		-	Y (0.929 | 1-52)	C	1	V5_BLAST_0.9SELF0.4OUT-REDO4-Cluster_163126	V5_UCLUSTfixed_0.90-Cluster_96551	-	-	-	-
pacid=35854947 transcript=Pavir.1NG110700.4 locus=Pavir.1NG110700 ID=Pavir.1NG110700.4.v3.1 annot-version=v3.1	Panvi_seq70577		-	Y (0.929 | 1-52)	C	1	V5_BLAST_0.9SELF0.4OUT-REDO4-Cluster_163126	V5_UCLUSTfixed_0.90-Cluster_96551	-	-	-	-
pacid=35854948 transcript=Pavir.1NG110700.5 locus=Pavir.1NG110700 ID=Pavir.1NG110700.5.v3.1 annot-version=v3.1	Panvi_seq70578		-	Y (0.929 | 1-52)	C	1	V5_BLAST_0.9SELF0.4OUT-REDO4-Cluster_163126	V5_UCLUSTfixed_0.90-Cluster_96551	-	-	-	-
pacid=35854945 transcript=Pavir.1NG110700.6 locus=Pavir.1NG110700 ID=Pavir.1NG110700.6.v3.1 annot-version=v3.1	Panvi_seq70575		-	Y (0.929 | 1-52)	C	1	V5_BLAST_0.9SELF0.4OUT-REDO4-Cluster_163126	V5_UCLUSTfixed_0.90-Cluster_96551	-	-	-	-
pacid=35854434 transcript=Pavir.1NG112700.1 locus=Pavir.1NG112700 ID=Pavir.1NG112700.1.v3.1 annot-version=v3.1	Panvi_seq70064		-	Y (0.783 | 1-34)	C	1	V5_BLAST_0.9SELF0.4OUT-REDO4-Cluster_102963	V5_UCLUSTfixed_0.90-Cluster_65286	-	-	-	-
pacid=35852581 transcript=Pavir.1NG118600.1 locus=Pavir.1NG118600 ID=Pavir.1NG118600.1.v3.1 annot-version=v3.1	Panvi_seq68211	P:GO:0055114; F:GO:0016491	F:GO:0003824;P:GO:0008152;P:GO:0044710	Y (0.999 | 1-41)	C	1	V5_BLAST_0.9SELF0.4OUT-REDO4-Cluster_166175	V5_UCLUSTfixed_0.90-Cluster_65822	-	-	-	-
pacid=35852582 transcript=Pavir.1NG118600.2 locus=Pavir.1NG118600 ID=Pavir.1NG118600.2.v3.1 annot-version=v3.1	Panvi_seq68212	P:GO:0055114; F:GO:0016491	F:GO:0003824;P:GO:0008152;P:GO:0044710	Y (0.999 | 1-41)	C	1	V5_BLAST_0.9SELF0.4OUT-REDO4-Cluster_166175	V5_UCLUSTfixed_0.90-Cluster_65822	-	-	-	-
pacid=35855287 transcript=Pavir.1NG118900.1 locus=Pavir.1NG118900 ID=Pavir.1NG118900.1.v3.1 annot-version=v3.1	Panvi_seq70917	F:GO:0030145; F:GO:0004177	F:GO:0005488;F:GO:0016787	Y (0.979 | 1-42)	C	1	V5_BLAST_0.9SELF0.4OUT-REDO4-Cluster_154884	V5_UCLUSTfixed_0.90-Cluster_90501	-	-	-	-
pacid=35854833 transcript=Pavir.1NG119000.1 locus=Pavir.1NG119000 ID=Pavir.1NG119000.1.v3.1 annot-version=v3.1	Panvi_seq70463		-	Y (0.987 | 1-56)	C	1	V5_BLAST_0.9SELF0.4OUT-REDO4-Cluster_102976	V5_UCLUSTfixed_0.90-Cluster_66143	-	-	-	-
pacid=35854869 transcript=Pavir.1NG121500.1 locus=Pavir.1NG121500 ID=Pavir.1NG121500.1.v3.1 annot-version=v3.1	Panvi_seq70499		-	Y (0.681 | 1-34)	C	1	V5_BLAST_0.9SELF0.4OUT-REDO4-Cluster_166776	V5_UCLUSTfixed_0.90-Cluster_101189	-	-	-	-
pacid=35852647 transcript=Pavir.1NG124000.1 locus=Pavir.1NG124000 ID=Pavir.1NG124000.1.v3.1 annot-version=v3.1	Panvi_seq68277		-	Y (0.688 | 1-78)	C	1	V5_BLAST_0.9SELF0.4OUT-REDO4-Cluster_102904	V5_UCLUSTfixed_0.90-Cluster_65059	-	-	-	-
pacid=35852648 transcript=Pavir.1NG124000.2 locus=Pavir.1NG124000 ID=Pavir.1NG124000.2.v3.1 annot-version=v3.1	Panvi_seq68278		-	Y (0.688 | 1-78)	C	1	V5_BLAST_0.9SELF0.4OUT-REDO4-Cluster_102904	V5_UCLUSTfixed_0.90-Cluster_65059	-	-	-	-
pacid=35852239 transcript=Pavir.1NG124400.1 locus=Pavir.1NG124400 ID=Pavir.1NG124400.1.v3.1 annot-version=v3.1	Panvi_seq67869		-	Y (0.982 | 1-47)	C	1	V5_BLAST_0.9SELF0.4OUT-REDO4-Cluster_164498	V5_UCLUSTfixed_0.90-Cluster_76138	-	-	-	-
pacid=35852240 transcript=Pavir.1NG124400.2 locus=Pavir.1NG124400 ID=Pavir.1NG124400.2.v3.1 annot-version=v3.1	Panvi_seq67870		-	Y (0.982 | 1-47)	C	1	V5_BLAST_0.9SELF0.4OUT-REDO4-Cluster_164498	V5_UCLUSTfixed_0.90-Cluster_76138	-	-	-	-
pacid=35849329 transcript=Pavir.1NG124900.1 locus=Pavir.1NG124900 ID=Pavir.1NG124900.1.v3.1 annot-version=v3.1	Panvi_seq64959		-	Y (0.808 | 1-91)	C	1	V5_BLAST_0.9SELF0.4OUT-REDO4-Cluster_102791	V5_UCLUSTfixed_0.90-Cluster_66856	-	-	-	-
pacid=35848111 transcript=Pavir.1NG126400.1 locus=Pavir.1NG126400 ID=Pavir.1NG126400.1.v3.1 annot-version=v3.1	Panvi_seq63741	F:GO:0005515; P:GO:0016567; F:GO:0004842	F:GO:0005515;P:GO:0006464;F:GO:0016740	Y (0.998 | 1-23)	C	1	V5_BLAST_0.9SELF0.4OUT-REDO4-Cluster_164693	V5_UCLUSTfixed_0.90-Cluster_85325	-	-	-	-
pacid=35851074 transcript=Pavir.1NG126700.1 locus=Pavir.1NG126700 ID=Pavir.1NG126700.1.v3.1 annot-version=v3.1	Panvi_seq66704	F:GO:0050662; F:GO:0003824	F:GO:0003824;F:GO:0005488	Y (0.999 | 1-61)	C	1	V5_BLAST_0.9SELF0.4OUT-REDO4-Cluster_167449	V5_UCLUSTfixed_0.90-Cluster_95918	-	-	-	-
pacid=35851076 transcript=Pavir.1NG126700.2 locus=Pavir.1NG126700 ID=Pavir.1NG126700.2.v3.1 annot-version=v3.1	Panvi_seq66706	F:GO:0050662; F:GO:0003824	F:GO:0003824;F:GO:0005488	Y (0.999 | 1-61)	C	1	V5_BLAST_0.9SELF0.4OUT-REDO4-Cluster_167449	V5_UCLUSTfixed_0.90-Cluster_95918	-	-	-	-
pacid=35851077 transcript=Pavir.1NG126700.3 locus=Pavir.1NG126700 ID=Pavir.1NG126700.3.v3.1 annot-version=v3.1	Panvi_seq66707	F:GO:0050662; F:GO:0003824	F:GO:0003824;F:GO:0005488	Y (0.999 | 1-61)	C	1	V5_BLAST_0.9SELF0.4OUT-REDO4-Cluster_167449	V5_UCLUSTfixed_0.90-Cluster_95918	-	-	-	-
pacid=35851075 transcript=Pavir.1NG126700.4 locus=Pavir.1NG126700 ID=Pavir.1NG126700.4.v3.1 annot-version=v3.1	Panvi_seq66705	F:GO:0050662; F:GO:0003824	F:GO:0003824;F:GO:0005488	Y (0.999 | 1-61)	C	1	V5_BLAST_0.9SELF0.4OUT-REDO4-Cluster_167449	V5_UCLUSTfixed_0.90-Cluster_95918	-	-	-	-
pacid=35853172 transcript=Pavir.1NG130200.1 locus=Pavir.1NG130200 ID=Pavir.1NG130200.1.v3.1 annot-version=v3.1	Panvi_seq68802		-	Y (0.987 | 1-79)	C	1	V5_BLAST_0.9SELF0.4OUT-REDO4-Cluster_102923	V5_UCLUSTfixed_0.90-Cluster_31944	-	-	-	-
pacid=35853031 transcript=Pavir.1NG131400.1 locus=Pavir.1NG131400 ID=Pavir.1NG131400.1.v3.1 annot-version=v3.1	Panvi_seq68661		-	Y (0.968 | 1-62)	C	1	V5_BLAST_0.9SELF0.4OUT-REDO4-Cluster_102917	V5_UCLUSTfixed_0.90-Cluster_101017	-	-	-	-
pacid=35848474 transcript=Pavir.1NG134100.1 locus=Pavir.1NG134100 ID=Pavir.1NG134100.1.v3.1 annot-version=v3.1	Panvi_seq64104	F:GO:0005524; F:GO:0003676	F:GO:0000166;F:GO:0003676	Y (0.939 | 1-40)	C	1	V5_BLAST_0.9SELF0.4OUT-REDO4-Cluster_159427	V5_UCLUSTfixed_0.90-Cluster_93660	-	-	-	-
pacid=35851707 transcript=Pavir.1NG137100.1 locus=Pavir.1NG137100 ID=Pavir.1NG137100.1.v3.1 annot-version=v3.1	Panvi_seq67337		-	Y (0.996 | 1-21)	C	1	V5_BLAST_0.9SELF0.4OUT-REDO4-Cluster_164784	V5_UCLUSTfixed_0.90-Cluster_98250	-	-	-	-
pacid=35851708 transcript=Pavir.1NG137100.2 locus=Pavir.1NG137100 ID=Pavir.1NG137100.2.v3.1 annot-version=v3.1	Panvi_seq67338		-	Y (0.996 | 1-21)	C	1	V5_BLAST_0.9SELF0.4OUT-REDO4-Cluster_164784	V5_UCLUSTfixed_0.90-Cluster_85279	-	-	-	-
pacid=35855325 transcript=Pavir.1NG137300.1 locus=Pavir.1NG137300 ID=Pavir.1NG137300.1.v3.1 annot-version=v3.1	Panvi_seq70955		-	Y (0.852 | 1-79)	C	1	V5_BLAST_0.9SELF0.4OUT-REDO4-Cluster_102986	V5_UCLUSTfixed_0.90-Cluster_65273	-	-	-	-
pacid=35849668 transcript=Pavir.1NG137400.1 locus=Pavir.1NG137400 ID=Pavir.1NG137400.1.v3.1 annot-version=v3.1	Panvi_seq65298	F:GO:0005515	F:GO:0005515	Y (0.822 | 1-42)	C	1	V5_BLAST_0.9SELF0.4OUT-REDO4-Cluster_168382	V5_UCLUSTfixed_0.90-Cluster_75177	UniqueCluster_558	-	-	X
pacid=35851532 transcript=Pavir.1NG138000.1 locus=Pavir.1NG138000 ID=Pavir.1NG138000.1.v3.1 annot-version=v3.1	Panvi_seq67162		-	Y (0.897 | 1-21)	C	1	V5_BLAST_0.9SELF0.4OUT-REDO4-Cluster_102868	V5_UCLUSTfixed_0.90-Cluster_76575	-	-	-	-
pacid=35850499 transcript=Pavir.1NG140800.1 locus=Pavir.1NG140800 ID=Pavir.1NG140800.1.v3.1 annot-version=v3.1	Panvi_seq66129		-	Y (0.997 | 1-22)	C	1	V5_BLAST_0.9SELF0.4OUT-REDO4-Cluster_156360	V5_UCLUSTfixed_0.90-Cluster_86863	-	UniqueCluster_1164	-	X
pacid=35852288 transcript=Pavir.1NG141100.1 locus=Pavir.1NG141100 ID=Pavir.1NG141100.1.v3.1 annot-version=v3.1	Panvi_seq67918		-	Y (0.961 | 1-79)	C	1	V5_BLAST_0.9SELF0.4OUT-REDO4-Cluster_102894	V5_UCLUSTfixed_0.90-Cluster_65056	-	-	-	-
pacid=35852289 transcript=Pavir.1NG141100.2 locus=Pavir.1NG141100 ID=Pavir.1NG141100.2.v3.1 annot-version=v3.1	Panvi_seq67919		-	Y (0.961 | 1-79)	C	1	V5_BLAST_0.9SELF0.4OUT-REDO4-Cluster_102893	V5_UCLUSTfixed_0.90-Cluster_65056	-	-	-	-
pacid=35852290 transcript=Pavir.1NG141100.3 locus=Pavir.1NG141100 ID=Pavir.1NG141100.3.v3.1 annot-version=v3.1	Panvi_seq67920		-	Y (0.961 | 1-79)	C	1	V5_BLAST_0.9SELF0.4OUT-REDO4-Cluster_102894	V5_UCLUSTfixed_0.90-Cluster_65056	-	-	-	-
pacid=35849647 transcript=Pavir.1NG142300.1 locus=Pavir.1NG142300 ID=Pavir.1NG142300.1.v3.1 annot-version=v3.1	Panvi_seq65277	F:GO:0016758; P:GO:0008152	P:GO:0008152;F:GO:0016740	Y (0.878 | 1-58)	C	1	V5_BLAST_0.9SELF0.4OUT-REDO4-Cluster_102803	V5_UCLUSTfixed_0.90-Cluster_86794	-	UniqueCluster_2261	-	X
pacid=35851674 transcript=Pavir.1NG142700.1 locus=Pavir.1NG142700 ID=Pavir.1NG142700.1.v3.1 annot-version=v3.1	Panvi_seq67304		-	Y (1.0 | 1-41)	C	1	V5_BLAST_0.9SELF0.4OUT-REDO4-Cluster_164157	V5_UCLUSTfixed_0.90-Cluster_96452	-	-	-	-
pacid=35854959 transcript=Pavir.1NG142800.1 locus=Pavir.1NG142800 ID=Pavir.1NG142800.1.v3.1 annot-version=v3.1	Panvi_seq70589		-	Y (0.86 | 1-38)	C	1	V5_BLAST_0.9SELF0.4OUT-REDO4-Cluster_102979	V5_UCLUSTfixed_0.90-Cluster_65336	-	-	-	-
pacid=35854843 transcript=Pavir.1NG147400.1 locus=Pavir.1NG147400 ID=Pavir.1NG147400.1.v3.1 annot-version=v3.1	Panvi_seq70473	P:GO:0006265; F:GO:0003917; F:GO:0003677	F:GO:0003677;F:GO:0003824;P:GO:0016043;P:GO:0006259	Y (0.985 | 1-28)	C	1	V5_BLAST_0.9SELF0.4OUT-REDO4-Cluster_102977	V5_UCLUSTfixed_0.90-Cluster_31954	-	-	-	-
pacid=35851218 transcript=Pavir.1NG147500.1 locus=Pavir.1NG147500 ID=Pavir.1NG147500.1.v3.1 annot-version=v3.1	Panvi_seq66848	F:GO:0005515	F:GO:0005515	Y (0.961 | 1-61)	C	1	V5_BLAST_0.9SELF0.4OUT-REDO4-Cluster_102859	V5_UCLUSTfixed_0.90-Cluster_65048	-	-	-	-
pacid=35850836 transcript=Pavir.1NG147600.1 locus=Pavir.1NG147600 ID=Pavir.1NG147600.1.v3.1 annot-version=v3.1	Panvi_seq66466	P:GO:0055114; F:GO:0051537; F:GO:0016491; C:GO:0042651; F:GO:0009496; F:GO:0016679	F:GO:0003824;P:GO:0008152;C:GO:0016020;F:GO:0005488;P:GO:0044710;C:GO:0009579	Y (0.992 | 1-21)	C	1	V5_BLAST_0.9SELF0.4OUT-REDO4-Cluster_168902	V5_UCLUSTfixed_0.90-Cluster_101749	-	-	-	-
pacid=35854436 transcript=Pavir.1NG148700.1 locus=Pavir.1NG148700 ID=Pavir.1NG148700.1.v3.1 annot-version=v3.1	Panvi_seq70066		-	Y (0.998 | 1-41)	C	1	V5_BLAST_0.9SELF0.4OUT-REDO4-Cluster_162173	V5_UCLUSTfixed_0.90-Cluster_95404	-	-	-	-
pacid=35854428 transcript=Pavir.1NG150700.1 locus=Pavir.1NG150700 ID=Pavir.1NG150700.1.v3.1 annot-version=v3.1	Panvi_seq70058		-	Y (0.992 | 1-61)	C	1	V5_BLAST_0.9SELF0.4OUT-REDO4-Cluster_149154	V5_UCLUSTfixed_0.90-Cluster_75934	UniqueCluster_1251	-	-	X
pacid=35848670 transcript=Pavir.1NG151700.1 locus=Pavir.1NG151700 ID=Pavir.1NG151700.1.v3.1 annot-version=v3.1	Panvi_seq64300		-	Y (0.755 | 1-42)	C	1	V5_BLAST_0.9SELF0.4OUT-REDO4-Cluster_163877	V5_UCLUSTfixed_0.90-Cluster_84237	-	UniqueCluster_2419	-	X
pacid=35847897 transcript=Pavir.1NG153000.1 locus=Pavir.1NG153000 ID=Pavir.1NG153000.1.v3.1 annot-version=v3.1	Panvi_seq63527	F:GO:0030234; P:GO:0006808	F:GO:0030234	Y (0.999 | 1-51)	C	1	V5_BLAST_0.9SELF0.4OUT-REDO4-Cluster_160230	V5_UCLUSTfixed_0.90-Cluster_94322	-	-	-	-
pacid=35852464 transcript=Pavir.1NG154600.1 locus=Pavir.1NG154600 ID=Pavir.1NG154600.1.v3.1 annot-version=v3.1	Panvi_seq68094		-	Y (0.99 | 1-41)	C	1	V5_BLAST_0.9SELF0.4OUT-REDO4-Cluster_170710	V5_UCLUSTfixed_0.90-Cluster_95837	-	-	-	-
pacid=35850290 transcript=Pavir.1NG154800.1 locus=Pavir.1NG154800 ID=Pavir.1NG154800.1.v3.1 annot-version=v3.1	Panvi_seq65920		-	Y (0.977 | 1-25)	C	1	V5_BLAST_0.9SELF0.4OUT-REDO4-Cluster_169720	V5_UCLUSTfixed_0.90-Cluster_87609	-	-	-	-
pacid=35849289 transcript=Pavir.1NG155500.1 locus=Pavir.1NG155500 ID=Pavir.1NG155500.1.v3.1 annot-version=v3.1	Panvi_seq64919	P:GO:0006412; C:GO:0005840; C:GO:0005622; F:GO:0003735	F:GO:0005198;C:GO:0005840;P:GO:0006412	Y (0.999 | 1-21)	C	1	V5_BLAST_0.9SELF0.4OUT-REDO4-Cluster_166202	V5_UCLUSTfixed_0.90-Cluster_31920	-	-	-	-
pacid=35848273 transcript=Pavir.1NG158000.1 locus=Pavir.1NG158000 ID=Pavir.1NG158000.1.v3.1 annot-version=v3.1	Panvi_seq63903		-	Y (0.988 | 1-31)	C	1	V5_BLAST_0.9SELF0.4OUT-REDO4-Cluster_150142	V5_UCLUSTfixed_0.90-Cluster_85095	-	-	-	-
pacid=35853628 transcript=Pavir.1NG159900.1 locus=Pavir.1NG159900 ID=Pavir.1NG159900.1.v3.1 annot-version=v3.1	Panvi_seq69258		-	Y (1.0 | 1-21)	C	1	V5_BLAST_0.9SELF0.4OUT-REDO4-Cluster_102945	V5_UCLUSTfixed_0.90-Cluster_66668	-	-	-	-
pacid=35853873 transcript=Pavir.1NG160200.1 locus=Pavir.1NG160200 ID=Pavir.1NG160200.1.v3.1 annot-version=v3.1	Panvi_seq69503		-	Y (0.834 | 1-49)	C	1	V5_BLAST_0.9SELF0.4OUT-REDO4-Cluster_102957	V5_UCLUSTfixed_0.90-Cluster_101966	-	-	-	-
pacid=35852067 transcript=Pavir.1NG162000.1 locus=Pavir.1NG162000 ID=Pavir.1NG162000.1.v3.1 annot-version=v3.1	Panvi_seq67697		-	Y (0.999 | 1-32)	C	1	V5_BLAST_0.9SELF0.4OUT-REDO4-Cluster_133174	V5_UCLUSTfixed_0.90-Cluster_65942	-	-	-	-
pacid=35852069 transcript=Pavir.1NG162000.2 locus=Pavir.1NG162000 ID=Pavir.1NG162000.2.v3.1 annot-version=v3.1	Panvi_seq67699		-	Y (0.999 | 1-32)	C	1	V5_BLAST_0.9SELF0.4OUT-REDO4-Cluster_133174	V5_UCLUSTfixed_0.90-Cluster_65942	-	-	-	-
pacid=35852068 transcript=Pavir.1NG162000.3 locus=Pavir.1NG162000 ID=Pavir.1NG162000.3.v3.1 annot-version=v3.1	Panvi_seq67698		-	Y (0.999 | 1-32)	C	1	V5_BLAST_0.9SELF0.4OUT-REDO4-Cluster_133174	V5_UCLUSTfixed_0.90-Cluster_65942	-	-	-	-
pacid=35853140 transcript=Pavir.1NG162800.1 locus=Pavir.1NG162800 ID=Pavir.1NG162800.1.v3.1 annot-version=v3.1	Panvi_seq68770		-	Y (0.912 | 1-78)	C	1	V5_BLAST_0.9SELF0.4OUT-REDO4-Cluster_102921	V5_UCLUSTfixed_0.90-Cluster_65062	-	-	-	-
pacid=35848788 transcript=Pavir.1NG165400.1 locus=Pavir.1NG165400 ID=Pavir.1NG165400.1.v3.1 annot-version=v3.1	Panvi_seq64418	C:GO:0070461	C:GO:0005654	Y (0.959 | 1-39)	C	1	V5_BLAST_0.9SELF0.4OUT-REDO4-Cluster_147605	V5_UCLUSTfixed_0.90-Cluster_85871	UniqueCluster_548	-	-	X
pacid=35850661 transcript=Pavir.1NG165700.1 locus=Pavir.1NG165700 ID=Pavir.1NG165700.1.v3.1 annot-version=v3.1	Panvi_seq66291	F:GO:0004518	F:GO:0004518	Y (1.0 | 1-51)	C	1	V5_BLAST_0.9SELF0.4OUT-REDO4-Cluster_167526	V5_UCLUSTfixed_0.90-Cluster_100659	-	-	-	-
pacid=35850664 transcript=Pavir.1NG165700.2 locus=Pavir.1NG165700 ID=Pavir.1NG165700.2.v3.1 annot-version=v3.1	Panvi_seq66294	F:GO:0004518	F:GO:0004518	Y (1.0 | 1-51)	C	1	V5_BLAST_0.9SELF0.4OUT-REDO4-Cluster_167526	V5_UCLUSTfixed_0.90-Cluster_100659	-	-	-	-
pacid=35850662 transcript=Pavir.1NG165700.3 locus=Pavir.1NG165700 ID=Pavir.1NG165700.3.v3.1 annot-version=v3.1	Panvi_seq66292	F:GO:0004518	F:GO:0004518	Y (1.0 | 1-51)	C	1	V5_BLAST_0.9SELF0.4OUT-REDO4-Cluster_167526	V5_UCLUSTfixed_0.90-Cluster_100659	-	-	-	-
pacid=35850663 transcript=Pavir.1NG165700.6 locus=Pavir.1NG165700 ID=Pavir.1NG165700.6.v3.1 annot-version=v3.1	Panvi_seq66293	F:GO:0004518	F:GO:0004518	Y (1.0 | 1-51)	C	1	V5_BLAST_0.9SELF0.4OUT-REDO4-Cluster_167526	V5_UCLUSTfixed_0.90-Cluster_100659	-	-	-	-
pacid=35852423 transcript=Pavir.1NG166400.1 locus=Pavir.1NG166400 ID=Pavir.1NG166400.1.v3.1 annot-version=v3.1	Panvi_seq68053	P:GO:0055114; P:GO:0009089; F:GO:0008839	F:GO:0003824;P:GO:0009058;P:GO:0044763;P:GO:0044711;P:GO:0009987	Y (0.999 | 1-51)	C	1	V5_BLAST_0.9SELF0.4OUT-REDO4-Cluster_163893	V5_UCLUSTfixed_0.90-Cluster_97365	-	-	-	-
pacid=35851753 transcript=Pavir.1NG169400.1 locus=Pavir.1NG169400 ID=Pavir.1NG169400.1.v3.1 annot-version=v3.1	Panvi_seq67383		-	Y (0.99 | 1-71)	C	1	V5_BLAST_0.9SELF0.4OUT-REDO4-Cluster_102879	V5_UCLUSTfixed_0.90-Cluster_65054	-	-	-	-
pacid=35853337 transcript=Pavir.1NG170300.1 locus=Pavir.1NG170300 ID=Pavir.1NG170300.1.v3.1 annot-version=v3.1	Panvi_seq68967		-	Y (0.999 | 1-51)	C	1	V5_BLAST_0.9SELF0.4OUT-REDO4-Cluster_102931	V5_UCLUSTfixed_0.90-Cluster_67090	-	-	-	-
pacid=35850647 transcript=Pavir.1NG174300.1 locus=Pavir.1NG174300 ID=Pavir.1NG174300.1.v3.1 annot-version=v3.1	Panvi_seq66277		-	Y (0.996 | 1-41)	C	1	V5_BLAST_0.9SELF0.4OUT-REDO4-Cluster_102835	V5_UCLUSTfixed_0.90-Cluster_92713	-	UniqueCluster_2382	-	X
pacid=35848043 transcript=Pavir.1NG175500.1 locus=Pavir.1NG175500 ID=Pavir.1NG175500.1.v3.1 annot-version=v3.1	Panvi_seq63673		-	Y (0.755 | 1-51)	C	1	V5_BLAST_0.9SELF0.4OUT-REDO4-Cluster_102758	V5_UCLUSTfixed_0.90-Cluster_67511	-	-	-	-
pacid=35850894 transcript=Pavir.1NG178800.1 locus=Pavir.1NG178800 ID=Pavir.1NG178800.1.v3.1 annot-version=v3.1	Panvi_seq66524		-	Y (0.957 | 1-62)	C	1	V5_BLAST_0.9SELF0.4OUT-REDO4-Cluster_102845	V5_UCLUSTfixed_0.90-Cluster_68481	-	-	-	-
pacid=35850705 transcript=Pavir.1NG180700.1 locus=Pavir.1NG180700 ID=Pavir.1NG180700.1.v3.1 annot-version=v3.1	Panvi_seq66335	F:GO:0016787; P:GO:0008299; F:GO:0004452	P:GO:0006629;P:GO:0009058;P:GO:0044763;P:GO:0044711;P:GO:0009987;F:GO:0016787	Y (0.995 | 1-51)	C	1	V5_BLAST_0.9SELF0.4OUT-REDO4-Cluster_169422	V5_UCLUSTfixed_0.90-Cluster_102191	-	-	-	-
pacid=35853357 transcript=Pavir.1NG181900.1 locus=Pavir.1NG181900 ID=Pavir.1NG181900.1.v3.1 annot-version=v3.1	Panvi_seq68987		-	Y (0.962 | 1-28)	C	1	V5_BLAST_0.9SELF0.4OUT-REDO4-Cluster_170429	V5_UCLUSTfixed_0.90-Cluster_99185	-	-	-	-
pacid=35854864 transcript=Pavir.1NG182100.1 locus=Pavir.1NG182100 ID=Pavir.1NG182100.1.v3.1 annot-version=v3.1	Panvi_seq70494	C:GO:0005840	C:GO:0005840	Y (0.999 | 1-46)	C	1	V5_BLAST_0.9SELF0.4OUT-REDO4-Cluster_166951	V5_UCLUSTfixed_0.90-Cluster_96468	-	-	-	-
pacid=35854866 transcript=Pavir.1NG182100.2 locus=Pavir.1NG182100 ID=Pavir.1NG182100.2.v3.1 annot-version=v3.1	Panvi_seq70496	C:GO:0005840	C:GO:0005840	Y (0.999 | 1-46)	C	1	V5_BLAST_0.9SELF0.4OUT-REDO4-Cluster_166951	V5_UCLUSTfixed_0.90-Cluster_96468	-	-	-	-
pacid=35854865 transcript=Pavir.1NG182100.3 locus=Pavir.1NG182100 ID=Pavir.1NG182100.3.v3.1 annot-version=v3.1	Panvi_seq70495	C:GO:0005840	C:GO:0005840	Y (0.999 | 1-46)	C	1	V5_BLAST_0.9SELF0.4OUT-REDO4-Cluster_166951	V5_UCLUSTfixed_0.90-Cluster_96468	-	-	-	-
pacid=35853936 transcript=Pavir.1NG189400.1 locus=Pavir.1NG189400 ID=Pavir.1NG189400.1.v3.1 annot-version=v3.1	Panvi_seq69566	P:GO:0008152; F:GO:0003824	F:GO:0003824;P:GO:0008152	Y (0.992 | 1-36)	C	1	V5_BLAST_0.9SELF0.4OUT-REDO4-Cluster_102958	V5_UCLUSTfixed_0.90-Cluster_97126	-	-	-	-
pacid=35852733 transcript=Pavir.1NG189900.1 locus=Pavir.1NG189900 ID=Pavir.1NG189900.1.v3.1 annot-version=v3.1	Panvi_seq68363		-	Y (0.998 | 1-42)	C	1	V5_BLAST_0.9SELF0.4OUT-REDO4-Cluster_165818	V5_UCLUSTfixed_0.90-Cluster_95992	-	-	-	-
pacid=35853532 transcript=Pavir.1NG190500.2 locus=Pavir.1NG190500 ID=Pavir.1NG190500.2.v3.1 annot-version=v3.1	Panvi_seq69162		-	Y (0.949 | 1-40)	C	1	V5_BLAST_0.9SELF0.4OUT-REDO4-Cluster_102943	V5_UCLUSTfixed_0.90-Cluster_76689	-	-	-	-
pacid=35850058 transcript=Pavir.1NG192100.1 locus=Pavir.1NG192100 ID=Pavir.1NG192100.1.v3.1 annot-version=v3.1	Panvi_seq65688		-	Y (0.836 | 1-21)	C	1	V5_BLAST_0.9SELF0.4OUT-REDO4-Cluster_102820	V5_UCLUSTfixed_0.90-Cluster_65036	-	-	-	-
pacid=35850101 transcript=Pavir.1NG192200.1 locus=Pavir.1NG192200 ID=Pavir.1NG192200.1.v3.1 annot-version=v3.1	Panvi_seq65731		-	Y (1.0 | 1-32)	C	1	V5_BLAST_0.9SELF0.4OUT-REDO4-Cluster_102822	V5_UCLUSTfixed_0.90-Cluster_65056	-	-	-	-
pacid=35849802 transcript=Pavir.1NG193000.1 locus=Pavir.1NG193000 ID=Pavir.1NG193000.1.v3.1 annot-version=v3.1	Panvi_seq65432		-	Y (0.854 | 1-87)	C	1	V5_BLAST_0.9SELF0.4OUT-REDO4-Cluster_102809	V5_UCLUSTfixed_0.90-Cluster_65305	-	-	-	-
pacid=35848089 transcript=Pavir.1NG194900.1 locus=Pavir.1NG194900 ID=Pavir.1NG194900.1.v3.1 annot-version=v3.1	Panvi_seq63719		-	Y (0.92 | 1-40)	C	1	V5_BLAST_0.9SELF0.4OUT-REDO4-Cluster_104669	V5_UCLUSTfixed_0.90-Cluster_68668	-	-	-	-
pacid=35851021 transcript=Pavir.1NG195500.1 locus=Pavir.1NG195500 ID=Pavir.1NG195500.1.v3.1 annot-version=v3.1	Panvi_seq66651		-	Y (1.0 | 1-44)	C	1	V5_BLAST_0.9SELF0.4OUT-REDO4-Cluster_169875	V5_UCLUSTfixed_0.90-Cluster_101534	-	-	-	-
pacid=35848151 transcript=Pavir.1NG195800.1 locus=Pavir.1NG195800 ID=Pavir.1NG195800.1.v3.1 annot-version=v3.1	Panvi_seq63781	P:GO:0006364; F:GO:0070569; P:GO:0008152	F:GO:0016740;P:GO:0006139	Y (0.999 | 1-43)	C	1	V5_BLAST_0.9SELF0.4OUT-REDO4-Cluster_165322	V5_UCLUSTfixed_0.90-Cluster_95923	-	-	-	-
pacid=35848152 transcript=Pavir.1NG195800.2 locus=Pavir.1NG195800 ID=Pavir.1NG195800.2.v3.1 annot-version=v3.1	Panvi_seq63782	P:GO:0006364; F:GO:0070569; P:GO:0008152	F:GO:0016740;P:GO:0006139	Y (0.999 | 1-43)	C	1	V5_BLAST_0.9SELF0.4OUT-REDO4-Cluster_165322	V5_UCLUSTfixed_0.90-Cluster_95923	-	-	-	-
pacid=35848153 transcript=Pavir.1NG195800.3 locus=Pavir.1NG195800 ID=Pavir.1NG195800.3.v3.1 annot-version=v3.1	Panvi_seq63783	P:GO:0006364	P:GO:0006139	Y (0.999 | 1-43)	C	1	V5_BLAST_0.9SELF0.4OUT-REDO4-Cluster_165322	V5_UCLUSTfixed_0.90-Cluster_95923	-	-	-	-
pacid=35854270 transcript=Pavir.1NG197100.1 locus=Pavir.1NG197100 ID=Pavir.1NG197100.1.v3.1 annot-version=v3.1	Panvi_seq69900		-	Y (0.985 | 1-32)	C	1	V5_BLAST_0.9SELF0.4OUT-REDO4-Cluster_163979	V5_UCLUSTfixed_0.90-Cluster_97458	-	-	-	-
pacid=35853789 transcript=Pavir.1NG198100.1 locus=Pavir.1NG198100 ID=Pavir.1NG198100.1.v3.1 annot-version=v3.1	Panvi_seq69419		-	Y (0.964 | 1-30)	C	1	V5_BLAST_0.9SELF0.4OUT-REDO4-Cluster_170310	V5_UCLUSTfixed_0.90-Cluster_82251	-	UniqueCluster_472	-	X
pacid=35854974 transcript=Pavir.1NG199600.1 locus=Pavir.1NG199600 ID=Pavir.1NG199600.1.v3.1 annot-version=v3.1	Panvi_seq70604	F:GO:0016852; P:GO:0009236	F:GO:0003824;P:GO:0009058;P:GO:0044763;P:GO:0044711;P:GO:0009987	Y (0.996 | 1-43)	C	1	V5_BLAST_0.9SELF0.4OUT-REDO4-Cluster_156314	V5_UCLUSTfixed_0.90-Cluster_91386	-	-	-	-
pacid=35848242 transcript=Pavir.1NG201300.1 locus=Pavir.1NG201300 ID=Pavir.1NG201300.1.v3.1 annot-version=v3.1	Panvi_seq63872		-	Y (0.965 | 1-21)	C	1	V5_BLAST_0.9SELF0.4OUT-REDO4-Cluster_102766	V5_UCLUSTfixed_0.90-Cluster_65022	-	-	-	-
pacid=35848245 transcript=Pavir.1NG201300.2 locus=Pavir.1NG201300 ID=Pavir.1NG201300.2.v3.1 annot-version=v3.1	Panvi_seq63875		-	Y (0.965 | 1-21)	C	1	V5_BLAST_0.9SELF0.4OUT-REDO4-Cluster_102766	V5_UCLUSTfixed_0.90-Cluster_65022	-	-	-	-
pacid=35848243 transcript=Pavir.1NG201300.3 locus=Pavir.1NG201300 ID=Pavir.1NG201300.3.v3.1 annot-version=v3.1	Panvi_seq63873		-	Y (0.965 | 1-21)	C	1	V5_BLAST_0.9SELF0.4OUT-REDO4-Cluster_102766	V5_UCLUSTfixed_0.90-Cluster_65022	-	-	-	-
pacid=35848244 transcript=Pavir.1NG201300.4 locus=Pavir.1NG201300 ID=Pavir.1NG201300.4.v3.1 annot-version=v3.1	Panvi_seq63874		-	Y (0.965 | 1-21)	C	1	V5_BLAST_0.9SELF0.4OUT-REDO4-Cluster_102766	V5_UCLUSTfixed_0.90-Cluster_65022	-	-	-	-
pacid=35854790 transcript=Pavir.1NG201700.1 locus=Pavir.1NG201700 ID=Pavir.1NG201700.1.v3.1 annot-version=v3.1	Panvi_seq70420		-	Y (0.989 | 1-37)	C	1	V5_BLAST_0.9SELF0.4OUT-REDO4-Cluster_102975	V5_UCLUSTfixed_0.90-Cluster_65076	-	-	-	-
pacid=35854792 transcript=Pavir.1NG201700.2 locus=Pavir.1NG201700 ID=Pavir.1NG201700.2.v3.1 annot-version=v3.1	Panvi_seq70422		-	Y (0.989 | 1-37)	C	1	V5_BLAST_0.9SELF0.4OUT-REDO4-Cluster_102975	V5_UCLUSTfixed_0.90-Cluster_65076	-	-	-	-
pacid=35854791 transcript=Pavir.1NG201700.3 locus=Pavir.1NG201700 ID=Pavir.1NG201700.3.v3.1 annot-version=v3.1	Panvi_seq70421		-	Y (0.989 | 1-37)	C	1	V5_BLAST_0.9SELF0.4OUT-REDO4-Cluster_102975	V5_UCLUSTfixed_0.90-Cluster_65076	-	-	-	-
pacid=35854794 transcript=Pavir.1NG201700.4 locus=Pavir.1NG201700 ID=Pavir.1NG201700.4.v3.1 annot-version=v3.1	Panvi_seq70424		-	Y (0.989 | 1-37)	C	1	V5_BLAST_0.9SELF0.4OUT-REDO4-Cluster_102975	V5_UCLUSTfixed_0.90-Cluster_65076	-	-	-	-
pacid=35854795 transcript=Pavir.1NG201700.5 locus=Pavir.1NG201700 ID=Pavir.1NG201700.5.v3.1 annot-version=v3.1	Panvi_seq70425		-	Y (0.989 | 1-37)	C	1	V5_BLAST_0.9SELF0.4OUT-REDO4-Cluster_102975	V5_UCLUSTfixed_0.90-Cluster_65076	-	-	-	-
pacid=35854793 transcript=Pavir.1NG201700.6 locus=Pavir.1NG201700 ID=Pavir.1NG201700.6.v3.1 annot-version=v3.1	Panvi_seq70423		-	Y (0.989 | 1-37)	C	1	V5_BLAST_0.9SELF0.4OUT-REDO4-Cluster_102975	V5_UCLUSTfixed_0.90-Cluster_65076	-	-	-	-
pacid=35850967 transcript=Pavir.1NG202400.1 locus=Pavir.1NG202400 ID=Pavir.1NG202400.1.v3.1 annot-version=v3.1	Panvi_seq66597		-	Y (0.999 | 1-25)	C	1	V5_BLAST_0.9SELF0.4OUT-REDO4-Cluster_102848	V5_UCLUSTfixed_0.90-Cluster_65043	-	-	-	-
pacid=35848007 transcript=Pavir.1NG205500.1 locus=Pavir.1NG205500 ID=Pavir.1NG205500.1.v3.1 annot-version=v3.1	Panvi_seq63637		-	Y (0.998 | 1-23)	C	1	V5_BLAST_0.9SELF0.4OUT-REDO4-Cluster_102755	V5_UCLUSTfixed_0.90-Cluster_31914	-	-	-	-
pacid=35849328 transcript=Pavir.1NG206900.1 locus=Pavir.1NG206900 ID=Pavir.1NG206900.1.v3.1 annot-version=v3.1	Panvi_seq64958		-	Y (0.991 | 1-62)	C	1	V5_BLAST_0.9SELF0.4OUT-REDO4-Cluster_150235	V5_UCLUSTfixed_0.90-Cluster_85221	-	-	-	-
pacid=35848716 transcript=Pavir.1NG209500.1 locus=Pavir.1NG209500 ID=Pavir.1NG209500.1.v3.1 annot-version=v3.1	Panvi_seq64346		-	Y (0.999 | 1-36)	C	1	V5_BLAST_0.9SELF0.4OUT-REDO4-Cluster_169983	V5_UCLUSTfixed_0.90-Cluster_65934	UniqueCluster_3352	-	-	X
pacid=35848718 transcript=Pavir.1NG209500.2 locus=Pavir.1NG209500 ID=Pavir.1NG209500.2.v3.1 annot-version=v3.1	Panvi_seq64348		-	Y (0.999 | 1-36)	C	1	V5_BLAST_0.9SELF0.4OUT-REDO4-Cluster_169983	V5_UCLUSTfixed_0.90-Cluster_65934	UniqueCluster_3352	-	-	X
pacid=35848717 transcript=Pavir.1NG209500.3 locus=Pavir.1NG209500 ID=Pavir.1NG209500.3.v3.1 annot-version=v3.1	Panvi_seq64347		-	Y (0.999 | 1-36)	C	1	V5_BLAST_0.9SELF0.4OUT-REDO4-Cluster_169983	V5_UCLUSTfixed_0.90-Cluster_65934	UniqueCluster_3352	-	-	X
pacid=35851959 transcript=Pavir.1NG209600.1 locus=Pavir.1NG209600 ID=Pavir.1NG209600.1.v3.1 annot-version=v3.1	Panvi_seq67589		-	Y (0.998 | 1-25)	C	1	V5_BLAST_0.9SELF0.4OUT-REDO4-Cluster_134716	V5_UCLUSTfixed_0.90-Cluster_76207	-	-	-	-
pacid=35848494 transcript=Pavir.1NG210700.1 locus=Pavir.1NG210700 ID=Pavir.1NG210700.1.v3.1 annot-version=v3.1	Panvi_seq64124		-	Y (0.999 | 1-51)	C	1	V5_BLAST_0.9SELF0.4OUT-REDO4-Cluster_163991	V5_UCLUSTfixed_0.90-Cluster_97473	-	-	-	-
pacid=35848495 transcript=Pavir.1NG210700.2 locus=Pavir.1NG210700 ID=Pavir.1NG210700.2.v3.1 annot-version=v3.1	Panvi_seq64125		-	Y (0.999 | 1-51)	C	1	V5_BLAST_0.9SELF0.4OUT-REDO4-Cluster_163991	V5_UCLUSTfixed_0.90-Cluster_97473	-	-	-	-
pacid=35848496 transcript=Pavir.1NG210700.3 locus=Pavir.1NG210700 ID=Pavir.1NG210700.3.v3.1 annot-version=v3.1	Panvi_seq64126		-	Y (1.0 | 1-33)	C	1	V5_BLAST_0.9SELF0.4OUT-REDO4-Cluster_163991	V5_UCLUSTfixed_0.90-Cluster_97473	-	-	-	-
pacid=35848006 transcript=Pavir.1NG211400.1 locus=Pavir.1NG211400 ID=Pavir.1NG211400.1.v3.1 annot-version=v3.1	Panvi_seq63636		-	Y (0.993 | 1-39)	C	1	V5_BLAST_0.9SELF0.4OUT-REDO4-Cluster_102754	V5_UCLUSTfixed_0.90-Cluster_31913	-	-	-	-
pacid=35853235 transcript=Pavir.1NG212600.1 locus=Pavir.1NG212600 ID=Pavir.1NG212600.1.v3.1 annot-version=v3.1	Panvi_seq68865		-	Y (0.984 | 1-23)	C	1	V5_BLAST_0.9SELF0.4OUT-REDO4-Cluster_102927	V5_UCLUSTfixed_0.90-Cluster_68062	-	-	-	-
pacid=35854023 transcript=Pavir.1NG213900.1 locus=Pavir.1NG213900 ID=Pavir.1NG213900.1.v3.1 annot-version=v3.1	Panvi_seq69653		-	Y (0.921 | 1-38)	C	1	V5_BLAST_0.9SELF0.4OUT-REDO4-Cluster_104966	V5_UCLUSTfixed_0.90-Cluster_65755	-	-	-	-
pacid=35851929 transcript=Pavir.1NG214000.1 locus=Pavir.1NG214000 ID=Pavir.1NG214000.1.v3.1 annot-version=v3.1	Panvi_seq67559		-	Y (0.999 | 1-35)	C	1	V5_BLAST_0.9SELF0.4OUT-REDO4-Cluster_102883	V5_UCLUSTfixed_0.90-Cluster_66209	-	-	-	-
pacid=35854515 transcript=Pavir.1NG215200.1 locus=Pavir.1NG215200 ID=Pavir.1NG215200.1.v3.1 annot-version=v3.1	Panvi_seq70145		-	Y (0.832 | 1-50)	C	1	V5_BLAST_0.9SELF0.4OUT-REDO4-Cluster_163136	V5_UCLUSTfixed_0.90-Cluster_96561	-	-	-	-
pacid=35848558 transcript=Pavir.1NG218400.1 locus=Pavir.1NG218400 ID=Pavir.1NG218400.1.v3.1 annot-version=v3.1	Panvi_seq64188		-	Y (0.864 | 1-60)	C	1	V5_BLAST_0.9SELF0.4OUT-REDO4-Cluster_102771	V5_UCLUSTfixed_0.90-Cluster_68668	-	-	-	-
pacid=35848964 transcript=Pavir.1NG219500.1 locus=Pavir.1NG219500 ID=Pavir.1NG219500.1.v3.1 annot-version=v3.1	Panvi_seq64594	P:GO:0006412	P:GO:0006412	Y (0.998 | 1-22)	C	1	V5_BLAST_0.9SELF0.4OUT-REDO4-Cluster_166450	V5_UCLUSTfixed_0.90-Cluster_99745	-	-	-	-
pacid=35848965 transcript=Pavir.1NG219500.2 locus=Pavir.1NG219500 ID=Pavir.1NG219500.2.v3.1 annot-version=v3.1	Panvi_seq64595	P:GO:0006412	P:GO:0006412	Y (0.998 | 1-22)	C	1	V5_BLAST_0.9SELF0.4OUT-REDO4-Cluster_166450	V5_UCLUSTfixed_0.90-Cluster_99745	-	-	-	-
pacid=35848372 transcript=Pavir.1NG220500.1 locus=Pavir.1NG220500 ID=Pavir.1NG220500.1.v3.1 annot-version=v3.1	Panvi_seq64002		-	Y (0.989 | 1-30)	C	1	V5_BLAST_0.9SELF0.4OUT-REDO4-Cluster_102945	V5_UCLUSTfixed_0.90-Cluster_66668	-	-	-	-
pacid=35855148 transcript=Pavir.1NG227600.1 locus=Pavir.1NG227600 ID=Pavir.1NG227600.1.v3.1 annot-version=v3.1	Panvi_seq70778		-	Y (0.977 | 1-80)	C	1	V5_BLAST_0.9SELF0.4OUT-REDO4-Cluster_102983	V5_UCLUSTfixed_0.90-Cluster_31958	-	-	-	-
pacid=35849625 transcript=Pavir.1NG229200.1 locus=Pavir.1NG229200 ID=Pavir.1NG229200.1.v3.1 annot-version=v3.1	Panvi_seq65255		-	Y (1.0 | 1-31)	C	1	V5_BLAST_0.9SELF0.4OUT-REDO4-Cluster_166031	V5_UCLUSTfixed_0.90-Cluster_96577	-	-	-	-
pacid=35847701 transcript=Pavir.1NG229900.1 locus=Pavir.1NG229900 ID=Pavir.1NG229900.1.v3.1 annot-version=v3.1	Panvi_seq63331	P:GO:0055114; F:GO:0016702	F:GO:0003824;P:GO:0008152;P:GO:0044710	Y (0.815 | 1-52)	C	1	V5_BLAST_0.9SELF0.4OUT-REDO4-Cluster_168487	V5_UCLUSTfixed_0.90-Cluster_84863	-	-	-	-
pacid=35854998 transcript=Pavir.1NG230600.1 locus=Pavir.1NG230600 ID=Pavir.1NG230600.1.v3.1 annot-version=v3.1	Panvi_seq70628		-	Y (0.864 | 1-41)	C	1	V5_BLAST_0.9SELF0.4OUT-REDO4-Cluster_164336	V5_UCLUSTfixed_0.90-Cluster_84799	-	-	-	-
pacid=35851122 transcript=Pavir.1NG231200.1 locus=Pavir.1NG231200 ID=Pavir.1NG231200.1.v3.1 annot-version=v3.1	Panvi_seq66752		-	Y (0.898 | 1-21)	C	1	V5_BLAST_0.9SELF0.4OUT-REDO4-Cluster_164334	V5_UCLUSTfixed_0.90-Cluster_97818	-	-	-	-
pacid=35848377 transcript=Pavir.1NG234400.1 locus=Pavir.1NG234400 ID=Pavir.1NG234400.1.v3.1 annot-version=v3.1	Panvi_seq64007		-	Y (0.98 | 1-89)	C	1	V5_BLAST_0.9SELF0.4OUT-REDO4-Cluster_102767	V5_UCLUSTfixed_0.90-Cluster_31915	-	-	-	-
pacid=35852978 transcript=Pavir.1NG234500.1 locus=Pavir.1NG234500 ID=Pavir.1NG234500.1.v3.1 annot-version=v3.1	Panvi_seq68608		-	Y (0.987 | 1-26)	C	1	V5_BLAST_0.9SELF0.4OUT-REDO4-Cluster_102914	V5_UCLUSTfixed_0.90-Cluster_65060	-	-	-	-
pacid=35852979 transcript=Pavir.1NG234500.2 locus=Pavir.1NG234500 ID=Pavir.1NG234500.2.v3.1 annot-version=v3.1	Panvi_seq68609		-	Y (0.987 | 1-26)	C	1	V5_BLAST_0.9SELF0.4OUT-REDO4-Cluster_102913	V5_UCLUSTfixed_0.90-Cluster_65060	-	-	-	-
pacid=35852980 transcript=Pavir.1NG234500.3 locus=Pavir.1NG234500 ID=Pavir.1NG234500.3.v3.1 annot-version=v3.1	Panvi_seq68610		-	Y (0.987 | 1-26)	C	1	V5_BLAST_0.9SELF0.4OUT-REDO4-Cluster_102914	V5_UCLUSTfixed_0.90-Cluster_65060	-	-	-	-
pacid=35851820 transcript=Pavir.1NG236400.1 locus=Pavir.1NG236400 ID=Pavir.1NG236400.1.v3.1 annot-version=v3.1	Panvi_seq67450	P:GO:0007264; F:GO:0005525	F:GO:0000166;P:GO:0007165	Y (0.976 | 1-22)	C	1	V5_BLAST_0.9SELF0.4OUT-REDO4-Cluster_166456	V5_UCLUSTfixed_0.90-Cluster_99752	-	-	-	-
pacid=35852686 transcript=Pavir.1NG236700.1 locus=Pavir.1NG236700 ID=Pavir.1NG236700.1.v3.1 annot-version=v3.1	Panvi_seq68316	P:GO:0008033	P:GO:0006139	Y (0.876 | 1-72)	C	1	V5_BLAST_0.9SELF0.4OUT-REDO4-Cluster_166833	V5_UCLUSTfixed_0.90-Cluster_100106	-	-	-	-
pacid=35853436 transcript=Pavir.1NG238500.1 locus=Pavir.1NG238500 ID=Pavir.1NG238500.1.v3.1 annot-version=v3.1	Panvi_seq69066		-	Y (1.0 | 1-21)	C	1	V5_BLAST_0.9SELF0.4OUT-REDO4-Cluster_161680	V5_UCLUSTfixed_0.90-Cluster_65065	UniqueCluster_2583	-	-	X
pacid=35853438 transcript=Pavir.1NG238500.2 locus=Pavir.1NG238500 ID=Pavir.1NG238500.2.v3.1 annot-version=v3.1	Panvi_seq69068		-	Y (1.0 | 1-21)	C	1	V5_BLAST_0.9SELF0.4OUT-REDO4-Cluster_161680	V5_UCLUSTfixed_0.90-Cluster_65065	UniqueCluster_2583	-	-	X
pacid=35853437 transcript=Pavir.1NG238500.3 locus=Pavir.1NG238500 ID=Pavir.1NG238500.3.v3.1 annot-version=v3.1	Panvi_seq69067		-	Y (1.0 | 1-21)	C	1	V5_BLAST_0.9SELF0.4OUT-REDO4-Cluster_161680	V5_UCLUSTfixed_0.90-Cluster_65065	UniqueCluster_2583	-	-	X
pacid=35852732 transcript=Pavir.1NG238600.1 locus=Pavir.1NG238600 ID=Pavir.1NG238600.1.v3.1 annot-version=v3.1	Panvi_seq68362		-	Y (0.994 | 1-41)	C	1	V5_BLAST_0.9SELF0.4OUT-REDO4-Cluster_150235	V5_UCLUSTfixed_0.90-Cluster_85221	-	-	-	-
pacid=35849210 transcript=Pavir.1NG239300.1 locus=Pavir.1NG239300 ID=Pavir.1NG239300.1.v3.1 annot-version=v3.1	Panvi_seq64840	F:GO:0008270; P:GO:0055114; P:GO:0009231; F:GO:0008703	F:GO:0003824;P:GO:0009058;P:GO:0044763;F:GO:0005488;P:GO:0044711;P:GO:0009987	Y (0.977 | 1-30)	C	1	V5_BLAST_0.9SELF0.4OUT-REDO4-Cluster_163719	V5_UCLUSTfixed_0.90-Cluster_97174	-	-	-	-
pacid=35849211 transcript=Pavir.1NG239300.3 locus=Pavir.1NG239300 ID=Pavir.1NG239300.3.v3.1 annot-version=v3.1	Panvi_seq64841	F:GO:0008270; P:GO:0055114; P:GO:0009231; F:GO:0008703	F:GO:0003824;P:GO:0009058;P:GO:0044763;F:GO:0005488;P:GO:0044711;P:GO:0009987	Y (0.977 | 1-30)	C	1	V5_BLAST_0.9SELF0.4OUT-REDO4-Cluster_163719	V5_UCLUSTfixed_0.90-Cluster_97174	-	-	-	-
pacid=35853694 transcript=Pavir.1NG239700.1 locus=Pavir.1NG239700 ID=Pavir.1NG239700.1.v3.1 annot-version=v3.1	Panvi_seq69324		-	Y (0.978 | 1-51)	C	1	V5_BLAST_0.9SELF0.4OUT-REDO4-Cluster_102947	V5_UCLUSTfixed_0.90-Cluster_65068	-	-	-	-
pacid=35853696 transcript=Pavir.1NG239700.2 locus=Pavir.1NG239700 ID=Pavir.1NG239700.2.v3.1 annot-version=v3.1	Panvi_seq69326		-	Y (0.978 | 1-51)	C	1	V5_BLAST_0.9SELF0.4OUT-REDO4-Cluster_102948	V5_UCLUSTfixed_0.90-Cluster_65068	-	-	-	-
pacid=35853695 transcript=Pavir.1NG239700.3 locus=Pavir.1NG239700 ID=Pavir.1NG239700.3.v3.1 annot-version=v3.1	Panvi_seq69325		-	Y (0.978 | 1-51)	C	1	V5_BLAST_0.9SELF0.4OUT-REDO4-Cluster_102948	V5_UCLUSTfixed_0.90-Cluster_65068	-	-	-	-
pacid=35851171 transcript=Pavir.1NG241600.1 locus=Pavir.1NG241600 ID=Pavir.1NG241600.1.v3.1 annot-version=v3.1	Panvi_seq66801		-	Y (0.956 | 1-40)	C	1	V5_BLAST_0.9SELF0.4OUT-REDO4-Cluster_102858	V5_UCLUSTfixed_0.90-Cluster_67798	-	-	-	-
pacid=35854692 transcript=Pavir.1NG245800.1 locus=Pavir.1NG245800 ID=Pavir.1NG245800.1.v3.1 annot-version=v3.1	Panvi_seq70322	F:GO:0016829; F:GO:0010333; P:GO:0008152; F:GO:0000287	F:GO:0003824;P:GO:0008152;F:GO:0005488	Y (1.0 | 1-39)	C	1	V5_BLAST_0.9SELF0.4OUT-REDO4-Cluster_102973	V5_UCLUSTfixed_0.90-Cluster_89069	-	-	-	-
pacid=35851695 transcript=Pavir.1NG245900.1 locus=Pavir.1NG245900 ID=Pavir.1NG245900.1.v3.1 annot-version=v3.1	Panvi_seq67325	P:GO:0006260; F:GO:0005524; F:GO:0003677	F:GO:0000166;F:GO:0003677;P:GO:0009058;P:GO:0006259	Y (1.0 | 1-51)	C	1	V5_BLAST_0.9SELF0.4OUT-REDO4-Cluster_102876	V5_UCLUSTfixed_0.90-Cluster_65053	-	-	-	-
pacid=35851696 transcript=Pavir.1NG245900.2 locus=Pavir.1NG245900 ID=Pavir.1NG245900.2.v3.1 annot-version=v3.1	Panvi_seq67326	P:GO:0006260; F:GO:0005524; F:GO:0003677	F:GO:0000166;F:GO:0003677;P:GO:0009058;P:GO:0006259	Y (1.0 | 1-51)	C	1	V5_BLAST_0.9SELF0.4OUT-REDO4-Cluster_102876	V5_UCLUSTfixed_0.90-Cluster_65053	-	-	-	-
pacid=35853629 transcript=Pavir.1NG247500.1 locus=Pavir.1NG247500 ID=Pavir.1NG247500.1.v3.1 annot-version=v3.1	Panvi_seq69259		-	Y (0.976 | 1-41)	C	1	V5_BLAST_0.9SELF0.4OUT-REDO4-Cluster_163714	V5_UCLUSTfixed_0.90-Cluster_85254	-	-	-	-
pacid=35854379 transcript=Pavir.1NG248000.1 locus=Pavir.1NG248000 ID=Pavir.1NG248000.1.v3.1 annot-version=v3.1	Panvi_seq70009	P:GO:0055114; F:GO:0045300; P:GO:0006631	F:GO:0003824;P:GO:0006629;P:GO:0044763;P:GO:0009987	Y (0.999 | 1-71)	C	1	V5_BLAST_0.9SELF0.4OUT-REDO4-Cluster_169679	V5_UCLUSTfixed_0.90-Cluster_100777	-	-	-	-
pacid=35854380 transcript=Pavir.1NG248000.2 locus=Pavir.1NG248000 ID=Pavir.1NG248000.2.v3.1 annot-version=v3.1	Panvi_seq70010	P:GO:0055114; F:GO:0045300; P:GO:0006631	F:GO:0003824;P:GO:0006629;P:GO:0044763;P:GO:0009987	Y (0.999 | 1-71)	C	1	V5_BLAST_0.9SELF0.4OUT-REDO4-Cluster_169679	V5_UCLUSTfixed_0.90-Cluster_100777	-	-	-	-
pacid=35849053 transcript=Pavir.1NG251800.1 locus=Pavir.1NG251800 ID=Pavir.1NG251800.1.v3.1 annot-version=v3.1	Panvi_seq64683		-	Y (0.765 | 1-66)	C	1	V5_BLAST_0.9SELF0.4OUT-REDO4-Cluster_160336	V5_UCLUSTfixed_0.90-Cluster_87091	-	UniqueCluster_3056	-	X
pacid=35853017 transcript=Pavir.1NG253500.1 locus=Pavir.1NG253500 ID=Pavir.1NG253500.1.v3.1 annot-version=v3.1	Panvi_seq68647	P:GO:0009116	P:GO:0006139	Y (0.996 | 1-38)	C	1	V5_BLAST_0.9SELF0.4OUT-REDO4-Cluster_164255	V5_UCLUSTfixed_0.90-Cluster_97730	-	-	-	-
pacid=35848468 transcript=Pavir.1NG254300.1 locus=Pavir.1NG254300 ID=Pavir.1NG254300.1.v3.1 annot-version=v3.1	Panvi_seq64098	P:GO:0009052; F:GO:0004751	F:GO:0003824;P:GO:0006139	Y (0.681 | 1-25)	C	1	V5_BLAST_0.9SELF0.4OUT-REDO4-Cluster_165100	V5_UCLUSTfixed_0.90-Cluster_98541	-	-	-	-
pacid=35851583 transcript=Pavir.1NG255300.1 locus=Pavir.1NG255300 ID=Pavir.1NG255300.1.v3.1 annot-version=v3.1	Panvi_seq67213	F:GO:0003824; P:GO:0006470; F:GO:0004722	P:GO:0006464;F:GO:0016787	Y (0.827 | 1-68)	C	1	V5_BLAST_0.9SELF0.4OUT-REDO4-Cluster_164348	V5_UCLUSTfixed_0.90-Cluster_86051	-	-	-	-
pacid=35853486 transcript=Pavir.1NG257800.1 locus=Pavir.1NG257800 ID=Pavir.1NG257800.1.v3.1 annot-version=v3.1	Panvi_seq69116		-	Y (0.997 | 1-41)	C	1	V5_BLAST_0.9SELF0.4OUT-REDO4-Cluster_163480	V5_UCLUSTfixed_0.90-Cluster_96910	-	-	-	-
pacid=35853487 transcript=Pavir.1NG257800.2 locus=Pavir.1NG257800 ID=Pavir.1NG257800.2.v3.1 annot-version=v3.1	Panvi_seq69117		-	Y (0.997 | 1-41)	C	1	V5_BLAST_0.9SELF0.4OUT-REDO4-Cluster_163480	V5_UCLUSTfixed_0.90-Cluster_96910	-	-	-	-
pacid=35851575 transcript=Pavir.1NG258000.1 locus=Pavir.1NG258000 ID=Pavir.1NG258000.1.v3.1 annot-version=v3.1	Panvi_seq67205		-	Y (0.977 | 1-51)	C	1	V5_BLAST_0.9SELF0.4OUT-REDO4-Cluster_163019	V5_UCLUSTfixed_0.90-Cluster_96451	-	-	-	-
pacid=35851576 transcript=Pavir.1NG258000.2 locus=Pavir.1NG258000 ID=Pavir.1NG258000.2.v3.1 annot-version=v3.1	Panvi_seq67206		-	Y (0.977 | 1-51)	C	1	V5_BLAST_0.9SELF0.4OUT-REDO4-Cluster_163019	V5_UCLUSTfixed_0.90-Cluster_96451	-	-	-	-
pacid=35851577 transcript=Pavir.1NG258000.3 locus=Pavir.1NG258000 ID=Pavir.1NG258000.3.v3.1 annot-version=v3.1	Panvi_seq67207		-	Y (0.977 | 1-51)	C	1	V5_BLAST_0.9SELF0.4OUT-REDO4-Cluster_163019	V5_UCLUSTfixed_0.90-Cluster_96451	-	-	-	-
pacid=35853033 transcript=Pavir.1NG259400.1 locus=Pavir.1NG259400 ID=Pavir.1NG259400.1.v3.1 annot-version=v3.1	Panvi_seq68663		-	Y (0.996 | 1-42)	C	1	V5_BLAST_0.9SELF0.4OUT-REDO4-Cluster_163101	V5_UCLUSTfixed_0.90-Cluster_96529	-	-	-	-
pacid=35848210 transcript=Pavir.1NG259600.1 locus=Pavir.1NG259600 ID=Pavir.1NG259600.1.v3.1 annot-version=v3.1	Panvi_seq63840		-	Y (0.997 | 1-55)	C	1	V5_BLAST_0.9SELF0.4OUT-REDO4-Cluster_102764	V5_UCLUSTfixed_0.90-Cluster_65020	-	-	-	-
pacid=35848212 transcript=Pavir.1NG259600.2 locus=Pavir.1NG259600 ID=Pavir.1NG259600.2.v3.1 annot-version=v3.1	Panvi_seq63842		-	Y (0.997 | 1-55)	C	1	V5_BLAST_0.9SELF0.4OUT-REDO4-Cluster_102764	V5_UCLUSTfixed_0.90-Cluster_65020	-	-	-	-
pacid=35848211 transcript=Pavir.1NG259600.3 locus=Pavir.1NG259600 ID=Pavir.1NG259600.3.v3.1 annot-version=v3.1	Panvi_seq63841		-	Y (0.997 | 1-55)	C	1	V5_BLAST_0.9SELF0.4OUT-REDO4-Cluster_102764	V5_UCLUSTfixed_0.90-Cluster_65020	-	-	-	-
pacid=35852364 transcript=Pavir.1NG259900.1 locus=Pavir.1NG259900 ID=Pavir.1NG259900.1.v3.1 annot-version=v3.1	Panvi_seq67994	F:GO:0005515; P:GO:0006508; F:GO:0004252	P:GO:0019538;F:GO:0005515;F:GO:0016787	Y (0.999 | 1-32)	C	1	V5_BLAST_0.9SELF0.4OUT-REDO4-Cluster_163327	V5_UCLUSTfixed_0.90-Cluster_96761	-	-	-	-
pacid=35852365 transcript=Pavir.1NG259900.2 locus=Pavir.1NG259900 ID=Pavir.1NG259900.2.v3.1 annot-version=v3.1	Panvi_seq67995	P:GO:0006508; F:GO:0004252	P:GO:0019538;F:GO:0016787	Y (0.999 | 1-32)	C	1	V5_BLAST_0.9SELF0.4OUT-REDO4-Cluster_163327	V5_UCLUSTfixed_0.90-Cluster_96761	-	-	-	-
pacid=35854730 transcript=Pavir.1NG260400.1 locus=Pavir.1NG260400 ID=Pavir.1NG260400.1.v3.1 annot-version=v3.1	Panvi_seq70360	P:GO:0006412; F:GO:0003735	F:GO:0005198;P:GO:0006412	Y (0.827 | 1-61)	C	1	V5_BLAST_0.9SELF0.4OUT-REDO4-Cluster_167096	V5_UCLUSTfixed_0.90-Cluster_96373	-	-	-	-
pacid=35847927 transcript=Pavir.1NG262100.1 locus=Pavir.1NG262100 ID=Pavir.1NG262100.1.v3.1 annot-version=v3.1	Panvi_seq63557		-	Y (0.991 | 1-91)	C	1	V5_BLAST_0.9SELF0.4OUT-REDO4-Cluster_102750	V5_UCLUSTfixed_0.90-Cluster_65014	-	-	-	-
pacid=35849749 transcript=Pavir.1NG262600.1 locus=Pavir.1NG262600 ID=Pavir.1NG262600.1.v3.1 annot-version=v3.1	Panvi_seq65379	F:GO:0016787; P:GO:0008299; F:GO:0004452	P:GO:0006629;P:GO:0009058;P:GO:0044763;P:GO:0044711;P:GO:0009987;F:GO:0016787	Y (0.995 | 1-51)	C	1	V5_BLAST_0.9SELF0.4OUT-REDO4-Cluster_169422	V5_UCLUSTfixed_0.90-Cluster_102191	-	-	-	-
pacid=35847737 transcript=Pavir.1NG264000.1 locus=Pavir.1NG264000 ID=Pavir.1NG264000.1.v3.1 annot-version=v3.1	Panvi_seq63367	P:GO:0055114; F:GO:0045300; P:GO:0006631	F:GO:0003824;P:GO:0006629;P:GO:0044763;P:GO:0009987	Y (0.99 | 1-61)	C	1	V5_BLAST_0.9SELF0.4OUT-REDO4-Cluster_103613	V5_UCLUSTfixed_0.90-Cluster_100777	-	-	-	-
pacid=35851098 transcript=Pavir.1NG267800.1 locus=Pavir.1NG267800 ID=Pavir.1NG267800.1.v3.1 annot-version=v3.1	Panvi_seq66728		-	Y (0.908 | 1-32)	C	1	V5_BLAST_0.9SELF0.4OUT-REDO4-Cluster_102854	V5_UCLUSTfixed_0.90-Cluster_31931	-	-	-	-
pacid=35851268 transcript=Pavir.1NG268500.2 locus=Pavir.1NG268500 ID=Pavir.1NG268500.2.v3.1 annot-version=v3.1	Panvi_seq66898		-	Y (0.996 | 1-40)	C	1	V5_BLAST_0.9SELF0.4OUT-REDO4-Cluster_108760	V5_UCLUSTfixed_0.90-Cluster_84977	-	-	-	-
pacid=35851267 transcript=Pavir.1NG268500.3 locus=Pavir.1NG268500 ID=Pavir.1NG268500.3.v3.1 annot-version=v3.1	Panvi_seq66897		-	Y (0.996 | 1-40)	C	1	V5_BLAST_0.9SELF0.4OUT-REDO4-Cluster_108760	V5_UCLUSTfixed_0.90-Cluster_84977	-	-	-	-
pacid=35848110 transcript=Pavir.1NG271600.1 locus=Pavir.1NG271600 ID=Pavir.1NG271600.1.v3.1 annot-version=v3.1	Panvi_seq63740		-	Y (0.992 | 1-71)	C	1	V5_BLAST_0.9SELF0.4OUT-REDO4-Cluster_102761	V5_UCLUSTfixed_0.90-Cluster_66144	-	-	-	-
pacid=35849672 transcript=Pavir.1NG272000.1 locus=Pavir.1NG272000 ID=Pavir.1NG272000.1.v3.1 annot-version=v3.1	Panvi_seq65302		-	Y (0.741 | 1-91)	C	1	V5_BLAST_0.9SELF0.4OUT-REDO4-Cluster_102807	V5_UCLUSTfixed_0.90-Cluster_65034	-	-	-	-
pacid=35847795 transcript=Pavir.1NG275900.1 locus=Pavir.1NG275900 ID=Pavir.1NG275900.1.v3.1 annot-version=v3.1	Panvi_seq63425		-	Y (0.967 | 1-39)	C	1	V5_BLAST_0.9SELF0.4OUT-REDO4-Cluster_102744	V5_UCLUSTfixed_0.90-Cluster_65012	-	-	-	-
pacid=35851344 transcript=Pavir.1NG276100.1 locus=Pavir.1NG276100 ID=Pavir.1NG276100.1.v3.1 annot-version=v3.1	Panvi_seq66974		-	Y (0.991 | 1-32)	C	1	V5_BLAST_0.9SELF0.4OUT-REDO4-Cluster_102865	V5_UCLUSTfixed_0.90-Cluster_65051	-	-	-	-
pacid=35848843 transcript=Pavir.1NG278100.1 locus=Pavir.1NG278100 ID=Pavir.1NG278100.1.v3.1 annot-version=v3.1	Panvi_seq64473	P:GO:0019538; F:GO:0016887; F:GO:0005524	F:GO:0000166;P:GO:0019538;F:GO:0016787	Y (0.929 | 1-33)	C	1	V5_BLAST_0.9SELF0.4OUT-REDO4-Cluster_167942	V5_UCLUSTfixed_0.90-Cluster_102476	-	-	-	-
pacid=35848962 transcript=Pavir.1NG278200.1 locus=Pavir.1NG278200 ID=Pavir.1NG278200.1.v3.1 annot-version=v3.1	Panvi_seq64592	F:GO:0005515	F:GO:0005515	Y (0.99 | 1-29)	C	1	V5_BLAST_0.9SELF0.4OUT-REDO4-Cluster_157000	V5_UCLUSTfixed_0.90-Cluster_91793	-	-	UniqueCluster_2593	X
pacid=35850613 transcript=Pavir.1NG279600.1 locus=Pavir.1NG279600 ID=Pavir.1NG279600.1.v3.1 annot-version=v3.1	Panvi_seq66243	F:GO:0043169; P:GO:0005975; F:GO:0003824; F:GO:0004553	P:GO:0005975;F:GO:0005488;F:GO:0016787	Y (0.986 | 1-21)	C	1	V5_BLAST_0.9SELF0.4OUT-REDO4-Cluster_165778	V5_UCLUSTfixed_0.90-Cluster_96637	-	-	-	-
pacid=35852330 transcript=Pavir.1NG280000.1 locus=Pavir.1NG280000 ID=Pavir.1NG280000.1.v3.1 annot-version=v3.1	Panvi_seq67960	F:GO:0033926	F:GO:0016787	Y (0.869 | 1-61)	C	1	V5_BLAST_0.9SELF0.4OUT-REDO4-Cluster_164000	V5_UCLUSTfixed_0.90-Cluster_97484	-	-	-	-
pacid=35852331 transcript=Pavir.1NG280000.2 locus=Pavir.1NG280000 ID=Pavir.1NG280000.2.v3.1 annot-version=v3.1	Panvi_seq67961	F:GO:0033926	F:GO:0016787	Y (0.869 | 1-61)	C	1	V5_BLAST_0.9SELF0.4OUT-REDO4-Cluster_164000	V5_UCLUSTfixed_0.90-Cluster_97484	-	-	-	-
pacid=35853139 transcript=Pavir.1NG280700.1 locus=Pavir.1NG280700 ID=Pavir.1NG280700.1.v3.1 annot-version=v3.1	Panvi_seq68769		-	Y (0.939 | 1-69)	C	1	V5_BLAST_0.9SELF0.4OUT-REDO4-Cluster_160062	V5_UCLUSTfixed_0.90-Cluster_85324	-	-	-	-
pacid=35854895 transcript=Pavir.1NG282900.1 locus=Pavir.1NG282900 ID=Pavir.1NG282900.1.v3.1 annot-version=v3.1	Panvi_seq70525		-	Y (0.964 | 1-41)	C	1	V5_BLAST_0.9SELF0.4OUT-REDO4-Cluster_165355	V5_UCLUSTfixed_0.90-Cluster_98757	-	-	-	-
pacid=35853182 transcript=Pavir.1NG285700.1 locus=Pavir.1NG285700 ID=Pavir.1NG285700.1.v3.1 annot-version=v3.1	Panvi_seq68812		-	Y (0.985 | 1-30)	C	1	V5_BLAST_0.9SELF0.4OUT-REDO4-Cluster_150214	V5_UCLUSTfixed_0.90-Cluster_85194	-	-	-	-
pacid=35852966 transcript=Pavir.1NG286100.1 locus=Pavir.1NG286100 ID=Pavir.1NG286100.1.v3.1 annot-version=v3.1	Panvi_seq68596		-	Y (1.0 | 1-28)	C	1	V5_BLAST_0.9SELF0.4OUT-REDO4-Cluster_103213	V5_UCLUSTfixed_0.90-Cluster_67105	-	-	-	-
pacid=35851043 transcript=Pavir.1NG286900.1 locus=Pavir.1NG286900 ID=Pavir.1NG286900.1.v3.1 annot-version=v3.1	Panvi_seq66673		-	Y (0.979 | 1-22)	C	1	V5_BLAST_0.9SELF0.4OUT-REDO4-Cluster_102852	V5_UCLUSTfixed_0.90-Cluster_31930	-	-	-	-
pacid=35848291 transcript=Pavir.1NG288600.1 locus=Pavir.1NG288600 ID=Pavir.1NG288600.1.v3.1 annot-version=v3.1	Panvi_seq63921	F:GO:0042578	F:GO:0016787	Y (1.0 | 1-41)	C	1	V5_BLAST_0.9SELF0.4OUT-REDO4-Cluster_159256	V5_UCLUSTfixed_0.90-Cluster_93492	-	-	-	-
pacid=35853021 transcript=Pavir.1NG290300.1 locus=Pavir.1NG290300 ID=Pavir.1NG290300.1.v3.1 annot-version=v3.1	Panvi_seq68651		-	Y (0.982 | 1-29)	C	1	V5_BLAST_0.9SELF0.4OUT-REDO4-Cluster_165027	V5_UCLUSTfixed_0.90-Cluster_85328	-	-	-	-
pacid=35849853 transcript=Pavir.1NG291200.1 locus=Pavir.1NG291200 ID=Pavir.1NG291200.1.v3.1 annot-version=v3.1	Panvi_seq65483		-	Y (0.971 | 1-32)	C	1	V5_BLAST_0.9SELF0.4OUT-REDO4-Cluster_155490	V5_UCLUSTfixed_0.90-Cluster_90877	-	-	-	-
pacid=35849855 transcript=Pavir.1NG291200.2 locus=Pavir.1NG291200 ID=Pavir.1NG291200.2.v3.1 annot-version=v3.1	Panvi_seq65485		-	Y (0.971 | 1-32)	C	1	V5_BLAST_0.9SELF0.4OUT-REDO4-Cluster_155490	V5_UCLUSTfixed_0.90-Cluster_90877	-	-	-	-
pacid=35849854 transcript=Pavir.1NG291200.3 locus=Pavir.1NG291200 ID=Pavir.1NG291200.3.v3.1 annot-version=v3.1	Panvi_seq65484		-	Y (0.971 | 1-32)	C	1	V5_BLAST_0.9SELF0.4OUT-REDO4-Cluster_155490	V5_UCLUSTfixed_0.90-Cluster_90877	-	-	-	-
pacid=35853034 transcript=Pavir.1NG292600.1 locus=Pavir.1NG292600 ID=Pavir.1NG292600.1.v3.1 annot-version=v3.1	Panvi_seq68664		-	Y (0.992 | 1-51)	C	1	V5_BLAST_0.9SELF0.4OUT-REDO4-Cluster_102918	V5_UCLUSTfixed_0.90-Cluster_31942	-	-	-	-
pacid=35853584 transcript=Pavir.1NG292900.1 locus=Pavir.1NG292900 ID=Pavir.1NG292900.1.v3.1 annot-version=v3.1	Panvi_seq69214	P:GO:0006783; F:GO:0004325	F:GO:0003824;P:GO:0009058;P:GO:0044763;P:GO:0044711;P:GO:0009987	Y (0.886 | 1-52)	C	1	V5_BLAST_0.9SELF0.4OUT-REDO4-Cluster_164147	V5_UCLUSTfixed_0.90-Cluster_97634	-	-	-	-
pacid=35853585 transcript=Pavir.1NG292900.2 locus=Pavir.1NG292900 ID=Pavir.1NG292900.2.v3.1 annot-version=v3.1	Panvi_seq69215	P:GO:0006783; F:GO:0004325	F:GO:0003824;P:GO:0009058;P:GO:0044763;P:GO:0044711;P:GO:0009987	Y (0.886 | 1-52)	C	1	V5_BLAST_0.9SELF0.4OUT-REDO4-Cluster_164147	V5_UCLUSTfixed_0.90-Cluster_97634	-	-	-	-
pacid=35853586 transcript=Pavir.1NG292900.3 locus=Pavir.1NG292900 ID=Pavir.1NG292900.3.v3.1 annot-version=v3.1	Panvi_seq69216	P:GO:0006783; F:GO:0004325	F:GO:0003824;P:GO:0009058;P:GO:0044763;P:GO:0044711;P:GO:0009987	Y (0.886 | 1-52)	C	1	V5_BLAST_0.9SELF0.4OUT-REDO4-Cluster_164147	V5_UCLUSTfixed_0.90-Cluster_97634	-	-	-	-
pacid=35849516 transcript=Pavir.1NG293600.1 locus=Pavir.1NG293600 ID=Pavir.1NG293600.1.v3.1 annot-version=v3.1	Panvi_seq65146		-	Y (0.879 | 1-46)	C	1	V5_BLAST_0.9SELF0.4OUT-REDO4-Cluster_102798	V5_UCLUSTfixed_0.90-Cluster_65030	-	-	-	-
pacid=35853114 transcript=Pavir.1NG295000.1 locus=Pavir.1NG295000 ID=Pavir.1NG295000.1.v3.1 annot-version=v3.1	Panvi_seq68744		-	Y (0.978 | 1-39)	C	1	V5_BLAST_0.9SELF0.4OUT-REDO4-Cluster_155111	V5_UCLUSTfixed_0.90-Cluster_90662	-	-	-	-
pacid=35853115 transcript=Pavir.1NG295000.2 locus=Pavir.1NG295000 ID=Pavir.1NG295000.2.v3.1 annot-version=v3.1	Panvi_seq68745		-	Y (0.978 | 1-39)	C	1	V5_BLAST_0.9SELF0.4OUT-REDO4-Cluster_155111	V5_UCLUSTfixed_0.90-Cluster_90662	-	-	-	-
pacid=35850717 transcript=Pavir.1NG295200.1 locus=Pavir.1NG295200 ID=Pavir.1NG295200.1.v3.1 annot-version=v3.1	Panvi_seq66347		-	Y (0.913 | 1-30)	C	1	V5_BLAST_0.9SELF0.4OUT-REDO4-Cluster_102838	V5_UCLUSTfixed_0.90-Cluster_65040	-	-	-	-
pacid=35849524 transcript=Pavir.1NG298600.1 locus=Pavir.1NG298600 ID=Pavir.1NG298600.1.v3.1 annot-version=v3.1	Panvi_seq65154		-	Y (0.994 | 1-81)	C	1	V5_BLAST_0.9SELF0.4OUT-REDO4-Cluster_102800	V5_UCLUSTfixed_0.90-Cluster_65031	-	-	-	-
pacid=35849525 transcript=Pavir.1NG298600.2 locus=Pavir.1NG298600 ID=Pavir.1NG298600.2.v3.1 annot-version=v3.1	Panvi_seq65155		-	Y (0.994 | 1-81)	C	1	V5_BLAST_0.9SELF0.4OUT-REDO4-Cluster_102800	V5_UCLUSTfixed_0.90-Cluster_65031	-	-	-	-
pacid=35849526 transcript=Pavir.1NG298600.3 locus=Pavir.1NG298600 ID=Pavir.1NG298600.3.v3.1 annot-version=v3.1	Panvi_seq65156		-	Y (0.994 | 1-81)	C	1	V5_BLAST_0.9SELF0.4OUT-REDO4-Cluster_102800	V5_UCLUSTfixed_0.90-Cluster_65031	-	-	-	-
pacid=35849527 transcript=Pavir.1NG298600.4 locus=Pavir.1NG298600 ID=Pavir.1NG298600.4.v3.1 annot-version=v3.1	Panvi_seq65157		-	Y (0.994 | 1-81)	C	1	V5_BLAST_0.9SELF0.4OUT-REDO4-Cluster_102800	V5_UCLUSTfixed_0.90-Cluster_65031	-	-	-	-
pacid=35851744 transcript=Pavir.1NG303600.1 locus=Pavir.1NG303600 ID=Pavir.1NG303600.1.v3.1 annot-version=v3.1	Panvi_seq67374		-	Y (0.991 | 1-25)	C	1	V5_BLAST_0.9SELF0.4OUT-REDO4-Cluster_102878	V5_UCLUSTfixed_0.90-Cluster_65327	-	-	-	-
pacid=35851329 transcript=Pavir.1NG305000.1 locus=Pavir.1NG305000 ID=Pavir.1NG305000.1.v3.1 annot-version=v3.1	Panvi_seq66959		-	Y (0.862 | 1-81)	C	1	V5_BLAST_0.9SELF0.4OUT-REDO4-Cluster_102864	V5_UCLUSTfixed_0.90-Cluster_92243	-	-	-	-
pacid=35851330 transcript=Pavir.1NG305000.2 locus=Pavir.1NG305000 ID=Pavir.1NG305000.2.v3.1 annot-version=v3.1	Panvi_seq66960		-	Y (0.862 | 1-81)	C	1	V5_BLAST_0.9SELF0.4OUT-REDO4-Cluster_157499	V5_UCLUSTfixed_0.90-Cluster_92243	-	-	-	-
pacid=35851331 transcript=Pavir.1NG305000.3 locus=Pavir.1NG305000 ID=Pavir.1NG305000.3.v3.1 annot-version=v3.1	Panvi_seq66961		-	Y (0.862 | 1-81)	C	1	V5_BLAST_0.9SELF0.4OUT-REDO4-Cluster_157499	V5_UCLUSTfixed_0.90-Cluster_92243	-	-	-	-
pacid=35852346 transcript=Pavir.1NG305800.1 locus=Pavir.1NG305800 ID=Pavir.1NG305800.1.v3.1 annot-version=v3.1	Panvi_seq67976		-	Y (0.873 | 1-31)	C	1	V5_BLAST_0.9SELF0.4OUT-REDO4-Cluster_170863	V5_UCLUSTfixed_0.90-Cluster_89134	-	-	-	-
pacid=35850887 transcript=Pavir.1NG306600.1 locus=Pavir.1NG306600 ID=Pavir.1NG306600.1.v3.1 annot-version=v3.1	Panvi_seq66517	P:GO:0045454; F:GO:0015035; P:GO:0006662	P:GO:0019725;F:GO:0003824;P:GO:0008152;P:GO:0044710	Y (0.998 | 1-51)	C	1	V5_BLAST_0.9SELF0.4OUT-REDO4-Cluster_162567	V5_UCLUSTfixed_0.90-Cluster_92292	-	-	-	-
pacid=35850888 transcript=Pavir.1NG306600.2 locus=Pavir.1NG306600 ID=Pavir.1NG306600.2.v3.1 annot-version=v3.1	Panvi_seq66518	P:GO:0045454; F:GO:0015035; P:GO:0006662	P:GO:0019725;F:GO:0003824;P:GO:0008152;P:GO:0044710	Y (0.998 | 1-51)	C	1	V5_BLAST_0.9SELF0.4OUT-REDO4-Cluster_102844	V5_UCLUSTfixed_0.90-Cluster_92292	-	-	-	-
pacid=35853775 transcript=Pavir.1NG307900.1 locus=Pavir.1NG307900 ID=Pavir.1NG307900.1.v3.1 annot-version=v3.1	Panvi_seq69405		-	Y (0.977 | 1-26)	C	1	V5_BLAST_0.9SELF0.4OUT-REDO4-Cluster_102950	V5_UCLUSTfixed_0.90-Cluster_75209	-	-	-	-
pacid=35855156 transcript=Pavir.1NG308800.1 locus=Pavir.1NG308800 ID=Pavir.1NG308800.1.v3.1 annot-version=v3.1	Panvi_seq70786		-	Y (0.766 | 1-30)	C	1	V5_BLAST_0.9SELF0.4OUT-REDO4-Cluster_150214	V5_UCLUSTfixed_0.90-Cluster_85194	-	-	-	-
pacid=35849784 transcript=Pavir.1NG310000.1 locus=Pavir.1NG310000 ID=Pavir.1NG310000.1.v3.1 annot-version=v3.1	Panvi_seq65414	P:GO:0009231; F:GO:0003935; F:GO:0008686	P:GO:0009058;P:GO:0044763;P:GO:0044711;P:GO:0009987;F:GO:0016787	Y (1.0 | 1-41)	C	1	V5_BLAST_0.9SELF0.4OUT-REDO4-Cluster_164105	V5_UCLUSTfixed_0.90-Cluster_97592	-	-	-	-
pacid=35849785 transcript=Pavir.1NG310000.2 locus=Pavir.1NG310000 ID=Pavir.1NG310000.2.v3.1 annot-version=v3.1	Panvi_seq65415	P:GO:0009231; F:GO:0003935; F:GO:0008686	P:GO:0009058;P:GO:0044763;P:GO:0044711;P:GO:0009987;F:GO:0016787	Y (1.0 | 1-41)	C	1	V5_BLAST_0.9SELF0.4OUT-REDO4-Cluster_164105	V5_UCLUSTfixed_0.90-Cluster_97592	-	-	-	-
pacid=35850128 transcript=Pavir.1NG311300.1 locus=Pavir.1NG311300 ID=Pavir.1NG311300.1.v3.1 annot-version=v3.1	Panvi_seq65758		-	Y (0.977 | 1-47)	C	1	V5_BLAST_0.9SELF0.4OUT-REDO4-Cluster_102825	V5_UCLUSTfixed_0.90-Cluster_65037	-	-	-	-
pacid=35849602 transcript=Pavir.1NG312100.1 locus=Pavir.1NG312100 ID=Pavir.1NG312100.1.v3.1 annot-version=v3.1	Panvi_seq65232		-	Y (0.913 | 1-46)	C	1	V5_BLAST_0.9SELF0.4OUT-REDO4-Cluster_150244	V5_UCLUSTfixed_0.90-Cluster_85234	-	-	-	-
pacid=35853262 transcript=Pavir.1NG316200.1 locus=Pavir.1NG316200 ID=Pavir.1NG316200.1.v3.1 annot-version=v3.1	Panvi_seq68892		-	Y (0.999 | 1-41)	C	1	V5_BLAST_0.9SELF0.4OUT-REDO4-Cluster_164121	V5_UCLUSTfixed_0.90-Cluster_97612	-	-	-	-
pacid=35853241 transcript=Pavir.1NG317600.1 locus=Pavir.1NG317600 ID=Pavir.1NG317600.1.v3.1 annot-version=v3.1	Panvi_seq68871		-	Y (0.999 | 1-24)	C	1	V5_BLAST_0.9SELF0.4OUT-REDO4-Cluster_102928	V5_UCLUSTfixed_0.90-Cluster_65067	-	-	-	-
pacid=35851821 transcript=Pavir.1NG318300.1 locus=Pavir.1NG318300 ID=Pavir.1NG318300.1.v3.1 annot-version=v3.1	Panvi_seq67451	C:GO:0019898; P:GO:0015979; C:GO:0009654; C:GO:0009523; F:GO:0005509	C:GO:0016020;P:GO:0015979;F:GO:0005488;C:GO:0009579	Y (1.0 | 1-23)	C	1	V5_BLAST_0.9SELF0.4OUT-REDO4-Cluster_162428	V5_UCLUSTfixed_0.90-Cluster_85291	-	-	-	-
pacid=35851170 transcript=Pavir.1NG319400.1 locus=Pavir.1NG319400 ID=Pavir.1NG319400.1.v3.1 annot-version=v3.1	Panvi_seq66800		-	Y (0.967 | 1-66)	C	1	V5_BLAST_0.9SELF0.4OUT-REDO4-Cluster_102857	V5_UCLUSTfixed_0.90-Cluster_31933	-	-	-	-
pacid=35851046 transcript=Pavir.1NG321500.1 locus=Pavir.1NG321500 ID=Pavir.1NG321500.1.v3.1 annot-version=v3.1	Panvi_seq66676	P:GO:0009058; F:GO:0008909	F:GO:0003824;P:GO:0009058	Y (1.0 | 1-41)	C	1	V5_BLAST_0.9SELF0.4OUT-REDO4-Cluster_102853	V5_UCLUSTfixed_0.90-Cluster_95850	-	-	-	-
pacid=35853270 transcript=Pavir.1NG325200.1 locus=Pavir.1NG325200 ID=Pavir.1NG325200.1.v3.1 annot-version=v3.1	Panvi_seq68900		-	Y (0.99 | 1-56)	C	1	V5_BLAST_0.9SELF0.4OUT-REDO4-Cluster_168579	V5_UCLUSTfixed_0.90-Cluster_101490	-	-	UniqueCluster_3011	X
pacid=35853272 transcript=Pavir.1NG325200.2 locus=Pavir.1NG325200 ID=Pavir.1NG325200.2.v3.1 annot-version=v3.1	Panvi_seq68902		-	Y (0.99 | 1-56)	C	1	V5_BLAST_0.9SELF0.4OUT-REDO4-Cluster_168579	V5_UCLUSTfixed_0.90-Cluster_101490	-	-	UniqueCluster_3011	X
pacid=35853273 transcript=Pavir.1NG325200.3 locus=Pavir.1NG325200 ID=Pavir.1NG325200.3.v3.1 annot-version=v3.1	Panvi_seq68903		-	Y (0.99 | 1-56)	C	1	V5_BLAST_0.9SELF0.4OUT-REDO4-Cluster_168579	V5_UCLUSTfixed_0.90-Cluster_101490	-	-	UniqueCluster_3011	X
pacid=35853271 transcript=Pavir.1NG325200.4 locus=Pavir.1NG325200 ID=Pavir.1NG325200.4.v3.1 annot-version=v3.1	Panvi_seq68901		-	Y (0.99 | 1-56)	C	1	V5_BLAST_0.9SELF0.4OUT-REDO4-Cluster_168579	V5_UCLUSTfixed_0.90-Cluster_101490	-	-	UniqueCluster_3011	X
pacid=35853274 transcript=Pavir.1NG325200.5 locus=Pavir.1NG325200 ID=Pavir.1NG325200.5.v3.1 annot-version=v3.1	Panvi_seq68904		-	Y (0.99 | 1-56)	C	1	V5_BLAST_0.9SELF0.4OUT-REDO4-Cluster_168579	V5_UCLUSTfixed_0.90-Cluster_101490	-	-	UniqueCluster_3011	X
pacid=35853816 transcript=Pavir.1NG325400.1 locus=Pavir.1NG325400 ID=Pavir.1NG325400.1.v3.1 annot-version=v3.1	Panvi_seq69446		-	Y (0.871 | 1-92)	C	1	V5_BLAST_0.9SELF0.4OUT-REDO4-Cluster_102953	V5_UCLUSTfixed_0.90-Cluster_67803	-	-	-	-
pacid=35854949 transcript=Pavir.1NG329600.1 locus=Pavir.1NG329600 ID=Pavir.1NG329600.1.v3.1 annot-version=v3.1	Panvi_seq70579		-	Y (0.998 | 1-41)	C	1	V5_BLAST_0.9SELF0.4OUT-REDO4-Cluster_165524	V5_UCLUSTfixed_0.90-Cluster_98905	-	-	-	-
pacid=35848970 transcript=Pavir.1NG329800.1 locus=Pavir.1NG329800 ID=Pavir.1NG329800.1.v3.1 annot-version=v3.1	Panvi_seq64600	P:GO:0005975; F:GO:0004553	P:GO:0005975;F:GO:0016787	Y (0.929 | 1-58)	C	1	V5_BLAST_0.9SELF0.4OUT-REDO4-Cluster_102784	V5_UCLUSTfixed_0.90-Cluster_101850	-	UniqueCluster_444	-	X
pacid=35852233 transcript=Pavir.1NG330700.1 locus=Pavir.1NG330700 ID=Pavir.1NG330700.1.v3.1 annot-version=v3.1	Panvi_seq67863		-	Y (0.732 | 1-52)	C	1	V5_BLAST_0.9SELF0.4OUT-REDO4-Cluster_149877	V5_UCLUSTfixed_0.90-Cluster_84800	-	-	-	-
pacid=35848723 transcript=Pavir.1NG332200.1 locus=Pavir.1NG332200 ID=Pavir.1NG332200.1.v3.1 annot-version=v3.1	Panvi_seq64353		-	Y (0.848 | 1-47)	C	1	V5_BLAST_0.9SELF0.4OUT-REDO4-Cluster_166323	V5_UCLUSTfixed_0.90-Cluster_95865	-	-	-	-
pacid=35853649 transcript=Pavir.1NG334200.1 locus=Pavir.1NG334200 ID=Pavir.1NG334200.1.v3.1 annot-version=v3.1	Panvi_seq69279		-	Y (0.997 | 1-24)	C	1	V5_BLAST_0.9SELF0.4OUT-REDO4-Cluster_102946	V5_UCLUSTfixed_0.90-Cluster_65067	-	-	-	-
pacid=35851621 transcript=Pavir.1NG334800.1 locus=Pavir.1NG334800 ID=Pavir.1NG334800.1.v3.1 annot-version=v3.1	Panvi_seq67251	P:GO:0006355; C:GO:0005739; F:GO:0003690	F:GO:0003677;C:GO:0005739;P:GO:0009058;P:GO:0006139	Y (0.944 | 1-46)	C	1	V5_BLAST_0.9SELF0.4OUT-REDO4-Cluster_165164	V5_UCLUSTfixed_0.90-Cluster_98594	-	-	-	-
pacid=35852540 transcript=Pavir.1NG335600.1 locus=Pavir.1NG335600 ID=Pavir.1NG335600.1.v3.1 annot-version=v3.1	Panvi_seq68170		-	Y (0.95 | 1-69)	C	1	V5_BLAST_0.9SELF0.4OUT-REDO4-Cluster_135504	V5_UCLUSTfixed_0.90-Cluster_67395	-	-	-	-
pacid=35852606 transcript=Pavir.1NG336300.1 locus=Pavir.1NG336300 ID=Pavir.1NG336300.1.v3.1 annot-version=v3.1	Panvi_seq68236		-	Y (0.975 | 1-51)	C	1	V5_BLAST_0.9SELF0.4OUT-REDO4-Cluster_102903	V5_UCLUSTfixed_0.90-Cluster_84800	-	-	-	-
pacid=35855223 transcript=Pavir.1NG337900.1 locus=Pavir.1NG337900 ID=Pavir.1NG337900.1.v3.1 annot-version=v3.1	Panvi_seq70853		-	Y (0.96 | 1-41)	C	1	V5_BLAST_0.9SELF0.4OUT-REDO4-Cluster_163891	V5_UCLUSTfixed_0.90-Cluster_97362	-	-	-	-
pacid=35848939 transcript=Pavir.1NG341200.1 locus=Pavir.1NG341200 ID=Pavir.1NG341200.1.v3.1 annot-version=v3.1	Panvi_seq64569		-	Y (0.939 | 1-46)	C	1	V5_BLAST_0.9SELF0.4OUT-REDO4-Cluster_163876	V5_UCLUSTfixed_0.90-Cluster_83516	-	UniqueCluster_2245	-	X
pacid=35848781 transcript=Pavir.1NG341800.1 locus=Pavir.1NG341800 ID=Pavir.1NG341800.1.v3.1 annot-version=v3.1	Panvi_seq64411	C:GO:0005634	C:GO:0005634	Y (0.935 | 1-56)	C	1	V5_BLAST_0.9SELF0.4OUT-REDO4-Cluster_147580	V5_UCLUSTfixed_0.90-Cluster_75140	UniqueCluster_435	-	-	X
pacid=35848812 transcript=Pavir.1NG342800.1 locus=Pavir.1NG342800 ID=Pavir.1NG342800.1.v3.1 annot-version=v3.1	Panvi_seq64442		-	Y (1.0 | 1-51)	C	1	V5_BLAST_0.9SELF0.4OUT-REDO4-Cluster_162622	V5_UCLUSTfixed_0.90-Cluster_85146	-	-	-	-
pacid=35848734 transcript=Pavir.1NG342900.1 locus=Pavir.1NG342900 ID=Pavir.1NG342900.1.v3.1 annot-version=v3.1	Panvi_seq64364		-	Y (1.0 | 1-41)	C	1	V5_BLAST_0.9SELF0.4OUT-REDO4-Cluster_162811	V5_UCLUSTfixed_0.90-Cluster_96233	-	-	-	-
pacid=35852224 transcript=Pavir.1NG343200.1 locus=Pavir.1NG343200 ID=Pavir.1NG343200.1.v3.1 annot-version=v3.1	Panvi_seq67854		-	Y (0.996 | 1-21)	C	1	V5_BLAST_0.9SELF0.4OUT-REDO4-Cluster_150222	V5_UCLUSTfixed_0.90-Cluster_65347	-	-	-	-
pacid=35851609 transcript=Pavir.1NG344700.1 locus=Pavir.1NG344700 ID=Pavir.1NG344700.1.v3.1 annot-version=v3.1	Panvi_seq67239	F:GO:0051087; F:GO:0042803; P:GO:0006457; F:GO:0000774	F:GO:0000166;F:GO:0005515;F:GO:0030234;P:GO:0009987	Y (0.942 | 1-41)	C	1	V5_BLAST_0.9SELF0.4OUT-REDO4-Cluster_170185	V5_UCLUSTfixed_0.90-Cluster_102832	-	-	-	-
pacid=35854863 transcript=Pavir.1NG346500.1 locus=Pavir.1NG346500 ID=Pavir.1NG346500.1.v3.1 annot-version=v3.1	Panvi_seq70493		-	Y (0.998 | 1-21)	C	1	V5_BLAST_0.9SELF0.4OUT-REDO4-Cluster_102978	V5_UCLUSTfixed_0.90-Cluster_31955	-	-	-	-
pacid=35853145 transcript=Pavir.1NG347300.1 locus=Pavir.1NG347300 ID=Pavir.1NG347300.1.v3.1 annot-version=v3.1	Panvi_seq68775		-	Y (0.994 | 1-52)	C	1	V5_BLAST_0.9SELF0.4OUT-REDO4-Cluster_166692	V5_UCLUSTfixed_0.90-Cluster_99984	-	-	-	-
pacid=35853146 transcript=Pavir.1NG347300.2 locus=Pavir.1NG347300 ID=Pavir.1NG347300.2.v3.1 annot-version=v3.1	Panvi_seq68776		-	Y (0.994 | 1-52)	C	1	V5_BLAST_0.9SELF0.4OUT-REDO4-Cluster_166692	V5_UCLUSTfixed_0.90-Cluster_99984	-	-	-	-
pacid=35853147 transcript=Pavir.1NG347300.3 locus=Pavir.1NG347300 ID=Pavir.1NG347300.3.v3.1 annot-version=v3.1	Panvi_seq68777		-	Y (0.994 | 1-52)	C	1	V5_BLAST_0.9SELF0.4OUT-REDO4-Cluster_166692	V5_UCLUSTfixed_0.90-Cluster_99984	-	-	-	-
pacid=35854742 transcript=Pavir.1NG347500.1 locus=Pavir.1NG347500 ID=Pavir.1NG347500.1.v3.1 annot-version=v3.1	Panvi_seq70372		-	Y (0.984 | 1-31)	C	1	V5_BLAST_0.9SELF0.4OUT-REDO4-Cluster_170341	V5_UCLUSTfixed_0.90-Cluster_102976	-	-	-	-
pacid=35849159 transcript=Pavir.1NG351200.1 locus=Pavir.1NG351200 ID=Pavir.1NG351200.1.v3.1 annot-version=v3.1	Panvi_seq64789	C:GO:0016021	C:GO:0016020	Y (0.979 | 1-30)	C	1	V5_BLAST_0.9SELF0.4OUT-REDO4-Cluster_170285	V5_UCLUSTfixed_0.90-Cluster_102918	-	UniqueCluster_38	-	X
pacid=35853011 transcript=Pavir.1NG361300.1 locus=Pavir.1NG361300 ID=Pavir.1NG361300.1.v3.1 annot-version=v3.1	Panvi_seq68641		-	Y (0.981 | 1-56)	C	1	V5_BLAST_0.9SELF0.4OUT-REDO4-Cluster_102916	V5_UCLUSTfixed_0.90-Cluster_65061	-	-	-	-
pacid=35855241 transcript=Pavir.1NG362700.1 locus=Pavir.1NG362700 ID=Pavir.1NG362700.1.v3.1 annot-version=v3.1	Panvi_seq70871	F:GO:0051087; F:GO:0042803; P:GO:0006457; F:GO:0000774	F:GO:0000166;F:GO:0005515;F:GO:0030234;P:GO:0009987	Y (0.997 | 1-42)	C	1	V5_BLAST_0.9SELF0.4OUT-REDO4-Cluster_170185	V5_UCLUSTfixed_0.90-Cluster_102832	-	-	-	-
pacid=35851235 transcript=Pavir.1NG363200.1 locus=Pavir.1NG363200 ID=Pavir.1NG363200.1.v3.1 annot-version=v3.1	Panvi_seq66865		-	Y (0.727 | 1-47)	C	1	V5_BLAST_0.9SELF0.4OUT-REDO4-Cluster_102860	V5_UCLUSTfixed_0.90-Cluster_65049	-	-	-	-
pacid=35847734 transcript=Pavir.1NG366000.1 locus=Pavir.1NG366000 ID=Pavir.1NG366000.1.v3.1 annot-version=v3.1	Panvi_seq63364		-	Y (0.984 | 1-42)	C	1	V5_BLAST_0.9SELF0.4OUT-REDO4-Cluster_106155	V5_UCLUSTfixed_0.90-Cluster_66120	-	-	-	-
pacid=35852913 transcript=Pavir.1NG366700.1 locus=Pavir.1NG366700 ID=Pavir.1NG366700.1.v3.1 annot-version=v3.1	Panvi_seq68543		-	Y (0.767 | 1-34)	C	1	V5_BLAST_0.9SELF0.4OUT-REDO4-Cluster_168280	V5_UCLUSTfixed_0.90-Cluster_85294	-	-	-	-
pacid=35852914 transcript=Pavir.1NG366700.2 locus=Pavir.1NG366700 ID=Pavir.1NG366700.2.v3.1 annot-version=v3.1	Panvi_seq68544		-	Y (0.786 | 1-29)	C	1	V5_BLAST_0.9SELF0.4OUT-REDO4-Cluster_168280	V5_UCLUSTfixed_0.90-Cluster_85294	-	-	-	-
pacid=35854385 transcript=Pavir.1NG366900.1 locus=Pavir.1NG366900 ID=Pavir.1NG366900.1.v3.1 annot-version=v3.1	Panvi_seq70015	P:GO:0015979; F:GO:0051539; F:GO:0016992; P:GO:0009107	P:GO:0006629;P:GO:0015979;P:GO:0009058;F:GO:0005488;F:GO:0016740;P:GO:0044711	Y (0.999 | 1-51)	C	1	V5_BLAST_0.9SELF0.4OUT-REDO4-Cluster_162548	V5_UCLUSTfixed_0.90-Cluster_85950	-	-	-	-
pacid=35853825 transcript=Pavir.1NG368200.1 locus=Pavir.1NG368200 ID=Pavir.1NG368200.1.v3.1 annot-version=v3.1	Panvi_seq69455	P:GO:0045454; F:GO:0015035; P:GO:0006662	P:GO:0019725;F:GO:0003824;P:GO:0008152;P:GO:0044710	Y (0.999 | 1-51)	C	1	V5_BLAST_0.9SELF0.4OUT-REDO4-Cluster_165966	V5_UCLUSTfixed_0.90-Cluster_96817	-	-	-	-
pacid=35847815 transcript=Pavir.1NG370600.1 locus=Pavir.1NG370600 ID=Pavir.1NG370600.1.v3.1 annot-version=v3.1	Panvi_seq63445		-	Y (0.897 | 1-52)	C	1	V5_BLAST_0.9SELF0.4OUT-REDO4-Cluster_104915	V5_UCLUSTfixed_0.90-Cluster_31912	-	-	-	-
pacid=35848091 transcript=Pavir.1NG371000.1 locus=Pavir.1NG371000 ID=Pavir.1NG371000.1.v3.1 annot-version=v3.1	Panvi_seq63721		-	Y (1.0 | 1-41)	C	1	V5_BLAST_0.9SELF0.4OUT-REDO4-Cluster_163513	V5_UCLUSTfixed_0.90-Cluster_96953	-	-	-	-
pacid=35848092 transcript=Pavir.1NG371000.2 locus=Pavir.1NG371000 ID=Pavir.1NG371000.2.v3.1 annot-version=v3.1	Panvi_seq63722		-	Y (1.0 | 1-41)	C	1	V5_BLAST_0.9SELF0.4OUT-REDO4-Cluster_163513	V5_UCLUSTfixed_0.90-Cluster_96953	-	-	-	-
pacid=35850820 transcript=Pavir.1NG372700.1 locus=Pavir.1NG372700 ID=Pavir.1NG372700.1.v3.1 annot-version=v3.1	Panvi_seq66450		-	Y (0.686 | 1-69)	C	1	V5_BLAST_0.9SELF0.4OUT-REDO4-Cluster_102842	V5_UCLUSTfixed_0.90-Cluster_67234	-	-	-	-
pacid=35849922 transcript=Pavir.1NG374400.1 locus=Pavir.1NG374400 ID=Pavir.1NG374400.1.v3.1 annot-version=v3.1	Panvi_seq65552		-	Y (0.999 | 1-25)	C	1	V5_BLAST_0.9SELF0.4OUT-REDO4-Cluster_167708	V5_UCLUSTfixed_0.90-Cluster_92816	-	-	-	-
pacid=35849923 transcript=Pavir.1NG374400.2 locus=Pavir.1NG374400 ID=Pavir.1NG374400.2.v3.1 annot-version=v3.1	Panvi_seq65553		-	Y (0.999 | 1-25)	C	1	V5_BLAST_0.9SELF0.4OUT-REDO4-Cluster_167708	V5_UCLUSTfixed_0.90-Cluster_92816	-	-	-	-
pacid=35849641 transcript=Pavir.1NG374500.1 locus=Pavir.1NG374500 ID=Pavir.1NG374500.1.v3.1 annot-version=v3.1	Panvi_seq65271	F:GO:0005524; C:GO:0016021; F:GO:0008270; F:GO:0004222; P:GO:0006508	F:GO:0000166;P:GO:0019538;C:GO:0016020;F:GO:0016787	Y (0.983 | 1-30)	C	1	V5_BLAST_0.9SELF0.4OUT-REDO4-Cluster_163943	V5_UCLUSTfixed_0.90-Cluster_97418	-	-	-	-
pacid=35849793 transcript=Pavir.1NG377200.1 locus=Pavir.1NG377200 ID=Pavir.1NG377200.1.v3.1 annot-version=v3.1	Panvi_seq65423	P:GO:0006412; C:GO:0005840; C:GO:0005622; F:GO:0003735	F:GO:0005198;C:GO:0005840;P:GO:0006412	Y (0.994 | 1-47)	C	1	V5_BLAST_0.9SELF0.4OUT-REDO4-Cluster_170468	V5_UCLUSTfixed_0.90-Cluster_98904	-	-	-	-
pacid=35851213 transcript=Pavir.1NG377700.1 locus=Pavir.1NG377700 ID=Pavir.1NG377700.1.v3.1 annot-version=v3.1	Panvi_seq66843	F:GO:0016747	F:GO:0016740	Y (0.921 | 1-32)	C	1	V5_BLAST_0.9SELF0.4OUT-REDO4-Cluster_150394	V5_UCLUSTfixed_0.90-Cluster_76151	-	-	-	-
pacid=35853133 transcript=Pavir.1NG377900.1 locus=Pavir.1NG377900 ID=Pavir.1NG377900.1.v3.1 annot-version=v3.1	Panvi_seq68763	P:GO:0006629	P:GO:0006629	Y (0.976 | 1-54)	C	1	V5_BLAST_0.9SELF0.4OUT-REDO4-Cluster_165246	V5_UCLUSTfixed_0.90-Cluster_97992	-	-	-	-
pacid=35853134 transcript=Pavir.1NG377900.2 locus=Pavir.1NG377900 ID=Pavir.1NG377900.2.v3.1 annot-version=v3.1	Panvi_seq68764	P:GO:0006629	P:GO:0006629	Y (0.941 | 1-42)	C	1	V5_BLAST_0.9SELF0.4OUT-REDO4-Cluster_165246	V5_UCLUSTfixed_0.90-Cluster_97992	-	-	-	-
pacid=35848376 transcript=Pavir.1NG379200.1 locus=Pavir.1NG379200 ID=Pavir.1NG379200.1.v3.1 annot-version=v3.1	Panvi_seq64006	P:GO:0008152	P:GO:0008152	Y (0.982 | 1-51)	C	1	V5_BLAST_0.9SELF0.4OUT-REDO4-Cluster_164592	V5_UCLUSTfixed_0.90-Cluster_97988	-	-	-	-
pacid=35854680 transcript=Pavir.1NG379300.1 locus=Pavir.1NG379300 ID=Pavir.1NG379300.1.v3.1 annot-version=v3.1	Panvi_seq70310	F:GO:0016787	F:GO:0016787	Y (0.864 | 1-42)	C	1	V5_BLAST_0.9SELF0.4OUT-REDO4-Cluster_167446	V5_UCLUSTfixed_0.90-Cluster_100582	-	-	-	-
pacid=35848549 transcript=Pavir.1NG379900.1 locus=Pavir.1NG379900 ID=Pavir.1NG379900.1.v3.1 annot-version=v3.1	Panvi_seq64179	C:GO:0016020; F:GO:0015171; P:GO:0003333	C:GO:0016020;P:GO:0044765;P:GO:0006810;F:GO:0005215	Y (0.983 | 1-36)	C	1	V5_BLAST_0.9SELF0.4OUT-REDO4-Cluster_162988	V5_UCLUSTfixed_0.90-Cluster_96422	-	-	-	-
pacid=35851349 transcript=Pavir.1NG381300.1 locus=Pavir.1NG381300 ID=Pavir.1NG381300.1.v3.1 annot-version=v3.1	Panvi_seq66979		-	Y (1.0 | 1-51)	C	1	V5_BLAST_0.9SELF0.4OUT-REDO4-Cluster_164524	V5_UCLUSTfixed_0.90-Cluster_97112	-	-	-	-
pacid=35849997 transcript=Pavir.1NG382200.1 locus=Pavir.1NG382200 ID=Pavir.1NG382200.1.v3.1 annot-version=v3.1	Panvi_seq65627		-	Y (0.978 | 1-21)	C	1	V5_BLAST_0.9SELF0.4OUT-REDO4-Cluster_164498	V5_UCLUSTfixed_0.90-Cluster_97979	-	-	-	-
pacid=35848001 transcript=Pavir.1NG386200.1 locus=Pavir.1NG386200 ID=Pavir.1NG386200.1.v3.1 annot-version=v3.1	Panvi_seq63631		-	Y (0.981 | 1-42)	C	1	V5_BLAST_0.9SELF0.4OUT-REDO4-Cluster_164315	V5_UCLUSTfixed_0.90-Cluster_97797	-	-	-	-
pacid=35852257 transcript=Pavir.1NG387600.1 locus=Pavir.1NG387600 ID=Pavir.1NG387600.1.v3.1 annot-version=v3.1	Panvi_seq67887		-	Y (0.98 | 1-50)	C	1	V5_BLAST_0.9SELF0.4OUT-REDO4-Cluster_162380	V5_UCLUSTfixed_0.90-Cluster_85336	-	-	-	-
pacid=35849398 transcript=Pavir.1NG387800.1 locus=Pavir.1NG387800 ID=Pavir.1NG387800.1.v3.1 annot-version=v3.1	Panvi_seq65028	P:GO:0005992; F:GO:0003824	P:GO:0005975;F:GO:0003824;P:GO:0009058;P:GO:0044763;P:GO:0044711;P:GO:0009987;P:GO:0044723	Y (0.757 | 1-53)	C	1	V5_BLAST_0.9SELF0.4OUT-REDO4-Cluster_165408	V5_UCLUSTfixed_0.90-Cluster_98798	-	-	-	-
pacid=35848948 transcript=Pavir.1NG393000.1 locus=Pavir.1NG393000 ID=Pavir.1NG393000.1.v3.1 annot-version=v3.1	Panvi_seq64578	P:GO:0055085; C:GO:0016020; F:GO:0005215	C:GO:0016020;P:GO:0006810;F:GO:0005215	Y (0.986 | 1-69)	C	1	V5_BLAST_0.9SELF0.4OUT-REDO4-Cluster_164287	V5_UCLUSTfixed_0.90-Cluster_97767	-	-	-	-
pacid=35848232 transcript=Pavir.1NG394900.1 locus=Pavir.1NG394900 ID=Pavir.1NG394900.1.v3.1 annot-version=v3.1	Panvi_seq63862	P:GO:0008299	P:GO:0006629;P:GO:0009058;P:GO:0044763;P:GO:0044711;P:GO:0009987	Y (0.957 | 1-23)	C	1	V5_BLAST_0.9SELF0.4OUT-REDO4-Cluster_166372	V5_UCLUSTfixed_0.90-Cluster_85204	-	-	-	-
pacid=35850539 transcript=Pavir.1NG395100.1 locus=Pavir.1NG395100 ID=Pavir.1NG395100.1.v3.1 annot-version=v3.1	Panvi_seq66169	F:GO:0009982; P:GO:0009451; F:GO:0003723; P:GO:0001522	F:GO:0003723;F:GO:0003824;P:GO:0006139	Y (0.671 | 1-61)	C	1	V5_BLAST_0.9SELF0.4OUT-REDO4-Cluster_157398	V5_UCLUSTfixed_0.90-Cluster_92129	-	-	-	-
pacid=35852994 transcript=Pavir.1NG396500.1 locus=Pavir.1NG396500 ID=Pavir.1NG396500.1.v3.1 annot-version=v3.1	Panvi_seq68624		-	Y (0.9 | 1-48)	C	1	V5_BLAST_0.9SELF0.4OUT-REDO4-Cluster_102915	V5_UCLUSTfixed_0.90-Cluster_68892	-	-	-	-
pacid=35852995 transcript=Pavir.1NG396500.2 locus=Pavir.1NG396500 ID=Pavir.1NG396500.2.v3.1 annot-version=v3.1	Panvi_seq68625		-	Y (0.9 | 1-48)	C	1	V5_BLAST_0.9SELF0.4OUT-REDO4-Cluster_102915	V5_UCLUSTfixed_0.90-Cluster_68892	-	-	-	-
pacid=35847865 transcript=Pavir.1NG399300.1 locus=Pavir.1NG399300 ID=Pavir.1NG399300.1.v3.1 annot-version=v3.1	Panvi_seq63495		-	Y (0.767 | 1-40)	C	1	V5_BLAST_0.9SELF0.4OUT-REDO4-Cluster_108589	V5_UCLUSTfixed_0.90-Cluster_99282	-	-	-	-
pacid=35847867 transcript=Pavir.1NG399300.2 locus=Pavir.1NG399300 ID=Pavir.1NG399300.2.v3.1 annot-version=v3.1	Panvi_seq63497		-	Y (0.767 | 1-40)	C	1	V5_BLAST_0.9SELF0.4OUT-REDO4-Cluster_108589	V5_UCLUSTfixed_0.90-Cluster_99282	-	-	-	-
pacid=35847868 transcript=Pavir.1NG399300.3 locus=Pavir.1NG399300 ID=Pavir.1NG399300.3.v3.1 annot-version=v3.1	Panvi_seq63498		-	Y (0.841 | 1-39)	C	1	V5_BLAST_0.9SELF0.4OUT-REDO4-Cluster_108589	V5_UCLUSTfixed_0.90-Cluster_99282	-	-	-	-
pacid=35847866 transcript=Pavir.1NG399300.4 locus=Pavir.1NG399300 ID=Pavir.1NG399300.4.v3.1 annot-version=v3.1	Panvi_seq63496		-	Y (0.841 | 1-39)	C	1	V5_BLAST_0.9SELF0.4OUT-REDO4-Cluster_108589	V5_UCLUSTfixed_0.90-Cluster_99282	-	-	-	-
pacid=35850333 transcript=Pavir.1NG401600.1 locus=Pavir.1NG401600 ID=Pavir.1NG401600.1.v3.1 annot-version=v3.1	Panvi_seq65963	F:GO:0008270; F:GO:0003676; P:GO:0006260; C:GO:0005634; F:GO:0003677	C:GO:0005634;F:GO:0003677;P:GO:0009058;P:GO:0006259	Y (0.956 | 1-29)	C	1	V5_BLAST_0.9SELF0.4OUT-REDO4-Cluster_158562	V5_UCLUSTfixed_0.90-Cluster_82249	-	-	UniqueCluster_1696	X
pacid=35848689 transcript=Pavir.1NG402900.1 locus=Pavir.1NG402900 ID=Pavir.1NG402900.1.v3.1 annot-version=v3.1	Panvi_seq64319		-	Y (0.99 | 1-24)	C	1	V5_BLAST_0.9SELF0.4OUT-REDO4-Cluster_163155	V5_UCLUSTfixed_0.90-Cluster_88037	-	-	-	-
pacid=35848690 transcript=Pavir.1NG402900.2 locus=Pavir.1NG402900 ID=Pavir.1NG402900.2.v3.1 annot-version=v3.1	Panvi_seq64320		-	Y (0.99 | 1-24)	C	1	V5_BLAST_0.9SELF0.4OUT-REDO4-Cluster_163155	V5_UCLUSTfixed_0.90-Cluster_88037	-	-	-	-
pacid=35848691 transcript=Pavir.1NG402900.3 locus=Pavir.1NG402900 ID=Pavir.1NG402900.3.v3.1 annot-version=v3.1	Panvi_seq64321		-	Y (0.99 | 1-24)	C	1	V5_BLAST_0.9SELF0.4OUT-REDO4-Cluster_163155	V5_UCLUSTfixed_0.90-Cluster_88037	-	-	-	-
pacid=35852584 transcript=Pavir.1NG403500.1 locus=Pavir.1NG403500 ID=Pavir.1NG403500.1.v3.1 annot-version=v3.1	Panvi_seq68214	F:GO:0000049; P:GO:0006418; F:GO:0005524; F:GO:0004812; F:GO:0000166	F:GO:0000166;F:GO:0003723;F:GO:0003824;P:GO:0006139;P:GO:0006412	Y (0.996 | 1-25)	C	1	V5_BLAST_0.9SELF0.4OUT-REDO4-Cluster_164974	V5_UCLUSTfixed_0.90-Cluster_100429	-	-	-	-
pacid=35852586 transcript=Pavir.1NG403500.2 locus=Pavir.1NG403500 ID=Pavir.1NG403500.2.v3.1 annot-version=v3.1	Panvi_seq68216	F:GO:0000049; P:GO:0006418; F:GO:0005524; F:GO:0004812; F:GO:0000166	F:GO:0000166;F:GO:0003723;F:GO:0003824;P:GO:0006139;P:GO:0006412	Y (0.996 | 1-25)	C	1	V5_BLAST_0.9SELF0.4OUT-REDO4-Cluster_164974	V5_UCLUSTfixed_0.90-Cluster_100429	-	-	-	-
pacid=35853223 transcript=Pavir.1NG403700.1 locus=Pavir.1NG403700 ID=Pavir.1NG403700.1.v3.1 annot-version=v3.1	Panvi_seq68853		-	Y (0.992 | 1-57)	C	1	V5_BLAST_0.9SELF0.4OUT-REDO4-Cluster_102925	V5_UCLUSTfixed_0.90-Cluster_65676	-	-	-	-
pacid=35852991 transcript=Pavir.1NG405000.1 locus=Pavir.1NG405000 ID=Pavir.1NG405000.1.v3.1 annot-version=v3.1	Panvi_seq68621	F:GO:0003676	F:GO:0003676	Y (0.98 | 1-49)	C	1	V5_BLAST_0.9SELF0.4OUT-REDO4-Cluster_162786	V5_UCLUSTfixed_0.90-Cluster_100897	-	-	-	-
pacid=35847951 transcript=Pavir.1NG405300.1 locus=Pavir.1NG405300 ID=Pavir.1NG405300.1.v3.1 annot-version=v3.1	Panvi_seq63581		-	Y (0.994 | 1-59)	C	1	V5_BLAST_0.9SELF0.4OUT-REDO4-Cluster_169336	V5_UCLUSTfixed_0.90-Cluster_98913	-	-	-	-
pacid=35847813 transcript=Pavir.1NG406300.1 locus=Pavir.1NG406300 ID=Pavir.1NG406300.1.v3.1 annot-version=v3.1	Panvi_seq63443		-	Y (0.951 | 1-35)	C	1	V5_BLAST_0.9SELF0.4OUT-REDO4-Cluster_166894	V5_UCLUSTfixed_0.90-Cluster_96528	-	-	-	-
pacid=35848457 transcript=Pavir.1NG407400.1 locus=Pavir.1NG407400 ID=Pavir.1NG407400.1.v3.1 annot-version=v3.1	Panvi_seq64087	F:GO:0003723	F:GO:0003723	Y (0.99 | 1-42)	C	1	V5_BLAST_0.9SELF0.4OUT-REDO4-Cluster_162608	V5_UCLUSTfixed_0.90-Cluster_96027	-	-	-	-
pacid=35850721 transcript=Pavir.1NG408300.1 locus=Pavir.1NG408300 ID=Pavir.1NG408300.1.v3.1 annot-version=v3.1	Panvi_seq66351	F:GO:0005509	F:GO:0005488	Y (0.999 | 1-24)	C	1	V5_BLAST_0.9SELF0.4OUT-REDO4-Cluster_165262	V5_UCLUSTfixed_0.90-Cluster_85227	-	UniqueCluster_1661	-	X
pacid=35853309 transcript=Pavir.1NG408600.1 locus=Pavir.1NG408600 ID=Pavir.1NG408600.1.v3.1 annot-version=v3.1	Panvi_seq68939	F:GO:0005515	F:GO:0005515	Y (0.91 | 1-60)	C	1	V5_BLAST_0.9SELF0.4OUT-REDO4-Cluster_164586	V5_UCLUSTfixed_0.90-Cluster_98068	-	-	-	-
pacid=35849220 transcript=Pavir.1NG410500.1 locus=Pavir.1NG410500 ID=Pavir.1NG410500.1.v3.1 annot-version=v3.1	Panvi_seq64850		-	Y (0.961 | 1-49)	C	1	V5_BLAST_0.9SELF0.4OUT-REDO4-Cluster_147463	V5_UCLUSTfixed_0.90-Cluster_82161	-	-	-	-
pacid=35849003 transcript=Pavir.1NG414400.1 locus=Pavir.1NG414400 ID=Pavir.1NG414400.1.v3.1 annot-version=v3.1	Panvi_seq64633	F:GO:0008270; F:GO:0005515	F:GO:0005515	Y (0.929 | 1-31)	C	1	V5_BLAST_0.9SELF0.4OUT-REDO4-Cluster_165191	V5_UCLUSTfixed_0.90-Cluster_98892	-	-	-	-
pacid=35848507 transcript=Pavir.1NG414500.1 locus=Pavir.1NG414500 ID=Pavir.1NG414500.1.v3.1 annot-version=v3.1	Panvi_seq64137		-	Y (0.961 | 1-49)	C	1	V5_BLAST_0.9SELF0.4OUT-REDO4-Cluster_147463	V5_UCLUSTfixed_0.90-Cluster_82161	-	-	-	-
pacid=35849443 transcript=Pavir.1NG415500.1 locus=Pavir.1NG415500 ID=Pavir.1NG415500.1.v3.1 annot-version=v3.1	Panvi_seq65073	P:GO:0055114; F:GO:0016638; F:GO:0015930; P:GO:0006537	F:GO:0003824;P:GO:0009058;P:GO:0044763;P:GO:0044711;P:GO:0009987	Y (0.974 | 1-34)	C	1	V5_BLAST_0.9SELF0.4OUT-REDO4-Cluster_163138	V5_UCLUSTfixed_0.90-Cluster_96563	-	-	-	-
pacid=35849761 transcript=Pavir.1NG415900.1 locus=Pavir.1NG415900 ID=Pavir.1NG415900.1.v3.1 annot-version=v3.1	Panvi_seq65391		-	Y (0.774 | 1-82)	C	1	V5_BLAST_0.9SELF0.4OUT-REDO4-Cluster_102808	V5_UCLUSTfixed_0.90-Cluster_85251	-	-	-	-
pacid=35855153 transcript=Pavir.1NG418900.1 locus=Pavir.1NG418900 ID=Pavir.1NG418900.1.v3.1 annot-version=v3.1	Panvi_seq70783	F:GO:0071949	F:GO:0000166	Y (1.0 | 1-41)	C	1	V5_BLAST_0.9SELF0.4OUT-REDO4-Cluster_163168	V5_UCLUSTfixed_0.90-Cluster_97454	-	-	-	-
pacid=35855302 transcript=Pavir.1NG419700.1 locus=Pavir.1NG419700 ID=Pavir.1NG419700.1.v3.1 annot-version=v3.1	Panvi_seq70932	F:GO:0016758; P:GO:0008152	P:GO:0008152;F:GO:0016740	Y (0.839 | 1-38)	C	1	V5_BLAST_0.9SELF0.4OUT-REDO4-Cluster_102985	V5_UCLUSTfixed_0.90-Cluster_85144	-	-	-	-
pacid=35853915 transcript=Pavir.1NG420200.1 locus=Pavir.1NG420200 ID=Pavir.1NG420200.1.v3.1 annot-version=v3.1	Panvi_seq69545		-	Y (1.0 | 1-26)	C	1	V5_BLAST_0.9SELF0.4OUT-REDO4-Cluster_163496	V5_UCLUSTfixed_0.90-Cluster_96549	-	-	-	-
pacid=35852004 transcript=Pavir.1NG421400.1 locus=Pavir.1NG421400 ID=Pavir.1NG421400.1.v3.1 annot-version=v3.1	Panvi_seq67634		-	Y (0.999 | 1-41)	C	1	V5_BLAST_0.9SELF0.4OUT-REDO4-Cluster_163084	V5_UCLUSTfixed_0.90-Cluster_96508	-	-	-	-
pacid=35847791 transcript=Pavir.1NG422600.2 locus=Pavir.1NG422600 ID=Pavir.1NG422600.2.v3.1 annot-version=v3.1	Panvi_seq63421	P:GO:0007165	P:GO:0007165	Y (0.89 | 1-33)	C	1	V5_BLAST_0.9SELF0.4OUT-REDO4-Cluster_102743	V5_UCLUSTfixed_0.90-Cluster_103083	-	-	-	-
pacid=35851352 transcript=Pavir.1NG423000.1 locus=Pavir.1NG423000 ID=Pavir.1NG423000.1.v3.1 annot-version=v3.1	Panvi_seq66982		-	Y (0.982 | 1-36)	C	1	V5_BLAST_0.9SELF0.4OUT-REDO4-Cluster_163469	V5_UCLUSTfixed_0.90-Cluster_85349	-	-	-	-
pacid=35848803 transcript=Pavir.1NG423100.1 locus=Pavir.1NG423100 ID=Pavir.1NG423100.1.v3.1 annot-version=v3.1	Panvi_seq64433	P:GO:0016114; F:GO:0008685	F:GO:0003824;P:GO:0006629;P:GO:0009058;P:GO:0044763;P:GO:0044711;P:GO:0009987	Y (1.0 | 1-41)	C	1	V5_BLAST_0.9SELF0.4OUT-REDO4-Cluster_163471	V5_UCLUSTfixed_0.90-Cluster_96905	-	-	-	-
pacid=35848804 transcript=Pavir.1NG423100.2 locus=Pavir.1NG423100 ID=Pavir.1NG423100.2.v3.1 annot-version=v3.1	Panvi_seq64434	P:GO:0016114; F:GO:0008685	F:GO:0003824;P:GO:0006629;P:GO:0009058;P:GO:0044763;P:GO:0044711;P:GO:0009987	Y (1.0 | 1-41)	C	1	V5_BLAST_0.9SELF0.4OUT-REDO4-Cluster_163471	V5_UCLUSTfixed_0.90-Cluster_96905	-	-	-	-
pacid=35849316 transcript=Pavir.1NG429200.1 locus=Pavir.1NG429200 ID=Pavir.1NG429200.1.v3.1 annot-version=v3.1	Panvi_seq64946		-	Y (0.998 | 1-41)	C	1	V5_BLAST_0.9SELF0.4OUT-REDO4-Cluster_164646	V5_UCLUSTfixed_0.90-Cluster_98116	-	-	-	-
pacid=35849317 transcript=Pavir.1NG429200.2 locus=Pavir.1NG429200 ID=Pavir.1NG429200.2.v3.1 annot-version=v3.1	Panvi_seq64947		-	Y (0.998 | 1-41)	C	1	V5_BLAST_0.9SELF0.4OUT-REDO4-Cluster_164646	V5_UCLUSTfixed_0.90-Cluster_98116	-	-	-	-
pacid=35848005 transcript=Pavir.1NG430800.1 locus=Pavir.1NG430800 ID=Pavir.1NG430800.1.v3.1 annot-version=v3.1	Panvi_seq63635	F:GO:0008270; F:GO:0005515	F:GO:0005515	Y (0.912 | 1-86)	C	1	V5_BLAST_0.9SELF0.4OUT-REDO4-Cluster_150311	V5_UCLUSTfixed_0.90-Cluster_85326	-	-	-	-
pacid=35849557 transcript=Pavir.1NG431700.1 locus=Pavir.1NG431700 ID=Pavir.1NG431700.1.v3.1 annot-version=v3.1	Panvi_seq65187	P:GO:0006412; C:GO:0005840; C:GO:0005622; F:GO:0003735	F:GO:0005198;C:GO:0005840;P:GO:0006412	Y (0.997 | 1-43)	C	1	V5_BLAST_0.9SELF0.4OUT-REDO4-Cluster_165092	V5_UCLUSTfixed_0.90-Cluster_96412	-	-	-	-
pacid=35851257 transcript=Pavir.1NG432100.1 locus=Pavir.1NG432100 ID=Pavir.1NG432100.1.v3.1 annot-version=v3.1	Panvi_seq66887		-	Y (0.813 | 1-42)	C	1	V5_BLAST_0.9SELF0.4OUT-REDO4-Cluster_102861	V5_UCLUSTfixed_0.90-Cluster_31934	-	-	-	-
pacid=35855016 transcript=Pavir.1NG432800.1 locus=Pavir.1NG432800 ID=Pavir.1NG432800.1.v3.1 annot-version=v3.1	Panvi_seq70646	P:GO:0006412; C:GO:0005840; C:GO:0005622; F:GO:0003735	F:GO:0005198;C:GO:0005840;P:GO:0006412	Y (0.993 | 1-23)	C	1	V5_BLAST_0.9SELF0.4OUT-REDO4-Cluster_165092	V5_UCLUSTfixed_0.90-Cluster_96412	-	-	-	-
pacid=35855017 transcript=Pavir.1NG432800.2 locus=Pavir.1NG432800 ID=Pavir.1NG432800.2.v3.1 annot-version=v3.1	Panvi_seq70647	P:GO:0006412; C:GO:0005840; C:GO:0005622; F:GO:0003735	F:GO:0005198;C:GO:0005840;P:GO:0006412	Y (0.993 | 1-23)	C	1	V5_BLAST_0.9SELF0.4OUT-REDO4-Cluster_165092	V5_UCLUSTfixed_0.90-Cluster_96412	-	-	-	-
pacid=35855018 transcript=Pavir.1NG432800.3 locus=Pavir.1NG432800 ID=Pavir.1NG432800.3.v3.1 annot-version=v3.1	Panvi_seq70648		-	Y (0.993 | 1-23)	C	1	V5_BLAST_0.9SELF0.4OUT-REDO4-Cluster_165092	V5_UCLUSTfixed_0.90-Cluster_96412	-	-	-	-
pacid=35855019 transcript=Pavir.1NG432800.4 locus=Pavir.1NG432800 ID=Pavir.1NG432800.4.v3.1 annot-version=v3.1	Panvi_seq70649		-	Y (0.993 | 1-23)	C	1	V5_BLAST_0.9SELF0.4OUT-REDO4-Cluster_165092	V5_UCLUSTfixed_0.90-Cluster_96412	-	-	-	-
pacid=35852332 transcript=Pavir.1NG433000.1 locus=Pavir.1NG433000 ID=Pavir.1NG433000.1.v3.1 annot-version=v3.1	Panvi_seq67962		-	Y (0.998 | 1-24)	C	1	V5_BLAST_0.9SELF0.4OUT-REDO4-Cluster_150264	V5_UCLUSTfixed_0.90-Cluster_85253	-	-	-	-
pacid=35854323 transcript=Pavir.1NG433100.1 locus=Pavir.1NG433100 ID=Pavir.1NG433100.1.v3.1 annot-version=v3.1	Panvi_seq69953		-	Y (0.977 | 1-48)	C	1	V5_BLAST_0.9SELF0.4OUT-REDO4-Cluster_103687	V5_UCLUSTfixed_0.90-Cluster_65300	-	-	-	-
pacid=35851106 transcript=Pavir.1NG435600.1 locus=Pavir.1NG435600 ID=Pavir.1NG435600.1.v3.1 annot-version=v3.1	Panvi_seq66736		-	Y (0.745 | 1-55)	C	1	V5_BLAST_0.9SELF0.4OUT-REDO4-Cluster_102855	V5_UCLUSTfixed_0.90-Cluster_31932	-	-	-	-
pacid=35854520 transcript=Pavir.1NG437600.1 locus=Pavir.1NG437600 ID=Pavir.1NG437600.1.v3.1 annot-version=v3.1	Panvi_seq70150		-	Y (0.992 | 1-63)	C	1	V5_BLAST_0.9SELF0.4OUT-REDO4-Cluster_102968	V5_UCLUSTfixed_0.90-Cluster_65072	-	-	-	-
pacid=35852530 transcript=Pavir.1NG438700.1 locus=Pavir.1NG438700 ID=Pavir.1NG438700.1.v3.1 annot-version=v3.1	Panvi_seq68160	F:GO:0016301; P:GO:0008152; F:GO:0005524	F:GO:0000166;F:GO:0016301	Y (1.0 | 1-41)	C	1	V5_BLAST_0.9SELF0.4OUT-REDO4-Cluster_163530	V5_UCLUSTfixed_0.90-Cluster_96975	-	-	-	-
pacid=35849261 transcript=Pavir.1NG439000.2 locus=Pavir.1NG439000 ID=Pavir.1NG439000.2.v3.1 annot-version=v3.1	Panvi_seq64891	C:GO:0016020; P:GO:0006810; F:GO:0005215	C:GO:0016020;P:GO:0006810;F:GO:0005215	Y (0.968 | 1-23)	C	1	V5_BLAST_0.9SELF0.4OUT-REDO4-Cluster_148739	V5_UCLUSTfixed_0.90-Cluster_87996	-	-	UniqueCluster_2185	X
pacid=35851239 transcript=Pavir.1NG439300.1 locus=Pavir.1NG439300 ID=Pavir.1NG439300.1.v3.1 annot-version=v3.1	Panvi_seq66869	F:GO:0008270; F:GO:0005515	F:GO:0005515	Y (0.938 | 1-87)	C	1	V5_BLAST_0.9SELF0.4OUT-REDO4-Cluster_150311	V5_UCLUSTfixed_0.90-Cluster_85326	-	-	-	-
pacid=35852889 transcript=Pavir.1NG440500.1 locus=Pavir.1NG440500 ID=Pavir.1NG440500.1.v3.1 annot-version=v3.1	Panvi_seq68519	P:GO:0015969	P:GO:0006139	Y (0.98 | 1-47)	C	1	V5_BLAST_0.9SELF0.4OUT-REDO4-Cluster_165331	V5_UCLUSTfixed_0.90-Cluster_98741	-	-	-	-
pacid=35850063 transcript=Pavir.1NG442300.1 locus=Pavir.1NG442300 ID=Pavir.1NG442300.1.v3.1 annot-version=v3.1	Panvi_seq65693	P:GO:0006355; C:GO:0005634; F:GO:0005524; P:GO:0032502; P:GO:0006351	F:GO:0000166;C:GO:0005634;P:GO:0009058;P:GO:0006139	Y (0.977 | 1-37)	C	1	V5_BLAST_0.9SELF0.4OUT-REDO4-Cluster_166756	V5_UCLUSTfixed_0.90-Cluster_87287	-	-	-	-
pacid=35849616 transcript=Pavir.1NG442900.1 locus=Pavir.1NG442900 ID=Pavir.1NG442900.1.v3.1 annot-version=v3.1	Panvi_seq65246	F:GO:0008168; P:GO:0008152	P:GO:0008152;F:GO:0016740	Y (0.999 | 1-51)	C	1	V5_BLAST_0.9SELF0.4OUT-REDO4-Cluster_163046	V5_UCLUSTfixed_0.90-Cluster_96476	-	-	-	-
pacid=35849701 transcript=Pavir.1NG443100.1 locus=Pavir.1NG443100 ID=Pavir.1NG443100.1.v3.1 annot-version=v3.1	Panvi_seq65331	F:GO:0004519	F:GO:0004518	Y (0.995 | 1-52)	C	1	V5_BLAST_0.9SELF0.4OUT-REDO4-Cluster_163581	V5_UCLUSTfixed_0.90-Cluster_97026	-	-	-	-
pacid=35851778 transcript=Pavir.1NG444800.1 locus=Pavir.1NG444800 ID=Pavir.1NG444800.1.v3.1 annot-version=v3.1	Panvi_seq67408		-	Y (0.983 | 1-24)	C	1	V5_BLAST_0.9SELF0.4OUT-REDO4-Cluster_163542	V5_UCLUSTfixed_0.90-Cluster_96987	-	-	-	-
pacid=35853288 transcript=Pavir.1NG444900.1 locus=Pavir.1NG444900 ID=Pavir.1NG444900.1.v3.1 annot-version=v3.1	Panvi_seq68918		-	Y (0.99 | 1-56)	C	1	V5_BLAST_0.9SELF0.4OUT-REDO4-Cluster_163040	V5_UCLUSTfixed_0.90-Cluster_96472	-	-	-	-
pacid=35853998 transcript=Pavir.1NG445400.1 locus=Pavir.1NG445400 ID=Pavir.1NG445400.1.v3.1 annot-version=v3.1	Panvi_seq69628		-	Y (0.982 | 1-69)	C	1	V5_BLAST_0.9SELF0.4OUT-REDO4-Cluster_163734	V5_UCLUSTfixed_0.90-Cluster_85203	-	-	-	-
pacid=35852898 transcript=Pavir.1NG445600.1 locus=Pavir.1NG445600 ID=Pavir.1NG445600.1.v3.1 annot-version=v3.1	Panvi_seq68528	F:GO:0016743; P:GO:0006520; F:GO:0016597	P:GO:0008152;P:GO:0044763;F:GO:0016740;F:GO:0005488;P:GO:0044710;P:GO:0009987	Y (1.0 | 1-41)	C	1	V5_BLAST_0.9SELF0.4OUT-REDO4-Cluster_163294	V5_UCLUSTfixed_0.90-Cluster_96729	-	-	-	-
pacid=35854103 transcript=Pavir.1NG446200.1 locus=Pavir.1NG446200 ID=Pavir.1NG446200.1.v3.1 annot-version=v3.1	Panvi_seq69733		-	Y (0.842 | 1-61)	C	1	V5_BLAST_0.9SELF0.4OUT-REDO4-Cluster_104839	V5_UCLUSTfixed_0.90-Cluster_68668	-	-	-	-
pacid=35848974 transcript=Pavir.1NG446500.1 locus=Pavir.1NG446500 ID=Pavir.1NG446500.1.v3.1 annot-version=v3.1	Panvi_seq64604	P:GO:0055114; F:GO:0051920; F:GO:0016491	F:GO:0003824;P:GO:0008152;P:GO:0044710	Y (0.99 | 1-49)	C	1	V5_BLAST_0.9SELF0.4OUT-REDO4-Cluster_164268	V5_UCLUSTfixed_0.90-Cluster_97743	-	-	-	-
pacid=35852894 transcript=Pavir.1NG448500.1 locus=Pavir.1NG448500 ID=Pavir.1NG448500.1.v3.1 annot-version=v3.1	Panvi_seq68524		-	Y (0.983 | 1-24)	C	1	V5_BLAST_0.9SELF0.4OUT-REDO4-Cluster_163542	V5_UCLUSTfixed_0.90-Cluster_96987	-	-	-	-
pacid=35852173 transcript=Pavir.1NG448600.1 locus=Pavir.1NG448600 ID=Pavir.1NG448600.1.v3.1 annot-version=v3.1	Panvi_seq67803		-	Y (0.966 | 1-64)	C	1	V5_BLAST_0.9SELF0.4OUT-REDO4-Cluster_163040	V5_UCLUSTfixed_0.90-Cluster_96472	-	-	-	-
pacid=35852176 transcript=Pavir.1NG448600.2 locus=Pavir.1NG448600 ID=Pavir.1NG448600.2.v3.1 annot-version=v3.1	Panvi_seq67806		-	Y (0.966 | 1-64)	C	1	V5_BLAST_0.9SELF0.4OUT-REDO4-Cluster_163040	V5_UCLUSTfixed_0.90-Cluster_96472	-	-	-	-
pacid=35852175 transcript=Pavir.1NG448600.3 locus=Pavir.1NG448600 ID=Pavir.1NG448600.3.v3.1 annot-version=v3.1	Panvi_seq67805		-	Y (0.966 | 1-64)	C	1	V5_BLAST_0.9SELF0.4OUT-REDO4-Cluster_163040	V5_UCLUSTfixed_0.90-Cluster_96472	-	-	-	-
pacid=35852174 transcript=Pavir.1NG448600.4 locus=Pavir.1NG448600 ID=Pavir.1NG448600.4.v3.1 annot-version=v3.1	Panvi_seq67804		-	Y (0.966 | 1-64)	C	1	V5_BLAST_0.9SELF0.4OUT-REDO4-Cluster_163040	V5_UCLUSTfixed_0.90-Cluster_96472	-	-	-	-
pacid=35852177 transcript=Pavir.1NG448600.5 locus=Pavir.1NG448600 ID=Pavir.1NG448600.5.v3.1 annot-version=v3.1	Panvi_seq67807		-	Y (0.966 | 1-64)	C	1	V5_BLAST_0.9SELF0.4OUT-REDO4-Cluster_163040	V5_UCLUSTfixed_0.90-Cluster_96472	-	-	-	-
pacid=35848606 transcript=Pavir.1NG448900.1 locus=Pavir.1NG448900 ID=Pavir.1NG448900.1.v3.1 annot-version=v3.1	Panvi_seq64236		-	Y (0.973 | 1-68)	C	1	V5_BLAST_0.9SELF0.4OUT-REDO4-Cluster_163734	V5_UCLUSTfixed_0.90-Cluster_85203	-	-	-	-
pacid=35851930 transcript=Pavir.1NG449200.1 locus=Pavir.1NG449200 ID=Pavir.1NG449200.1.v3.1 annot-version=v3.1	Panvi_seq67560	F:GO:0016743; P:GO:0006520; F:GO:0016597	P:GO:0008152;P:GO:0044763;F:GO:0016740;F:GO:0005488;P:GO:0044710;P:GO:0009987	Y (1.0 | 1-41)	C	1	V5_BLAST_0.9SELF0.4OUT-REDO4-Cluster_163294	V5_UCLUSTfixed_0.90-Cluster_96729	-	-	-	-
pacid=35849021 transcript=Pavir.1NG452100.1 locus=Pavir.1NG452100 ID=Pavir.1NG452100.1.v3.1 annot-version=v3.1	Panvi_seq64651		-	Y (0.999 | 1-51)	C	1	V5_BLAST_0.9SELF0.4OUT-REDO4-Cluster_166162	V5_UCLUSTfixed_0.90-Cluster_99474	-	-	-	-
pacid=35854289 transcript=Pavir.1NG452500.1 locus=Pavir.1NG452500 ID=Pavir.1NG452500.1.v3.1 annot-version=v3.1	Panvi_seq69919		-	Y (0.999 | 1-51)	C	1	V5_BLAST_0.9SELF0.4OUT-REDO4-Cluster_166162	V5_UCLUSTfixed_0.90-Cluster_99474	-	-	-	-
pacid=35853228 transcript=Pavir.1NG453100.1 locus=Pavir.1NG453100 ID=Pavir.1NG453100.1.v3.1 annot-version=v3.1	Panvi_seq68858		-	Y (0.85 | 1-62)	C	1	V5_BLAST_0.9SELF0.4OUT-REDO4-Cluster_102926	V5_UCLUSTfixed_0.90-Cluster_67316	-	-	-	-
pacid=35852066 transcript=Pavir.1NG453600.1 locus=Pavir.1NG453600 ID=Pavir.1NG453600.1.v3.1 annot-version=v3.1	Panvi_seq67696	F:GO:0030170; P:GO:0009058	P:GO:0009058;F:GO:0005488	Y (0.853 | 1-37)	C	1	V5_BLAST_0.9SELF0.4OUT-REDO4-Cluster_160855	V5_UCLUSTfixed_0.90-Cluster_94843	-	-	-	-
pacid=35848200 transcript=Pavir.1NG455500.1 locus=Pavir.1NG455500 ID=Pavir.1NG455500.1.v3.1 annot-version=v3.1	Panvi_seq63830		-	Y (0.873 | 1-41)	C	1	V5_BLAST_0.9SELF0.4OUT-REDO4-Cluster_164579	V5_UCLUSTfixed_0.90-Cluster_65019	-	-	-	-
pacid=35848201 transcript=Pavir.1NG455500.2 locus=Pavir.1NG455500 ID=Pavir.1NG455500.2.v3.1 annot-version=v3.1	Panvi_seq63831		-	Y (0.873 | 1-41)	C	1	V5_BLAST_0.9SELF0.4OUT-REDO4-Cluster_164579	V5_UCLUSTfixed_0.90-Cluster_65019	-	-	-	-
pacid=35849816 transcript=Pavir.1NG456100.1 locus=Pavir.1NG456100 ID=Pavir.1NG456100.1.v3.1 annot-version=v3.1	Panvi_seq65446		-	Y (1.0 | 1-51)	C	1	V5_BLAST_0.9SELF0.4OUT-REDO4-Cluster_168842	V5_UCLUSTfixed_0.90-Cluster_85195	-	-	-	-
pacid=35849135 transcript=Pavir.1NG456200.1 locus=Pavir.1NG456200 ID=Pavir.1NG456200.1.v3.1 annot-version=v3.1	Panvi_seq64765		-	Y (1.0 | 1-71)	C	1	V5_BLAST_0.9SELF0.4OUT-REDO4-Cluster_168842	V5_UCLUSTfixed_0.90-Cluster_85195	-	-	-	-
pacid=35849193 transcript=Pavir.1NG456900.1 locus=Pavir.1NG456900 ID=Pavir.1NG456900.1.v3.1 annot-version=v3.1	Panvi_seq64823		-	Y (0.994 | 1-36)	C	1	V5_BLAST_0.9SELF0.4OUT-REDO4-Cluster_102790	V5_UCLUSTfixed_0.90-Cluster_65029	-	-	-	-
pacid=35849200 transcript=Pavir.1NG456900.2 locus=Pavir.1NG456900 ID=Pavir.1NG456900.2.v3.1 annot-version=v3.1	Panvi_seq64830		-	Y (0.994 | 1-36)	C	1	V5_BLAST_0.9SELF0.4OUT-REDO4-Cluster_102790	V5_UCLUSTfixed_0.90-Cluster_65029	-	-	-	-
pacid=35849198 transcript=Pavir.1NG456900.3 locus=Pavir.1NG456900 ID=Pavir.1NG456900.3.v3.1 annot-version=v3.1	Panvi_seq64828		-	Y (0.994 | 1-36)	C	1	V5_BLAST_0.9SELF0.4OUT-REDO4-Cluster_102790	V5_UCLUSTfixed_0.90-Cluster_65029	-	-	-	-
pacid=35849195 transcript=Pavir.1NG456900.4 locus=Pavir.1NG456900 ID=Pavir.1NG456900.4.v3.1 annot-version=v3.1	Panvi_seq64825		-	Y (0.994 | 1-36)	C	1	V5_BLAST_0.9SELF0.4OUT-REDO4-Cluster_102790	V5_UCLUSTfixed_0.90-Cluster_65029	-	-	-	-
pacid=35849194 transcript=Pavir.1NG456900.5 locus=Pavir.1NG456900 ID=Pavir.1NG456900.5.v3.1 annot-version=v3.1	Panvi_seq64824		-	Y (0.994 | 1-36)	C	1	V5_BLAST_0.9SELF0.4OUT-REDO4-Cluster_102790	V5_UCLUSTfixed_0.90-Cluster_65029	-	-	-	-
pacid=35849196 transcript=Pavir.1NG456900.6 locus=Pavir.1NG456900 ID=Pavir.1NG456900.6.v3.1 annot-version=v3.1	Panvi_seq64826		-	Y (0.994 | 1-36)	C	1	V5_BLAST_0.9SELF0.4OUT-REDO4-Cluster_102790	V5_UCLUSTfixed_0.90-Cluster_65029	-	-	-	-
pacid=35849197 transcript=Pavir.1NG456900.7 locus=Pavir.1NG456900 ID=Pavir.1NG456900.7.v3.1 annot-version=v3.1	Panvi_seq64827		-	Y (0.994 | 1-36)	C	1	V5_BLAST_0.9SELF0.4OUT-REDO4-Cluster_102790	V5_UCLUSTfixed_0.90-Cluster_65029	-	-	-	-
pacid=35849199 transcript=Pavir.1NG456900.8 locus=Pavir.1NG456900 ID=Pavir.1NG456900.8.v3.1 annot-version=v3.1	Panvi_seq64829		-	Y (0.994 | 1-36)	C	1	V5_BLAST_0.9SELF0.4OUT-REDO4-Cluster_102790	V5_UCLUSTfixed_0.90-Cluster_65029	-	-	-	-
pacid=35849671 transcript=Pavir.1NG462600.1 locus=Pavir.1NG462600 ID=Pavir.1NG462600.1.v3.1 annot-version=v3.1	Panvi_seq65301		-	Y (0.889 | 1-28)	C	1	V5_BLAST_0.9SELF0.4OUT-REDO4-Cluster_167180	V5_UCLUSTfixed_0.90-Cluster_89478	-	-	UniqueCluster_338	X
pacid=35848588 transcript=Pavir.1NG463300.1 locus=Pavir.1NG463300 ID=Pavir.1NG463300.1.v3.1 annot-version=v3.1	Panvi_seq64218	F:GO:0008168	F:GO:0016740	Y (0.706 | 1-41)	C	1	V5_BLAST_0.9SELF0.4OUT-REDO4-Cluster_166537	V5_UCLUSTfixed_0.90-Cluster_92649	-	-	-	-
pacid=35851120 transcript=Pavir.1NG463600.1 locus=Pavir.1NG463600 ID=Pavir.1NG463600.1.v3.1 annot-version=v3.1	Panvi_seq66750		-	Y (0.98 | 1-29)	C	1	V5_BLAST_0.9SELF0.4OUT-REDO4-Cluster_165176	V5_UCLUSTfixed_0.90-Cluster_92646	-	-	-	-
pacid=35854105 transcript=Pavir.1NG463700.1 locus=Pavir.1NG463700 ID=Pavir.1NG463700.1.v3.1 annot-version=v3.1	Panvi_seq69735	F:GO:0005515	F:GO:0005515	Y (1.0 | 1-41)	C	1	V5_BLAST_0.9SELF0.4OUT-REDO4-Cluster_164979	V5_UCLUSTfixed_0.90-Cluster_96118	-	-	-	-
pacid=35854106 transcript=Pavir.1NG463700.2 locus=Pavir.1NG463700 ID=Pavir.1NG463700.2.v3.1 annot-version=v3.1	Panvi_seq69736	F:GO:0005515	F:GO:0005515	Y (1.0 | 1-41)	C	1	V5_BLAST_0.9SELF0.4OUT-REDO4-Cluster_164979	V5_UCLUSTfixed_0.90-Cluster_96118	-	-	-	-
pacid=35854107 transcript=Pavir.1NG463700.3 locus=Pavir.1NG463700 ID=Pavir.1NG463700.3.v3.1 annot-version=v3.1	Panvi_seq69737	F:GO:0005515	F:GO:0005515	Y (1.0 | 1-41)	C	1	V5_BLAST_0.9SELF0.4OUT-REDO4-Cluster_164979	V5_UCLUSTfixed_0.90-Cluster_96118	-	-	-	-
pacid=35854108 transcript=Pavir.1NG463700.4 locus=Pavir.1NG463700 ID=Pavir.1NG463700.4.v3.1 annot-version=v3.1	Panvi_seq69738	F:GO:0005515	F:GO:0005515	Y (1.0 | 1-41)	C	1	V5_BLAST_0.9SELF0.4OUT-REDO4-Cluster_164979	V5_UCLUSTfixed_0.90-Cluster_96118	-	-	-	-
pacid=35854109 transcript=Pavir.1NG463700.5 locus=Pavir.1NG463700 ID=Pavir.1NG463700.5.v3.1 annot-version=v3.1	Panvi_seq69739	F:GO:0005515	F:GO:0005515	Y (1.0 | 1-41)	C	1	V5_BLAST_0.9SELF0.4OUT-REDO4-Cluster_164979	V5_UCLUSTfixed_0.90-Cluster_96118	-	-	-	-
pacid=35849371 transcript=Pavir.1NG464900.1 locus=Pavir.1NG464900 ID=Pavir.1NG464900.1.v3.1 annot-version=v3.1	Panvi_seq65001		-	Y (0.967 | 1-41)	C	1	V5_BLAST_0.9SELF0.4OUT-REDO4-Cluster_102793	V5_UCLUSTfixed_0.90-Cluster_66632	-	-	-	-
pacid=35852135 transcript=Pavir.1NG467100.1 locus=Pavir.1NG467100 ID=Pavir.1NG467100.1.v3.1 annot-version=v3.1	Panvi_seq67765		-	Y (0.819 | 1-52)	C	1	V5_BLAST_0.9SELF0.4OUT-REDO4-Cluster_102888	V5_UCLUSTfixed_0.90-Cluster_95655	-	UniqueCluster_837	-	X
pacid=35848087 transcript=Pavir.1NG469300.1 locus=Pavir.1NG469300 ID=Pavir.1NG469300.1.v3.1 annot-version=v3.1	Panvi_seq63717		-	Y (0.859 | 1-48)	C	1	V5_BLAST_0.9SELF0.4OUT-REDO4-Cluster_102760	V5_UCLUSTfixed_0.90-Cluster_65016	-	-	-	-
pacid=35849879 transcript=Pavir.1NG469500.1 locus=Pavir.1NG469500 ID=Pavir.1NG469500.1.v3.1 annot-version=v3.1	Panvi_seq65509		-	Y (0.99 | 1-41)	C	1	V5_BLAST_0.9SELF0.4OUT-REDO4-Cluster_166894	V5_UCLUSTfixed_0.90-Cluster_82318	-	-	-	-
pacid=35849013 transcript=Pavir.1NG470400.1 locus=Pavir.1NG470400 ID=Pavir.1NG470400.1.v3.1 annot-version=v3.1	Panvi_seq64643		-	Y (0.985 | 1-28)	C	1	V5_BLAST_0.9SELF0.4OUT-REDO4-Cluster_102786	V5_UCLUSTfixed_0.90-Cluster_65039	-	-	-	-
pacid=35854679 transcript=Pavir.1NG471200.1 locus=Pavir.1NG471200 ID=Pavir.1NG471200.1.v3.1 annot-version=v3.1	Panvi_seq70309		-	Y (0.984 | 1-28)	C	1	V5_BLAST_0.9SELF0.4OUT-REDO4-Cluster_102971	V5_UCLUSTfixed_0.90-Cluster_65073	-	-	-	-
pacid=35849217 transcript=Pavir.1NG472900.1 locus=Pavir.1NG472900 ID=Pavir.1NG472900.1.v3.1 annot-version=v3.1	Panvi_seq64847	C:GO:0016020; P:GO:0009765	P:GO:0006091;C:GO:0016020;P:GO:0015979	Y (0.996 | 1-46)	C	1	V5_BLAST_0.9SELF0.4OUT-REDO4-Cluster_163271	V5_UCLUSTfixed_0.90-Cluster_96706	-	-	-	-
pacid=35847895 transcript=Pavir.1NG473400.1 locus=Pavir.1NG473400 ID=Pavir.1NG473400.1.v3.1 annot-version=v3.1	Panvi_seq63525	P:GO:0055114; F:GO:0016491; F:GO:0051536; F:GO:0020037	F:GO:0003824;P:GO:0008152;F:GO:0005488;P:GO:0044710	Y (0.999 | 1-41)	C	1	V5_BLAST_0.9SELF0.4OUT-REDO4-Cluster_163576	V5_UCLUSTfixed_0.90-Cluster_97021	-	-	-	-
pacid=35850866 transcript=Pavir.1NG473700.1 locus=Pavir.1NG473700 ID=Pavir.1NG473700.1.v3.1 annot-version=v3.1	Panvi_seq66496	P:GO:0006468; F:GO:0005524; F:GO:0004672	F:GO:0000166;P:GO:0006464;F:GO:0016301	Y (0.863 | 1-71)	C	1	V5_BLAST_0.9SELF0.4OUT-REDO4-Cluster_102843	V5_UCLUSTfixed_0.90-Cluster_89856	-	-	UniqueCluster_3175	X
pacid=35853514 transcript=Pavir.1NG477000.1 locus=Pavir.1NG477000 ID=Pavir.1NG477000.1.v3.1 annot-version=v3.1	Panvi_seq69144	P:GO:0006796; C:GO:0005737; F:GO:0004427; F:GO:0000287	C:GO:0005737;P:GO:0008152;F:GO:0005488;P:GO:0009987;F:GO:0016787	Y (0.874 | 1-40)	C	1	V5_BLAST_0.9SELF0.4OUT-REDO4-Cluster_102941	V5_UCLUSTfixed_0.90-Cluster_101558	-	-	-	-
pacid=35853401 transcript=Pavir.1NG479100.1 locus=Pavir.1NG479100 ID=Pavir.1NG479100.1.v3.1 annot-version=v3.1	Panvi_seq69031	P:GO:0006796; C:GO:0005737; F:GO:0004427; F:GO:0000287	C:GO:0005737;P:GO:0008152;F:GO:0005488;P:GO:0009987;F:GO:0016787	Y (0.971 | 1-42)	C	1	V5_BLAST_0.9SELF0.4OUT-REDO4-Cluster_168646	V5_UCLUSTfixed_0.90-Cluster_101558	-	-	-	-
pacid=35851680 transcript=Pavir.1NG480300.1 locus=Pavir.1NG480300 ID=Pavir.1NG480300.1.v3.1 annot-version=v3.1	Panvi_seq67310		-	Y (0.983 | 1-66)	C	1	V5_BLAST_0.9SELF0.4OUT-REDO4-Cluster_163966	V5_UCLUSTfixed_0.90-Cluster_85164	-	-	-	-
pacid=35851308 transcript=Pavir.1NG483600.1 locus=Pavir.1NG483600 ID=Pavir.1NG483600.1.v3.1 annot-version=v3.1	Panvi_seq66938	P:GO:0045454; F:GO:0015035; P:GO:0006662	P:GO:0019725;F:GO:0003824;P:GO:0008152;P:GO:0044710	Y (0.873 | 1-25)	C	1	V5_BLAST_0.9SELF0.4OUT-REDO4-Cluster_164999	V5_UCLUSTfixed_0.90-Cluster_85235	-	-	-	-
pacid=35851309 transcript=Pavir.1NG483600.2 locus=Pavir.1NG483600 ID=Pavir.1NG483600.2.v3.1 annot-version=v3.1	Panvi_seq66939	P:GO:0045454; F:GO:0015035; P:GO:0006662	P:GO:0019725;F:GO:0003824;P:GO:0008152;P:GO:0044710	Y (0.873 | 1-25)	C	1	V5_BLAST_0.9SELF0.4OUT-REDO4-Cluster_164999	V5_UCLUSTfixed_0.90-Cluster_85235	-	-	-	-
pacid=35852016 transcript=Pavir.1NG484600.1 locus=Pavir.1NG484600 ID=Pavir.1NG484600.1.v3.1 annot-version=v3.1	Panvi_seq67646		-	Y (0.954 | 1-81)	C	1	V5_BLAST_0.9SELF0.4OUT-REDO4-Cluster_102887	V5_UCLUSTfixed_0.90-Cluster_66138	-	-	-	-
pacid=35852017 transcript=Pavir.1NG484600.2 locus=Pavir.1NG484600 ID=Pavir.1NG484600.2.v3.1 annot-version=v3.1	Panvi_seq67647		-	Y (0.954 | 1-81)	C	1	V5_BLAST_0.9SELF0.4OUT-REDO4-Cluster_102887	V5_UCLUSTfixed_0.90-Cluster_66138	-	-	-	-
pacid=35852207 transcript=Pavir.1NG486600.1 locus=Pavir.1NG486600 ID=Pavir.1NG486600.1.v3.1 annot-version=v3.1	Panvi_seq67837		-	Y (0.998 | 1-23)	C	1	V5_BLAST_0.9SELF0.4OUT-REDO4-Cluster_102890	V5_UCLUSTfixed_0.90-Cluster_67777	-	-	-	-
pacid=35854346 transcript=Pavir.1NG487500.1 locus=Pavir.1NG487500 ID=Pavir.1NG487500.1.v3.1 annot-version=v3.1	Panvi_seq69976		-	Y (0.983 | 1-66)	C	1	V5_BLAST_0.9SELF0.4OUT-REDO4-Cluster_163966	V5_UCLUSTfixed_0.90-Cluster_85164	-	-	-	-
pacid=35852181 transcript=Pavir.1NG489600.1 locus=Pavir.1NG489600 ID=Pavir.1NG489600.1.v3.1 annot-version=v3.1	Panvi_seq67811		-	Y (0.984 | 1-28)	C	1	V5_BLAST_0.9SELF0.4OUT-REDO4-Cluster_102971	V5_UCLUSTfixed_0.90-Cluster_65073	-	-	-	-
pacid=35850354 transcript=Pavir.1NG490400.1 locus=Pavir.1NG490400 ID=Pavir.1NG490400.1.v3.1 annot-version=v3.1	Panvi_seq65984		-	Y (0.985 | 1-28)	C	1	V5_BLAST_0.9SELF0.4OUT-REDO4-Cluster_102830	V5_UCLUSTfixed_0.90-Cluster_65039	-	-	-	-
pacid=35851514 transcript=Pavir.1NG491300.1 locus=Pavir.1NG491300 ID=Pavir.1NG491300.1.v3.1 annot-version=v3.1	Panvi_seq67144		-	Y (0.998 | 1-33)	C	1	V5_BLAST_0.9SELF0.4OUT-REDO4-Cluster_166894	V5_UCLUSTfixed_0.90-Cluster_82318	-	-	-	-
pacid=35848675 transcript=Pavir.1NG495700.1 locus=Pavir.1NG495700 ID=Pavir.1NG495700.1.v3.1 annot-version=v3.1	Panvi_seq64305	P:GO:0006412; C:GO:0005840; C:GO:0005622; F:GO:0003735	F:GO:0005198;C:GO:0005840;P:GO:0006412	Y (1.0 | 1-34)	C	1	V5_BLAST_0.9SELF0.4OUT-REDO4-Cluster_164152	V5_UCLUSTfixed_0.90-Cluster_97640	-	-	-	-
pacid=35848676 transcript=Pavir.1NG495700.2 locus=Pavir.1NG495700 ID=Pavir.1NG495700.2.v3.1 annot-version=v3.1	Panvi_seq64306	P:GO:0006412; C:GO:0005840; C:GO:0005622; F:GO:0003735	F:GO:0005198;C:GO:0005840;P:GO:0006412	Y (1.0 | 1-34)	C	1	V5_BLAST_0.9SELF0.4OUT-REDO4-Cluster_164152	V5_UCLUSTfixed_0.90-Cluster_97640	-	-	-	-
pacid=35854476 transcript=Pavir.1NG496700.1 locus=Pavir.1NG496700 ID=Pavir.1NG496700.1.v3.1 annot-version=v3.1	Panvi_seq70106		-	Y (0.883 | 1-72)	C	1	V5_BLAST_0.9SELF0.4OUT-REDO4-Cluster_102964	V5_UCLUSTfixed_0.90-Cluster_65070	-	-	-	-
pacid=35854477 transcript=Pavir.1NG496700.2 locus=Pavir.1NG496700 ID=Pavir.1NG496700.2.v3.1 annot-version=v3.1	Panvi_seq70107		-	Y (0.883 | 1-72)	C	1	V5_BLAST_0.9SELF0.4OUT-REDO4-Cluster_102964	V5_UCLUSTfixed_0.90-Cluster_65070	-	-	-	-
pacid=35850462 transcript=Pavir.1NG497900.1 locus=Pavir.1NG497900 ID=Pavir.1NG497900.1.v3.1 annot-version=v3.1	Panvi_seq66092	P:GO:0006353	P:GO:0009058;P:GO:0006139	Y (0.985 | 1-71)	C	1	V5_BLAST_0.9SELF0.4OUT-REDO4-Cluster_164691	V5_UCLUSTfixed_0.90-Cluster_85331	-	-	-	-
pacid=35850463 transcript=Pavir.1NG497900.2 locus=Pavir.1NG497900 ID=Pavir.1NG497900.2.v3.1 annot-version=v3.1	Panvi_seq66093	P:GO:0006353	P:GO:0009058;P:GO:0006139	Y (0.844 | 1-59)	C	1	V5_BLAST_0.9SELF0.4OUT-REDO4-Cluster_164691	V5_UCLUSTfixed_0.90-Cluster_85331	-	-	-	-
pacid=35849341 transcript=Pavir.1NG498200.1 locus=Pavir.1NG498200 ID=Pavir.1NG498200.1.v3.1 annot-version=v3.1	Panvi_seq64971		-	Y (0.994 | 1-30)	C	1	V5_BLAST_0.9SELF0.4OUT-REDO4-Cluster_160386	V5_UCLUSTfixed_0.90-Cluster_85345	-	-	-	-
pacid=35854973 transcript=Pavir.1NG498300.1 locus=Pavir.1NG498300 ID=Pavir.1NG498300.1.v3.1 annot-version=v3.1	Panvi_seq70603		-	Y (0.669 | 1-59)	C	1	V5_BLAST_0.9SELF0.4OUT-REDO4-Cluster_102980	V5_UCLUSTfixed_0.90-Cluster_65078	-	-	-	-
pacid=35855309 transcript=Pavir.1NG501000.1 locus=Pavir.1NG501000 ID=Pavir.1NG501000.1.v3.1 annot-version=v3.1	Panvi_seq70939		-	Y (0.92 | 1-40)	C	1	V5_BLAST_0.9SELF0.4OUT-REDO4-Cluster_104669	V5_UCLUSTfixed_0.90-Cluster_68668	-	-	-	-
pacid=35851206 transcript=Pavir.1NG501300.1 locus=Pavir.1NG501300 ID=Pavir.1NG501300.1.v3.1 annot-version=v3.1	Panvi_seq66836	F:GO:0051082; F:GO:0031072	F:GO:0005515	Y (0.995 | 1-35)	C	1	V5_BLAST_0.9SELF0.4OUT-REDO4-Cluster_164486	V5_UCLUSTfixed_0.90-Cluster_97966	-	-	-	-
pacid=35848465 transcript=Pavir.1NG503600.1 locus=Pavir.1NG503600 ID=Pavir.1NG503600.1.v3.1 annot-version=v3.1	Panvi_seq64095		-	Y (0.992 | 1-22)	C	1	V5_BLAST_0.9SELF0.4OUT-REDO4-Cluster_165918	V5_UCLUSTfixed_0.90-Cluster_99246	-	-	-	-
pacid=35848466 transcript=Pavir.1NG503600.2 locus=Pavir.1NG503600 ID=Pavir.1NG503600.2.v3.1 annot-version=v3.1	Panvi_seq64096		-	Y (0.992 | 1-22)	C	1	V5_BLAST_0.9SELF0.4OUT-REDO4-Cluster_165918	V5_UCLUSTfixed_0.90-Cluster_99246	-	-	-	-
pacid=35854838 transcript=Pavir.1NG503800.1 locus=Pavir.1NG503800 ID=Pavir.1NG503800.1.v3.1 annot-version=v3.1	Panvi_seq70468		-	Y (0.97 | 1-32)	C	1	V5_BLAST_0.9SELF0.4OUT-REDO4-Cluster_164385	V5_UCLUSTfixed_0.90-Cluster_85317	-	-	-	-
pacid=35850906 transcript=Pavir.1NG503900.1 locus=Pavir.1NG503900 ID=Pavir.1NG503900.1.v3.1 annot-version=v3.1	Panvi_seq66536		-	Y (0.983 | 1-89)	C	1	V5_BLAST_0.9SELF0.4OUT-REDO4-Cluster_164385	V5_UCLUSTfixed_0.90-Cluster_85240	-	-	-	-
pacid=35849105 transcript=Pavir.1NG505900.1 locus=Pavir.1NG505900 ID=Pavir.1NG505900.1.v3.1 annot-version=v3.1	Panvi_seq64735		-	Y (0.924 | 1-76)	C	1	V5_BLAST_0.9SELF0.4OUT-REDO4-Cluster_150295	V5_UCLUSTfixed_0.90-Cluster_85298	-	-	-	-
pacid=35849106 transcript=Pavir.1NG505900.2 locus=Pavir.1NG505900 ID=Pavir.1NG505900.2.v3.1 annot-version=v3.1	Panvi_seq64736		-	Y (0.924 | 1-76)	C	1	V5_BLAST_0.9SELF0.4OUT-REDO4-Cluster_150295	V5_UCLUSTfixed_0.90-Cluster_85298	-	-	-	-
pacid=35854979 transcript=Pavir.1NG506000.1 locus=Pavir.1NG506000 ID=Pavir.1NG506000.1.v3.1 annot-version=v3.1	Panvi_seq70609	F:GO:0030170; P:GO:0009058; F:GO:0008483; P:GO:0006520	P:GO:0009058;P:GO:0044763;F:GO:0005488;F:GO:0016740;P:GO:0009987	Y (0.981 | 1-51)	C	1	V5_BLAST_0.9SELF0.4OUT-REDO4-Cluster_159058	V5_UCLUSTfixed_0.90-Cluster_99911	-	-	-	-
pacid=35847952 transcript=Pavir.1NG506900.1 locus=Pavir.1NG506900 ID=Pavir.1NG506900.1.v3.1 annot-version=v3.1	Panvi_seq63582		-	Y (0.981 | 1-47)	C	1	V5_BLAST_0.9SELF0.4OUT-REDO4-Cluster_169127	V5_UCLUSTfixed_0.90-Cluster_101937	-	-	-	-
pacid=35849549 transcript=Pavir.1NG508500.1 locus=Pavir.1NG508500 ID=Pavir.1NG508500.1.v3.1 annot-version=v3.1	Panvi_seq65179	P:GO:0006508; C:GO:0005622; F:GO:0004177	P:GO:0019538;C:GO:0005622;F:GO:0016787	Y (0.998 | 1-25)	C	1	V5_BLAST_0.9SELF0.4OUT-REDO4-Cluster_162605	V5_UCLUSTfixed_0.90-Cluster_96025	-	-	-	-
pacid=35852271 transcript=Pavir.1NG509300.1 locus=Pavir.1NG509300 ID=Pavir.1NG509300.1.v3.1 annot-version=v3.1	Panvi_seq67901		-	Y (0.789 | 1-51)	C	1	V5_BLAST_0.9SELF0.4OUT-REDO4-Cluster_166728	V5_UCLUSTfixed_0.90-Cluster_100020	-	-	-	-
pacid=35850535 transcript=Pavir.1NG509600.1 locus=Pavir.1NG509600 ID=Pavir.1NG509600.1.v3.1 annot-version=v3.1	Panvi_seq66165		-	Y (0.737 | 1-25)	C	1	V5_BLAST_0.9SELF0.4OUT-REDO4-Cluster_170071	V5_UCLUSTfixed_0.90-Cluster_85151	-	-	-	-
pacid=35848915 transcript=Pavir.1NG511000.1 locus=Pavir.1NG511000 ID=Pavir.1NG511000.1.v3.1 annot-version=v3.1	Panvi_seq64545		-	Y (0.98 | 1-68)	C	1	V5_BLAST_0.9SELF0.4OUT-REDO4-Cluster_102783	V5_UCLUSTfixed_0.90-Cluster_65026	-	-	-	-
pacid=35848917 transcript=Pavir.1NG511000.2 locus=Pavir.1NG511000 ID=Pavir.1NG511000.2.v3.1 annot-version=v3.1	Panvi_seq64547		-	Y (0.98 | 1-68)	C	1	V5_BLAST_0.9SELF0.4OUT-REDO4-Cluster_102783	V5_UCLUSTfixed_0.90-Cluster_65026	-	-	-	-
pacid=35848916 transcript=Pavir.1NG511000.3 locus=Pavir.1NG511000 ID=Pavir.1NG511000.3.v3.1 annot-version=v3.1	Panvi_seq64546		-	Y (0.98 | 1-68)	C	1	V5_BLAST_0.9SELF0.4OUT-REDO4-Cluster_102782	V5_UCLUSTfixed_0.90-Cluster_65026	-	-	-	-
pacid=35848763 transcript=Pavir.1NG511400.1 locus=Pavir.1NG511400 ID=Pavir.1NG511400.1.v3.1 annot-version=v3.1	Panvi_seq64393	P:GO:0055114; F:GO:0010277; F:GO:0051537; F:GO:0016491	F:GO:0003824;P:GO:0008152;F:GO:0005488;P:GO:0044710	Y (0.989 | 1-23)	C	1	V5_BLAST_0.9SELF0.4OUT-REDO4-Cluster_163697	V5_UCLUSTfixed_0.90-Cluster_97153	-	-	-	-
pacid=35850875 transcript=Pavir.1NG511600.1 locus=Pavir.1NG511600 ID=Pavir.1NG511600.1.v3.1 annot-version=v3.1	Panvi_seq66505		-	Y (0.895 | 1-73)	C	1	V5_BLAST_0.9SELF0.4OUT-REDO4-Cluster_104133	V5_UCLUSTfixed_0.90-Cluster_65441	-	-	-	-
pacid=35851941 transcript=Pavir.1NG512500.1 locus=Pavir.1NG512500 ID=Pavir.1NG512500.1.v3.1 annot-version=v3.1	Panvi_seq67571	P:GO:0005992; F:GO:0003824	P:GO:0005975;F:GO:0003824;P:GO:0009058;P:GO:0044763;P:GO:0044711;P:GO:0009987;P:GO:0044723	Y (0.991 | 1-62)	C	1	V5_BLAST_0.9SELF0.4OUT-REDO4-Cluster_167193	V5_UCLUSTfixed_0.90-Cluster_100377	-	-	-	-
pacid=35854707 transcript=Pavir.1NG513700.1 locus=Pavir.1NG513700 ID=Pavir.1NG513700.1.v3.1 annot-version=v3.1	Panvi_seq70337		-	Y (0.975 | 1-41)	C	1	V5_BLAST_0.9SELF0.4OUT-REDO4-Cluster_150211	V5_UCLUSTfixed_0.90-Cluster_85188	-	-	-	-
pacid=35853369 transcript=Pavir.1NG515200.1 locus=Pavir.1NG515200 ID=Pavir.1NG515200.1.v3.1 annot-version=v3.1	Panvi_seq68999		-	Y (0.978 | 1-26)	C	1	V5_BLAST_0.9SELF0.4OUT-REDO4-Cluster_102933	V5_UCLUSTfixed_0.90-Cluster_31946	-	-	-	-
pacid=35852392 transcript=Pavir.1NG515400.1 locus=Pavir.1NG515400 ID=Pavir.1NG515400.1.v3.1 annot-version=v3.1	Panvi_seq68022		-	Y (0.994 | 1-28)	C	1	V5_BLAST_0.9SELF0.4OUT-REDO4-Cluster_155019	V5_UCLUSTfixed_0.90-Cluster_85301	-	-	-	-
pacid=35852395 transcript=Pavir.1NG515400.2 locus=Pavir.1NG515400 ID=Pavir.1NG515400.2.v3.1 annot-version=v3.1	Panvi_seq68025		-	Y (0.994 | 1-28)	C	1	V5_BLAST_0.9SELF0.4OUT-REDO4-Cluster_155019	V5_UCLUSTfixed_0.90-Cluster_85301	-	-	-	-
pacid=35852394 transcript=Pavir.1NG515400.3 locus=Pavir.1NG515400 ID=Pavir.1NG515400.3.v3.1 annot-version=v3.1	Panvi_seq68024		-	Y (0.994 | 1-28)	C	1	V5_BLAST_0.9SELF0.4OUT-REDO4-Cluster_155019	V5_UCLUSTfixed_0.90-Cluster_85301	-	-	-	-
pacid=35852397 transcript=Pavir.1NG515400.4 locus=Pavir.1NG515400 ID=Pavir.1NG515400.4.v3.1 annot-version=v3.1	Panvi_seq68027		-	Y (0.994 | 1-28)	C	1	V5_BLAST_0.9SELF0.4OUT-REDO4-Cluster_155019	V5_UCLUSTfixed_0.90-Cluster_85301	-	-	-	-
pacid=35852396 transcript=Pavir.1NG515400.5 locus=Pavir.1NG515400 ID=Pavir.1NG515400.5.v3.1 annot-version=v3.1	Panvi_seq68026		-	Y (0.994 | 1-28)	C	1	V5_BLAST_0.9SELF0.4OUT-REDO4-Cluster_155019	V5_UCLUSTfixed_0.90-Cluster_85301	-	-	-	-
pacid=35852393 transcript=Pavir.1NG515400.6 locus=Pavir.1NG515400 ID=Pavir.1NG515400.6.v3.1 annot-version=v3.1	Panvi_seq68023		-	Y (0.994 | 1-28)	C	1	V5_BLAST_0.9SELF0.4OUT-REDO4-Cluster_155019	V5_UCLUSTfixed_0.90-Cluster_85301	-	-	-	-
pacid=35853243 transcript=Pavir.1NG515700.1 locus=Pavir.1NG515700 ID=Pavir.1NG515700.1.v3.1 annot-version=v3.1	Panvi_seq68873	P:GO:0005992; F:GO:0003824	P:GO:0005975;F:GO:0003824;P:GO:0009058;P:GO:0044763;P:GO:0044711;P:GO:0009987;P:GO:0044723	Y (0.994 | 1-62)	C	1	V5_BLAST_0.9SELF0.4OUT-REDO4-Cluster_167193	V5_UCLUSTfixed_0.90-Cluster_100377	-	-	-	-
pacid=35848051 transcript=Pavir.1NG516600.1 locus=Pavir.1NG516600 ID=Pavir.1NG516600.1.v3.1 annot-version=v3.1	Panvi_seq63681		-	Y (0.975 | 1-41)	C	1	V5_BLAST_0.9SELF0.4OUT-REDO4-Cluster_150211	V5_UCLUSTfixed_0.90-Cluster_85188	-	-	-	-
pacid=35847834 transcript=Pavir.1NG517100.1 locus=Pavir.1NG517100 ID=Pavir.1NG517100.1.v3.1 annot-version=v3.1	Panvi_seq63464		-	Y (0.991 | 1-67)	C	1	V5_BLAST_0.9SELF0.4OUT-REDO4-Cluster_102746	V5_UCLUSTfixed_0.90-Cluster_65013	-	-	-	-
pacid=35847835 transcript=Pavir.1NG517100.2 locus=Pavir.1NG517100 ID=Pavir.1NG517100.2.v3.1 annot-version=v3.1	Panvi_seq63465		-	Y (0.991 | 1-67)	C	1	V5_BLAST_0.9SELF0.4OUT-REDO4-Cluster_102747	V5_UCLUSTfixed_0.90-Cluster_65013	-	-	-	-
pacid=35847836 transcript=Pavir.1NG517100.3 locus=Pavir.1NG517100 ID=Pavir.1NG517100.3.v3.1 annot-version=v3.1	Panvi_seq63466		-	Y (0.991 | 1-67)	C	1	V5_BLAST_0.9SELF0.4OUT-REDO4-Cluster_102747	V5_UCLUSTfixed_0.90-Cluster_65013	-	-	-	-
pacid=35849578 transcript=Pavir.1NG518500.1 locus=Pavir.1NG518500 ID=Pavir.1NG518500.1.v3.1 annot-version=v3.1	Panvi_seq65208	P:GO:0006468; F:GO:0005524; F:GO:0004672	F:GO:0000166;P:GO:0006464;F:GO:0016301	Y (0.937 | 1-49)	C	1	V5_BLAST_0.9SELF0.4OUT-REDO4-Cluster_165440	V5_UCLUSTfixed_0.90-Cluster_97893	-	-	-	-
pacid=35847929 transcript=Pavir.1NG518700.1 locus=Pavir.1NG518700 ID=Pavir.1NG518700.1.v3.1 annot-version=v3.1	Panvi_seq63559		-	Y (0.999 | 1-34)	C	1	V5_BLAST_0.9SELF0.4OUT-REDO4-Cluster_102751	V5_UCLUSTfixed_0.90-Cluster_96057	-	-	-	-
pacid=35854431 transcript=Pavir.1NG520200.1 locus=Pavir.1NG520200 ID=Pavir.1NG520200.1.v3.1 annot-version=v3.1	Panvi_seq70061	P:GO:0006457; C:GO:0005737	C:GO:0005737;P:GO:0009987	Y (0.987 | 1-24)	C	1	V5_BLAST_0.9SELF0.4OUT-REDO4-Cluster_165454	V5_UCLUSTfixed_0.90-Cluster_98836	-	-	-	-
pacid=35854432 transcript=Pavir.1NG520200.2 locus=Pavir.1NG520200 ID=Pavir.1NG520200.2.v3.1 annot-version=v3.1	Panvi_seq70062	P:GO:0006457; C:GO:0005737	C:GO:0005737;P:GO:0009987	Y (0.987 | 1-24)	C	1	V5_BLAST_0.9SELF0.4OUT-REDO4-Cluster_165454	V5_UCLUSTfixed_0.90-Cluster_98836	-	-	-	-
pacid=35849834 transcript=Pavir.1NG521400.1 locus=Pavir.1NG521400 ID=Pavir.1NG521400.1.v3.1 annot-version=v3.1	Panvi_seq65464		-	Y (1.0 | 1-41)	C	1	V5_BLAST_0.9SELF0.4OUT-REDO4-Cluster_166749	V5_UCLUSTfixed_0.90-Cluster_86310	-	-	-	-
pacid=35852622 transcript=Pavir.1NG523400.1 locus=Pavir.1NG523400 ID=Pavir.1NG523400.1.v3.1 annot-version=v3.1	Panvi_seq68252	P:GO:0006457; C:GO:0005737	C:GO:0005737;P:GO:0009987	Y (0.996 | 1-24)	C	1	V5_BLAST_0.9SELF0.4OUT-REDO4-Cluster_165454	V5_UCLUSTfixed_0.90-Cluster_98836	-	-	-	-
pacid=35850401 transcript=Pavir.1NG524300.1 locus=Pavir.1NG524300 ID=Pavir.1NG524300.1.v3.1 annot-version=v3.1	Panvi_seq66031		-	Y (0.999 | 1-35)	C	1	V5_BLAST_0.9SELF0.4OUT-REDO4-Cluster_170429	V5_UCLUSTfixed_0.90-Cluster_103054	-	-	-	-
pacid=35848758 transcript=Pavir.1NG524400.1 locus=Pavir.1NG524400 ID=Pavir.1NG524400.1.v3.1 annot-version=v3.1	Panvi_seq64388		-	Y (0.832 | 1-46)	C	1	V5_BLAST_0.9SELF0.4OUT-REDO4-Cluster_149699	V5_UCLUSTfixed_0.90-Cluster_82212	-	-	UniqueCluster_3270	X
pacid=35854662 transcript=Pavir.1NG526800.1 locus=Pavir.1NG526800 ID=Pavir.1NG526800.1.v3.1 annot-version=v3.1	Panvi_seq70292	P:GO:0006355; F:GO:0003700	F:GO:0003700;P:GO:0009058;P:GO:0006139	Y (0.991 | 1-23)	C	1	V5_BLAST_0.9SELF0.4OUT-REDO4-Cluster_164332	V5_UCLUSTfixed_0.90-Cluster_85364	-	-	-	-
pacid=35854303 transcript=Pavir.1NG527100.1 locus=Pavir.1NG527100 ID=Pavir.1NG527100.1.v3.1 annot-version=v3.1	Panvi_seq69933	P:GO:0006633; F:GO:0004315	P:GO:0006629;P:GO:0009058;P:GO:0044763;P:GO:0044711;F:GO:0016740;P:GO:0009987	Y (0.986 | 1-42)	C	1	V5_BLAST_0.9SELF0.4OUT-REDO4-Cluster_159544	V5_UCLUSTfixed_0.90-Cluster_93778	-	-	-	-
pacid=35852668 transcript=Pavir.1NG528800.1 locus=Pavir.1NG528800 ID=Pavir.1NG528800.1.v3.1 annot-version=v3.1	Panvi_seq68298		-	Y (0.955 | 1-29)	C	1	V5_BLAST_0.9SELF0.4OUT-REDO4-Cluster_102908	V5_UCLUSTfixed_0.90-Cluster_82196	-	UniqueCluster_793	-	X
pacid=35851005 transcript=Pavir.1NG530200.1 locus=Pavir.1NG530200 ID=Pavir.1NG530200.1.v3.1 annot-version=v3.1	Panvi_seq66635		-	Y (0.999 | 1-33)	C	1	V5_BLAST_0.9SELF0.4OUT-REDO4-Cluster_102851	V5_UCLUSTfixed_0.90-Cluster_65046	-	-	-	-
pacid=35850111 transcript=Pavir.1NG530500.1 locus=Pavir.1NG530500 ID=Pavir.1NG530500.1.v3.1 annot-version=v3.1	Panvi_seq65741		-	Y (0.983 | 1-25)	C	1	V5_BLAST_0.9SELF0.4OUT-REDO4-Cluster_102823	V5_UCLUSTfixed_0.90-Cluster_68469	-	-	-	-
pacid=35855357 transcript=Pavir.1NG530600.1 locus=Pavir.1NG530600 ID=Pavir.1NG530600.1.v3.1 annot-version=v3.1	Panvi_seq70987	P:GO:0045454; F:GO:0015035; P:GO:0006662	P:GO:0019725;F:GO:0003824;P:GO:0008152;P:GO:0044710	Y (0.859 | 1-41)	C	1	V5_BLAST_0.9SELF0.4OUT-REDO4-Cluster_164999	V5_UCLUSTfixed_0.90-Cluster_85235	-	-	-	-
pacid=35854966 transcript=Pavir.1NG532200.1 locus=Pavir.1NG532200 ID=Pavir.1NG532200.1.v3.1 annot-version=v3.1	Panvi_seq70596		-	Y (0.803 | 1-81)	C	1	V5_BLAST_0.9SELF0.4OUT-REDO4-Cluster_165000	V5_UCLUSTfixed_0.90-Cluster_65077	-	-	-	-
pacid=35854968 transcript=Pavir.1NG532200.2 locus=Pavir.1NG532200 ID=Pavir.1NG532200.2.v3.1 annot-version=v3.1	Panvi_seq70598		-	Y (0.803 | 1-81)	C	1	V5_BLAST_0.9SELF0.4OUT-REDO4-Cluster_165000	V5_UCLUSTfixed_0.90-Cluster_65077	-	-	-	-
pacid=35854969 transcript=Pavir.1NG532200.3 locus=Pavir.1NG532200 ID=Pavir.1NG532200.3.v3.1 annot-version=v3.1	Panvi_seq70599		-	Y (0.803 | 1-81)	C	1	V5_BLAST_0.9SELF0.4OUT-REDO4-Cluster_165000	V5_UCLUSTfixed_0.90-Cluster_65077	-	-	-	-
pacid=35854967 transcript=Pavir.1NG532200.4 locus=Pavir.1NG532200 ID=Pavir.1NG532200.4.v3.1 annot-version=v3.1	Panvi_seq70597		-	Y (0.803 | 1-81)	C	1	V5_BLAST_0.9SELF0.4OUT-REDO4-Cluster_165000	V5_UCLUSTfixed_0.90-Cluster_65077	-	-	-	-
pacid=35854529 transcript=Pavir.1NG534600.1 locus=Pavir.1NG534600 ID=Pavir.1NG534600.1.v3.1 annot-version=v3.1	Panvi_seq70159		-	Y (0.902 | 1-42)	C	1	V5_BLAST_0.9SELF0.4OUT-REDO4-Cluster_102969	V5_UCLUSTfixed_0.90-Cluster_101966	-	-	-	-
pacid=35852527 transcript=Pavir.1NG536400.1 locus=Pavir.1NG536400 ID=Pavir.1NG536400.1.v3.1 annot-version=v3.1	Panvi_seq68157	F:GO:0016868; P:GO:0006096; F:GO:0004619	P:GO:0005975;P:GO:0006091;F:GO:0003824;P:GO:0009056;P:GO:0006139;P:GO:0044712;P:GO:0044723	Y (0.999 | 1-46)	C	1	V5_BLAST_0.9SELF0.4OUT-REDO4-Cluster_168627	V5_UCLUSTfixed_0.90-Cluster_101538	-	-	-	-
pacid=35851563 transcript=Pavir.1NG536500.1 locus=Pavir.1NG536500 ID=Pavir.1NG536500.1.v3.1 annot-version=v3.1	Panvi_seq67193	P:GO:0006457	P:GO:0009987	Y (0.999 | 1-30)	C	1	V5_BLAST_0.9SELF0.4OUT-REDO4-Cluster_102871	V5_UCLUSTfixed_0.90-Cluster_97610	-	-	-	-
pacid=35851300 transcript=Pavir.1NG537800.1 locus=Pavir.1NG537800 ID=Pavir.1NG537800.1.v3.1 annot-version=v3.1	Panvi_seq66930	F:GO:0046933; P:GO:0015986	P:GO:0009058;P:GO:0044711;P:GO:0044765;P:GO:0006139;P:GO:0006810;F:GO:0005215;F:GO:0016787	Y (0.951 | 1-51)	C	1	V5_BLAST_0.9SELF0.4OUT-REDO4-Cluster_163322	V5_UCLUSTfixed_0.90-Cluster_85277	-	-	-	-
pacid=35851301 transcript=Pavir.1NG537800.2 locus=Pavir.1NG537800 ID=Pavir.1NG537800.2.v3.1 annot-version=v3.1	Panvi_seq66931	F:GO:0046933; P:GO:0015986	P:GO:0009058;P:GO:0044711;P:GO:0044765;P:GO:0006139;P:GO:0006810;F:GO:0005215;F:GO:0016787	Y (0.951 | 1-51)	C	1	V5_BLAST_0.9SELF0.4OUT-REDO4-Cluster_163322	V5_UCLUSTfixed_0.90-Cluster_85277	-	-	-	-
pacid=35851073 transcript=Pavir.1NG540600.1 locus=Pavir.1NG540600 ID=Pavir.1NG540600.1.v3.1 annot-version=v3.1	Panvi_seq66703		-	Y (0.796 | 1-71)	C	1	V5_BLAST_0.9SELF0.4OUT-REDO4-Cluster_103712	V5_UCLUSTfixed_0.90-Cluster_65308	-	-	-	-
pacid=35852833 transcript=Pavir.1NG541000.1 locus=Pavir.1NG541000 ID=Pavir.1NG541000.1.v3.1 annot-version=v3.1	Panvi_seq68463		-	Y (0.978 | 1-23)	C	1	V5_BLAST_0.9SELF0.4OUT-REDO4-Cluster_102911	V5_UCLUSTfixed_0.90-Cluster_82226	-	-	-	-
pacid=35851935 transcript=Pavir.1NG542000.1 locus=Pavir.1NG542000 ID=Pavir.1NG542000.1.v3.1 annot-version=v3.1	Panvi_seq67565	F:GO:0050662; F:GO:0003824	F:GO:0003824;F:GO:0005488	Y (0.991 | 1-41)	C	1	V5_BLAST_0.9SELF0.4OUT-REDO4-Cluster_163552	V5_UCLUSTfixed_0.90-Cluster_96993	-	-	-	-
pacid=35851936 transcript=Pavir.1NG542000.2 locus=Pavir.1NG542000 ID=Pavir.1NG542000.2.v3.1 annot-version=v3.1	Panvi_seq67566	F:GO:0050662; F:GO:0003824	F:GO:0003824;F:GO:0005488	Y (0.991 | 1-41)	C	1	V5_BLAST_0.9SELF0.4OUT-REDO4-Cluster_163552	V5_UCLUSTfixed_0.90-Cluster_96993	-	-	-	-
pacid=35851938 transcript=Pavir.1NG542000.3 locus=Pavir.1NG542000 ID=Pavir.1NG542000.3.v3.1 annot-version=v3.1	Panvi_seq67568	F:GO:0050662; F:GO:0003824	F:GO:0003824;F:GO:0005488	Y (0.991 | 1-41)	C	1	V5_BLAST_0.9SELF0.4OUT-REDO4-Cluster_163552	V5_UCLUSTfixed_0.90-Cluster_96993	-	-	-	-
pacid=35851939 transcript=Pavir.1NG542000.4 locus=Pavir.1NG542000 ID=Pavir.1NG542000.4.v3.1 annot-version=v3.1	Panvi_seq67569	F:GO:0050662; F:GO:0003824	F:GO:0003824;F:GO:0005488	Y (0.991 | 1-41)	C	1	V5_BLAST_0.9SELF0.4OUT-REDO4-Cluster_163552	V5_UCLUSTfixed_0.90-Cluster_96993	-	-	-	-
pacid=35851940 transcript=Pavir.1NG542000.5 locus=Pavir.1NG542000 ID=Pavir.1NG542000.5.v3.1 annot-version=v3.1	Panvi_seq67570	F:GO:0050662; F:GO:0003824	F:GO:0003824;F:GO:0005488	Y (0.991 | 1-41)	C	1	V5_BLAST_0.9SELF0.4OUT-REDO4-Cluster_163552	V5_UCLUSTfixed_0.90-Cluster_96993	-	-	-	-
pacid=35853363 transcript=Pavir.1NG543600.1 locus=Pavir.1NG543600 ID=Pavir.1NG543600.1.v3.1 annot-version=v3.1	Panvi_seq68993	F:GO:0043565; P:GO:0006355; F:GO:0003700	F:GO:0003677;F:GO:0003700;P:GO:0009058;P:GO:0006139	Y (0.919 | 1-55)	C	1	V5_BLAST_0.9SELF0.4OUT-REDO4-Cluster_163310	V5_UCLUSTfixed_0.90-Cluster_88303	-	-	-	-
pacid=35852292 transcript=Pavir.1NG543700.1 locus=Pavir.1NG543700 ID=Pavir.1NG543700.1.v3.1 annot-version=v3.1	Panvi_seq67922		-	Y (0.922 | 1-27)	C	1	V5_BLAST_0.9SELF0.4OUT-REDO4-Cluster_102895	V5_UCLUSTfixed_0.90-Cluster_65057	-	-	-	-
pacid=35848836 transcript=Pavir.1NG543800.1 locus=Pavir.1NG543800 ID=Pavir.1NG543800.1.v3.1 annot-version=v3.1	Panvi_seq64466		-	Y (0.925 | 1-72)	C	1	V5_BLAST_0.9SELF0.4OUT-REDO4-Cluster_163211	V5_UCLUSTfixed_0.90-Cluster_98924	-	-	-	-
pacid=35850251 transcript=Pavir.1NG544300.1 locus=Pavir.1NG544300 ID=Pavir.1NG544300.1.v3.1 annot-version=v3.1	Panvi_seq65881	F:GO:0008270; F:GO:0005515	F:GO:0005515	Y (0.812 | 1-72)	C	1	V5_BLAST_0.9SELF0.4OUT-REDO4-Cluster_160661	V5_UCLUSTfixed_0.90-Cluster_84509	-	-	-	-
pacid=35851380 transcript=Pavir.1NG545900.1 locus=Pavir.1NG545900 ID=Pavir.1NG545900.1.v3.1 annot-version=v3.1	Panvi_seq67010		-	Y (0.945 | 1-62)	C	1	V5_BLAST_0.9SELF0.4OUT-REDO4-Cluster_170924	V5_UCLUSTfixed_0.90-Cluster_98574	-	-	-	-
pacid=35851382 transcript=Pavir.1NG545900.2 locus=Pavir.1NG545900 ID=Pavir.1NG545900.2.v3.1 annot-version=v3.1	Panvi_seq67012		-	Y (0.945 | 1-62)	C	1	V5_BLAST_0.9SELF0.4OUT-REDO4-Cluster_170924	V5_UCLUSTfixed_0.90-Cluster_98574	-	-	-	-
pacid=35851383 transcript=Pavir.1NG545900.3 locus=Pavir.1NG545900 ID=Pavir.1NG545900.3.v3.1 annot-version=v3.1	Panvi_seq67013		-	Y (0.945 | 1-62)	C	1	V5_BLAST_0.9SELF0.4OUT-REDO4-Cluster_170924	V5_UCLUSTfixed_0.90-Cluster_98574	-	-	-	-
pacid=35851394 transcript=Pavir.1NG545900.4 locus=Pavir.1NG545900 ID=Pavir.1NG545900.4.v3.1 annot-version=v3.1	Panvi_seq67024		-	Y (0.945 | 1-62)	C	1	V5_BLAST_0.9SELF0.4OUT-REDO4-Cluster_170924	V5_UCLUSTfixed_0.90-Cluster_98574	-	-	-	-
pacid=35851395 transcript=Pavir.1NG545900.5 locus=Pavir.1NG545900 ID=Pavir.1NG545900.5.v3.1 annot-version=v3.1	Panvi_seq67025		-	Y (0.945 | 1-62)	C	1	V5_BLAST_0.9SELF0.4OUT-REDO4-Cluster_170924	V5_UCLUSTfixed_0.90-Cluster_98574	-	-	-	-
pacid=35851392 transcript=Pavir.1NG545900.6 locus=Pavir.1NG545900 ID=Pavir.1NG545900.6.v3.1 annot-version=v3.1	Panvi_seq67022		-	Y (0.945 | 1-62)	C	1	V5_BLAST_0.9SELF0.4OUT-REDO4-Cluster_170924	V5_UCLUSTfixed_0.90-Cluster_98574	-	-	-	-
pacid=35851393 transcript=Pavir.1NG545900.7 locus=Pavir.1NG545900 ID=Pavir.1NG545900.7.v3.1 annot-version=v3.1	Panvi_seq67023		-	Y (0.945 | 1-62)	C	1	V5_BLAST_0.9SELF0.4OUT-REDO4-Cluster_170924	V5_UCLUSTfixed_0.90-Cluster_98574	-	-	-	-
pacid=35851381 transcript=Pavir.1NG545900.8 locus=Pavir.1NG545900 ID=Pavir.1NG545900.8.v3.1 annot-version=v3.1	Panvi_seq67011		-	Y (0.945 | 1-62)	C	1	V5_BLAST_0.9SELF0.4OUT-REDO4-Cluster_170924	V5_UCLUSTfixed_0.90-Cluster_98574	-	-	-	-
pacid=35850003 transcript=Pavir.1NG547100.1 locus=Pavir.1NG547100 ID=Pavir.1NG547100.1.v3.1 annot-version=v3.1	Panvi_seq65633		-	Y (0.999 | 1-27)	C	1	V5_BLAST_0.9SELF0.4OUT-REDO4-Cluster_102816	V5_UCLUSTfixed_0.90-Cluster_85340	-	-	-	-
pacid=35848266 transcript=Pavir.1NG547300.1 locus=Pavir.1NG547300 ID=Pavir.1NG547300.1.v3.1 annot-version=v3.1	Panvi_seq63896	F:GO:0005515	F:GO:0005515	Y (0.99 | 1-26)	C	1	V5_BLAST_0.9SELF0.4OUT-REDO4-Cluster_162445	V5_UCLUSTfixed_0.90-Cluster_95856	-	-	-	-
pacid=35851608 transcript=Pavir.1NG548800.1 locus=Pavir.1NG548800 ID=Pavir.1NG548800.1.v3.1 annot-version=v3.1	Panvi_seq67238		-	Y (0.971 | 1-35)	C	1	V5_BLAST_0.9SELF0.4OUT-REDO4-Cluster_162570	V5_UCLUSTfixed_0.90-Cluster_90448	-	-	-	-
pacid=35853625 transcript=Pavir.1NG550300.1 locus=Pavir.1NG550300 ID=Pavir.1NG550300.1.v3.1 annot-version=v3.1	Panvi_seq69255		-	Y (0.995 | 1-26)	C	1	V5_BLAST_0.9SELF0.4OUT-REDO4-Cluster_151434	V5_UCLUSTfixed_0.90-Cluster_86779	-	-	-	-
pacid=35849969 transcript=Pavir.1NG551100.2 locus=Pavir.1NG551100 ID=Pavir.1NG551100.2.v3.1 annot-version=v3.1	Panvi_seq65599	P:GO:0000184	P:GO:0009056;P:GO:0006139	Y (0.943 | 1-62)	C	1	V5_BLAST_0.9SELF0.4OUT-REDO4-Cluster_170087	V5_UCLUSTfixed_0.90-Cluster_97475	-	-	-	-
pacid=35849970 transcript=Pavir.1NG551100.3 locus=Pavir.1NG551100 ID=Pavir.1NG551100.3.v3.1 annot-version=v3.1	Panvi_seq65600	P:GO:0000184	P:GO:0009056;P:GO:0006139	Y (0.943 | 1-62)	C	1	V5_BLAST_0.9SELF0.4OUT-REDO4-Cluster_170087	V5_UCLUSTfixed_0.90-Cluster_97475	-	-	-	-
pacid=35853813 transcript=Pavir.1NG552500.1 locus=Pavir.1NG552500 ID=Pavir.1NG552500.1.v3.1 annot-version=v3.1	Panvi_seq69443	P:GO:0006412; C:GO:0005840; C:GO:0005622; F:GO:0003735	F:GO:0005198;C:GO:0005840;P:GO:0006412	Y (1.0 | 1-41)	C	1	V5_BLAST_0.9SELF0.4OUT-REDO4-Cluster_165422	V5_UCLUSTfixed_0.90-Cluster_97477	-	-	-	-
pacid=35853814 transcript=Pavir.1NG552500.2 locus=Pavir.1NG552500 ID=Pavir.1NG552500.2.v3.1 annot-version=v3.1	Panvi_seq69444	P:GO:0006412; C:GO:0005840; C:GO:0005622; F:GO:0003735	F:GO:0005198;C:GO:0005840;P:GO:0006412	Y (1.0 | 1-41)	C	1	V5_BLAST_0.9SELF0.4OUT-REDO4-Cluster_165422	V5_UCLUSTfixed_0.90-Cluster_97477	-	-	-	-
pacid=35849033 transcript=Pavir.1NG553800.2 locus=Pavir.1NG553800 ID=Pavir.1NG553800.2.v3.1 annot-version=v3.1	Panvi_seq64663	P:GO:0006468; F:GO:0005524; F:GO:0004672	F:GO:0000166;P:GO:0006464;F:GO:0016301	Y (0.918 | 1-47)	C	1	V5_BLAST_0.9SELF0.4OUT-REDO4-Cluster_167479	V5_UCLUSTfixed_0.90-Cluster_102957	-	-	-	-
pacid=35852924 transcript=Pavir.1NG556000.1 locus=Pavir.1NG556000 ID=Pavir.1NG556000.1.v3.1 annot-version=v3.1	Panvi_seq68554	P:GO:0045454; F:GO:0015035; P:GO:0006662	P:GO:0019725;F:GO:0003824;P:GO:0008152;P:GO:0044710	Y (0.89 | 1-42)	C	1	V5_BLAST_0.9SELF0.4OUT-REDO4-Cluster_164999	V5_UCLUSTfixed_0.90-Cluster_98438	-	-	-	-
pacid=35852925 transcript=Pavir.1NG556000.2 locus=Pavir.1NG556000 ID=Pavir.1NG556000.2.v3.1 annot-version=v3.1	Panvi_seq68555	P:GO:0045454; F:GO:0015035; P:GO:0006662	P:GO:0019725;F:GO:0003824;P:GO:0008152;P:GO:0044710	Y (0.89 | 1-42)	C	1	V5_BLAST_0.9SELF0.4OUT-REDO4-Cluster_164999	V5_UCLUSTfixed_0.90-Cluster_98438	-	-	-	-
pacid=35855169 transcript=Pavir.1NG556800.1 locus=Pavir.1NG556800 ID=Pavir.1NG556800.1.v3.1 annot-version=v3.1	Panvi_seq70799	P:GO:0055114; F:GO:0020037; F:GO:0016705; F:GO:0005506	F:GO:0003824;P:GO:0008152;F:GO:0005488;P:GO:0044710	Y (0.999 | 1-52)	C	1	V5_BLAST_0.9SELF0.4OUT-REDO4-Cluster_159164	V5_UCLUSTfixed_0.90-Cluster_93405	-	-	-	-
pacid=35855170 transcript=Pavir.1NG556800.2 locus=Pavir.1NG556800 ID=Pavir.1NG556800.2.v3.1 annot-version=v3.1	Panvi_seq70800	P:GO:0055114; F:GO:0020037; F:GO:0016705; F:GO:0005506	F:GO:0003824;P:GO:0008152;F:GO:0005488;P:GO:0044710	Y (0.999 | 1-52)	C	1	V5_BLAST_0.9SELF0.4OUT-REDO4-Cluster_159164	V5_UCLUSTfixed_0.90-Cluster_93405	-	-	-	-
pacid=35855171 transcript=Pavir.1NG556800.3 locus=Pavir.1NG556800 ID=Pavir.1NG556800.3.v3.1 annot-version=v3.1	Panvi_seq70801	P:GO:0055114; F:GO:0020037; F:GO:0016705; F:GO:0005506	F:GO:0003824;P:GO:0008152;F:GO:0005488;P:GO:0044710	Y (0.999 | 1-52)	C	1	V5_BLAST_0.9SELF0.4OUT-REDO4-Cluster_159164	V5_UCLUSTfixed_0.90-Cluster_93405	-	-	-	-
pacid=35852362 transcript=Pavir.1NG558300.1 locus=Pavir.1NG558300 ID=Pavir.1NG558300.1.v3.1 annot-version=v3.1	Panvi_seq67992		-	Y (0.977 | 1-66)	C	1	V5_BLAST_0.9SELF0.4OUT-REDO4-Cluster_163845	V5_UCLUSTfixed_0.90-Cluster_97316	-	-	-	-
pacid=35853258 transcript=Pavir.1NG559400.1 locus=Pavir.1NG559400 ID=Pavir.1NG559400.1.v3.1 annot-version=v3.1	Panvi_seq68888	P:GO:0006468; F:GO:0004672	P:GO:0006464;F:GO:0016301	Y (0.936 | 1-26)	C	1	V5_BLAST_0.9SELF0.4OUT-REDO4-Cluster_170031	V5_UCLUSTfixed_0.90-Cluster_102711	-	-	-	-
pacid=35853259 transcript=Pavir.1NG559400.2 locus=Pavir.1NG559400 ID=Pavir.1NG559400.2.v3.1 annot-version=v3.1	Panvi_seq68889	P:GO:0006468; F:GO:0004672	P:GO:0006464;F:GO:0016301	Y (0.936 | 1-26)	C	1	V5_BLAST_0.9SELF0.4OUT-REDO4-Cluster_170031	V5_UCLUSTfixed_0.90-Cluster_102711	-	-	-	-
pacid=35852333 transcript=Pavir.1NG560300.1 locus=Pavir.1NG560300 ID=Pavir.1NG560300.1.v3.1 annot-version=v3.1	Panvi_seq67963		-	Y (0.999 | 1-21)	C	1	V5_BLAST_0.9SELF0.4OUT-REDO4-Cluster_166902	V5_UCLUSTfixed_0.90-Cluster_85219	-	-	-	-
pacid=35849958 transcript=Pavir.1NG560800.1 locus=Pavir.1NG560800 ID=Pavir.1NG560800.1.v3.1 annot-version=v3.1	Panvi_seq65588	F:GO:0005515	F:GO:0005515	Y (0.993 | 1-41)	C	1	V5_BLAST_0.9SELF0.4OUT-REDO4-Cluster_169201	V5_UCLUSTfixed_0.90-Cluster_97577	-	-	-	-
pacid=35849708 transcript=Pavir.1NG562100.1 locus=Pavir.1NG562100 ID=Pavir.1NG562100.1.v3.1 annot-version=v3.1	Panvi_seq65338		-	Y (0.92 | 1-40)	C	1	V5_BLAST_0.9SELF0.4OUT-REDO4-Cluster_104669	V5_UCLUSTfixed_0.90-Cluster_68668	-	-	-	-
pacid=35850116 transcript=Pavir.1NG564600.1 locus=Pavir.1NG564600 ID=Pavir.1NG564600.1.v3.1 annot-version=v3.1	Panvi_seq65746		-	Y (0.659 | 1-89)	C	1	V5_BLAST_0.9SELF0.4OUT-REDO4-Cluster_102824	V5_UCLUSTfixed_0.90-Cluster_65887	-	-	-	-
pacid=35853880 transcript=Pavir.1NG565200.1 locus=Pavir.1NG565200 ID=Pavir.1NG565200.1.v3.1 annot-version=v3.1	Panvi_seq69510	F:GO:0043565; P:GO:0006355; F:GO:0003700	F:GO:0003677;F:GO:0003700;P:GO:0009058;P:GO:0006139	Y (0.919 | 1-55)	C	1	V5_BLAST_0.9SELF0.4OUT-REDO4-Cluster_163310	V5_UCLUSTfixed_0.90-Cluster_88303	-	-	-	-
pacid=35849695 transcript=Pavir.1NG565300.1 locus=Pavir.1NG565300 ID=Pavir.1NG565300.1.v3.1 annot-version=v3.1	Panvi_seq65325		-	Y (0.922 | 1-27)	C	1	V5_BLAST_0.9SELF0.4OUT-REDO4-Cluster_102895	V5_UCLUSTfixed_0.90-Cluster_65057	-	-	-	-
pacid=35850466 transcript=Pavir.1NG565400.1 locus=Pavir.1NG565400 ID=Pavir.1NG565400.1.v3.1 annot-version=v3.1	Panvi_seq66096		-	Y (0.998 | 1-27)	C	1	V5_BLAST_0.9SELF0.4OUT-REDO4-Cluster_163211	V5_UCLUSTfixed_0.90-Cluster_98924	-	-	-	-
pacid=35792836 transcript=Pavir.2KG001900.1 locus=Pavir.2KG001900 ID=Pavir.2KG001900.1.v3.1 annot-version=v3.1	Panvi_seq8466		-	Y (0.999 | 1-41)	C	1	V5_BLAST_0.9SELF0.4OUT-REDO4-Cluster_149484	V5_UCLUSTfixed_0.90-Cluster_84309	-	-	-	-
pacid=35793196 transcript=Pavir.2KG003200.1 locus=Pavir.2KG003200 ID=Pavir.2KG003200.1.v3.1 annot-version=v3.1	Panvi_seq8826		-	Y (0.764 | 1-72)	C	1	V5_BLAST_0.9SELF0.4OUT-REDO4-Cluster_158863	V5_UCLUSTfixed_0.90-Cluster_93189	-	-	-	-
pacid=35799692 transcript=Pavir.2KG003700.1 locus=Pavir.2KG003700 ID=Pavir.2KG003700.1.v3.1 annot-version=v3.1	Panvi_seq15322		-	Y (0.998 | 1-30)	C	1	V5_BLAST_0.9SELF0.4OUT-REDO4-Cluster_163786	V5_UCLUSTfixed_0.90-Cluster_97246	-	-	-	-
pacid=35799693 transcript=Pavir.2KG003700.2 locus=Pavir.2KG003700 ID=Pavir.2KG003700.2.v3.1 annot-version=v3.1	Panvi_seq15323		-	Y (0.998 | 1-30)	C	1	V5_BLAST_0.9SELF0.4OUT-REDO4-Cluster_163786	V5_UCLUSTfixed_0.90-Cluster_97246	-	-	-	-
pacid=35797977 transcript=Pavir.2KG004500.1 locus=Pavir.2KG004500 ID=Pavir.2KG004500.1.v3.1 annot-version=v3.1	Panvi_seq13607		-	Y (0.764 | 1-72)	C	1	V5_BLAST_0.9SELF0.4OUT-REDO4-Cluster_158863	V5_UCLUSTfixed_0.90-Cluster_93189	-	-	-	-
pacid=35797979 transcript=Pavir.2KG004500.2 locus=Pavir.2KG004500 ID=Pavir.2KG004500.2.v3.1 annot-version=v3.1	Panvi_seq13609		-	Y (0.764 | 1-72)	C	1	V5_BLAST_0.9SELF0.4OUT-REDO4-Cluster_158863	V5_UCLUSTfixed_0.90-Cluster_93189	-	-	-	-
pacid=35797980 transcript=Pavir.2KG004500.3 locus=Pavir.2KG004500 ID=Pavir.2KG004500.3.v3.1 annot-version=v3.1	Panvi_seq13610		-	Y (0.764 | 1-72)	C	1	V5_BLAST_0.9SELF0.4OUT-REDO4-Cluster_158863	V5_UCLUSTfixed_0.90-Cluster_93189	-	-	-	-
pacid=35797978 transcript=Pavir.2KG004500.4 locus=Pavir.2KG004500 ID=Pavir.2KG004500.4.v3.1 annot-version=v3.1	Panvi_seq13608		-	Y (0.764 | 1-72)	C	1	V5_BLAST_0.9SELF0.4OUT-REDO4-Cluster_158863	V5_UCLUSTfixed_0.90-Cluster_93189	-	-	-	-
pacid=35794771 transcript=Pavir.2KG004600.1 locus=Pavir.2KG004600 ID=Pavir.2KG004600.1.v3.1 annot-version=v3.1	Panvi_seq10401		-	Y (0.998 | 1-30)	C	1	V5_BLAST_0.9SELF0.4OUT-REDO4-Cluster_163786	V5_UCLUSTfixed_0.90-Cluster_97246	-	-	-	-
pacid=35794773 transcript=Pavir.2KG004600.2 locus=Pavir.2KG004600 ID=Pavir.2KG004600.2.v3.1 annot-version=v3.1	Panvi_seq10403		-	Y (0.998 | 1-30)	C	1	V5_BLAST_0.9SELF0.4OUT-REDO4-Cluster_163786	V5_UCLUSTfixed_0.90-Cluster_97246	-	-	-	-
pacid=35794772 transcript=Pavir.2KG004600.3 locus=Pavir.2KG004600 ID=Pavir.2KG004600.3.v3.1 annot-version=v3.1	Panvi_seq10402		-	Y (0.998 | 1-30)	C	1	V5_BLAST_0.9SELF0.4OUT-REDO4-Cluster_163786	V5_UCLUSTfixed_0.90-Cluster_97246	-	-	-	-
pacid=35794431 transcript=Pavir.2KG006400.1 locus=Pavir.2KG006400 ID=Pavir.2KG006400.1.v3.1 annot-version=v3.1	Panvi_seq10061		-	Y (0.946 | 1-57)	C	1	V5_BLAST_0.9SELF0.4OUT-REDO4-Cluster_100656	V5_UCLUSTfixed_0.90-Cluster_64567	-	-	-	-
pacid=35796265 transcript=Pavir.2KG008700.1 locus=Pavir.2KG008700 ID=Pavir.2KG008700.1.v3.1 annot-version=v3.1	Panvi_seq11895		-	Y (0.999 | 1-35)	C	1	V5_BLAST_0.9SELF0.4OUT-REDO4-Cluster_100739	V5_UCLUSTfixed_0.90-Cluster_31495	-	-	-	-
pacid=35796921 transcript=Pavir.2KG014100.1 locus=Pavir.2KG014100 ID=Pavir.2KG014100.1.v3.1 annot-version=v3.1	Panvi_seq12551	C:GO:0019898; P:GO:0015979; C:GO:0009654; C:GO:0009523; F:GO:0005509	C:GO:0016020;P:GO:0015979;F:GO:0005488;C:GO:0009579	Y (0.996 | 1-71)	C	1	V5_BLAST_0.9SELF0.4OUT-REDO4-Cluster_158049	V5_UCLUSTfixed_0.90-Cluster_86197	-	-	-	-
pacid=35799702 transcript=Pavir.2KG017200.1 locus=Pavir.2KG017200 ID=Pavir.2KG017200.1.v3.1 annot-version=v3.1	Panvi_seq15332	F:GO:0005515	F:GO:0005515	Y (0.92 | 1-38)	C	1	V5_BLAST_0.9SELF0.4OUT-REDO4-Cluster_160134	V5_UCLUSTfixed_0.90-Cluster_97658	-	-	-	-
pacid=35793291 transcript=Pavir.2KG018000.1 locus=Pavir.2KG018000 ID=Pavir.2KG018000.1.v3.1 annot-version=v3.1	Panvi_seq8921		-	Y (1.0 | 1-41)	C	1	V5_BLAST_0.9SELF0.4OUT-REDO4-Cluster_169942	V5_UCLUSTfixed_0.90-Cluster_97739	-	-	-	-
pacid=35797675 transcript=Pavir.2KG018500.1 locus=Pavir.2KG018500 ID=Pavir.2KG018500.1.v3.1 annot-version=v3.1	Panvi_seq13305		-	Y (0.965 | 1-82)	C	1	V5_BLAST_0.9SELF0.4OUT-REDO4-Cluster_100799	V5_UCLUSTfixed_0.90-Cluster_64486	-	-	-	-
pacid=35795263 transcript=Pavir.2KG023700.1 locus=Pavir.2KG023700 ID=Pavir.2KG023700.1.v3.1 annot-version=v3.1	Panvi_seq10893		-	Y (0.889 | 1-38)	C	1	V5_BLAST_0.9SELF0.4OUT-REDO4-Cluster_100690	V5_UCLUSTfixed_0.90-Cluster_31480	-	-	-	-
pacid=35798268 transcript=Pavir.2KG032700.1 locus=Pavir.2KG032700 ID=Pavir.2KG032700.1.v3.1 annot-version=v3.1	Panvi_seq13898	P:GO:0006096; F:GO:0003872	P:GO:0005975;P:GO:0006091;P:GO:0009056;P:GO:0006139;F:GO:0016301;P:GO:0044712;P:GO:0044723	Y (0.997 | 1-52)	C	1	V5_BLAST_0.9SELF0.4OUT-REDO4-Cluster_164438	V5_UCLUSTfixed_0.90-Cluster_101189	-	-	-	-
pacid=35796391 transcript=Pavir.2KG033800.1 locus=Pavir.2KG033800 ID=Pavir.2KG033800.1.v3.1 annot-version=v3.1	Panvi_seq12021	C:GO:0042651; P:GO:0015979; C:GO:0009654; C:GO:0009523	C:GO:0016020;P:GO:0015979;C:GO:0009579	Y (0.999 | 1-38)	C	1	V5_BLAST_0.9SELF0.4OUT-REDO4-Cluster_170627	V5_UCLUSTfixed_0.90-Cluster_96882	-	-	-	-
pacid=35792841 transcript=Pavir.2KG034200.1 locus=Pavir.2KG034200 ID=Pavir.2KG034200.1.v3.1 annot-version=v3.1	Panvi_seq8471	P:GO:0055114; F:GO:0016491	F:GO:0003824;P:GO:0008152;P:GO:0044710	Y (0.972 | 1-72)	C	1	V5_BLAST_0.9SELF0.4OUT-REDO4-Cluster_100589	V5_UCLUSTfixed_0.90-Cluster_97204	-	-	-	-
pacid=35792842 transcript=Pavir.2KG034200.2 locus=Pavir.2KG034200 ID=Pavir.2KG034200.2.v3.1 annot-version=v3.1	Panvi_seq8472	P:GO:0055114; F:GO:0016491	F:GO:0003824;P:GO:0008152;P:GO:0044710	Y (0.972 | 1-72)	C	1	V5_BLAST_0.9SELF0.4OUT-REDO4-Cluster_162523	V5_UCLUSTfixed_0.90-Cluster_97204	-	-	-	-
pacid=35796203 transcript=Pavir.2KG034800.1 locus=Pavir.2KG034800 ID=Pavir.2KG034800.1.v3.1 annot-version=v3.1	Panvi_seq11833	C:GO:0016020; P:GO:0015979; C:GO:0009522	C:GO:0016020;P:GO:0015979;C:GO:0009579	Y (0.999 | 1-41)	C	1	V5_BLAST_0.9SELF0.4OUT-REDO4-Cluster_164711	V5_UCLUSTfixed_0.90-Cluster_98181	-	-	-	-
pacid=35798137 transcript=Pavir.2KG040100.1 locus=Pavir.2KG040100 ID=Pavir.2KG040100.1.v3.1 annot-version=v3.1	Panvi_seq13767		-	Y (0.892 | 1-62)	C	1	V5_BLAST_0.9SELF0.4OUT-REDO4-Cluster_114016	V5_UCLUSTfixed_0.90-Cluster_68651	-	-	-	-
pacid=35794345 transcript=Pavir.2KG042200.1 locus=Pavir.2KG042200 ID=Pavir.2KG042200.1.v3.1 annot-version=v3.1	Panvi_seq9975		-	Y (0.885 | 1-42)	C	1	V5_BLAST_0.9SELF0.4OUT-REDO4-Cluster_100653	V5_UCLUSTfixed_0.90-Cluster_31473	-	-	-	-
pacid=35798581 transcript=Pavir.2KG043500.1 locus=Pavir.2KG043500 ID=Pavir.2KG043500.1.v3.1 annot-version=v3.1	Panvi_seq14211		-	Y (0.994 | 1-33)	C	1	V5_BLAST_0.9SELF0.4OUT-REDO4-Cluster_136196	V5_UCLUSTfixed_0.90-Cluster_88197	-	UniqueCluster_3051	-	X
pacid=35797888 transcript=Pavir.2KG046700.1 locus=Pavir.2KG046700 ID=Pavir.2KG046700.1.v3.1 annot-version=v3.1	Panvi_seq13518	P:GO:0006355; C:GO:0005739; F:GO:0003690	F:GO:0003677;C:GO:0005739;P:GO:0009058;P:GO:0006139	Y (0.988 | 1-59)	C	1	V5_BLAST_0.9SELF0.4OUT-REDO4-Cluster_163595	V5_UCLUSTfixed_0.90-Cluster_97045	-	-	-	-
pacid=35793066 transcript=Pavir.2KG046900.1 locus=Pavir.2KG046900 ID=Pavir.2KG046900.1.v3.1 annot-version=v3.1	Panvi_seq8696		-	Y (0.947 | 1-87)	C	1	V5_BLAST_0.9SELF0.4OUT-REDO4-Cluster_164356	V5_UCLUSTfixed_0.90-Cluster_97844	-	-	-	-
pacid=35793067 transcript=Pavir.2KG046900.2 locus=Pavir.2KG046900 ID=Pavir.2KG046900.2.v3.1 annot-version=v3.1	Panvi_seq8697		-	Y (0.947 | 1-87)	C	1	V5_BLAST_0.9SELF0.4OUT-REDO4-Cluster_164356	V5_UCLUSTfixed_0.90-Cluster_97844	-	-	-	-
pacid=35799731 transcript=Pavir.2KG048200.1 locus=Pavir.2KG048200 ID=Pavir.2KG048200.1.v3.1 annot-version=v3.1	Panvi_seq15361		-	Y (0.803 | 1-76)	C	1	V5_BLAST_0.9SELF0.4OUT-REDO4-Cluster_162647	V5_UCLUSTfixed_0.90-Cluster_96070	-	-	-	-
pacid=35799790 transcript=Pavir.2KG048300.1 locus=Pavir.2KG048300 ID=Pavir.2KG048300.1.v3.1 annot-version=v3.1	Panvi_seq15420	F:GO:0046983	F:GO:0005515	Y (0.944 | 1-21)	C	1	V5_BLAST_0.9SELF0.4OUT-REDO4-Cluster_170715	V5_UCLUSTfixed_0.90-Cluster_83931	-	UniqueCluster_2223	-	X
pacid=35799791 transcript=Pavir.2KG048300.6 locus=Pavir.2KG048300 ID=Pavir.2KG048300.6.v3.1 annot-version=v3.1	Panvi_seq15421	F:GO:0046983	F:GO:0005515	Y (0.944 | 1-21)	C	1	V5_BLAST_0.9SELF0.4OUT-REDO4-Cluster_170715	V5_UCLUSTfixed_0.90-Cluster_83931	-	UniqueCluster_2223	-	X
pacid=35798722 transcript=Pavir.2KG048800.1 locus=Pavir.2KG048800 ID=Pavir.2KG048800.1.v3.1 annot-version=v3.1	Panvi_seq14352		-	Y (0.64 | 1-42)	C	1	V5_BLAST_0.9SELF0.4OUT-REDO4-Cluster_100845	V5_UCLUSTfixed_0.90-Cluster_64502	-	-	-	-
pacid=35798723 transcript=Pavir.2KG048800.2 locus=Pavir.2KG048800 ID=Pavir.2KG048800.2.v3.1 annot-version=v3.1	Panvi_seq14353		-	Y (0.64 | 1-42)	C	1	V5_BLAST_0.9SELF0.4OUT-REDO4-Cluster_100845	V5_UCLUSTfixed_0.90-Cluster_64502	-	-	-	-
pacid=35795883 transcript=Pavir.2KG049700.1 locus=Pavir.2KG049700 ID=Pavir.2KG049700.1.v3.1 annot-version=v3.1	Panvi_seq11513	C:GO:0042651; P:GO:0015979; C:GO:0009654; C:GO:0009523	C:GO:0016020;P:GO:0015979;C:GO:0009579	Y (0.999 | 1-38)	C	1	V5_BLAST_0.9SELF0.4OUT-REDO4-Cluster_170627	V5_UCLUSTfixed_0.90-Cluster_96882	-	-	-	-
pacid=35799238 transcript=Pavir.2KG050200.1 locus=Pavir.2KG050200 ID=Pavir.2KG050200.1.v3.1 annot-version=v3.1	Panvi_seq14868	P:GO:0055114; F:GO:0016491	F:GO:0003824;P:GO:0008152;P:GO:0044710	Y (0.972 | 1-72)	C	1	V5_BLAST_0.9SELF0.4OUT-REDO4-Cluster_162523	V5_UCLUSTfixed_0.90-Cluster_97204	-	-	-	-
pacid=35793858 transcript=Pavir.2KG051100.1 locus=Pavir.2KG051100 ID=Pavir.2KG051100.1.v3.1 annot-version=v3.1	Panvi_seq9488	C:GO:0016020; P:GO:0015979; C:GO:0009522	C:GO:0016020;P:GO:0015979;C:GO:0009579	Y (0.999 | 1-41)	C	1	V5_BLAST_0.9SELF0.4OUT-REDO4-Cluster_164711	V5_UCLUSTfixed_0.90-Cluster_98181	-	-	-	-
pacid=35796225 transcript=Pavir.2KG051900.1 locus=Pavir.2KG051900 ID=Pavir.2KG051900.1.v3.1 annot-version=v3.1	Panvi_seq11855		-	Y (0.823 | 1-45)	C	1	V5_BLAST_0.9SELF0.4OUT-REDO4-Cluster_100733	V5_UCLUSTfixed_0.90-Cluster_31492	-	-	-	-
pacid=35793467 transcript=Pavir.2KG052400.1 locus=Pavir.2KG052400 ID=Pavir.2KG052400.1.v3.1 annot-version=v3.1	Panvi_seq9097		-	Y (0.944 | 1-56)	C	1	V5_BLAST_0.9SELF0.4OUT-REDO4-Cluster_100616	V5_UCLUSTfixed_0.90-Cluster_64440	-	-	-	-
pacid=35793468 transcript=Pavir.2KG052400.2 locus=Pavir.2KG052400 ID=Pavir.2KG052400.2.v3.1 annot-version=v3.1	Panvi_seq9098		-	Y (0.944 | 1-56)	C	1	V5_BLAST_0.9SELF0.4OUT-REDO4-Cluster_100616	V5_UCLUSTfixed_0.90-Cluster_64440	-	-	-	-
pacid=35792393 transcript=Pavir.2KG054000.1 locus=Pavir.2KG054000 ID=Pavir.2KG054000.1.v3.1 annot-version=v3.1	Panvi_seq8023		-	Y (0.84 | 1-46)	C	1	V5_BLAST_0.9SELF0.4OUT-REDO4-Cluster_149369	V5_UCLUSTfixed_0.90-Cluster_84196	-	-	-	-
pacid=35798128 transcript=Pavir.2KG054800.1 locus=Pavir.2KG054800 ID=Pavir.2KG054800.1.v3.1 annot-version=v3.1	Panvi_seq13758		-	Y (0.961 | 1-38)	C	1	V5_BLAST_0.9SELF0.4OUT-REDO4-Cluster_100823	V5_UCLUSTfixed_0.90-Cluster_85030	-	-	-	-
pacid=35794361 transcript=Pavir.2KG055100.1 locus=Pavir.2KG055100 ID=Pavir.2KG055100.1.v3.1 annot-version=v3.1	Panvi_seq9991		-	Y (0.976 | 1-62)	C	1	V5_BLAST_0.9SELF0.4OUT-REDO4-Cluster_163222	V5_UCLUSTfixed_0.90-Cluster_96649	-	-	-	-
pacid=35795659 transcript=Pavir.2KG056700.1 locus=Pavir.2KG056700 ID=Pavir.2KG056700.1.v3.1 annot-version=v3.1	Panvi_seq11289	F:GO:0004519; F:GO:0003676	F:GO:0003676;F:GO:0004518	Y (0.959 | 1-88)	C	1	V5_BLAST_0.9SELF0.4OUT-REDO4-Cluster_163169	V5_UCLUSTfixed_0.90-Cluster_94968	UniqueCluster_2867	-	-	X
pacid=35795660 transcript=Pavir.2KG056700.2 locus=Pavir.2KG056700 ID=Pavir.2KG056700.2.v3.1 annot-version=v3.1	Panvi_seq11290		-	Y (0.959 | 1-88)	C	1	V5_BLAST_0.9SELF0.4OUT-REDO4-Cluster_163169	V5_UCLUSTfixed_0.90-Cluster_94968	UniqueCluster_2867	-	-	X
pacid=35793502 transcript=Pavir.2KG057000.1 locus=Pavir.2KG057000 ID=Pavir.2KG057000.1.v3.1 annot-version=v3.1	Panvi_seq9132		-	Y (0.95 | 1-38)	C	1	V5_BLAST_0.9SELF0.4OUT-REDO4-Cluster_100617	V5_UCLUSTfixed_0.90-Cluster_68248	-	-	-	-
pacid=35794165 transcript=Pavir.2KG057200.1 locus=Pavir.2KG057200 ID=Pavir.2KG057200.1.v3.1 annot-version=v3.1	Panvi_seq9795		-	Y (0.991 | 1-61)	C	1	V5_BLAST_0.9SELF0.4OUT-REDO4-Cluster_166330	V5_UCLUSTfixed_0.90-Cluster_99628	-	-	-	-
pacid=35794166 transcript=Pavir.2KG057200.2 locus=Pavir.2KG057200 ID=Pavir.2KG057200.2.v3.1 annot-version=v3.1	Panvi_seq9796		-	Y (0.991 | 1-61)	C	1	V5_BLAST_0.9SELF0.4OUT-REDO4-Cluster_166330	V5_UCLUSTfixed_0.90-Cluster_99628	-	-	-	-
pacid=35795444 transcript=Pavir.2KG057700.1 locus=Pavir.2KG057700 ID=Pavir.2KG057700.1.v3.1 annot-version=v3.1	Panvi_seq11074		-	Y (0.992 | 1-35)	C	1	V5_BLAST_0.9SELF0.4OUT-REDO4-Cluster_166330	V5_UCLUSTfixed_0.90-Cluster_99628	-	-	-	-
pacid=35793647 transcript=Pavir.2KG060400.1 locus=Pavir.2KG060400 ID=Pavir.2KG060400.1.v3.1 annot-version=v3.1	Panvi_seq9277		-	Y (0.823 | 1-47)	C	1	V5_BLAST_0.9SELF0.4OUT-REDO4-Cluster_166444	V5_UCLUSTfixed_0.90-Cluster_86081	-	-	-	-
pacid=35796950 transcript=Pavir.2KG061000.1 locus=Pavir.2KG061000 ID=Pavir.2KG061000.1.v3.1 annot-version=v3.1	Panvi_seq12580		-	Y (0.776 | 1-43)	C	1	V5_BLAST_0.9SELF0.4OUT-REDO4-Cluster_100767	V5_UCLUSTfixed_0.90-Cluster_89965	-	UniqueCluster_1405	-	X
pacid=35799182 transcript=Pavir.2KG061800.1 locus=Pavir.2KG061800 ID=Pavir.2KG061800.1.v3.1 annot-version=v3.1	Panvi_seq14812		-	Y (0.993 | 1-29)	C	1	V5_BLAST_0.9SELF0.4OUT-REDO4-Cluster_100867	V5_UCLUSTfixed_0.90-Cluster_66301	-	-	-	-
pacid=35796488 transcript=Pavir.2KG061900.1 locus=Pavir.2KG061900 ID=Pavir.2KG061900.1.v3.1 annot-version=v3.1	Panvi_seq12118		-	Y (0.862 | 1-82)	C	1	V5_BLAST_0.9SELF0.4OUT-REDO4-Cluster_167899	V5_UCLUSTfixed_0.90-Cluster_100963	-	-	UniqueCluster_703	X
pacid=35796868 transcript=Pavir.2KG063600.1 locus=Pavir.2KG063600 ID=Pavir.2KG063600.1.v3.1 annot-version=v3.1	Panvi_seq12498		-	Y (0.899 | 1-31)	C	1	V5_BLAST_0.9SELF0.4OUT-REDO4-Cluster_150863	V5_UCLUSTfixed_0.90-Cluster_86068	-	-	-	-
pacid=35796869 transcript=Pavir.2KG063600.2 locus=Pavir.2KG063600 ID=Pavir.2KG063600.2.v3.1 annot-version=v3.1	Panvi_seq12499		-	Y (0.899 | 1-31)	C	1	V5_BLAST_0.9SELF0.4OUT-REDO4-Cluster_150863	V5_UCLUSTfixed_0.90-Cluster_86068	-	-	-	-
pacid=35794091 transcript=Pavir.2KG063900.1 locus=Pavir.2KG063900 ID=Pavir.2KG063900.1.v3.1 annot-version=v3.1	Panvi_seq9721		-	Y (0.976 | 1-62)	C	1	V5_BLAST_0.9SELF0.4OUT-REDO4-Cluster_163222	V5_UCLUSTfixed_0.90-Cluster_96649	-	-	-	-
pacid=35794092 transcript=Pavir.2KG063900.2 locus=Pavir.2KG063900 ID=Pavir.2KG063900.2.v3.1 annot-version=v3.1	Panvi_seq9722		-	Y (0.976 | 1-62)	C	1	V5_BLAST_0.9SELF0.4OUT-REDO4-Cluster_100639	V5_UCLUSTfixed_0.90-Cluster_96649	-	-	-	-
pacid=35794502 transcript=Pavir.2KG065400.1 locus=Pavir.2KG065400 ID=Pavir.2KG065400.1.v3.1 annot-version=v3.1	Panvi_seq10132		-	Y (0.965 | 1-39)	C	1	V5_BLAST_0.9SELF0.4OUT-REDO4-Cluster_170215	V5_UCLUSTfixed_0.90-Cluster_102855	-	-	-	-
pacid=35798997 transcript=Pavir.2KG067500.1 locus=Pavir.2KG067500 ID=Pavir.2KG067500.1.v3.1 annot-version=v3.1	Panvi_seq14627		-	Y (0.996 | 1-62)	C	1	V5_BLAST_0.9SELF0.4OUT-REDO4-Cluster_133719	V5_UCLUSTfixed_0.90-Cluster_85732	-	UniqueCluster_2236	-	X
pacid=35798998 transcript=Pavir.2KG067500.2 locus=Pavir.2KG067500 ID=Pavir.2KG067500.2.v3.1 annot-version=v3.1	Panvi_seq14628		-	Y (0.996 | 1-62)	C	1	V5_BLAST_0.9SELF0.4OUT-REDO4-Cluster_133719	V5_UCLUSTfixed_0.90-Cluster_85732	-	UniqueCluster_2236	-	X
pacid=35796298 transcript=Pavir.2KG067600.1 locus=Pavir.2KG067600 ID=Pavir.2KG067600.1.v3.1 annot-version=v3.1	Panvi_seq11928		-	Y (0.882 | 1-31)	C	1	V5_BLAST_0.9SELF0.4OUT-REDO4-Cluster_100741	V5_UCLUSTfixed_0.90-Cluster_65665	-	-	-	-
pacid=35799648 transcript=Pavir.2KG069000.1 locus=Pavir.2KG069000 ID=Pavir.2KG069000.1.v3.1 annot-version=v3.1	Panvi_seq15278	P:GO:0006418; F:GO:0005524; F:GO:0004812; F:GO:0000166	F:GO:0000166;F:GO:0003824;P:GO:0006139;P:GO:0006412	Y (0.989 | 1-48)	C	1	V5_BLAST_0.9SELF0.4OUT-REDO4-Cluster_165018	V5_UCLUSTfixed_0.90-Cluster_98457	-	-	-	-
pacid=35793608 transcript=Pavir.2KG069500.1 locus=Pavir.2KG069500 ID=Pavir.2KG069500.1.v3.1 annot-version=v3.1	Panvi_seq9238		-	Y (0.994 | 1-41)	C	1	V5_BLAST_0.9SELF0.4OUT-REDO4-Cluster_100619	V5_UCLUSTfixed_0.90-Cluster_65582	-	-	-	-
pacid=35795739 transcript=Pavir.2KG070500.1 locus=Pavir.2KG070500 ID=Pavir.2KG070500.1.v3.1 annot-version=v3.1	Panvi_seq11369		-	Y (0.95 | 1-90)	C	1	V5_BLAST_0.9SELF0.4OUT-REDO4-Cluster_100716	V5_UCLUSTfixed_0.90-Cluster_64468	-	-	-	-
pacid=35796630 transcript=Pavir.2KG073100.1 locus=Pavir.2KG073100 ID=Pavir.2KG073100.1.v3.1 annot-version=v3.1	Panvi_seq12260	F:GO:0003723; F:GO:0003676; P:GO:0006402; F:GO:0004654	F:GO:0003723;P:GO:0009056;F:GO:0016740;P:GO:0006139	Y (0.988 | 1-80)	C	1	V5_BLAST_0.9SELF0.4OUT-REDO4-Cluster_160569	V5_UCLUSTfixed_0.90-Cluster_94596	-	-	-	-
pacid=35793344 transcript=Pavir.2KG075100.1 locus=Pavir.2KG075100 ID=Pavir.2KG075100.1.v3.1 annot-version=v3.1	Panvi_seq8974	F:GO:0004519; F:GO:0003676	F:GO:0003676;F:GO:0004518	Y (0.959 | 1-88)	C	1	V5_BLAST_0.9SELF0.4OUT-REDO4-Cluster_163169	V5_UCLUSTfixed_0.90-Cluster_94968	UniqueCluster_2867	-	-	X
pacid=35798452 transcript=Pavir.2KG077000.1 locus=Pavir.2KG077000 ID=Pavir.2KG077000.1.v3.1 annot-version=v3.1	Panvi_seq14082		-	Y (0.822 | 1-52)	C	1	V5_BLAST_0.9SELF0.4OUT-REDO4-Cluster_100837	V5_UCLUSTfixed_0.90-Cluster_66064	-	-	-	-
pacid=35798683 transcript=Pavir.2KG077900.1 locus=Pavir.2KG077900 ID=Pavir.2KG077900.1.v3.1 annot-version=v3.1	Panvi_seq14313		-	Y (0.992 | 1-42)	C	1	V5_BLAST_0.9SELF0.4OUT-REDO4-Cluster_163817	V5_UCLUSTfixed_0.90-Cluster_86214	-	-	-	-
pacid=35796999 transcript=Pavir.2KG078600.1 locus=Pavir.2KG078600 ID=Pavir.2KG078600.1.v3.1 annot-version=v3.1	Panvi_seq12629	P:GO:0006457	P:GO:0009987	Y (0.999 | 1-31)	C	1	V5_BLAST_0.9SELF0.4OUT-REDO4-Cluster_163144	V5_UCLUSTfixed_0.90-Cluster_96569	-	-	-	-
pacid=35792343 transcript=Pavir.2KG079000.1 locus=Pavir.2KG079000 ID=Pavir.2KG079000.1.v3.1 annot-version=v3.1	Panvi_seq7973		-	Y (0.802 | 1-81)	C	1	V5_BLAST_0.9SELF0.4OUT-REDO4-Cluster_104723	V5_UCLUSTfixed_0.90-Cluster_65660	-	-	-	-
pacid=35795678 transcript=Pavir.2KG080500.2 locus=Pavir.2KG080500 ID=Pavir.2KG080500.2.v3.1 annot-version=v3.1	Panvi_seq11308	P:GO:0006355; C:GO:0005634; F:GO:0005524; P:GO:0032502; P:GO:0006351	F:GO:0000166;C:GO:0005634;P:GO:0009058;P:GO:0006139	Y (0.992 | 1-35)	C	1	V5_BLAST_0.9SELF0.4OUT-REDO4-Cluster_166756	V5_UCLUSTfixed_0.90-Cluster_82919	-	UniqueCluster_2266	-	X
pacid=35793258 transcript=Pavir.2KG081500.1 locus=Pavir.2KG081500 ID=Pavir.2KG081500.1.v3.1 annot-version=v3.1	Panvi_seq8888		-	Y (0.989 | 1-71)	C	1	V5_BLAST_0.9SELF0.4OUT-REDO4-Cluster_100607	V5_UCLUSTfixed_0.90-Cluster_65728	-	-	-	-
pacid=35799543 transcript=Pavir.2KG082100.1 locus=Pavir.2KG082100 ID=Pavir.2KG082100.1.v3.1 annot-version=v3.1	Panvi_seq15173		-	Y (0.998 | 1-32)	C	1	V5_BLAST_0.9SELF0.4OUT-REDO4-Cluster_163817	V5_UCLUSTfixed_0.90-Cluster_86214	-	-	-	-
pacid=35795223 transcript=Pavir.2KG082400.1 locus=Pavir.2KG082400 ID=Pavir.2KG082400.1.v3.1 annot-version=v3.1	Panvi_seq10853		-	Y (0.996 | 1-30)	C	1	V5_BLAST_0.9SELF0.4OUT-REDO4-Cluster_163817	V5_UCLUSTfixed_0.90-Cluster_68040	-	-	-	-
pacid=35794704 transcript=Pavir.2KG082500.1 locus=Pavir.2KG082500 ID=Pavir.2KG082500.1.v3.1 annot-version=v3.1	Panvi_seq10334		-	Y (0.995 | 1-52)	C	1	V5_BLAST_0.9SELF0.4OUT-REDO4-Cluster_163817	V5_UCLUSTfixed_0.90-Cluster_86214	-	-	-	-
pacid=35795987 transcript=Pavir.2KG082800.1 locus=Pavir.2KG082800 ID=Pavir.2KG082800.1.v3.1 annot-version=v3.1	Panvi_seq11617		-	Y (0.717 | 1-49)	C	1	V5_BLAST_0.9SELF0.4OUT-REDO4-Cluster_162834	V5_UCLUSTfixed_0.90-Cluster_86228	-	UniqueCluster_2418	-	X
pacid=35797358 transcript=Pavir.2KG085700.1 locus=Pavir.2KG085700 ID=Pavir.2KG085700.1.v3.1 annot-version=v3.1	Panvi_seq12988	F:GO:0030955; P:GO:0006096; F:GO:0004743; F:GO:0000287	P:GO:0005975;P:GO:0006091;P:GO:0009056;F:GO:0005488;F:GO:0016740;P:GO:0006139;P:GO:0044712;P:GO:0044723	Y (0.99 | 1-36)	C	1	V5_BLAST_0.9SELF0.4OUT-REDO4-Cluster_164432	V5_UCLUSTfixed_0.90-Cluster_97915	-	-	-	-
pacid=35797359 transcript=Pavir.2KG085700.2 locus=Pavir.2KG085700 ID=Pavir.2KG085700.2.v3.1 annot-version=v3.1	Panvi_seq12989	F:GO:0030955; P:GO:0006096; F:GO:0004743; F:GO:0000287	P:GO:0005975;P:GO:0006091;P:GO:0009056;F:GO:0005488;F:GO:0016740;P:GO:0006139;P:GO:0044712;P:GO:0044723	Y (0.99 | 1-36)	C	1	V5_BLAST_0.9SELF0.4OUT-REDO4-Cluster_164432	V5_UCLUSTfixed_0.90-Cluster_97915	-	-	-	-
pacid=35795578 transcript=Pavir.2KG086100.1 locus=Pavir.2KG086100 ID=Pavir.2KG086100.1.v3.1 annot-version=v3.1	Panvi_seq11208		-	Y (0.852 | 1-49)	C	1	V5_BLAST_0.9SELF0.4OUT-REDO4-Cluster_100708	V5_UCLUSTfixed_0.90-Cluster_31483	-	-	-	-
pacid=35799830 transcript=Pavir.2KG086700.1 locus=Pavir.2KG086700 ID=Pavir.2KG086700.1.v3.1 annot-version=v3.1	Panvi_seq15460	F:GO:0030955; P:GO:0006096; F:GO:0004743; F:GO:0000287	P:GO:0005975;P:GO:0006091;P:GO:0009056;F:GO:0005488;F:GO:0016740;P:GO:0006139;P:GO:0044712;P:GO:0044723	Y (0.99 | 1-36)	C	1	V5_BLAST_0.9SELF0.4OUT-REDO4-Cluster_164432	V5_UCLUSTfixed_0.90-Cluster_97915	-	-	-	-
pacid=35799663 transcript=Pavir.2KG086900.1 locus=Pavir.2KG086900 ID=Pavir.2KG086900.1.v3.1 annot-version=v3.1	Panvi_seq15293		-	Y (0.996 | 1-31)	C	1	V5_BLAST_0.9SELF0.4OUT-REDO4-Cluster_168721	V5_UCLUSTfixed_0.90-Cluster_87524	-	-	-	-
pacid=35796500 transcript=Pavir.2KG087200.1 locus=Pavir.2KG087200 ID=Pavir.2KG087200.1.v3.1 annot-version=v3.1	Panvi_seq12130		-	Y (0.832 | 1-62)	C	1	V5_BLAST_0.9SELF0.4OUT-REDO4-Cluster_167039	V5_UCLUSTfixed_0.90-Cluster_100242	-	-	-	-
pacid=35799523 transcript=Pavir.2KG088000.1 locus=Pavir.2KG088000 ID=Pavir.2KG088000.1.v3.1 annot-version=v3.1	Panvi_seq15153	P:GO:0006568; F:GO:0004834	F:GO:0003824;P:GO:0008152;P:GO:0044763;P:GO:0044710;P:GO:0009987	Y (0.99 | 1-26)	C	1	V5_BLAST_0.9SELF0.4OUT-REDO4-Cluster_169915	V5_UCLUSTfixed_0.90-Cluster_102605	-	-	-	-
pacid=35799524 transcript=Pavir.2KG088000.2 locus=Pavir.2KG088000 ID=Pavir.2KG088000.2.v3.1 annot-version=v3.1	Panvi_seq15154	P:GO:0006568; F:GO:0004834	F:GO:0003824;P:GO:0008152;P:GO:0044763;P:GO:0044710;P:GO:0009987	Y (0.99 | 1-26)	C	1	V5_BLAST_0.9SELF0.4OUT-REDO4-Cluster_100887	V5_UCLUSTfixed_0.90-Cluster_102605	-	-	-	-
pacid=35794883 transcript=Pavir.2KG092900.1 locus=Pavir.2KG092900 ID=Pavir.2KG092900.1.v3.1 annot-version=v3.1	Panvi_seq10513		-	Y (0.998 | 1-42)	C	1	V5_BLAST_0.9SELF0.4OUT-REDO4-Cluster_166716	V5_UCLUSTfixed_0.90-Cluster_100010	-	-	-	-
pacid=35794884 transcript=Pavir.2KG092900.2 locus=Pavir.2KG092900 ID=Pavir.2KG092900.2.v3.1 annot-version=v3.1	Panvi_seq10514		-	Y (0.998 | 1-42)	C	1	V5_BLAST_0.9SELF0.4OUT-REDO4-Cluster_166716	V5_UCLUSTfixed_0.90-Cluster_100010	-	-	-	-
pacid=35799849 transcript=Pavir.2KG093000.1 locus=Pavir.2KG093000 ID=Pavir.2KG093000.1.v3.1 annot-version=v3.1	Panvi_seq15479	F:GO:0003676	F:GO:0003676	Y (1.0 | 1-41)	C	1	V5_BLAST_0.9SELF0.4OUT-REDO4-Cluster_162818	V5_UCLUSTfixed_0.90-Cluster_96241	-	-	-	-
pacid=35797061 transcript=Pavir.2KG093800.1 locus=Pavir.2KG093800 ID=Pavir.2KG093800.1.v3.1 annot-version=v3.1	Panvi_seq12691		-	Y (0.977 | 1-36)	C	1	V5_BLAST_0.9SELF0.4OUT-REDO4-Cluster_100774	V5_UCLUSTfixed_0.90-Cluster_64480	-	-	-	-
pacid=35797062 transcript=Pavir.2KG093800.2 locus=Pavir.2KG093800 ID=Pavir.2KG093800.2.v3.1 annot-version=v3.1	Panvi_seq12692		-	Y (0.977 | 1-36)	C	1	V5_BLAST_0.9SELF0.4OUT-REDO4-Cluster_100774	V5_UCLUSTfixed_0.90-Cluster_64480	-	-	-	-
pacid=35797795 transcript=Pavir.2KG094300.1 locus=Pavir.2KG094300 ID=Pavir.2KG094300.1.v3.1 annot-version=v3.1	Panvi_seq13425		-	Y (0.966 | 1-23)	C	1	V5_BLAST_0.9SELF0.4OUT-REDO4-Cluster_100805	V5_UCLUSTfixed_0.90-Cluster_67882	-	-	-	-
pacid=35792838 transcript=Pavir.2KG095900.1 locus=Pavir.2KG095900 ID=Pavir.2KG095900.1.v3.1 annot-version=v3.1	Panvi_seq8468		-	Y (0.915 | 1-32)	C	1	V5_BLAST_0.9SELF0.4OUT-REDO4-Cluster_100588	V5_UCLUSTfixed_0.90-Cluster_64435	-	-	-	-
pacid=35792839 transcript=Pavir.2KG095900.2 locus=Pavir.2KG095900 ID=Pavir.2KG095900.2.v3.1 annot-version=v3.1	Panvi_seq8469		-	Y (0.915 | 1-32)	C	1	V5_BLAST_0.9SELF0.4OUT-REDO4-Cluster_100588	V5_UCLUSTfixed_0.90-Cluster_64435	-	-	-	-
pacid=35795718 transcript=Pavir.2KG097300.1 locus=Pavir.2KG097300 ID=Pavir.2KG097300.1.v3.1 annot-version=v3.1	Panvi_seq11348		-	Y (0.995 | 1-71)	C	1	V5_BLAST_0.9SELF0.4OUT-REDO4-Cluster_101767	V5_UCLUSTfixed_0.90-Cluster_64750	-	-	-	-
pacid=35795163 transcript=Pavir.2KG097400.1 locus=Pavir.2KG097400 ID=Pavir.2KG097400.1.v3.1 annot-version=v3.1	Panvi_seq10793		-	Y (0.908 | 1-35)	C	1	V5_BLAST_0.9SELF0.4OUT-REDO4-Cluster_166702	V5_UCLUSTfixed_0.90-Cluster_99997	-	-	-	-
pacid=35793417 transcript=Pavir.2KG098200.1 locus=Pavir.2KG098200 ID=Pavir.2KG098200.1.v3.1 annot-version=v3.1	Panvi_seq9047	P:GO:0008152; F:GO:0003824	F:GO:0003824;P:GO:0008152	Y (0.936 | 1-28)	C	1	V5_BLAST_0.9SELF0.4OUT-REDO4-Cluster_100613	V5_UCLUSTfixed_0.90-Cluster_96191	-	-	-	-
pacid=35793418 transcript=Pavir.2KG098200.2 locus=Pavir.2KG098200 ID=Pavir.2KG098200.2.v3.1 annot-version=v3.1	Panvi_seq9048	P:GO:0008152; F:GO:0003824	F:GO:0003824;P:GO:0008152	Y (0.936 | 1-28)	C	1	V5_BLAST_0.9SELF0.4OUT-REDO4-Cluster_100613	V5_UCLUSTfixed_0.90-Cluster_96191	-	-	-	-
pacid=35794617 transcript=Pavir.2KG100700.1 locus=Pavir.2KG100700 ID=Pavir.2KG100700.1.v3.1 annot-version=v3.1	Panvi_seq10247		-	Y (0.944 | 1-29)	C	1	V5_BLAST_0.9SELF0.4OUT-REDO4-Cluster_100664	V5_UCLUSTfixed_0.90-Cluster_31476	-	-	-	-
pacid=35798433 transcript=Pavir.2KG103300.1 locus=Pavir.2KG103300 ID=Pavir.2KG103300.1.v3.1 annot-version=v3.1	Panvi_seq14063	P:GO:0008152; F:GO:0003824; P:GO:0016114; F:GO:0008661	P:GO:0006629;P:GO:0009058;P:GO:0044763;P:GO:0044711;F:GO:0016740;P:GO:0009987	Y (1.0 | 1-25)	C	1	V5_BLAST_0.9SELF0.4OUT-REDO4-Cluster_164452	V5_UCLUSTfixed_0.90-Cluster_99888	-	-	-	-
pacid=35793036 transcript=Pavir.2KG103700.1 locus=Pavir.2KG103700 ID=Pavir.2KG103700.1.v3.1 annot-version=v3.1	Panvi_seq8666		-	Y (0.984 | 1-69)	C	1	V5_BLAST_0.9SELF0.4OUT-REDO4-Cluster_170710	V5_UCLUSTfixed_0.90-Cluster_102423	-	-	-	-
pacid=35792928 transcript=Pavir.2KG106200.1 locus=Pavir.2KG106200 ID=Pavir.2KG106200.1.v3.1 annot-version=v3.1	Panvi_seq8558		-	Y (0.963 | 1-27)	C	1	V5_BLAST_0.9SELF0.4OUT-REDO4-Cluster_100594	V5_UCLUSTfixed_0.90-Cluster_64436	-	-	-	-
pacid=35792932 transcript=Pavir.2KG106200.10 locus=Pavir.2KG106200 ID=Pavir.2KG106200.10.v3.1 annot-version=v3.1	Panvi_seq8562		-	Y (0.963 | 1-27)	C	1	V5_BLAST_0.9SELF0.4OUT-REDO4-Cluster_100594	V5_UCLUSTfixed_0.90-Cluster_64436	-	-	-	-
pacid=35792933 transcript=Pavir.2KG106200.11 locus=Pavir.2KG106200 ID=Pavir.2KG106200.11.v3.1 annot-version=v3.1	Panvi_seq8563		-	Y (0.963 | 1-27)	C	1	V5_BLAST_0.9SELF0.4OUT-REDO4-Cluster_100594	V5_UCLUSTfixed_0.90-Cluster_64436	-	-	-	-
pacid=35792934 transcript=Pavir.2KG106200.12 locus=Pavir.2KG106200 ID=Pavir.2KG106200.12.v3.1 annot-version=v3.1	Panvi_seq8564		-	Y (0.963 | 1-27)	C	1	V5_BLAST_0.9SELF0.4OUT-REDO4-Cluster_100593	V5_UCLUSTfixed_0.90-Cluster_64436	-	-	-	-
pacid=35792936 transcript=Pavir.2KG106200.13 locus=Pavir.2KG106200 ID=Pavir.2KG106200.13.v3.1 annot-version=v3.1	Panvi_seq8566		-	Y (0.963 | 1-27)	C	1	V5_BLAST_0.9SELF0.4OUT-REDO4-Cluster_100594	V5_UCLUSTfixed_0.90-Cluster_64436	-	-	-	-
pacid=35792929 transcript=Pavir.2KG106200.2 locus=Pavir.2KG106200 ID=Pavir.2KG106200.2.v3.1 annot-version=v3.1	Panvi_seq8559		-	Y (0.963 | 1-27)	C	1	V5_BLAST_0.9SELF0.4OUT-REDO4-Cluster_100594	V5_UCLUSTfixed_0.90-Cluster_64436	-	-	-	-
pacid=35792935 transcript=Pavir.2KG106200.3 locus=Pavir.2KG106200 ID=Pavir.2KG106200.3.v3.1 annot-version=v3.1	Panvi_seq8565		-	Y (0.963 | 1-27)	C	1	V5_BLAST_0.9SELF0.4OUT-REDO4-Cluster_100594	V5_UCLUSTfixed_0.90-Cluster_64436	-	-	-	-
pacid=35792938 transcript=Pavir.2KG106200.4 locus=Pavir.2KG106200 ID=Pavir.2KG106200.4.v3.1 annot-version=v3.1	Panvi_seq8568		-	Y (0.963 | 1-27)	C	1	V5_BLAST_0.9SELF0.4OUT-REDO4-Cluster_100594	V5_UCLUSTfixed_0.90-Cluster_64436	-	-	-	-
pacid=35792930 transcript=Pavir.2KG106200.5 locus=Pavir.2KG106200 ID=Pavir.2KG106200.5.v3.1 annot-version=v3.1	Panvi_seq8560		-	Y (0.963 | 1-27)	C	1	V5_BLAST_0.9SELF0.4OUT-REDO4-Cluster_100594	V5_UCLUSTfixed_0.90-Cluster_64436	-	-	-	-
pacid=35792931 transcript=Pavir.2KG106200.6 locus=Pavir.2KG106200 ID=Pavir.2KG106200.6.v3.1 annot-version=v3.1	Panvi_seq8561		-	Y (0.963 | 1-27)	C	1	V5_BLAST_0.9SELF0.4OUT-REDO4-Cluster_100594	V5_UCLUSTfixed_0.90-Cluster_64436	-	-	-	-
pacid=35792937 transcript=Pavir.2KG106200.7 locus=Pavir.2KG106200 ID=Pavir.2KG106200.7.v3.1 annot-version=v3.1	Panvi_seq8567		-	Y (0.963 | 1-27)	C	1	V5_BLAST_0.9SELF0.4OUT-REDO4-Cluster_100594	V5_UCLUSTfixed_0.90-Cluster_64436	-	-	-	-
pacid=35792939 transcript=Pavir.2KG106200.8 locus=Pavir.2KG106200 ID=Pavir.2KG106200.8.v3.1 annot-version=v3.1	Panvi_seq8569		-	Y (0.963 | 1-27)	C	1	V5_BLAST_0.9SELF0.4OUT-REDO4-Cluster_100594	V5_UCLUSTfixed_0.90-Cluster_64436	-	-	-	-
pacid=35792940 transcript=Pavir.2KG106200.9 locus=Pavir.2KG106200 ID=Pavir.2KG106200.9.v3.1 annot-version=v3.1	Panvi_seq8570		-	Y (0.963 | 1-27)	C	1	V5_BLAST_0.9SELF0.4OUT-REDO4-Cluster_100594	V5_UCLUSTfixed_0.90-Cluster_64436	-	-	-	-
pacid=35794119 transcript=Pavir.2KG106300.1 locus=Pavir.2KG106300 ID=Pavir.2KG106300.1.v3.1 annot-version=v3.1	Panvi_seq9749	P:GO:0055114; F:GO:0016491	F:GO:0003824;P:GO:0008152;P:GO:0044710	Y (0.96 | 1-42)	C	1	V5_BLAST_0.9SELF0.4OUT-REDO4-Cluster_170734	V5_UCLUSTfixed_0.90-Cluster_103293	-	-	-	-
pacid=35795804 transcript=Pavir.2KG110200.1 locus=Pavir.2KG110200 ID=Pavir.2KG110200.1.v3.1 annot-version=v3.1	Panvi_seq11434	P:GO:0006457	P:GO:0009987	Y (0.997 | 1-37)	C	1	V5_BLAST_0.9SELF0.4OUT-REDO4-Cluster_164282	V5_UCLUSTfixed_0.90-Cluster_97763	-	-	-	-
pacid=35797773 transcript=Pavir.2KG116300.1 locus=Pavir.2KG116300 ID=Pavir.2KG116300.1.v3.1 annot-version=v3.1	Panvi_seq13403		-	Y (0.734 | 1-72)	C	1	V5_BLAST_0.9SELF0.4OUT-REDO4-Cluster_100804	V5_UCLUSTfixed_0.90-Cluster_64488	-	-	-	-
pacid=35794249 transcript=Pavir.2KG116400.1 locus=Pavir.2KG116400 ID=Pavir.2KG116400.1.v3.1 annot-version=v3.1	Panvi_seq9879		-	Y (0.976 | 1-43)	C	1	V5_BLAST_0.9SELF0.4OUT-REDO4-Cluster_100648	V5_UCLUSTfixed_0.90-Cluster_76498	-	-	-	-
pacid=35796609 transcript=Pavir.2KG117300.1 locus=Pavir.2KG117300 ID=Pavir.2KG117300.1.v3.1 annot-version=v3.1	Panvi_seq12239		-	Y (0.601 | 1-71)	C	1	V5_BLAST_0.9SELF0.4OUT-REDO4-Cluster_100754	V5_UCLUSTfixed_0.90-Cluster_64488	-	-	-	-
pacid=35797451 transcript=Pavir.2KG117900.1 locus=Pavir.2KG117900 ID=Pavir.2KG117900.1.v3.1 annot-version=v3.1	Panvi_seq13081		-	Y (0.999 | 1-30)	C	1	V5_BLAST_0.9SELF0.4OUT-REDO4-Cluster_156069	V5_UCLUSTfixed_0.90-Cluster_91212	-	-	-	-
pacid=35797452 transcript=Pavir.2KG117900.2 locus=Pavir.2KG117900 ID=Pavir.2KG117900.2.v3.1 annot-version=v3.1	Panvi_seq13082		-	Y (0.999 | 1-30)	C	1	V5_BLAST_0.9SELF0.4OUT-REDO4-Cluster_156069	V5_UCLUSTfixed_0.90-Cluster_91212	-	-	-	-
pacid=35796863 transcript=Pavir.2KG118000.1 locus=Pavir.2KG118000 ID=Pavir.2KG118000.1.v3.1 annot-version=v3.1	Panvi_seq12493		-	Y (0.952 | 1-48)	C	1	V5_BLAST_0.9SELF0.4OUT-REDO4-Cluster_167982	V5_UCLUSTfixed_0.90-Cluster_85986	-	-	-	-
pacid=35795763 transcript=Pavir.2KG118800.1 locus=Pavir.2KG118800 ID=Pavir.2KG118800.1.v3.1 annot-version=v3.1	Panvi_seq11393	F:GO:0016787	F:GO:0016787	Y (0.947 | 1-70)	C	1	V5_BLAST_0.9SELF0.4OUT-REDO4-Cluster_166124	V5_UCLUSTfixed_0.90-Cluster_99149	-	-	-	-
pacid=35799060 transcript=Pavir.2KG121300.1 locus=Pavir.2KG121300 ID=Pavir.2KG121300.1.v3.1 annot-version=v3.1	Panvi_seq14690		-	Y (0.989 | 1-51)	C	1	V5_BLAST_0.9SELF0.4OUT-REDO4-Cluster_100863	V5_UCLUSTfixed_0.90-Cluster_64514	-	-	-	-
pacid=35795052 transcript=Pavir.2KG122400.1 locus=Pavir.2KG122400 ID=Pavir.2KG122400.1.v3.1 annot-version=v3.1	Panvi_seq10682		-	Y (0.842 | 1-40)	C	1	V5_BLAST_0.9SELF0.4OUT-REDO4-Cluster_100681	V5_UCLUSTfixed_0.90-Cluster_64460	-	-	-	-
pacid=35797416 transcript=Pavir.2KG123200.1 locus=Pavir.2KG123200 ID=Pavir.2KG123200.1.v3.1 annot-version=v3.1	Panvi_seq13046	P:GO:0055114; F:GO:0051287; F:GO:0016616; P:GO:0008152	F:GO:0000166;F:GO:0003824;P:GO:0008152;P:GO:0044710	Y (0.948 | 1-55)	C	1	V5_BLAST_0.9SELF0.4OUT-REDO4-Cluster_168786	V5_UCLUSTfixed_0.90-Cluster_88224	-	-	UniqueCluster_3094	X
pacid=35799209 transcript=Pavir.2KG123600.1 locus=Pavir.2KG123600 ID=Pavir.2KG123600.1.v3.1 annot-version=v3.1	Panvi_seq14839		-	Y (0.968 | 1-42)	C	1	V5_BLAST_0.9SELF0.4OUT-REDO4-Cluster_100870	V5_UCLUSTfixed_0.90-Cluster_65816	-	-	-	-
pacid=35793727 transcript=Pavir.2KG124200.1 locus=Pavir.2KG124200 ID=Pavir.2KG124200.1.v3.1 annot-version=v3.1	Panvi_seq9357		-	Y (0.845 | 1-52)	C	1	V5_BLAST_0.9SELF0.4OUT-REDO4-Cluster_100623	V5_UCLUSTfixed_0.90-Cluster_65895	-	-	-	-
pacid=35797027 transcript=Pavir.2KG125600.1 locus=Pavir.2KG125600 ID=Pavir.2KG125600.1.v3.1 annot-version=v3.1	Panvi_seq12657	F:GO:0016491	F:GO:0003824	Y (0.999 | 1-26)	C	1	V5_BLAST_0.9SELF0.4OUT-REDO4-Cluster_163318	V5_UCLUSTfixed_0.90-Cluster_96750	-	-	-	-
pacid=35797028 transcript=Pavir.2KG125600.2 locus=Pavir.2KG125600 ID=Pavir.2KG125600.2.v3.1 annot-version=v3.1	Panvi_seq12658	F:GO:0016491	F:GO:0003824	Y (0.999 | 1-26)	C	1	V5_BLAST_0.9SELF0.4OUT-REDO4-Cluster_163318	V5_UCLUSTfixed_0.90-Cluster_96750	-	-	-	-
pacid=35794994 transcript=Pavir.2KG125700.1 locus=Pavir.2KG125700 ID=Pavir.2KG125700.1.v3.1 annot-version=v3.1	Panvi_seq10624	F:GO:0005515	F:GO:0005515	Y (0.779 | 1-92)	C	1	V5_BLAST_0.9SELF0.4OUT-REDO4-Cluster_100677	V5_UCLUSTfixed_0.90-Cluster_85990	-	-	-	-
pacid=35796948 transcript=Pavir.2KG126100.1 locus=Pavir.2KG126100 ID=Pavir.2KG126100.1.v3.1 annot-version=v3.1	Panvi_seq12578	F:GO:0005515	F:GO:0005515	Y (0.882 | 1-21)	C	1	V5_BLAST_0.9SELF0.4OUT-REDO4-Cluster_150808	V5_UCLUSTfixed_0.90-Cluster_85990	-	-	-	-
pacid=35796907 transcript=Pavir.2KG126200.1 locus=Pavir.2KG126200 ID=Pavir.2KG126200.1.v3.1 annot-version=v3.1	Panvi_seq12537	F:GO:0005515	F:GO:0005515	Y (0.932 | 1-51)	C	1	V5_BLAST_0.9SELF0.4OUT-REDO4-Cluster_100763	V5_UCLUSTfixed_0.90-Cluster_85990	-	-	-	-
pacid=35794308 transcript=Pavir.2KG128000.1 locus=Pavir.2KG128000 ID=Pavir.2KG128000.1.v3.1 annot-version=v3.1	Panvi_seq9938		-	Y (0.877 | 1-66)	C	1	V5_BLAST_0.9SELF0.4OUT-REDO4-Cluster_100650	V5_UCLUSTfixed_0.90-Cluster_64449	-	-	-	-
pacid=35792591 transcript=Pavir.2KG129000.1 locus=Pavir.2KG129000 ID=Pavir.2KG129000.1.v3.1 annot-version=v3.1	Panvi_seq8221		-	Y (0.959 | 1-30)	C	1	V5_BLAST_0.9SELF0.4OUT-REDO4-Cluster_100582	V5_UCLUSTfixed_0.90-Cluster_64432	-	-	-	-
pacid=35792592 transcript=Pavir.2KG129000.2 locus=Pavir.2KG129000 ID=Pavir.2KG129000.2.v3.1 annot-version=v3.1	Panvi_seq8222		-	Y (0.959 | 1-30)	C	1	V5_BLAST_0.9SELF0.4OUT-REDO4-Cluster_100582	V5_UCLUSTfixed_0.90-Cluster_64432	-	-	-	-
pacid=35792810 transcript=Pavir.2KG134000.1 locus=Pavir.2KG134000 ID=Pavir.2KG134000.1.v3.1 annot-version=v3.1	Panvi_seq8440		-	Y (0.979 | 1-50)	C	1	V5_BLAST_0.9SELF0.4OUT-REDO4-Cluster_164004	V5_UCLUSTfixed_0.90-Cluster_64434	-	-	-	-
pacid=35792811 transcript=Pavir.2KG134000.2 locus=Pavir.2KG134000 ID=Pavir.2KG134000.2.v3.1 annot-version=v3.1	Panvi_seq8441		-	Y (0.979 | 1-50)	C	1	V5_BLAST_0.9SELF0.4OUT-REDO4-Cluster_164004	V5_UCLUSTfixed_0.90-Cluster_64434	-	-	-	-
pacid=35795681 transcript=Pavir.2KG134700.1 locus=Pavir.2KG134700 ID=Pavir.2KG134700.1.v3.1 annot-version=v3.1	Panvi_seq11311	P:GO:0032259; F:GO:0008168	P:GO:0008152;F:GO:0016740	Y (1.0 | 1-51)	C	1	V5_BLAST_0.9SELF0.4OUT-REDO4-Cluster_169959	V5_UCLUSTfixed_0.90-Cluster_86003	-	-	-	-
pacid=35794539 transcript=Pavir.2KG135000.1 locus=Pavir.2KG135000 ID=Pavir.2KG135000.1.v3.1 annot-version=v3.1	Panvi_seq10169		-	Y (0.985 | 1-28)	C	1	V5_BLAST_0.9SELF0.4OUT-REDO4-Cluster_100661	V5_UCLUSTfixed_0.90-Cluster_31475	-	-	-	-
pacid=35793462 transcript=Pavir.2KG135700.1 locus=Pavir.2KG135700 ID=Pavir.2KG135700.1.v3.1 annot-version=v3.1	Panvi_seq9092	F:GO:0051536; F:GO:0009055	F:GO:0005488	Y (0.984 | 1-50)	C	1	V5_BLAST_0.9SELF0.4OUT-REDO4-Cluster_164004	V5_UCLUSTfixed_0.90-Cluster_97487	-	-	-	-
pacid=35795686 transcript=Pavir.2KG136400.1 locus=Pavir.2KG136400 ID=Pavir.2KG136400.1.v3.1 annot-version=v3.1	Panvi_seq11316	P:GO:0032259; F:GO:0008168	P:GO:0008152;F:GO:0016740	Y (1.0 | 1-51)	C	1	V5_BLAST_0.9SELF0.4OUT-REDO4-Cluster_169959	V5_UCLUSTfixed_0.90-Cluster_86003	-	-	-	-
pacid=35795687 transcript=Pavir.2KG136400.2 locus=Pavir.2KG136400 ID=Pavir.2KG136400.2.v3.1 annot-version=v3.1	Panvi_seq11317	P:GO:0032259; F:GO:0008168	P:GO:0008152;F:GO:0016740	Y (1.0 | 1-51)	C	1	V5_BLAST_0.9SELF0.4OUT-REDO4-Cluster_169959	V5_UCLUSTfixed_0.90-Cluster_86003	-	-	-	-
pacid=35793504 transcript=Pavir.2KG137100.1 locus=Pavir.2KG137100 ID=Pavir.2KG137100.1.v3.1 annot-version=v3.1	Panvi_seq9134	F:GO:0043565; F:GO:0008270; P:GO:0006355; F:GO:0003700	F:GO:0003677;F:GO:0003700;P:GO:0009058;P:GO:0006139	Y (0.939 | 1-51)	C	1	V5_BLAST_0.9SELF0.4OUT-REDO4-Cluster_100618	V5_UCLUSTfixed_0.90-Cluster_69183	-	-	-	-
pacid=35792433 transcript=Pavir.2KG138800.1 locus=Pavir.2KG138800 ID=Pavir.2KG138800.1.v3.1 annot-version=v3.1	Panvi_seq8063		-	Y (0.996 | 1-36)	C	1	V5_BLAST_0.9SELF0.4OUT-REDO4-Cluster_102996	V5_UCLUSTfixed_0.90-Cluster_86234	-	-	-	-
pacid=35794501 transcript=Pavir.2KG140700.1 locus=Pavir.2KG140700 ID=Pavir.2KG140700.1.v3.1 annot-version=v3.1	Panvi_seq10131		-	Y (0.958 | 1-62)	C	1	V5_BLAST_0.9SELF0.4OUT-REDO4-Cluster_100660	V5_UCLUSTfixed_0.90-Cluster_86234	-	-	-	-
pacid=35797563 transcript=Pavir.2KG141100.1 locus=Pavir.2KG141100 ID=Pavir.2KG141100.1.v3.1 annot-version=v3.1	Panvi_seq13193		-	Y (0.994 | 1-41)	C	1	V5_BLAST_0.9SELF0.4OUT-REDO4-Cluster_100798	V5_UCLUSTfixed_0.90-Cluster_86074	-	-	-	-
pacid=35796228 transcript=Pavir.2KG143000.1 locus=Pavir.2KG143000 ID=Pavir.2KG143000.1.v3.1 annot-version=v3.1	Panvi_seq11858	F:GO:0016758; P:GO:0008152	P:GO:0008152;F:GO:0016740	Y (0.786 | 1-39)	C	1	V5_BLAST_0.9SELF0.4OUT-REDO4-Cluster_166370	V5_UCLUSTfixed_0.90-Cluster_98432	-	-	-	-
pacid=35794786 transcript=Pavir.2KG143100.1 locus=Pavir.2KG143100 ID=Pavir.2KG143100.1.v3.1 annot-version=v3.1	Panvi_seq10416		-	Y (0.997 | 1-35)	C	1	V5_BLAST_0.9SELF0.4OUT-REDO4-Cluster_164256	V5_UCLUSTfixed_0.90-Cluster_97731	-	-	-	-
pacid=35797561 transcript=Pavir.2KG143200.1 locus=Pavir.2KG143200 ID=Pavir.2KG143200.1.v3.1 annot-version=v3.1	Panvi_seq13191	P:GO:0005975; F:GO:0004553	P:GO:0005975;F:GO:0016787	Y (0.97 | 1-39)	C	1	V5_BLAST_0.9SELF0.4OUT-REDO4-Cluster_169776	V5_UCLUSTfixed_0.90-Cluster_102489	UniqueCluster_2398	-	-	X
pacid=35794536 transcript=Pavir.2KG146300.1 locus=Pavir.2KG146300 ID=Pavir.2KG146300.1.v3.1 annot-version=v3.1	Panvi_seq10166		-	Y (0.893 | 1-38)	C	1	V5_BLAST_0.9SELF0.4OUT-REDO4-Cluster_103321	V5_UCLUSTfixed_0.90-Cluster_65129	-	-	-	-
pacid=35796001 transcript=Pavir.2KG149200.1 locus=Pavir.2KG149200 ID=Pavir.2KG149200.1.v3.1 annot-version=v3.1	Panvi_seq11631		-	Y (0.954 | 1-22)	C	1	V5_BLAST_0.9SELF0.4OUT-REDO4-Cluster_100723	V5_UCLUSTfixed_0.90-Cluster_66036	-	-	-	-
pacid=35792440 transcript=Pavir.2KG149900.1 locus=Pavir.2KG149900 ID=Pavir.2KG149900.1.v3.1 annot-version=v3.1	Panvi_seq8070		-	Y (0.694 | 1-24)	C	1	V5_BLAST_0.9SELF0.4OUT-REDO4-Cluster_170348	V5_UCLUSTfixed_0.90-Cluster_102981	-	-	UniqueCluster_1747	X
pacid=35793854 transcript=Pavir.2KG150400.1 locus=Pavir.2KG150400 ID=Pavir.2KG150400.1.v3.1 annot-version=v3.1	Panvi_seq9484		-	Y (0.962 | 1-36)	C	1	V5_BLAST_0.9SELF0.4OUT-REDO4-Cluster_100626	V5_UCLUSTfixed_0.90-Cluster_64442	-	-	-	-
pacid=35793855 transcript=Pavir.2KG150400.2 locus=Pavir.2KG150400 ID=Pavir.2KG150400.2.v3.1 annot-version=v3.1	Panvi_seq9485		-	Y (0.962 | 1-36)	C	1	V5_BLAST_0.9SELF0.4OUT-REDO4-Cluster_100627	V5_UCLUSTfixed_0.90-Cluster_64442	-	-	-	-
pacid=35798118 transcript=Pavir.2KG151800.1 locus=Pavir.2KG151800 ID=Pavir.2KG151800.1.v3.1 annot-version=v3.1	Panvi_seq13748		-	Y (0.971 | 1-42)	C	1	V5_BLAST_0.9SELF0.4OUT-REDO4-Cluster_151622	V5_UCLUSTfixed_0.90-Cluster_86616	-	-	-	-
pacid=35796193 transcript=Pavir.2KG154300.1 locus=Pavir.2KG154300 ID=Pavir.2KG154300.1.v3.1 annot-version=v3.1	Panvi_seq11823		-	Y (0.908 | 1-26)	C	1	V5_BLAST_0.9SELF0.4OUT-REDO4-Cluster_163978	V5_UCLUSTfixed_0.90-Cluster_84877	-	-	-	-
pacid=35794462 transcript=Pavir.2KG155600.1 locus=Pavir.2KG155600 ID=Pavir.2KG155600.1.v3.1 annot-version=v3.1	Panvi_seq10092	F:GO:0005515	F:GO:0005515	Y (0.969 | 1-36)	C	1	V5_BLAST_0.9SELF0.4OUT-REDO4-Cluster_100657	V5_UCLUSTfixed_0.90-Cluster_31474	-	-	-	-
pacid=35794196 transcript=Pavir.2KG159700.1 locus=Pavir.2KG159700 ID=Pavir.2KG159700.1.v3.1 annot-version=v3.1	Panvi_seq9826		-	Y (0.893 | 1-38)	C	1	V5_BLAST_0.9SELF0.4OUT-REDO4-Cluster_103321	V5_UCLUSTfixed_0.90-Cluster_65129	-	-	-	-
pacid=35796189 transcript=Pavir.2KG160400.1 locus=Pavir.2KG160400 ID=Pavir.2KG160400.1.v3.1 annot-version=v3.1	Panvi_seq11819		-	Y (0.791 | 1-42)	C	1	V5_BLAST_0.9SELF0.4OUT-REDO4-Cluster_103321	V5_UCLUSTfixed_0.90-Cluster_65129	-	-	-	-
pacid=35796190 transcript=Pavir.2KG160400.2 locus=Pavir.2KG160400 ID=Pavir.2KG160400.2.v3.1 annot-version=v3.1	Panvi_seq11820		-	Y (0.791 | 1-42)	C	1	V5_BLAST_0.9SELF0.4OUT-REDO4-Cluster_103321	V5_UCLUSTfixed_0.90-Cluster_65129	-	-	-	-
pacid=35798292 transcript=Pavir.2KG161200.1 locus=Pavir.2KG161200 ID=Pavir.2KG161200.1.v3.1 annot-version=v3.1	Panvi_seq13922	P:GO:0055114; F:GO:0008677; P:GO:0005975; F:GO:0004367; C:GO:0009331; P:GO:0006072	P:GO:0005975;F:GO:0003824;C:GO:0005737;P:GO:0009987	Y (0.986 | 1-25)	C	1	V5_BLAST_0.9SELF0.4OUT-REDO4-Cluster_162390	V5_UCLUSTfixed_0.90-Cluster_88002	-	-	-	-
pacid=35794714 transcript=Pavir.2KG162300.1 locus=Pavir.2KG162300 ID=Pavir.2KG162300.1.v3.1 annot-version=v3.1	Panvi_seq10344	F:GO:0005515; P:GO:0006364; C:GO:0005730	F:GO:0005515;C:GO:0005730;P:GO:0006139	Y (0.906 | 1-31)	C	1	V5_BLAST_0.9SELF0.4OUT-REDO4-Cluster_164042	V5_UCLUSTfixed_0.90-Cluster_97532	-	-	-	-
pacid=35799101 transcript=Pavir.2KG163100.1 locus=Pavir.2KG163100 ID=Pavir.2KG163100.1.v3.1 annot-version=v3.1	Panvi_seq14731	F:GO:0016829; F:GO:0010333; P:GO:0008152; F:GO:0000287	F:GO:0003824;P:GO:0008152;F:GO:0005488	Y (0.945 | 1-26)	C	1	V5_BLAST_0.9SELF0.4OUT-REDO4-Cluster_168831	V5_UCLUSTfixed_0.90-Cluster_87412	-	UniqueCluster_675	-	X
pacid=35794800 transcript=Pavir.2KG165400.1 locus=Pavir.2KG165400 ID=Pavir.2KG165400.1.v3.1 annot-version=v3.1	Panvi_seq10430		-	Y (0.998 | 1-41)	C	1	V5_BLAST_0.9SELF0.4OUT-REDO4-Cluster_167003	V5_UCLUSTfixed_0.90-Cluster_65830	-	-	-	-
pacid=35794801 transcript=Pavir.2KG165400.2 locus=Pavir.2KG165400 ID=Pavir.2KG165400.2.v3.1 annot-version=v3.1	Panvi_seq10431		-	Y (0.998 | 1-41)	C	1	V5_BLAST_0.9SELF0.4OUT-REDO4-Cluster_167003	V5_UCLUSTfixed_0.90-Cluster_65830	-	-	-	-
pacid=35796676 transcript=Pavir.2KG167100.1 locus=Pavir.2KG167100 ID=Pavir.2KG167100.1.v3.1 annot-version=v3.1	Panvi_seq12306		-	Y (0.9 | 1-52)	C	1	V5_BLAST_0.9SELF0.4OUT-REDO4-Cluster_100756	V5_UCLUSTfixed_0.90-Cluster_67121	-	-	-	-
pacid=35794079 transcript=Pavir.2KG169000.1 locus=Pavir.2KG169000 ID=Pavir.2KG169000.1.v3.1 annot-version=v3.1	Panvi_seq9709		-	Y (0.97 | 1-46)	C	1	V5_BLAST_0.9SELF0.4OUT-REDO4-Cluster_100637	V5_UCLUSTfixed_0.90-Cluster_88007	-	UniqueCluster_2453	-	X
pacid=35796335 transcript=Pavir.2KG169700.1 locus=Pavir.2KG169700 ID=Pavir.2KG169700.1.v3.1 annot-version=v3.1	Panvi_seq11965		-	Y (0.995 | 1-22)	C	1	V5_BLAST_0.9SELF0.4OUT-REDO4-Cluster_168423	V5_UCLUSTfixed_0.90-Cluster_97275	-	-	-	-
pacid=35796336 transcript=Pavir.2KG169700.2 locus=Pavir.2KG169700 ID=Pavir.2KG169700.2.v3.1 annot-version=v3.1	Panvi_seq11966		-	Y (0.995 | 1-22)	C	1	V5_BLAST_0.9SELF0.4OUT-REDO4-Cluster_168423	V5_UCLUSTfixed_0.90-Cluster_97275	-	-	-	-
pacid=35799533 transcript=Pavir.2KG169800.1 locus=Pavir.2KG169800 ID=Pavir.2KG169800.1.v3.1 annot-version=v3.1	Panvi_seq15163	P:GO:0008033	P:GO:0006139	Y (0.989 | 1-52)	C	1	V5_BLAST_0.9SELF0.4OUT-REDO4-Cluster_166833	V5_UCLUSTfixed_0.90-Cluster_100106	-	-	-	-
pacid=35799200 transcript=Pavir.2KG171900.1 locus=Pavir.2KG171900 ID=Pavir.2KG171900.1.v3.1 annot-version=v3.1	Panvi_seq14830		-	Y (0.982 | 1-61)	C	1	V5_BLAST_0.9SELF0.4OUT-REDO4-Cluster_100869	V5_UCLUSTfixed_0.90-Cluster_66155	-	-	-	-
pacid=35796355 transcript=Pavir.2KG172700.1 locus=Pavir.2KG172700 ID=Pavir.2KG172700.1.v3.1 annot-version=v3.1	Panvi_seq11985		-	Y (0.822 | 1-60)	C	1	V5_BLAST_0.9SELF0.4OUT-REDO4-Cluster_100744	V5_UCLUSTfixed_0.90-Cluster_64473	-	-	-	-
pacid=35796357 transcript=Pavir.2KG172700.2 locus=Pavir.2KG172700 ID=Pavir.2KG172700.2.v3.1 annot-version=v3.1	Panvi_seq11987		-	Y (0.822 | 1-60)	C	1	V5_BLAST_0.9SELF0.4OUT-REDO4-Cluster_100745	V5_UCLUSTfixed_0.90-Cluster_64473	-	-	-	-
pacid=35796356 transcript=Pavir.2KG172700.3 locus=Pavir.2KG172700 ID=Pavir.2KG172700.3.v3.1 annot-version=v3.1	Panvi_seq11986		-	Y (0.822 | 1-60)	C	1	V5_BLAST_0.9SELF0.4OUT-REDO4-Cluster_100744	V5_UCLUSTfixed_0.90-Cluster_64473	-	-	-	-
pacid=35797385 transcript=Pavir.2KG173500.1 locus=Pavir.2KG173500 ID=Pavir.2KG173500.1.v3.1 annot-version=v3.1	Panvi_seq13015		-	Y (0.999 | 1-81)	C	1	V5_BLAST_0.9SELF0.4OUT-REDO4-Cluster_154234	V5_UCLUSTfixed_0.90-Cluster_89977	-	-	UniqueCluster_1167	X
pacid=35797386 transcript=Pavir.2KG173500.2 locus=Pavir.2KG173500 ID=Pavir.2KG173500.2.v3.1 annot-version=v3.1	Panvi_seq13016		-	Y (0.999 | 1-81)	C	1	V5_BLAST_0.9SELF0.4OUT-REDO4-Cluster_154234	V5_UCLUSTfixed_0.90-Cluster_89977	-	-	UniqueCluster_1167	X
pacid=35793432 transcript=Pavir.2KG174600.1 locus=Pavir.2KG174600 ID=Pavir.2KG174600.1.v3.1 annot-version=v3.1	Panvi_seq9062	F:GO:0016758; P:GO:0008152	P:GO:0008152;F:GO:0016740	Y (0.807 | 1-61)	C	1	V5_BLAST_0.9SELF0.4OUT-REDO4-Cluster_100615	V5_UCLUSTfixed_0.90-Cluster_89477	-	-	-	-
pacid=35792895 transcript=Pavir.2KG175200.1 locus=Pavir.2KG175200 ID=Pavir.2KG175200.1.v3.1 annot-version=v3.1	Panvi_seq8525	P:GO:0005975; F:GO:0004650	P:GO:0005975;F:GO:0016787	Y (0.979 | 1-33)	C	1	V5_BLAST_0.9SELF0.4OUT-REDO4-Cluster_100591	V5_UCLUSTfixed_0.90-Cluster_31465	-	-	-	-
pacid=35793241 transcript=Pavir.2KG178500.2 locus=Pavir.2KG178500 ID=Pavir.2KG178500.2.v3.1 annot-version=v3.1	Panvi_seq8871	P:GO:0055114; F:GO:0046872; F:GO:0016491	F:GO:0003824;P:GO:0008152;F:GO:0005488;P:GO:0044710	Y (0.961 | 1-33)	C	1	V5_BLAST_0.9SELF0.4OUT-REDO4-Cluster_162605	V5_UCLUSTfixed_0.90-Cluster_94095	-	-	-	-
pacid=35793239 transcript=Pavir.2KG178500.3 locus=Pavir.2KG178500 ID=Pavir.2KG178500.3.v3.1 annot-version=v3.1	Panvi_seq8869	P:GO:0055114; F:GO:0046872; F:GO:0016491	F:GO:0003824;P:GO:0008152;F:GO:0005488;P:GO:0044710	Y (0.961 | 1-33)	C	1	V5_BLAST_0.9SELF0.4OUT-REDO4-Cluster_162605	V5_UCLUSTfixed_0.90-Cluster_94095	-	-	-	-
pacid=35793240 transcript=Pavir.2KG178500.5 locus=Pavir.2KG178500 ID=Pavir.2KG178500.5.v3.1 annot-version=v3.1	Panvi_seq8870	P:GO:0055114; F:GO:0046872; F:GO:0016491	F:GO:0003824;P:GO:0008152;F:GO:0005488;P:GO:0044710	Y (0.961 | 1-33)	C	1	V5_BLAST_0.9SELF0.4OUT-REDO4-Cluster_162605	V5_UCLUSTfixed_0.90-Cluster_94095	-	-	-	-
pacid=35795713 transcript=Pavir.2KG179900.1 locus=Pavir.2KG179900 ID=Pavir.2KG179900.1.v3.1 annot-version=v3.1	Panvi_seq11343		-	Y (1.0 | 1-41)	C	1	V5_BLAST_0.9SELF0.4OUT-REDO4-Cluster_100714	V5_UCLUSTfixed_0.90-Cluster_64928	-	-	-	-
pacid=35797079 transcript=Pavir.2KG180100.1 locus=Pavir.2KG180100 ID=Pavir.2KG180100.1.v3.1 annot-version=v3.1	Panvi_seq12709		-	Y (0.959 | 1-22)	C	1	V5_BLAST_0.9SELF0.4OUT-REDO4-Cluster_100775	V5_UCLUSTfixed_0.90-Cluster_64481	-	-	-	-
pacid=35797080 transcript=Pavir.2KG180100.2 locus=Pavir.2KG180100 ID=Pavir.2KG180100.2.v3.1 annot-version=v3.1	Panvi_seq12710		-	Y (0.959 | 1-22)	C	1	V5_BLAST_0.9SELF0.4OUT-REDO4-Cluster_100775	V5_UCLUSTfixed_0.90-Cluster_64481	-	-	-	-
pacid=35797081 transcript=Pavir.2KG180100.3 locus=Pavir.2KG180100 ID=Pavir.2KG180100.3.v3.1 annot-version=v3.1	Panvi_seq12711		-	Y (0.959 | 1-22)	C	1	V5_BLAST_0.9SELF0.4OUT-REDO4-Cluster_100776	V5_UCLUSTfixed_0.90-Cluster_64481	-	-	-	-
pacid=35799977 transcript=Pavir.2KG180200.1 locus=Pavir.2KG180200 ID=Pavir.2KG180200.1.v3.1 annot-version=v3.1	Panvi_seq15607		-	Y (0.985 | 1-42)	C	1	V5_BLAST_0.9SELF0.4OUT-REDO4-Cluster_100902	V5_UCLUSTfixed_0.90-Cluster_66048	-	-	-	-
pacid=35800061 transcript=Pavir.2KG180600.1 locus=Pavir.2KG180600 ID=Pavir.2KG180600.1.v3.1 annot-version=v3.1	Panvi_seq15691		-	Y (0.908 | 1-44)	C	1	V5_BLAST_0.9SELF0.4OUT-REDO4-Cluster_100907	V5_UCLUSTfixed_0.90-Cluster_64521	-	-	-	-
pacid=35799431 transcript=Pavir.2KG180900.1 locus=Pavir.2KG180900 ID=Pavir.2KG180900.1.v3.1 annot-version=v3.1	Panvi_seq15061		-	Y (0.962 | 1-25)	C	1	V5_BLAST_0.9SELF0.4OUT-REDO4-Cluster_100880	V5_UCLUSTfixed_0.90-Cluster_64517	-	-	-	-
pacid=35799392 transcript=Pavir.2KG185300.1 locus=Pavir.2KG185300 ID=Pavir.2KG185300.1.v3.1 annot-version=v3.1	Panvi_seq15022		-	Y (0.995 | 1-91)	C	1	V5_BLAST_0.9SELF0.4OUT-REDO4-Cluster_100877	V5_UCLUSTfixed_0.90-Cluster_64516	-	-	-	-
pacid=35794534 transcript=Pavir.2KG185500.1 locus=Pavir.2KG185500 ID=Pavir.2KG185500.1.v3.1 annot-version=v3.1	Panvi_seq10164		-	Y (0.998 | 1-31)	C	1	V5_BLAST_0.9SELF0.4OUT-REDO4-Cluster_170270	V5_UCLUSTfixed_0.90-Cluster_64453	-	-	-	-
pacid=35794535 transcript=Pavir.2KG185500.2 locus=Pavir.2KG185500 ID=Pavir.2KG185500.2.v3.1 annot-version=v3.1	Panvi_seq10165		-	Y (0.998 | 1-31)	C	1	V5_BLAST_0.9SELF0.4OUT-REDO4-Cluster_170270	V5_UCLUSTfixed_0.90-Cluster_64453	-	-	-	-
pacid=35793836 transcript=Pavir.2KG188700.1 locus=Pavir.2KG188700 ID=Pavir.2KG188700.1.v3.1 annot-version=v3.1	Panvi_seq9466		-	Y (0.992 | 1-62)	C	1	V5_BLAST_0.9SELF0.4OUT-REDO4-Cluster_154359	V5_UCLUSTfixed_0.90-Cluster_86236	-	-	-	-
pacid=35793837 transcript=Pavir.2KG188700.2 locus=Pavir.2KG188700 ID=Pavir.2KG188700.2.v3.1 annot-version=v3.1	Panvi_seq9467		-	Y (0.992 | 1-62)	C	1	V5_BLAST_0.9SELF0.4OUT-REDO4-Cluster_154359	V5_UCLUSTfixed_0.90-Cluster_86236	-	-	-	-
pacid=35794364 transcript=Pavir.2KG190300.1 locus=Pavir.2KG190300 ID=Pavir.2KG190300.1.v3.1 annot-version=v3.1	Panvi_seq9994		-	Y (0.885 | 1-51)	C	1	V5_BLAST_0.9SELF0.4OUT-REDO4-Cluster_170288	V5_UCLUSTfixed_0.90-Cluster_102921	-	-	-	-
pacid=35798956 transcript=Pavir.2KG192600.1 locus=Pavir.2KG192600 ID=Pavir.2KG192600.1.v3.1 annot-version=v3.1	Panvi_seq14586	F:GO:0016779; P:GO:0009058	P:GO:0009058;F:GO:0016740	Y (0.979 | 1-33)	C	1	V5_BLAST_0.9SELF0.4OUT-REDO4-Cluster_164076	V5_UCLUSTfixed_0.90-Cluster_97567	-	-	-	-
pacid=35798957 transcript=Pavir.2KG192600.2 locus=Pavir.2KG192600 ID=Pavir.2KG192600.2.v3.1 annot-version=v3.1	Panvi_seq14587	F:GO:0016779; P:GO:0009058	P:GO:0009058;F:GO:0016740	Y (0.979 | 1-33)	C	1	V5_BLAST_0.9SELF0.4OUT-REDO4-Cluster_164076	V5_UCLUSTfixed_0.90-Cluster_97567	-	-	-	-
pacid=35799265 transcript=Pavir.2KG193600.1 locus=Pavir.2KG193600 ID=Pavir.2KG193600.1.v3.1 annot-version=v3.1	Panvi_seq14895		-	Y (0.963 | 1-63)	C	1	V5_BLAST_0.9SELF0.4OUT-REDO4-Cluster_100875	V5_UCLUSTfixed_0.90-Cluster_67938	-	-	-	-
pacid=35793473 transcript=Pavir.2KG194500.4 locus=Pavir.2KG194500 ID=Pavir.2KG194500.4.v3.1 annot-version=v3.1	Panvi_seq9103	C:GO:0016021; P:GO:0006820; C:GO:0016020; F:GO:0005452	C:GO:0016020;P:GO:0006810;F:GO:0005215	Y (1.0 | 1-42)	C	1	V5_BLAST_0.9SELF0.4OUT-REDO4-Cluster_168260	V5_UCLUSTfixed_0.90-Cluster_95156	-	UniqueCluster_1054	-	X
pacid=35796011 transcript=Pavir.2KG196900.1 locus=Pavir.2KG196900 ID=Pavir.2KG196900.1.v3.1 annot-version=v3.1	Panvi_seq11641		-	Y (0.997 | 1-22)	C	1	V5_BLAST_0.9SELF0.4OUT-REDO4-Cluster_107275	V5_UCLUSTfixed_0.90-Cluster_66459	-	-	-	-
pacid=35798321 transcript=Pavir.2KG198300.1 locus=Pavir.2KG198300 ID=Pavir.2KG198300.1.v3.1 annot-version=v3.1	Panvi_seq13951		-	Y (0.95 | 1-29)	C	1	V5_BLAST_0.9SELF0.4OUT-REDO4-Cluster_100829	V5_UCLUSTfixed_0.90-Cluster_64497	-	-	-	-
pacid=35792706 transcript=Pavir.2KG199900.1 locus=Pavir.2KG199900 ID=Pavir.2KG199900.1.v3.1 annot-version=v3.1	Panvi_seq8336		-	Y (0.969 | 1-85)	C	1	V5_BLAST_0.9SELF0.4OUT-REDO4-Cluster_100624	V5_UCLUSTfixed_0.90-Cluster_64441	-	-	-	-
pacid=35794038 transcript=Pavir.2KG201700.1 locus=Pavir.2KG201700 ID=Pavir.2KG201700.1.v3.1 annot-version=v3.1	Panvi_seq9668		-	Y (0.984 | 1-30)	C	1	V5_BLAST_0.9SELF0.4OUT-REDO4-Cluster_100635	V5_UCLUSTfixed_0.90-Cluster_64445	-	-	-	-
pacid=35794039 transcript=Pavir.2KG201700.2 locus=Pavir.2KG201700 ID=Pavir.2KG201700.2.v3.1 annot-version=v3.1	Panvi_seq9669		-	Y (0.984 | 1-30)	C	1	V5_BLAST_0.9SELF0.4OUT-REDO4-Cluster_100636	V5_UCLUSTfixed_0.90-Cluster_64445	-	-	-	-
pacid=35794040 transcript=Pavir.2KG201700.3 locus=Pavir.2KG201700 ID=Pavir.2KG201700.3.v3.1 annot-version=v3.1	Panvi_seq9670		-	Y (0.984 | 1-30)	C	1	V5_BLAST_0.9SELF0.4OUT-REDO4-Cluster_100636	V5_UCLUSTfixed_0.90-Cluster_64445	-	-	-	-
pacid=35799359 transcript=Pavir.2KG204500.1 locus=Pavir.2KG204500 ID=Pavir.2KG204500.1.v3.1 annot-version=v3.1	Panvi_seq14989	F:GO:0045145	F:GO:0004518	Y (0.781 | 1-37)	C	1	V5_BLAST_0.9SELF0.4OUT-REDO4-Cluster_100876	V5_UCLUSTfixed_0.90-Cluster_81537	-	-	-	-
pacid=35797123 transcript=Pavir.2KG205000.1 locus=Pavir.2KG205000 ID=Pavir.2KG205000.1.v3.1 annot-version=v3.1	Panvi_seq12753		-	Y (0.984 | 1-52)	C	1	V5_BLAST_0.9SELF0.4OUT-REDO4-Cluster_149891	V5_UCLUSTfixed_0.90-Cluster_84821	-	-	-	-
pacid=35797341 transcript=Pavir.2KG205800.1 locus=Pavir.2KG205800 ID=Pavir.2KG205800.1.v3.1 annot-version=v3.1	Panvi_seq12971		-	Y (0.967 | 1-59)	C	1	V5_BLAST_0.9SELF0.4OUT-REDO4-Cluster_100788	V5_UCLUSTfixed_0.90-Cluster_31502	-	-	-	-
pacid=35797493 transcript=Pavir.2KG206800.1 locus=Pavir.2KG206800 ID=Pavir.2KG206800.1.v3.1 annot-version=v3.1	Panvi_seq13123		-	Y (0.993 | 1-26)	C	1	V5_BLAST_0.9SELF0.4OUT-REDO4-Cluster_166066	V5_UCLUSTfixed_0.90-Cluster_99386	-	-	-	-
pacid=35794781 transcript=Pavir.2KG207400.1 locus=Pavir.2KG207400 ID=Pavir.2KG207400.1.v3.1 annot-version=v3.1	Panvi_seq10411		-	Y (0.99 | 1-26)	C	1	V5_BLAST_0.9SELF0.4OUT-REDO4-Cluster_100671	V5_UCLUSTfixed_0.90-Cluster_99227	-	-	-	-
pacid=35794783 transcript=Pavir.2KG207400.2 locus=Pavir.2KG207400 ID=Pavir.2KG207400.2.v3.1 annot-version=v3.1	Panvi_seq10413		-	Y (0.99 | 1-26)	C	1	V5_BLAST_0.9SELF0.4OUT-REDO4-Cluster_165896	V5_UCLUSTfixed_0.90-Cluster_99227	-	-	-	-
pacid=35794782 transcript=Pavir.2KG207400.3 locus=Pavir.2KG207400 ID=Pavir.2KG207400.3.v3.1 annot-version=v3.1	Panvi_seq10412		-	Y (0.99 | 1-26)	C	1	V5_BLAST_0.9SELF0.4OUT-REDO4-Cluster_165896	V5_UCLUSTfixed_0.90-Cluster_99227	-	-	-	-
pacid=35794784 transcript=Pavir.2KG207400.4 locus=Pavir.2KG207400 ID=Pavir.2KG207400.4.v3.1 annot-version=v3.1	Panvi_seq10414		-	Y (0.99 | 1-26)	C	1	V5_BLAST_0.9SELF0.4OUT-REDO4-Cluster_165896	V5_UCLUSTfixed_0.90-Cluster_99227	-	-	-	-
pacid=35794785 transcript=Pavir.2KG207400.5 locus=Pavir.2KG207400 ID=Pavir.2KG207400.5.v3.1 annot-version=v3.1	Panvi_seq10415		-	Y (0.99 | 1-26)	C	1	V5_BLAST_0.9SELF0.4OUT-REDO4-Cluster_165896	V5_UCLUSTfixed_0.90-Cluster_99227	-	-	-	-
pacid=35798293 transcript=Pavir.2KG209200.1 locus=Pavir.2KG209200 ID=Pavir.2KG209200.1.v3.1 annot-version=v3.1	Panvi_seq13923		-	Y (0.992 | 1-49)	C	1	V5_BLAST_0.9SELF0.4OUT-REDO4-Cluster_100828	V5_UCLUSTfixed_0.90-Cluster_67965	-	-	-	-
pacid=35794865 transcript=Pavir.2KG214800.1 locus=Pavir.2KG214800 ID=Pavir.2KG214800.1.v3.1 annot-version=v3.1	Panvi_seq10495		-	Y (0.882 | 1-22)	C	1	V5_BLAST_0.9SELF0.4OUT-REDO4-Cluster_150925	V5_UCLUSTfixed_0.90-Cluster_86147	-	-	-	-
pacid=35797344 transcript=Pavir.2KG214900.1 locus=Pavir.2KG214900 ID=Pavir.2KG214900.1.v3.1 annot-version=v3.1	Panvi_seq12974	F:GO:0016853; P:GO:0005975	P:GO:0005975;F:GO:0003824	Y (1.0 | 1-41)	C	1	V5_BLAST_0.9SELF0.4OUT-REDO4-Cluster_163731	V5_UCLUSTfixed_0.90-Cluster_97187	-	-	-	-
pacid=35797345 transcript=Pavir.2KG214900.2 locus=Pavir.2KG214900 ID=Pavir.2KG214900.2.v3.1 annot-version=v3.1	Panvi_seq12975	F:GO:0016853; P:GO:0005975	P:GO:0005975;F:GO:0003824	Y (1.0 | 1-41)	C	1	V5_BLAST_0.9SELF0.4OUT-REDO4-Cluster_163731	V5_UCLUSTfixed_0.90-Cluster_97187	-	-	-	-
pacid=35798120 transcript=Pavir.2KG215500.1 locus=Pavir.2KG215500 ID=Pavir.2KG215500.1.v3.1 annot-version=v3.1	Panvi_seq13750		-	Y (0.97 | 1-82)	C	1	V5_BLAST_0.9SELF0.4OUT-REDO4-Cluster_100821	V5_UCLUSTfixed_0.90-Cluster_64494	-	-	-	-
pacid=35798121 transcript=Pavir.2KG215500.2 locus=Pavir.2KG215500 ID=Pavir.2KG215500.2.v3.1 annot-version=v3.1	Panvi_seq13751		-	Y (0.97 | 1-82)	C	1	V5_BLAST_0.9SELF0.4OUT-REDO4-Cluster_100821	V5_UCLUSTfixed_0.90-Cluster_64494	-	-	-	-
pacid=35798122 transcript=Pavir.2KG215500.3 locus=Pavir.2KG215500 ID=Pavir.2KG215500.3.v3.1 annot-version=v3.1	Panvi_seq13752		-	Y (0.97 | 1-82)	C	1	V5_BLAST_0.9SELF0.4OUT-REDO4-Cluster_100821	V5_UCLUSTfixed_0.90-Cluster_64494	-	-	-	-
pacid=35796158 transcript=Pavir.2KG217000.1 locus=Pavir.2KG217000 ID=Pavir.2KG217000.1.v3.1 annot-version=v3.1	Panvi_seq11788		-	Y (0.951 | 1-31)	C	1	V5_BLAST_0.9SELF0.4OUT-REDO4-Cluster_100730	V5_UCLUSTfixed_0.90-Cluster_31490	-	-	-	-
pacid=35799226 transcript=Pavir.2KG218200.2 locus=Pavir.2KG218200 ID=Pavir.2KG218200.2.v3.1 annot-version=v3.1	Panvi_seq14856		-	Y (0.765 | 1-52)	C	1	V5_BLAST_0.9SELF0.4OUT-REDO4-Cluster_165655	V5_UCLUSTfixed_0.90-Cluster_86041	-	-	-	-
pacid=35797523 transcript=Pavir.2KG218300.1 locus=Pavir.2KG218300 ID=Pavir.2KG218300.1.v3.1 annot-version=v3.1	Panvi_seq13153		-	Y (0.674 | 1-42)	C	1	V5_BLAST_0.9SELF0.4OUT-REDO4-Cluster_100796	V5_UCLUSTfixed_0.90-Cluster_64485	-	-	-	-
pacid=35797525 transcript=Pavir.2KG218300.2 locus=Pavir.2KG218300 ID=Pavir.2KG218300.2.v3.1 annot-version=v3.1	Panvi_seq13155		-	Y (0.674 | 1-42)	C	1	V5_BLAST_0.9SELF0.4OUT-REDO4-Cluster_100797	V5_UCLUSTfixed_0.90-Cluster_64485	-	-	-	-
pacid=35797524 transcript=Pavir.2KG218300.3 locus=Pavir.2KG218300 ID=Pavir.2KG218300.3.v3.1 annot-version=v3.1	Panvi_seq13154		-	Y (0.674 | 1-42)	C	1	V5_BLAST_0.9SELF0.4OUT-REDO4-Cluster_100797	V5_UCLUSTfixed_0.90-Cluster_64485	-	-	-	-
pacid=35798501 transcript=Pavir.2KG219300.1 locus=Pavir.2KG219300 ID=Pavir.2KG219300.1.v3.1 annot-version=v3.1	Panvi_seq14131	F:GO:0003676	F:GO:0003676	Y (0.985 | 1-30)	C	1	V5_BLAST_0.9SELF0.4OUT-REDO4-Cluster_165651	V5_UCLUSTfixed_0.90-Cluster_96616	-	-	-	-
pacid=35798502 transcript=Pavir.2KG219300.2 locus=Pavir.2KG219300 ID=Pavir.2KG219300.2.v3.1 annot-version=v3.1	Panvi_seq14132	F:GO:0003676	F:GO:0003676	Y (0.985 | 1-30)	C	1	V5_BLAST_0.9SELF0.4OUT-REDO4-Cluster_165651	V5_UCLUSTfixed_0.90-Cluster_96616	-	-	-	-
pacid=35796773 transcript=Pavir.2KG219500.1 locus=Pavir.2KG219500 ID=Pavir.2KG219500.1.v3.1 annot-version=v3.1	Panvi_seq12403	F:GO:0016887; F:GO:0005524	F:GO:0000166;F:GO:0016787	Y (0.998 | 1-47)	C	1	V5_BLAST_0.9SELF0.4OUT-REDO4-Cluster_100760	V5_UCLUSTfixed_0.90-Cluster_97171	-	-	-	-
pacid=35796774 transcript=Pavir.2KG219500.2 locus=Pavir.2KG219500 ID=Pavir.2KG219500.2.v3.1 annot-version=v3.1	Panvi_seq12404	F:GO:0016887; F:GO:0005524	F:GO:0000166;F:GO:0016787	Y (0.998 | 1-47)	C	1	V5_BLAST_0.9SELF0.4OUT-REDO4-Cluster_163716	V5_UCLUSTfixed_0.90-Cluster_97171	-	-	-	-
pacid=35795242 transcript=Pavir.2KG219800.1 locus=Pavir.2KG219800 ID=Pavir.2KG219800.1.v3.1 annot-version=v3.1	Panvi_seq10872	F:GO:0016887; F:GO:0005524	F:GO:0000166;F:GO:0016787	Y (0.996 | 1-27)	C	1	V5_BLAST_0.9SELF0.4OUT-REDO4-Cluster_159937	V5_UCLUSTfixed_0.90-Cluster_102531	UniqueCluster_2727	-	-	X
pacid=35793117 transcript=Pavir.2KG220200.1 locus=Pavir.2KG220200 ID=Pavir.2KG220200.1.v3.1 annot-version=v3.1	Panvi_seq8747	F:GO:0005524	F:GO:0000166	Y (0.999 | 1-28)	C	1	V5_BLAST_0.9SELF0.4OUT-REDO4-Cluster_167121	V5_UCLUSTfixed_0.90-Cluster_100305	-	-	-	-
pacid=35793119 transcript=Pavir.2KG220200.3 locus=Pavir.2KG220200 ID=Pavir.2KG220200.3.v3.1 annot-version=v3.1	Panvi_seq8749	F:GO:0005524	F:GO:0000166	Y (0.999 | 1-28)	C	1	V5_BLAST_0.9SELF0.4OUT-REDO4-Cluster_167121	V5_UCLUSTfixed_0.90-Cluster_100305	-	-	-	-
pacid=35793118 transcript=Pavir.2KG220200.4 locus=Pavir.2KG220200 ID=Pavir.2KG220200.4.v3.1 annot-version=v3.1	Panvi_seq8748	F:GO:0005524	F:GO:0000166	Y (0.999 | 1-28)	C	1	V5_BLAST_0.9SELF0.4OUT-REDO4-Cluster_167121	V5_UCLUSTfixed_0.90-Cluster_100305	-	-	-	-
pacid=35793120 transcript=Pavir.2KG220200.6 locus=Pavir.2KG220200 ID=Pavir.2KG220200.6.v3.1 annot-version=v3.1	Panvi_seq8750	F:GO:0005524	F:GO:0000166	Y (0.999 | 1-28)	C	1	V5_BLAST_0.9SELF0.4OUT-REDO4-Cluster_167121	V5_UCLUSTfixed_0.90-Cluster_100305	-	-	-	-
pacid=35797551 transcript=Pavir.2KG221900.1 locus=Pavir.2KG221900 ID=Pavir.2KG221900.1.v3.1 annot-version=v3.1	Panvi_seq13181	F:GO:0016887; F:GO:0005524; P:GO:0055085; F:GO:0042626; C:GO:0016021; P:GO:0006810	F:GO:0000166;C:GO:0016020;P:GO:0006810;F:GO:0005215;F:GO:0016787	Y (0.997 | 1-45)	C	1	V5_BLAST_0.9SELF0.4OUT-REDO4-Cluster_165387	V5_UCLUSTfixed_0.90-Cluster_98781	-	-	-	-
pacid=35798859 transcript=Pavir.2KG223900.1 locus=Pavir.2KG223900 ID=Pavir.2KG223900.1.v3.1 annot-version=v3.1	Panvi_seq14489	C:GO:0016020	C:GO:0016020	Y (0.999 | 1-34)	C	1	V5_BLAST_0.9SELF0.4OUT-REDO4-Cluster_162665	V5_UCLUSTfixed_0.90-Cluster_86124	-	-	-	-
pacid=35798860 transcript=Pavir.2KG223900.2 locus=Pavir.2KG223900 ID=Pavir.2KG223900.2.v3.1 annot-version=v3.1	Panvi_seq14490	C:GO:0016020	C:GO:0016020	Y (0.999 | 1-34)	C	1	V5_BLAST_0.9SELF0.4OUT-REDO4-Cluster_162665	V5_UCLUSTfixed_0.90-Cluster_86124	-	-	-	-
pacid=35796392 transcript=Pavir.2KG224900.1 locus=Pavir.2KG224900 ID=Pavir.2KG224900.1.v3.1 annot-version=v3.1	Panvi_seq12022	P:GO:0015979; C:GO:0009538; C:GO:0009522	C:GO:0016020;P:GO:0015979;C:GO:0009579	Y (0.917 | 1-21)	C	1	V5_BLAST_0.9SELF0.4OUT-REDO4-Cluster_164087	V5_UCLUSTfixed_0.90-Cluster_97581	-	-	-	-
pacid=35794109 transcript=Pavir.2KG225900.1 locus=Pavir.2KG225900 ID=Pavir.2KG225900.1.v3.1 annot-version=v3.1	Panvi_seq9739		-	Y (0.98 | 1-35)	C	1	V5_BLAST_0.9SELF0.4OUT-REDO4-Cluster_100640	V5_UCLUSTfixed_0.90-Cluster_69168	-	-	-	-
pacid=35799472 transcript=Pavir.2KG228000.1 locus=Pavir.2KG228000 ID=Pavir.2KG228000.1.v3.1 annot-version=v3.1	Panvi_seq15102		-	Y (0.866 | 1-91)	C	1	V5_BLAST_0.9SELF0.4OUT-REDO4-Cluster_100883	V5_UCLUSTfixed_0.90-Cluster_31517	-	-	-	-
pacid=35797118 transcript=Pavir.2KG228200.1 locus=Pavir.2KG228200 ID=Pavir.2KG228200.1.v3.1 annot-version=v3.1	Panvi_seq12748		-	Y (0.949 | 1-30)	C	1	V5_BLAST_0.9SELF0.4OUT-REDO4-Cluster_162350	V5_UCLUSTfixed_0.90-Cluster_95758	-	-	-	-
pacid=35797119 transcript=Pavir.2KG228200.2 locus=Pavir.2KG228200 ID=Pavir.2KG228200.2.v3.1 annot-version=v3.1	Panvi_seq12749		-	Y (0.949 | 1-30)	C	1	V5_BLAST_0.9SELF0.4OUT-REDO4-Cluster_162350	V5_UCLUSTfixed_0.90-Cluster_95758	-	-	-	-
pacid=35797120 transcript=Pavir.2KG228200.3 locus=Pavir.2KG228200 ID=Pavir.2KG228200.3.v3.1 annot-version=v3.1	Panvi_seq12750		-	Y (0.949 | 1-30)	C	1	V5_BLAST_0.9SELF0.4OUT-REDO4-Cluster_162350	V5_UCLUSTfixed_0.90-Cluster_95758	-	-	-	-
pacid=35797859 transcript=Pavir.2KG229600.1 locus=Pavir.2KG229600 ID=Pavir.2KG229600.1.v3.1 annot-version=v3.1	Panvi_seq13489		-	Y (0.851 | 1-42)	C	1	V5_BLAST_0.9SELF0.4OUT-REDO4-Cluster_100809	V5_UCLUSTfixed_0.90-Cluster_101966	-	-	-	-
pacid=35795750 transcript=Pavir.2KG232100.1 locus=Pavir.2KG232100 ID=Pavir.2KG232100.1.v3.1 annot-version=v3.1	Panvi_seq11380	C:GO:0016020; F:GO:0016887; F:GO:0005524	F:GO:0000166;C:GO:0016020;F:GO:0016787	Y (0.988 | 1-42)	C	1	V5_BLAST_0.9SELF0.4OUT-REDO4-Cluster_166395	V5_UCLUSTfixed_0.90-Cluster_99712	-	-	-	-
pacid=35797790 transcript=Pavir.2KG233300.1 locus=Pavir.2KG233300 ID=Pavir.2KG233300.1.v3.1 annot-version=v3.1	Panvi_seq13420		-	Y (0.948 | 1-45)	C	1	V5_BLAST_0.9SELF0.4OUT-REDO4-Cluster_154146	V5_UCLUSTfixed_0.90-Cluster_103153	UniqueCluster_2335	-	-	X
pacid=35796229 transcript=Pavir.2KG234500.1 locus=Pavir.2KG234500 ID=Pavir.2KG234500.1.v3.1 annot-version=v3.1	Panvi_seq11859		-	Y (0.975 | 1-40)	C	1	V5_BLAST_0.9SELF0.4OUT-REDO4-Cluster_100734	V5_UCLUSTfixed_0.90-Cluster_89239	-	-	-	-
pacid=35794978 transcript=Pavir.2KG236800.1 locus=Pavir.2KG236800 ID=Pavir.2KG236800.1.v3.1 annot-version=v3.1	Panvi_seq10608	P:GO:0006508; F:GO:0004185	P:GO:0019538;F:GO:0016787	Y (0.934 | 1-36)	C	1	V5_BLAST_0.9SELF0.4OUT-REDO4-Cluster_169229	V5_UCLUSTfixed_0.90-Cluster_87982	-	-	-	-
pacid=35795525 transcript=Pavir.2KG236900.1 locus=Pavir.2KG236900 ID=Pavir.2KG236900.1.v3.1 annot-version=v3.1	Panvi_seq11155		-	Y (1.0 | 1-41)	C	1	V5_BLAST_0.9SELF0.4OUT-REDO4-Cluster_167541	V5_UCLUSTfixed_0.90-Cluster_88005	-	UniqueCluster_936	-	X
pacid=35795526 transcript=Pavir.2KG236900.2 locus=Pavir.2KG236900 ID=Pavir.2KG236900.2.v3.1 annot-version=v3.1	Panvi_seq11156		-	Y (1.0 | 1-41)	C	1	V5_BLAST_0.9SELF0.4OUT-REDO4-Cluster_167541	V5_UCLUSTfixed_0.90-Cluster_88005	-	UniqueCluster_936	-	X
pacid=35800052 transcript=Pavir.2KG242100.1 locus=Pavir.2KG242100 ID=Pavir.2KG242100.1.v3.1 annot-version=v3.1	Panvi_seq15682	P:GO:0005975; F:GO:0004553	P:GO:0005975;F:GO:0016787	Y (0.993 | 1-42)	C	1	V5_BLAST_0.9SELF0.4OUT-REDO4-Cluster_169638	V5_UCLUSTfixed_0.90-Cluster_96982	-	-	-	-
pacid=35800053 transcript=Pavir.2KG242100.2 locus=Pavir.2KG242100 ID=Pavir.2KG242100.2.v3.1 annot-version=v3.1	Panvi_seq15683	P:GO:0005975; F:GO:0004553	P:GO:0005975;F:GO:0016787	Y (0.993 | 1-42)	C	1	V5_BLAST_0.9SELF0.4OUT-REDO4-Cluster_169638	V5_UCLUSTfixed_0.90-Cluster_96982	-	-	-	-
pacid=35800021 transcript=Pavir.2KG242200.1 locus=Pavir.2KG242200 ID=Pavir.2KG242200.1.v3.1 annot-version=v3.1	Panvi_seq15651		-	Y (0.999 | 1-36)	C	1	V5_BLAST_0.9SELF0.4OUT-REDO4-Cluster_100905	V5_UCLUSTfixed_0.90-Cluster_31522	-	-	-	-
pacid=35798272 transcript=Pavir.2KG247800.1 locus=Pavir.2KG247800 ID=Pavir.2KG247800.1.v3.1 annot-version=v3.1	Panvi_seq13902		-	Y (0.907 | 1-61)	C	1	V5_BLAST_0.9SELF0.4OUT-REDO4-Cluster_100827	V5_UCLUSTfixed_0.90-Cluster_64496	-	-	-	-
pacid=35793023 transcript=Pavir.2KG248000.1 locus=Pavir.2KG248000 ID=Pavir.2KG248000.1.v3.1 annot-version=v3.1	Panvi_seq8653		-	Y (0.999 | 1-22)	C	1	V5_BLAST_0.9SELF0.4OUT-REDO4-Cluster_100597	V5_UCLUSTfixed_0.90-Cluster_65815	-	-	-	-
pacid=35798797 transcript=Pavir.2KG249300.1 locus=Pavir.2KG249300 ID=Pavir.2KG249300.1.v3.1 annot-version=v3.1	Panvi_seq14427		-	Y (0.999 | 1-51)	C	1	V5_BLAST_0.9SELF0.4OUT-REDO4-Cluster_163934	V5_UCLUSTfixed_0.90-Cluster_96946	-	-	-	-
pacid=35799371 transcript=Pavir.2KG249600.1 locus=Pavir.2KG249600 ID=Pavir.2KG249600.1.v3.1 annot-version=v3.1	Panvi_seq15001	F:GO:0004425	F:GO:0003824	Y (0.958 | 1-41)	C	1	V5_BLAST_0.9SELF0.4OUT-REDO4-Cluster_163138	V5_UCLUSTfixed_0.90-Cluster_96118	-	-	-	-
pacid=35793635 transcript=Pavir.2KG250400.1 locus=Pavir.2KG250400 ID=Pavir.2KG250400.1.v3.1 annot-version=v3.1	Panvi_seq9265		-	Y (0.755 | 1-36)	C	1	V5_BLAST_0.9SELF0.4OUT-REDO4-Cluster_100620	V5_UCLUSTfixed_0.90-Cluster_84229	-	-	UniqueCluster_2590	X
pacid=35794087 transcript=Pavir.2KG255200.1 locus=Pavir.2KG255200 ID=Pavir.2KG255200.1.v3.1 annot-version=v3.1	Panvi_seq9717		-	Y (0.993 | 1-67)	C	1	V5_BLAST_0.9SELF0.4OUT-REDO4-Cluster_100638	V5_UCLUSTfixed_0.90-Cluster_64827	-	-	-	-
pacid=35797293 transcript=Pavir.2KG256600.1 locus=Pavir.2KG256600 ID=Pavir.2KG256600.1.v3.1 annot-version=v3.1	Panvi_seq12923		-	Y (0.981 | 1-52)	C	1	V5_BLAST_0.9SELF0.4OUT-REDO4-Cluster_100786	V5_UCLUSTfixed_0.90-Cluster_31501	-	-	-	-
pacid=35799022 transcript=Pavir.2KG257500.1 locus=Pavir.2KG257500 ID=Pavir.2KG257500.1.v3.1 annot-version=v3.1	Panvi_seq14652		-	Y (0.999 | 1-21)	C	1	V5_BLAST_0.9SELF0.4OUT-REDO4-Cluster_100861	V5_UCLUSTfixed_0.90-Cluster_64513	-	-	-	-
pacid=35793342 transcript=Pavir.2KG259700.1 locus=Pavir.2KG259700 ID=Pavir.2KG259700.1.v3.1 annot-version=v3.1	Panvi_seq8972		-	Y (0.98 | 1-61)	C	1	V5_BLAST_0.9SELF0.4OUT-REDO4-Cluster_159999	V5_UCLUSTfixed_0.90-Cluster_89239	-	-	-	-
pacid=35793755 transcript=Pavir.2KG260000.1 locus=Pavir.2KG260000 ID=Pavir.2KG260000.1.v3.1 annot-version=v3.1	Panvi_seq9385		-	Y (0.969 | 1-85)	C	1	V5_BLAST_0.9SELF0.4OUT-REDO4-Cluster_100624	V5_UCLUSTfixed_0.90-Cluster_64441	-	-	-	-
pacid=35794025 transcript=Pavir.2KG262500.1 locus=Pavir.2KG262500 ID=Pavir.2KG262500.1.v3.1 annot-version=v3.1	Panvi_seq9655		-	Y (0.848 | 1-50)	C	1	V5_BLAST_0.9SELF0.4OUT-REDO4-Cluster_100634	V5_UCLUSTfixed_0.90-Cluster_64444	-	-	-	-
pacid=35799455 transcript=Pavir.2KG263000.1 locus=Pavir.2KG263000 ID=Pavir.2KG263000.1.v3.1 annot-version=v3.1	Panvi_seq15085	P:GO:0055085; C:GO:0016021	C:GO:0016020;P:GO:0006810	Y (0.996 | 1-71)	C	1	V5_BLAST_0.9SELF0.4OUT-REDO4-Cluster_163597	V5_UCLUSTfixed_0.90-Cluster_97048	-	-	-	-
pacid=35799456 transcript=Pavir.2KG263000.2 locus=Pavir.2KG263000 ID=Pavir.2KG263000.2.v3.1 annot-version=v3.1	Panvi_seq15086	P:GO:0055085; C:GO:0016021	C:GO:0016020;P:GO:0006810	Y (0.996 | 1-71)	C	1	V5_BLAST_0.9SELF0.4OUT-REDO4-Cluster_163597	V5_UCLUSTfixed_0.90-Cluster_97048	-	-	-	-
pacid=35798753 transcript=Pavir.2KG264000.1 locus=Pavir.2KG264000 ID=Pavir.2KG264000.1.v3.1 annot-version=v3.1	Panvi_seq14383		-	Y (0.924 | 1-38)	C	1	V5_BLAST_0.9SELF0.4OUT-REDO4-Cluster_100848	V5_UCLUSTfixed_0.90-Cluster_64504	-	-	-	-
pacid=35796333 transcript=Pavir.2KG264800.1 locus=Pavir.2KG264800 ID=Pavir.2KG264800.1.v3.1 annot-version=v3.1	Panvi_seq11963		-	Y (0.996 | 1-21)	C	1	V5_BLAST_0.9SELF0.4OUT-REDO4-Cluster_164434	V5_UCLUSTfixed_0.90-Cluster_86182	-	-	-	-
pacid=35796334 transcript=Pavir.2KG264800.2 locus=Pavir.2KG264800 ID=Pavir.2KG264800.2.v3.1 annot-version=v3.1	Panvi_seq11964		-	Y (0.996 | 1-21)	C	1	V5_BLAST_0.9SELF0.4OUT-REDO4-Cluster_100743	V5_UCLUSTfixed_0.90-Cluster_86182	-	-	-	-
pacid=35796821 transcript=Pavir.2KG265100.1 locus=Pavir.2KG265100 ID=Pavir.2KG265100.1.v3.1 annot-version=v3.1	Panvi_seq12451		-	Y (0.997 | 1-51)	C	1	V5_BLAST_0.9SELF0.4OUT-REDO4-Cluster_170672	V5_UCLUSTfixed_0.90-Cluster_92849	-	-	-	-
pacid=35796822 transcript=Pavir.2KG265100.2 locus=Pavir.2KG265100 ID=Pavir.2KG265100.2.v3.1 annot-version=v3.1	Panvi_seq12452		-	Y (0.997 | 1-51)	C	1	V5_BLAST_0.9SELF0.4OUT-REDO4-Cluster_170672	V5_UCLUSTfixed_0.90-Cluster_92849	-	-	-	-
pacid=35798052 transcript=Pavir.2KG265200.1 locus=Pavir.2KG265200 ID=Pavir.2KG265200.1.v3.1 annot-version=v3.1	Panvi_seq13682	F:GO:0016161; P:GO:0000272	P:GO:0005975;P:GO:0009056;F:GO:0016787	Y (0.97 | 1-77)	C	1	V5_BLAST_0.9SELF0.4OUT-REDO4-Cluster_163032	V5_UCLUSTfixed_0.90-Cluster_99381	-	-	-	-
pacid=35796214 transcript=Pavir.2KG265400.1 locus=Pavir.2KG265400 ID=Pavir.2KG265400.1.v3.1 annot-version=v3.1	Panvi_seq11844	P:GO:0055114; F:GO:0048038; P:GO:0009308; F:GO:0008131; F:GO:0005507	F:GO:0003824;P:GO:0008152;F:GO:0005488;P:GO:0044710	Y (0.827 | 1-71)	C	1	V5_BLAST_0.9SELF0.4OUT-REDO4-Cluster_100732	V5_UCLUSTfixed_0.90-Cluster_64471	-	-	-	-
pacid=35795136 transcript=Pavir.2KG267400.1 locus=Pavir.2KG267400 ID=Pavir.2KG267400.1.v3.1 annot-version=v3.1	Panvi_seq10766		-	Y (0.979 | 1-41)	C	1	V5_BLAST_0.9SELF0.4OUT-REDO4-Cluster_100686	V5_UCLUSTfixed_0.90-Cluster_66739	-	-	-	-
pacid=35797735 transcript=Pavir.2KG268300.1 locus=Pavir.2KG268300 ID=Pavir.2KG268300.1.v3.1 annot-version=v3.1	Panvi_seq13365		-	Y (0.971 | 1-21)	C	1	V5_BLAST_0.9SELF0.4OUT-REDO4-Cluster_100802	V5_UCLUSTfixed_0.90-Cluster_31506	-	-	-	-
pacid=35798612 transcript=Pavir.2KG274500.1 locus=Pavir.2KG274500 ID=Pavir.2KG274500.1.v3.1 annot-version=v3.1	Panvi_seq14242		-	Y (0.99 | 1-42)	C	1	V5_BLAST_0.9SELF0.4OUT-REDO4-Cluster_164303	V5_UCLUSTfixed_0.90-Cluster_97785	-	-	-	-
pacid=35798613 transcript=Pavir.2KG274500.2 locus=Pavir.2KG274500 ID=Pavir.2KG274500.2.v3.1 annot-version=v3.1	Panvi_seq14243		-	Y (0.99 | 1-42)	C	1	V5_BLAST_0.9SELF0.4OUT-REDO4-Cluster_164303	V5_UCLUSTfixed_0.90-Cluster_97785	-	-	-	-
pacid=35792337 transcript=Pavir.2KG276300.1 locus=Pavir.2KG276300 ID=Pavir.2KG276300.1.v3.1 annot-version=v3.1	Panvi_seq7967		-	Y (0.973 | 1-42)	C	1	V5_BLAST_0.9SELF0.4OUT-REDO4-Cluster_164112	V5_UCLUSTfixed_0.90-Cluster_97602	-	-	-	-
pacid=35793406 transcript=Pavir.2KG278800.1 locus=Pavir.2KG278800 ID=Pavir.2KG278800.1.v3.1 annot-version=v3.1	Panvi_seq9036		-	Y (0.997 | 1-22)	C	1	V5_BLAST_0.9SELF0.4OUT-REDO4-Cluster_162173	V5_UCLUSTfixed_0.90-Cluster_95643	-	-	-	-
pacid=35795575 transcript=Pavir.2KG279000.1 locus=Pavir.2KG279000 ID=Pavir.2KG279000.1.v3.1 annot-version=v3.1	Panvi_seq11205		-	Y (0.683 | 1-52)	C	1	V5_BLAST_0.9SELF0.4OUT-REDO4-Cluster_100707	V5_UCLUSTfixed_0.90-Cluster_85830	-	-	-	-
pacid=35797495 transcript=Pavir.2KG279900.1 locus=Pavir.2KG279900 ID=Pavir.2KG279900.1.v3.1 annot-version=v3.1	Panvi_seq13125	F:GO:0004425	F:GO:0003824	Y (0.981 | 1-51)	C	1	V5_BLAST_0.9SELF0.4OUT-REDO4-Cluster_163138	V5_UCLUSTfixed_0.90-Cluster_96118	-	-	-	-
[truncated: 8,744 more rows]
