# Supplementary material for: Genome-Scale Characterization of Predicted Plastid-Targeted Proteomes in Higher Plants
Source: Sci Rep. 2020 May 19;10:8281. doi: 10.1038/s41598-020-64670-5 (PMC7237471; doi:10.1038/s41598-020-64670-5)
Supplement: Supplementary file 5 [file 41598_2020_64670_MOESM5_ESM.zip › Supplementary File 5/Populus-trichocarpa_Plastidial.xlsx]

## Sheet: Populustrichocarpa
Description	Final Alias	Alt GO IDs	GO Slim IDs	Localizer Prediction	TargetP Prediction	Consensus Prediction	BLAST Cluster	UCLUST Cluster	Blast-Only	Uclust-Only	Consensus	Unique
pacid=26978314 transcript=Potri.010G200500.1 locus=Potri.010G200500 ID=Potri.010G200500.1.v3.0 annot-version=v3.0	Poptr_seq37	F:GO:0005524	F:GO:0000166	Y (0.992 | 1-52)	C	1	V5_BLAST_0.9SELF0.4OUT-REDO4-Cluster_170597	V5_UCLUSTfixed_0.90-Cluster_97729	-	-	-	-
pacid=26978315 transcript=Potri.010G200500.2 locus=Potri.010G200500 ID=Potri.010G200500.2.v3.0 annot-version=v3.0	Poptr_seq38	F:GO:0005524	F:GO:0000166	Y (0.999 | 1-38)	C	1	V5_BLAST_0.9SELF0.4OUT-REDO4-Cluster_170597	V5_UCLUSTfixed_0.90-Cluster_97729	-	-	-	-
pacid=26978316 transcript=Potri.010G200500.3 locus=Potri.010G200500 ID=Potri.010G200500.3.v3.0 annot-version=v3.0	Poptr_seq39	F:GO:0005524	F:GO:0000166	Y (0.992 | 1-52)	C	1	V5_BLAST_0.9SELF0.4OUT-REDO4-Cluster_170597	V5_UCLUSTfixed_0.90-Cluster_97729	-	-	-	-
pacid=26978317 transcript=Potri.010G200500.4 locus=Potri.010G200500 ID=Potri.010G200500.4.v3.0 annot-version=v3.0	Poptr_seq40	F:GO:0005524	F:GO:0000166	Y (0.992 | 1-52)	C	1	V5_BLAST_0.9SELF0.4OUT-REDO4-Cluster_170597	V5_UCLUSTfixed_0.90-Cluster_97729	-	-	-	-
pacid=26978319 transcript=Potri.010G200500.6 locus=Potri.010G200500 ID=Potri.010G200500.6.v3.0 annot-version=v3.0	Poptr_seq42	F:GO:0005524	F:GO:0000166	Y (0.992 | 1-52)	C	1	V5_BLAST_0.9SELF0.4OUT-REDO4-Cluster_170597	V5_UCLUSTfixed_0.90-Cluster_97729	-	-	-	-
pacid=26978322 transcript=Potri.010G200500.9 locus=Potri.010G200500 ID=Potri.010G200500.9.v3.0 annot-version=v3.0	Poptr_seq45	F:GO:0005524	F:GO:0000166	Y (0.992 | 1-52)	C	1	V5_BLAST_0.9SELF0.4OUT-REDO4-Cluster_121766	V5_UCLUSTfixed_0.90-Cluster_97729	-	-	-	-
pacid=26978323 transcript=Potri.010G067600.1 locus=Potri.010G067600 ID=Potri.010G067600.1.v3.0 annot-version=v3.0	Poptr_seq46	F:GO:0008168; P:GO:0008152	P:GO:0008152;F:GO:0016740	Y (0.792 | 1-42)	C	1	V5_BLAST_0.9SELF0.4OUT-REDO4-Cluster_169600	V5_UCLUSTfixed_0.90-Cluster_102345	-	-	-	-
pacid=26978352 transcript=Potri.010G114100.1 locus=Potri.010G114100 ID=Potri.010G114100.1.v3.0 annot-version=v3.0	Poptr_seq75		-	Y (1.0 | 1-41)	C	1	V5_BLAST_0.9SELF0.4OUT-REDO4-Cluster_167160	V5_UCLUSTfixed_0.90-Cluster_90120	-	-	-	-
pacid=26978353 transcript=Potri.010G114100.2 locus=Potri.010G114100 ID=Potri.010G114100.2.v3.0 annot-version=v3.0	Poptr_seq76		-	Y (1.0 | 1-41)	C	1	V5_BLAST_0.9SELF0.4OUT-REDO4-Cluster_167160	V5_UCLUSTfixed_0.90-Cluster_90120	-	-	-	-
pacid=26978355 transcript=Potri.010G114100.4 locus=Potri.010G114100 ID=Potri.010G114100.4.v3.0 annot-version=v3.0	Poptr_seq78		-	Y (1.0 | 1-41)	C	1	V5_BLAST_0.9SELF0.4OUT-REDO4-Cluster_167160	V5_UCLUSTfixed_0.90-Cluster_90120	-	-	-	-
pacid=26978357 transcript=Potri.010G114100.6 locus=Potri.010G114100 ID=Potri.010G114100.6.v3.0 annot-version=v3.0	Poptr_seq80		-	Y (1.0 | 1-41)	C	1	V5_BLAST_0.9SELF0.4OUT-REDO4-Cluster_167160	V5_UCLUSTfixed_0.90-Cluster_90120	-	-	-	-
pacid=26978449 transcript=Potri.010G022800.1 locus=Potri.010G022800 ID=Potri.010G022800.1.v3.0 annot-version=v3.0	Poptr_seq172	P:GO:0006412; C:GO:0005840; F:GO:0003735	F:GO:0005198;C:GO:0005840;P:GO:0006412	Y (0.93 | 1-46)	C	1	V5_BLAST_0.9SELF0.4OUT-REDO4-Cluster_164707	V5_UCLUSTfixed_0.90-Cluster_98177	-	-	UniqueCluster_1822	X
pacid=26978491 transcript=Potri.010G086200.1 locus=Potri.010G086200 ID=Potri.010G086200.1.v3.0 annot-version=v3.0	Poptr_seq214		-	Y (0.987 | 1-52)	C	1	V5_BLAST_0.9SELF0.4OUT-REDO4-Cluster_163813	V5_UCLUSTfixed_0.90-Cluster_97288	-	-	-	-
pacid=26978555 transcript=Potri.010G004700.1 locus=Potri.010G004700 ID=Potri.010G004700.1.v3.0 annot-version=v3.0	Poptr_seq278	F:GO:0016787; F:GO:0005524; F:GO:0003677	F:GO:0000166;F:GO:0003677;F:GO:0016787	Y (0.771 | 1-46)	C	1	V5_BLAST_0.9SELF0.4OUT-REDO4-Cluster_166212	V5_UCLUSTfixed_0.90-Cluster_99515	-	-	-	-
pacid=26978556 transcript=Potri.010G004700.2 locus=Potri.010G004700 ID=Potri.010G004700.2.v3.0 annot-version=v3.0	Poptr_seq279	F:GO:0016787; F:GO:0005524; F:GO:0003677	F:GO:0000166;F:GO:0003677;F:GO:0016787	Y (0.771 | 1-46)	C	1	V5_BLAST_0.9SELF0.4OUT-REDO4-Cluster_166212	V5_UCLUSTfixed_0.90-Cluster_99515	-	-	-	-
pacid=26978577 transcript=Potri.010G011000.1 locus=Potri.010G011000 ID=Potri.010G011000.1.v3.0 annot-version=v3.0	Poptr_seq300	P:GO:0008152; F:GO:0003824	F:GO:0003824;P:GO:0008152	Y (0.942 | 1-35)	C	1	V5_BLAST_0.9SELF0.4OUT-REDO4-Cluster_169514	V5_UCLUSTfixed_0.90-Cluster_102275	-	-	-	-
pacid=26978672 transcript=Potri.010G142100.1 locus=Potri.010G142100 ID=Potri.010G142100.1.v3.0 annot-version=v3.0	Poptr_seq395	F:GO:0050660; P:GO:0008033; P:GO:0055114; F:GO:0016491; P:GO:0045454	F:GO:0000166;P:GO:0019725;F:GO:0003824;P:GO:0006139	Y (1.0 | 1-41)	C	1	V5_BLAST_0.9SELF0.4OUT-REDO4-Cluster_163775	V5_UCLUSTfixed_0.90-Cluster_97235	-	-	-	-
pacid=26978704 transcript=Potri.010G022400.1 locus=Potri.010G022400 ID=Potri.010G022400.1.v3.0 annot-version=v3.0	Poptr_seq427	F:GO:0000166; F:GO:0005525	F:GO:0000166	Y (1.0 | 1-24)	C	1	V5_BLAST_0.9SELF0.4OUT-REDO4-Cluster_163794	V5_UCLUSTfixed_0.90-Cluster_97259	-	-	-	-
pacid=26978717 transcript=Potri.010G078800.1 locus=Potri.010G078800 ID=Potri.010G078800.1.v3.0 annot-version=v3.0	Poptr_seq440		-	Y (1.0 | 1-51)	C	1	V5_BLAST_0.9SELF0.4OUT-REDO4-Cluster_163823	V5_UCLUSTfixed_0.90-Cluster_97299	-	-	-	-
pacid=26978718 transcript=Potri.010G078800.2 locus=Potri.010G078800 ID=Potri.010G078800.2.v3.0 annot-version=v3.0	Poptr_seq441		-	Y (1.0 | 1-51)	C	1	V5_BLAST_0.9SELF0.4OUT-REDO4-Cluster_163823	V5_UCLUSTfixed_0.90-Cluster_97299	-	-	-	-
pacid=26978799 transcript=Potri.010G124300.1 locus=Potri.010G124300 ID=Potri.010G124300.1.v3.0 annot-version=v3.0	Poptr_seq522	C:GO:0015934; P:GO:0006412; F:GO:0003735	F:GO:0005198;C:GO:0005840;P:GO:0006412	Y (0.966 | 1-70)	C	1	V5_BLAST_0.9SELF0.4OUT-REDO4-Cluster_162379	V5_UCLUSTfixed_0.90-Cluster_95790	-	-	-	-
pacid=26978814 transcript=Potri.010G099300.1 locus=Potri.010G099300 ID=Potri.010G099300.1.v3.0 annot-version=v3.0	Poptr_seq537		-	Y (0.999 | 1-41)	C	1	V5_BLAST_0.9SELF0.4OUT-REDO4-Cluster_154499	V5_UCLUSTfixed_0.90-Cluster_90244	-	-	-	-
pacid=26978815 transcript=Potri.010G099300.2 locus=Potri.010G099300 ID=Potri.010G099300.2.v3.0 annot-version=v3.0	Poptr_seq538		-	Y (0.999 | 1-41)	C	1	V5_BLAST_0.9SELF0.4OUT-REDO4-Cluster_154499	V5_UCLUSTfixed_0.90-Cluster_90244	-	-	-	-
pacid=26978816 transcript=Potri.010G099300.3 locus=Potri.010G099300 ID=Potri.010G099300.3.v3.0 annot-version=v3.0	Poptr_seq539		-	Y (0.999 | 1-41)	C	1	V5_BLAST_0.9SELF0.4OUT-REDO4-Cluster_121772	V5_UCLUSTfixed_0.90-Cluster_90244	-	-	-	-
pacid=26978817 transcript=Potri.010G111500.1 locus=Potri.010G111500 ID=Potri.010G111500.1.v3.0 annot-version=v3.0	Poptr_seq540		-	Y (0.96 | 1-79)	C	1	V5_BLAST_0.9SELF0.4OUT-REDO4-Cluster_168617	V5_UCLUSTfixed_0.90-Cluster_101530	-	-	-	-
pacid=26978832 transcript=Potri.010G006000.1 locus=Potri.010G006000 ID=Potri.010G006000.1.v3.0 annot-version=v3.0	Poptr_seq555		-	Y (1.0 | 1-51)	C	1	V5_BLAST_0.9SELF0.4OUT-REDO4-Cluster_170457	V5_UCLUSTfixed_0.90-Cluster_103073	-	-	-	-
pacid=26978846 transcript=Potri.010G187800.2 locus=Potri.010G187800 ID=Potri.010G187800.2.v3.0 annot-version=v3.0	Poptr_seq569	P:GO:0006629; P:GO:0055114; F:GO:0016717	F:GO:0003824;P:GO:0006629	Y (0.993 | 1-61)	C	1	V5_BLAST_0.9SELF0.4OUT-REDO4-Cluster_169805	V5_UCLUSTfixed_0.90-Cluster_102511	-	-	-	-
pacid=26978847 transcript=Potri.010G187800.1 locus=Potri.010G187800 ID=Potri.010G187800.1.v3.0 annot-version=v3.0	Poptr_seq570	P:GO:0006629; P:GO:0055114; F:GO:0016717	F:GO:0003824;P:GO:0006629	Y (0.993 | 1-61)	C	1	V5_BLAST_0.9SELF0.4OUT-REDO4-Cluster_169805	V5_UCLUSTfixed_0.90-Cluster_102511	-	-	-	-
pacid=26978860 transcript=Potri.010G172500.2 locus=Potri.010G172500 ID=Potri.010G172500.2.v3.0 annot-version=v3.0	Poptr_seq583	F:GO:0005524; F:GO:0003676; F:GO:0004386	F:GO:0000166;F:GO:0003676;F:GO:0016787	Y (0.948 | 1-25)	C	1	V5_BLAST_0.9SELF0.4OUT-REDO4-Cluster_167256	V5_UCLUSTfixed_0.90-Cluster_100438	-	-	-	-
pacid=26978862 transcript=Potri.010G239100.2 locus=Potri.010G239100 ID=Potri.010G239100.2.v3.0 annot-version=v3.0	Poptr_seq585	F:GO:0051536; F:GO:0009055	F:GO:0005488	Y (0.999 | 1-32)	C	1	V5_BLAST_0.9SELF0.4OUT-REDO4-Cluster_164004	V5_UCLUSTfixed_0.90-Cluster_97487	-	-	-	-
pacid=26978863 transcript=Potri.010G239100.1 locus=Potri.010G239100 ID=Potri.010G239100.1.v3.0 annot-version=v3.0	Poptr_seq586	F:GO:0051536; F:GO:0009055	F:GO:0005488	Y (0.999 | 1-32)	C	1	V5_BLAST_0.9SELF0.4OUT-REDO4-Cluster_164004	V5_UCLUSTfixed_0.90-Cluster_97487	-	-	-	-
pacid=26978870 transcript=Potri.010G247200.1 locus=Potri.010G247200 ID=Potri.010G247200.1.v3.0 annot-version=v3.0	Poptr_seq593	P:GO:0006355; F:GO:0003700; P:GO:0007275	F:GO:0003700;P:GO:0007275;P:GO:0009058;P:GO:0006139	Y (0.684 | 1-52)	C	1	V5_BLAST_0.9SELF0.4OUT-REDO4-Cluster_162793	V5_UCLUSTfixed_0.90-Cluster_96214	-	-	-	-
pacid=26978871 transcript=Potri.010G247200.2 locus=Potri.010G247200 ID=Potri.010G247200.2.v3.0 annot-version=v3.0	Poptr_seq594	P:GO:0006355; F:GO:0003700; P:GO:0007275	F:GO:0003700;P:GO:0007275;P:GO:0009058;P:GO:0006139	Y (0.684 | 1-52)	C	1	V5_BLAST_0.9SELF0.4OUT-REDO4-Cluster_162793	V5_UCLUSTfixed_0.90-Cluster_96214	-	-	-	-
pacid=26978882 transcript=Potri.010G162600.1 locus=Potri.010G162600 ID=Potri.010G162600.1.v3.0 annot-version=v3.0	Poptr_seq605	P:GO:0051301; P:GO:0032955	P:GO:0016043;P:GO:0007049	Y (0.998 | 1-32)	C	1	V5_BLAST_0.9SELF0.4OUT-REDO4-Cluster_165839	V5_UCLUSTfixed_0.90-Cluster_91440	-	-	-	-
pacid=26978887 transcript=Potri.010G013300.1 locus=Potri.010G013300 ID=Potri.010G013300.1.v3.0 annot-version=v3.0	Poptr_seq610	P:GO:0007076	P:GO:0016043;P:GO:0007049	Y (0.997 | 1-72)	C	1	V5_BLAST_0.9SELF0.4OUT-REDO4-Cluster_170924	V5_UCLUSTfixed_0.90-Cluster_93618	-	UniqueCluster_2002	-	X
pacid=26978899 transcript=Potri.010G178200.1 locus=Potri.010G178200 ID=Potri.010G178200.1.v3.0 annot-version=v3.0	Poptr_seq622	F:GO:0016597; P:GO:0008152	P:GO:0008152;F:GO:0005488	Y (0.998 | 1-21)	C	1	V5_BLAST_0.9SELF0.4OUT-REDO4-Cluster_121774	V5_UCLUSTfixed_0.90-Cluster_97361	-	-	-	-
pacid=26978900 transcript=Potri.010G178200.2 locus=Potri.010G178200 ID=Potri.010G178200.2.v3.0 annot-version=v3.0	Poptr_seq623	F:GO:0016597; P:GO:0008152	P:GO:0008152;F:GO:0005488	Y (0.998 | 1-21)	C	1	V5_BLAST_0.9SELF0.4OUT-REDO4-Cluster_121774	V5_UCLUSTfixed_0.90-Cluster_97361	-	-	-	-
pacid=26978909 transcript=Potri.010G186800.1 locus=Potri.010G186800 ID=Potri.010G186800.1.v3.0 annot-version=v3.0	Poptr_seq632		-	Y (1.0 | 1-51)	C	1	V5_BLAST_0.9SELF0.4OUT-REDO4-Cluster_162733	V5_UCLUSTfixed_0.90-Cluster_96157	-	-	-	-
pacid=26978914 transcript=Potri.010G034600.1 locus=Potri.010G034600 ID=Potri.010G034600.1.v3.0 annot-version=v3.0	Poptr_seq637		-	Y (0.996 | 1-39)	C	1	V5_BLAST_0.9SELF0.4OUT-REDO4-Cluster_167205	V5_UCLUSTfixed_0.90-Cluster_100391	-	-	-	-
pacid=26978915 transcript=Potri.010G034600.2 locus=Potri.010G034600 ID=Potri.010G034600.2.v3.0 annot-version=v3.0	Poptr_seq638		-	Y (0.996 | 1-39)	C	1	V5_BLAST_0.9SELF0.4OUT-REDO4-Cluster_167205	V5_UCLUSTfixed_0.90-Cluster_100391	-	-	-	-
pacid=26978963 transcript=Potri.010G023100.2 locus=Potri.010G023100 ID=Potri.010G023100.2.v3.0 annot-version=v3.0	Poptr_seq686		-	Y (0.938 | 1-42)	C	1	V5_BLAST_0.9SELF0.4OUT-REDO4-Cluster_170347	V5_UCLUSTfixed_0.90-Cluster_97397	-	-	-	-
pacid=26978964 transcript=Potri.010G023100.1 locus=Potri.010G023100 ID=Potri.010G023100.1.v3.0 annot-version=v3.0	Poptr_seq687		-	Y (0.938 | 1-42)	C	1	V5_BLAST_0.9SELF0.4OUT-REDO4-Cluster_170347	V5_UCLUSTfixed_0.90-Cluster_97397	-	-	-	-
pacid=26978965 transcript=Potri.010G023100.3 locus=Potri.010G023100 ID=Potri.010G023100.3.v3.0 annot-version=v3.0	Poptr_seq688		-	Y (0.938 | 1-42)	C	1	V5_BLAST_0.9SELF0.4OUT-REDO4-Cluster_170347	V5_UCLUSTfixed_0.90-Cluster_97397	-	-	-	-
pacid=26978974 transcript=Potri.010G255600.7 locus=Potri.010G255600 ID=Potri.010G255600.7.v3.0 annot-version=v3.0	Poptr_seq697		-	Y (0.994 | 1-82)	C	1	V5_BLAST_0.9SELF0.4OUT-REDO4-Cluster_170917	V5_UCLUSTfixed_0.90-Cluster_103426	-	-	-	-
pacid=26979012 transcript=Potri.010G150300.1 locus=Potri.010G150300 ID=Potri.010G150300.1.v3.0 annot-version=v3.0	Poptr_seq735	F:GO:0003676	F:GO:0003676	Y (0.999 | 1-34)	C	1	V5_BLAST_0.9SELF0.4OUT-REDO4-Cluster_163769	V5_UCLUSTfixed_0.90-Cluster_97228	-	-	-	-
pacid=26979013 transcript=Potri.010G150300.2 locus=Potri.010G150300 ID=Potri.010G150300.2.v3.0 annot-version=v3.0	Poptr_seq736	F:GO:0003676	F:GO:0003676	Y (0.999 | 1-34)	C	1	V5_BLAST_0.9SELF0.4OUT-REDO4-Cluster_163769	V5_UCLUSTfixed_0.90-Cluster_97228	-	-	-	-
pacid=26979065 transcript=Potri.010G119700.1 locus=Potri.010G119700 ID=Potri.010G119700.1.v3.0 annot-version=v3.0	Poptr_seq788		-	Y (0.999 | 1-61)	C	1	V5_BLAST_0.9SELF0.4OUT-REDO4-Cluster_169221	V5_UCLUSTfixed_0.90-Cluster_96573	-	-	-	-
pacid=26979066 transcript=Potri.010G119700.3 locus=Potri.010G119700 ID=Potri.010G119700.3.v3.0 annot-version=v3.0	Poptr_seq789		-	Y (0.999 | 1-61)	C	1	V5_BLAST_0.9SELF0.4OUT-REDO4-Cluster_169221	V5_UCLUSTfixed_0.90-Cluster_96573	-	-	-	-
pacid=26979068 transcript=Potri.010G119700.2 locus=Potri.010G119700 ID=Potri.010G119700.2.v3.0 annot-version=v3.0	Poptr_seq791		-	Y (0.999 | 1-61)	C	1	V5_BLAST_0.9SELF0.4OUT-REDO4-Cluster_169221	V5_UCLUSTfixed_0.90-Cluster_96573	-	-	-	-
pacid=26979070 transcript=Potri.010G052000.1 locus=Potri.010G052000 ID=Potri.010G052000.1.v3.0 annot-version=v3.0	Poptr_seq793	F:GO:0030145; C:GO:0016021; P:GO:0015979; C:GO:0009523	C:GO:0016020;P:GO:0015979;F:GO:0005488;C:GO:0009579	Y (0.955 | 1-40)	C	1	V5_BLAST_0.9SELF0.4OUT-REDO4-Cluster_162395	V5_UCLUSTfixed_0.90-Cluster_95809	-	-	-	-
pacid=26979078 transcript=Potri.010G030000.1 locus=Potri.010G030000 ID=Potri.010G030000.1.v3.0 annot-version=v3.0	Poptr_seq801	P:GO:0006412; C:GO:0005840; C:GO:0005622; F:GO:0003735	F:GO:0005198;C:GO:0005840;P:GO:0006412	Y (0.98 | 1-34)	C	1	V5_BLAST_0.9SELF0.4OUT-REDO4-Cluster_163803	V5_UCLUSTfixed_0.90-Cluster_97272	-	-	-	-
pacid=26979133 transcript=Potri.010G089400.1 locus=Potri.010G089400 ID=Potri.010G089400.1.v3.0 annot-version=v3.0	Poptr_seq856	P:GO:0015979; C:GO:0009538; C:GO:0009522	C:GO:0016020;P:GO:0015979;C:GO:0009579	Y (0.999 | 1-21)	C	1	V5_BLAST_0.9SELF0.4OUT-REDO4-Cluster_164027	V5_UCLUSTfixed_0.90-Cluster_97515	-	-	-	-
pacid=26979134 transcript=Potri.010G089400.2 locus=Potri.010G089400 ID=Potri.010G089400.2.v3.0 annot-version=v3.0	Poptr_seq857	P:GO:0015979; C:GO:0009538; C:GO:0009522	C:GO:0016020;P:GO:0015979;C:GO:0009579	Y (0.999 | 1-21)	C	1	V5_BLAST_0.9SELF0.4OUT-REDO4-Cluster_164027	V5_UCLUSTfixed_0.90-Cluster_97515	-	-	-	-
pacid=26979135 transcript=Potri.010G089400.3 locus=Potri.010G089400 ID=Potri.010G089400.3.v3.0 annot-version=v3.0	Poptr_seq858	P:GO:0015979; C:GO:0009538; C:GO:0009522	C:GO:0016020;P:GO:0015979;C:GO:0009579	Y (0.999 | 1-21)	C	1	V5_BLAST_0.9SELF0.4OUT-REDO4-Cluster_164027	V5_UCLUSTfixed_0.90-Cluster_87718	-	-	-	-
pacid=26979176 transcript=Potri.010G011600.1 locus=Potri.010G011600 ID=Potri.010G011600.1.v3.0 annot-version=v3.0	Poptr_seq899	P:GO:0006164; F:GO:0004643; F:GO:0003937	P:GO:0009058;P:GO:0044711;F:GO:0016740;P:GO:0006139;F:GO:0016787	Y (0.624 | 1-52)	C	1	V5_BLAST_0.9SELF0.4OUT-REDO4-Cluster_170347	V5_UCLUSTfixed_0.90-Cluster_71165	-	-	-	-
pacid=26979186 transcript=Potri.010G105300.1 locus=Potri.010G105300 ID=Potri.010G105300.1.v3.0 annot-version=v3.0	Poptr_seq909	P:GO:0055114; F:GO:0051287; F:GO:0016620; F:GO:0046983; P:GO:0008652; C:GO:0005737; F:GO:0003942	F:GO:0000166;F:GO:0005515;F:GO:0003824;C:GO:0005737;P:GO:0009058;P:GO:0044763;P:GO:0044711;P:GO:0009987	Y (0.999 | 1-31)	C	1	V5_BLAST_0.9SELF0.4OUT-REDO4-Cluster_162392	V5_UCLUSTfixed_0.90-Cluster_95806	-	-	-	-
pacid=26979199 transcript=Potri.010G131700.1 locus=Potri.010G131700 ID=Potri.010G131700.1.v3.0 annot-version=v3.0	Poptr_seq922	F:GO:0016787	F:GO:0016787	Y (0.995 | 1-58)	C	1	V5_BLAST_0.9SELF0.4OUT-REDO4-Cluster_121776	V5_UCLUSTfixed_0.90-Cluster_100314	-	UniqueCluster_3144	-	X
pacid=26979231 transcript=Potri.010G255200.1 locus=Potri.010G255200 ID=Potri.010G255200.1.v3.0 annot-version=v3.0	Poptr_seq954		-	Y (0.642 | 1-62)	C	1	V5_BLAST_0.9SELF0.4OUT-REDO4-Cluster_170845	V5_UCLUSTfixed_0.90-Cluster_103380	-	-	-	-
pacid=26979239 transcript=Potri.010G093300.1 locus=Potri.010G093300 ID=Potri.010G093300.1.v3.0 annot-version=v3.0	Poptr_seq962		-	Y (1.0 | 1-41)	C	1	V5_BLAST_0.9SELF0.4OUT-REDO4-Cluster_162423	V5_UCLUSTfixed_0.90-Cluster_95833	-	-	-	-
pacid=26979265 transcript=Potri.010G098500.1 locus=Potri.010G098500 ID=Potri.010G098500.1.v3.0 annot-version=v3.0	Poptr_seq988	F:GO:0005515	F:GO:0005515	Y (0.993 | 1-51)	C	1	V5_BLAST_0.9SELF0.4OUT-REDO4-Cluster_162448	V5_UCLUSTfixed_0.90-Cluster_95862	-	-	-	-
pacid=26979312 transcript=Potri.010G110400.1 locus=Potri.010G110400 ID=Potri.010G110400.1.v3.0 annot-version=v3.0	Poptr_seq1035	P:GO:0055114; F:GO:0016655	F:GO:0003824;P:GO:0008152;P:GO:0044710	Y (1.0 | 1-23)	C	1	V5_BLAST_0.9SELF0.4OUT-REDO4-Cluster_162388	V5_UCLUSTfixed_0.90-Cluster_95802	-	-	-	-
pacid=26979313 transcript=Potri.010G110400.2 locus=Potri.010G110400 ID=Potri.010G110400.2.v3.0 annot-version=v3.0	Poptr_seq1036	P:GO:0055114; F:GO:0016655	F:GO:0003824;P:GO:0008152;P:GO:0044710	Y (1.0 | 1-23)	C	1	V5_BLAST_0.9SELF0.4OUT-REDO4-Cluster_162388	V5_UCLUSTfixed_0.90-Cluster_95802	-	-	-	-
pacid=26979314 transcript=Potri.010G110400.3 locus=Potri.010G110400 ID=Potri.010G110400.3.v3.0 annot-version=v3.0	Poptr_seq1037	P:GO:0055114; F:GO:0016655	F:GO:0003824;P:GO:0008152;P:GO:0044710	Y (1.0 | 1-23)	C	1	V5_BLAST_0.9SELF0.4OUT-REDO4-Cluster_162388	V5_UCLUSTfixed_0.90-Cluster_95802	-	-	-	-
pacid=26979315 transcript=Potri.010G110400.4 locus=Potri.010G110400 ID=Potri.010G110400.4.v3.0 annot-version=v3.0	Poptr_seq1038	P:GO:0055114; F:GO:0016655	F:GO:0003824;P:GO:0008152;P:GO:0044710	Y (1.0 | 1-23)	C	1	V5_BLAST_0.9SELF0.4OUT-REDO4-Cluster_162388	V5_UCLUSTfixed_0.90-Cluster_95802	-	-	-	-
pacid=26979316 transcript=Potri.010G110400.5 locus=Potri.010G110400 ID=Potri.010G110400.5.v3.0 annot-version=v3.0	Poptr_seq1039	P:GO:0055114; F:GO:0016655	F:GO:0003824;P:GO:0008152;P:GO:0044710	Y (1.0 | 1-23)	C	1	V5_BLAST_0.9SELF0.4OUT-REDO4-Cluster_162388	V5_UCLUSTfixed_0.90-Cluster_95802	-	-	-	-
pacid=26979317 transcript=Potri.010G110400.6 locus=Potri.010G110400 ID=Potri.010G110400.6.v3.0 annot-version=v3.0	Poptr_seq1040		-	Y (1.0 | 1-23)	C	1	V5_BLAST_0.9SELF0.4OUT-REDO4-Cluster_162388	V5_UCLUSTfixed_0.90-Cluster_95802	-	-	-	-
pacid=26979318 transcript=Potri.010G110400.7 locus=Potri.010G110400 ID=Potri.010G110400.7.v3.0 annot-version=v3.0	Poptr_seq1041		-	Y (1.0 | 1-23)	C	1	V5_BLAST_0.9SELF0.4OUT-REDO4-Cluster_162388	V5_UCLUSTfixed_0.90-Cluster_95802	-	-	-	-
pacid=26979319 transcript=Potri.010G110400.8 locus=Potri.010G110400 ID=Potri.010G110400.8.v3.0 annot-version=v3.0	Poptr_seq1042	P:GO:0055114; F:GO:0016655	F:GO:0003824;P:GO:0008152;P:GO:0044710	Y (1.0 | 1-23)	C	1	V5_BLAST_0.9SELF0.4OUT-REDO4-Cluster_162388	V5_UCLUSTfixed_0.90-Cluster_95802	-	-	-	-
pacid=26979320 transcript=Potri.010G110400.9 locus=Potri.010G110400 ID=Potri.010G110400.9.v3.0 annot-version=v3.0	Poptr_seq1043		-	Y (1.0 | 1-23)	C	1	V5_BLAST_0.9SELF0.4OUT-REDO4-Cluster_121778	V5_UCLUSTfixed_0.90-Cluster_95802	-	-	-	-
pacid=26979332 transcript=Potri.010G155500.1 locus=Potri.010G155500 ID=Potri.010G155500.1.v3.0 annot-version=v3.0	Poptr_seq1055		-	Y (0.859 | 1-36)	C	1	V5_BLAST_0.9SELF0.4OUT-REDO4-Cluster_121779	V5_UCLUSTfixed_0.90-Cluster_70403	-	-	-	-
pacid=26979333 transcript=Potri.010G155500.2 locus=Potri.010G155500 ID=Potri.010G155500.2.v3.0 annot-version=v3.0	Poptr_seq1056		-	Y (0.859 | 1-36)	C	1	V5_BLAST_0.9SELF0.4OUT-REDO4-Cluster_121779	V5_UCLUSTfixed_0.90-Cluster_70403	-	-	-	-
pacid=26979380 transcript=Potri.010G190600.1 locus=Potri.010G190600 ID=Potri.010G190600.1.v3.0 annot-version=v3.0	Poptr_seq1103	F:GO:0016833; P:GO:0009058	F:GO:0003824;P:GO:0009058	Y (1.0 | 1-41)	C	1	V5_BLAST_0.9SELF0.4OUT-REDO4-Cluster_163946	V5_UCLUSTfixed_0.90-Cluster_97423	-	-	-	-
pacid=26979381 transcript=Potri.010G190600.2 locus=Potri.010G190600 ID=Potri.010G190600.2.v3.0 annot-version=v3.0	Poptr_seq1104	F:GO:0016833; P:GO:0009058	F:GO:0003824;P:GO:0009058	Y (1.0 | 1-41)	C	1	V5_BLAST_0.9SELF0.4OUT-REDO4-Cluster_163946	V5_UCLUSTfixed_0.90-Cluster_97423	-	-	-	-
pacid=26979382 transcript=Potri.010G190600.3 locus=Potri.010G190600 ID=Potri.010G190600.3.v3.0 annot-version=v3.0	Poptr_seq1105	F:GO:0016833; P:GO:0009058	F:GO:0003824;P:GO:0009058	Y (1.0 | 1-41)	C	1	V5_BLAST_0.9SELF0.4OUT-REDO4-Cluster_163946	V5_UCLUSTfixed_0.90-Cluster_97423	-	-	-	-
pacid=26979402 transcript=Potri.010G161600.1 locus=Potri.010G161600 ID=Potri.010G161600.1.v3.0 annot-version=v3.0	Poptr_seq1125	F:GO:0005515; F:GO:0003677	F:GO:0003677;F:GO:0005515	Y (0.982 | 1-71)	C	1	V5_BLAST_0.9SELF0.4OUT-REDO4-Cluster_169679	V5_UCLUSTfixed_0.90-Cluster_90043	-	-	-	-
pacid=26979403 transcript=Potri.010G161600.2 locus=Potri.010G161600 ID=Potri.010G161600.2.v3.0 annot-version=v3.0	Poptr_seq1126	F:GO:0005515; F:GO:0003677	F:GO:0003677;F:GO:0005515	Y (0.982 | 1-71)	C	1	V5_BLAST_0.9SELF0.4OUT-REDO4-Cluster_169679	V5_UCLUSTfixed_0.90-Cluster_90043	-	-	-	-
pacid=26979404 transcript=Potri.010G161600.3 locus=Potri.010G161600 ID=Potri.010G161600.3.v3.0 annot-version=v3.0	Poptr_seq1127	F:GO:0005515; F:GO:0003677	F:GO:0003677;F:GO:0005515	Y (0.982 | 1-71)	C	1	V5_BLAST_0.9SELF0.4OUT-REDO4-Cluster_169679	V5_UCLUSTfixed_0.90-Cluster_90043	-	-	-	-
pacid=26979406 transcript=Potri.010G237200.1 locus=Potri.010G237200 ID=Potri.010G237200.1.v3.0 annot-version=v3.0	Poptr_seq1129	F:GO:0003676	F:GO:0003676	Y (0.984 | 1-65)	C	1	V5_BLAST_0.9SELF0.4OUT-REDO4-Cluster_162786	V5_UCLUSTfixed_0.90-Cluster_100897	-	-	-	-
pacid=26979432 transcript=Potri.010G096600.1 locus=Potri.010G096600 ID=Potri.010G096600.1.v3.0 annot-version=v3.0	Poptr_seq1155	P:GO:0030163	P:GO:0019538;P:GO:0009056	Y (0.99 | 1-25)	C	1	V5_BLAST_0.9SELF0.4OUT-REDO4-Cluster_134458	V5_UCLUSTfixed_0.90-Cluster_76040	-	-	-	-
pacid=26979433 transcript=Potri.010G096600.2 locus=Potri.010G096600 ID=Potri.010G096600.2.v3.0 annot-version=v3.0	Poptr_seq1156		-	Y (0.99 | 1-25)	C	1	V5_BLAST_0.9SELF0.4OUT-REDO4-Cluster_130319	V5_UCLUSTfixed_0.90-Cluster_76040	-	-	-	-
pacid=26979434 transcript=Potri.010G096600.3 locus=Potri.010G096600 ID=Potri.010G096600.3.v3.0 annot-version=v3.0	Poptr_seq1157		-	Y (0.99 | 1-25)	C	1	V5_BLAST_0.9SELF0.4OUT-REDO4-Cluster_134458	V5_UCLUSTfixed_0.90-Cluster_76040	-	-	-	-
pacid=26979435 transcript=Potri.010G234900.1 locus=Potri.010G234900 ID=Potri.010G234900.1.v3.0 annot-version=v3.0	Poptr_seq1158		-	Y (0.998 | 1-51)	C	1	V5_BLAST_0.9SELF0.4OUT-REDO4-Cluster_121780	V5_UCLUSTfixed_0.90-Cluster_73236	-	-	-	-
pacid=26979451 transcript=Potri.010G166800.1 locus=Potri.010G166800 ID=Potri.010G166800.1.v3.0 annot-version=v3.0	Poptr_seq1174	C:GO:0019898; P:GO:0015979; C:GO:0009654; C:GO:0009523; F:GO:0005509	C:GO:0016020;P:GO:0015979;F:GO:0005488;C:GO:0009579	Y (0.999 | 1-61)	C	1	V5_BLAST_0.9SELF0.4OUT-REDO4-Cluster_162428	V5_UCLUSTfixed_0.90-Cluster_95842	-	-	-	-
pacid=26979469 transcript=Potri.010G067700.1 locus=Potri.010G067700 ID=Potri.010G067700.1.v3.0 annot-version=v3.0	Poptr_seq1192	F:GO:0008168; P:GO:0008152	P:GO:0008152;F:GO:0016740	Y (0.811 | 1-42)	C	1	V5_BLAST_0.9SELF0.4OUT-REDO4-Cluster_169600	V5_UCLUSTfixed_0.90-Cluster_102345	-	-	-	-
pacid=26979470 transcript=Potri.010G067700.2 locus=Potri.010G067700 ID=Potri.010G067700.2.v3.0 annot-version=v3.0	Poptr_seq1193	F:GO:0008168; P:GO:0008152	P:GO:0008152;F:GO:0016740	Y (0.811 | 1-42)	C	1	V5_BLAST_0.9SELF0.4OUT-REDO4-Cluster_169600	V5_UCLUSTfixed_0.90-Cluster_102345	-	-	-	-
pacid=26979497 transcript=Potri.010G011700.1 locus=Potri.010G011700 ID=Potri.010G011700.1.v3.0 annot-version=v3.0	Poptr_seq1220		-	Y (0.998 | 1-50)	C	1	V5_BLAST_0.9SELF0.4OUT-REDO4-Cluster_168626	V5_UCLUSTfixed_0.90-Cluster_93587	-	-	-	-
pacid=26979518 transcript=Potri.010G179400.1 locus=Potri.010G179400 ID=Potri.010G179400.1.v3.0 annot-version=v3.0	Poptr_seq1241	P:GO:0055114; F:GO:0045300; P:GO:0006631	F:GO:0003824;P:GO:0006629;P:GO:0044763;P:GO:0009987	Y (0.992 | 1-42)	C	1	V5_BLAST_0.9SELF0.4OUT-REDO4-Cluster_169679	V5_UCLUSTfixed_0.90-Cluster_100777	-	-	-	-
pacid=26979519 transcript=Potri.010G179400.2 locus=Potri.010G179400 ID=Potri.010G179400.2.v3.0 annot-version=v3.0	Poptr_seq1242	P:GO:0055114; F:GO:0045300; P:GO:0006631	F:GO:0003824;P:GO:0006629;P:GO:0044763;P:GO:0009987	Y (0.992 | 1-42)	C	1	V5_BLAST_0.9SELF0.4OUT-REDO4-Cluster_169679	V5_UCLUSTfixed_0.90-Cluster_100777	-	-	-	-
pacid=26979529 transcript=Potri.010G136800.1 locus=Potri.010G136800 ID=Potri.010G136800.1.v3.0 annot-version=v3.0	Poptr_seq1252	F:GO:0051082; P:GO:0006950; P:GO:0006457; F:GO:0005524	F:GO:0000166;F:GO:0005515;P:GO:0006950;P:GO:0009987	Y (1.0 | 1-51)	C	1	V5_BLAST_0.9SELF0.4OUT-REDO4-Cluster_169127	V5_UCLUSTfixed_0.90-Cluster_101937	-	-	-	-
pacid=26979530 transcript=Potri.010G136800.2 locus=Potri.010G136800 ID=Potri.010G136800.2.v3.0 annot-version=v3.0	Poptr_seq1253	F:GO:0051082; P:GO:0006950; P:GO:0006457; F:GO:0005524	F:GO:0000166;F:GO:0005515;P:GO:0006950;P:GO:0009987	Y (1.0 | 1-51)	C	1	V5_BLAST_0.9SELF0.4OUT-REDO4-Cluster_169127	V5_UCLUSTfixed_0.90-Cluster_101937	-	-	-	-
pacid=26979531 transcript=Potri.010G136800.3 locus=Potri.010G136800 ID=Potri.010G136800.3.v3.0 annot-version=v3.0	Poptr_seq1254	F:GO:0051082; P:GO:0006950; P:GO:0006457; F:GO:0005524	F:GO:0000166;F:GO:0005515;P:GO:0006950;P:GO:0009987	Y (1.0 | 1-51)	C	1	V5_BLAST_0.9SELF0.4OUT-REDO4-Cluster_121782	V5_UCLUSTfixed_0.90-Cluster_101937	-	-	-	-
pacid=26979536 transcript=Potri.010G171300.1 locus=Potri.010G171300 ID=Potri.010G171300.1.v3.0 annot-version=v3.0	Poptr_seq1259	P:GO:0006508; F:GO:0005524; F:GO:0004222	F:GO:0000166;P:GO:0019538;F:GO:0016787	Y (0.99 | 1-49)	C	1	V5_BLAST_0.9SELF0.4OUT-REDO4-Cluster_163460	V5_UCLUSTfixed_0.90-Cluster_96893	-	-	-	-
pacid=26979538 transcript=Potri.010G171300.3 locus=Potri.010G171300 ID=Potri.010G171300.3.v3.0 annot-version=v3.0	Poptr_seq1261	F:GO:0005524	F:GO:0000166	Y (0.99 | 1-49)	C	1	V5_BLAST_0.9SELF0.4OUT-REDO4-Cluster_121783	V5_UCLUSTfixed_0.90-Cluster_96893	-	-	-	-
pacid=26979539 transcript=Potri.010G171300.4 locus=Potri.010G171300 ID=Potri.010G171300.4.v3.0 annot-version=v3.0	Poptr_seq1262		-	Y (0.99 | 1-49)	C	1	V5_BLAST_0.9SELF0.4OUT-REDO4-Cluster_163460	V5_UCLUSTfixed_0.90-Cluster_96893	-	-	-	-
pacid=26979598 transcript=Potri.010G006200.1 locus=Potri.010G006200 ID=Potri.010G006200.1.v3.0 annot-version=v3.0	Poptr_seq1321	F:GO:0003824; P:GO:0006470; F:GO:0004722	P:GO:0006464;F:GO:0016787	Y (0.983 | 1-26)	C	1	V5_BLAST_0.9SELF0.4OUT-REDO4-Cluster_170457	V5_UCLUSTfixed_0.90-Cluster_103073	-	-	-	-
pacid=26979617 transcript=Potri.010G044100.1 locus=Potri.010G044100 ID=Potri.010G044100.1.v3.0 annot-version=v3.0	Poptr_seq1340	P:GO:0016310; F:GO:0016301; F:GO:0005524	F:GO:0000166;F:GO:0016301	Y (0.988 | 1-54)	C	1	V5_BLAST_0.9SELF0.4OUT-REDO4-Cluster_162400	V5_UCLUSTfixed_0.90-Cluster_95813	-	-	-	-
pacid=26979618 transcript=Potri.010G044100.2 locus=Potri.010G044100 ID=Potri.010G044100.2.v3.0 annot-version=v3.0	Poptr_seq1341	P:GO:0016310; F:GO:0016301; F:GO:0005524	F:GO:0000166;F:GO:0016301	Y (0.988 | 1-54)	C	1	V5_BLAST_0.9SELF0.4OUT-REDO4-Cluster_162400	V5_UCLUSTfixed_0.90-Cluster_95813	-	-	-	-
pacid=26979619 transcript=Potri.010G044100.3 locus=Potri.010G044100 ID=Potri.010G044100.3.v3.0 annot-version=v3.0	Poptr_seq1342	P:GO:0016310; F:GO:0016301; F:GO:0005524	F:GO:0000166;F:GO:0016301	Y (0.988 | 1-54)	C	1	V5_BLAST_0.9SELF0.4OUT-REDO4-Cluster_162400	V5_UCLUSTfixed_0.90-Cluster_95813	-	-	-	-
pacid=26979620 transcript=Potri.010G044100.4 locus=Potri.010G044100 ID=Potri.010G044100.4.v3.0 annot-version=v3.0	Poptr_seq1343		-	Y (0.988 | 1-54)	C	1	V5_BLAST_0.9SELF0.4OUT-REDO4-Cluster_53634	V5_UCLUSTfixed_0.90-Cluster_95813	-	-	-	-
pacid=26979648 transcript=Potri.010G153900.1 locus=Potri.010G153900 ID=Potri.010G153900.1.v3.0 annot-version=v3.0	Poptr_seq1371		-	Y (0.998 | 1-61)	C	1	V5_BLAST_0.9SELF0.4OUT-REDO4-Cluster_121785	V5_UCLUSTfixed_0.90-Cluster_97246	-	-	-	-
pacid=26979649 transcript=Potri.010G153900.2 locus=Potri.010G153900 ID=Potri.010G153900.2.v3.0 annot-version=v3.0	Poptr_seq1372		-	Y (0.998 | 1-61)	C	1	V5_BLAST_0.9SELF0.4OUT-REDO4-Cluster_163786	V5_UCLUSTfixed_0.90-Cluster_97246	-	-	-	-
pacid=26979650 transcript=Potri.010G153900.3 locus=Potri.010G153900 ID=Potri.010G153900.3.v3.0 annot-version=v3.0	Poptr_seq1373		-	Y (0.998 | 1-61)	C	1	V5_BLAST_0.9SELF0.4OUT-REDO4-Cluster_163786	V5_UCLUSTfixed_0.90-Cluster_97246	-	-	-	-
pacid=26979691 transcript=Potri.010G140800.1 locus=Potri.010G140800 ID=Potri.010G140800.1.v3.0 annot-version=v3.0	Poptr_seq1414		-	Y (0.956 | 1-31)	C	1	V5_BLAST_0.9SELF0.4OUT-REDO4-Cluster_161067	V5_UCLUSTfixed_0.90-Cluster_35463	-	-	-	-
pacid=26979694 transcript=Potri.010G193300.1 locus=Potri.010G193300 ID=Potri.010G193300.1.v3.0 annot-version=v3.0	Poptr_seq1417	F:GO:0042578; F:GO:0042132; P:GO:0005975	P:GO:0005975;F:GO:0016787	Y (0.975 | 1-71)	C	1	V5_BLAST_0.9SELF0.4OUT-REDO4-Cluster_162764	V5_UCLUSTfixed_0.90-Cluster_96189	-	-	-	-
pacid=26979723 transcript=Potri.010G185800.1 locus=Potri.010G185800 ID=Potri.010G185800.1.v3.0 annot-version=v3.0	Poptr_seq1445	F:GO:0070569; P:GO:0008152	P:GO:0008152;F:GO:0016740	Y (0.995 | 1-71)	C	1	V5_BLAST_0.9SELF0.4OUT-REDO4-Cluster_162735	V5_UCLUSTfixed_0.90-Cluster_96159	-	-	-	-
pacid=26979753 transcript=Potri.010G083400.3 locus=Potri.010G083400 ID=Potri.010G083400.3.v3.0 annot-version=v3.0	Poptr_seq1475		-	Y (0.99 | 1-66)	C	1	V5_BLAST_0.9SELF0.4OUT-REDO4-Cluster_169344	V5_UCLUSTfixed_0.90-Cluster_97291	-	-	-	-
pacid=26979755 transcript=Potri.010G038500.1 locus=Potri.010G038500 ID=Potri.010G038500.1.v3.0 annot-version=v3.0	Poptr_seq1477	F:GO:0005524; F:GO:0003676	F:GO:0000166;F:GO:0003676	Y (0.988 | 1-62)	C	1	V5_BLAST_0.9SELF0.4OUT-REDO4-Cluster_169795	V5_UCLUSTfixed_0.90-Cluster_98095	-	-	-	-
pacid=26979786 transcript=Potri.010G053400.2 locus=Potri.010G053400 ID=Potri.010G053400.2.v3.0 annot-version=v3.0	Poptr_seq1508		-	Y (0.97 | 1-28)	C	1	V5_BLAST_0.9SELF0.4OUT-REDO4-Cluster_166809	V5_UCLUSTfixed_0.90-Cluster_95866	-	-	-	-
pacid=26979787 transcript=Potri.010G053400.1 locus=Potri.010G053400 ID=Potri.010G053400.1.v3.0 annot-version=v3.0	Poptr_seq1509		-	Y (0.97 | 1-28)	C	1	V5_BLAST_0.9SELF0.4OUT-REDO4-Cluster_166809	V5_UCLUSTfixed_0.90-Cluster_95866	-	-	-	-
pacid=26979824 transcript=Potri.010G255500.1 locus=Potri.010G255500 ID=Potri.010G255500.1.v3.0 annot-version=v3.0	Poptr_seq1546	P:GO:0015979; F:GO:0051539; F:GO:0016992; P:GO:0009107	P:GO:0006629;P:GO:0015979;P:GO:0009058;F:GO:0005488;F:GO:0016740;P:GO:0044711	Y (0.99 | 1-43)	C	1	V5_BLAST_0.9SELF0.4OUT-REDO4-Cluster_162548	V5_UCLUSTfixed_0.90-Cluster_70595	-	-	-	-
pacid=26979826 transcript=Potri.010G215900.1 locus=Potri.010G215900 ID=Potri.010G215900.1.v3.0 annot-version=v3.0	Poptr_seq1548	P:GO:0042254; C:GO:0005622	P:GO:0008150;C:GO:0005622	Y (0.999 | 1-30)	C	1	V5_BLAST_0.9SELF0.4OUT-REDO4-Cluster_162747	V5_UCLUSTfixed_0.90-Cluster_97570	-	-	-	-
pacid=26979867 transcript=Potri.010G098400.1 locus=Potri.010G098400 ID=Potri.010G098400.1.v3.0 annot-version=v3.0	Poptr_seq1589		-	Y (0.952 | 1-51)	C	1	V5_BLAST_0.9SELF0.4OUT-REDO4-Cluster_164644	V5_UCLUSTfixed_0.90-Cluster_100427	UniqueCluster_354	-	-	X
pacid=26979905 transcript=Potri.010G130700.1 locus=Potri.010G130700 ID=Potri.010G130700.1.v3.0 annot-version=v3.0	Poptr_seq1627	F:GO:0016887; F:GO:0005524	F:GO:0000166;F:GO:0016787	Y (0.999 | 1-41)	C	1	V5_BLAST_0.9SELF0.4OUT-REDO4-Cluster_170734	V5_UCLUSTfixed_0.90-Cluster_98566	-	-	-	-
pacid=26979915 transcript=Potri.010G083700.1 locus=Potri.010G083700 ID=Potri.010G083700.1.v3.0 annot-version=v3.0	Poptr_seq1637		-	Y (0.999 | 1-41)	C	1	V5_BLAST_0.9SELF0.4OUT-REDO4-Cluster_163815	V5_UCLUSTfixed_0.90-Cluster_97290	-	-	-	-
pacid=26979926 transcript=Potri.010G215300.2 locus=Potri.010G215300 ID=Potri.010G215300.2.v3.0 annot-version=v3.0	Poptr_seq1648	F:GO:0019205; P:GO:0006139; F:GO:0005524	F:GO:0000166;F:GO:0016301;P:GO:0006139	Y (0.994 | 1-31)	C	1	V5_BLAST_0.9SELF0.4OUT-REDO4-Cluster_121786	V5_UCLUSTfixed_0.90-Cluster_96170	-	-	-	-
pacid=26979927 transcript=Potri.010G215300.1 locus=Potri.010G215300 ID=Potri.010G215300.1.v3.0 annot-version=v3.0	Poptr_seq1649	F:GO:0019205; P:GO:0006139; F:GO:0005524	F:GO:0000166;F:GO:0016301;P:GO:0006139	Y (0.994 | 1-31)	C	1	V5_BLAST_0.9SELF0.4OUT-REDO4-Cluster_168409	V5_UCLUSTfixed_0.90-Cluster_96170	-	-	-	-
pacid=26979928 transcript=Potri.010G215300.3 locus=Potri.010G215300 ID=Potri.010G215300.3.v3.0 annot-version=v3.0	Poptr_seq1650	F:GO:0019205; P:GO:0006139; F:GO:0005524	F:GO:0000166;F:GO:0016301;P:GO:0006139	Y (0.994 | 1-31)	C	1	V5_BLAST_0.9SELF0.4OUT-REDO4-Cluster_168409	V5_UCLUSTfixed_0.90-Cluster_96170	-	-	-	-
pacid=26979940 transcript=Potri.010G247000.1 locus=Potri.010G247000 ID=Potri.010G247000.1.v3.0 annot-version=v3.0	Poptr_seq1662	P:GO:0006265; C:GO:0005694; F:GO:0005524; F:GO:0003916; F:GO:0003677; F:GO:0003918	F:GO:0000166;F:GO:0003677;P:GO:0016043;P:GO:0006259;C:GO:0005622;F:GO:0016787	Y (0.971 | 1-43)	C	1	V5_BLAST_0.9SELF0.4OUT-REDO4-Cluster_168159	V5_UCLUSTfixed_0.90-Cluster_98469	-	-	-	-
pacid=26979941 transcript=Potri.010G247000.2 locus=Potri.010G247000 ID=Potri.010G247000.2.v3.0 annot-version=v3.0	Poptr_seq1663	P:GO:0006265; C:GO:0005694; F:GO:0005524; F:GO:0003916; F:GO:0003677; F:GO:0003918	F:GO:0000166;F:GO:0003677;P:GO:0016043;P:GO:0006259;C:GO:0005622;F:GO:0016787	Y (0.971 | 1-43)	C	1	V5_BLAST_0.9SELF0.4OUT-REDO4-Cluster_168159	V5_UCLUSTfixed_0.90-Cluster_98469	-	-	-	-
pacid=26979942 transcript=Potri.010G247000.3 locus=Potri.010G247000 ID=Potri.010G247000.3.v3.0 annot-version=v3.0	Poptr_seq1664	P:GO:0006265; C:GO:0005694; F:GO:0005524; F:GO:0003916; F:GO:0003677; F:GO:0003918	F:GO:0000166;F:GO:0003677;P:GO:0016043;P:GO:0006259;C:GO:0005622;F:GO:0016787	Y (0.971 | 1-43)	C	1	V5_BLAST_0.9SELF0.4OUT-REDO4-Cluster_168159	V5_UCLUSTfixed_0.90-Cluster_98469	-	-	-	-
pacid=26979944 transcript=Potri.010G065900.1 locus=Potri.010G065900 ID=Potri.010G065900.1.v3.0 annot-version=v3.0	Poptr_seq1666		-	Y (0.881 | 1-25)	C	1	V5_BLAST_0.9SELF0.4OUT-REDO4-Cluster_167541	V5_UCLUSTfixed_0.90-Cluster_97308	-	UniqueCluster_1133	-	X
pacid=26979960 transcript=Potri.010G094900.2 locus=Potri.010G094900 ID=Potri.010G094900.2.v3.0 annot-version=v3.0	Poptr_seq1682		-	Y (0.988 | 1-78)	C	1	V5_BLAST_0.9SELF0.4OUT-REDO4-Cluster_162411	V5_UCLUSTfixed_0.90-Cluster_95821	-	-	-	-
pacid=26979961 transcript=Potri.010G094900.1 locus=Potri.010G094900 ID=Potri.010G094900.1.v3.0 annot-version=v3.0	Poptr_seq1683		-	Y (0.988 | 1-78)	C	1	V5_BLAST_0.9SELF0.4OUT-REDO4-Cluster_162411	V5_UCLUSTfixed_0.90-Cluster_95821	-	-	-	-
pacid=26980013 transcript=Potri.010G164400.1 locus=Potri.010G164400 ID=Potri.010G164400.1.v3.0 annot-version=v3.0	Poptr_seq1735		-	Y (0.999 | 1-41)	C	1	V5_BLAST_0.9SELF0.4OUT-REDO4-Cluster_162431	V5_UCLUSTfixed_0.90-Cluster_95844	-	-	-	-
pacid=26980014 transcript=Potri.010G164400.2 locus=Potri.010G164400 ID=Potri.010G164400.2.v3.0 annot-version=v3.0	Poptr_seq1736		-	Y (0.999 | 1-41)	C	1	V5_BLAST_0.9SELF0.4OUT-REDO4-Cluster_162431	V5_UCLUSTfixed_0.90-Cluster_95844	-	-	-	-
pacid=26980015 transcript=Potri.010G164400.3 locus=Potri.010G164400 ID=Potri.010G164400.3.v3.0 annot-version=v3.0	Poptr_seq1737		-	Y (0.999 | 1-41)	C	1	V5_BLAST_0.9SELF0.4OUT-REDO4-Cluster_162431	V5_UCLUSTfixed_0.90-Cluster_95844	-	-	-	-
pacid=26980030 transcript=Potri.010G173400.1 locus=Potri.010G173400 ID=Potri.010G173400.1.v3.0 annot-version=v3.0	Poptr_seq1752		-	Y (0.98 | 1-33)	C	1	V5_BLAST_0.9SELF0.4OUT-REDO4-Cluster_162640	V5_UCLUSTfixed_0.90-Cluster_96064	-	-	-	-
pacid=26980071 transcript=Potri.010G249600.1 locus=Potri.010G249600 ID=Potri.010G249600.1.v3.0 annot-version=v3.0	Poptr_seq1792	F:GO:0016597; P:GO:0008152; P:GO:0055114; F:GO:0051287; F:GO:0016616	F:GO:0000166;F:GO:0003824;P:GO:0008152;P:GO:0044710	Y (0.996 | 1-64)	C	1	V5_BLAST_0.9SELF0.4OUT-REDO4-Cluster_164410	V5_UCLUSTfixed_0.90-Cluster_97894	-	-	-	-
pacid=26980072 transcript=Potri.010G249600.3 locus=Potri.010G249600 ID=Potri.010G249600.3.v3.0 annot-version=v3.0	Poptr_seq1793	P:GO:0055114; F:GO:0051287; F:GO:0016616; P:GO:0008152	F:GO:0000166;F:GO:0003824;P:GO:0008152;P:GO:0044710	Y (0.996 | 1-64)	C	1	V5_BLAST_0.9SELF0.4OUT-REDO4-Cluster_164410	V5_UCLUSTfixed_0.90-Cluster_97894	-	-	-	-
pacid=26980073 transcript=Potri.010G249600.2 locus=Potri.010G249600 ID=Potri.010G249600.2.v3.0 annot-version=v3.0	Poptr_seq1794	P:GO:0055114; F:GO:0051287; F:GO:0016616; P:GO:0008152	F:GO:0000166;F:GO:0003824;P:GO:0008152;P:GO:0044710	Y (0.996 | 1-64)	C	1	V5_BLAST_0.9SELF0.4OUT-REDO4-Cluster_164410	V5_UCLUSTfixed_0.90-Cluster_97894	-	-	-	-
pacid=26980099 transcript=Potri.010G058400.1 locus=Potri.010G058400 ID=Potri.010G058400.1.v3.0 annot-version=v3.0	Poptr_seq1820		-	Y (0.71 | 1-36)	C	1	V5_BLAST_0.9SELF0.4OUT-REDO4-Cluster_121787	V5_UCLUSTfixed_0.90-Cluster_35464	-	-	-	-
pacid=26980101 transcript=Potri.010G065600.1 locus=Potri.010G065600 ID=Potri.010G065600.1.v3.0 annot-version=v3.0	Poptr_seq1822	F:GO:0003676	F:GO:0003676	Y (0.997 | 1-41)	C	1	V5_BLAST_0.9SELF0.4OUT-REDO4-Cluster_121788	V5_UCLUSTfixed_0.90-Cluster_97309	-	-	-	-
pacid=26980102 transcript=Potri.010G065600.2 locus=Potri.010G065600 ID=Potri.010G065600.2.v3.0 annot-version=v3.0	Poptr_seq1823	F:GO:0003676	F:GO:0003676	Y (0.997 | 1-41)	C	1	V5_BLAST_0.9SELF0.4OUT-REDO4-Cluster_163835	V5_UCLUSTfixed_0.90-Cluster_97309	-	-	-	-
pacid=26980160 transcript=Potri.010G212400.1 locus=Potri.010G212400 ID=Potri.010G212400.1.v3.0 annot-version=v3.0	Poptr_seq1881	P:GO:0006887; C:GO:0000145	C:GO:0005737;P:GO:0044763;P:GO:0044765;P:GO:0006810;P:GO:0009987	Y (0.921 | 1-25)	C	1	V5_BLAST_0.9SELF0.4OUT-REDO4-Cluster_170811	V5_UCLUSTfixed_0.90-Cluster_73256	-	-	-	-
pacid=26980161 transcript=Potri.010G212400.3 locus=Potri.010G212400 ID=Potri.010G212400.3.v3.0 annot-version=v3.0	Poptr_seq1882	P:GO:0006887; C:GO:0000145	C:GO:0005737;P:GO:0044763;P:GO:0044765;P:GO:0006810;P:GO:0009987	Y (0.921 | 1-25)	C	1	V5_BLAST_0.9SELF0.4OUT-REDO4-Cluster_170811	V5_UCLUSTfixed_0.90-Cluster_73256	-	-	-	-
pacid=26980174 transcript=Potri.010G176100.4 locus=Potri.010G176100 ID=Potri.010G176100.4.v3.0 annot-version=v3.0	Poptr_seq1895		-	Y (0.993 | 1-41)	C	1	V5_BLAST_0.9SELF0.4OUT-REDO4-Cluster_169126	V5_UCLUSTfixed_0.90-Cluster_78352	-	-	-	-
pacid=26980182 transcript=Potri.010G252300.1 locus=Potri.010G252300 ID=Potri.010G252300.1.v3.0 annot-version=v3.0	Poptr_seq1903		-	Y (0.978 | 1-52)	C	1	V5_BLAST_0.9SELF0.4OUT-REDO4-Cluster_170624	V5_UCLUSTfixed_0.90-Cluster_103200	-	-	-	-
pacid=26980183 transcript=Potri.010G252300.2 locus=Potri.010G252300 ID=Potri.010G252300.2.v3.0 annot-version=v3.0	Poptr_seq1904		-	Y (0.978 | 1-52)	C	1	V5_BLAST_0.9SELF0.4OUT-REDO4-Cluster_121789	V5_UCLUSTfixed_0.90-Cluster_103200	-	-	-	-
pacid=26980221 transcript=Potri.010G050900.1 locus=Potri.010G050900 ID=Potri.010G050900.1.v3.0 annot-version=v3.0	Poptr_seq1941	F:GO:0005515	F:GO:0005515	Y (0.838 | 1-33)	C	1	V5_BLAST_0.9SELF0.4OUT-REDO4-Cluster_163178	V5_UCLUSTfixed_0.90-Cluster_96617	-	-	-	-
pacid=26980222 transcript=Potri.010G062300.1 locus=Potri.010G062300 ID=Potri.010G062300.1.v3.0 annot-version=v3.0	Poptr_seq1942		-	Y (0.985 | 1-36)	C	1	V5_BLAST_0.9SELF0.4OUT-REDO4-Cluster_163840	V5_UCLUSTfixed_0.90-Cluster_97311	-	-	-	-
pacid=26980227 transcript=Potri.010G185100.1 locus=Potri.010G185100 ID=Potri.010G185100.1.v3.0 annot-version=v3.0	Poptr_seq1947		-	Y (0.999 | 1-41)	C	1	V5_BLAST_0.9SELF0.4OUT-REDO4-Cluster_155529	V5_UCLUSTfixed_0.90-Cluster_79904	-	UniqueCluster_2976	-	X
pacid=26980238 transcript=Potri.010G169900.1 locus=Potri.010G169900 ID=Potri.010G169900.1.v3.0 annot-version=v3.0	Poptr_seq1958		-	Y (0.86 | 1-41)	C	1	V5_BLAST_0.9SELF0.4OUT-REDO4-Cluster_150318	V5_UCLUSTfixed_0.90-Cluster_85340	-	-	-	-
pacid=26980239 transcript=Potri.010G169900.2 locus=Potri.010G169900 ID=Potri.010G169900.2.v3.0 annot-version=v3.0	Poptr_seq1959		-	Y (0.86 | 1-41)	C	1	V5_BLAST_0.9SELF0.4OUT-REDO4-Cluster_150318	V5_UCLUSTfixed_0.90-Cluster_85340	-	-	-	-
pacid=26980240 transcript=Potri.010G169900.3 locus=Potri.010G169900 ID=Potri.010G169900.3.v3.0 annot-version=v3.0	Poptr_seq1960		-	Y (0.86 | 1-41)	C	1	V5_BLAST_0.9SELF0.4OUT-REDO4-Cluster_121790	V5_UCLUSTfixed_0.90-Cluster_85340	-	-	-	-
pacid=26980243 transcript=Potri.010G081200.1 locus=Potri.010G081200 ID=Potri.010G081200.1.v3.0 annot-version=v3.0	Poptr_seq1963	F:GO:0004781	F:GO:0016740	Y (0.951 | 1-38)	C	1	V5_BLAST_0.9SELF0.4OUT-REDO4-Cluster_164347	V5_UCLUSTfixed_0.90-Cluster_97294	-	-	-	-
pacid=26980244 transcript=Potri.010G081200.2 locus=Potri.010G081200 ID=Potri.010G081200.2.v3.0 annot-version=v3.0	Poptr_seq1964	F:GO:0004781	F:GO:0016740	Y (0.951 | 1-38)	C	1	V5_BLAST_0.9SELF0.4OUT-REDO4-Cluster_164347	V5_UCLUSTfixed_0.90-Cluster_97294	-	-	-	-
pacid=26980245 transcript=Potri.010G081200.3 locus=Potri.010G081200 ID=Potri.010G081200.3.v3.0 annot-version=v3.0	Poptr_seq1965	F:GO:0004781	F:GO:0016740	Y (0.951 | 1-38)	C	1	V5_BLAST_0.9SELF0.4OUT-REDO4-Cluster_164347	V5_UCLUSTfixed_0.90-Cluster_97294	-	-	-	-
pacid=26980279 transcript=Potri.010G132500.1 locus=Potri.010G132500 ID=Potri.010G132500.1.v3.0 annot-version=v3.0	Poptr_seq1999		-	Y (0.637 | 1-72)	C	1	V5_BLAST_0.9SELF0.4OUT-REDO4-Cluster_121791	V5_UCLUSTfixed_0.90-Cluster_71474	-	-	-	-
pacid=26980312 transcript=Potri.010G051900.3 locus=Potri.010G051900 ID=Potri.010G051900.3.v3.0 annot-version=v3.0	Poptr_seq2032	P:GO:0051205; C:GO:0016021	C:GO:0016020;P:GO:0016043	Y (0.999 | 1-52)	C	1	V5_BLAST_0.9SELF0.4OUT-REDO4-Cluster_169046	V5_UCLUSTfixed_0.90-Cluster_98074	-	-	-	-
pacid=26980313 transcript=Potri.010G051900.2 locus=Potri.010G051900 ID=Potri.010G051900.2.v3.0 annot-version=v3.0	Poptr_seq2033	P:GO:0051205; C:GO:0016021	C:GO:0016020;P:GO:0016043	Y (0.999 | 1-52)	C	1	V5_BLAST_0.9SELF0.4OUT-REDO4-Cluster_169046	V5_UCLUSTfixed_0.90-Cluster_98074	-	-	-	-
pacid=26980347 transcript=Potri.010G229300.1 locus=Potri.010G229300 ID=Potri.010G229300.1.v3.0 annot-version=v3.0	Poptr_seq2067	P:GO:0005975; F:GO:0004553; F:GO:0003824	P:GO:0005975;F:GO:0016787	Y (0.985 | 1-41)	C	1	V5_BLAST_0.9SELF0.4OUT-REDO4-Cluster_162777	V5_UCLUSTfixed_0.90-Cluster_96201	-	-	-	-
pacid=26980348 transcript=Potri.010G229300.3 locus=Potri.010G229300 ID=Potri.010G229300.3.v3.0 annot-version=v3.0	Poptr_seq2068	P:GO:0005975; F:GO:0004553; F:GO:0003824	P:GO:0005975;F:GO:0016787	Y (0.985 | 1-41)	C	1	V5_BLAST_0.9SELF0.4OUT-REDO4-Cluster_162777	V5_UCLUSTfixed_0.90-Cluster_96201	-	-	-	-
pacid=26980349 transcript=Potri.010G229300.2 locus=Potri.010G229300 ID=Potri.010G229300.2.v3.0 annot-version=v3.0	Poptr_seq2069	P:GO:0005975; F:GO:0004553; F:GO:0003824	P:GO:0005975;F:GO:0016787	Y (0.985 | 1-41)	C	1	V5_BLAST_0.9SELF0.4OUT-REDO4-Cluster_121793	V5_UCLUSTfixed_0.90-Cluster_96201	-	-	-	-
pacid=26980353 transcript=Potri.010G127300.1 locus=Potri.010G127300 ID=Potri.010G127300.1.v3.0 annot-version=v3.0	Poptr_seq2073	P:GO:0006412; C:GO:0005840; F:GO:0003735	F:GO:0005198;C:GO:0005840;P:GO:0006412	Y (0.999 | 1-61)	C	1	V5_BLAST_0.9SELF0.4OUT-REDO4-Cluster_167142	V5_UCLUSTfixed_0.90-Cluster_96329	-	-	-	-
pacid=26980354 transcript=Potri.010G009000.1 locus=Potri.010G009000 ID=Potri.010G009000.1.v3.0 annot-version=v3.0	Poptr_seq2074		-	Y (1.0 | 1-51)	C	1	V5_BLAST_0.9SELF0.4OUT-REDO4-Cluster_170457	V5_UCLUSTfixed_0.90-Cluster_103073	-	-	-	-
pacid=26980355 transcript=Potri.010G009000.3 locus=Potri.010G009000 ID=Potri.010G009000.3.v3.0 annot-version=v3.0	Poptr_seq2075		-	Y (1.0 | 1-51)	C	1	V5_BLAST_0.9SELF0.4OUT-REDO4-Cluster_170457	V5_UCLUSTfixed_0.90-Cluster_103073	-	-	-	-
pacid=26980356 transcript=Potri.010G009000.2 locus=Potri.010G009000 ID=Potri.010G009000.2.v3.0 annot-version=v3.0	Poptr_seq2076		-	Y (1.0 | 1-51)	C	1	V5_BLAST_0.9SELF0.4OUT-REDO4-Cluster_170457	V5_UCLUSTfixed_0.90-Cluster_103073	-	-	-	-
pacid=26980406 transcript=Potri.010G007200.2 locus=Potri.010G007200 ID=Potri.010G007200.2.v3.0 annot-version=v3.0	Poptr_seq2122		-	Y (0.979 | 1-21)	C	1	V5_BLAST_0.9SELF0.4OUT-REDO4-Cluster_121794	V5_UCLUSTfixed_0.90-Cluster_99501	-	-	-	-
pacid=26980421 transcript=Potri.010G246200.1 locus=Potri.010G246200 ID=Potri.010G246200.1.v3.0 annot-version=v3.0	Poptr_seq2137	F:GO:0046872; F:GO:0000166; C:GO:0016021; P:GO:0015914; F:GO:0005524; F:GO:0004012; F:GO:0000287	F:GO:0000166;C:GO:0016020;P:GO:0044765;P:GO:0006810;F:GO:0005215;F:GO:0016787	Y (0.917 | 1-88)	C	1	V5_BLAST_0.9SELF0.4OUT-REDO4-Cluster_160667	V5_UCLUSTfixed_0.90-Cluster_94679	-	-	-	-
pacid=26980424 transcript=Potri.010G114700.1 locus=Potri.010G114700 ID=Potri.010G114700.1.v3.0 annot-version=v3.0	Poptr_seq2140		-	Y (0.988 | 1-47)	C	1	V5_BLAST_0.9SELF0.4OUT-REDO4-Cluster_167158	V5_UCLUSTfixed_0.90-Cluster_100337	-	-	-	-
pacid=26980425 transcript=Potri.010G114700.2 locus=Potri.010G114700 ID=Potri.010G114700.2.v3.0 annot-version=v3.0	Poptr_seq2141		-	Y (0.988 | 1-47)	C	1	V5_BLAST_0.9SELF0.4OUT-REDO4-Cluster_167158	V5_UCLUSTfixed_0.90-Cluster_100337	-	-	-	-
pacid=26980432 transcript=Potri.010G172400.1 locus=Potri.010G172400 ID=Potri.010G172400.1.v3.0 annot-version=v3.0	Poptr_seq2148	P:GO:0055114; F:GO:0016620	F:GO:0003824;P:GO:0008152;P:GO:0044710	Y (0.998 | 1-69)	C	1	V5_BLAST_0.9SELF0.4OUT-REDO4-Cluster_165166	V5_UCLUSTfixed_0.90-Cluster_102972	-	-	-	-
pacid=26980439 transcript=Potri.010G169700.1 locus=Potri.010G169700 ID=Potri.010G169700.1.v3.0 annot-version=v3.0	Poptr_seq2155		-	Y (0.828 | 1-81)	C	1	V5_BLAST_0.9SELF0.4OUT-REDO4-Cluster_162443	V5_UCLUSTfixed_0.90-Cluster_95854	-	-	-	-
pacid=26980490 transcript=Potri.010G045000.1 locus=Potri.010G045000 ID=Potri.010G045000.1.v3.0 annot-version=v3.0	Poptr_seq2206	P:GO:0009116	P:GO:0006139	Y (0.987 | 1-52)	C	1	V5_BLAST_0.9SELF0.4OUT-REDO4-Cluster_165290	V5_UCLUSTfixed_0.90-Cluster_97935	-	-	-	-
pacid=26980491 transcript=Potri.010G045000.2 locus=Potri.010G045000 ID=Potri.010G045000.2.v3.0 annot-version=v3.0	Poptr_seq2207		-	Y (0.987 | 1-52)	C	1	V5_BLAST_0.9SELF0.4OUT-REDO4-Cluster_165290	V5_UCLUSTfixed_0.90-Cluster_97935	-	-	-	-
pacid=26980511 transcript=Potri.010G056500.1 locus=Potri.010G056500 ID=Potri.010G056500.1.v3.0 annot-version=v3.0	Poptr_seq2227	F:GO:0005524; F:GO:0003676	F:GO:0000166;F:GO:0003676	Y (0.994 | 1-23)	C	1	V5_BLAST_0.9SELF0.4OUT-REDO4-Cluster_162453	V5_UCLUSTfixed_0.90-Cluster_95870	-	-	-	-
pacid=26980512 transcript=Potri.010G056500.2 locus=Potri.010G056500 ID=Potri.010G056500.2.v3.0 annot-version=v3.0	Poptr_seq2228	F:GO:0005524; F:GO:0003676	F:GO:0000166;F:GO:0003676	Y (0.994 | 1-23)	C	1	V5_BLAST_0.9SELF0.4OUT-REDO4-Cluster_162453	V5_UCLUSTfixed_0.90-Cluster_95870	-	-	-	-
pacid=26980534 transcript=Potri.010G038400.1 locus=Potri.010G038400 ID=Potri.010G038400.1.v3.0 annot-version=v3.0	Poptr_seq2250	F:GO:0016624; P:GO:0008152	F:GO:0003824;P:GO:0008152	Y (0.996 | 1-33)	C	1	V5_BLAST_0.9SELF0.4OUT-REDO4-Cluster_164412	V5_UCLUSTfixed_0.90-Cluster_97896	-	-	-	-
pacid=26980535 transcript=Potri.010G038400.2 locus=Potri.010G038400 ID=Potri.010G038400.2.v3.0 annot-version=v3.0	Poptr_seq2251	F:GO:0016624; P:GO:0008152	F:GO:0003824;P:GO:0008152	Y (0.996 | 1-33)	C	1	V5_BLAST_0.9SELF0.4OUT-REDO4-Cluster_164412	V5_UCLUSTfixed_0.90-Cluster_97896	-	-	-	-
pacid=26980536 transcript=Potri.010G038400.3 locus=Potri.010G038400 ID=Potri.010G038400.3.v3.0 annot-version=v3.0	Poptr_seq2252	F:GO:0016624; P:GO:0008152	F:GO:0003824;P:GO:0008152	Y (0.996 | 1-33)	C	1	V5_BLAST_0.9SELF0.4OUT-REDO4-Cluster_110048	V5_UCLUSTfixed_0.90-Cluster_97896	-	-	-	-
pacid=26980575 transcript=Potri.010G132400.1 locus=Potri.010G132400 ID=Potri.010G132400.1.v3.0 annot-version=v3.0	Poptr_seq2290	F:GO:0008270	F:GO:0005488	Y (1.0 | 1-71)	C	1	V5_BLAST_0.9SELF0.4OUT-REDO4-Cluster_162368	V5_UCLUSTfixed_0.90-Cluster_95778	-	-	-	-
pacid=26980576 transcript=Potri.010G132400.3 locus=Potri.010G132400 ID=Potri.010G132400.3.v3.0 annot-version=v3.0	Poptr_seq2291	F:GO:0008270	F:GO:0005488	Y (1.0 | 1-71)	C	1	V5_BLAST_0.9SELF0.4OUT-REDO4-Cluster_162368	V5_UCLUSTfixed_0.90-Cluster_95778	-	-	-	-
pacid=26980577 transcript=Potri.010G132400.2 locus=Potri.010G132400 ID=Potri.010G132400.2.v3.0 annot-version=v3.0	Poptr_seq2292		-	Y (1.0 | 1-71)	C	1	V5_BLAST_0.9SELF0.4OUT-REDO4-Cluster_121797	V5_UCLUSTfixed_0.90-Cluster_35465	-	-	-	-
pacid=26980603 transcript=Potri.010G132000.1 locus=Potri.010G132000 ID=Potri.010G132000.1.v3.0 annot-version=v3.0	Poptr_seq2318		-	Y (0.719 | 1-42)	C	1	V5_BLAST_0.9SELF0.4OUT-REDO4-Cluster_162369	V5_UCLUSTfixed_0.90-Cluster_84651	-	-	-	-
pacid=26980608 transcript=Potri.010G110100.1 locus=Potri.010G110100 ID=Potri.010G110100.1.v3.0 annot-version=v3.0	Poptr_seq2323		-	Y (0.999 | 1-29)	C	1	V5_BLAST_0.9SELF0.4OUT-REDO4-Cluster_154359	V5_UCLUSTfixed_0.90-Cluster_90130	-	-	-	-
pacid=26980609 transcript=Potri.010G110100.2 locus=Potri.010G110100 ID=Potri.010G110100.2.v3.0 annot-version=v3.0	Poptr_seq2324		-	Y (0.999 | 1-29)	C	1	V5_BLAST_0.9SELF0.4OUT-REDO4-Cluster_154359	V5_UCLUSTfixed_0.90-Cluster_90130	-	-	-	-
pacid=26980610 transcript=Potri.010G110100.4 locus=Potri.010G110100 ID=Potri.010G110100.4.v3.0 annot-version=v3.0	Poptr_seq2325		-	Y (0.999 | 1-29)	C	1	V5_BLAST_0.9SELF0.4OUT-REDO4-Cluster_154359	V5_UCLUSTfixed_0.90-Cluster_90130	-	-	-	-
pacid=26980611 transcript=Potri.010G110100.3 locus=Potri.010G110100 ID=Potri.010G110100.3.v3.0 annot-version=v3.0	Poptr_seq2326		-	Y (0.999 | 1-29)	C	1	V5_BLAST_0.9SELF0.4OUT-REDO4-Cluster_154359	V5_UCLUSTfixed_0.90-Cluster_90130	-	-	-	-
pacid=26980627 transcript=Potri.010G241300.1 locus=Potri.010G241300 ID=Potri.010G241300.1.v3.0 annot-version=v3.0	Poptr_seq2342	F:GO:0003676	F:GO:0003676	Y (0.971 | 1-33)	C	1	V5_BLAST_0.9SELF0.4OUT-REDO4-Cluster_162790	V5_UCLUSTfixed_0.90-Cluster_96210	-	-	-	-
pacid=26980628 transcript=Potri.010G241300.2 locus=Potri.010G241300 ID=Potri.010G241300.2.v3.0 annot-version=v3.0	Poptr_seq2343	F:GO:0003676	F:GO:0003676	Y (0.971 | 1-33)	C	1	V5_BLAST_0.9SELF0.4OUT-REDO4-Cluster_162790	V5_UCLUSTfixed_0.90-Cluster_96210	-	-	-	-
pacid=26980632 transcript=Potri.010G230900.1 locus=Potri.010G230900 ID=Potri.010G230900.1.v3.0 annot-version=v3.0	Poptr_seq2347		-	Y (0.999 | 1-27)	C	1	V5_BLAST_0.9SELF0.4OUT-REDO4-Cluster_121798	V5_UCLUSTfixed_0.90-Cluster_96204	-	-	-	-
pacid=26980639 transcript=Potri.010G221000.1 locus=Potri.010G221000 ID=Potri.010G221000.1.v3.0 annot-version=v3.0	Poptr_seq2354		-	Y (0.996 | 1-41)	C	1	V5_BLAST_0.9SELF0.4OUT-REDO4-Cluster_162771	V5_UCLUSTfixed_0.90-Cluster_96192	-	-	-	-
pacid=26980640 transcript=Potri.010G221000.3 locus=Potri.010G221000 ID=Potri.010G221000.3.v3.0 annot-version=v3.0	Poptr_seq2355		-	Y (0.996 | 1-41)	C	1	V5_BLAST_0.9SELF0.4OUT-REDO4-Cluster_162771	V5_UCLUSTfixed_0.90-Cluster_96192	-	-	-	-
pacid=26980642 transcript=Potri.010G221000.4 locus=Potri.010G221000 ID=Potri.010G221000.4.v3.0 annot-version=v3.0	Poptr_seq2357		-	Y (0.996 | 1-41)	C	1	V5_BLAST_0.9SELF0.4OUT-REDO4-Cluster_162771	V5_UCLUSTfixed_0.90-Cluster_96192	-	-	-	-
pacid=26980651 transcript=Potri.010G002900.1 locus=Potri.010G002900 ID=Potri.010G002900.1.v3.0 annot-version=v3.0	Poptr_seq2366		-	Y (0.982 | 1-52)	C	1	V5_BLAST_0.9SELF0.4OUT-REDO4-Cluster_166204	V5_UCLUSTfixed_0.90-Cluster_99509	-	-	-	-
pacid=26980652 transcript=Potri.010G002900.2 locus=Potri.010G002900 ID=Potri.010G002900.2.v3.0 annot-version=v3.0	Poptr_seq2367		-	Y (0.982 | 1-52)	C	1	V5_BLAST_0.9SELF0.4OUT-REDO4-Cluster_166204	V5_UCLUSTfixed_0.90-Cluster_99509	-	-	-	-
pacid=26980653 transcript=Potri.010G002900.3 locus=Potri.010G002900 ID=Potri.010G002900.3.v3.0 annot-version=v3.0	Poptr_seq2368		-	Y (0.982 | 1-52)	C	1	V5_BLAST_0.9SELF0.4OUT-REDO4-Cluster_166204	V5_UCLUSTfixed_0.90-Cluster_99509	-	-	-	-
pacid=26980654 transcript=Potri.010G002900.4 locus=Potri.010G002900 ID=Potri.010G002900.4.v3.0 annot-version=v3.0	Poptr_seq2369		-	Y (0.982 | 1-52)	C	1	V5_BLAST_0.9SELF0.4OUT-REDO4-Cluster_166204	V5_UCLUSTfixed_0.90-Cluster_99509	-	-	-	-
pacid=26980673 transcript=Potri.010G211600.1 locus=Potri.010G211600 ID=Potri.010G211600.1.v3.0 annot-version=v3.0	Poptr_seq2388	F:GO:0005515	F:GO:0005515	Y (0.982 | 1-61)	C	1	V5_BLAST_0.9SELF0.4OUT-REDO4-Cluster_162892	V5_UCLUSTfixed_0.90-Cluster_96309	-	-	-	-
pacid=26980706 transcript=Potri.010G247900.1 locus=Potri.010G247900 ID=Potri.010G247900.1.v3.0 annot-version=v3.0	Poptr_seq2421		-	Y (0.997 | 1-21)	C	1	V5_BLAST_0.9SELF0.4OUT-REDO4-Cluster_163137	V5_UCLUSTfixed_0.90-Cluster_91049	-	-	-	-
pacid=26980712 transcript=Potri.010G074700.1 locus=Potri.010G074700 ID=Potri.010G074700.1.v3.0 annot-version=v3.0	Poptr_seq2427	P:GO:0030244; F:GO:0016760; C:GO:0016020	P:GO:0005975;C:GO:0016020;P:GO:0009058;P:GO:0044763;P:GO:0044711;F:GO:0016740;P:GO:0009987;P:GO:0044723	Y (0.999 | 1-22)	C	1	V5_BLAST_0.9SELF0.4OUT-REDO4-Cluster_169579	V5_UCLUSTfixed_0.90-Cluster_99553	-	-	UniqueCluster_2772	X
pacid=26980713 transcript=Potri.010G074700.2 locus=Potri.010G074700 ID=Potri.010G074700.2.v3.0 annot-version=v3.0	Poptr_seq2428	P:GO:0030244; F:GO:0016760; C:GO:0016020	P:GO:0005975;C:GO:0016020;P:GO:0009058;P:GO:0044763;P:GO:0044711;F:GO:0016740;P:GO:0009987;P:GO:0044723	Y (0.999 | 1-22)	C	1	V5_BLAST_0.9SELF0.4OUT-REDO4-Cluster_169579	V5_UCLUSTfixed_0.90-Cluster_99553	-	-	UniqueCluster_2772	X
pacid=26980738 transcript=Potri.010G009300.1 locus=Potri.010G009300 ID=Potri.010G009300.1.v3.0 annot-version=v3.0	Poptr_seq2453		-	Y (0.902 | 1-69)	C	1	V5_BLAST_0.9SELF0.4OUT-REDO4-Cluster_121799	V5_UCLUSTfixed_0.90-Cluster_71609	-	-	-	-
pacid=26980747 transcript=Potri.010G230000.1 locus=Potri.010G230000 ID=Potri.010G230000.1.v3.0 annot-version=v3.0	Poptr_seq2462		-	Y (0.999 | 1-58)	C	1	V5_BLAST_0.9SELF0.4OUT-REDO4-Cluster_121800	V5_UCLUSTfixed_0.90-Cluster_35466	-	-	-	-
pacid=26980754 transcript=Potri.010G015200.1 locus=Potri.010G015200 ID=Potri.010G015200.1.v3.0 annot-version=v3.0	Poptr_seq2469	P:GO:0008152; F:GO:0003824; P:GO:0016114; F:GO:0008661	P:GO:0006629;P:GO:0009058;P:GO:0044763;P:GO:0044711;F:GO:0016740;P:GO:0009987	Y (0.987 | 1-26)	C	1	V5_BLAST_0.9SELF0.4OUT-REDO4-Cluster_164452	V5_UCLUSTfixed_0.90-Cluster_99888	-	-	-	-
pacid=26980756 transcript=Potri.010G015200.2 locus=Potri.010G015200 ID=Potri.010G015200.2.v3.0 annot-version=v3.0	Poptr_seq2471	P:GO:0016114; F:GO:0008661	P:GO:0006629;P:GO:0009058;P:GO:0044763;P:GO:0044711;F:GO:0016740;P:GO:0009987	Y (0.987 | 1-26)	C	1	V5_BLAST_0.9SELF0.4OUT-REDO4-Cluster_164452	V5_UCLUSTfixed_0.90-Cluster_99888	-	-	-	-
pacid=26980758 transcript=Potri.010G015200.3 locus=Potri.010G015200 ID=Potri.010G015200.3.v3.0 annot-version=v3.0	Poptr_seq2473	P:GO:0016114; F:GO:0008661	P:GO:0006629;P:GO:0009058;P:GO:0044763;P:GO:0044711;F:GO:0016740;P:GO:0009987	Y (0.987 | 1-26)	C	1	V5_BLAST_0.9SELF0.4OUT-REDO4-Cluster_164452	V5_UCLUSTfixed_0.90-Cluster_99888	-	-	-	-
pacid=26980777 transcript=Potri.010G238300.1 locus=Potri.010G238300 ID=Potri.010G238300.1.v3.0 annot-version=v3.0	Poptr_seq2492		-	Y (0.998 | 1-48)	C	1	V5_BLAST_0.9SELF0.4OUT-REDO4-Cluster_164408	V5_UCLUSTfixed_0.90-Cluster_97891	-	-	-	-
pacid=26980778 transcript=Potri.010G238300.2 locus=Potri.010G238300 ID=Potri.010G238300.2.v3.0 annot-version=v3.0	Poptr_seq2493		-	Y (0.998 | 1-48)	C	1	V5_BLAST_0.9SELF0.4OUT-REDO4-Cluster_164408	V5_UCLUSTfixed_0.90-Cluster_97891	-	-	-	-
pacid=26980779 transcript=Potri.010G238300.3 locus=Potri.010G238300 ID=Potri.010G238300.3.v3.0 annot-version=v3.0	Poptr_seq2494		-	Y (0.998 | 1-48)	C	1	V5_BLAST_0.9SELF0.4OUT-REDO4-Cluster_164408	V5_UCLUSTfixed_0.90-Cluster_97891	-	-	-	-
pacid=26980780 transcript=Potri.010G238300.4 locus=Potri.010G238300 ID=Potri.010G238300.4.v3.0 annot-version=v3.0	Poptr_seq2495		-	Y (0.998 | 1-48)	C	1	V5_BLAST_0.9SELF0.4OUT-REDO4-Cluster_164408	V5_UCLUSTfixed_0.90-Cluster_97891	-	-	-	-
pacid=26980789 transcript=Potri.010G047500.1 locus=Potri.010G047500 ID=Potri.010G047500.1.v3.0 annot-version=v3.0	Poptr_seq2504		-	Y (0.986 | 1-35)	C	1	V5_BLAST_0.9SELF0.4OUT-REDO4-Cluster_162399	V5_UCLUSTfixed_0.90-Cluster_95812	-	-	-	-
pacid=26980790 transcript=Potri.010G047500.2 locus=Potri.010G047500 ID=Potri.010G047500.2.v3.0 annot-version=v3.0	Poptr_seq2505		-	Y (0.985 | 1-77)	C	1	V5_BLAST_0.9SELF0.4OUT-REDO4-Cluster_162399	V5_UCLUSTfixed_0.90-Cluster_95812	-	-	-	-
pacid=26980792 transcript=Potri.010G245000.2 locus=Potri.010G245000 ID=Potri.010G245000.2.v3.0 annot-version=v3.0	Poptr_seq2507		-	Y (0.999 | 1-61)	C	1	V5_BLAST_0.9SELF0.4OUT-REDO4-Cluster_162801	V5_UCLUSTfixed_0.90-Cluster_70406	-	-	-	-
pacid=26980793 transcript=Potri.010G245000.1 locus=Potri.010G245000 ID=Potri.010G245000.1.v3.0 annot-version=v3.0	Poptr_seq2508		-	Y (0.999 | 1-61)	C	1	V5_BLAST_0.9SELF0.4OUT-REDO4-Cluster_162801	V5_UCLUSTfixed_0.90-Cluster_70406	-	-	-	-
pacid=26980809 transcript=Potri.010G168800.1 locus=Potri.010G168800 ID=Potri.010G168800.1.v3.0 annot-version=v3.0	Poptr_seq2524		-	Y (0.875 | 1-41)	C	1	V5_BLAST_0.9SELF0.4OUT-REDO4-Cluster_170710	V5_UCLUSTfixed_0.90-Cluster_95837	-	-	-	-
pacid=26980832 transcript=Potri.010G094700.5 locus=Potri.010G094700 ID=Potri.010G094700.5.v3.0 annot-version=v3.0	Poptr_seq2547	F:GO:0003676; P:GO:0006397	F:GO:0003676;P:GO:0006139	Y (0.928 | 1-39)	C	1	V5_BLAST_0.9SELF0.4OUT-REDO4-Cluster_167192	V5_UCLUSTfixed_0.90-Cluster_100375	-	-	-	-
pacid=26980839 transcript=Potri.010G252800.3 locus=Potri.010G252800 ID=Potri.010G252800.3.v3.0 annot-version=v3.0	Poptr_seq2554		-	Y (0.971 | 1-82)	C	1	V5_BLAST_0.9SELF0.4OUT-REDO4-Cluster_121801	V5_UCLUSTfixed_0.90-Cluster_70951	-	UniqueCluster_3361	-	X
pacid=26980840 transcript=Potri.010G252800.2 locus=Potri.010G252800 ID=Potri.010G252800.2.v3.0 annot-version=v3.0	Poptr_seq2555		-	Y (0.971 | 1-82)	C	1	V5_BLAST_0.9SELF0.4OUT-REDO4-Cluster_166850	V5_UCLUSTfixed_0.90-Cluster_70951	-	UniqueCluster_3361	-	X
pacid=26980841 transcript=Potri.010G252800.1 locus=Potri.010G252800 ID=Potri.010G252800.1.v3.0 annot-version=v3.0	Poptr_seq2556		-	Y (0.971 | 1-82)	C	1	V5_BLAST_0.9SELF0.4OUT-REDO4-Cluster_166850	V5_UCLUSTfixed_0.90-Cluster_70951	-	UniqueCluster_3361	-	X
pacid=26980842 transcript=Potri.010G252800.4 locus=Potri.010G252800 ID=Potri.010G252800.4.v3.0 annot-version=v3.0	Poptr_seq2557		-	Y (0.971 | 1-82)	C	1	V5_BLAST_0.9SELF0.4OUT-REDO4-Cluster_166850	V5_UCLUSTfixed_0.90-Cluster_70951	-	UniqueCluster_3361	-	X
pacid=26980843 transcript=Potri.010G252800.5 locus=Potri.010G252800 ID=Potri.010G252800.5.v3.0 annot-version=v3.0	Poptr_seq2558		-	Y (0.971 | 1-82)	C	1	V5_BLAST_0.9SELF0.4OUT-REDO4-Cluster_166850	V5_UCLUSTfixed_0.90-Cluster_70951	-	UniqueCluster_3361	-	X
pacid=26980872 transcript=Potri.010G087600.1 locus=Potri.010G087600 ID=Potri.010G087600.1.v3.0 annot-version=v3.0	Poptr_seq2587	F:GO:0004424; P:GO:0000105	F:GO:0003824;P:GO:0009058;P:GO:0044763;P:GO:0044711;P:GO:0009987	Y (0.994 | 1-24)	C	1	V5_BLAST_0.9SELF0.4OUT-REDO4-Cluster_163808	V5_UCLUSTfixed_0.90-Cluster_97282	-	-	-	-
pacid=26980873 transcript=Potri.010G087600.3 locus=Potri.010G087600 ID=Potri.010G087600.3.v3.0 annot-version=v3.0	Poptr_seq2588	F:GO:0004424; P:GO:0000105	F:GO:0003824;P:GO:0009058;P:GO:0044763;P:GO:0044711;P:GO:0009987	Y (0.994 | 1-24)	C	1	V5_BLAST_0.9SELF0.4OUT-REDO4-Cluster_163808	V5_UCLUSTfixed_0.90-Cluster_97282	-	-	-	-
pacid=26980874 transcript=Potri.010G087600.2 locus=Potri.010G087600 ID=Potri.010G087600.2.v3.0 annot-version=v3.0	Poptr_seq2589	F:GO:0004424; P:GO:0000105	F:GO:0003824;P:GO:0009058;P:GO:0044763;P:GO:0044711;P:GO:0009987	Y (0.994 | 1-24)	C	1	V5_BLAST_0.9SELF0.4OUT-REDO4-Cluster_163808	V5_UCLUSTfixed_0.90-Cluster_97282	-	-	-	-
pacid=26980892 transcript=Potri.010G034400.1 locus=Potri.010G034400 ID=Potri.010G034400.1.v3.0 annot-version=v3.0	Poptr_seq2607		-	Y (0.999 | 1-72)	C	1	V5_BLAST_0.9SELF0.4OUT-REDO4-Cluster_162421	V5_UCLUSTfixed_0.90-Cluster_95829	-	-	-	-
pacid=26980893 transcript=Potri.010G198600.1 locus=Potri.010G198600 ID=Potri.010G198600.1.v3.0 annot-version=v3.0	Poptr_seq2608	C:GO:0005759	C:GO:0005739	Y (0.962 | 1-28)	C	1	V5_BLAST_0.9SELF0.4OUT-REDO4-Cluster_169517	V5_UCLUSTfixed_0.90-Cluster_98427	-	UniqueCluster_1660	-	X
pacid=26980899 transcript=Potri.010G003200.1 locus=Potri.010G003200 ID=Potri.010G003200.1.v3.0 annot-version=v3.0	Poptr_seq2614		-	Y (0.977 | 1-41)	C	1	V5_BLAST_0.9SELF0.4OUT-REDO4-Cluster_165890	V5_UCLUSTfixed_0.90-Cluster_97250	-	-	-	-
pacid=26980900 transcript=Potri.010G003200.2 locus=Potri.010G003200 ID=Potri.010G003200.2.v3.0 annot-version=v3.0	Poptr_seq2615		-	Y (0.977 | 1-41)	C	1	V5_BLAST_0.9SELF0.4OUT-REDO4-Cluster_165890	V5_UCLUSTfixed_0.90-Cluster_97250	-	-	-	-
pacid=26980923 transcript=Potri.010G102200.1 locus=Potri.010G102200 ID=Potri.010G102200.1.v3.0 annot-version=v3.0	Poptr_seq2638	F:GO:0016787; P:GO:0006541	P:GO:0008152;P:GO:0044763;P:GO:0044710;P:GO:0009987;F:GO:0016787	Y (0.996 | 1-41)	C	1	V5_BLAST_0.9SELF0.4OUT-REDO4-Cluster_166162	V5_UCLUSTfixed_0.90-Cluster_95808	-	-	-	-
pacid=26980924 transcript=Potri.010G102200.2 locus=Potri.010G102200 ID=Potri.010G102200.2.v3.0 annot-version=v3.0	Poptr_seq2639	F:GO:0016787; P:GO:0006541	P:GO:0008152;P:GO:0044763;P:GO:0044710;P:GO:0009987;F:GO:0016787	Y (0.996 | 1-41)	C	1	V5_BLAST_0.9SELF0.4OUT-REDO4-Cluster_166162	V5_UCLUSTfixed_0.90-Cluster_95808	-	-	-	-
pacid=26980961 transcript=Potri.010G098700.1 locus=Potri.010G098700 ID=Potri.010G098700.1.v3.0 annot-version=v3.0	Poptr_seq2675		-	Y (0.896 | 1-36)	C	1	V5_BLAST_0.9SELF0.4OUT-REDO4-Cluster_162623	V5_UCLUSTfixed_0.90-Cluster_96042	-	-	-	-
pacid=26981002 transcript=Potri.010G121300.1 locus=Potri.010G121300 ID=Potri.010G121300.1.v3.0 annot-version=v3.0	Poptr_seq2716		-	Y (0.994 | 1-51)	C	1	V5_BLAST_0.9SELF0.4OUT-REDO4-Cluster_70769	V5_UCLUSTfixed_0.90-Cluster_95795	-	-	-	-
pacid=26981019 transcript=Potri.010G085900.1 locus=Potri.010G085900 ID=Potri.010G085900.1.v3.0 annot-version=v3.0	Poptr_seq2733	P:GO:0055085; C:GO:0016021	C:GO:0016020;P:GO:0006810	Y (0.999 | 1-41)	C	1	V5_BLAST_0.9SELF0.4OUT-REDO4-Cluster_163814	V5_UCLUSTfixed_0.90-Cluster_97289	-	-	-	-
pacid=26981021 transcript=Potri.010G085900.2 locus=Potri.010G085900 ID=Potri.010G085900.2.v3.0 annot-version=v3.0	Poptr_seq2735	P:GO:0055085; C:GO:0016021	C:GO:0016020;P:GO:0006810	Y (0.999 | 1-41)	C	1	V5_BLAST_0.9SELF0.4OUT-REDO4-Cluster_163814	V5_UCLUSTfixed_0.90-Cluster_97289	-	-	-	-
pacid=26981022 transcript=Potri.010G002400.1 locus=Potri.010G002400 ID=Potri.010G002400.1.v3.0 annot-version=v3.0	Poptr_seq2736	P:GO:0015969	P:GO:0006139	Y (0.823 | 1-40)	C	1	V5_BLAST_0.9SELF0.4OUT-REDO4-Cluster_163788	V5_UCLUSTfixed_0.90-Cluster_97248	-	-	-	-
pacid=26981023 transcript=Potri.010G002400.2 locus=Potri.010G002400 ID=Potri.010G002400.2.v3.0 annot-version=v3.0	Poptr_seq2737	P:GO:0015969	P:GO:0006139	Y (0.823 | 1-40)	C	1	V5_BLAST_0.9SELF0.4OUT-REDO4-Cluster_163788	V5_UCLUSTfixed_0.90-Cluster_97248	-	-	-	-
pacid=26981040 transcript=Potri.010G080700.2 locus=Potri.010G080700 ID=Potri.010G080700.2.v3.0 annot-version=v3.0	Poptr_seq2754	F:GO:0030955; P:GO:0006096; F:GO:0004743; F:GO:0000287	P:GO:0005975;P:GO:0006091;P:GO:0009056;F:GO:0005488;F:GO:0016740;P:GO:0006139;P:GO:0044712;P:GO:0044723	Y (1.0 | 1-41)	C	1	V5_BLAST_0.9SELF0.4OUT-REDO4-Cluster_164432	V5_UCLUSTfixed_0.90-Cluster_97915	-	-	-	-
pacid=26981041 transcript=Potri.010G080700.1 locus=Potri.010G080700 ID=Potri.010G080700.1.v3.0 annot-version=v3.0	Poptr_seq2755	F:GO:0030955; P:GO:0006096; F:GO:0004743; F:GO:0000287	P:GO:0005975;P:GO:0006091;P:GO:0009056;F:GO:0005488;F:GO:0016740;P:GO:0006139;P:GO:0044712;P:GO:0044723	Y (1.0 | 1-41)	C	1	V5_BLAST_0.9SELF0.4OUT-REDO4-Cluster_164432	V5_UCLUSTfixed_0.90-Cluster_97915	-	-	-	-
pacid=26981042 transcript=Potri.010G080700.3 locus=Potri.010G080700 ID=Potri.010G080700.3.v3.0 annot-version=v3.0	Poptr_seq2756	F:GO:0030955; P:GO:0006096; F:GO:0004743; F:GO:0000287	P:GO:0005975;P:GO:0006091;P:GO:0009056;F:GO:0005488;F:GO:0016740;P:GO:0006139;P:GO:0044712;P:GO:0044723	Y (1.0 | 1-41)	C	1	V5_BLAST_0.9SELF0.4OUT-REDO4-Cluster_164432	V5_UCLUSTfixed_0.90-Cluster_97915	-	-	-	-
pacid=26981043 transcript=Potri.010G080700.4 locus=Potri.010G080700 ID=Potri.010G080700.4.v3.0 annot-version=v3.0	Poptr_seq2757	F:GO:0030955; P:GO:0006096; F:GO:0004743; F:GO:0000287	P:GO:0005975;P:GO:0006091;P:GO:0009056;F:GO:0005488;F:GO:0016740;P:GO:0006139;P:GO:0044712;P:GO:0044723	Y (1.0 | 1-41)	C	1	V5_BLAST_0.9SELF0.4OUT-REDO4-Cluster_164432	V5_UCLUSTfixed_0.90-Cluster_97915	-	-	-	-
pacid=26981068 transcript=Potri.010G203300.1 locus=Potri.010G203300 ID=Potri.010G203300.1.v3.0 annot-version=v3.0	Poptr_seq2782	F:GO:0008173; P:GO:0006364; C:GO:0005737	C:GO:0005737;F:GO:0016740;P:GO:0006139	Y (1.0 | 1-41)	C	1	V5_BLAST_0.9SELF0.4OUT-REDO4-Cluster_164985	V5_UCLUSTfixed_0.90-Cluster_98422	-	-	-	-
pacid=26981093 transcript=Potri.010G174000.1 locus=Potri.010G174000 ID=Potri.010G174000.1.v3.0 annot-version=v3.0	Poptr_seq2807	P:GO:0055114; F:GO:0016491; P:GO:0008152	F:GO:0003824;P:GO:0008152;P:GO:0044710	Y (0.965 | 1-41)	C	1	V5_BLAST_0.9SELF0.4OUT-REDO4-Cluster_169022	V5_UCLUSTfixed_0.90-Cluster_101841	-	-	UniqueCluster_1787	X
pacid=26981094 transcript=Potri.010G174000.2 locus=Potri.010G174000 ID=Potri.010G174000.2.v3.0 annot-version=v3.0	Poptr_seq2808	P:GO:0055114; F:GO:0016491; P:GO:0008152	F:GO:0003824;P:GO:0008152;P:GO:0044710	Y (0.965 | 1-41)	C	1	V5_BLAST_0.9SELF0.4OUT-REDO4-Cluster_169022	V5_UCLUSTfixed_0.90-Cluster_101841	-	-	UniqueCluster_1787	X
pacid=26981095 transcript=Potri.010G174000.3 locus=Potri.010G174000 ID=Potri.010G174000.3.v3.0 annot-version=v3.0	Poptr_seq2809	P:GO:0055114; F:GO:0016491; P:GO:0008152	F:GO:0003824;P:GO:0008152;P:GO:0044710	Y (0.965 | 1-41)	C	1	V5_BLAST_0.9SELF0.4OUT-REDO4-Cluster_169022	V5_UCLUSTfixed_0.90-Cluster_101841	-	-	UniqueCluster_1787	X
pacid=26981100 transcript=Potri.010G087300.1 locus=Potri.010G087300 ID=Potri.010G087300.1.v3.0 annot-version=v3.0	Poptr_seq2814	F:GO:0051536; F:GO:0009055	F:GO:0005488	Y (1.0 | 1-21)	C	1	V5_BLAST_0.9SELF0.4OUT-REDO4-Cluster_164004	V5_UCLUSTfixed_0.90-Cluster_97284	-	-	-	-
pacid=26981164 transcript=Potri.010G029100.1 locus=Potri.010G029100 ID=Potri.010G029100.1.v3.0 annot-version=v3.0	Poptr_seq2878	P:GO:0006807; P:GO:0006542; F:GO:0004356	F:GO:0003824;P:GO:0009058;P:GO:0044763;P:GO:0044711;P:GO:0009987	Y (0.859 | 1-51)	C	1	V5_BLAST_0.9SELF0.4OUT-REDO4-Cluster_167112	V5_UCLUSTfixed_0.90-Cluster_97527	-	-	-	-
pacid=26981165 transcript=Potri.010G029100.4 locus=Potri.010G029100 ID=Potri.010G029100.4.v3.0 annot-version=v3.0	Poptr_seq2879	P:GO:0006807; P:GO:0006542; F:GO:0004356	F:GO:0003824;P:GO:0009058;P:GO:0044763;P:GO:0044711;P:GO:0009987	Y (0.859 | 1-51)	C	1	V5_BLAST_0.9SELF0.4OUT-REDO4-Cluster_167112	V5_UCLUSTfixed_0.90-Cluster_97527	-	-	-	-
pacid=26981166 transcript=Potri.010G029100.3 locus=Potri.010G029100 ID=Potri.010G029100.3.v3.0 annot-version=v3.0	Poptr_seq2880	P:GO:0006807; P:GO:0006542; F:GO:0004356	F:GO:0003824;P:GO:0009058;P:GO:0044763;P:GO:0044711;P:GO:0009987	Y (0.859 | 1-51)	C	1	V5_BLAST_0.9SELF0.4OUT-REDO4-Cluster_167112	V5_UCLUSTfixed_0.90-Cluster_97527	-	-	-	-
pacid=26981167 transcript=Potri.010G029100.2 locus=Potri.010G029100 ID=Potri.010G029100.2.v3.0 annot-version=v3.0	Poptr_seq2881	P:GO:0006807; F:GO:0004356; P:GO:0006542	F:GO:0003824;P:GO:0009058;P:GO:0044763;P:GO:0044711;P:GO:0009987	Y (0.859 | 1-51)	C	1	V5_BLAST_0.9SELF0.4OUT-REDO4-Cluster_167112	V5_UCLUSTfixed_0.90-Cluster_97527	-	-	-	-
pacid=26981174 transcript=Potri.010G065100.1 locus=Potri.010G065100 ID=Potri.010G065100.1.v3.0 annot-version=v3.0	Poptr_seq2888	P:GO:0008152	P:GO:0008152	Y (0.999 | 1-51)	C	1	V5_BLAST_0.9SELF0.4OUT-REDO4-Cluster_164592	V5_UCLUSTfixed_0.90-Cluster_101966	-	-	-	-
pacid=26981237 transcript=Potri.010G170300.1 locus=Potri.010G170300 ID=Potri.010G170300.1.v3.0 annot-version=v3.0	Poptr_seq2951	F:GO:0005515	F:GO:0005515	Y (0.99 | 1-51)	C	1	V5_BLAST_0.9SELF0.4OUT-REDO4-Cluster_162445	V5_UCLUSTfixed_0.90-Cluster_95856	-	-	-	-
pacid=26981238 transcript=Potri.010G170300.3 locus=Potri.010G170300 ID=Potri.010G170300.3.v3.0 annot-version=v3.0	Poptr_seq2952	F:GO:0005515	F:GO:0005515	Y (0.99 | 1-51)	C	1	V5_BLAST_0.9SELF0.4OUT-REDO4-Cluster_162445	V5_UCLUSTfixed_0.90-Cluster_95856	-	-	-	-
pacid=26981239 transcript=Potri.010G170300.2 locus=Potri.010G170300 ID=Potri.010G170300.2.v3.0 annot-version=v3.0	Poptr_seq2953	F:GO:0005515	F:GO:0005515	Y (0.99 | 1-51)	C	1	V5_BLAST_0.9SELF0.4OUT-REDO4-Cluster_162445	V5_UCLUSTfixed_0.90-Cluster_95856	-	-	-	-
pacid=26981249 transcript=Potri.010G211400.1 locus=Potri.010G211400 ID=Potri.010G211400.1.v3.0 annot-version=v3.0	Poptr_seq2963	C:GO:0016021; F:GO:0015116; P:GO:0008272; P:GO:0055085; C:GO:0016020; F:GO:0008271	C:GO:0016020;P:GO:0044765;P:GO:0006810;F:GO:0005215	Y (0.924 | 1-66)	C	1	V5_BLAST_0.9SELF0.4OUT-REDO4-Cluster_167751	V5_UCLUSTfixed_0.90-Cluster_100843	-	-	-	-
pacid=26981252 transcript=Potri.010G211400.4 locus=Potri.010G211400 ID=Potri.010G211400.4.v3.0 annot-version=v3.0	Poptr_seq2966	C:GO:0016021; F:GO:0015116; P:GO:0008272; P:GO:0055085; C:GO:0016020; F:GO:0008271	C:GO:0016020;P:GO:0044765;P:GO:0006810;F:GO:0005215	Y (0.924 | 1-66)	C	1	V5_BLAST_0.9SELF0.4OUT-REDO4-Cluster_167751	V5_UCLUSTfixed_0.90-Cluster_100843	-	-	-	-
pacid=26981254 transcript=Potri.010G225100.1 locus=Potri.010G225100 ID=Potri.010G225100.1.v3.0 annot-version=v3.0	Poptr_seq2968	F:GO:0016887; F:GO:0005524	F:GO:0000166;F:GO:0016787	Y (1.0 | 1-41)	C	1	V5_BLAST_0.9SELF0.4OUT-REDO4-Cluster_162774	V5_UCLUSTfixed_0.90-Cluster_96197	-	-	-	-
pacid=26981260 transcript=Potri.010G115900.1 locus=Potri.010G115900 ID=Potri.010G115900.1.v3.0 annot-version=v3.0	Poptr_seq2974		-	Y (0.997 | 1-36)	C	1	V5_BLAST_0.9SELF0.4OUT-REDO4-Cluster_162386	V5_UCLUSTfixed_0.90-Cluster_95799	-	-	-	-
pacid=26981261 transcript=Potri.010G115900.2 locus=Potri.010G115900 ID=Potri.010G115900.2.v3.0 annot-version=v3.0	Poptr_seq2975		-	Y (0.997 | 1-36)	C	1	V5_BLAST_0.9SELF0.4OUT-REDO4-Cluster_162386	V5_UCLUSTfixed_0.90-Cluster_95799	-	-	-	-
pacid=26981303 transcript=Potri.010G162300.1 locus=Potri.010G162300 ID=Potri.010G162300.1.v3.0 annot-version=v3.0	Poptr_seq3017	P:GO:0009073; F:GO:0004106	F:GO:0003824;P:GO:0009058;P:GO:0044763;P:GO:0044711;P:GO:0009987	Y (0.986 | 1-61)	C	1	V5_BLAST_0.9SELF0.4OUT-REDO4-Cluster_162968	V5_UCLUSTfixed_0.90-Cluster_96396	-	-	-	-
pacid=26981347 transcript=Potri.010G187000.1 locus=Potri.010G187000 ID=Potri.010G187000.1.v3.0 annot-version=v3.0	Poptr_seq3061	F:GO:0003824; P:GO:0006470; F:GO:0004722	P:GO:0006464;F:GO:0016787	Y (0.995 | 1-27)	C	1	V5_BLAST_0.9SELF0.4OUT-REDO4-Cluster_163948	V5_UCLUSTfixed_0.90-Cluster_97426	-	-	-	-
pacid=26981364 transcript=Potri.010G114400.1 locus=Potri.010G114400 ID=Potri.010G114400.1.v3.0 annot-version=v3.0	Poptr_seq3078	P:GO:0006164; F:GO:0004643; F:GO:0003937	P:GO:0009058;P:GO:0044711;F:GO:0016740;P:GO:0006139;F:GO:0016787	Y (1.0 | 1-50)	C	1	V5_BLAST_0.9SELF0.4OUT-REDO4-Cluster_170347	V5_UCLUSTfixed_0.90-Cluster_100706	-	-	-	-
pacid=26981365 transcript=Potri.010G114400.2 locus=Potri.010G114400 ID=Potri.010G114400.2.v3.0 annot-version=v3.0	Poptr_seq3079	P:GO:0006164; F:GO:0004643; F:GO:0003937	P:GO:0009058;P:GO:0044711;F:GO:0016740;P:GO:0006139;F:GO:0016787	Y (1.0 | 1-50)	C	1	V5_BLAST_0.9SELF0.4OUT-REDO4-Cluster_170347	V5_UCLUSTfixed_0.90-Cluster_100706	-	-	-	-
pacid=26981392 transcript=Potri.010G173000.1 locus=Potri.010G173000 ID=Potri.010G173000.1.v3.0 annot-version=v3.0	Poptr_seq3106		-	Y (0.96 | 1-26)	C	1	V5_BLAST_0.9SELF0.4OUT-REDO4-Cluster_163020	V5_UCLUSTfixed_0.90-Cluster_73407	-	-	-	-
pacid=26981423 transcript=Potri.010G115100.1 locus=Potri.010G115100 ID=Potri.010G115100.1.v3.0 annot-version=v3.0	Poptr_seq3137		-	Y (1.0 | 1-41)	C	1	V5_BLAST_0.9SELF0.4OUT-REDO4-Cluster_121804	V5_UCLUSTfixed_0.90-Cluster_96317	-	-	-	-
pacid=26981471 transcript=Potri.010G171500.1 locus=Potri.010G171500 ID=Potri.010G171500.1.v3.0 annot-version=v3.0	Poptr_seq3185	P:GO:0006096; F:GO:0004618	P:GO:0005975;P:GO:0006091;P:GO:0009056;P:GO:0006139;F:GO:0016301;P:GO:0044712;P:GO:0044723	Y (0.991 | 1-78)	C	1	V5_BLAST_0.9SELF0.4OUT-REDO4-Cluster_170454	V5_UCLUSTfixed_0.90-Cluster_96891	-	-	-	-
pacid=26981496 transcript=Potri.010G005000.1 locus=Potri.010G005000 ID=Potri.010G005000.1.v3.0 annot-version=v3.0	Poptr_seq3210	P:GO:0006412; C:GO:0005840; C:GO:0005622; F:GO:0003735	F:GO:0005198;C:GO:0005840;P:GO:0006412	Y (0.901 | 1-38)	C	1	V5_BLAST_0.9SELF0.4OUT-REDO4-Cluster_163791	V5_UCLUSTfixed_0.90-Cluster_97253	-	-	-	-
pacid=26981497 transcript=Potri.010G005000.3 locus=Potri.010G005000 ID=Potri.010G005000.3.v3.0 annot-version=v3.0	Poptr_seq3211	P:GO:0006412; C:GO:0005840; C:GO:0005622; F:GO:0003735	F:GO:0005198;C:GO:0005840;P:GO:0006412	Y (0.901 | 1-38)	C	1	V5_BLAST_0.9SELF0.4OUT-REDO4-Cluster_163791	V5_UCLUSTfixed_0.90-Cluster_97253	-	-	-	-
pacid=26981498 transcript=Potri.010G005000.2 locus=Potri.010G005000 ID=Potri.010G005000.2.v3.0 annot-version=v3.0	Poptr_seq3212	P:GO:0006412; C:GO:0005840; C:GO:0005622; F:GO:0003735	F:GO:0005198;C:GO:0005840;P:GO:0006412	Y (0.901 | 1-38)	C	1	V5_BLAST_0.9SELF0.4OUT-REDO4-Cluster_163791	V5_UCLUSTfixed_0.90-Cluster_97253	-	-	-	-
pacid=26981499 transcript=Potri.010G005000.4 locus=Potri.010G005000 ID=Potri.010G005000.4.v3.0 annot-version=v3.0	Poptr_seq3213	P:GO:0006412; C:GO:0005840; C:GO:0005622; F:GO:0003735	F:GO:0005198;C:GO:0005840;P:GO:0006412	Y (0.901 | 1-38)	C	1	V5_BLAST_0.9SELF0.4OUT-REDO4-Cluster_163791	V5_UCLUSTfixed_0.90-Cluster_97253	-	-	-	-
pacid=26981547 transcript=Potri.010G184500.1 locus=Potri.010G184500 ID=Potri.010G184500.1.v3.0 annot-version=v3.0	Poptr_seq3261	F:GO:0008199; P:GO:0006879; P:GO:0006826	P:GO:0019725;F:GO:0005488;P:GO:0006810	Y (0.959 | 1-62)	C	1	V5_BLAST_0.9SELF0.4OUT-REDO4-Cluster_164195	V5_UCLUSTfixed_0.90-Cluster_102871	-	-	-	-
pacid=26981548 transcript=Potri.010G184500.2 locus=Potri.010G184500 ID=Potri.010G184500.2.v3.0 annot-version=v3.0	Poptr_seq3262	F:GO:0008199; P:GO:0006879; P:GO:0006826	P:GO:0019725;F:GO:0005488;P:GO:0006810	Y (0.959 | 1-62)	C	1	V5_BLAST_0.9SELF0.4OUT-REDO4-Cluster_164195	V5_UCLUSTfixed_0.90-Cluster_102871	-	-	-	-
pacid=26981549 transcript=Potri.010G126600.1 locus=Potri.010G126600 ID=Potri.010G126600.1.v3.0 annot-version=v3.0	Poptr_seq3263	F:GO:0016746; P:GO:0008152	P:GO:0008152;F:GO:0016740	Y (1.0 | 1-51)	C	1	V5_BLAST_0.9SELF0.4OUT-REDO4-Cluster_162377	V5_UCLUSTfixed_0.90-Cluster_96762	-	-	-	-
pacid=26981602 transcript=Potri.010G208600.1 locus=Potri.010G208600 ID=Potri.010G208600.1.v3.0 annot-version=v3.0	Poptr_seq3316		-	Y (0.965 | 1-34)	C	1	V5_BLAST_0.9SELF0.4OUT-REDO4-Cluster_121805	V5_UCLUSTfixed_0.90-Cluster_102692	-	-	-	-
pacid=26981612 transcript=Potri.010G054800.1 locus=Potri.010G054800 ID=Potri.010G054800.1.v3.0 annot-version=v3.0	Poptr_seq3326		-	Y (0.951 | 1-61)	C	1	V5_BLAST_0.9SELF0.4OUT-REDO4-Cluster_165322	V5_UCLUSTfixed_0.90-Cluster_95869	-	-	-	-
pacid=26981635 transcript=Potri.010G207900.1 locus=Potri.010G207900 ID=Potri.010G207900.1.v3.0 annot-version=v3.0	Poptr_seq3349		-	Y (0.993 | 1-35)	C	1	V5_BLAST_0.9SELF0.4OUT-REDO4-Cluster_163166	V5_UCLUSTfixed_0.90-Cluster_96178	-	-	-	-
pacid=26981636 transcript=Potri.010G207900.2 locus=Potri.010G207900 ID=Potri.010G207900.2.v3.0 annot-version=v3.0	Poptr_seq3350		-	Y (0.993 | 1-35)	C	1	V5_BLAST_0.9SELF0.4OUT-REDO4-Cluster_163166	V5_UCLUSTfixed_0.90-Cluster_96178	-	-	-	-
pacid=26981648 transcript=Potri.010G210000.1 locus=Potri.010G210000 ID=Potri.010G210000.1.v3.0 annot-version=v3.0	Poptr_seq3362	C:GO:0019898; P:GO:0015979; C:GO:0009654; C:GO:0009523; F:GO:0005509	C:GO:0016020;P:GO:0015979;F:GO:0005488;C:GO:0009579	Y (0.998 | 1-26)	C	1	V5_BLAST_0.9SELF0.4OUT-REDO4-Cluster_167755	V5_UCLUSTfixed_0.90-Cluster_100848	-	-	-	-
pacid=26981649 transcript=Potri.010G210000.2 locus=Potri.010G210000 ID=Potri.010G210000.2.v3.0 annot-version=v3.0	Poptr_seq3363	C:GO:0019898; P:GO:0015979; C:GO:0009654; C:GO:0009523; F:GO:0005509	C:GO:0016020;P:GO:0015979;F:GO:0005488;C:GO:0009579	Y (0.998 | 1-26)	C	1	V5_BLAST_0.9SELF0.4OUT-REDO4-Cluster_167755	V5_UCLUSTfixed_0.90-Cluster_100848	-	-	-	-
pacid=26981650 transcript=Potri.010G210000.5 locus=Potri.010G210000 ID=Potri.010G210000.5.v3.0 annot-version=v3.0	Poptr_seq3364	C:GO:0019898; P:GO:0015979; C:GO:0009654; C:GO:0009523; F:GO:0005509	C:GO:0016020;P:GO:0015979;F:GO:0005488;C:GO:0009579	Y (0.998 | 1-26)	C	1	V5_BLAST_0.9SELF0.4OUT-REDO4-Cluster_167755	V5_UCLUSTfixed_0.90-Cluster_100848	-	-	-	-
pacid=26981651 transcript=Potri.010G210000.3 locus=Potri.010G210000 ID=Potri.010G210000.3.v3.0 annot-version=v3.0	Poptr_seq3365	C:GO:0019898; P:GO:0015979; C:GO:0009654; C:GO:0009523; F:GO:0005509	C:GO:0016020;P:GO:0015979;F:GO:0005488;C:GO:0009579	Y (0.998 | 1-26)	C	1	V5_BLAST_0.9SELF0.4OUT-REDO4-Cluster_167755	V5_UCLUSTfixed_0.90-Cluster_100848	-	-	-	-
pacid=26981652 transcript=Potri.010G210000.4 locus=Potri.010G210000 ID=Potri.010G210000.4.v3.0 annot-version=v3.0	Poptr_seq3366	C:GO:0019898; P:GO:0015979; C:GO:0009654; C:GO:0009523; F:GO:0005509	C:GO:0016020;P:GO:0015979;F:GO:0005488;C:GO:0009579	Y (0.998 | 1-26)	C	1	V5_BLAST_0.9SELF0.4OUT-REDO4-Cluster_121806	V5_UCLUSTfixed_0.90-Cluster_100848	-	-	-	-
pacid=26981656 transcript=Potri.010G167400.1 locus=Potri.010G167400 ID=Potri.010G167400.1.v3.0 annot-version=v3.0	Poptr_seq3370	P:GO:0006355; C:GO:0005739; F:GO:0003690	F:GO:0003677;C:GO:0005739;P:GO:0009058;P:GO:0006139	Y (0.988 | 1-38)	C	1	V5_BLAST_0.9SELF0.4OUT-REDO4-Cluster_162463	V5_UCLUSTfixed_0.90-Cluster_95877	-	-	-	-
pacid=26981784 transcript=Potri.010G044900.1 locus=Potri.010G044900 ID=Potri.010G044900.1.v3.0 annot-version=v3.0	Poptr_seq3498		-	Y (0.999 | 1-34)	C	1	V5_BLAST_0.9SELF0.4OUT-REDO4-Cluster_168543	V5_UCLUSTfixed_0.90-Cluster_97936	-	-	-	-
pacid=26981785 transcript=Potri.010G044900.2 locus=Potri.010G044900 ID=Potri.010G044900.2.v3.0 annot-version=v3.0	Poptr_seq3499		-	Y (0.999 | 1-34)	C	1	V5_BLAST_0.9SELF0.4OUT-REDO4-Cluster_168543	V5_UCLUSTfixed_0.90-Cluster_97936	-	-	-	-
pacid=26981825 transcript=Potri.010G170100.1 locus=Potri.010G170100 ID=Potri.010G170100.1.v3.0 annot-version=v3.0	Poptr_seq3539		-	Y (0.998 | 1-69)	C	1	V5_BLAST_0.9SELF0.4OUT-REDO4-Cluster_163873	V5_UCLUSTfixed_0.90-Cluster_97344	-	-	-	-
pacid=26981826 transcript=Potri.010G170100.2 locus=Potri.010G170100 ID=Potri.010G170100.2.v3.0 annot-version=v3.0	Poptr_seq3540		-	Y (0.998 | 1-69)	C	1	V5_BLAST_0.9SELF0.4OUT-REDO4-Cluster_163873	V5_UCLUSTfixed_0.90-Cluster_97344	-	-	-	-
pacid=26981827 transcript=Potri.010G170100.3 locus=Potri.010G170100 ID=Potri.010G170100.3.v3.0 annot-version=v3.0	Poptr_seq3541		-	Y (0.998 | 1-69)	C	1	V5_BLAST_0.9SELF0.4OUT-REDO4-Cluster_163873	V5_UCLUSTfixed_0.90-Cluster_97344	-	-	-	-
pacid=26981828 transcript=Potri.010G170100.4 locus=Potri.010G170100 ID=Potri.010G170100.4.v3.0 annot-version=v3.0	Poptr_seq3542		-	Y (0.998 | 1-69)	C	1	V5_BLAST_0.9SELF0.4OUT-REDO4-Cluster_163873	V5_UCLUSTfixed_0.90-Cluster_97344	-	-	-	-
pacid=26981858 transcript=Potri.010G092500.1 locus=Potri.010G092500 ID=Potri.010G092500.1.v3.0 annot-version=v3.0	Poptr_seq3572		-	Y (0.981 | 1-51)	C	1	V5_BLAST_0.9SELF0.4OUT-REDO4-Cluster_162422	V5_UCLUSTfixed_0.90-Cluster_95832	-	-	-	-
pacid=26981863 transcript=Potri.010G228600.1 locus=Potri.010G228600 ID=Potri.010G228600.1.v3.0 annot-version=v3.0	Poptr_seq3577		-	Y (0.883 | 1-59)	C	1	V5_BLAST_0.9SELF0.4OUT-REDO4-Cluster_165733	V5_UCLUSTfixed_0.90-Cluster_99098	-	-	-	-
pacid=26981864 transcript=Potri.010G228600.3 locus=Potri.010G228600 ID=Potri.010G228600.3.v3.0 annot-version=v3.0	Poptr_seq3578		-	Y (0.883 | 1-59)	C	1	V5_BLAST_0.9SELF0.4OUT-REDO4-Cluster_165733	V5_UCLUSTfixed_0.90-Cluster_99098	-	-	-	-
pacid=26981865 transcript=Potri.010G228600.5 locus=Potri.010G228600 ID=Potri.010G228600.5.v3.0 annot-version=v3.0	Poptr_seq3579		-	Y (0.883 | 1-59)	C	1	V5_BLAST_0.9SELF0.4OUT-REDO4-Cluster_165733	V5_UCLUSTfixed_0.90-Cluster_99098	-	-	-	-
pacid=26981866 transcript=Potri.010G228600.2 locus=Potri.010G228600 ID=Potri.010G228600.2.v3.0 annot-version=v3.0	Poptr_seq3580		-	Y (0.883 | 1-59)	C	1	V5_BLAST_0.9SELF0.4OUT-REDO4-Cluster_165733	V5_UCLUSTfixed_0.90-Cluster_99098	-	-	-	-
pacid=26981868 transcript=Potri.010G228600.6 locus=Potri.010G228600 ID=Potri.010G228600.6.v3.0 annot-version=v3.0	Poptr_seq3582		-	Y (0.883 | 1-59)	C	1	V5_BLAST_0.9SELF0.4OUT-REDO4-Cluster_165733	V5_UCLUSTfixed_0.90-Cluster_99098	-	-	-	-
pacid=26981871 transcript=Potri.010G252200.1 locus=Potri.010G252200 ID=Potri.010G252200.1.v3.0 annot-version=v3.0	Poptr_seq3585	F:GO:0005515	F:GO:0005515	Y (0.919 | 1-61)	C	1	V5_BLAST_0.9SELF0.4OUT-REDO4-Cluster_164415	V5_UCLUSTfixed_0.90-Cluster_97899	-	-	-	-
pacid=26981881 transcript=Potri.010G129200.1 locus=Potri.010G129200 ID=Potri.010G129200.1.v3.0 annot-version=v3.0	Poptr_seq3595	P:GO:0006355; F:GO:0003700; F:GO:0003677	F:GO:0003677;F:GO:0003700;P:GO:0009058;P:GO:0006139	Y (0.999 | 1-35)	C	1	V5_BLAST_0.9SELF0.4OUT-REDO4-Cluster_164272	V5_UCLUSTfixed_0.90-Cluster_95783	-	UniqueCluster_2126	-	X
pacid=26981912 transcript=Potri.010G131000.1 locus=Potri.010G131000 ID=Potri.010G131000.1.v3.0 annot-version=v3.0	Poptr_seq3626		-	Y (0.994 | 1-35)	C	1	V5_BLAST_0.9SELF0.4OUT-REDO4-Cluster_162371	V5_UCLUSTfixed_0.90-Cluster_95781	-	-	-	-
pacid=26981913 transcript=Potri.010G131000.3 locus=Potri.010G131000 ID=Potri.010G131000.3.v3.0 annot-version=v3.0	Poptr_seq3627		-	Y (0.994 | 1-35)	C	1	V5_BLAST_0.9SELF0.4OUT-REDO4-Cluster_162371	V5_UCLUSTfixed_0.90-Cluster_95781	-	-	-	-
pacid=26981914 transcript=Potri.010G131000.4 locus=Potri.010G131000 ID=Potri.010G131000.4.v3.0 annot-version=v3.0	Poptr_seq3628		-	Y (0.994 | 1-35)	C	1	V5_BLAST_0.9SELF0.4OUT-REDO4-Cluster_162371	V5_UCLUSTfixed_0.90-Cluster_95781	-	-	-	-
pacid=26981915 transcript=Potri.010G131000.2 locus=Potri.010G131000 ID=Potri.010G131000.2.v3.0 annot-version=v3.0	Poptr_seq3629		-	Y (0.994 | 1-35)	C	1	V5_BLAST_0.9SELF0.4OUT-REDO4-Cluster_162371	V5_UCLUSTfixed_0.90-Cluster_95781	-	-	-	-
pacid=26981997 transcript=Potri.010G002100.1 locus=Potri.010G002100 ID=Potri.010G002100.1.v3.0 annot-version=v3.0	Poptr_seq3711		-	Y (0.995 | 1-26)	C	1	V5_BLAST_0.9SELF0.4OUT-REDO4-Cluster_169530	V5_UCLUSTfixed_0.90-Cluster_102291	-	-	-	-
pacid=26982007 transcript=Potri.010G239000.1 locus=Potri.010G239000 ID=Potri.010G239000.1.v3.0 annot-version=v3.0	Poptr_seq3721	P:GO:0006526; F:GO:0005524; F:GO:0004055	F:GO:0000166;F:GO:0003824;P:GO:0009058;P:GO:0044763;P:GO:0044711;P:GO:0009987	Y (0.999 | 1-23)	C	1	V5_BLAST_0.9SELF0.4OUT-REDO4-Cluster_168450	V5_UCLUSTfixed_0.90-Cluster_101367	-	-	-	-
pacid=26982008 transcript=Potri.010G239000.2 locus=Potri.010G239000 ID=Potri.010G239000.2.v3.0 annot-version=v3.0	Poptr_seq3722	P:GO:0006526; F:GO:0005524; F:GO:0004055	F:GO:0000166;F:GO:0003824;P:GO:0009058;P:GO:0044763;P:GO:0044711;P:GO:0009987	Y (0.999 | 1-23)	C	1	V5_BLAST_0.9SELF0.4OUT-REDO4-Cluster_168450	V5_UCLUSTfixed_0.90-Cluster_101367	-	-	-	-
pacid=26982011 transcript=Potri.010G078600.1 locus=Potri.010G078600 ID=Potri.010G078600.1.v3.0 annot-version=v3.0	Poptr_seq3725		-	Y (0.991 | 1-38)	C	1	V5_BLAST_0.9SELF0.4OUT-REDO4-Cluster_163825	V5_UCLUSTfixed_0.90-Cluster_97300	-	-	-	-
pacid=26982012 transcript=Potri.010G078600.3 locus=Potri.010G078600 ID=Potri.010G078600.3.v3.0 annot-version=v3.0	Poptr_seq3726		-	Y (0.991 | 1-38)	C	1	V5_BLAST_0.9SELF0.4OUT-REDO4-Cluster_163825	V5_UCLUSTfixed_0.90-Cluster_97300	-	-	-	-
pacid=26982013 transcript=Potri.010G078600.2 locus=Potri.010G078600 ID=Potri.010G078600.2.v3.0 annot-version=v3.0	Poptr_seq3727		-	Y (0.991 | 1-38)	C	1	V5_BLAST_0.9SELF0.4OUT-REDO4-Cluster_163825	V5_UCLUSTfixed_0.90-Cluster_97300	-	-	-	-
pacid=26982014 transcript=Potri.010G078600.4 locus=Potri.010G078600 ID=Potri.010G078600.4.v3.0 annot-version=v3.0	Poptr_seq3728		-	Y (0.991 | 1-38)	C	1	V5_BLAST_0.9SELF0.4OUT-REDO4-Cluster_163825	V5_UCLUSTfixed_0.90-Cluster_97300	-	-	-	-
pacid=26982023 transcript=Potri.010G191600.1 locus=Potri.010G191600 ID=Potri.010G191600.1.v3.0 annot-version=v3.0	Poptr_seq3737		-	Y (0.982 | 1-29)	C	1	V5_BLAST_0.9SELF0.4OUT-REDO4-Cluster_167727	V5_UCLUSTfixed_0.90-Cluster_100821	-	-	-	-
pacid=26982024 transcript=Potri.010G046300.1 locus=Potri.010G046300 ID=Potri.010G046300.1.v3.0 annot-version=v3.0	Poptr_seq3738	C:GO:0016020; P:GO:0006817; F:GO:0005315	C:GO:0016020;P:GO:0006810;F:GO:0005215	Y (0.902 | 1-72)	C	1	V5_BLAST_0.9SELF0.4OUT-REDO4-Cluster_164477	V5_UCLUSTfixed_0.90-Cluster_97956	-	-	-	-
pacid=26982042 transcript=Potri.010G175300.1 locus=Potri.010G175300 ID=Potri.010G175300.1.v3.0 annot-version=v3.0	Poptr_seq3756	F:GO:0008725; P:GO:0006284	P:GO:0006259;P:GO:0006950;F:GO:0016787	Y (0.912 | 1-46)	C	1	V5_BLAST_0.9SELF0.4OUT-REDO4-Cluster_170155	V5_UCLUSTfixed_0.90-Cluster_95847	-	-	-	-
pacid=26982043 transcript=Potri.010G175300.2 locus=Potri.010G175300 ID=Potri.010G175300.2.v3.0 annot-version=v3.0	Poptr_seq3757	F:GO:0008725; P:GO:0006284	P:GO:0006259;P:GO:0006950;F:GO:0016787	Y (0.912 | 1-46)	C	1	V5_BLAST_0.9SELF0.4OUT-REDO4-Cluster_170155	V5_UCLUSTfixed_0.90-Cluster_95847	-	-	-	-
pacid=26982087 transcript=Potri.010G103300.1 locus=Potri.010G103300 ID=Potri.010G103300.1.v3.0 annot-version=v3.0	Poptr_seq3801	P:GO:0048544; P:GO:0006468; F:GO:0005524; F:GO:0004672	F:GO:0000166;P:GO:0009875;P:GO:0006464;F:GO:0016301	Y (0.741 | 1-51)	C	1	V5_BLAST_0.9SELF0.4OUT-REDO4-Cluster_167171	V5_UCLUSTfixed_0.90-Cluster_100351	-	-	-	-
pacid=26982093 transcript=Potri.010G145000.1 locus=Potri.010G145000 ID=Potri.010G145000.1.v3.0 annot-version=v3.0	Poptr_seq3807		-	Y (0.995 | 1-37)	C	1	V5_BLAST_0.9SELF0.4OUT-REDO4-Cluster_163773	V5_UCLUSTfixed_0.90-Cluster_97234	-	-	-	-
pacid=26982094 transcript=Potri.010G145000.5 locus=Potri.010G145000 ID=Potri.010G145000.5.v3.0 annot-version=v3.0	Poptr_seq3808		-	Y (0.995 | 1-37)	C	1	V5_BLAST_0.9SELF0.4OUT-REDO4-Cluster_163773	V5_UCLUSTfixed_0.90-Cluster_97234	-	-	-	-
pacid=26982143 transcript=Potri.010G113000.1 locus=Potri.010G113000 ID=Potri.010G113000.1.v3.0 annot-version=v3.0	Poptr_seq3857		-	Y (0.792 | 1-50)	C	1	V5_BLAST_0.9SELF0.4OUT-REDO4-Cluster_159047	V5_UCLUSTfixed_0.90-Cluster_70409	-	-	-	-
pacid=26982144 transcript=Potri.010G113000.5 locus=Potri.010G113000 ID=Potri.010G113000.5.v3.0 annot-version=v3.0	Poptr_seq3858		-	Y (0.792 | 1-50)	C	1	V5_BLAST_0.9SELF0.4OUT-REDO4-Cluster_159047	V5_UCLUSTfixed_0.90-Cluster_70409	-	-	-	-
pacid=26982145 transcript=Potri.010G113000.2 locus=Potri.010G113000 ID=Potri.010G113000.2.v3.0 annot-version=v3.0	Poptr_seq3859		-	Y (0.792 | 1-50)	C	1	V5_BLAST_0.9SELF0.4OUT-REDO4-Cluster_159047	V5_UCLUSTfixed_0.90-Cluster_70409	-	-	-	-
pacid=26982146 transcript=Potri.010G113000.3 locus=Potri.010G113000 ID=Potri.010G113000.3.v3.0 annot-version=v3.0	Poptr_seq3860		-	Y (0.792 | 1-50)	C	1	V5_BLAST_0.9SELF0.4OUT-REDO4-Cluster_159047	V5_UCLUSTfixed_0.90-Cluster_70409	-	-	-	-
pacid=26982147 transcript=Potri.010G113000.4 locus=Potri.010G113000 ID=Potri.010G113000.4.v3.0 annot-version=v3.0	Poptr_seq3861		-	Y (0.792 | 1-50)	C	1	V5_BLAST_0.9SELF0.4OUT-REDO4-Cluster_156292	V5_UCLUSTfixed_0.90-Cluster_70409	UniqueCluster_2039	-	-	X
pacid=26982191 transcript=Potri.010G222900.1 locus=Potri.010G222900 ID=Potri.010G222900.1.v3.0 annot-version=v3.0	Poptr_seq3905	F:GO:0008080	F:GO:0016740	Y (0.999 | 1-51)	C	1	V5_BLAST_0.9SELF0.4OUT-REDO4-Cluster_167195	V5_UCLUSTfixed_0.90-Cluster_96194	-	-	-	-
pacid=26982192 transcript=Potri.010G222900.2 locus=Potri.010G222900 ID=Potri.010G222900.2.v3.0 annot-version=v3.0	Poptr_seq3906	F:GO:0008080	F:GO:0016740	Y (0.999 | 1-51)	C	1	V5_BLAST_0.9SELF0.4OUT-REDO4-Cluster_167195	V5_UCLUSTfixed_0.90-Cluster_96194	-	-	-	-
pacid=26982201 transcript=Potri.010G008200.1 locus=Potri.010G008200 ID=Potri.010G008200.1.v3.0 annot-version=v3.0	Poptr_seq3915	P:GO:0006412; C:GO:0005840; C:GO:0005622; F:GO:0003735	F:GO:0005198;C:GO:0005840;P:GO:0006412	Y (0.918 | 1-38)	C	1	V5_BLAST_0.9SELF0.4OUT-REDO4-Cluster_163791	V5_UCLUSTfixed_0.90-Cluster_97253	-	-	-	-
pacid=26982211 transcript=Potri.010G160600.1 locus=Potri.010G160600 ID=Potri.010G160600.1.v3.0 annot-version=v3.0	Poptr_seq3925		-	Y (0.999 | 1-52)	C	1	V5_BLAST_0.9SELF0.4OUT-REDO4-Cluster_121809	V5_UCLUSTfixed_0.90-Cluster_71484	-	-	-	-
pacid=26982219 transcript=Potri.010G201700.1 locus=Potri.010G201700 ID=Potri.010G201700.1.v3.0 annot-version=v3.0	Poptr_seq3933		-	Y (0.988 | 1-59)	C	1	V5_BLAST_0.9SELF0.4OUT-REDO4-Cluster_164873	V5_UCLUSTfixed_0.90-Cluster_73255	-	-	-	-
pacid=26982231 transcript=Potri.010G193400.2 locus=Potri.010G193400 ID=Potri.010G193400.2.v3.0 annot-version=v3.0	Poptr_seq3945	P:GO:0006188; F:GO:0004018	F:GO:0003824;P:GO:0009058;P:GO:0044711;P:GO:0006139	Y (0.989 | 1-40)	C	1	V5_BLAST_0.9SELF0.4OUT-REDO4-Cluster_162763	V5_UCLUSTfixed_0.90-Cluster_96187	-	-	-	-
pacid=26982236 transcript=Potri.010G213600.1 locus=Potri.010G213600 ID=Potri.010G213600.1.v3.0 annot-version=v3.0	Poptr_seq3950		-	Y (0.989 | 1-30)	C	1	V5_BLAST_0.9SELF0.4OUT-REDO4-Cluster_163817	V5_UCLUSTfixed_0.90-Cluster_96174	-	-	-	-
pacid=26982237 transcript=Potri.010G203400.2 locus=Potri.010G203400 ID=Potri.010G203400.2.v3.0 annot-version=v3.0	Poptr_seq3951	P:GO:0006468; F:GO:0004672	P:GO:0006464;F:GO:0016301	Y (0.743 | 1-24)	C	1	V5_BLAST_0.9SELF0.4OUT-REDO4-Cluster_170299	V5_UCLUSTfixed_0.90-Cluster_102932	-	-	-	-
pacid=26982238 transcript=Potri.010G203400.1 locus=Potri.010G203400 ID=Potri.010G203400.1.v3.0 annot-version=v3.0	Poptr_seq3952	P:GO:0006468; F:GO:0004672	P:GO:0006464;F:GO:0016301	Y (0.743 | 1-24)	C	1	V5_BLAST_0.9SELF0.4OUT-REDO4-Cluster_170299	V5_UCLUSTfixed_0.90-Cluster_102932	-	-	-	-
pacid=26982269 transcript=Potri.010G145700.1 locus=Potri.010G145700 ID=Potri.010G145700.1.v3.0 annot-version=v3.0	Poptr_seq3981		-	Y (0.929 | 1-32)	C	1	V5_BLAST_0.9SELF0.4OUT-REDO4-Cluster_165977	V5_UCLUSTfixed_0.90-Cluster_97233	-	-	-	-
pacid=26982301 transcript=Potri.010G210200.2 locus=Potri.010G210200 ID=Potri.010G210200.2.v3.0 annot-version=v3.0	Poptr_seq4013	C:GO:0019898; P:GO:0015979; C:GO:0009654; C:GO:0009523; F:GO:0005509	C:GO:0016020;P:GO:0015979;F:GO:0005488;C:GO:0009579	Y (0.982 | 1-61)	C	1	V5_BLAST_0.9SELF0.4OUT-REDO4-Cluster_164982	V5_UCLUSTfixed_0.90-Cluster_98418	-	-	-	-
pacid=26982302 transcript=Potri.010G210200.4 locus=Potri.010G210200 ID=Potri.010G210200.4.v3.0 annot-version=v3.0	Poptr_seq4014	C:GO:0019898; P:GO:0015979; C:GO:0009654; C:GO:0009523; F:GO:0005509	C:GO:0016020;P:GO:0015979;F:GO:0005488;C:GO:0009579	Y (0.982 | 1-61)	C	1	V5_BLAST_0.9SELF0.4OUT-REDO4-Cluster_164982	V5_UCLUSTfixed_0.90-Cluster_98418	-	-	-	-
pacid=26982377 transcript=Potri.010G040100.1 locus=Potri.010G040100 ID=Potri.010G040100.1.v3.0 annot-version=v3.0	Poptr_seq4088		-	Y (0.843 | 1-41)	C	1	V5_BLAST_0.9SELF0.4OUT-REDO4-Cluster_162416	V5_UCLUSTfixed_0.90-Cluster_95826	-	-	-	-
pacid=26982378 transcript=Potri.010G040100.2 locus=Potri.010G040100 ID=Potri.010G040100.2.v3.0 annot-version=v3.0	Poptr_seq4089		-	Y (0.843 | 1-41)	C	1	V5_BLAST_0.9SELF0.4OUT-REDO4-Cluster_162416	V5_UCLUSTfixed_0.90-Cluster_95826	-	-	-	-
pacid=26982379 transcript=Potri.010G040100.5 locus=Potri.010G040100 ID=Potri.010G040100.5.v3.0 annot-version=v3.0	Poptr_seq4090		-	Y (0.843 | 1-41)	C	1	V5_BLAST_0.9SELF0.4OUT-REDO4-Cluster_162416	V5_UCLUSTfixed_0.90-Cluster_95826	-	-	-	-
pacid=26982380 transcript=Potri.010G040100.4 locus=Potri.010G040100 ID=Potri.010G040100.4.v3.0 annot-version=v3.0	Poptr_seq4091		-	Y (0.843 | 1-41)	C	1	V5_BLAST_0.9SELF0.4OUT-REDO4-Cluster_162416	V5_UCLUSTfixed_0.90-Cluster_95826	-	-	-	-
pacid=26982381 transcript=Potri.010G040100.6 locus=Potri.010G040100 ID=Potri.010G040100.6.v3.0 annot-version=v3.0	Poptr_seq4092		-	Y (0.843 | 1-41)	C	1	V5_BLAST_0.9SELF0.4OUT-REDO4-Cluster_162416	V5_UCLUSTfixed_0.90-Cluster_95826	-	-	-	-
pacid=26982383 transcript=Potri.010G040100.3 locus=Potri.010G040100 ID=Potri.010G040100.3.v3.0 annot-version=v3.0	Poptr_seq4094		-	Y (0.843 | 1-41)	C	1	V5_BLAST_0.9SELF0.4OUT-REDO4-Cluster_121812	V5_UCLUSTfixed_0.90-Cluster_95826	-	-	-	-
pacid=26982384 transcript=Potri.010G040100.7 locus=Potri.010G040100 ID=Potri.010G040100.7.v3.0 annot-version=v3.0	Poptr_seq4095		-	Y (0.843 | 1-41)	C	1	V5_BLAST_0.9SELF0.4OUT-REDO4-Cluster_162416	V5_UCLUSTfixed_0.90-Cluster_95826	-	-	-	-
pacid=26982397 transcript=Potri.010G254800.1 locus=Potri.010G254800 ID=Potri.010G254800.1.v3.0 annot-version=v3.0	Poptr_seq4108		-	Y (1.0 | 1-41)	C	1	V5_BLAST_0.9SELF0.4OUT-REDO4-Cluster_162914	V5_UCLUSTfixed_0.90-Cluster_95959	-	-	-	-
pacid=26982453 transcript=Potri.010G009200.1 locus=Potri.010G009200 ID=Potri.010G009200.1.v3.0 annot-version=v3.0	Poptr_seq4164	F:GO:0003824; P:GO:0006470; F:GO:0004722	P:GO:0006464;F:GO:0016787	Y (0.983 | 1-26)	C	1	V5_BLAST_0.9SELF0.4OUT-REDO4-Cluster_170457	V5_UCLUSTfixed_0.90-Cluster_103073	-	-	-	-
pacid=26982477 transcript=Potri.010G095800.1 locus=Potri.010G095800 ID=Potri.010G095800.1.v3.0 annot-version=v3.0	Poptr_seq4188	F:GO:0008080	F:GO:0016740	Y (1.0 | 1-62)	C	1	V5_BLAST_0.9SELF0.4OUT-REDO4-Cluster_167195	V5_UCLUSTfixed_0.90-Cluster_79084	-	-	-	-
pacid=26982481 transcript=Potri.010G027900.6 locus=Potri.010G027900 ID=Potri.010G027900.6.v3.0 annot-version=v3.0	Poptr_seq4192		-	Y (0.979 | 1-34)	C	1	V5_BLAST_0.9SELF0.4OUT-REDO4-Cluster_170294	V5_UCLUSTfixed_0.90-Cluster_97267	-	-	-	-
pacid=26982482 transcript=Potri.010G027900.2 locus=Potri.010G027900 ID=Potri.010G027900.2.v3.0 annot-version=v3.0	Poptr_seq4193		-	Y (0.979 | 1-34)	C	1	V5_BLAST_0.9SELF0.4OUT-REDO4-Cluster_170294	V5_UCLUSTfixed_0.90-Cluster_97267	-	-	-	-
pacid=26982543 transcript=Potri.010G127200.1 locus=Potri.010G127200 ID=Potri.010G127200.1.v3.0 annot-version=v3.0	Poptr_seq4254		-	Y (0.906 | 1-74)	C	1	V5_BLAST_0.9SELF0.4OUT-REDO4-Cluster_162376	V5_UCLUSTfixed_0.90-Cluster_95789	-	-	-	-
pacid=26982547 transcript=Potri.010G092200.1 locus=Potri.010G092200 ID=Potri.010G092200.1.v3.0 annot-version=v3.0	Poptr_seq4258	F:GO:0016787; F:GO:0005524; F:GO:0003677	F:GO:0000166;F:GO:0003677;F:GO:0016787	Y (0.915 | 1-54)	C	1	V5_BLAST_0.9SELF0.4OUT-REDO4-Cluster_159427	V5_UCLUSTfixed_0.90-Cluster_93660	-	-	-	-
pacid=26982559 transcript=Potri.010G116500.1 locus=Potri.010G116500 ID=Potri.010G116500.1.v3.0 annot-version=v3.0	Poptr_seq4270	P:GO:0055114; F:GO:0016491	F:GO:0003824;P:GO:0008152;P:GO:0044710	Y (0.961 | 1-39)	C	1	V5_BLAST_0.9SELF0.4OUT-REDO4-Cluster_162384	V5_UCLUSTfixed_0.90-Cluster_95797	-	-	-	-
pacid=26982560 transcript=Potri.010G116500.2 locus=Potri.010G116500 ID=Potri.010G116500.2.v3.0 annot-version=v3.0	Poptr_seq4271	P:GO:0055114; F:GO:0016491	F:GO:0003824;P:GO:0008152;P:GO:0044710	Y (0.961 | 1-39)	C	1	V5_BLAST_0.9SELF0.4OUT-REDO4-Cluster_162384	V5_UCLUSTfixed_0.90-Cluster_95797	-	-	-	-
pacid=26982561 transcript=Potri.010G116500.3 locus=Potri.010G116500 ID=Potri.010G116500.3.v3.0 annot-version=v3.0	Poptr_seq4272	P:GO:0055114; F:GO:0016491	F:GO:0003824;P:GO:0008152;P:GO:0044710	Y (0.961 | 1-39)	C	1	V5_BLAST_0.9SELF0.4OUT-REDO4-Cluster_162384	V5_UCLUSTfixed_0.90-Cluster_95797	-	-	-	-
pacid=26982562 transcript=Potri.010G116500.4 locus=Potri.010G116500 ID=Potri.010G116500.4.v3.0 annot-version=v3.0	Poptr_seq4273	P:GO:0055114; F:GO:0016491	F:GO:0003824;P:GO:0008152;P:GO:0044710	Y (0.961 | 1-39)	C	1	V5_BLAST_0.9SELF0.4OUT-REDO4-Cluster_162384	V5_UCLUSTfixed_0.90-Cluster_95797	-	-	-	-
pacid=26982585 transcript=Potri.010G246000.1 locus=Potri.010G246000 ID=Potri.010G246000.1.v3.0 annot-version=v3.0	Poptr_seq4296	F:GO:0005524; F:GO:0003676; F:GO:0004386	F:GO:0000166;F:GO:0003676;F:GO:0016787	Y (0.978 | 1-37)	C	1	V5_BLAST_0.9SELF0.4OUT-REDO4-Cluster_168756	V5_UCLUSTfixed_0.90-Cluster_101652	-	-	-	-
pacid=26982586 transcript=Potri.010G246000.2 locus=Potri.010G246000 ID=Potri.010G246000.2.v3.0 annot-version=v3.0	Poptr_seq4297	F:GO:0005524; F:GO:0003676; F:GO:0004386	F:GO:0000166;F:GO:0003676;F:GO:0016787	Y (0.987 | 1-30)	C	1	V5_BLAST_0.9SELF0.4OUT-REDO4-Cluster_168756	V5_UCLUSTfixed_0.90-Cluster_101652	-	-	-	-
pacid=26982590 transcript=Potri.010G200000.1 locus=Potri.010G200000 ID=Potri.010G200000.1.v3.0 annot-version=v3.0	Poptr_seq4301		-	Y (1.0 | 1-41)	C	1	V5_BLAST_0.9SELF0.4OUT-REDO4-Cluster_162759	V5_UCLUSTfixed_0.90-Cluster_96182	-	-	-	-
pacid=26982591 transcript=Potri.010G200000.2 locus=Potri.010G200000 ID=Potri.010G200000.2.v3.0 annot-version=v3.0	Poptr_seq4302		-	Y (1.0 | 1-41)	C	1	V5_BLAST_0.9SELF0.4OUT-REDO4-Cluster_162759	V5_UCLUSTfixed_0.90-Cluster_96182	-	-	-	-
pacid=26982592 transcript=Potri.010G200000.5 locus=Potri.010G200000 ID=Potri.010G200000.5.v3.0 annot-version=v3.0	Poptr_seq4303		-	Y (1.0 | 1-41)	C	1	V5_BLAST_0.9SELF0.4OUT-REDO4-Cluster_162759	V5_UCLUSTfixed_0.90-Cluster_96182	-	-	-	-
pacid=26982593 transcript=Potri.010G200000.3 locus=Potri.010G200000 ID=Potri.010G200000.3.v3.0 annot-version=v3.0	Poptr_seq4304		-	Y (1.0 | 1-41)	C	1	V5_BLAST_0.9SELF0.4OUT-REDO4-Cluster_162759	V5_UCLUSTfixed_0.90-Cluster_96182	-	-	-	-
pacid=26982594 transcript=Potri.010G200000.6 locus=Potri.010G200000 ID=Potri.010G200000.6.v3.0 annot-version=v3.0	Poptr_seq4305		-	Y (1.0 | 1-41)	C	1	V5_BLAST_0.9SELF0.4OUT-REDO4-Cluster_162759	V5_UCLUSTfixed_0.90-Cluster_96182	-	-	-	-
pacid=26982595 transcript=Potri.010G200000.4 locus=Potri.010G200000 ID=Potri.010G200000.4.v3.0 annot-version=v3.0	Poptr_seq4306		-	Y (1.0 | 1-41)	C	1	V5_BLAST_0.9SELF0.4OUT-REDO4-Cluster_162759	V5_UCLUSTfixed_0.90-Cluster_96182	-	-	-	-
pacid=26982598 transcript=Potri.010G112500.1 locus=Potri.010G112500 ID=Potri.010G112500.1.v3.0 annot-version=v3.0	Poptr_seq4309	F:GO:0005524; F:GO:0003676	F:GO:0000166;F:GO:0003676	Y (0.999 | 1-61)	C	1	V5_BLAST_0.9SELF0.4OUT-REDO4-Cluster_164579	V5_UCLUSTfixed_0.90-Cluster_98056	-	-	-	-
pacid=26982599 transcript=Potri.010G112500.2 locus=Potri.010G112500 ID=Potri.010G112500.2.v3.0 annot-version=v3.0	Poptr_seq4310	F:GO:0005524; F:GO:0003676	F:GO:0000166;F:GO:0003676	Y (0.999 | 1-61)	C	1	V5_BLAST_0.9SELF0.4OUT-REDO4-Cluster_164579	V5_UCLUSTfixed_0.90-Cluster_98056	-	-	-	-
pacid=26982618 transcript=Potri.010G117200.1 locus=Potri.010G117200 ID=Potri.010G117200.1.v3.0 annot-version=v3.0	Poptr_seq4329	C:GO:0016021	C:GO:0016020	Y (0.998 | 1-61)	C	1	V5_BLAST_0.9SELF0.4OUT-REDO4-Cluster_162383	V5_UCLUSTfixed_0.90-Cluster_95796	-	-	-	-
pacid=26982619 transcript=Potri.010G117200.3 locus=Potri.010G117200 ID=Potri.010G117200.3.v3.0 annot-version=v3.0	Poptr_seq4330	C:GO:0016021	C:GO:0016020	Y (0.998 | 1-61)	C	1	V5_BLAST_0.9SELF0.4OUT-REDO4-Cluster_121817	V5_UCLUSTfixed_0.90-Cluster_95796	-	-	-	-
pacid=26982622 transcript=Potri.010G147400.1 locus=Potri.010G147400 ID=Potri.010G147400.1.v3.0 annot-version=v3.0	Poptr_seq4333		-	Y (0.838 | 1-36)	C	1	V5_BLAST_0.9SELF0.4OUT-REDO4-Cluster_163771	V5_UCLUSTfixed_0.90-Cluster_79105	-	-	-	-
pacid=26982650 transcript=Potri.010G117900.1 locus=Potri.010G117900 ID=Potri.010G117900.1.v3.0 annot-version=v3.0	Poptr_seq4361	P:GO:0006096; F:GO:0004332	P:GO:0005975;P:GO:0006091;P:GO:0009056;F:GO:0003824;P:GO:0006139;P:GO:0044712;P:GO:0044723	Y (0.996 | 1-41)	C	1	V5_BLAST_0.9SELF0.4OUT-REDO4-Cluster_163736	V5_UCLUSTfixed_0.90-Cluster_103397	-	-	-	-
pacid=26982651 transcript=Potri.010G117900.2 locus=Potri.010G117900 ID=Potri.010G117900.2.v3.0 annot-version=v3.0	Poptr_seq4362	P:GO:0006096; F:GO:0004332	P:GO:0005975;P:GO:0006091;P:GO:0009056;F:GO:0003824;P:GO:0006139;P:GO:0044712;P:GO:0044723	Y (0.996 | 1-41)	C	1	V5_BLAST_0.9SELF0.4OUT-REDO4-Cluster_163736	V5_UCLUSTfixed_0.90-Cluster_103397	-	-	-	-
pacid=26982652 transcript=Potri.010G117900.3 locus=Potri.010G117900 ID=Potri.010G117900.3.v3.0 annot-version=v3.0	Poptr_seq4363	P:GO:0006096; F:GO:0004332	P:GO:0005975;P:GO:0006091;P:GO:0009056;F:GO:0003824;P:GO:0006139;P:GO:0044712;P:GO:0044723	Y (0.996 | 1-41)	C	1	V5_BLAST_0.9SELF0.4OUT-REDO4-Cluster_163736	V5_UCLUSTfixed_0.90-Cluster_103397	-	-	-	-
pacid=26982664 transcript=Potri.010G249300.1 locus=Potri.010G249300 ID=Potri.010G249300.1.v3.0 annot-version=v3.0	Poptr_seq4375		-	Y (0.921 | 1-69)	C	1	V5_BLAST_0.9SELF0.4OUT-REDO4-Cluster_165440	V5_UCLUSTfixed_0.90-Cluster_97893	-	-	-	-
pacid=26982706 transcript=Potri.010G221600.1 locus=Potri.010G221600 ID=Potri.010G221600.1.v3.0 annot-version=v3.0	Poptr_seq4416	P:GO:0009073; F:GO:0004107	F:GO:0003824;P:GO:0009058;P:GO:0044763;P:GO:0044711;P:GO:0009987	Y (0.99 | 1-50)	C	1	V5_BLAST_0.9SELF0.4OUT-REDO4-Cluster_166345	V5_UCLUSTfixed_0.90-Cluster_99647	-	-	-	-
pacid=26982707 transcript=Potri.010G221600.2 locus=Potri.010G221600 ID=Potri.010G221600.2.v3.0 annot-version=v3.0	Poptr_seq4417	P:GO:0009073; F:GO:0004107	F:GO:0003824;P:GO:0009058;P:GO:0044763;P:GO:0044711;P:GO:0009987	Y (0.99 | 1-50)	C	1	V5_BLAST_0.9SELF0.4OUT-REDO4-Cluster_166345	V5_UCLUSTfixed_0.90-Cluster_99647	-	-	-	-
pacid=26982708 transcript=Potri.010G221600.3 locus=Potri.010G221600 ID=Potri.010G221600.3.v3.0 annot-version=v3.0	Poptr_seq4418	P:GO:0009073; F:GO:0004107	F:GO:0003824;P:GO:0009058;P:GO:0044763;P:GO:0044711;P:GO:0009987	Y (0.99 | 1-50)	C	1	V5_BLAST_0.9SELF0.4OUT-REDO4-Cluster_166345	V5_UCLUSTfixed_0.90-Cluster_99647	-	-	-	-
pacid=26982709 transcript=Potri.010G221600.4 locus=Potri.010G221600 ID=Potri.010G221600.4.v3.0 annot-version=v3.0	Poptr_seq4419	P:GO:0009073; F:GO:0004107	F:GO:0003824;P:GO:0009058;P:GO:0044763;P:GO:0044711;P:GO:0009987	Y (0.99 | 1-50)	C	1	V5_BLAST_0.9SELF0.4OUT-REDO4-Cluster_166345	V5_UCLUSTfixed_0.90-Cluster_99647	-	-	-	-
pacid=26982710 transcript=Potri.010G221600.5 locus=Potri.010G221600 ID=Potri.010G221600.5.v3.0 annot-version=v3.0	Poptr_seq4420	P:GO:0009073; F:GO:0004107	F:GO:0003824;P:GO:0009058;P:GO:0044763;P:GO:0044711;P:GO:0009987	Y (0.99 | 1-50)	C	1	V5_BLAST_0.9SELF0.4OUT-REDO4-Cluster_166345	V5_UCLUSTfixed_0.90-Cluster_99647	-	-	-	-
pacid=26982711 transcript=Potri.010G221600.6 locus=Potri.010G221600 ID=Potri.010G221600.6.v3.0 annot-version=v3.0	Poptr_seq4421	P:GO:0009073; F:GO:0004107	F:GO:0003824;P:GO:0009058;P:GO:0044763;P:GO:0044711;P:GO:0009987	Y (0.99 | 1-50)	C	1	V5_BLAST_0.9SELF0.4OUT-REDO4-Cluster_166345	V5_UCLUSTfixed_0.90-Cluster_99647	-	-	-	-
pacid=26982738 transcript=Potri.010G128500.1 locus=Potri.010G128500 ID=Potri.010G128500.1.v3.0 annot-version=v3.0	Poptr_seq4448	P:GO:0030163	P:GO:0019538;P:GO:0009056	Y (0.877 | 1-50)	C	1	V5_BLAST_0.9SELF0.4OUT-REDO4-Cluster_162374	V5_UCLUSTfixed_0.90-Cluster_95786	-	-	-	-
pacid=26982739 transcript=Potri.010G128500.2 locus=Potri.010G128500 ID=Potri.010G128500.2.v3.0 annot-version=v3.0	Poptr_seq4449	P:GO:0030163	P:GO:0019538;P:GO:0009056	Y (0.878 | 1-49)	C	1	V5_BLAST_0.9SELF0.4OUT-REDO4-Cluster_162374	V5_UCLUSTfixed_0.90-Cluster_95786	-	-	-	-
pacid=26982767 transcript=Potri.010G235800.1 locus=Potri.010G235800 ID=Potri.010G235800.1.v3.0 annot-version=v3.0	Poptr_seq4477	C:GO:0016020	C:GO:0016020	Y (0.994 | 1-29)	C	1	V5_BLAST_0.9SELF0.4OUT-REDO4-Cluster_170501	V5_UCLUSTfixed_0.90-Cluster_103197	-	-	-	-
pacid=26982773 transcript=Potri.010G006600.1 locus=Potri.010G006600 ID=Potri.010G006600.1.v3.0 annot-version=v3.0	Poptr_seq4483		-	Y (0.872 | 1-72)	C	1	V5_BLAST_0.9SELF0.4OUT-REDO4-Cluster_159343	V5_UCLUSTfixed_0.90-Cluster_78023	-	-	UniqueCluster_1443	X
pacid=26982801 transcript=Potri.010G111100.1 locus=Potri.010G111100 ID=Potri.010G111100.1.v3.0 annot-version=v3.0	Poptr_seq4511	C:GO:0016021; C:GO:0016020	C:GO:0016020	Y (0.996 | 1-61)	C	1	V5_BLAST_0.9SELF0.4OUT-REDO4-Cluster_168460	V5_UCLUSTfixed_0.90-Cluster_101375	-	-	-	-
pacid=26982808 transcript=Potri.010G183300.1 locus=Potri.010G183300 ID=Potri.010G183300.1.v3.0 annot-version=v3.0	Poptr_seq4518		-	Y (0.964 | 1-42)	C	1	V5_BLAST_0.9SELF0.4OUT-REDO4-Cluster_164342	V5_UCLUSTfixed_0.90-Cluster_96161	-	-	-	-
pacid=26982809 transcript=Potri.010G007100.1 locus=Potri.010G007100 ID=Potri.010G007100.1.v3.0 annot-version=v3.0	Poptr_seq4519		-	Y (0.964 | 1-36)	C	1	V5_BLAST_0.9SELF0.4OUT-REDO4-Cluster_121818	V5_UCLUSTfixed_0.90-Cluster_70411	-	-	-	-
pacid=26982811 transcript=Potri.010G207300.1 locus=Potri.010G207300 ID=Potri.010G207300.1.v3.0 annot-version=v3.0	Poptr_seq4521	P:GO:0006418; F:GO:0005524; F:GO:0004812; F:GO:0000166	F:GO:0000166;F:GO:0003824;P:GO:0006139;P:GO:0006412	Y (0.929 | 1-51)	C	1	V5_BLAST_0.9SELF0.4OUT-REDO4-Cluster_162752	V5_UCLUSTfixed_0.90-Cluster_96179	-	-	-	-
pacid=26982819 transcript=Potri.010G221100.1 locus=Potri.010G221100 ID=Potri.010G221100.1.v3.0 annot-version=v3.0	Poptr_seq4529	C:GO:0016020; P:GO:0009765	P:GO:0006091;C:GO:0016020;P:GO:0015979	Y (1.0 | 1-41)	C	1	V5_BLAST_0.9SELF0.4OUT-REDO4-Cluster_162772	V5_UCLUSTfixed_0.90-Cluster_96193	-	-	-	-
pacid=26982820 transcript=Potri.010G221100.2 locus=Potri.010G221100 ID=Potri.010G221100.2.v3.0 annot-version=v3.0	Poptr_seq4530	C:GO:0016020; P:GO:0009765	P:GO:0006091;C:GO:0016020;P:GO:0015979	Y (1.0 | 1-41)	C	1	V5_BLAST_0.9SELF0.4OUT-REDO4-Cluster_162772	V5_UCLUSTfixed_0.90-Cluster_96193	-	-	-	-
pacid=26982821 transcript=Potri.010G221100.4 locus=Potri.010G221100 ID=Potri.010G221100.4.v3.0 annot-version=v3.0	Poptr_seq4531	C:GO:0016020; P:GO:0009765	P:GO:0006091;C:GO:0016020;P:GO:0015979	Y (1.0 | 1-41)	C	1	V5_BLAST_0.9SELF0.4OUT-REDO4-Cluster_162772	V5_UCLUSTfixed_0.90-Cluster_96193	-	-	-	-
pacid=26982822 transcript=Potri.010G221100.3 locus=Potri.010G221100 ID=Potri.010G221100.3.v3.0 annot-version=v3.0	Poptr_seq4532	C:GO:0016020; P:GO:0009765	P:GO:0006091;C:GO:0016020;P:GO:0015979	Y (1.0 | 1-41)	C	1	V5_BLAST_0.9SELF0.4OUT-REDO4-Cluster_162772	V5_UCLUSTfixed_0.90-Cluster_96193	-	-	-	-
pacid=26982831 transcript=Potri.010G169600.1 locus=Potri.010G169600 ID=Potri.010G169600.1.v3.0 annot-version=v3.0	Poptr_seq4541	P:GO:0006284; P:GO:0006281; F:GO:0004844	P:GO:0006259;P:GO:0006950;F:GO:0016787	Y (0.999 | 1-26)	C	1	V5_BLAST_0.9SELF0.4OUT-REDO4-Cluster_162441	V5_UCLUSTfixed_0.90-Cluster_95853	-	-	-	-
pacid=26982832 transcript=Potri.010G169600.2 locus=Potri.010G169600 ID=Potri.010G169600.2.v3.0 annot-version=v3.0	Poptr_seq4542	P:GO:0006284; P:GO:0006281; F:GO:0004844	P:GO:0006259;P:GO:0006950;F:GO:0016787	Y (0.999 | 1-26)	C	1	V5_BLAST_0.9SELF0.4OUT-REDO4-Cluster_162441	V5_UCLUSTfixed_0.90-Cluster_95853	-	-	-	-
pacid=26982838 transcript=Potri.010G062700.1 locus=Potri.010G062700 ID=Potri.010G062700.1.v3.0 annot-version=v3.0	Poptr_seq4548	F:GO:0005515; P:GO:0006629	F:GO:0005515;P:GO:0006629	Y (0.993 | 1-49)	C	1	V5_BLAST_0.9SELF0.4OUT-REDO4-Cluster_169710	V5_UCLUSTfixed_0.90-Cluster_102429	-	-	-	-
pacid=26982839 transcript=Potri.010G062700.3 locus=Potri.010G062700 ID=Potri.010G062700.3.v3.0 annot-version=v3.0	Poptr_seq4549	F:GO:0005515; P:GO:0006629	F:GO:0005515;P:GO:0006629	Y (0.993 | 1-49)	C	1	V5_BLAST_0.9SELF0.4OUT-REDO4-Cluster_169710	V5_UCLUSTfixed_0.90-Cluster_102429	-	-	-	-
pacid=26982840 transcript=Potri.010G062700.4 locus=Potri.010G062700 ID=Potri.010G062700.4.v3.0 annot-version=v3.0	Poptr_seq4550	F:GO:0005515; P:GO:0006629	F:GO:0005515;P:GO:0006629	Y (0.993 | 1-49)	C	1	V5_BLAST_0.9SELF0.4OUT-REDO4-Cluster_169710	V5_UCLUSTfixed_0.90-Cluster_102429	-	-	-	-
pacid=26982841 transcript=Potri.010G062700.2 locus=Potri.010G062700 ID=Potri.010G062700.2.v3.0 annot-version=v3.0	Poptr_seq4551	F:GO:0005515	F:GO:0005515	Y (0.993 | 1-49)	C	1	V5_BLAST_0.9SELF0.4OUT-REDO4-Cluster_169710	V5_UCLUSTfixed_0.90-Cluster_102429	-	-	-	-
pacid=26982842 transcript=Potri.010G062700.5 locus=Potri.010G062700 ID=Potri.010G062700.5.v3.0 annot-version=v3.0	Poptr_seq4552	F:GO:0005515	F:GO:0005515	Y (0.993 | 1-49)	C	1	V5_BLAST_0.9SELF0.4OUT-REDO4-Cluster_169710	V5_UCLUSTfixed_0.90-Cluster_102429	-	-	-	-
pacid=26982843 transcript=Potri.010G062700.8 locus=Potri.010G062700 ID=Potri.010G062700.8.v3.0 annot-version=v3.0	Poptr_seq4553	F:GO:0005515	F:GO:0005515	Y (0.993 | 1-49)	C	1	V5_BLAST_0.9SELF0.4OUT-REDO4-Cluster_169710	V5_UCLUSTfixed_0.90-Cluster_102429	-	-	-	-
pacid=26982880 transcript=Potri.010G236100.1 locus=Potri.010G236100 ID=Potri.010G236100.1.v3.0 annot-version=v3.0	Poptr_seq4590	F:GO:0033926	F:GO:0016787	Y (0.999 | 1-51)	C	1	V5_BLAST_0.9SELF0.4OUT-REDO4-Cluster_164000	V5_UCLUSTfixed_0.90-Cluster_97484	-	-	-	-
pacid=26982881 transcript=Potri.010G236100.2 locus=Potri.010G236100 ID=Potri.010G236100.2.v3.0 annot-version=v3.0	Poptr_seq4591	F:GO:0033926	F:GO:0016787	Y (0.999 | 1-51)	C	1	V5_BLAST_0.9SELF0.4OUT-REDO4-Cluster_164000	V5_UCLUSTfixed_0.90-Cluster_97484	-	-	-	-
pacid=26982889 transcript=Potri.010G180400.4 locus=Potri.010G180400 ID=Potri.010G180400.4.v3.0 annot-version=v3.0	Poptr_seq4599		-	Y (0.996 | 1-39)	C	1	V5_BLAST_0.9SELF0.4OUT-REDO4-Cluster_161664	V5_UCLUSTfixed_0.90-Cluster_85879	-	-	-	-
pacid=26982890 transcript=Potri.010G180400.6 locus=Potri.010G180400 ID=Potri.010G180400.6.v3.0 annot-version=v3.0	Poptr_seq4600		-	Y (0.996 | 1-39)	C	1	V5_BLAST_0.9SELF0.4OUT-REDO4-Cluster_161664	V5_UCLUSTfixed_0.90-Cluster_85879	-	-	-	-
pacid=26982891 transcript=Potri.010G180400.1 locus=Potri.010G180400 ID=Potri.010G180400.1.v3.0 annot-version=v3.0	Poptr_seq4601		-	Y (0.996 | 1-39)	C	1	V5_BLAST_0.9SELF0.4OUT-REDO4-Cluster_161664	V5_UCLUSTfixed_0.90-Cluster_85879	-	-	-	-
pacid=26982892 transcript=Potri.010G180400.5 locus=Potri.010G180400 ID=Potri.010G180400.5.v3.0 annot-version=v3.0	Poptr_seq4602		-	Y (0.996 | 1-39)	C	1	V5_BLAST_0.9SELF0.4OUT-REDO4-Cluster_161664	V5_UCLUSTfixed_0.90-Cluster_85879	-	-	-	-
pacid=26982893 transcript=Potri.010G180400.7 locus=Potri.010G180400 ID=Potri.010G180400.7.v3.0 annot-version=v3.0	Poptr_seq4603		-	Y (0.996 | 1-39)	C	1	V5_BLAST_0.9SELF0.4OUT-REDO4-Cluster_161664	V5_UCLUSTfixed_0.90-Cluster_85879	-	-	-	-
pacid=26982895 transcript=Potri.010G180400.3 locus=Potri.010G180400 ID=Potri.010G180400.3.v3.0 annot-version=v3.0	Poptr_seq4605		-	Y (0.996 | 1-39)	C	1	V5_BLAST_0.9SELF0.4OUT-REDO4-Cluster_161664	V5_UCLUSTfixed_0.90-Cluster_85879	-	-	-	-
pacid=26982896 transcript=Potri.010G180400.8 locus=Potri.010G180400 ID=Potri.010G180400.8.v3.0 annot-version=v3.0	Poptr_seq4606		-	Y (0.996 | 1-39)	C	1	V5_BLAST_0.9SELF0.4OUT-REDO4-Cluster_161664	V5_UCLUSTfixed_0.90-Cluster_85879	-	-	-	-
pacid=26982906 transcript=Potri.010G042500.1 locus=Potri.010G042500 ID=Potri.010G042500.1.v3.0 annot-version=v3.0	Poptr_seq4616	F:GO:0003723	F:GO:0003723	Y (0.983 | 1-51)	C	1	V5_BLAST_0.9SELF0.4OUT-REDO4-Cluster_162401	V5_UCLUSTfixed_0.90-Cluster_95815	-	-	-	-
pacid=26982907 transcript=Potri.010G042500.2 locus=Potri.010G042500 ID=Potri.010G042500.2.v3.0 annot-version=v3.0	Poptr_seq4617	F:GO:0003723	F:GO:0003723	Y (0.983 | 1-51)	C	1	V5_BLAST_0.9SELF0.4OUT-REDO4-Cluster_162401	V5_UCLUSTfixed_0.90-Cluster_95815	-	-	-	-
pacid=26982939 transcript=Potri.010G182400.1 locus=Potri.010G182400 ID=Potri.010G182400.1.v3.0 annot-version=v3.0	Poptr_seq4648		-	Y (0.971 | 1-39)	C	1	V5_BLAST_0.9SELF0.4OUT-REDO4-Cluster_169814	V5_UCLUSTfixed_0.90-Cluster_96164	-	-	-	-
pacid=26982965 transcript=Potri.010G250100.1 locus=Potri.010G250100 ID=Potri.010G250100.1.v3.0 annot-version=v3.0	Poptr_seq4674		-	Y (0.993 | 1-61)	C	1	V5_BLAST_0.9SELF0.4OUT-REDO4-Cluster_166844	V5_UCLUSTfixed_0.90-Cluster_100112	-	-	-	-
pacid=26982966 transcript=Potri.010G250100.2 locus=Potri.010G250100 ID=Potri.010G250100.2.v3.0 annot-version=v3.0	Poptr_seq4675		-	Y (0.993 | 1-61)	C	1	V5_BLAST_0.9SELF0.4OUT-REDO4-Cluster_166844	V5_UCLUSTfixed_0.90-Cluster_100112	-	-	-	-
pacid=26982985 transcript=Potri.010G045900.1 locus=Potri.010G045900 ID=Potri.010G045900.1.v3.0 annot-version=v3.0	Poptr_seq4694	F:GO:0016887; F:GO:0005524; P:GO:0055085; F:GO:0042626; C:GO:0016021; P:GO:0006810	F:GO:0000166;C:GO:0016020;P:GO:0006810;F:GO:0005215;F:GO:0016787	Y (0.998 | 1-71)	C	1	V5_BLAST_0.9SELF0.4OUT-REDO4-Cluster_121819	V5_UCLUSTfixed_0.90-Cluster_103335	-	-	-	-
pacid=26982986 transcript=Potri.010G045900.2 locus=Potri.010G045900 ID=Potri.010G045900.2.v3.0 annot-version=v3.0	Poptr_seq4695	F:GO:0005524; P:GO:0055085; F:GO:0042626; C:GO:0016021; P:GO:0006810	F:GO:0000166;C:GO:0016020;P:GO:0006810;F:GO:0005215;F:GO:0016787	Y (0.998 | 1-71)	C	1	V5_BLAST_0.9SELF0.4OUT-REDO4-Cluster_170785	V5_UCLUSTfixed_0.90-Cluster_103335	-	-	-	-
pacid=26982989 transcript=Potri.010G250200.1 locus=Potri.010G250200 ID=Potri.010G250200.1.v3.0 annot-version=v3.0	Poptr_seq4698		-	Y (0.958 | 1-48)	C	1	V5_BLAST_0.9SELF0.4OUT-REDO4-Cluster_164413	V5_UCLUSTfixed_0.90-Cluster_97897	-	-	-	-
pacid=26983000 transcript=Potri.010G062900.1 locus=Potri.010G062900 ID=Potri.010G062900.1.v3.0 annot-version=v3.0	Poptr_seq4709	F:GO:0016161; P:GO:0000272	P:GO:0005975;P:GO:0009056;F:GO:0016787	Y (0.776 | 1-52)	C	1	V5_BLAST_0.9SELF0.4OUT-REDO4-Cluster_169607	V5_UCLUSTfixed_0.90-Cluster_102351	-	-	-	-
pacid=26983001 transcript=Potri.010G062900.2 locus=Potri.010G062900 ID=Potri.010G062900.2.v3.0 annot-version=v3.0	Poptr_seq4710	F:GO:0016161; P:GO:0000272	P:GO:0005975;P:GO:0009056;F:GO:0016787	Y (0.776 | 1-52)	C	1	V5_BLAST_0.9SELF0.4OUT-REDO4-Cluster_169607	V5_UCLUSTfixed_0.90-Cluster_102351	-	-	-	-
pacid=26983018 transcript=Potri.010G106400.2 locus=Potri.010G106400 ID=Potri.010G106400.2.v3.0 annot-version=v3.0	Poptr_seq4727	P:GO:0009245; F:GO:0008759	P:GO:0005975;P:GO:0006629;P:GO:0009058;P:GO:0044763;P:GO:0044711;P:GO:0009987;P:GO:0044723;F:GO:0016787	Y (0.897 | 1-49)	C	1	V5_BLAST_0.9SELF0.4OUT-REDO4-Cluster_167785	V5_UCLUSTfixed_0.90-Cluster_100349	-	-	-	-
pacid=26983019 transcript=Potri.010G106400.1 locus=Potri.010G106400 ID=Potri.010G106400.1.v3.0 annot-version=v3.0	Poptr_seq4728	P:GO:0009245; F:GO:0008759	P:GO:0005975;P:GO:0006629;P:GO:0009058;P:GO:0044763;P:GO:0044711;P:GO:0009987;P:GO:0044723;F:GO:0016787	Y (0.897 | 1-49)	C	1	V5_BLAST_0.9SELF0.4OUT-REDO4-Cluster_167785	V5_UCLUSTfixed_0.90-Cluster_100349	-	-	-	-
pacid=26983020 transcript=Potri.010G106400.3 locus=Potri.010G106400 ID=Potri.010G106400.3.v3.0 annot-version=v3.0	Poptr_seq4729	P:GO:0009245; F:GO:0008759	P:GO:0005975;P:GO:0006629;P:GO:0009058;P:GO:0044763;P:GO:0044711;P:GO:0009987;P:GO:0044723;F:GO:0016787	Y (0.897 | 1-49)	C	1	V5_BLAST_0.9SELF0.4OUT-REDO4-Cluster_167785	V5_UCLUSTfixed_0.90-Cluster_100349	-	-	-	-
pacid=26983030 transcript=Potri.010G197500.2 locus=Potri.010G197500 ID=Potri.010G197500.2.v3.0 annot-version=v3.0	Poptr_seq4739	F:GO:0008270	F:GO:0005488	Y (0.985 | 1-38)	C	1	V5_BLAST_0.9SELF0.4OUT-REDO4-Cluster_162761	V5_UCLUSTfixed_0.90-Cluster_96184	-	-	-	-
pacid=26983032 transcript=Potri.010G197500.4 locus=Potri.010G197500 ID=Potri.010G197500.4.v3.0 annot-version=v3.0	Poptr_seq4741	F:GO:0008270	F:GO:0005488	Y (0.985 | 1-38)	C	1	V5_BLAST_0.9SELF0.4OUT-REDO4-Cluster_162761	V5_UCLUSTfixed_0.90-Cluster_96184	-	-	-	-
pacid=26983089 transcript=Potri.010G056100.1 locus=Potri.010G056100 ID=Potri.010G056100.1.v3.0 annot-version=v3.0	Poptr_seq4798		-	Y (0.952 | 1-56)	C	1	V5_BLAST_0.9SELF0.4OUT-REDO4-Cluster_163136	V5_UCLUSTfixed_0.90-Cluster_96561	-	-	-	-
pacid=26983126 transcript=Potri.T164200.1 locus=Potri.T164200 ID=Potri.T164200.1.v3.0 annot-version=v3.0	Poptr_seq4835	F:GO:0005515	F:GO:0005515	Y (0.999 | 1-37)	C	1	V5_BLAST_0.9SELF0.4OUT-REDO4-Cluster_121820	V5_UCLUSTfixed_0.90-Cluster_71623	-	-	-	-
pacid=26983142 transcript=Potri.T125800.1 locus=Potri.T125800 ID=Potri.T125800.1.v3.0 annot-version=v3.0	Poptr_seq4851	F:GO:0005515	F:GO:0005515	Y (0.879 | 1-38)	C	1	V5_BLAST_0.9SELF0.4OUT-REDO4-Cluster_162947	V5_UCLUSTfixed_0.90-Cluster_96369	UniqueCluster_1781	-	-	X
pacid=26983143 transcript=Potri.T125800.3 locus=Potri.T125800 ID=Potri.T125800.3.v3.0 annot-version=v3.0	Poptr_seq4852		-	Y (0.879 | 1-38)	C	1	V5_BLAST_0.9SELF0.4OUT-REDO4-Cluster_162947	V5_UCLUSTfixed_0.90-Cluster_96369	UniqueCluster_1781	-	-	X
pacid=26983182 transcript=Potri.T097900.1 locus=Potri.T097900 ID=Potri.T097900.1.v3.0 annot-version=v3.0	Poptr_seq4890		-	Y (0.899 | 1-49)	C	1	V5_BLAST_0.9SELF0.4OUT-REDO4-Cluster_121821	V5_UCLUSTfixed_0.90-Cluster_71520	-	-	-	-
pacid=26983185 transcript=Potri.T099800.1 locus=Potri.T099800 ID=Potri.T099800.1.v3.0 annot-version=v3.0	Poptr_seq4893	F:GO:0016787; P:GO:0008152	P:GO:0008152;F:GO:0016787	Y (1.0 | 1-21)	C	1	V5_BLAST_0.9SELF0.4OUT-REDO4-Cluster_164565	V5_UCLUSTfixed_0.90-Cluster_98046	-	-	-	-
pacid=26983205 transcript=Potri.017G033000.1 locus=Potri.017G033000 ID=Potri.017G033000.1.v3.0 annot-version=v3.0	Poptr_seq4913		-	Y (0.997 | 1-41)	C	1	V5_BLAST_0.9SELF0.4OUT-REDO4-Cluster_129592	V5_UCLUSTfixed_0.90-Cluster_73614	-	-	-	-
pacid=26983276 transcript=Potri.017G000200.1 locus=Potri.017G000200 ID=Potri.017G000200.1.v3.0 annot-version=v3.0	Poptr_seq4984	F:GO:0000049	F:GO:0003723	Y (0.956 | 1-29)	C	1	V5_BLAST_0.9SELF0.4OUT-REDO4-Cluster_164974	V5_UCLUSTfixed_0.90-Cluster_97366	-	-	-	-
pacid=26983319 transcript=Potri.017G061900.1 locus=Potri.017G061900 ID=Potri.017G061900.1.v3.0 annot-version=v3.0	Poptr_seq5027	C:GO:0016021; C:GO:0005783	C:GO:0016020;C:GO:0005783	Y (0.933 | 1-50)	C	1	V5_BLAST_0.9SELF0.4OUT-REDO4-Cluster_168087	V5_UCLUSTfixed_0.90-Cluster_101095	-	-	-	-
pacid=26983320 transcript=Potri.017G061900.2 locus=Potri.017G061900 ID=Potri.017G061900.2.v3.0 annot-version=v3.0	Poptr_seq5028	C:GO:0016021; C:GO:0005783	C:GO:0016020;C:GO:0005783	Y (0.933 | 1-50)	C	1	V5_BLAST_0.9SELF0.4OUT-REDO4-Cluster_168087	V5_UCLUSTfixed_0.90-Cluster_101095	-	-	-	-
pacid=26983321 transcript=Potri.017G061900.3 locus=Potri.017G061900 ID=Potri.017G061900.3.v3.0 annot-version=v3.0	Poptr_seq5029	C:GO:0016021; C:GO:0005783	C:GO:0016020;C:GO:0005783	Y (0.933 | 1-50)	C	1	V5_BLAST_0.9SELF0.4OUT-REDO4-Cluster_168087	V5_UCLUSTfixed_0.90-Cluster_101095	-	-	-	-
pacid=26983371 transcript=Potri.017G020100.1 locus=Potri.017G020100 ID=Potri.017G020100.1.v3.0 annot-version=v3.0	Poptr_seq5078		-	Y (0.995 | 1-43)	C	1	V5_BLAST_0.9SELF0.4OUT-REDO4-Cluster_166396	V5_UCLUSTfixed_0.90-Cluster_97349	-	-	-	-
pacid=26983381 transcript=Potri.017G087600.1 locus=Potri.017G087600 ID=Potri.017G087600.1.v3.0 annot-version=v3.0	Poptr_seq5088		-	Y (1.0 | 1-29)	C	1	V5_BLAST_0.9SELF0.4OUT-REDO4-Cluster_165207	V5_UCLUSTfixed_0.90-Cluster_98634	-	-	UniqueCluster_130	X
pacid=26983386 transcript=Potri.017G086500.1 locus=Potri.017G086500 ID=Potri.017G086500.1.v3.0 annot-version=v3.0	Poptr_seq5093	F:GO:0030170	F:GO:0005488	Y (0.999 | 1-71)	C	1	V5_BLAST_0.9SELF0.4OUT-REDO4-Cluster_170081	V5_UCLUSTfixed_0.90-Cluster_91434	-	-	-	-
pacid=26983387 transcript=Potri.017G086500.5 locus=Potri.017G086500 ID=Potri.017G086500.5.v3.0 annot-version=v3.0	Poptr_seq5094	F:GO:0030170	F:GO:0005488	Y (0.999 | 1-71)	C	1	V5_BLAST_0.9SELF0.4OUT-REDO4-Cluster_170081	V5_UCLUSTfixed_0.90-Cluster_91434	-	-	-	-
pacid=26983388 transcript=Potri.017G086500.3 locus=Potri.017G086500 ID=Potri.017G086500.3.v3.0 annot-version=v3.0	Poptr_seq5095	F:GO:0030170	F:GO:0005488	Y (0.999 | 1-71)	C	1	V5_BLAST_0.9SELF0.4OUT-REDO4-Cluster_170081	V5_UCLUSTfixed_0.90-Cluster_91434	-	-	-	-
pacid=26983389 transcript=Potri.017G086500.2 locus=Potri.017G086500 ID=Potri.017G086500.2.v3.0 annot-version=v3.0	Poptr_seq5096	F:GO:0030170	F:GO:0005488	Y (0.999 | 1-71)	C	1	V5_BLAST_0.9SELF0.4OUT-REDO4-Cluster_170081	V5_UCLUSTfixed_0.90-Cluster_91434	-	-	-	-
pacid=26983390 transcript=Potri.017G086500.4 locus=Potri.017G086500 ID=Potri.017G086500.4.v3.0 annot-version=v3.0	Poptr_seq5097	F:GO:0030170	F:GO:0005488	Y (0.999 | 1-71)	C	1	V5_BLAST_0.9SELF0.4OUT-REDO4-Cluster_170081	V5_UCLUSTfixed_0.90-Cluster_91434	-	-	-	-
pacid=26983396 transcript=Potri.017G104700.1 locus=Potri.017G104700 ID=Potri.017G104700.1.v3.0 annot-version=v3.0	Poptr_seq5103	P:GO:0007165; F:GO:0005515; F:GO:0043531	F:GO:0000166;F:GO:0005515;P:GO:0007165	Y (0.613 | 1-51)	C	1	V5_BLAST_0.9SELF0.4OUT-REDO4-Cluster_121825	V5_UCLUSTfixed_0.90-Cluster_71067	-	-	-	-
pacid=26983417 transcript=Potri.017G102000.1 locus=Potri.017G102000 ID=Potri.017G102000.1.v3.0 annot-version=v3.0	Poptr_seq5124	P:GO:0055114; F:GO:0016616; P:GO:0006694; F:GO:0003854; P:GO:0019752	F:GO:0003824;P:GO:0006629;P:GO:0009058;P:GO:0044763;P:GO:0044711;P:GO:0009987	Y (0.998 | 1-41)	C	1	V5_BLAST_0.9SELF0.4OUT-REDO4-Cluster_166446	V5_UCLUSTfixed_0.90-Cluster_99320	-	-	-	-
pacid=26983432 transcript=Potri.017G112500.1 locus=Potri.017G112500 ID=Potri.017G112500.1.v3.0 annot-version=v3.0	Poptr_seq5139		-	Y (0.958 | 1-21)	C	1	V5_BLAST_0.9SELF0.4OUT-REDO4-Cluster_162912	V5_UCLUSTfixed_0.90-Cluster_96332	-	-	-	-
pacid=26983470 transcript=Potri.017G145700.2 locus=Potri.017G145700 ID=Potri.017G145700.2.v3.0 annot-version=v3.0	Poptr_seq5177	P:GO:0055114; F:GO:0016491; P:GO:0006633; F:GO:0005506	F:GO:0003824;P:GO:0006629;P:GO:0009058;P:GO:0044763;P:GO:0044711;F:GO:0005488;P:GO:0009987	Y (0.883 | 1-24)	C	1	V5_BLAST_0.9SELF0.4OUT-REDO4-Cluster_163468	V5_UCLUSTfixed_0.90-Cluster_96903	-	-	-	-
pacid=26983471 transcript=Potri.017G145700.3 locus=Potri.017G145700 ID=Potri.017G145700.3.v3.0 annot-version=v3.0	Poptr_seq5178	P:GO:0055114; F:GO:0016491; P:GO:0006633; F:GO:0005506	F:GO:0003824;P:GO:0006629;P:GO:0009058;P:GO:0044763;P:GO:0044711;F:GO:0005488;P:GO:0009987	Y (0.883 | 1-24)	C	1	V5_BLAST_0.9SELF0.4OUT-REDO4-Cluster_163468	V5_UCLUSTfixed_0.90-Cluster_96903	-	-	-	-
pacid=26983472 transcript=Potri.017G145700.4 locus=Potri.017G145700 ID=Potri.017G145700.4.v3.0 annot-version=v3.0	Poptr_seq5179	P:GO:0055114; F:GO:0016491; P:GO:0006633; F:GO:0005506	F:GO:0003824;P:GO:0006629;P:GO:0009058;P:GO:0044763;P:GO:0044711;F:GO:0005488;P:GO:0009987	Y (0.883 | 1-24)	C	1	V5_BLAST_0.9SELF0.4OUT-REDO4-Cluster_163468	V5_UCLUSTfixed_0.90-Cluster_96903	-	-	-	-
pacid=26983473 transcript=Potri.017G145700.5 locus=Potri.017G145700 ID=Potri.017G145700.5.v3.0 annot-version=v3.0	Poptr_seq5180		-	Y (0.883 | 1-24)	C	1	V5_BLAST_0.9SELF0.4OUT-REDO4-Cluster_163468	V5_UCLUSTfixed_0.90-Cluster_96903	-	-	-	-
pacid=26983474 transcript=Potri.017G148600.1 locus=Potri.017G148600 ID=Potri.017G148600.1.v3.0 annot-version=v3.0	Poptr_seq5181		-	Y (0.969 | 1-62)	C	1	V5_BLAST_0.9SELF0.4OUT-REDO4-Cluster_165401	V5_UCLUSTfixed_0.90-Cluster_98790	-	-	-	-
pacid=26983475 transcript=Potri.017G148600.2 locus=Potri.017G148600 ID=Potri.017G148600.2.v3.0 annot-version=v3.0	Poptr_seq5182		-	Y (0.969 | 1-62)	C	1	V5_BLAST_0.9SELF0.4OUT-REDO4-Cluster_165401	V5_UCLUSTfixed_0.90-Cluster_98790	-	-	-	-
pacid=26983560 transcript=Potri.017G137400.1 locus=Potri.017G137400 ID=Potri.017G137400.1.v3.0 annot-version=v3.0	Poptr_seq5267		-	Y (0.973 | 1-33)	C	1	V5_BLAST_0.9SELF0.4OUT-REDO4-Cluster_164423	V5_UCLUSTfixed_0.90-Cluster_71109	UniqueCluster_519	-	-	X
pacid=26983574 transcript=Potri.017G103100.2 locus=Potri.017G103100 ID=Potri.017G103100.2.v3.0 annot-version=v3.0	Poptr_seq5281	P:GO:0007165; F:GO:0005515	F:GO:0005515;P:GO:0007165	Y (0.697 | 1-34)	C	1	V5_BLAST_0.9SELF0.4OUT-REDO4-Cluster_167936	V5_UCLUSTfixed_0.90-Cluster_71067	-	-	-	-
pacid=26983578 transcript=Potri.017G101900.1 locus=Potri.017G101900 ID=Potri.017G101900.1.v3.0 annot-version=v3.0	Poptr_seq5285	P:GO:0055114; F:GO:0016616; F:GO:0016491; P:GO:0019752	F:GO:0003824;P:GO:0008152;P:GO:0044763;P:GO:0044710;P:GO:0009987	Y (1.0 | 1-41)	C	1	V5_BLAST_0.9SELF0.4OUT-REDO4-Cluster_166446	V5_UCLUSTfixed_0.90-Cluster_99320	-	-	-	-
pacid=26983585 transcript=Potri.017G114600.1 locus=Potri.017G114600 ID=Potri.017G114600.1.v3.0 annot-version=v3.0	Poptr_seq5292		-	Y (0.995 | 1-42)	C	1	V5_BLAST_0.9SELF0.4OUT-REDO4-Cluster_166031	V5_UCLUSTfixed_0.90-Cluster_96577	-	-	-	-
pacid=26983586 transcript=Potri.017G114600.2 locus=Potri.017G114600 ID=Potri.017G114600.2.v3.0 annot-version=v3.0	Poptr_seq5293		-	Y (0.995 | 1-42)	C	1	V5_BLAST_0.9SELF0.4OUT-REDO4-Cluster_166031	V5_UCLUSTfixed_0.90-Cluster_96577	-	-	-	-
pacid=26983587 transcript=Potri.017G114600.3 locus=Potri.017G114600 ID=Potri.017G114600.3.v3.0 annot-version=v3.0	Poptr_seq5294		-	Y (0.995 | 1-42)	C	1	V5_BLAST_0.9SELF0.4OUT-REDO4-Cluster_19346	V5_UCLUSTfixed_0.90-Cluster_96577	-	-	-	-
pacid=26983588 transcript=Potri.017G114600.4 locus=Potri.017G114600 ID=Potri.017G114600.4.v3.0 annot-version=v3.0	Poptr_seq5295		-	Y (0.995 | 1-42)	C	1	V5_BLAST_0.9SELF0.4OUT-REDO4-Cluster_166031	V5_UCLUSTfixed_0.90-Cluster_96577	-	-	-	-
pacid=26983589 transcript=Potri.017G114600.5 locus=Potri.017G114600 ID=Potri.017G114600.5.v3.0 annot-version=v3.0	Poptr_seq5296		-	Y (0.995 | 1-42)	C	1	V5_BLAST_0.9SELF0.4OUT-REDO4-Cluster_166031	V5_UCLUSTfixed_0.90-Cluster_96577	-	-	-	-
pacid=26983596 transcript=Potri.017G036400.1 locus=Potri.017G036400 ID=Potri.017G036400.1.v3.0 annot-version=v3.0	Poptr_seq5303		-	Y (0.995 | 1-32)	C	1	V5_BLAST_0.9SELF0.4OUT-REDO4-Cluster_163058	V5_UCLUSTfixed_0.90-Cluster_96486	-	-	-	-
pacid=26983597 transcript=Potri.017G036400.2 locus=Potri.017G036400 ID=Potri.017G036400.2.v3.0 annot-version=v3.0	Poptr_seq5304		-	Y (0.995 | 1-32)	C	1	V5_BLAST_0.9SELF0.4OUT-REDO4-Cluster_163058	V5_UCLUSTfixed_0.90-Cluster_96486	-	-	-	-
pacid=26983619 transcript=Potri.017G062800.1 locus=Potri.017G062800 ID=Potri.017G062800.1.v3.0 annot-version=v3.0	Poptr_seq5326		-	Y (1.0 | 1-50)	C	1	V5_BLAST_0.9SELF0.4OUT-REDO4-Cluster_162939	V5_UCLUSTfixed_0.90-Cluster_96362	-	-	-	-
pacid=26983620 transcript=Potri.017G062800.2 locus=Potri.017G062800 ID=Potri.017G062800.2.v3.0 annot-version=v3.0	Poptr_seq5327		-	Y (1.0 | 1-50)	C	1	V5_BLAST_0.9SELF0.4OUT-REDO4-Cluster_162939	V5_UCLUSTfixed_0.90-Cluster_96362	-	-	-	-
pacid=26983621 transcript=Potri.017G062800.3 locus=Potri.017G062800 ID=Potri.017G062800.3.v3.0 annot-version=v3.0	Poptr_seq5328		-	Y (1.0 | 1-50)	C	1	V5_BLAST_0.9SELF0.4OUT-REDO4-Cluster_162939	V5_UCLUSTfixed_0.90-Cluster_96362	-	-	-	-
pacid=26983622 transcript=Potri.017G062800.4 locus=Potri.017G062800 ID=Potri.017G062800.4.v3.0 annot-version=v3.0	Poptr_seq5329		-	Y (1.0 | 1-50)	C	1	V5_BLAST_0.9SELF0.4OUT-REDO4-Cluster_162939	V5_UCLUSTfixed_0.90-Cluster_96362	-	-	-	-
pacid=26983661 transcript=Potri.017G122100.1 locus=Potri.017G122100 ID=Potri.017G122100.1.v3.0 annot-version=v3.0	Poptr_seq5367		-	Y (0.98 | 1-35)	C	1	V5_BLAST_0.9SELF0.4OUT-REDO4-Cluster_162902	V5_UCLUSTfixed_0.90-Cluster_73513	-	-	-	-
pacid=26983690 transcript=Potri.017G109600.1 locus=Potri.017G109600 ID=Potri.017G109600.1.v3.0 annot-version=v3.0	Poptr_seq5396	F:GO:0030170; F:GO:0004834; P:GO:0000162	F:GO:0003824;P:GO:0009058;P:GO:0044763;F:GO:0005488;P:GO:0044711;P:GO:0009987	Y (0.984 | 1-51)	C	1	V5_BLAST_0.9SELF0.4OUT-REDO4-Cluster_162915	V5_UCLUSTfixed_0.90-Cluster_96337	-	-	-	-
pacid=26983713 transcript=Potri.017G060100.2 locus=Potri.017G060100 ID=Potri.017G060100.2.v3.0 annot-version=v3.0	Poptr_seq5419	P:GO:0008152; F:GO:0003824	F:GO:0003824;P:GO:0008152	Y (0.998 | 1-71)	C	1	V5_BLAST_0.9SELF0.4OUT-REDO4-Cluster_164175	V5_UCLUSTfixed_0.90-Cluster_97659	-	-	-	-
pacid=26983714 transcript=Potri.017G060100.1 locus=Potri.017G060100 ID=Potri.017G060100.1.v3.0 annot-version=v3.0	Poptr_seq5420	P:GO:0008152; F:GO:0003824	F:GO:0003824;P:GO:0008152	Y (0.998 | 1-71)	C	1	V5_BLAST_0.9SELF0.4OUT-REDO4-Cluster_164175	V5_UCLUSTfixed_0.90-Cluster_97659	-	-	-	-
pacid=26983744 transcript=Potri.017G118000.1 locus=Potri.017G118000 ID=Potri.017G118000.1.v3.0 annot-version=v3.0	Poptr_seq5450		-	Y (0.994 | 1-41)	C	1	V5_BLAST_0.9SELF0.4OUT-REDO4-Cluster_162381	V5_UCLUSTfixed_0.90-Cluster_79367	-	-	-	-
pacid=26983753 transcript=Potri.017G105300.2 locus=Potri.017G105300 ID=Potri.017G105300.2.v3.0 annot-version=v3.0	Poptr_seq5459	P:GO:0007165; F:GO:0005515; F:GO:0043531	F:GO:0000166;F:GO:0005515;P:GO:0007165	Y (0.897 | 1-51)	C	1	V5_BLAST_0.9SELF0.4OUT-REDO4-Cluster_129093	V5_UCLUSTfixed_0.90-Cluster_71067	-	-	-	-
pacid=26983769 transcript=Potri.017G065900.4 locus=Potri.017G065900 ID=Potri.017G065900.4.v3.0 annot-version=v3.0	Poptr_seq5475	P:GO:0006355; C:GO:0005634	C:GO:0005634;P:GO:0009058;P:GO:0006139	Y (0.673 | 1-62)	C	1	V5_BLAST_0.9SELF0.4OUT-REDO4-Cluster_163929	V5_UCLUSTfixed_0.90-Cluster_97402	-	-	-	-
pacid=26983770 transcript=Potri.017G065900.5 locus=Potri.017G065900 ID=Potri.017G065900.5.v3.0 annot-version=v3.0	Poptr_seq5476	P:GO:0006355; C:GO:0005634	C:GO:0005634;P:GO:0009058;P:GO:0006139	Y (0.673 | 1-62)	C	1	V5_BLAST_0.9SELF0.4OUT-REDO4-Cluster_163929	V5_UCLUSTfixed_0.90-Cluster_97402	-	-	-	-
pacid=26983774 transcript=Potri.017G065900.8 locus=Potri.017G065900 ID=Potri.017G065900.8.v3.0 annot-version=v3.0	Poptr_seq5480		-	Y (0.673 | 1-62)	C	1	V5_BLAST_0.9SELF0.4OUT-REDO4-Cluster_163929	V5_UCLUSTfixed_0.90-Cluster_97402	-	-	-	-
pacid=26983775 transcript=Potri.017G065900.9 locus=Potri.017G065900 ID=Potri.017G065900.9.v3.0 annot-version=v3.0	Poptr_seq5481		-	Y (0.673 | 1-62)	C	1	V5_BLAST_0.9SELF0.4OUT-REDO4-Cluster_163929	V5_UCLUSTfixed_0.90-Cluster_97402	-	-	-	-
pacid=26983822 transcript=Potri.017G130400.2 locus=Potri.017G130400 ID=Potri.017G130400.2.v3.0 annot-version=v3.0	Poptr_seq5528		-	Y (0.999 | 1-41)	C	1	V5_BLAST_0.9SELF0.4OUT-REDO4-Cluster_163443	V5_UCLUSTfixed_0.90-Cluster_70413	-	-	-	-
pacid=26983827 transcript=Potri.017G073000.1 locus=Potri.017G073000 ID=Potri.017G073000.1.v3.0 annot-version=v3.0	Poptr_seq5533		-	Y (0.995 | 1-52)	C	1	V5_BLAST_0.9SELF0.4OUT-REDO4-Cluster_162950	V5_UCLUSTfixed_0.90-Cluster_96376	-	-	-	-
pacid=26983852 transcript=Potri.017G066500.1 locus=Potri.017G066500 ID=Potri.017G066500.1.v3.0 annot-version=v3.0	Poptr_seq5558		-	Y (1.0 | 1-41)	C	1	V5_BLAST_0.9SELF0.4OUT-REDO4-Cluster_162945	V5_UCLUSTfixed_0.90-Cluster_96368	-	-	-	-
pacid=26983853 transcript=Potri.017G066500.2 locus=Potri.017G066500 ID=Potri.017G066500.2.v3.0 annot-version=v3.0	Poptr_seq5559		-	Y (1.0 | 1-41)	C	1	V5_BLAST_0.9SELF0.4OUT-REDO4-Cluster_162945	V5_UCLUSTfixed_0.90-Cluster_96368	-	-	-	-
pacid=26983854 transcript=Potri.017G075700.1 locus=Potri.017G075700 ID=Potri.017G075700.1.v3.0 annot-version=v3.0	Poptr_seq5560		-	Y (0.983 | 1-49)	C	1	V5_BLAST_0.9SELF0.4OUT-REDO4-Cluster_162958	V5_UCLUSTfixed_0.90-Cluster_96384	-	-	-	-
pacid=26983883 transcript=Potri.017G109700.1 locus=Potri.017G109700 ID=Potri.017G109700.1.v3.0 annot-version=v3.0	Poptr_seq5589		-	Y (0.944 | 1-22)	C	1	V5_BLAST_0.9SELF0.4OUT-REDO4-Cluster_165136	V5_UCLUSTfixed_0.90-Cluster_98571	-	-	UniqueCluster_3044	X
pacid=26983884 transcript=Potri.017G109700.2 locus=Potri.017G109700 ID=Potri.017G109700.2.v3.0 annot-version=v3.0	Poptr_seq5590		-	Y (0.944 | 1-22)	C	1	V5_BLAST_0.9SELF0.4OUT-REDO4-Cluster_165136	V5_UCLUSTfixed_0.90-Cluster_98571	-	-	UniqueCluster_3044	X
pacid=26983893 transcript=Potri.017G048900.1 locus=Potri.017G048900 ID=Potri.017G048900.1.v3.0 annot-version=v3.0	Poptr_seq5599	P:GO:0055114; F:GO:0016491	F:GO:0003824;P:GO:0008152;P:GO:0044710	Y (0.958 | 1-28)	C	1	V5_BLAST_0.9SELF0.4OUT-REDO4-Cluster_169896	V5_UCLUSTfixed_0.90-Cluster_101545	-	UniqueCluster_1904	-	X
pacid=26983983 transcript=Potri.017G042500.1 locus=Potri.017G042500 ID=Potri.017G042500.1.v3.0 annot-version=v3.0	Poptr_seq5688	F:GO:0003723	F:GO:0003723	Y (0.999 | 1-21)	C	1	V5_BLAST_0.9SELF0.4OUT-REDO4-Cluster_163635	V5_UCLUSTfixed_0.90-Cluster_97083	-	-	-	-
pacid=26983987 transcript=Potri.017G091600.2 locus=Potri.017G091600 ID=Potri.017G091600.2.v3.0 annot-version=v3.0	Poptr_seq5692		-	Y (0.994 | 1-21)	C	1	V5_BLAST_0.9SELF0.4OUT-REDO4-Cluster_152128	V5_UCLUSTfixed_0.90-Cluster_87577	-	UniqueCluster_2862	-	X
pacid=26984059 transcript=Potri.017G092500.1 locus=Potri.017G092500 ID=Potri.017G092500.1.v3.0 annot-version=v3.0	Poptr_seq5763		-	Y (1.0 | 1-36)	C	1	V5_BLAST_0.9SELF0.4OUT-REDO4-Cluster_163722	V5_UCLUSTfixed_0.90-Cluster_96404	-	-	-	-
pacid=26984060 transcript=Potri.017G092500.2 locus=Potri.017G092500 ID=Potri.017G092500.2.v3.0 annot-version=v3.0	Poptr_seq5764		-	Y (1.0 | 1-36)	C	1	V5_BLAST_0.9SELF0.4OUT-REDO4-Cluster_12384	V5_UCLUSTfixed_0.90-Cluster_96404	-	-	-	-
pacid=26984085 transcript=Potri.017G041700.1 locus=Potri.017G041700 ID=Potri.017G041700.1.v3.0 annot-version=v3.0	Poptr_seq5789	F:GO:0016829; F:GO:0010333; P:GO:0008152; F:GO:0000287	F:GO:0003824;P:GO:0008152;F:GO:0005488	Y (0.985 | 1-32)	C	1	V5_BLAST_0.9SELF0.4OUT-REDO4-Cluster_169789	V5_UCLUSTfixed_0.90-Cluster_98349	-	-	-	-
pacid=26984086 transcript=Potri.017G041700.2 locus=Potri.017G041700 ID=Potri.017G041700.2.v3.0 annot-version=v3.0	Poptr_seq5790	F:GO:0016829; F:GO:0010333; P:GO:0008152; F:GO:0000287	F:GO:0003824;P:GO:0008152;F:GO:0005488	Y (0.985 | 1-32)	C	1	V5_BLAST_0.9SELF0.4OUT-REDO4-Cluster_169789	V5_UCLUSTfixed_0.90-Cluster_98349	-	-	-	-
pacid=26984087 transcript=Potri.017G041700.3 locus=Potri.017G041700 ID=Potri.017G041700.3.v3.0 annot-version=v3.0	Poptr_seq5791	F:GO:0016829; F:GO:0010333; P:GO:0008152; F:GO:0000287	F:GO:0003824;P:GO:0008152;F:GO:0005488	Y (0.985 | 1-32)	C	1	V5_BLAST_0.9SELF0.4OUT-REDO4-Cluster_169789	V5_UCLUSTfixed_0.90-Cluster_98349	-	-	-	-
pacid=26984088 transcript=Potri.017G041700.4 locus=Potri.017G041700 ID=Potri.017G041700.4.v3.0 annot-version=v3.0	Poptr_seq5792	F:GO:0016829; F:GO:0010333; P:GO:0008152; F:GO:0000287	F:GO:0003824;P:GO:0008152;F:GO:0005488	Y (0.985 | 1-32)	C	1	V5_BLAST_0.9SELF0.4OUT-REDO4-Cluster_169789	V5_UCLUSTfixed_0.90-Cluster_98349	-	-	-	-
pacid=26984089 transcript=Potri.017G041700.5 locus=Potri.017G041700 ID=Potri.017G041700.5.v3.0 annot-version=v3.0	Poptr_seq5793	F:GO:0016829; F:GO:0010333; P:GO:0008152; F:GO:0000287	F:GO:0003824;P:GO:0008152;F:GO:0005488	Y (0.985 | 1-32)	C	1	V5_BLAST_0.9SELF0.4OUT-REDO4-Cluster_169789	V5_UCLUSTfixed_0.90-Cluster_98349	-	-	-	-
pacid=26984090 transcript=Potri.017G041700.6 locus=Potri.017G041700 ID=Potri.017G041700.6.v3.0 annot-version=v3.0	Poptr_seq5794	F:GO:0016829; F:GO:0010333; F:GO:0000287; P:GO:0008152	F:GO:0003824;P:GO:0008152;F:GO:0005488	Y (0.985 | 1-32)	C	1	V5_BLAST_0.9SELF0.4OUT-REDO4-Cluster_169789	V5_UCLUSTfixed_0.90-Cluster_98349	-	-	-	-
pacid=26984135 transcript=Potri.017G129800.1 locus=Potri.017G129800 ID=Potri.017G129800.1.v3.0 annot-version=v3.0	Poptr_seq5839		-	Y (0.946 | 1-42)	C	1	V5_BLAST_0.9SELF0.4OUT-REDO4-Cluster_170087	V5_UCLUSTfixed_0.90-Cluster_96771	-	-	-	-
pacid=26984136 transcript=Potri.017G129800.2 locus=Potri.017G129800 ID=Potri.017G129800.2.v3.0 annot-version=v3.0	Poptr_seq5840		-	Y (0.946 | 1-42)	C	1	V5_BLAST_0.9SELF0.4OUT-REDO4-Cluster_170087	V5_UCLUSTfixed_0.90-Cluster_96771	-	-	-	-
pacid=26984143 transcript=Potri.017G080300.1 locus=Potri.017G080300 ID=Potri.017G080300.1.v3.0 annot-version=v3.0	Poptr_seq5847	P:GO:0055114; F:GO:0016491; P:GO:0009073; F:GO:0003856	F:GO:0003824;P:GO:0009058;P:GO:0044763;P:GO:0044711;P:GO:0009987	Y (0.993 | 1-37)	C	1	V5_BLAST_0.9SELF0.4OUT-REDO4-Cluster_170716	V5_UCLUSTfixed_0.90-Cluster_96386	-	-	-	-
pacid=26984144 transcript=Potri.017G080300.2 locus=Potri.017G080300 ID=Potri.017G080300.2.v3.0 annot-version=v3.0	Poptr_seq5848	P:GO:0055114; F:GO:0016491; P:GO:0009073; F:GO:0003856	F:GO:0003824;P:GO:0009058;P:GO:0044763;P:GO:0044711;P:GO:0009987	Y (0.993 | 1-37)	C	1	V5_BLAST_0.9SELF0.4OUT-REDO4-Cluster_170716	V5_UCLUSTfixed_0.90-Cluster_96386	-	-	-	-
pacid=26984235 transcript=Potri.017G115100.1 locus=Potri.017G115100 ID=Potri.017G115100.1.v3.0 annot-version=v3.0	Poptr_seq5939		-	Y (0.999 | 1-21)	C	1	V5_BLAST_0.9SELF0.4OUT-REDO4-Cluster_163166	V5_UCLUSTfixed_0.90-Cluster_96594	-	-	-	-
pacid=26984255 transcript=Potri.017G129100.7 locus=Potri.017G129100 ID=Potri.017G129100.7.v3.0 annot-version=v3.0	Poptr_seq5959		-	Y (1.0 | 1-41)	C	1	V5_BLAST_0.9SELF0.4OUT-REDO4-Cluster_169200	V5_UCLUSTfixed_0.90-Cluster_96312	-	-	-	-
pacid=26984256 transcript=Potri.017G129100.8 locus=Potri.017G129100 ID=Potri.017G129100.8.v3.0 annot-version=v3.0	Poptr_seq5960		-	Y (1.0 | 1-41)	C	1	V5_BLAST_0.9SELF0.4OUT-REDO4-Cluster_169200	V5_UCLUSTfixed_0.90-Cluster_96312	-	-	-	-
pacid=26984257 transcript=Potri.017G129100.1 locus=Potri.017G129100 ID=Potri.017G129100.1.v3.0 annot-version=v3.0	Poptr_seq5961		-	Y (1.0 | 1-41)	C	1	V5_BLAST_0.9SELF0.4OUT-REDO4-Cluster_169200	V5_UCLUSTfixed_0.90-Cluster_96312	-	-	-	-
pacid=26984258 transcript=Potri.017G129100.6 locus=Potri.017G129100 ID=Potri.017G129100.6.v3.0 annot-version=v3.0	Poptr_seq5962		-	Y (1.0 | 1-41)	C	1	V5_BLAST_0.9SELF0.4OUT-REDO4-Cluster_169200	V5_UCLUSTfixed_0.90-Cluster_96312	-	-	-	-
pacid=26984259 transcript=Potri.017G129100.9 locus=Potri.017G129100 ID=Potri.017G129100.9.v3.0 annot-version=v3.0	Poptr_seq5963		-	Y (1.0 | 1-41)	C	1	V5_BLAST_0.9SELF0.4OUT-REDO4-Cluster_169200	V5_UCLUSTfixed_0.90-Cluster_96312	-	-	-	-
pacid=26984287 transcript=Potri.017G142500.1 locus=Potri.017G142500 ID=Potri.017G142500.1.v3.0 annot-version=v3.0	Poptr_seq5991	P:GO:0006433; C:GO:0005737; F:GO:0005524; F:GO:0004827; F:GO:0000166; P:GO:0006418; F:GO:0004812	F:GO:0000166;C:GO:0005737;F:GO:0003824;P:GO:0006139;P:GO:0006412	Y (0.954 | 1-25)	C	1	V5_BLAST_0.9SELF0.4OUT-REDO4-Cluster_170924	V5_UCLUSTfixed_0.90-Cluster_98787	-	-	-	-
pacid=26984306 transcript=Potri.017G071600.1 locus=Potri.017G071600 ID=Potri.017G071600.1.v3.0 annot-version=v3.0	Poptr_seq6010		-	Y (0.755 | 1-51)	C	1	V5_BLAST_0.9SELF0.4OUT-REDO4-Cluster_157111	V5_UCLUSTfixed_0.90-Cluster_91900	-	-	-	-
pacid=26984320 transcript=Potri.017G087500.1 locus=Potri.017G087500 ID=Potri.017G087500.1.v3.0 annot-version=v3.0	Poptr_seq6024		-	Y (0.997 | 1-26)	C	1	V5_BLAST_0.9SELF0.4OUT-REDO4-Cluster_156371	V5_UCLUSTfixed_0.90-Cluster_91438	-	-	-	-
pacid=26984322 transcript=Potri.017G087500.2 locus=Potri.017G087500 ID=Potri.017G087500.2.v3.0 annot-version=v3.0	Poptr_seq6026		-	Y (0.997 | 1-26)	C	1	V5_BLAST_0.9SELF0.4OUT-REDO4-Cluster_156371	V5_UCLUSTfixed_0.90-Cluster_91438	-	-	-	-
pacid=26984401 transcript=Potri.017G068600.4 locus=Potri.017G068600 ID=Potri.017G068600.4.v3.0 annot-version=v3.0	Poptr_seq6103		-	Y (0.954 | 1-48)	C	1	V5_BLAST_0.9SELF0.4OUT-REDO4-Cluster_164498	V5_UCLUSTfixed_0.90-Cluster_76134	-	-	-	-
pacid=26984402 transcript=Potri.017G068600.6 locus=Potri.017G068600 ID=Potri.017G068600.6.v3.0 annot-version=v3.0	Poptr_seq6104		-	Y (0.954 | 1-48)	C	1	V5_BLAST_0.9SELF0.4OUT-REDO4-Cluster_164498	V5_UCLUSTfixed_0.90-Cluster_76134	-	-	-	-
pacid=26984403 transcript=Potri.017G068600.1 locus=Potri.017G068600 ID=Potri.017G068600.1.v3.0 annot-version=v3.0	Poptr_seq6105		-	Y (0.954 | 1-48)	C	1	V5_BLAST_0.9SELF0.4OUT-REDO4-Cluster_164498	V5_UCLUSTfixed_0.90-Cluster_76134	-	-	-	-
pacid=26984404 transcript=Potri.017G068600.2 locus=Potri.017G068600 ID=Potri.017G068600.2.v3.0 annot-version=v3.0	Poptr_seq6106		-	Y (0.954 | 1-48)	C	1	V5_BLAST_0.9SELF0.4OUT-REDO4-Cluster_164498	V5_UCLUSTfixed_0.90-Cluster_76134	-	-	-	-
pacid=26984405 transcript=Potri.017G068600.5 locus=Potri.017G068600 ID=Potri.017G068600.5.v3.0 annot-version=v3.0	Poptr_seq6107		-	Y (0.954 | 1-48)	C	1	V5_BLAST_0.9SELF0.4OUT-REDO4-Cluster_164498	V5_UCLUSTfixed_0.90-Cluster_76134	-	-	-	-
pacid=26984406 transcript=Potri.017G068600.3 locus=Potri.017G068600 ID=Potri.017G068600.3.v3.0 annot-version=v3.0	Poptr_seq6108		-	Y (0.954 | 1-48)	C	1	V5_BLAST_0.9SELF0.4OUT-REDO4-Cluster_164498	V5_UCLUSTfixed_0.90-Cluster_76134	-	-	-	-
pacid=26984428 transcript=Potri.017G051500.1 locus=Potri.017G051500 ID=Potri.017G051500.1.v3.0 annot-version=v3.0	Poptr_seq6130		-	Y (0.997 | 1-31)	C	1	V5_BLAST_0.9SELF0.4OUT-REDO4-Cluster_121832	V5_UCLUSTfixed_0.90-Cluster_96686	-	-	-	-
pacid=26984429 transcript=Potri.017G051500.2 locus=Potri.017G051500 ID=Potri.017G051500.2.v3.0 annot-version=v3.0	Poptr_seq6131		-	Y (0.997 | 1-31)	C	1	V5_BLAST_0.9SELF0.4OUT-REDO4-Cluster_163252	V5_UCLUSTfixed_0.90-Cluster_96686	-	-	-	-
pacid=26984430 transcript=Potri.017G051500.3 locus=Potri.017G051500 ID=Potri.017G051500.3.v3.0 annot-version=v3.0	Poptr_seq6132		-	Y (0.997 | 1-31)	C	1	V5_BLAST_0.9SELF0.4OUT-REDO4-Cluster_163252	V5_UCLUSTfixed_0.90-Cluster_96686	-	-	-	-
pacid=26984443 transcript=Potri.017G001800.1 locus=Potri.017G001800 ID=Potri.017G001800.1.v3.0 annot-version=v3.0	Poptr_seq6145	C:GO:0009349; P:GO:0009231	C:GO:0005623;P:GO:0009058;P:GO:0044763;P:GO:0044711;P:GO:0009987	Y (0.945 | 1-43)	C	1	V5_BLAST_0.9SELF0.4OUT-REDO4-Cluster_166323	V5_UCLUSTfixed_0.90-Cluster_99620	-	-	-	-
pacid=26984444 transcript=Potri.017G001800.2 locus=Potri.017G001800 ID=Potri.017G001800.2.v3.0 annot-version=v3.0	Poptr_seq6146	C:GO:0009349; P:GO:0009231	C:GO:0005623;P:GO:0009058;P:GO:0044763;P:GO:0044711;P:GO:0009987	Y (0.945 | 1-43)	C	1	V5_BLAST_0.9SELF0.4OUT-REDO4-Cluster_166323	V5_UCLUSTfixed_0.90-Cluster_99620	-	-	-	-
pacid=26984445 transcript=Potri.017G001800.4 locus=Potri.017G001800 ID=Potri.017G001800.4.v3.0 annot-version=v3.0	Poptr_seq6147	C:GO:0009349; P:GO:0009231	C:GO:0005623;P:GO:0009058;P:GO:0044763;P:GO:0044711;P:GO:0009987	Y (0.945 | 1-43)	C	1	V5_BLAST_0.9SELF0.4OUT-REDO4-Cluster_166323	V5_UCLUSTfixed_0.90-Cluster_99620	-	-	-	-
pacid=26984446 transcript=Potri.017G001800.3 locus=Potri.017G001800 ID=Potri.017G001800.3.v3.0 annot-version=v3.0	Poptr_seq6148	C:GO:0009349; P:GO:0009231	C:GO:0005623;P:GO:0009058;P:GO:0044763;P:GO:0044711;P:GO:0009987	Y (0.945 | 1-43)	C	1	V5_BLAST_0.9SELF0.4OUT-REDO4-Cluster_166323	V5_UCLUSTfixed_0.90-Cluster_99620	-	-	-	-
pacid=26984447 transcript=Potri.017G001800.5 locus=Potri.017G001800 ID=Potri.017G001800.5.v3.0 annot-version=v3.0	Poptr_seq6149	C:GO:0009349; P:GO:0009231	C:GO:0005623;P:GO:0009058;P:GO:0044763;P:GO:0044711;P:GO:0009987	Y (0.945 | 1-43)	C	1	V5_BLAST_0.9SELF0.4OUT-REDO4-Cluster_166323	V5_UCLUSTfixed_0.90-Cluster_99620	-	-	-	-
pacid=26984457 transcript=Potri.017G093200.1 locus=Potri.017G093200 ID=Potri.017G093200.1.v3.0 annot-version=v3.0	Poptr_seq6159	F:GO:0043169; P:GO:0005975; F:GO:0003824; F:GO:0005509; F:GO:0004556	P:GO:0005975;F:GO:0005488;F:GO:0016787	Y (0.999 | 1-51)	C	1	V5_BLAST_0.9SELF0.4OUT-REDO4-Cluster_165145	V5_UCLUSTfixed_0.90-Cluster_98578	-	-	-	-
pacid=26984465 transcript=Potri.017G124500.1 locus=Potri.017G124500 ID=Potri.017G124500.1.v3.0 annot-version=v3.0	Poptr_seq6167	P:GO:0006438; C:GO:0005737; F:GO:0005524; F:GO:0004832; F:GO:0000166; P:GO:0006418; F:GO:0004812	F:GO:0000166;C:GO:0005737;F:GO:0003824;P:GO:0006139;P:GO:0006412	Y (1.0 | 1-37)	C	1	V5_BLAST_0.9SELF0.4OUT-REDO4-Cluster_165018	V5_UCLUSTfixed_0.90-Cluster_98457	-	-	-	-
pacid=26984583 transcript=Potri.017G044700.1 locus=Potri.017G044700 ID=Potri.017G044700.1.v3.0 annot-version=v3.0	Poptr_seq6285	F:GO:0008270; F:GO:0004089	F:GO:0003824;F:GO:0005488	Y (0.999 | 1-61)	C	1	V5_BLAST_0.9SELF0.4OUT-REDO4-Cluster_166009	V5_UCLUSTfixed_0.90-Cluster_99327	-	-	-	-
pacid=26984637 transcript=Potri.017G072800.1 locus=Potri.017G072800 ID=Potri.017G072800.1.v3.0 annot-version=v3.0	Poptr_seq6339	P:GO:0006457; F:GO:0003755; P:GO:0000413	F:GO:0003824;P:GO:0006464	Y (0.996 | 1-51)	C	1	V5_BLAST_0.9SELF0.4OUT-REDO4-Cluster_162951	V5_UCLUSTfixed_0.90-Cluster_96377	-	-	-	-
pacid=26984639 transcript=Potri.017G072800.2 locus=Potri.017G072800 ID=Potri.017G072800.2.v3.0 annot-version=v3.0	Poptr_seq6341	P:GO:0006457; F:GO:0003755; P:GO:0000413	F:GO:0003824;P:GO:0006464	Y (0.996 | 1-51)	C	1	V5_BLAST_0.9SELF0.4OUT-REDO4-Cluster_162951	V5_UCLUSTfixed_0.90-Cluster_96377	-	-	-	-
pacid=26984640 transcript=Potri.017G072800.4 locus=Potri.017G072800 ID=Potri.017G072800.4.v3.0 annot-version=v3.0	Poptr_seq6342	P:GO:0006457; F:GO:0003755; P:GO:0000413	F:GO:0003824;P:GO:0006464	Y (0.996 | 1-51)	C	1	V5_BLAST_0.9SELF0.4OUT-REDO4-Cluster_162951	V5_UCLUSTfixed_0.90-Cluster_96377	-	-	-	-
pacid=26984658 transcript=Potri.017G050500.1 locus=Potri.017G050500 ID=Potri.017G050500.1.v3.0 annot-version=v3.0	Poptr_seq6360	P:GO:0055085; C:GO:0016021	C:GO:0016020;P:GO:0006810	Y (1.0 | 1-41)	C	1	V5_BLAST_0.9SELF0.4OUT-REDO4-Cluster_163909	V5_UCLUSTfixed_0.90-Cluster_97073	-	-	-	-
pacid=26984716 transcript=Potri.017G125100.1 locus=Potri.017G125100 ID=Potri.017G125100.1.v3.0 annot-version=v3.0	Poptr_seq6418	F:GO:0005515	F:GO:0005515	Y (1.0 | 1-51)	C	1	V5_BLAST_0.9SELF0.4OUT-REDO4-Cluster_162892	V5_UCLUSTfixed_0.90-Cluster_96309	-	-	-	-
pacid=26984749 transcript=Potri.017G133400.2 locus=Potri.017G133400 ID=Potri.017G133400.2.v3.0 annot-version=v3.0	Poptr_seq6451		-	Y (0.622 | 1-61)	C	1	V5_BLAST_0.9SELF0.4OUT-REDO4-Cluster_163160	V5_UCLUSTfixed_0.90-Cluster_96588	-	-	-	-
pacid=26984750 transcript=Potri.017G133400.1 locus=Potri.017G133400 ID=Potri.017G133400.1.v3.0 annot-version=v3.0	Poptr_seq6452		-	Y (0.622 | 1-61)	C	1	V5_BLAST_0.9SELF0.4OUT-REDO4-Cluster_163160	V5_UCLUSTfixed_0.90-Cluster_96588	-	-	-	-
pacid=26984753 transcript=Potri.017G044300.1 locus=Potri.017G044300 ID=Potri.017G044300.1.v3.0 annot-version=v3.0	Poptr_seq6455	F:GO:0003676	F:GO:0003676	Y (0.997 | 1-30)	C	1	V5_BLAST_0.9SELF0.4OUT-REDO4-Cluster_121835	V5_UCLUSTfixed_0.90-Cluster_35472	-	-	-	-
pacid=26984757 transcript=Potri.017G074800.1 locus=Potri.017G074800 ID=Potri.017G074800.1.v3.0 annot-version=v3.0	Poptr_seq6459		-	Y (0.92 | 1-50)	C	1	V5_BLAST_0.9SELF0.4OUT-REDO4-Cluster_162416	V5_UCLUSTfixed_0.90-Cluster_95826	-	-	-	-
pacid=26984837 transcript=Potri.017G065600.1 locus=Potri.017G065600 ID=Potri.017G065600.1.v3.0 annot-version=v3.0	Poptr_seq6539		-	Y (0.982 | 1-38)	C	1	V5_BLAST_0.9SELF0.4OUT-REDO4-Cluster_121836	V5_UCLUSTfixed_0.90-Cluster_70415	-	-	-	-
pacid=26984838 transcript=Potri.017G065600.2 locus=Potri.017G065600 ID=Potri.017G065600.2.v3.0 annot-version=v3.0	Poptr_seq6540		-	Y (0.982 | 1-38)	C	1	V5_BLAST_0.9SELF0.4OUT-REDO4-Cluster_121836	V5_UCLUSTfixed_0.90-Cluster_70415	-	-	-	-
pacid=26984874 transcript=Potri.017G042900.1 locus=Potri.017G042900 ID=Potri.017G042900.1.v3.0 annot-version=v3.0	Poptr_seq6576	F:GO:0042578; F:GO:0042132; P:GO:0005975	P:GO:0005975;F:GO:0016787	Y (0.999 | 1-51)	C	1	V5_BLAST_0.9SELF0.4OUT-REDO4-Cluster_158917	V5_UCLUSTfixed_0.90-Cluster_93221	-	-	-	-
pacid=26984890 transcript=Potri.017G142900.1 locus=Potri.017G142900 ID=Potri.017G142900.1.v3.0 annot-version=v3.0	Poptr_seq6592		-	Y (0.964 | 1-59)	C	1	V5_BLAST_0.9SELF0.4OUT-REDO4-Cluster_163095	V5_UCLUSTfixed_0.90-Cluster_96522	-	-	-	-
pacid=26984891 transcript=Potri.017G142900.2 locus=Potri.017G142900 ID=Potri.017G142900.2.v3.0 annot-version=v3.0	Poptr_seq6593		-	Y (0.964 | 1-59)	C	1	V5_BLAST_0.9SELF0.4OUT-REDO4-Cluster_121837	V5_UCLUSTfixed_0.90-Cluster_96522	-	-	-	-
pacid=26984892 transcript=Potri.017G142900.3 locus=Potri.017G142900 ID=Potri.017G142900.3.v3.0 annot-version=v3.0	Poptr_seq6594		-	Y (0.964 | 1-59)	C	1	V5_BLAST_0.9SELF0.4OUT-REDO4-Cluster_163095	V5_UCLUSTfixed_0.90-Cluster_96522	-	-	-	-
pacid=26984904 transcript=Potri.017G032100.1 locus=Potri.017G032100 ID=Potri.017G032100.1.v3.0 annot-version=v3.0	Poptr_seq6606		-	Y (0.95 | 1-27)	C	1	V5_BLAST_0.9SELF0.4OUT-REDO4-Cluster_121838	V5_UCLUSTfixed_0.90-Cluster_71397	-	-	-	-
pacid=26984931 transcript=Potri.017G063600.1 locus=Potri.017G063600 ID=Potri.017G063600.1.v3.0 annot-version=v3.0	Poptr_seq6633		-	Y (0.977 | 1-24)	C	1	V5_BLAST_0.9SELF0.4OUT-REDO4-Cluster_167666	V5_UCLUSTfixed_0.90-Cluster_70967	-	-	-	-
pacid=26984939 transcript=Potri.017G053500.1 locus=Potri.017G053500 ID=Potri.017G053500.1.v3.0 annot-version=v3.0	Poptr_seq6641	F:GO:0030170; F:GO:0008483	F:GO:0005488;F:GO:0016740	Y (1.0 | 1-25)	C	1	V5_BLAST_0.9SELF0.4OUT-REDO4-Cluster_169014	V5_UCLUSTfixed_0.90-Cluster_97873	-	-	-	-
pacid=26985022 transcript=Potri.017G050400.1 locus=Potri.017G050400 ID=Potri.017G050400.1.v3.0 annot-version=v3.0	Poptr_seq6724	P:GO:0009231; F:GO:0003935; F:GO:0008686	P:GO:0009058;P:GO:0044763;P:GO:0044711;P:GO:0009987;F:GO:0016787	Y (0.996 | 1-32)	C	1	V5_BLAST_0.9SELF0.4OUT-REDO4-Cluster_164105	V5_UCLUSTfixed_0.90-Cluster_97592	-	-	-	-
pacid=26985025 transcript=Potri.017G084000.1 locus=Potri.017G084000 ID=Potri.017G084000.1.v3.0 annot-version=v3.0	Poptr_seq6727	F:GO:0016887; F:GO:0005524; P:GO:0006508; F:GO:0004222	F:GO:0000166;P:GO:0019538;F:GO:0016787	Y (0.995 | 1-33)	C	1	V5_BLAST_0.9SELF0.4OUT-REDO4-Cluster_169777	V5_UCLUSTfixed_0.90-Cluster_96639	-	-	-	-
pacid=26985059 transcript=Potri.017G126300.1 locus=Potri.017G126300 ID=Potri.017G126300.1.v3.0 annot-version=v3.0	Poptr_seq6761		-	Y (0.996 | 1-51)	C	1	V5_BLAST_0.9SELF0.4OUT-REDO4-Cluster_168804	V5_UCLUSTfixed_0.90-Cluster_101683	-	-	-	-
pacid=26985072 transcript=Potri.017G090100.1 locus=Potri.017G090100 ID=Potri.017G090100.1.v3.0 annot-version=v3.0	Poptr_seq6774		-	Y (1.0 | 1-47)	C	1	V5_BLAST_0.9SELF0.4OUT-REDO4-Cluster_162972	V5_UCLUSTfixed_0.90-Cluster_96401	-	-	-	-
pacid=26985073 transcript=Potri.017G090100.2 locus=Potri.017G090100 ID=Potri.017G090100.2.v3.0 annot-version=v3.0	Poptr_seq6775		-	Y (1.0 | 1-47)	C	1	V5_BLAST_0.9SELF0.4OUT-REDO4-Cluster_162972	V5_UCLUSTfixed_0.90-Cluster_96401	-	-	-	-
pacid=26985074 transcript=Potri.017G090100.3 locus=Potri.017G090100 ID=Potri.017G090100.3.v3.0 annot-version=v3.0	Poptr_seq6776		-	Y (1.0 | 1-47)	C	1	V5_BLAST_0.9SELF0.4OUT-REDO4-Cluster_162972	V5_UCLUSTfixed_0.90-Cluster_96401	-	-	-	-
pacid=26985076 transcript=Potri.017G090100.4 locus=Potri.017G090100 ID=Potri.017G090100.4.v3.0 annot-version=v3.0	Poptr_seq6778		-	Y (1.0 | 1-47)	C	1	V5_BLAST_0.9SELF0.4OUT-REDO4-Cluster_162972	V5_UCLUSTfixed_0.90-Cluster_96401	-	-	-	-
pacid=26985080 transcript=Potri.017G012400.1 locus=Potri.017G012400 ID=Potri.017G012400.1.v3.0 annot-version=v3.0	Poptr_seq6782	F:GO:0016787; F:GO:0005524; F:GO:0003677	F:GO:0000166;F:GO:0003677;F:GO:0016787	Y (0.664 | 1-40)	C	1	V5_BLAST_0.9SELF0.4OUT-REDO4-Cluster_162661	V5_UCLUSTfixed_0.90-Cluster_96085	-	-	-	-
pacid=26985081 transcript=Potri.017G012400.2 locus=Potri.017G012400 ID=Potri.017G012400.2.v3.0 annot-version=v3.0	Poptr_seq6783	F:GO:0016787; F:GO:0005524; F:GO:0003677	F:GO:0000166;F:GO:0003677;F:GO:0016787	Y (0.664 | 1-40)	C	1	V5_BLAST_0.9SELF0.4OUT-REDO4-Cluster_162661	V5_UCLUSTfixed_0.90-Cluster_96085	-	-	-	-
pacid=26985082 transcript=Potri.017G012400.3 locus=Potri.017G012400 ID=Potri.017G012400.3.v3.0 annot-version=v3.0	Poptr_seq6784	F:GO:0016787; F:GO:0005524; F:GO:0003677	F:GO:0000166;F:GO:0003677;F:GO:0016787	Y (0.664 | 1-40)	C	1	V5_BLAST_0.9SELF0.4OUT-REDO4-Cluster_121839	V5_UCLUSTfixed_0.90-Cluster_96085	-	-	-	-
pacid=26985085 transcript=Potri.017G095100.1 locus=Potri.017G095100 ID=Potri.017G095100.1.v3.0 annot-version=v3.0	Poptr_seq6787		-	Y (0.838 | 1-24)	C	1	V5_BLAST_0.9SELF0.4OUT-REDO4-Cluster_163154	V5_UCLUSTfixed_0.90-Cluster_96346	-	-	-	-
pacid=26985107 transcript=Potri.017G090600.1 locus=Potri.017G090600 ID=Potri.017G090600.1.v3.0 annot-version=v3.0	Poptr_seq6809	F:GO:0016887; F:GO:0005524; P:GO:0019538	F:GO:0000166;P:GO:0019538;F:GO:0016787	Y (1.0 | 1-41)	C	1	V5_BLAST_0.9SELF0.4OUT-REDO4-Cluster_169357	V5_UCLUSTfixed_0.90-Cluster_102476	-	-	-	-
pacid=26985108 transcript=Potri.017G090600.2 locus=Potri.017G090600 ID=Potri.017G090600.2.v3.0 annot-version=v3.0	Poptr_seq6810	F:GO:0016887; F:GO:0005524; P:GO:0019538	F:GO:0000166;P:GO:0019538;F:GO:0016787	Y (1.0 | 1-51)	C	1	V5_BLAST_0.9SELF0.4OUT-REDO4-Cluster_169357	V5_UCLUSTfixed_0.90-Cluster_102476	-	-	-	-
pacid=26985167 transcript=Potri.017G067600.1 locus=Potri.017G067600 ID=Potri.017G067600.1.v3.0 annot-version=v3.0	Poptr_seq6868	P:GO:0006355; C:GO:0005739; F:GO:0003690	F:GO:0003677;C:GO:0005739;P:GO:0009058;P:GO:0006139	Y (0.999 | 1-41)	C	1	V5_BLAST_0.9SELF0.4OUT-REDO4-Cluster_165164	V5_UCLUSTfixed_0.90-Cluster_98594	-	-	-	-
pacid=26985168 transcript=Potri.017G067600.2 locus=Potri.017G067600 ID=Potri.017G067600.2.v3.0 annot-version=v3.0	Poptr_seq6869	P:GO:0006355; C:GO:0005739; F:GO:0003690	F:GO:0003677;C:GO:0005739;P:GO:0009058;P:GO:0006139	Y (0.999 | 1-41)	C	1	V5_BLAST_0.9SELF0.4OUT-REDO4-Cluster_165164	V5_UCLUSTfixed_0.90-Cluster_98594	-	-	-	-
pacid=26985191 transcript=Potri.017G023200.2 locus=Potri.017G023200 ID=Potri.017G023200.2.v3.0 annot-version=v3.0	Poptr_seq6892		-	Y (0.986 | 1-27)	C	1	V5_BLAST_0.9SELF0.4OUT-REDO4-Cluster_162180	V5_UCLUSTfixed_0.90-Cluster_95431	-	-	UniqueCluster_2570	X
pacid=26985196 transcript=Potri.017G050300.1 locus=Potri.017G050300 ID=Potri.017G050300.1.v3.0 annot-version=v3.0	Poptr_seq6897		-	Y (0.897 | 1-40)	C	1	V5_BLAST_0.9SELF0.4OUT-REDO4-Cluster_129197	V5_UCLUSTfixed_0.90-Cluster_35473	-	-	-	-
pacid=26985223 transcript=Potri.017G012800.1 locus=Potri.017G012800 ID=Potri.017G012800.1.v3.0 annot-version=v3.0	Poptr_seq6924		-	Y (0.934 | 1-32)	C	1	V5_BLAST_0.9SELF0.4OUT-REDO4-Cluster_170571	V5_UCLUSTfixed_0.90-Cluster_98848	-	-	-	-
pacid=26985224 transcript=Potri.017G012800.2 locus=Potri.017G012800 ID=Potri.017G012800.2.v3.0 annot-version=v3.0	Poptr_seq6925		-	Y (0.934 | 1-32)	C	1	V5_BLAST_0.9SELF0.4OUT-REDO4-Cluster_170571	V5_UCLUSTfixed_0.90-Cluster_98848	-	-	-	-
pacid=26985233 transcript=Potri.017G137200.1 locus=Potri.017G137200 ID=Potri.017G137200.1.v3.0 annot-version=v3.0	Poptr_seq6934		-	Y (0.967 | 1-32)	C	1	V5_BLAST_0.9SELF0.4OUT-REDO4-Cluster_162858	V5_UCLUSTfixed_0.90-Cluster_96280	-	-	-	-
pacid=26985273 transcript=Potri.017G110700.1 locus=Potri.017G110700 ID=Potri.017G110700.1.v3.0 annot-version=v3.0	Poptr_seq6974	F:GO:0016787; P:GO:0008152	P:GO:0008152;F:GO:0016787	Y (1.0 | 1-21)	C	1	V5_BLAST_0.9SELF0.4OUT-REDO4-Cluster_164565	V5_UCLUSTfixed_0.90-Cluster_98046	-	-	-	-
pacid=26985274 transcript=Potri.017G110700.2 locus=Potri.017G110700 ID=Potri.017G110700.2.v3.0 annot-version=v3.0	Poptr_seq6975	F:GO:0016787; P:GO:0008152	P:GO:0008152;F:GO:0016787	Y (1.0 | 1-21)	C	1	V5_BLAST_0.9SELF0.4OUT-REDO4-Cluster_164565	V5_UCLUSTfixed_0.90-Cluster_98046	-	-	-	-
pacid=26985386 transcript=Potri.017G153000.1 locus=Potri.017G153000 ID=Potri.017G153000.1.v3.0 annot-version=v3.0	Poptr_seq7087		-	Y (0.954 | 1-61)	C	1	V5_BLAST_0.9SELF0.4OUT-REDO4-Cluster_134582	V5_UCLUSTfixed_0.90-Cluster_76121	-	-	-	-
pacid=26985490 transcript=Potri.017G088700.1 locus=Potri.017G088700 ID=Potri.017G088700.1.v3.0 annot-version=v3.0	Poptr_seq7191	P:GO:0009073; F:GO:0004106	F:GO:0003824;P:GO:0009058;P:GO:0044763;P:GO:0044711;P:GO:0009987	Y (0.918 | 1-51)	C	1	V5_BLAST_0.9SELF0.4OUT-REDO4-Cluster_121840	V5_UCLUSTfixed_0.90-Cluster_96396	-	-	-	-
pacid=26985491 transcript=Potri.017G088700.3 locus=Potri.017G088700 ID=Potri.017G088700.3.v3.0 annot-version=v3.0	Poptr_seq7192	P:GO:0009073; F:GO:0004106	F:GO:0003824;P:GO:0009058;P:GO:0044763;P:GO:0044711;P:GO:0009987	Y (0.918 | 1-51)	C	1	V5_BLAST_0.9SELF0.4OUT-REDO4-Cluster_121840	V5_UCLUSTfixed_0.90-Cluster_96396	-	-	-	-
pacid=26985492 transcript=Potri.017G088700.2 locus=Potri.017G088700 ID=Potri.017G088700.2.v3.0 annot-version=v3.0	Poptr_seq7193	P:GO:0009073; F:GO:0004106	F:GO:0003824;P:GO:0009058;P:GO:0044763;P:GO:0044711;P:GO:0009987	Y (0.918 | 1-51)	C	1	V5_BLAST_0.9SELF0.4OUT-REDO4-Cluster_162968	V5_UCLUSTfixed_0.90-Cluster_96396	-	-	-	-
pacid=26985504 transcript=Potri.017G030100.1 locus=Potri.017G030100 ID=Potri.017G030100.1.v3.0 annot-version=v3.0	Poptr_seq7205		-	Y (0.695 | 1-41)	C	1	V5_BLAST_0.9SELF0.4OUT-REDO4-Cluster_163872	V5_UCLUSTfixed_0.90-Cluster_97343	-	-	-	-
pacid=26985542 transcript=Potri.017G081900.1 locus=Potri.017G081900 ID=Potri.017G081900.1.v3.0 annot-version=v3.0	Poptr_seq7243	F:GO:0016817	F:GO:0016787	Y (0.999 | 1-36)	C	1	V5_BLAST_0.9SELF0.4OUT-REDO4-Cluster_169795	V5_UCLUSTfixed_0.90-Cluster_96388	-	-	-	-
pacid=26985543 transcript=Potri.017G081900.2 locus=Potri.017G081900 ID=Potri.017G081900.2.v3.0 annot-version=v3.0	Poptr_seq7244	F:GO:0016817	F:GO:0016787	Y (0.999 | 1-36)	C	1	V5_BLAST_0.9SELF0.4OUT-REDO4-Cluster_169795	V5_UCLUSTfixed_0.90-Cluster_96388	-	-	-	-
pacid=26985567 transcript=Potri.017G026500.1 locus=Potri.017G026500 ID=Potri.017G026500.1.v3.0 annot-version=v3.0	Poptr_seq7268	P:GO:0019243; F:GO:0004416	P:GO:0009056;P:GO:0044763;P:GO:0009987;P:GO:0044712;F:GO:0016787	Y (1.0 | 1-41)	C	1	V5_BLAST_0.9SELF0.4OUT-REDO4-Cluster_166310	V5_UCLUSTfixed_0.90-Cluster_99610	-	-	-	-
pacid=26985568 transcript=Potri.017G026500.2 locus=Potri.017G026500 ID=Potri.017G026500.2.v3.0 annot-version=v3.0	Poptr_seq7269	P:GO:0019243; F:GO:0004416	P:GO:0009056;P:GO:0044763;P:GO:0009987;P:GO:0044712;F:GO:0016787	Y (1.0 | 1-41)	C	1	V5_BLAST_0.9SELF0.4OUT-REDO4-Cluster_166310	V5_UCLUSTfixed_0.90-Cluster_99610	-	-	-	-
pacid=26985569 transcript=Potri.017G026500.4 locus=Potri.017G026500 ID=Potri.017G026500.4.v3.0 annot-version=v3.0	Poptr_seq7270	P:GO:0019243; F:GO:0004416	P:GO:0009056;P:GO:0044763;P:GO:0009987;P:GO:0044712;F:GO:0016787	Y (1.0 | 1-41)	C	1	V5_BLAST_0.9SELF0.4OUT-REDO4-Cluster_166310	V5_UCLUSTfixed_0.90-Cluster_99610	-	-	-	-
pacid=26985573 transcript=Potri.017G076500.1 locus=Potri.017G076500 ID=Potri.017G076500.1.v3.0 annot-version=v3.0	Poptr_seq7274	P:GO:0008152; F:GO:0003824	F:GO:0003824;P:GO:0008152	Y (0.993 | 1-36)	C	1	V5_BLAST_0.9SELF0.4OUT-REDO4-Cluster_163713	V5_UCLUSTfixed_0.90-Cluster_97166	-	-	-	-
pacid=26985574 transcript=Potri.017G076500.2 locus=Potri.017G076500 ID=Potri.017G076500.2.v3.0 annot-version=v3.0	Poptr_seq7275	P:GO:0008152; F:GO:0003824	F:GO:0003824;P:GO:0008152	Y (0.993 | 1-36)	C	1	V5_BLAST_0.9SELF0.4OUT-REDO4-Cluster_163713	V5_UCLUSTfixed_0.90-Cluster_97166	-	-	-	-
pacid=26985588 transcript=Potri.017G116700.1 locus=Potri.017G116700 ID=Potri.017G116700.1.v3.0 annot-version=v3.0	Poptr_seq7289	F:GO:0003723	F:GO:0003723	Y (0.993 | 1-31)	C	1	V5_BLAST_0.9SELF0.4OUT-REDO4-Cluster_162906	V5_UCLUSTfixed_0.90-Cluster_96323	-	-	-	-
pacid=26985616 transcript=Potri.017G026100.2 locus=Potri.017G026100 ID=Potri.017G026100.2.v3.0 annot-version=v3.0	Poptr_seq7317		-	Y (0.995 | 1-43)	C	1	V5_BLAST_0.9SELF0.4OUT-REDO4-Cluster_166396	V5_UCLUSTfixed_0.90-Cluster_97349	-	-	-	-
pacid=26985617 transcript=Potri.017G026100.1 locus=Potri.017G026100 ID=Potri.017G026100.1.v3.0 annot-version=v3.0	Poptr_seq7318		-	Y (0.995 | 1-43)	C	1	V5_BLAST_0.9SELF0.4OUT-REDO4-Cluster_166396	V5_UCLUSTfixed_0.90-Cluster_97349	-	-	-	-
pacid=26985619 transcript=Potri.017G014500.1 locus=Potri.017G014500 ID=Potri.017G014500.1.v3.0 annot-version=v3.0	Poptr_seq7320		-	Y (0.922 | 1-52)	C	1	V5_BLAST_0.9SELF0.4OUT-REDO4-Cluster_164498	V5_UCLUSTfixed_0.90-Cluster_96082	-	-	-	-
pacid=26985644 transcript=Potri.017G028800.3 locus=Potri.017G028800 ID=Potri.017G028800.3.v3.0 annot-version=v3.0	Poptr_seq7345	P:GO:0006418; F:GO:0005524; F:GO:0004812; F:GO:0000166; P:GO:0006421; C:GO:0005737; F:GO:0004816	F:GO:0000166;F:GO:0003824;C:GO:0005737;P:GO:0006139;P:GO:0006412	Y (0.999 | 1-51)	C	1	V5_BLAST_0.9SELF0.4OUT-REDO4-Cluster_170986	V5_UCLUSTfixed_0.90-Cluster_100778	-	-	-	-
pacid=26985645 transcript=Potri.017G028800.1 locus=Potri.017G028800 ID=Potri.017G028800.1.v3.0 annot-version=v3.0	Poptr_seq7346	P:GO:0006418; F:GO:0005524; F:GO:0004812; F:GO:0000166; P:GO:0006421; C:GO:0005737; F:GO:0004816	F:GO:0000166;F:GO:0003824;C:GO:0005737;P:GO:0006139;P:GO:0006412	Y (0.999 | 1-51)	C	1	V5_BLAST_0.9SELF0.4OUT-REDO4-Cluster_170986	V5_UCLUSTfixed_0.90-Cluster_100778	-	-	-	-
pacid=26985646 transcript=Potri.017G028800.2 locus=Potri.017G028800 ID=Potri.017G028800.2.v3.0 annot-version=v3.0	Poptr_seq7347	P:GO:0006418; F:GO:0005524; F:GO:0004812; F:GO:0000166; P:GO:0006421; C:GO:0005737; F:GO:0004816	F:GO:0000166;F:GO:0003824;C:GO:0005737;P:GO:0006139;P:GO:0006412	Y (0.999 | 1-51)	C	1	V5_BLAST_0.9SELF0.4OUT-REDO4-Cluster_170986	V5_UCLUSTfixed_0.90-Cluster_100778	-	-	-	-
pacid=26985647 transcript=Potri.017G028800.5 locus=Potri.017G028800 ID=Potri.017G028800.5.v3.0 annot-version=v3.0	Poptr_seq7348	P:GO:0006418; F:GO:0005524; F:GO:0004812; F:GO:0000166; P:GO:0006421; C:GO:0005737; F:GO:0004816	F:GO:0000166;F:GO:0003824;C:GO:0005737;P:GO:0006139;P:GO:0006412	Y (0.999 | 1-51)	C	1	V5_BLAST_0.9SELF0.4OUT-REDO4-Cluster_170986	V5_UCLUSTfixed_0.90-Cluster_100778	-	-	-	-
pacid=26985648 transcript=Potri.017G028800.4 locus=Potri.017G028800 ID=Potri.017G028800.4.v3.0 annot-version=v3.0	Poptr_seq7349	P:GO:0006418; F:GO:0005524; F:GO:0004812; F:GO:0000166; P:GO:0006421; C:GO:0005737; F:GO:0004816	F:GO:0000166;F:GO:0003824;C:GO:0005737;P:GO:0006139;P:GO:0006412	Y (0.999 | 1-51)	C	1	V5_BLAST_0.9SELF0.4OUT-REDO4-Cluster_170986	V5_UCLUSTfixed_0.90-Cluster_100778	-	-	-	-
pacid=26985657 transcript=Potri.017G084100.1 locus=Potri.017G084100 ID=Potri.017G084100.1.v3.0 annot-version=v3.0	Poptr_seq7358		-	Y (0.996 | 1-61)	C	1	V5_BLAST_0.9SELF0.4OUT-REDO4-Cluster_163496	V5_UCLUSTfixed_0.90-Cluster_96549	-	-	-	-
pacid=26985658 transcript=Potri.017G084100.2 locus=Potri.017G084100 ID=Potri.017G084100.2.v3.0 annot-version=v3.0	Poptr_seq7359		-	Y (0.996 | 1-61)	C	1	V5_BLAST_0.9SELF0.4OUT-REDO4-Cluster_163496	V5_UCLUSTfixed_0.90-Cluster_96549	-	-	-	-
pacid=26985662 transcript=Potri.017G048000.1 locus=Potri.017G048000 ID=Potri.017G048000.1.v3.0 annot-version=v3.0	Poptr_seq7363		-	Y (0.988 | 1-22)	C	1	V5_BLAST_0.9SELF0.4OUT-REDO4-Cluster_129194	V5_UCLUSTfixed_0.90-Cluster_73299	-	-	UniqueCluster_1294	X
pacid=26985713 transcript=Potri.T149700.1 locus=Potri.T149700 ID=Potri.T149700.1.v3.0 annot-version=v3.0	Poptr_seq7414	F:GO:0016887; F:GO:0005524	F:GO:0000166;F:GO:0016787	Y (0.881 | 1-46)	C	1	V5_BLAST_0.9SELF0.4OUT-REDO4-Cluster_163716	V5_UCLUSTfixed_0.90-Cluster_97171	-	-	-	-
pacid=26985771 transcript=Potri.009G120600.1 locus=Potri.009G120600 ID=Potri.009G120600.1.v3.0 annot-version=v3.0	Poptr_seq7472	P:GO:0046854	P:GO:0006629;P:GO:0044763;P:GO:0009987	Y (0.989 | 1-30)	C	1	V5_BLAST_0.9SELF0.4OUT-REDO4-Cluster_163571	V5_UCLUSTfixed_0.90-Cluster_97015	-	-	-	-
pacid=26985834 transcript=Potri.009G151400.1 locus=Potri.009G151400 ID=Potri.009G151400.1.v3.0 annot-version=v3.0	Poptr_seq7535		-	Y (0.985 | 1-61)	C	1	V5_BLAST_0.9SELF0.4OUT-REDO4-Cluster_121843	V5_UCLUSTfixed_0.90-Cluster_102578	-	-	-	-
pacid=26985835 transcript=Potri.009G151400.2 locus=Potri.009G151400 ID=Potri.009G151400.2.v3.0 annot-version=v3.0	Poptr_seq7536		-	Y (0.985 | 1-61)	C	1	V5_BLAST_0.9SELF0.4OUT-REDO4-Cluster_169882	V5_UCLUSTfixed_0.90-Cluster_102578	-	-	-	-
pacid=26985836 transcript=Potri.009G151400.6 locus=Potri.009G151400 ID=Potri.009G151400.6.v3.0 annot-version=v3.0	Poptr_seq7537		-	Y (0.985 | 1-61)	C	1	V5_BLAST_0.9SELF0.4OUT-REDO4-Cluster_169882	V5_UCLUSTfixed_0.90-Cluster_102578	-	-	-	-
pacid=26985837 transcript=Potri.009G151400.5 locus=Potri.009G151400 ID=Potri.009G151400.5.v3.0 annot-version=v3.0	Poptr_seq7538		-	Y (0.985 | 1-61)	C	1	V5_BLAST_0.9SELF0.4OUT-REDO4-Cluster_169882	V5_UCLUSTfixed_0.90-Cluster_102578	-	-	-	-
pacid=26985838 transcript=Potri.009G151400.4 locus=Potri.009G151400 ID=Potri.009G151400.4.v3.0 annot-version=v3.0	Poptr_seq7539		-	Y (0.985 | 1-61)	C	1	V5_BLAST_0.9SELF0.4OUT-REDO4-Cluster_169882	V5_UCLUSTfixed_0.90-Cluster_102578	-	-	-	-
pacid=26985839 transcript=Potri.009G151400.3 locus=Potri.009G151400 ID=Potri.009G151400.3.v3.0 annot-version=v3.0	Poptr_seq7540		-	Y (0.985 | 1-61)	C	1	V5_BLAST_0.9SELF0.4OUT-REDO4-Cluster_169882	V5_UCLUSTfixed_0.90-Cluster_102578	-	-	-	-
pacid=26985840 transcript=Potri.009G151400.9 locus=Potri.009G151400 ID=Potri.009G151400.9.v3.0 annot-version=v3.0	Poptr_seq7541		-	Y (0.985 | 1-61)	C	1	V5_BLAST_0.9SELF0.4OUT-REDO4-Cluster_169882	V5_UCLUSTfixed_0.90-Cluster_102578	-	-	-	-
pacid=26985841 transcript=Potri.009G151400.7 locus=Potri.009G151400 ID=Potri.009G151400.7.v3.0 annot-version=v3.0	Poptr_seq7542		-	Y (0.985 | 1-61)	C	1	V5_BLAST_0.9SELF0.4OUT-REDO4-Cluster_169882	V5_UCLUSTfixed_0.90-Cluster_102578	-	-	-	-
pacid=26985842 transcript=Potri.009G151400.8 locus=Potri.009G151400 ID=Potri.009G151400.8.v3.0 annot-version=v3.0	Poptr_seq7543		-	Y (0.985 | 1-61)	C	1	V5_BLAST_0.9SELF0.4OUT-REDO4-Cluster_169882	V5_UCLUSTfixed_0.90-Cluster_102578	-	-	-	-
pacid=26985884 transcript=Potri.009G062500.1 locus=Potri.009G062500 ID=Potri.009G062500.1.v3.0 annot-version=v3.0	Poptr_seq7584	C:GO:0019898; P:GO:0015979; C:GO:0009654; C:GO:0009523; F:GO:0005509	C:GO:0016020;P:GO:0015979;F:GO:0005488;C:GO:0009579	Y (0.993 | 1-39)	C	1	V5_BLAST_0.9SELF0.4OUT-REDO4-Cluster_162815	V5_UCLUSTfixed_0.90-Cluster_96238	-	-	-	-
pacid=26985886 transcript=Potri.009G066000.1 locus=Potri.009G066000 ID=Potri.009G066000.1.v3.0 annot-version=v3.0	Poptr_seq7586		-	Y (0.995 | 1-36)	C	1	V5_BLAST_0.9SELF0.4OUT-REDO4-Cluster_163979	V5_UCLUSTfixed_0.90-Cluster_97458	-	-	-	-
pacid=26985887 transcript=Potri.009G066000.2 locus=Potri.009G066000 ID=Potri.009G066000.2.v3.0 annot-version=v3.0	Poptr_seq7587		-	Y (0.995 | 1-36)	C	1	V5_BLAST_0.9SELF0.4OUT-REDO4-Cluster_163979	V5_UCLUSTfixed_0.90-Cluster_97458	-	-	-	-
pacid=26985898 transcript=Potri.009G163200.2 locus=Potri.009G163200 ID=Potri.009G163200.2.v3.0 annot-version=v3.0	Poptr_seq7598	C:GO:0015934; P:GO:0006412; F:GO:0003735	F:GO:0005198;C:GO:0005840;P:GO:0006412	Y (0.998 | 1-54)	C	1	V5_BLAST_0.9SELF0.4OUT-REDO4-Cluster_166935	V5_UCLUSTfixed_0.90-Cluster_70418	UniqueCluster_1719	-	-	X
pacid=26985920 transcript=Potri.009G057100.3 locus=Potri.009G057100 ID=Potri.009G057100.3.v3.0 annot-version=v3.0	Poptr_seq7620		-	Y (0.942 | 1-70)	C	1	V5_BLAST_0.9SELF0.4OUT-REDO4-Cluster_162807	V5_UCLUSTfixed_0.90-Cluster_96229	-	-	-	-
pacid=26985921 transcript=Potri.009G057100.2 locus=Potri.009G057100 ID=Potri.009G057100.2.v3.0 annot-version=v3.0	Poptr_seq7621		-	Y (0.942 | 1-70)	C	1	V5_BLAST_0.9SELF0.4OUT-REDO4-Cluster_162807	V5_UCLUSTfixed_0.90-Cluster_96229	-	-	-	-
pacid=26985922 transcript=Potri.009G057100.5 locus=Potri.009G057100 ID=Potri.009G057100.5.v3.0 annot-version=v3.0	Poptr_seq7622		-	Y (0.942 | 1-70)	C	1	V5_BLAST_0.9SELF0.4OUT-REDO4-Cluster_162807	V5_UCLUSTfixed_0.90-Cluster_96229	-	-	-	-
pacid=26985923 transcript=Potri.009G057100.6 locus=Potri.009G057100 ID=Potri.009G057100.6.v3.0 annot-version=v3.0	Poptr_seq7623		-	Y (0.931 | 1-58)	C	1	V5_BLAST_0.9SELF0.4OUT-REDO4-Cluster_162807	V5_UCLUSTfixed_0.90-Cluster_96229	-	-	-	-
pacid=26985925 transcript=Potri.009G057100.4 locus=Potri.009G057100 ID=Potri.009G057100.4.v3.0 annot-version=v3.0	Poptr_seq7625		-	Y (0.942 | 1-70)	C	1	V5_BLAST_0.9SELF0.4OUT-REDO4-Cluster_162807	V5_UCLUSTfixed_0.90-Cluster_96229	-	-	-	-
pacid=26985940 transcript=Potri.009G096800.1 locus=Potri.009G096800 ID=Potri.009G096800.1.v3.0 annot-version=v3.0	Poptr_seq7639		-	Y (1.0 | 1-51)	C	1	V5_BLAST_0.9SELF0.4OUT-REDO4-Cluster_163817	V5_UCLUSTfixed_0.90-Cluster_93125	-	-	-	-
pacid=26985941 transcript=Potri.009G096800.2 locus=Potri.009G096800 ID=Potri.009G096800.2.v3.0 annot-version=v3.0	Poptr_seq7640		-	Y (1.0 | 1-51)	C	1	V5_BLAST_0.9SELF0.4OUT-REDO4-Cluster_163817	V5_UCLUSTfixed_0.90-Cluster_93125	-	-	-	-
pacid=26985947 transcript=Potri.009G052600.1 locus=Potri.009G052600 ID=Potri.009G052600.1.v3.0 annot-version=v3.0	Poptr_seq7646	P:GO:0055114; F:GO:0016491; F:GO:0051536; F:GO:0020037	F:GO:0003824;P:GO:0008152;F:GO:0005488;P:GO:0044710	Y (0.997 | 1-61)	C	1	V5_BLAST_0.9SELF0.4OUT-REDO4-Cluster_163913	V5_UCLUSTfixed_0.90-Cluster_97384	-	-	-	-
pacid=26985948 transcript=Potri.009G052600.2 locus=Potri.009G052600 ID=Potri.009G052600.2.v3.0 annot-version=v3.0	Poptr_seq7647	P:GO:0055114; F:GO:0016491; F:GO:0051536; F:GO:0020037	F:GO:0003824;P:GO:0008152;F:GO:0005488;P:GO:0044710	Y (0.997 | 1-61)	C	1	V5_BLAST_0.9SELF0.4OUT-REDO4-Cluster_163913	V5_UCLUSTfixed_0.90-Cluster_97384	-	-	-	-
pacid=26985949 transcript=Potri.009G052600.3 locus=Potri.009G052600 ID=Potri.009G052600.3.v3.0 annot-version=v3.0	Poptr_seq7648	P:GO:0055114; F:GO:0016491; F:GO:0051536; F:GO:0020037	F:GO:0003824;P:GO:0008152;F:GO:0005488;P:GO:0044710	Y (0.997 | 1-61)	C	1	V5_BLAST_0.9SELF0.4OUT-REDO4-Cluster_163913	V5_UCLUSTfixed_0.90-Cluster_97384	-	-	-	-
pacid=26985957 transcript=Potri.009G052500.1 locus=Potri.009G052500 ID=Potri.009G052500.1.v3.0 annot-version=v3.0	Poptr_seq7656		-	Y (1.0 | 1-31)	C	1	V5_BLAST_0.9SELF0.4OUT-REDO4-Cluster_162812	V5_UCLUSTfixed_0.90-Cluster_70629	-	-	-	-
pacid=26985981 transcript=Potri.009G075200.2 locus=Potri.009G075200 ID=Potri.009G075200.2.v3.0 annot-version=v3.0	Poptr_seq7680		-	Y (0.999 | 1-22)	C	1	V5_BLAST_0.9SELF0.4OUT-REDO4-Cluster_121845	V5_UCLUSTfixed_0.90-Cluster_97428	-	-	-	-
pacid=26985982 transcript=Potri.009G075200.4 locus=Potri.009G075200 ID=Potri.009G075200.4.v3.0 annot-version=v3.0	Poptr_seq7681		-	Y (0.999 | 1-22)	C	1	V5_BLAST_0.9SELF0.4OUT-REDO4-Cluster_163949	V5_UCLUSTfixed_0.90-Cluster_97428	-	-	-	-
pacid=26985983 transcript=Potri.009G075200.3 locus=Potri.009G075200 ID=Potri.009G075200.3.v3.0 annot-version=v3.0	Poptr_seq7682		-	Y (0.999 | 1-22)	C	1	V5_BLAST_0.9SELF0.4OUT-REDO4-Cluster_163949	V5_UCLUSTfixed_0.90-Cluster_97428	-	-	-	-
pacid=26985993 transcript=Potri.009G143400.2 locus=Potri.009G143400 ID=Potri.009G143400.2.v3.0 annot-version=v3.0	Poptr_seq7692	P:GO:0055085; C:GO:0016020; F:GO:0015297; F:GO:0015238; P:GO:0006855	C:GO:0016020;P:GO:0006810;P:GO:0044765;F:GO:0005215	Y (0.828 | 1-39)	C	1	V5_BLAST_0.9SELF0.4OUT-REDO4-Cluster_164196	V5_UCLUSTfixed_0.90-Cluster_97674	-	-	-	-
pacid=26985994 transcript=Potri.009G143400.4 locus=Potri.009G143400 ID=Potri.009G143400.4.v3.0 annot-version=v3.0	Poptr_seq7693	P:GO:0055085; C:GO:0016020; F:GO:0015297; F:GO:0015238; P:GO:0006855	C:GO:0016020;P:GO:0006810;P:GO:0044765;F:GO:0005215	Y (0.828 | 1-39)	C	1	V5_BLAST_0.9SELF0.4OUT-REDO4-Cluster_164196	V5_UCLUSTfixed_0.90-Cluster_97674	-	-	-	-
pacid=26985995 transcript=Potri.009G143400.7 locus=Potri.009G143400 ID=Potri.009G143400.7.v3.0 annot-version=v3.0	Poptr_seq7694	P:GO:0055085; C:GO:0016020; F:GO:0015297; F:GO:0015238; P:GO:0006855	C:GO:0016020;P:GO:0006810;P:GO:0044765;F:GO:0005215	Y (0.828 | 1-39)	C	1	V5_BLAST_0.9SELF0.4OUT-REDO4-Cluster_164196	V5_UCLUSTfixed_0.90-Cluster_97674	-	-	-	-
pacid=26985996 transcript=Potri.009G143400.1 locus=Potri.009G143400 ID=Potri.009G143400.1.v3.0 annot-version=v3.0	Poptr_seq7695	P:GO:0055085; C:GO:0016020; F:GO:0015297; F:GO:0015238; P:GO:0006855	C:GO:0016020;P:GO:0006810;P:GO:0044765;F:GO:0005215	Y (0.828 | 1-39)	C	1	V5_BLAST_0.9SELF0.4OUT-REDO4-Cluster_164196	V5_UCLUSTfixed_0.90-Cluster_97674	-	-	-	-
pacid=26985997 transcript=Potri.009G143400.5 locus=Potri.009G143400 ID=Potri.009G143400.5.v3.0 annot-version=v3.0	Poptr_seq7696	P:GO:0055085; C:GO:0016020; F:GO:0015297; F:GO:0015238; P:GO:0006855	C:GO:0016020;P:GO:0006810;P:GO:0044765;F:GO:0005215	Y (0.828 | 1-39)	C	1	V5_BLAST_0.9SELF0.4OUT-REDO4-Cluster_164196	V5_UCLUSTfixed_0.90-Cluster_97674	-	-	-	-
pacid=26985998 transcript=Potri.009G143400.8 locus=Potri.009G143400 ID=Potri.009G143400.8.v3.0 annot-version=v3.0	Poptr_seq7697	P:GO:0055085; C:GO:0016020; F:GO:0015297; F:GO:0015238; P:GO:0006855	C:GO:0016020;P:GO:0006810;P:GO:0044765;F:GO:0005215	Y (0.828 | 1-39)	C	1	V5_BLAST_0.9SELF0.4OUT-REDO4-Cluster_164196	V5_UCLUSTfixed_0.90-Cluster_97674	-	-	-	-
pacid=26985999 transcript=Potri.009G143400.6 locus=Potri.009G143400 ID=Potri.009G143400.6.v3.0 annot-version=v3.0	Poptr_seq7698	P:GO:0055085; C:GO:0016020; F:GO:0015297; F:GO:0015238; P:GO:0006855	C:GO:0016020;P:GO:0006810;P:GO:0044765;F:GO:0005215	Y (0.828 | 1-39)	C	1	V5_BLAST_0.9SELF0.4OUT-REDO4-Cluster_164196	V5_UCLUSTfixed_0.90-Cluster_97674	-	-	-	-
pacid=26986000 transcript=Potri.009G143400.3 locus=Potri.009G143400 ID=Potri.009G143400.3.v3.0 annot-version=v3.0	Poptr_seq7699	P:GO:0055085; C:GO:0016020; F:GO:0015297; F:GO:0015238; P:GO:0006855	C:GO:0016020;P:GO:0006810;P:GO:0044765;F:GO:0005215	Y (0.828 | 1-39)	C	1	V5_BLAST_0.9SELF0.4OUT-REDO4-Cluster_164196	V5_UCLUSTfixed_0.90-Cluster_97674	-	-	-	-
pacid=26986026 transcript=Potri.009G161800.1 locus=Potri.009G161800 ID=Potri.009G161800.1.v3.0 annot-version=v3.0	Poptr_seq7725		-	Y (0.998 | 1-52)	C	1	V5_BLAST_0.9SELF0.4OUT-REDO4-Cluster_164013	V5_UCLUSTfixed_0.90-Cluster_97497	-	-	-	-
pacid=26986027 transcript=Potri.009G161800.2 locus=Potri.009G161800 ID=Potri.009G161800.2.v3.0 annot-version=v3.0	Poptr_seq7726		-	Y (0.998 | 1-52)	C	1	V5_BLAST_0.9SELF0.4OUT-REDO4-Cluster_164013	V5_UCLUSTfixed_0.90-Cluster_97497	-	-	-	-
pacid=26986058 transcript=Potri.009G043200.3 locus=Potri.009G043200 ID=Potri.009G043200.3.v3.0 annot-version=v3.0	Poptr_seq7757	F:GO:0051536; P:GO:0009228	P:GO:0009058;P:GO:0044763;F:GO:0005488;P:GO:0044711;P:GO:0009987	Y (0.994 | 1-51)	C	1	V5_BLAST_0.9SELF0.4OUT-REDO4-Cluster_169574	V5_UCLUSTfixed_0.90-Cluster_97419	-	-	-	-
pacid=26986059 transcript=Potri.009G043200.2 locus=Potri.009G043200 ID=Potri.009G043200.2.v3.0 annot-version=v3.0	Poptr_seq7758	F:GO:0051536; P:GO:0009228	P:GO:0009058;P:GO:0044763;F:GO:0005488;P:GO:0044711;P:GO:0009987	Y (0.994 | 1-51)	C	1	V5_BLAST_0.9SELF0.4OUT-REDO4-Cluster_169574	V5_UCLUSTfixed_0.90-Cluster_97419	-	-	-	-
pacid=26986060 transcript=Potri.009G043200.1 locus=Potri.009G043200 ID=Potri.009G043200.1.v3.0 annot-version=v3.0	Poptr_seq7759	F:GO:0051536; P:GO:0009228	P:GO:0009058;P:GO:0044763;F:GO:0005488;P:GO:0044711;P:GO:0009987	Y (0.994 | 1-51)	C	1	V5_BLAST_0.9SELF0.4OUT-REDO4-Cluster_169574	V5_UCLUSTfixed_0.90-Cluster_97419	-	-	-	-
pacid=26986064 transcript=Potri.009G170000.1 locus=Potri.009G170000 ID=Potri.009G170000.1.v3.0 annot-version=v3.0	Poptr_seq7763	P:GO:0030244; F:GO:0016760; C:GO:0016020	P:GO:0005975;C:GO:0016020;P:GO:0009058;P:GO:0044763;P:GO:0044711;F:GO:0016740;P:GO:0009987;P:GO:0044723	Y (0.989 | 1-32)	C	1	V5_BLAST_0.9SELF0.4OUT-REDO4-Cluster_163569	V5_UCLUSTfixed_0.90-Cluster_101067	UniqueCluster_363	-	-	X
pacid=26986065 transcript=Potri.009G022400.1 locus=Potri.009G022400 ID=Potri.009G022400.1.v3.0 annot-version=v3.0	Poptr_seq7764	F:GO:0005515; P:GO:0055114; F:GO:0046872; F:GO:0016702	F:GO:0005515;F:GO:0003824;P:GO:0008152;P:GO:0044710	Y (0.893 | 1-24)	C	1	V5_BLAST_0.9SELF0.4OUT-REDO4-Cluster_164328	V5_UCLUSTfixed_0.90-Cluster_97811	-	-	-	-
pacid=26986107 transcript=Potri.009G049400.1 locus=Potri.009G049400 ID=Potri.009G049400.1.v3.0 annot-version=v3.0	Poptr_seq7806	F:GO:0016851; P:GO:0015995; P:GO:0015979	F:GO:0003824;P:GO:0015979;P:GO:0009058;P:GO:0044711	Y (0.987 | 1-70)	C	1	V5_BLAST_0.9SELF0.4OUT-REDO4-Cluster_169866	V5_UCLUSTfixed_0.90-Cluster_102563	-	-	-	-
pacid=26986108 transcript=Potri.009G049400.2 locus=Potri.009G049400 ID=Potri.009G049400.2.v3.0 annot-version=v3.0	Poptr_seq7807	F:GO:0016851; P:GO:0015995; P:GO:0015979	F:GO:0003824;P:GO:0015979;P:GO:0009058;P:GO:0044711	Y (0.987 | 1-70)	C	1	V5_BLAST_0.9SELF0.4OUT-REDO4-Cluster_169866	V5_UCLUSTfixed_0.90-Cluster_102563	-	-	-	-
pacid=26986109 transcript=Potri.009G049400.3 locus=Potri.009G049400 ID=Potri.009G049400.3.v3.0 annot-version=v3.0	Poptr_seq7808	F:GO:0016851; P:GO:0015995; P:GO:0015979	F:GO:0003824;P:GO:0015979;P:GO:0009058;P:GO:0044711	Y (0.987 | 1-70)	C	1	V5_BLAST_0.9SELF0.4OUT-REDO4-Cluster_169866	V5_UCLUSTfixed_0.90-Cluster_102563	-	-	-	-
pacid=26986123 transcript=Potri.009G108700.1 locus=Potri.009G108700 ID=Potri.009G108700.1.v3.0 annot-version=v3.0	Poptr_seq7822	C:GO:0009512	C:GO:0009579	Y (0.988 | 1-29)	C	1	V5_BLAST_0.9SELF0.4OUT-REDO4-Cluster_163282	V5_UCLUSTfixed_0.90-Cluster_96715	-	-	-	-
pacid=26986139 transcript=Potri.009G122500.1 locus=Potri.009G122500 ID=Potri.009G122500.1.v3.0 annot-version=v3.0	Poptr_seq7838	F:GO:0003723	F:GO:0003723	Y (1.0 | 1-51)	C	1	V5_BLAST_0.9SELF0.4OUT-REDO4-Cluster_163547	V5_UCLUSTfixed_0.90-Cluster_96990	-	-	-	-
pacid=26986140 transcript=Potri.009G122500.2 locus=Potri.009G122500 ID=Potri.009G122500.2.v3.0 annot-version=v3.0	Poptr_seq7839	F:GO:0003723	F:GO:0003723	Y (1.0 | 1-51)	C	1	V5_BLAST_0.9SELF0.4OUT-REDO4-Cluster_163547	V5_UCLUSTfixed_0.90-Cluster_96990	-	-	-	-
pacid=26986141 transcript=Potri.009G122500.3 locus=Potri.009G122500 ID=Potri.009G122500.3.v3.0 annot-version=v3.0	Poptr_seq7840	F:GO:0003723	F:GO:0003723	Y (1.0 | 1-51)	C	1	V5_BLAST_0.9SELF0.4OUT-REDO4-Cluster_163547	V5_UCLUSTfixed_0.90-Cluster_96990	-	-	-	-
pacid=26986154 transcript=Potri.009G037600.1 locus=Potri.009G037600 ID=Potri.009G037600.1.v3.0 annot-version=v3.0	Poptr_seq7853		-	Y (0.993 | 1-31)	C	1	V5_BLAST_0.9SELF0.4OUT-REDO4-Cluster_170710	V5_UCLUSTfixed_0.90-Cluster_97416	-	-	-	-
pacid=26986164 transcript=Potri.009G160500.1 locus=Potri.009G160500 ID=Potri.009G160500.1.v3.0 annot-version=v3.0	Poptr_seq7863		-	Y (1.0 | 1-35)	C	1	V5_BLAST_0.9SELF0.4OUT-REDO4-Cluster_164009	V5_UCLUSTfixed_0.90-Cluster_97492	-	-	-	-
pacid=26986165 transcript=Potri.009G160500.2 locus=Potri.009G160500 ID=Potri.009G160500.2.v3.0 annot-version=v3.0	Poptr_seq7864		-	Y (1.0 | 1-35)	C	1	V5_BLAST_0.9SELF0.4OUT-REDO4-Cluster_164009	V5_UCLUSTfixed_0.90-Cluster_97492	-	-	-	-
pacid=26986166 transcript=Potri.009G160500.3 locus=Potri.009G160500 ID=Potri.009G160500.3.v3.0 annot-version=v3.0	Poptr_seq7865		-	Y (1.0 | 1-35)	C	1	V5_BLAST_0.9SELF0.4OUT-REDO4-Cluster_164009	V5_UCLUSTfixed_0.90-Cluster_97492	-	-	-	-
pacid=26986167 transcript=Potri.009G160500.4 locus=Potri.009G160500 ID=Potri.009G160500.4.v3.0 annot-version=v3.0	Poptr_seq7866		-	Y (1.0 | 1-35)	C	1	V5_BLAST_0.9SELF0.4OUT-REDO4-Cluster_164009	V5_UCLUSTfixed_0.90-Cluster_97492	-	-	-	-
pacid=26986168 transcript=Potri.009G160500.5 locus=Potri.009G160500 ID=Potri.009G160500.5.v3.0 annot-version=v3.0	Poptr_seq7867		-	Y (1.0 | 1-35)	C	1	V5_BLAST_0.9SELF0.4OUT-REDO4-Cluster_164009	V5_UCLUSTfixed_0.90-Cluster_97492	-	-	-	-
pacid=26986169 transcript=Potri.009G160500.6 locus=Potri.009G160500 ID=Potri.009G160500.6.v3.0 annot-version=v3.0	Poptr_seq7868		-	Y (1.0 | 1-35)	C	1	V5_BLAST_0.9SELF0.4OUT-REDO4-Cluster_164009	V5_UCLUSTfixed_0.90-Cluster_97492	-	-	-	-
pacid=26986170 transcript=Potri.009G160500.7 locus=Potri.009G160500 ID=Potri.009G160500.7.v3.0 annot-version=v3.0	Poptr_seq7869		-	Y (1.0 | 1-35)	C	1	V5_BLAST_0.9SELF0.4OUT-REDO4-Cluster_164009	V5_UCLUSTfixed_0.90-Cluster_97492	-	-	-	-
pacid=26986181 transcript=Potri.009G146000.1 locus=Potri.009G146000 ID=Potri.009G146000.1.v3.0 annot-version=v3.0	Poptr_seq7880		-	Y (0.983 | 1-33)	C	1	V5_BLAST_0.9SELF0.4OUT-REDO4-Cluster_169890	V5_UCLUSTfixed_0.90-Cluster_102584	-	-	-	-
pacid=26986219 transcript=Potri.009G127600.1 locus=Potri.009G127600 ID=Potri.009G127600.1.v3.0 annot-version=v3.0	Poptr_seq7918	P:GO:0009733	P:GO:0009719	Y (0.953 | 1-69)	C	1	V5_BLAST_0.9SELF0.4OUT-REDO4-Cluster_168836	V5_UCLUSTfixed_0.90-Cluster_99429	-	-	-	-
pacid=26986229 transcript=Potri.009G110000.1 locus=Potri.009G110000 ID=Potri.009G110000.1.v3.0 annot-version=v3.0	Poptr_seq7928	F:GO:0008270; F:GO:0005515	F:GO:0005515	Y (0.887 | 1-92)	C	1	V5_BLAST_0.9SELF0.4OUT-REDO4-Cluster_158736	V5_UCLUSTfixed_0.90-Cluster_93102	-	-	-	-
pacid=26986231 transcript=Potri.009G005100.2 locus=Potri.009G005100 ID=Potri.009G005100.2.v3.0 annot-version=v3.0	Poptr_seq7930	P:GO:0055114; F:GO:0046872; P:GO:0006801; P:GO:0071486; P:GO:0034599; C:GO:0009507	P:GO:0009628;P:GO:0008152;F:GO:0005488;P:GO:0044710;P:GO:0009987;P:GO:0006950;C:GO:0009536	Y (0.93 | 1-79)	C	1	V5_BLAST_0.9SELF0.4OUT-REDO4-Cluster_170120	V5_UCLUSTfixed_0.90-Cluster_97476	-	-	-	-
pacid=26986232 transcript=Potri.009G005100.3 locus=Potri.009G005100 ID=Potri.009G005100.3.v3.0 annot-version=v3.0	Poptr_seq7931	P:GO:0055114; F:GO:0046872; P:GO:0006801; P:GO:0071486; P:GO:0034599; C:GO:0009507	P:GO:0009628;P:GO:0008152;F:GO:0005488;P:GO:0044710;P:GO:0009987;P:GO:0006950;C:GO:0009536	Y (0.93 | 1-79)	C	1	V5_BLAST_0.9SELF0.4OUT-REDO4-Cluster_170120	V5_UCLUSTfixed_0.90-Cluster_97476	-	-	-	-
pacid=26986233 transcript=Potri.009G005100.4 locus=Potri.009G005100 ID=Potri.009G005100.4.v3.0 annot-version=v3.0	Poptr_seq7932	P:GO:0055114; F:GO:0046872; P:GO:0006801; P:GO:0071486; P:GO:0034599; C:GO:0009507	P:GO:0009628;P:GO:0008152;F:GO:0005488;P:GO:0044710;P:GO:0009987;P:GO:0006950;C:GO:0009536	Y (0.93 | 1-79)	C	1	V5_BLAST_0.9SELF0.4OUT-REDO4-Cluster_170120	V5_UCLUSTfixed_0.90-Cluster_97476	-	-	-	-
pacid=26986234 transcript=Potri.009G005100.5 locus=Potri.009G005100 ID=Potri.009G005100.5.v3.0 annot-version=v3.0	Poptr_seq7933	P:GO:0055114; F:GO:0046872; P:GO:0006801; P:GO:0071486; P:GO:0034599; C:GO:0009507	P:GO:0009628;P:GO:0008152;F:GO:0005488;P:GO:0044710;P:GO:0009987;P:GO:0006950;C:GO:0009536	Y (0.93 | 1-79)	C	1	V5_BLAST_0.9SELF0.4OUT-REDO4-Cluster_170120	V5_UCLUSTfixed_0.90-Cluster_97476	-	-	-	-
pacid=26986235 transcript=Potri.009G005100.1 locus=Potri.009G005100 ID=Potri.009G005100.1.v3.0 annot-version=v3.0	Poptr_seq7934	P:GO:0055114; F:GO:0046872; P:GO:0006801; P:GO:0071486; P:GO:0034599; C:GO:0009507	P:GO:0009628;P:GO:0008152;F:GO:0005488;P:GO:0044710;P:GO:0009987;P:GO:0006950;C:GO:0009536	Y (0.93 | 1-79)	C	1	V5_BLAST_0.9SELF0.4OUT-REDO4-Cluster_170120	V5_UCLUSTfixed_0.90-Cluster_97476	-	-	-	-
pacid=26986236 transcript=Potri.009G005100.7 locus=Potri.009G005100 ID=Potri.009G005100.7.v3.0 annot-version=v3.0	Poptr_seq7935	P:GO:0055114; F:GO:0046872; P:GO:0006801; P:GO:0071486; P:GO:0034599; C:GO:0009507	P:GO:0009628;P:GO:0008152;F:GO:0005488;P:GO:0044710;P:GO:0009987;P:GO:0006950;C:GO:0009536	Y (0.93 | 1-79)	C	1	V5_BLAST_0.9SELF0.4OUT-REDO4-Cluster_170120	V5_UCLUSTfixed_0.90-Cluster_97476	-	-	-	-
pacid=26986237 transcript=Potri.009G005100.6 locus=Potri.009G005100 ID=Potri.009G005100.6.v3.0 annot-version=v3.0	Poptr_seq7936	P:GO:0055114; F:GO:0046872; P:GO:0006801; P:GO:0071486; P:GO:0034599; C:GO:0009507	P:GO:0009628;P:GO:0008152;F:GO:0005488;P:GO:0044710;P:GO:0009987;P:GO:0006950;C:GO:0009536	Y (0.93 | 1-79)	C	1	V5_BLAST_0.9SELF0.4OUT-REDO4-Cluster_170120	V5_UCLUSTfixed_0.90-Cluster_97476	-	-	-	-
pacid=26986253 transcript=Potri.009G049600.1 locus=Potri.009G049600 ID=Potri.009G049600.1.v3.0 annot-version=v3.0	Poptr_seq7952	F:GO:0005515	F:GO:0005515	Y (0.871 | 1-39)	C	1	V5_BLAST_0.9SELF0.4OUT-REDO4-Cluster_160025	V5_UCLUSTfixed_0.90-Cluster_99887	UniqueCluster_1382	-	-	X
pacid=26986255 transcript=Potri.009G163800.2 locus=Potri.009G163800 ID=Potri.009G163800.2.v3.0 annot-version=v3.0	Poptr_seq7954	F:GO:0051536; F:GO:0009055	F:GO:0005488	Y (0.998 | 1-41)	C	1	V5_BLAST_0.9SELF0.4OUT-REDO4-Cluster_164004	V5_UCLUSTfixed_0.90-Cluster_97487	-	-	-	-
pacid=26986256 transcript=Potri.009G163800.1 locus=Potri.009G163800 ID=Potri.009G163800.1.v3.0 annot-version=v3.0	Poptr_seq7955	F:GO:0051536; F:GO:0009055	F:GO:0005488	Y (0.998 | 1-41)	C	1	V5_BLAST_0.9SELF0.4OUT-REDO4-Cluster_164004	V5_UCLUSTfixed_0.90-Cluster_97487	-	-	-	-
pacid=26986311 transcript=Potri.009G169800.1 locus=Potri.009G169800 ID=Potri.009G169800.1.v3.0 annot-version=v3.0	Poptr_seq8009	P:GO:0032012; F:GO:0005086	P:GO:0007165;F:GO:0003674	Y (0.916 | 1-42)	C	1	V5_BLAST_0.9SELF0.4OUT-REDO4-Cluster_158678	V5_UCLUSTfixed_0.90-Cluster_96434	-	-	-	-
pacid=26986330 transcript=Potri.009G070900.1 locus=Potri.009G070900 ID=Potri.009G070900.1.v3.0 annot-version=v3.0	Poptr_seq8028		-	Y (0.904 | 1-35)	C	1	V5_BLAST_0.9SELF0.4OUT-REDO4-Cluster_159888	V5_UCLUSTfixed_0.90-Cluster_93362	-	UniqueCluster_3147	-	X
pacid=26986354 transcript=Potri.009G102400.1 locus=Potri.009G102400 ID=Potri.009G102400.1.v3.0 annot-version=v3.0	Poptr_seq8052		-	Y (1.0 | 1-21)	C	1	V5_BLAST_0.9SELF0.4OUT-REDO4-Cluster_163577	V5_UCLUSTfixed_0.90-Cluster_77618	-	-	-	-
pacid=26986367 transcript=Potri.009G007200.1 locus=Potri.009G007200 ID=Potri.009G007200.1.v3.0 annot-version=v3.0	Poptr_seq8065		-	Y (1.0 | 1-51)	C	1	V5_BLAST_0.9SELF0.4OUT-REDO4-Cluster_163991	V5_UCLUSTfixed_0.90-Cluster_97473	-	-	-	-
pacid=26986368 transcript=Potri.009G007200.2 locus=Potri.009G007200 ID=Potri.009G007200.2.v3.0 annot-version=v3.0	Poptr_seq8066		-	Y (1.0 | 1-51)	C	1	V5_BLAST_0.9SELF0.4OUT-REDO4-Cluster_163991	V5_UCLUSTfixed_0.90-Cluster_97473	-	-	-	-
pacid=26986369 transcript=Potri.009G007200.3 locus=Potri.009G007200 ID=Potri.009G007200.3.v3.0 annot-version=v3.0	Poptr_seq8067		-	Y (1.0 | 1-51)	C	1	V5_BLAST_0.9SELF0.4OUT-REDO4-Cluster_163991	V5_UCLUSTfixed_0.90-Cluster_97473	-	-	-	-
pacid=26986370 transcript=Potri.009G007200.5 locus=Potri.009G007200 ID=Potri.009G007200.5.v3.0 annot-version=v3.0	Poptr_seq8068		-	Y (1.0 | 1-51)	C	1	V5_BLAST_0.9SELF0.4OUT-REDO4-Cluster_163991	V5_UCLUSTfixed_0.90-Cluster_97473	-	-	-	-
pacid=26986371 transcript=Potri.009G007200.6 locus=Potri.009G007200 ID=Potri.009G007200.6.v3.0 annot-version=v3.0	Poptr_seq8069		-	Y (1.0 | 1-51)	C	1	V5_BLAST_0.9SELF0.4OUT-REDO4-Cluster_163991	V5_UCLUSTfixed_0.90-Cluster_97473	-	-	-	-
pacid=26986375 transcript=Potri.009G092200.1 locus=Potri.009G092200 ID=Potri.009G092200.1.v3.0 annot-version=v3.0	Poptr_seq8073	F:GO:0005515	F:GO:0005515	Y (0.998 | 1-70)	C	1	V5_BLAST_0.9SELF0.4OUT-REDO4-Cluster_165935	V5_UCLUSTfixed_0.90-Cluster_79117	-	-	-	-
pacid=26986437 transcript=Potri.009G046900.1 locus=Potri.009G046900 ID=Potri.009G046900.1.v3.0 annot-version=v3.0	Poptr_seq8135		-	Y (0.993 | 1-41)	C	1	V5_BLAST_0.9SELF0.4OUT-REDO4-Cluster_129258	V5_UCLUSTfixed_0.90-Cluster_70422	-	-	-	-
pacid=26986476 transcript=Potri.009G089300.1 locus=Potri.009G089300 ID=Potri.009G089300.1.v3.0 annot-version=v3.0	Poptr_seq8174		-	Y (0.989 | 1-48)	C	1	V5_BLAST_0.9SELF0.4OUT-REDO4-Cluster_163605	V5_UCLUSTfixed_0.90-Cluster_97059	-	-	-	-
pacid=26986477 transcript=Potri.009G089300.2 locus=Potri.009G089300 ID=Potri.009G089300.2.v3.0 annot-version=v3.0	Poptr_seq8175		-	Y (0.989 | 1-48)	C	1	V5_BLAST_0.9SELF0.4OUT-REDO4-Cluster_163605	V5_UCLUSTfixed_0.90-Cluster_97059	-	-	-	-
pacid=26986494 transcript=Potri.009G146800.1 locus=Potri.009G146800 ID=Potri.009G146800.1.v3.0 annot-version=v3.0	Poptr_seq8192	P:GO:0006470; F:GO:0004725	P:GO:0006464;F:GO:0016787	Y (0.992 | 1-30)	C	1	V5_BLAST_0.9SELF0.4OUT-REDO4-Cluster_166428	V5_UCLUSTfixed_0.90-Cluster_99721	-	-	-	-
pacid=26986495 transcript=Potri.009G146800.2 locus=Potri.009G146800 ID=Potri.009G146800.2.v3.0 annot-version=v3.0	Poptr_seq8193	P:GO:0006470; F:GO:0004725	P:GO:0006464;F:GO:0016787	Y (0.992 | 1-30)	C	1	V5_BLAST_0.9SELF0.4OUT-REDO4-Cluster_166428	V5_UCLUSTfixed_0.90-Cluster_99721	-	-	-	-
pacid=26986544 transcript=Potri.009G157700.1 locus=Potri.009G157700 ID=Potri.009G157700.1.v3.0 annot-version=v3.0	Poptr_seq8242		-	Y (0.994 | 1-49)	C	1	V5_BLAST_0.9SELF0.4OUT-REDO4-Cluster_163975	V5_UCLUSTfixed_0.90-Cluster_97454	-	-	-	-
pacid=26986554 transcript=Potri.009G057300.1 locus=Potri.009G057300 ID=Potri.009G057300.1.v3.0 annot-version=v3.0	Poptr_seq8252		-	Y (1.0 | 1-51)	C	1	V5_BLAST_0.9SELF0.4OUT-REDO4-Cluster_165608	V5_UCLUSTfixed_0.90-Cluster_91086	-	-	-	-
pacid=26986555 transcript=Potri.009G057300.2 locus=Potri.009G057300 ID=Potri.009G057300.2.v3.0 annot-version=v3.0	Poptr_seq8253		-	Y (1.0 | 1-51)	C	1	V5_BLAST_0.9SELF0.4OUT-REDO4-Cluster_165608	V5_UCLUSTfixed_0.90-Cluster_91086	-	-	-	-
pacid=26986557 transcript=Potri.009G057300.3 locus=Potri.009G057300 ID=Potri.009G057300.3.v3.0 annot-version=v3.0	Poptr_seq8255		-	Y (1.0 | 1-51)	C	1	V5_BLAST_0.9SELF0.4OUT-REDO4-Cluster_121850	V5_UCLUSTfixed_0.90-Cluster_91086	-	-	-	-
pacid=26986558 transcript=Potri.009G057300.4 locus=Potri.009G057300 ID=Potri.009G057300.4.v3.0 annot-version=v3.0	Poptr_seq8256		-	Y (1.0 | 1-51)	C	1	V5_BLAST_0.9SELF0.4OUT-REDO4-Cluster_165608	V5_UCLUSTfixed_0.90-Cluster_91086	-	-	-	-
pacid=26986560 transcript=Potri.009G057300.7 locus=Potri.009G057300 ID=Potri.009G057300.7.v3.0 annot-version=v3.0	Poptr_seq8258		-	Y (1.0 | 1-51)	C	1	V5_BLAST_0.9SELF0.4OUT-REDO4-Cluster_121851	V5_UCLUSTfixed_0.90-Cluster_91086	-	-	-	-
pacid=26986571 transcript=Potri.009G122300.1 locus=Potri.009G122300 ID=Potri.009G122300.1.v3.0 annot-version=v3.0	Poptr_seq8269	F:GO:0016773; P:GO:0005975	P:GO:0005975;F:GO:0016740	Y (1.0 | 1-35)	C	1	V5_BLAST_0.9SELF0.4OUT-REDO4-Cluster_169158	V5_UCLUSTfixed_0.90-Cluster_101968	-	-	-	-
pacid=26986572 transcript=Potri.009G122300.2 locus=Potri.009G122300 ID=Potri.009G122300.2.v3.0 annot-version=v3.0	Poptr_seq8270	F:GO:0016773; P:GO:0005975	P:GO:0005975;F:GO:0016740	Y (1.0 | 1-35)	C	1	V5_BLAST_0.9SELF0.4OUT-REDO4-Cluster_169158	V5_UCLUSTfixed_0.90-Cluster_101968	-	-	-	-
pacid=26986585 transcript=Potri.009G029100.1 locus=Potri.009G029100 ID=Potri.009G029100.1.v3.0 annot-version=v3.0	Poptr_seq8283	P:GO:0051205; C:GO:0016021	C:GO:0016020;P:GO:0016043	Y (1.0 | 1-41)	C	1	V5_BLAST_0.9SELF0.4OUT-REDO4-Cluster_169046	V5_UCLUSTfixed_0.90-Cluster_98074	-	-	-	-
pacid=26986586 transcript=Potri.009G029100.2 locus=Potri.009G029100 ID=Potri.009G029100.2.v3.0 annot-version=v3.0	Poptr_seq8284	P:GO:0051205; C:GO:0016021	C:GO:0016020;P:GO:0016043	Y (1.0 | 1-41)	C	1	V5_BLAST_0.9SELF0.4OUT-REDO4-Cluster_169046	V5_UCLUSTfixed_0.90-Cluster_98074	-	-	-	-
pacid=26986587 transcript=Potri.009G029100.3 locus=Potri.009G029100 ID=Potri.009G029100.3.v3.0 annot-version=v3.0	Poptr_seq8285	P:GO:0051205; C:GO:0016021	C:GO:0016020;P:GO:0016043	Y (1.0 | 1-41)	C	1	V5_BLAST_0.9SELF0.4OUT-REDO4-Cluster_40077	V5_UCLUSTfixed_0.90-Cluster_98074	-	-	-	-
pacid=26986588 transcript=Potri.009G029100.4 locus=Potri.009G029100 ID=Potri.009G029100.4.v3.0 annot-version=v3.0	Poptr_seq8286	P:GO:0051205; C:GO:0016021	C:GO:0016020;P:GO:0016043	Y (1.0 | 1-41)	C	1	V5_BLAST_0.9SELF0.4OUT-REDO4-Cluster_121852	V5_UCLUSTfixed_0.90-Cluster_98074	-	-	-	-
pacid=26986589 transcript=Potri.009G111700.1 locus=Potri.009G111700 ID=Potri.009G111700.1.v3.0 annot-version=v3.0	Poptr_seq8287		-	Y (0.998 | 1-22)	C	1	V5_BLAST_0.9SELF0.4OUT-REDO4-Cluster_169738	V5_UCLUSTfixed_0.90-Cluster_97039	-	-	-	-
pacid=26986634 transcript=Potri.009G080700.1 locus=Potri.009G080700 ID=Potri.009G080700.1.v3.0 annot-version=v3.0	Poptr_seq8332	P:GO:0055114; F:GO:0033743; P:GO:0030091; F:GO:0016671; P:GO:0006979	P:GO:0019538;F:GO:0003824;P:GO:0009987;P:GO:0006950	Y (0.995 | 1-25)	C	1	V5_BLAST_0.9SELF0.4OUT-REDO4-Cluster_169542	V5_UCLUSTfixed_0.90-Cluster_102305	-	-	-	-
pacid=26986635 transcript=Potri.009G080700.2 locus=Potri.009G080700 ID=Potri.009G080700.2.v3.0 annot-version=v3.0	Poptr_seq8333	P:GO:0055114; F:GO:0033743; P:GO:0030091; F:GO:0016671; P:GO:0006979	P:GO:0019538;F:GO:0003824;P:GO:0009987;P:GO:0006950	Y (0.995 | 1-25)	C	1	V5_BLAST_0.9SELF0.4OUT-REDO4-Cluster_169542	V5_UCLUSTfixed_0.90-Cluster_102305	-	-	-	-
pacid=26986637 transcript=Potri.009G014900.1 locus=Potri.009G014900 ID=Potri.009G014900.1.v3.0 annot-version=v3.0	Poptr_seq8335		-	Y (0.892 | 1-40)	C	1	V5_BLAST_0.9SELF0.4OUT-REDO4-Cluster_163922	V5_UCLUSTfixed_0.90-Cluster_97395	-	-	-	-
pacid=26986638 transcript=Potri.009G014900.2 locus=Potri.009G014900 ID=Potri.009G014900.2.v3.0 annot-version=v3.0	Poptr_seq8336		-	Y (0.892 | 1-40)	C	1	V5_BLAST_0.9SELF0.4OUT-REDO4-Cluster_163922	V5_UCLUSTfixed_0.90-Cluster_97395	-	-	-	-
pacid=26986639 transcript=Potri.009G014900.3 locus=Potri.009G014900 ID=Potri.009G014900.3.v3.0 annot-version=v3.0	Poptr_seq8337		-	Y (0.892 | 1-40)	C	1	V5_BLAST_0.9SELF0.4OUT-REDO4-Cluster_163922	V5_UCLUSTfixed_0.90-Cluster_97395	-	-	-	-
pacid=26986695 transcript=Potri.009G065900.1 locus=Potri.009G065900 ID=Potri.009G065900.1.v3.0 annot-version=v3.0	Poptr_seq8393	F:GO:0003676	F:GO:0003676	Y (0.989 | 1-61)	C	1	V5_BLAST_0.9SELF0.4OUT-REDO4-Cluster_162818	V5_UCLUSTfixed_0.90-Cluster_96241	-	-	-	-
pacid=26986696 transcript=Potri.009G065900.2 locus=Potri.009G065900 ID=Potri.009G065900.2.v3.0 annot-version=v3.0	Poptr_seq8394	F:GO:0003676	F:GO:0003676	Y (0.989 | 1-61)	C	1	V5_BLAST_0.9SELF0.4OUT-REDO4-Cluster_162817	V5_UCLUSTfixed_0.90-Cluster_96241	-	-	-	-
pacid=26986728 transcript=Potri.009G148400.1 locus=Potri.009G148400 ID=Potri.009G148400.1.v3.0 annot-version=v3.0	Poptr_seq8426		-	Y (0.975 | 1-62)	C	1	V5_BLAST_0.9SELF0.4OUT-REDO4-Cluster_163998	V5_UCLUSTfixed_0.90-Cluster_73332	-	-	-	-
pacid=26986733 transcript=Potri.009G084800.1 locus=Potri.009G084800 ID=Potri.009G084800.1.v3.0 annot-version=v3.0	Poptr_seq8430		-	Y (0.99 | 1-45)	C	1	V5_BLAST_0.9SELF0.4OUT-REDO4-Cluster_164521	V5_UCLUSTfixed_0.90-Cluster_97064	-	-	-	-
pacid=26986734 transcript=Potri.009G084800.2 locus=Potri.009G084800 ID=Potri.009G084800.2.v3.0 annot-version=v3.0	Poptr_seq8431		-	Y (0.99 | 1-45)	C	1	V5_BLAST_0.9SELF0.4OUT-REDO4-Cluster_164521	V5_UCLUSTfixed_0.90-Cluster_97064	-	-	-	-
pacid=26986739 transcript=Potri.009G025100.1 locus=Potri.009G025100 ID=Potri.009G025100.1.v3.0 annot-version=v3.0	Poptr_seq8436		-	Y (0.979 | 1-27)	C	1	V5_BLAST_0.9SELF0.4OUT-REDO4-Cluster_167886	V5_UCLUSTfixed_0.90-Cluster_100952	-	-	-	-
pacid=26986740 transcript=Potri.009G025100.2 locus=Potri.009G025100 ID=Potri.009G025100.2.v3.0 annot-version=v3.0	Poptr_seq8437		-	Y (0.979 | 1-27)	C	1	V5_BLAST_0.9SELF0.4OUT-REDO4-Cluster_167886	V5_UCLUSTfixed_0.90-Cluster_100952	-	-	-	-
pacid=26986745 transcript=Potri.009G035100.1 locus=Potri.009G035100 ID=Potri.009G035100.1.v3.0 annot-version=v3.0	Poptr_seq8442		-	Y (0.989 | 1-21)	C	1	V5_BLAST_0.9SELF0.4OUT-REDO4-Cluster_159864	V5_UCLUSTfixed_0.90-Cluster_94015	-	-	UniqueCluster_696	X
pacid=26986749 transcript=Potri.009G091100.1 locus=Potri.009G091100 ID=Potri.009G091100.1.v3.0 annot-version=v3.0	Poptr_seq8446	P:GO:0006950	P:GO:0006950	Y (0.993 | 1-45)	C	1	V5_BLAST_0.9SELF0.4OUT-REDO4-Cluster_166843	V5_UCLUSTfixed_0.90-Cluster_99311	-	UniqueCluster_2707	-	X
pacid=26986751 transcript=Potri.009G119300.1 locus=Potri.009G119300 ID=Potri.009G119300.1.v3.0 annot-version=v3.0	Poptr_seq8448	F:GO:0003824	F:GO:0003824	Y (0.998 | 1-40)	C	1	V5_BLAST_0.9SELF0.4OUT-REDO4-Cluster_170178	V5_UCLUSTfixed_0.90-Cluster_102825	-	-	-	-
pacid=26986752 transcript=Potri.009G119300.2 locus=Potri.009G119300 ID=Potri.009G119300.2.v3.0 annot-version=v3.0	Poptr_seq8449	F:GO:0003824	F:GO:0003824	Y (0.998 | 1-40)	C	1	V5_BLAST_0.9SELF0.4OUT-REDO4-Cluster_170178	V5_UCLUSTfixed_0.90-Cluster_102825	-	-	-	-
pacid=26986798 transcript=Potri.009G043800.1 locus=Potri.009G043800 ID=Potri.009G043800.1.v3.0 annot-version=v3.0	Poptr_seq8495	P:GO:0055085; C:GO:0016021	C:GO:0016020;P:GO:0006810	Y (0.988 | 1-34)	C	1	V5_BLAST_0.9SELF0.4OUT-REDO4-Cluster_170322	V5_UCLUSTfixed_0.90-Cluster_97421	-	-	-	-
pacid=26986799 transcript=Potri.009G043800.4 locus=Potri.009G043800 ID=Potri.009G043800.4.v3.0 annot-version=v3.0	Poptr_seq8496	P:GO:0055085; F:GO:0022857; C:GO:0016021	C:GO:0016020;P:GO:0006810;F:GO:0005215	Y (0.988 | 1-34)	C	1	V5_BLAST_0.9SELF0.4OUT-REDO4-Cluster_170322	V5_UCLUSTfixed_0.90-Cluster_97421	-	-	-	-
pacid=26986800 transcript=Potri.009G043800.2 locus=Potri.009G043800 ID=Potri.009G043800.2.v3.0 annot-version=v3.0	Poptr_seq8497	P:GO:0055085; C:GO:0016021	C:GO:0016020;P:GO:0006810	Y (0.988 | 1-34)	C	1	V5_BLAST_0.9SELF0.4OUT-REDO4-Cluster_170322	V5_UCLUSTfixed_0.90-Cluster_97421	-	-	-	-
pacid=26986801 transcript=Potri.009G043800.5 locus=Potri.009G043800 ID=Potri.009G043800.5.v3.0 annot-version=v3.0	Poptr_seq8498	P:GO:0055085; F:GO:0022857; C:GO:0016021	C:GO:0016020;P:GO:0006810;F:GO:0005215	Y (0.988 | 1-34)	C	1	V5_BLAST_0.9SELF0.4OUT-REDO4-Cluster_170322	V5_UCLUSTfixed_0.90-Cluster_97421	-	-	-	-
pacid=26986802 transcript=Potri.009G043800.3 locus=Potri.009G043800 ID=Potri.009G043800.3.v3.0 annot-version=v3.0	Poptr_seq8499	P:GO:0055085; C:GO:0016021	C:GO:0016020;P:GO:0006810	Y (0.988 | 1-34)	C	1	V5_BLAST_0.9SELF0.4OUT-REDO4-Cluster_170322	V5_UCLUSTfixed_0.90-Cluster_97421	-	-	-	-
pacid=26986803 transcript=Potri.009G043800.6 locus=Potri.009G043800 ID=Potri.009G043800.6.v3.0 annot-version=v3.0	Poptr_seq8500	P:GO:0055085; C:GO:0016021	C:GO:0016020;P:GO:0006810	Y (0.988 | 1-34)	C	1	V5_BLAST_0.9SELF0.4OUT-REDO4-Cluster_170322	V5_UCLUSTfixed_0.90-Cluster_97421	-	-	-	-
pacid=26986804 transcript=Potri.009G043800.7 locus=Potri.009G043800 ID=Potri.009G043800.7.v3.0 annot-version=v3.0	Poptr_seq8501	P:GO:0055085; C:GO:0016021	C:GO:0016020;P:GO:0006810	Y (0.988 | 1-34)	C	1	V5_BLAST_0.9SELF0.4OUT-REDO4-Cluster_170322	V5_UCLUSTfixed_0.90-Cluster_97421	-	-	-	-
pacid=26986844 transcript=Potri.009G079900.2 locus=Potri.009G079900 ID=Potri.009G079900.2.v3.0 annot-version=v3.0	Poptr_seq8541	P:GO:0006351; F:GO:0003887; F:GO:0003677	F:GO:0003677;P:GO:0009058;F:GO:0016740;P:GO:0006139	Y (0.979 | 1-38)	C	1	V5_BLAST_0.9SELF0.4OUT-REDO4-Cluster_158826	V5_UCLUSTfixed_0.90-Cluster_93175	-	-	UniqueCluster_1159	X
pacid=26986848 transcript=Potri.009G082100.1 locus=Potri.009G082100 ID=Potri.009G082100.1.v3.0 annot-version=v3.0	Poptr_seq8545	F:GO:0030170; P:GO:0009058	P:GO:0009058;F:GO:0005488	Y (0.997 | 1-41)	C	1	V5_BLAST_0.9SELF0.4OUT-REDO4-Cluster_169336	V5_UCLUSTfixed_0.90-Cluster_98945	-	-	-	-
pacid=26986855 transcript=Potri.009G155700.1 locus=Potri.009G155700 ID=Potri.009G155700.1.v3.0 annot-version=v3.0	Poptr_seq8552		-	Y (0.999 | 1-51)	C	1	V5_BLAST_0.9SELF0.4OUT-REDO4-Cluster_163968	V5_UCLUSTfixed_0.90-Cluster_97447	-	-	-	-
pacid=26986856 transcript=Potri.009G155700.3 locus=Potri.009G155700 ID=Potri.009G155700.3.v3.0 annot-version=v3.0	Poptr_seq8553		-	Y (0.999 | 1-51)	C	1	V5_BLAST_0.9SELF0.4OUT-REDO4-Cluster_163968	V5_UCLUSTfixed_0.90-Cluster_97447	-	-	-	-
pacid=26986857 transcript=Potri.009G155700.2 locus=Potri.009G155700 ID=Potri.009G155700.2.v3.0 annot-version=v3.0	Poptr_seq8554		-	Y (0.999 | 1-51)	C	1	V5_BLAST_0.9SELF0.4OUT-REDO4-Cluster_163968	V5_UCLUSTfixed_0.90-Cluster_97447	-	-	-	-
pacid=26986905 transcript=Potri.009G137600.1 locus=Potri.009G137600 ID=Potri.009G137600.1.v3.0 annot-version=v3.0	Poptr_seq8601		-	Y (0.994 | 1-40)	C	1	V5_BLAST_0.9SELF0.4OUT-REDO4-Cluster_163557	V5_UCLUSTfixed_0.90-Cluster_97004	-	-	-	-
pacid=26986906 transcript=Potri.009G137600.2 locus=Potri.009G137600 ID=Potri.009G137600.2.v3.0 annot-version=v3.0	Poptr_seq8602		-	Y (0.994 | 1-40)	C	1	V5_BLAST_0.9SELF0.4OUT-REDO4-Cluster_163557	V5_UCLUSTfixed_0.90-Cluster_97004	-	-	-	-
pacid=26986925 transcript=Potri.009G066500.1 locus=Potri.009G066500 ID=Potri.009G066500.1.v3.0 annot-version=v3.0	Poptr_seq8621	F:GO:0005515	F:GO:0005515	Y (0.927 | 1-21)	C	1	V5_BLAST_0.9SELF0.4OUT-REDO4-Cluster_163977	V5_UCLUSTfixed_0.90-Cluster_97456	-	-	UniqueCluster_3148	X
pacid=26986951 transcript=Potri.009G143000.1 locus=Potri.009G143000 ID=Potri.009G143000.1.v3.0 annot-version=v3.0	Poptr_seq8647		-	Y (0.994 | 1-22)	C	1	V5_BLAST_0.9SELF0.4OUT-REDO4-Cluster_163561	V5_UCLUSTfixed_0.90-Cluster_97007	-	-	-	-
pacid=26986994 transcript=Potri.009G048000.1 locus=Potri.009G048000 ID=Potri.009G048000.1.v3.0 annot-version=v3.0	Poptr_seq8689	P:GO:0055114; F:GO:0050897; F:GO:0016636; P:GO:0010024	F:GO:0003824;P:GO:0009058;F:GO:0005488;P:GO:0009987	Y (0.997 | 1-61)	C	1	V5_BLAST_0.9SELF0.4OUT-REDO4-Cluster_169864	V5_UCLUSTfixed_0.90-Cluster_102561	-	-	-	-
pacid=26986995 transcript=Potri.009G048000.2 locus=Potri.009G048000 ID=Potri.009G048000.2.v3.0 annot-version=v3.0	Poptr_seq8690	P:GO:0055114; F:GO:0050897; F:GO:0016636; P:GO:0010024	F:GO:0003824;P:GO:0009058;F:GO:0005488;P:GO:0009987	Y (0.997 | 1-61)	C	1	V5_BLAST_0.9SELF0.4OUT-REDO4-Cluster_169864	V5_UCLUSTfixed_0.90-Cluster_102561	-	-	-	-
pacid=26986996 transcript=Potri.009G048000.3 locus=Potri.009G048000 ID=Potri.009G048000.3.v3.0 annot-version=v3.0	Poptr_seq8691	P:GO:0055114; F:GO:0050897; F:GO:0016636; P:GO:0010024	F:GO:0003824;P:GO:0009058;F:GO:0005488;P:GO:0009987	Y (0.997 | 1-61)	C	1	V5_BLAST_0.9SELF0.4OUT-REDO4-Cluster_169864	V5_UCLUSTfixed_0.90-Cluster_102561	-	-	-	-
pacid=26987005 transcript=Potri.009G080800.1 locus=Potri.009G080800 ID=Potri.009G080800.1.v3.0 annot-version=v3.0	Poptr_seq8700	P:GO:0006813; P:GO:0055085; C:GO:0016021; F:GO:0015299; P:GO:0006812	C:GO:0016020;P:GO:0006810;F:GO:0005215	Y (0.978 | 1-71)	C	1	V5_BLAST_0.9SELF0.4OUT-REDO4-Cluster_164475	V5_UCLUSTfixed_0.90-Cluster_97954	-	-	-	-
pacid=26987006 transcript=Potri.009G080800.2 locus=Potri.009G080800 ID=Potri.009G080800.2.v3.0 annot-version=v3.0	Poptr_seq8701	P:GO:0006813; P:GO:0055085; C:GO:0016021; F:GO:0015299; P:GO:0006812	C:GO:0016020;P:GO:0006810;F:GO:0005215	Y (0.978 | 1-71)	C	1	V5_BLAST_0.9SELF0.4OUT-REDO4-Cluster_164475	V5_UCLUSTfixed_0.90-Cluster_97954	-	-	-	-
pacid=26987007 transcript=Potri.009G080800.4 locus=Potri.009G080800 ID=Potri.009G080800.4.v3.0 annot-version=v3.0	Poptr_seq8702	P:GO:0006813; P:GO:0055085; C:GO:0016021; F:GO:0015299; P:GO:0006812	C:GO:0016020;P:GO:0006810;F:GO:0005215	Y (0.994 | 1-44)	C	1	V5_BLAST_0.9SELF0.4OUT-REDO4-Cluster_164475	V5_UCLUSTfixed_0.90-Cluster_97954	-	-	-	-
pacid=26987008 transcript=Potri.009G080800.3 locus=Potri.009G080800 ID=Potri.009G080800.3.v3.0 annot-version=v3.0	Poptr_seq8703	P:GO:0055085; C:GO:0016021; F:GO:0015299; P:GO:0006812	C:GO:0016020;P:GO:0006810;F:GO:0005215	Y (0.978 | 1-71)	C	1	V5_BLAST_0.9SELF0.4OUT-REDO4-Cluster_164475	V5_UCLUSTfixed_0.90-Cluster_97954	-	-	-	-
pacid=26987010 transcript=Potri.009G077800.1 locus=Potri.009G077800 ID=Potri.009G077800.1.v3.0 annot-version=v3.0	Poptr_seq8705		-	Y (0.999 | 1-37)	C	1	V5_BLAST_0.9SELF0.4OUT-REDO4-Cluster_163955	V5_UCLUSTfixed_0.90-Cluster_97432	-	-	-	-
pacid=26987011 transcript=Potri.009G077800.2 locus=Potri.009G077800 ID=Potri.009G077800.2.v3.0 annot-version=v3.0	Poptr_seq8706		-	Y (0.999 | 1-37)	C	1	V5_BLAST_0.9SELF0.4OUT-REDO4-Cluster_163955	V5_UCLUSTfixed_0.90-Cluster_97432	-	-	-	-
pacid=26987017 transcript=Potri.009G044300.1 locus=Potri.009G044300 ID=Potri.009G044300.1.v3.0 annot-version=v3.0	Poptr_seq8712	F:GO:0016833; P:GO:0009058	F:GO:0003824;P:GO:0009058	Y (0.999 | 1-57)	C	1	V5_BLAST_0.9SELF0.4OUT-REDO4-Cluster_163946	V5_UCLUSTfixed_0.90-Cluster_97423	-	-	-	-
pacid=26987019 transcript=Potri.009G044300.2 locus=Potri.009G044300 ID=Potri.009G044300.2.v3.0 annot-version=v3.0	Poptr_seq8714	F:GO:0016833; P:GO:0009058	F:GO:0003824;P:GO:0009058	Y (0.99 | 1-38)	C	1	V5_BLAST_0.9SELF0.4OUT-REDO4-Cluster_163946	V5_UCLUSTfixed_0.90-Cluster_97423	-	-	-	-
pacid=26987026 transcript=Potri.009G168400.1 locus=Potri.009G168400 ID=Potri.009G168400.1.v3.0 annot-version=v3.0	Poptr_seq8721	F:GO:0005524	F:GO:0000166	Y (0.991 | 1-27)	C	1	V5_BLAST_0.9SELF0.4OUT-REDO4-Cluster_162610	V5_UCLUSTfixed_0.90-Cluster_96029	-	-	-	-
pacid=26987029 transcript=Potri.009G077900.2 locus=Potri.009G077900 ID=Potri.009G077900.2.v3.0 annot-version=v3.0	Poptr_seq8724	F:GO:0016787	F:GO:0016787	Y (0.998 | 1-22)	C	1	V5_BLAST_0.9SELF0.4OUT-REDO4-Cluster_163956	V5_UCLUSTfixed_0.90-Cluster_97433	-	-	-	-
pacid=26987030 transcript=Potri.009G077900.1 locus=Potri.009G077900 ID=Potri.009G077900.1.v3.0 annot-version=v3.0	Poptr_seq8725	F:GO:0016787	F:GO:0016787	Y (0.998 | 1-22)	C	1	V5_BLAST_0.9SELF0.4OUT-REDO4-Cluster_163956	V5_UCLUSTfixed_0.90-Cluster_97433	-	-	-	-
pacid=26987031 transcript=Potri.009G077900.4 locus=Potri.009G077900 ID=Potri.009G077900.4.v3.0 annot-version=v3.0	Poptr_seq8726	F:GO:0016787	F:GO:0016787	Y (0.998 | 1-22)	C	1	V5_BLAST_0.9SELF0.4OUT-REDO4-Cluster_163956	V5_UCLUSTfixed_0.90-Cluster_97433	-	-	-	-
pacid=26987032 transcript=Potri.009G077900.3 locus=Potri.009G077900 ID=Potri.009G077900.3.v3.0 annot-version=v3.0	Poptr_seq8727	F:GO:0016787	F:GO:0016787	Y (0.998 | 1-22)	C	1	V5_BLAST_0.9SELF0.4OUT-REDO4-Cluster_163956	V5_UCLUSTfixed_0.90-Cluster_97433	-	-	-	-
pacid=26987033 transcript=Potri.009G077900.5 locus=Potri.009G077900 ID=Potri.009G077900.5.v3.0 annot-version=v3.0	Poptr_seq8728	F:GO:0016787	F:GO:0016787	Y (0.998 | 1-22)	C	1	V5_BLAST_0.9SELF0.4OUT-REDO4-Cluster_163956	V5_UCLUSTfixed_0.90-Cluster_97433	-	-	-	-
pacid=26987048 transcript=Potri.009G148800.1 locus=Potri.009G148800 ID=Potri.009G148800.1.v3.0 annot-version=v3.0	Poptr_seq8743	P:GO:0009094; F:GO:0004664	F:GO:0003824;P:GO:0009058;P:GO:0044763;P:GO:0044711;P:GO:0009987	Y (1.0 | 1-21)	C	1	V5_BLAST_0.9SELF0.4OUT-REDO4-Cluster_170120	V5_UCLUSTfixed_0.90-Cluster_98154	-	-	-	-
pacid=26987054 transcript=Potri.009G139600.1 locus=Potri.009G139600 ID=Potri.009G139600.1.v3.0 annot-version=v3.0	Poptr_seq8749	P:GO:0008299	P:GO:0006629;P:GO:0009058;P:GO:0044763;P:GO:0044711;P:GO:0009987	Y (0.999 | 1-51)	C	1	V5_BLAST_0.9SELF0.4OUT-REDO4-Cluster_166372	V5_UCLUSTfixed_0.90-Cluster_85204	-	-	-	-
pacid=26987055 transcript=Potri.009G053800.1 locus=Potri.009G053800 ID=Potri.009G053800.1.v3.0 annot-version=v3.0	Poptr_seq8750	P:GO:0055085; C:GO:0016021	C:GO:0016020;P:GO:0006810	Y (1.0 | 1-41)	C	1	V5_BLAST_0.9SELF0.4OUT-REDO4-Cluster_163909	V5_UCLUSTfixed_0.90-Cluster_97380	-	-	-	-
pacid=26987062 transcript=Potri.009G058300.1 locus=Potri.009G058300 ID=Potri.009G058300.1.v3.0 annot-version=v3.0	Poptr_seq8757		-	Y (0.98 | 1-28)	C	1	V5_BLAST_0.9SELF0.4OUT-REDO4-Cluster_155847	V5_UCLUSTfixed_0.90-Cluster_100936	-	-	-	-
pacid=26987063 transcript=Potri.009G063700.1 locus=Potri.009G063700 ID=Potri.009G063700.1.v3.0 annot-version=v3.0	Poptr_seq8758		-	Y (1.0 | 1-71)	C	1	V5_BLAST_0.9SELF0.4OUT-REDO4-Cluster_165048	V5_UCLUSTfixed_0.90-Cluster_98488	-	-	-	-
pacid=26987072 transcript=Potri.009G127700.1 locus=Potri.009G127700 ID=Potri.009G127700.1.v3.0 annot-version=v3.0	Poptr_seq8767	P:GO:0009733	P:GO:0009719	Y (0.991 | 1-69)	C	1	V5_BLAST_0.9SELF0.4OUT-REDO4-Cluster_168836	V5_UCLUSTfixed_0.90-Cluster_99429	-	-	-	-
pacid=26987093 transcript=Potri.009G052400.1 locus=Potri.009G052400 ID=Potri.009G052400.1.v3.0 annot-version=v3.0	Poptr_seq8788		-	Y (0.92 | 1-42)	C	1	V5_BLAST_0.9SELF0.4OUT-REDO4-Cluster_163914	V5_UCLUSTfixed_0.90-Cluster_97385	-	-	-	-
pacid=26987094 transcript=Potri.009G052400.2 locus=Potri.009G052400 ID=Potri.009G052400.2.v3.0 annot-version=v3.0	Poptr_seq8789		-	Y (0.92 | 1-42)	C	1	V5_BLAST_0.9SELF0.4OUT-REDO4-Cluster_163914	V5_UCLUSTfixed_0.90-Cluster_97385	-	-	-	-
pacid=26987121 transcript=Potri.009G148300.1 locus=Potri.009G148300 ID=Potri.009G148300.1.v3.0 annot-version=v3.0	Poptr_seq8816		-	Y (0.61 | 1-92)	C	1	V5_BLAST_0.9SELF0.4OUT-REDO4-Cluster_164909	V5_UCLUSTfixed_0.90-Cluster_97482	-	-	-	-
pacid=26987161 transcript=Potri.009G101600.1 locus=Potri.009G101600 ID=Potri.009G101600.1.v3.0 annot-version=v3.0	Poptr_seq8856	P:GO:0055114; F:GO:0016491; F:GO:0051536; F:GO:0020037	F:GO:0003824;P:GO:0008152;F:GO:0005488;P:GO:0044710	Y (0.999 | 1-26)	C	1	V5_BLAST_0.9SELF0.4OUT-REDO4-Cluster_121854	V5_UCLUSTfixed_0.90-Cluster_97021	-	-	-	-
pacid=26987165 transcript=Potri.009G096600.1 locus=Potri.009G096600 ID=Potri.009G096600.1.v3.0 annot-version=v3.0	Poptr_seq8860	F:GO:0016597; P:GO:0008152; P:GO:0055114; F:GO:0051287; F:GO:0016616	F:GO:0000166;F:GO:0003824;P:GO:0008152;P:GO:0044710	Y (1.0 | 1-51)	C	1	V5_BLAST_0.9SELF0.4OUT-REDO4-Cluster_164410	V5_UCLUSTfixed_0.90-Cluster_97894	-	-	-	-
pacid=26987183 transcript=Potri.009G164100.1 locus=Potri.009G164100 ID=Potri.009G164100.1.v3.0 annot-version=v3.0	Poptr_seq8878	F:GO:0003924	F:GO:0016787	Y (0.998 | 1-23)	C	1	V5_BLAST_0.9SELF0.4OUT-REDO4-Cluster_160849	V5_UCLUSTfixed_0.90-Cluster_96857	-	-	-	-
pacid=26987184 transcript=Potri.009G164100.2 locus=Potri.009G164100 ID=Potri.009G164100.2.v3.0 annot-version=v3.0	Poptr_seq8879	F:GO:0003924	F:GO:0016787	Y (0.998 | 1-23)	C	1	V5_BLAST_0.9SELF0.4OUT-REDO4-Cluster_160849	V5_UCLUSTfixed_0.90-Cluster_96857	-	-	-	-
pacid=26987185 transcript=Potri.009G164100.3 locus=Potri.009G164100 ID=Potri.009G164100.3.v3.0 annot-version=v3.0	Poptr_seq8880	F:GO:0003924	F:GO:0016787	Y (0.998 | 1-23)	C	1	V5_BLAST_0.9SELF0.4OUT-REDO4-Cluster_160849	V5_UCLUSTfixed_0.90-Cluster_96857	-	-	-	-
pacid=26987186 transcript=Potri.009G164100.4 locus=Potri.009G164100 ID=Potri.009G164100.4.v3.0 annot-version=v3.0	Poptr_seq8881	F:GO:0003924	F:GO:0016787	Y (0.998 | 1-23)	C	1	V5_BLAST_0.9SELF0.4OUT-REDO4-Cluster_160849	V5_UCLUSTfixed_0.90-Cluster_96857	-	-	-	-
pacid=26987192 transcript=Potri.009G106800.1 locus=Potri.009G106800 ID=Potri.009G106800.1.v3.0 annot-version=v3.0	Poptr_seq8887	F:GO:0004519	F:GO:0004518	Y (0.873 | 1-80)	C	1	V5_BLAST_0.9SELF0.4OUT-REDO4-Cluster_163581	V5_UCLUSTfixed_0.90-Cluster_97026	-	-	-	-
pacid=26987196 transcript=Potri.009G160800.1 locus=Potri.009G160800 ID=Potri.009G160800.1.v3.0 annot-version=v3.0	Poptr_seq8891		-	Y (1.0 | 1-51)	C	1	V5_BLAST_0.9SELF0.4OUT-REDO4-Cluster_164010	V5_UCLUSTfixed_0.90-Cluster_97494	-	-	-	-
pacid=26987197 transcript=Potri.009G160800.2 locus=Potri.009G160800 ID=Potri.009G160800.2.v3.0 annot-version=v3.0	Poptr_seq8892		-	Y (1.0 | 1-51)	C	1	V5_BLAST_0.9SELF0.4OUT-REDO4-Cluster_101141	V5_UCLUSTfixed_0.90-Cluster_97494	-	-	-	-
pacid=26987217 transcript=Potri.009G124800.1 locus=Potri.009G124800 ID=Potri.009G124800.1.v3.0 annot-version=v3.0	Poptr_seq8912	F:GO:0050662; F:GO:0003824	F:GO:0003824;F:GO:0005488	Y (0.997 | 1-41)	C	1	V5_BLAST_0.9SELF0.4OUT-REDO4-Cluster_163552	V5_UCLUSTfixed_0.90-Cluster_96993	-	-	-	-
pacid=26987218 transcript=Potri.009G124800.2 locus=Potri.009G124800 ID=Potri.009G124800.2.v3.0 annot-version=v3.0	Poptr_seq8913	F:GO:0050662; F:GO:0003824	F:GO:0003824;F:GO:0005488	Y (0.997 | 1-41)	C	1	V5_BLAST_0.9SELF0.4OUT-REDO4-Cluster_163552	V5_UCLUSTfixed_0.90-Cluster_96993	-	-	-	-
pacid=26987219 transcript=Potri.009G124800.3 locus=Potri.009G124800 ID=Potri.009G124800.3.v3.0 annot-version=v3.0	Poptr_seq8914	F:GO:0050662; F:GO:0003824	F:GO:0003824;F:GO:0005488	Y (0.997 | 1-41)	C	1	V5_BLAST_0.9SELF0.4OUT-REDO4-Cluster_163552	V5_UCLUSTfixed_0.90-Cluster_96993	-	-	-	-
pacid=26987220 transcript=Potri.009G124800.6 locus=Potri.009G124800 ID=Potri.009G124800.6.v3.0 annot-version=v3.0	Poptr_seq8915	F:GO:0050662; F:GO:0003824	F:GO:0003824;F:GO:0005488	Y (0.997 | 1-41)	C	1	V5_BLAST_0.9SELF0.4OUT-REDO4-Cluster_163552	V5_UCLUSTfixed_0.90-Cluster_96993	-	-	-	-
pacid=26987221 transcript=Potri.009G124800.7 locus=Potri.009G124800 ID=Potri.009G124800.7.v3.0 annot-version=v3.0	Poptr_seq8916	F:GO:0050662; F:GO:0003824	F:GO:0003824;F:GO:0005488	Y (0.997 | 1-41)	C	1	V5_BLAST_0.9SELF0.4OUT-REDO4-Cluster_163552	V5_UCLUSTfixed_0.90-Cluster_96993	-	-	-	-
pacid=26987222 transcript=Potri.009G124800.5 locus=Potri.009G124800 ID=Potri.009G124800.5.v3.0 annot-version=v3.0	Poptr_seq8917	F:GO:0050662; F:GO:0003824	F:GO:0003824;F:GO:0005488	Y (0.997 | 1-41)	C	1	V5_BLAST_0.9SELF0.4OUT-REDO4-Cluster_163552	V5_UCLUSTfixed_0.90-Cluster_96993	-	-	-	-
pacid=26987223 transcript=Potri.009G124800.4 locus=Potri.009G124800 ID=Potri.009G124800.4.v3.0 annot-version=v3.0	Poptr_seq8918	F:GO:0050662; F:GO:0003824	F:GO:0003824;F:GO:0005488	Y (0.997 | 1-41)	C	1	V5_BLAST_0.9SELF0.4OUT-REDO4-Cluster_163552	V5_UCLUSTfixed_0.90-Cluster_96993	-	-	-	-
pacid=26987224 transcript=Potri.009G124800.8 locus=Potri.009G124800 ID=Potri.009G124800.8.v3.0 annot-version=v3.0	Poptr_seq8919	F:GO:0050662; F:GO:0003824	F:GO:0003824;F:GO:0005488	Y (0.997 | 1-41)	C	1	V5_BLAST_0.9SELF0.4OUT-REDO4-Cluster_163552	V5_UCLUSTfixed_0.90-Cluster_96993	-	-	-	-
pacid=26987226 transcript=Potri.009G167400.2 locus=Potri.009G167400 ID=Potri.009G167400.2.v3.0 annot-version=v3.0	Poptr_seq8921	P:GO:0006468; F:GO:0004672	P:GO:0006464;F:GO:0016301	Y (0.637 | 1-22)	C	1	V5_BLAST_0.9SELF0.4OUT-REDO4-Cluster_170299	V5_UCLUSTfixed_0.90-Cluster_102932	-	-	-	-
pacid=26987227 transcript=Potri.009G167400.3 locus=Potri.009G167400 ID=Potri.009G167400.3.v3.0 annot-version=v3.0	Poptr_seq8922	P:GO:0006468; F:GO:0004672	P:GO:0006464;F:GO:0016301	Y (0.946 | 1-80)	C	1	V5_BLAST_0.9SELF0.4OUT-REDO4-Cluster_170299	V5_UCLUSTfixed_0.90-Cluster_102932	-	-	-	-
pacid=26987228 transcript=Potri.009G167400.4 locus=Potri.009G167400 ID=Potri.009G167400.4.v3.0 annot-version=v3.0	Poptr_seq8923	P:GO:0006468; F:GO:0004672	P:GO:0006464;F:GO:0016301	Y (0.946 | 1-80)	C	1	V5_BLAST_0.9SELF0.4OUT-REDO4-Cluster_170299	V5_UCLUSTfixed_0.90-Cluster_102932	-	-	-	-
pacid=26987236 transcript=Potri.009G043500.1 locus=Potri.009G043500 ID=Potri.009G043500.1.v3.0 annot-version=v3.0	Poptr_seq8931		-	Y (0.612 | 1-51)	C	1	V5_BLAST_0.9SELF0.4OUT-REDO4-Cluster_121857	V5_UCLUSTfixed_0.90-Cluster_70626	-	-	-	-
pacid=26987254 transcript=Potri.009G092800.3 locus=Potri.009G092800 ID=Potri.009G092800.3.v3.0 annot-version=v3.0	Poptr_seq8949		-	Y (0.999 | 1-52)	C	1	V5_BLAST_0.9SELF0.4OUT-REDO4-Cluster_163601	V5_UCLUSTfixed_0.90-Cluster_97054	-	-	-	-
pacid=26987255 transcript=Potri.009G092800.1 locus=Potri.009G092800 ID=Potri.009G092800.1.v3.0 annot-version=v3.0	Poptr_seq8950		-	Y (0.999 | 1-52)	C	1	V5_BLAST_0.9SELF0.4OUT-REDO4-Cluster_163601	V5_UCLUSTfixed_0.90-Cluster_97054	-	-	-	-
pacid=26987256 transcript=Potri.009G092800.4 locus=Potri.009G092800 ID=Potri.009G092800.4.v3.0 annot-version=v3.0	Poptr_seq8951		-	Y (0.999 | 1-52)	C	1	V5_BLAST_0.9SELF0.4OUT-REDO4-Cluster_163601	V5_UCLUSTfixed_0.90-Cluster_97054	-	-	-	-
pacid=26987257 transcript=Potri.009G092800.5 locus=Potri.009G092800 ID=Potri.009G092800.5.v3.0 annot-version=v3.0	Poptr_seq8952		-	Y (0.999 | 1-52)	C	1	V5_BLAST_0.9SELF0.4OUT-REDO4-Cluster_163601	V5_UCLUSTfixed_0.90-Cluster_97054	-	-	-	-
pacid=26987259 transcript=Potri.009G092800.6 locus=Potri.009G092800 ID=Potri.009G092800.6.v3.0 annot-version=v3.0	Poptr_seq8954		-	Y (0.999 | 1-52)	C	1	V5_BLAST_0.9SELF0.4OUT-REDO4-Cluster_163601	V5_UCLUSTfixed_0.90-Cluster_97054	-	-	-	-
pacid=26987260 transcript=Potri.009G092800.7 locus=Potri.009G092800 ID=Potri.009G092800.7.v3.0 annot-version=v3.0	Poptr_seq8955		-	Y (0.999 | 1-52)	C	1	V5_BLAST_0.9SELF0.4OUT-REDO4-Cluster_163601	V5_UCLUSTfixed_0.90-Cluster_97054	-	-	-	-
pacid=26987277 transcript=Potri.009G032300.1 locus=Potri.009G032300 ID=Potri.009G032300.1.v3.0 annot-version=v3.0	Poptr_seq8972		-	Y (0.995 | 1-51)	C	1	V5_BLAST_0.9SELF0.4OUT-REDO4-Cluster_163934	V5_UCLUSTfixed_0.90-Cluster_97408	-	-	-	-
pacid=26987278 transcript=Potri.009G032300.2 locus=Potri.009G032300 ID=Potri.009G032300.2.v3.0 annot-version=v3.0	Poptr_seq8973		-	Y (0.995 | 1-51)	C	1	V5_BLAST_0.9SELF0.4OUT-REDO4-Cluster_163934	V5_UCLUSTfixed_0.90-Cluster_97408	-	-	-	-
pacid=26987302 transcript=Potri.009G089800.1 locus=Potri.009G089800 ID=Potri.009G089800.1.v3.0 annot-version=v3.0	Poptr_seq8997		-	Y (0.969 | 1-30)	C	1	V5_BLAST_0.9SELF0.4OUT-REDO4-Cluster_121858	V5_UCLUSTfixed_0.90-Cluster_97058	-	-	-	-
pacid=26987371 transcript=Potri.009G137500.2 locus=Potri.009G137500 ID=Potri.009G137500.2.v3.0 annot-version=v3.0	Poptr_seq9065		-	Y (0.912 | 1-34)	C	1	V5_BLAST_0.9SELF0.4OUT-REDO4-Cluster_162028	V5_UCLUSTfixed_0.90-Cluster_95560	-	-	UniqueCluster_405	X
pacid=26987400 transcript=Potri.009G103700.1 locus=Potri.009G103700 ID=Potri.009G103700.1.v3.0 annot-version=v3.0	Poptr_seq9094	P:GO:0006508	P:GO:0019538	Y (0.993 | 1-58)	C	1	V5_BLAST_0.9SELF0.4OUT-REDO4-Cluster_163578	V5_UCLUSTfixed_0.90-Cluster_97023	-	-	-	-
pacid=26987404 transcript=Potri.009G021800.1 locus=Potri.009G021800 ID=Potri.009G021800.1.v3.0 annot-version=v3.0	Poptr_seq9098	F:GO:0005524; F:GO:0050515; P:GO:0016114	F:GO:0000166;P:GO:0006629;P:GO:0009058;P:GO:0044711;F:GO:0016301	Y (1.0 | 1-51)	C	1	V5_BLAST_0.9SELF0.4OUT-REDO4-Cluster_163980	V5_UCLUSTfixed_0.90-Cluster_97459	-	-	-	-
pacid=26987405 transcript=Potri.009G021800.2 locus=Potri.009G021800 ID=Potri.009G021800.2.v3.0 annot-version=v3.0	Poptr_seq9099	F:GO:0005524; F:GO:0050515; P:GO:0016114	F:GO:0000166;P:GO:0006629;P:GO:0009058;P:GO:0044711;F:GO:0016301	Y (1.0 | 1-51)	C	1	V5_BLAST_0.9SELF0.4OUT-REDO4-Cluster_163980	V5_UCLUSTfixed_0.90-Cluster_97459	-	-	-	-
pacid=26987430 transcript=Potri.009G084400.1 locus=Potri.009G084400 ID=Potri.009G084400.1.v3.0 annot-version=v3.0	Poptr_seq9124		-	Y (0.979 | 1-21)	C	1	V5_BLAST_0.9SELF0.4OUT-REDO4-Cluster_121862	V5_UCLUSTfixed_0.90-Cluster_70660	-	-	-	-
pacid=26987435 transcript=Potri.009G037000.1 locus=Potri.009G037000 ID=Potri.009G037000.1.v3.0 annot-version=v3.0	Poptr_seq9129		-	Y (0.999 | 1-34)	C	1	V5_BLAST_0.9SELF0.4OUT-REDO4-Cluster_163939	V5_UCLUSTfixed_0.90-Cluster_97414	-	-	-	-
pacid=26987437 transcript=Potri.009G037000.6 locus=Potri.009G037000 ID=Potri.009G037000.6.v3.0 annot-version=v3.0	Poptr_seq9131		-	Y (0.999 | 1-34)	C	1	V5_BLAST_0.9SELF0.4OUT-REDO4-Cluster_163939	V5_UCLUSTfixed_0.90-Cluster_97414	-	-	-	-
pacid=26987438 transcript=Potri.009G037000.2 locus=Potri.009G037000 ID=Potri.009G037000.2.v3.0 annot-version=v3.0	Poptr_seq9132		-	Y (0.999 | 1-34)	C	1	V5_BLAST_0.9SELF0.4OUT-REDO4-Cluster_163939	V5_UCLUSTfixed_0.90-Cluster_97414	-	-	-	-
pacid=26987439 transcript=Potri.009G037000.3 locus=Potri.009G037000 ID=Potri.009G037000.3.v3.0 annot-version=v3.0	Poptr_seq9133		-	Y (0.999 | 1-34)	C	1	V5_BLAST_0.9SELF0.4OUT-REDO4-Cluster_163939	V5_UCLUSTfixed_0.90-Cluster_97414	-	-	-	-
pacid=26987440 transcript=Potri.009G037000.4 locus=Potri.009G037000 ID=Potri.009G037000.4.v3.0 annot-version=v3.0	Poptr_seq9134		-	Y (0.999 | 1-34)	C	1	V5_BLAST_0.9SELF0.4OUT-REDO4-Cluster_121864	V5_UCLUSTfixed_0.90-Cluster_97414	-	-	-	-
pacid=26987441 transcript=Potri.009G037000.5 locus=Potri.009G037000 ID=Potri.009G037000.5.v3.0 annot-version=v3.0	Poptr_seq9135		-	Y (0.999 | 1-34)	C	1	V5_BLAST_0.9SELF0.4OUT-REDO4-Cluster_163939	V5_UCLUSTfixed_0.90-Cluster_97414	-	-	-	-
pacid=26987442 transcript=Potri.009G037000.8 locus=Potri.009G037000 ID=Potri.009G037000.8.v3.0 annot-version=v3.0	Poptr_seq9136		-	Y (0.999 | 1-34)	C	1	V5_BLAST_0.9SELF0.4OUT-REDO4-Cluster_163939	V5_UCLUSTfixed_0.90-Cluster_97414	-	-	-	-
pacid=26987449 transcript=Potri.009G125600.1 locus=Potri.009G125600 ID=Potri.009G125600.1.v3.0 annot-version=v3.0	Poptr_seq9143	P:GO:0009116	P:GO:0006139	Y (0.999 | 1-36)	C	1	V5_BLAST_0.9SELF0.4OUT-REDO4-Cluster_169868	V5_UCLUSTfixed_0.90-Cluster_96995	-	-	-	-
pacid=26987452 transcript=Potri.009G150400.1 locus=Potri.009G150400 ID=Potri.009G150400.1.v3.0 annot-version=v3.0	Poptr_seq9146		-	Y (0.957 | 1-21)	C	1	V5_BLAST_0.9SELF0.4OUT-REDO4-Cluster_164256	V5_UCLUSTfixed_0.90-Cluster_97731	-	-	-	-
pacid=26987453 transcript=Potri.009G150400.2 locus=Potri.009G150400 ID=Potri.009G150400.2.v3.0 annot-version=v3.0	Poptr_seq9147		-	Y (0.957 | 1-21)	C	1	V5_BLAST_0.9SELF0.4OUT-REDO4-Cluster_50872	V5_UCLUSTfixed_0.90-Cluster_97731	-	-	-	-
pacid=26987473 transcript=Potri.009G058400.1 locus=Potri.009G058400 ID=Potri.009G058400.1.v3.0 annot-version=v3.0	Poptr_seq9167		-	Y (0.979 | 1-27)	C	1	V5_BLAST_0.9SELF0.4OUT-REDO4-Cluster_121865	V5_UCLUSTfixed_0.90-Cluster_100936	-	-	-	-
pacid=26987474 transcript=Potri.009G058400.2 locus=Potri.009G058400 ID=Potri.009G058400.2.v3.0 annot-version=v3.0	Poptr_seq9168		-	Y (0.979 | 1-27)	C	1	V5_BLAST_0.9SELF0.4OUT-REDO4-Cluster_155847	V5_UCLUSTfixed_0.90-Cluster_100936	-	-	-	-
pacid=26987483 transcript=Potri.009G159800.1 locus=Potri.009G159800 ID=Potri.009G159800.1.v3.0 annot-version=v3.0	Poptr_seq9177	F:GO:0016705; P:GO:0016117	F:GO:0003824;P:GO:0006629;P:GO:0009058;P:GO:0044763;P:GO:0044711;P:GO:0009987	Y (1.0 | 1-42)	C	1	V5_BLAST_0.9SELF0.4OUT-REDO4-Cluster_164008	V5_UCLUSTfixed_0.90-Cluster_97491	-	-	-	-
pacid=26987506 transcript=Potri.009G033700.1 locus=Potri.009G033700 ID=Potri.009G033700.1.v3.0 annot-version=v3.0	Poptr_seq9200		-	Y (1.0 | 1-30)	C	1	V5_BLAST_0.9SELF0.4OUT-REDO4-Cluster_167722	V5_UCLUSTfixed_0.90-Cluster_97409	-	-	-	-
pacid=26987594 transcript=Potri.009G080600.2 locus=Potri.009G080600 ID=Potri.009G080600.2.v3.0 annot-version=v3.0	Poptr_seq9288	P:GO:0055114; F:GO:0050661; P:GO:0033014; F:GO:0008883	F:GO:0000166;F:GO:0003824;P:GO:0009058;P:GO:0009987	Y (0.999 | 1-45)	C	1	V5_BLAST_0.9SELF0.4OUT-REDO4-Cluster_169248	V5_UCLUSTfixed_0.90-Cluster_102050	-	-	-	-
pacid=26987595 transcript=Potri.009G080600.1 locus=Potri.009G080600 ID=Potri.009G080600.1.v3.0 annot-version=v3.0	Poptr_seq9289	P:GO:0055114; F:GO:0050661; P:GO:0033014; F:GO:0008883	F:GO:0000166;F:GO:0003824;P:GO:0009058;P:GO:0009987	Y (0.999 | 1-45)	C	1	V5_BLAST_0.9SELF0.4OUT-REDO4-Cluster_169248	V5_UCLUSTfixed_0.90-Cluster_102050	-	-	-	-
pacid=26987603 transcript=Potri.009G025500.1 locus=Potri.009G025500 ID=Potri.009G025500.1.v3.0 annot-version=v3.0	Poptr_seq9297	F:GO:0003725	F:GO:0003723	Y (0.638 | 1-61)	C	1	V5_BLAST_0.9SELF0.4OUT-REDO4-Cluster_166344	V5_UCLUSTfixed_0.90-Cluster_99646	-	-	-	-
pacid=26987622 transcript=Potri.009G088200.1 locus=Potri.009G088200 ID=Potri.009G088200.1.v3.0 annot-version=v3.0	Poptr_seq9316		-	Y (0.988 | 1-23)	C	1	V5_BLAST_0.9SELF0.4OUT-REDO4-Cluster_163606	V5_UCLUSTfixed_0.90-Cluster_97060	-	-	-	-
pacid=26987623 transcript=Potri.009G088200.2 locus=Potri.009G088200 ID=Potri.009G088200.2.v3.0 annot-version=v3.0	Poptr_seq9317		-	Y (0.988 | 1-23)	C	1	V5_BLAST_0.9SELF0.4OUT-REDO4-Cluster_163606	V5_UCLUSTfixed_0.90-Cluster_97060	-	-	-	-
pacid=26987640 transcript=Potri.009G136400.9 locus=Potri.009G136400 ID=Potri.009G136400.9.v3.0 annot-version=v3.0	Poptr_seq9334		-	Y (0.984 | 1-38)	C	1	V5_BLAST_0.9SELF0.4OUT-REDO4-Cluster_158642	V5_UCLUSTfixed_0.90-Cluster_70424	UniqueCluster_1318	-	-	X
pacid=26987655 transcript=Potri.009G124100.1 locus=Potri.009G124100 ID=Potri.009G124100.1.v3.0 annot-version=v3.0	Poptr_seq9348	P:GO:0006096; F:GO:0004332	P:GO:0005975;P:GO:0006091;P:GO:0009056;F:GO:0003824;P:GO:0006139;P:GO:0044712;P:GO:0044723	Y (0.967 | 1-42)	C	1	V5_BLAST_0.9SELF0.4OUT-REDO4-Cluster_163736	V5_UCLUSTfixed_0.90-Cluster_103397	-	-	-	-
pacid=26987656 transcript=Potri.009G124100.2 locus=Potri.009G124100 ID=Potri.009G124100.2.v3.0 annot-version=v3.0	Poptr_seq9349	P:GO:0006096; F:GO:0004332	P:GO:0005975;P:GO:0006091;P:GO:0009056;F:GO:0003824;P:GO:0006139;P:GO:0044712;P:GO:0044723	Y (0.967 | 1-42)	C	1	V5_BLAST_0.9SELF0.4OUT-REDO4-Cluster_163736	V5_UCLUSTfixed_0.90-Cluster_103397	-	-	-	-
pacid=26987658 transcript=Potri.009G124100.4 locus=Potri.009G124100 ID=Potri.009G124100.4.v3.0 annot-version=v3.0	Poptr_seq9351	P:GO:0006096; F:GO:0004332	P:GO:0005975;P:GO:0006091;P:GO:0009056;F:GO:0003824;P:GO:0006139;P:GO:0044712;P:GO:0044723	Y (0.967 | 1-42)	C	1	V5_BLAST_0.9SELF0.4OUT-REDO4-Cluster_163736	V5_UCLUSTfixed_0.90-Cluster_103397	-	-	-	-
pacid=26987659 transcript=Potri.009G124100.5 locus=Potri.009G124100 ID=Potri.009G124100.5.v3.0 annot-version=v3.0	Poptr_seq9352	P:GO:0006096; F:GO:0004332	P:GO:0005975;P:GO:0006091;P:GO:0009056;F:GO:0003824;P:GO:0006139;P:GO:0044712;P:GO:0044723	Y (0.967 | 1-42)	C	1	V5_BLAST_0.9SELF0.4OUT-REDO4-Cluster_163736	V5_UCLUSTfixed_0.90-Cluster_103397	-	-	-	-
pacid=26987708 transcript=Potri.009G108200.1 locus=Potri.009G108200 ID=Potri.009G108200.1.v3.0 annot-version=v3.0	Poptr_seq9401		-	Y (0.994 | 1-41)	C	1	V5_BLAST_0.9SELF0.4OUT-REDO4-Cluster_163585	V5_UCLUSTfixed_0.90-Cluster_97031	-	-	-	-
pacid=26987722 transcript=Potri.009G111400.1 locus=Potri.009G111400 ID=Potri.009G111400.1.v3.0 annot-version=v3.0	Poptr_seq9415		-	Y (0.996 | 1-48)	C	1	V5_BLAST_0.9SELF0.4OUT-REDO4-Cluster_163591	V5_UCLUSTfixed_0.90-Cluster_97037	-	-	-	-
pacid=26987723 transcript=Potri.009G111400.4 locus=Potri.009G111400 ID=Potri.009G111400.4.v3.0 annot-version=v3.0	Poptr_seq9416		-	Y (0.996 | 1-48)	C	1	V5_BLAST_0.9SELF0.4OUT-REDO4-Cluster_163591	V5_UCLUSTfixed_0.90-Cluster_97037	-	-	-	-
pacid=26987724 transcript=Potri.009G111400.2 locus=Potri.009G111400 ID=Potri.009G111400.2.v3.0 annot-version=v3.0	Poptr_seq9417		-	Y (0.996 | 1-48)	C	1	V5_BLAST_0.9SELF0.4OUT-REDO4-Cluster_163591	V5_UCLUSTfixed_0.90-Cluster_97037	-	-	-	-
pacid=26987725 transcript=Potri.009G111400.3 locus=Potri.009G111400 ID=Potri.009G111400.3.v3.0 annot-version=v3.0	Poptr_seq9418		-	Y (0.996 | 1-48)	C	1	V5_BLAST_0.9SELF0.4OUT-REDO4-Cluster_163591	V5_UCLUSTfixed_0.90-Cluster_97037	-	-	-	-
pacid=26987726 transcript=Potri.009G111400.5 locus=Potri.009G111400 ID=Potri.009G111400.5.v3.0 annot-version=v3.0	Poptr_seq9419		-	Y (0.996 | 1-48)	C	1	V5_BLAST_0.9SELF0.4OUT-REDO4-Cluster_163591	V5_UCLUSTfixed_0.90-Cluster_97037	-	-	-	-
pacid=26987743 transcript=Potri.009G086400.1 locus=Potri.009G086400 ID=Potri.009G086400.1.v3.0 annot-version=v3.0	Poptr_seq9436		-	Y (0.999 | 1-31)	C	1	V5_BLAST_0.9SELF0.4OUT-REDO4-Cluster_121869	V5_UCLUSTfixed_0.90-Cluster_97061	-	-	-	-
pacid=26987774 transcript=Potri.009G156700.1 locus=Potri.009G156700 ID=Potri.009G156700.1.v3.0 annot-version=v3.0	Poptr_seq9467	F:GO:0005515	F:GO:0005515	Y (0.995 | 1-59)	C	1	V5_BLAST_0.9SELF0.4OUT-REDO4-Cluster_163974	V5_UCLUSTfixed_0.90-Cluster_97453	-	-	-	-
pacid=26987841 transcript=Potri.009G064500.1 locus=Potri.009G064500 ID=Potri.009G064500.1.v3.0 annot-version=v3.0	Poptr_seq9533	F:GO:0008173; P:GO:0006396; F:GO:0003723	F:GO:0003723;F:GO:0016740;P:GO:0006139	Y (0.996 | 1-24)	C	1	V5_BLAST_0.9SELF0.4OUT-REDO4-Cluster_167449	V5_UCLUSTfixed_0.90-Cluster_96239	-	-	-	-
pacid=26987853 transcript=Potri.009G100900.1 locus=Potri.009G100900 ID=Potri.009G100900.1.v3.0 annot-version=v3.0	Poptr_seq9545		-	Y (0.989 | 1-47)	C	1	V5_BLAST_0.9SELF0.4OUT-REDO4-Cluster_165967	V5_UCLUSTfixed_0.90-Cluster_99294	-	-	-	-
pacid=26987870 transcript=Potri.009G050200.1 locus=Potri.009G050200 ID=Potri.009G050200.1.v3.0 annot-version=v3.0	Poptr_seq9562	F:GO:0005515	F:GO:0005515	Y (0.689 | 1-48)	C	1	V5_BLAST_0.9SELF0.4OUT-REDO4-Cluster_164467	V5_UCLUSTfixed_0.90-Cluster_97470	-	-	-	-
pacid=26987871 transcript=Potri.009G050200.2 locus=Potri.009G050200 ID=Potri.009G050200.2.v3.0 annot-version=v3.0	Poptr_seq9563	F:GO:0005515	F:GO:0005515	Y (0.689 | 1-48)	C	1	V5_BLAST_0.9SELF0.4OUT-REDO4-Cluster_164467	V5_UCLUSTfixed_0.90-Cluster_97470	-	-	-	-
pacid=26987872 transcript=Potri.009G050200.3 locus=Potri.009G050200 ID=Potri.009G050200.3.v3.0 annot-version=v3.0	Poptr_seq9564	F:GO:0005515	F:GO:0005515	Y (0.689 | 1-48)	C	1	V5_BLAST_0.9SELF0.4OUT-REDO4-Cluster_164467	V5_UCLUSTfixed_0.90-Cluster_97470	-	-	-	-
pacid=26987874 transcript=Potri.009G123700.1 locus=Potri.009G123700 ID=Potri.009G123700.1.v3.0 annot-version=v3.0	Poptr_seq9566		-	Y (0.867 | 1-52)	C	1	V5_BLAST_0.9SELF0.4OUT-REDO4-Cluster_166142	V5_UCLUSTfixed_0.90-Cluster_99264	-	-	UniqueCluster_2767	X
pacid=26987875 transcript=Potri.009G123700.2 locus=Potri.009G123700 ID=Potri.009G123700.2.v3.0 annot-version=v3.0	Poptr_seq9567		-	Y (0.867 | 1-52)	C	1	V5_BLAST_0.9SELF0.4OUT-REDO4-Cluster_166142	V5_UCLUSTfixed_0.90-Cluster_99264	-	-	UniqueCluster_2767	X
pacid=26987880 transcript=Potri.009G021400.1 locus=Potri.009G021400 ID=Potri.009G021400.1.v3.0 annot-version=v3.0	Poptr_seq9572		-	Y (0.976 | 1-33)	C	1	V5_BLAST_0.9SELF0.4OUT-REDO4-Cluster_121872	V5_UCLUSTfixed_0.90-Cluster_35479	-	-	-	-
pacid=26987915 transcript=Potri.009G151900.1 locus=Potri.009G151900 ID=Potri.009G151900.1.v3.0 annot-version=v3.0	Poptr_seq9607		-	Y (0.756 | 1-42)	C	1	V5_BLAST_0.9SELF0.4OUT-REDO4-Cluster_163542	V5_UCLUSTfixed_0.90-Cluster_96987	-	-	-	-
pacid=26987936 transcript=Potri.009G057200.1 locus=Potri.009G057200 ID=Potri.009G057200.1.v3.0 annot-version=v3.0	Poptr_seq9628	F:GO:0016987; P:GO:0006355; P:GO:0006352; F:GO:0003700; F:GO:0003677	F:GO:0003677;F:GO:0003700;P:GO:0009058;P:GO:0006139	Y (0.962 | 1-42)	C	1	V5_BLAST_0.9SELF0.4OUT-REDO4-Cluster_155834	V5_UCLUSTfixed_0.90-Cluster_100930	-	-	-	-
pacid=26987937 transcript=Potri.009G057200.2 locus=Potri.009G057200 ID=Potri.009G057200.2.v3.0 annot-version=v3.0	Poptr_seq9629	F:GO:0016987; P:GO:0006355; P:GO:0006352; F:GO:0003700; F:GO:0003677	F:GO:0003677;F:GO:0003700;P:GO:0009058;P:GO:0006139	Y (0.962 | 1-42)	C	1	V5_BLAST_0.9SELF0.4OUT-REDO4-Cluster_155834	V5_UCLUSTfixed_0.90-Cluster_100930	-	-	-	-
pacid=26988022 transcript=Potri.009G054800.2 locus=Potri.009G054800 ID=Potri.009G054800.2.v3.0 annot-version=v3.0	Poptr_seq9714		-	Y (0.998 | 1-58)	C	1	V5_BLAST_0.9SELF0.4OUT-REDO4-Cluster_165092	V5_UCLUSTfixed_0.90-Cluster_96227	-	-	-	-
pacid=26988029 transcript=Potri.009G096700.1 locus=Potri.009G096700 ID=Potri.009G096700.1.v3.0 annot-version=v3.0	Poptr_seq9721	P:GO:0055085; C:GO:0016021	C:GO:0016020;P:GO:0006810	Y (0.994 | 1-51)	C	1	V5_BLAST_0.9SELF0.4OUT-REDO4-Cluster_163597	V5_UCLUSTfixed_0.90-Cluster_97048	-	-	-	-
pacid=26988042 transcript=Potri.009G015400.3 locus=Potri.009G015400 ID=Potri.009G015400.3.v3.0 annot-version=v3.0	Poptr_seq9734	P:GO:0055114; F:GO:0020037; P:GO:0006979; F:GO:0004601	F:GO:0003824;P:GO:0008152;F:GO:0005488;P:GO:0044710;P:GO:0006950	Y (0.985 | 1-41)	C	1	V5_BLAST_0.9SELF0.4OUT-REDO4-Cluster_121874	V5_UCLUSTfixed_0.90-Cluster_94749	-	-	-	-
pacid=26988049 transcript=Potri.009G059800.2 locus=Potri.009G059800 ID=Potri.009G059800.2.v3.0 annot-version=v3.0	Poptr_seq9741		-	Y (0.992 | 1-25)	C	1	V5_BLAST_0.9SELF0.4OUT-REDO4-Cluster_121875	V5_UCLUSTfixed_0.90-Cluster_96233	-	-	-	-
pacid=26988050 transcript=Potri.009G059800.3 locus=Potri.009G059800 ID=Potri.009G059800.3.v3.0 annot-version=v3.0	Poptr_seq9742		-	Y (0.992 | 1-25)	C	1	V5_BLAST_0.9SELF0.4OUT-REDO4-Cluster_162811	V5_UCLUSTfixed_0.90-Cluster_96233	-	-	-	-
pacid=26988097 transcript=Potri.009G059600.1 locus=Potri.009G059600 ID=Potri.009G059600.1.v3.0 annot-version=v3.0	Poptr_seq9789		-	Y (0.993 | 1-27)	C	1	V5_BLAST_0.9SELF0.4OUT-REDO4-Cluster_162811	V5_UCLUSTfixed_0.90-Cluster_96233	-	-	-	-
pacid=26988098 transcript=Potri.009G059600.2 locus=Potri.009G059600 ID=Potri.009G059600.2.v3.0 annot-version=v3.0	Poptr_seq9790		-	Y (0.993 | 1-27)	C	1	V5_BLAST_0.9SELF0.4OUT-REDO4-Cluster_162811	V5_UCLUSTfixed_0.90-Cluster_96233	-	-	-	-
pacid=26988123 transcript=Potri.009G069300.1 locus=Potri.009G069300 ID=Potri.009G069300.1.v3.0 annot-version=v3.0	Poptr_seq9815		-	Y (0.995 | 1-81)	C	1	V5_BLAST_0.9SELF0.4OUT-REDO4-Cluster_167444	V5_UCLUSTfixed_0.90-Cluster_101162	-	-	-	-
pacid=26988137 transcript=Potri.009G100700.1 locus=Potri.009G100700 ID=Potri.009G100700.1.v3.0 annot-version=v3.0	Poptr_seq9829	P:GO:0045454; F:GO:0015035; P:GO:0006662	P:GO:0019725;F:GO:0003824;P:GO:0008152;P:GO:0044710	Y (0.998 | 1-37)	C	1	V5_BLAST_0.9SELF0.4OUT-REDO4-Cluster_165966	V5_UCLUSTfixed_0.90-Cluster_99292	-	-	-	-
pacid=26988150 transcript=Potri.009G004100.1 locus=Potri.009G004100 ID=Potri.009G004100.1.v3.0 annot-version=v3.0	Poptr_seq9842	P:GO:0055114; F:GO:0051537; F:GO:0016491; F:GO:0010277	F:GO:0003824;P:GO:0008152;F:GO:0005488;P:GO:0044710	Y (0.999 | 1-21)	C	1	V5_BLAST_0.9SELF0.4OUT-REDO4-Cluster_163995	V5_UCLUSTfixed_0.90-Cluster_97478	-	-	-	-
pacid=26988201 transcript=Potri.009G122600.1 locus=Potri.009G122600 ID=Potri.009G122600.1.v3.0 annot-version=v3.0	Poptr_seq9893	P:GO:0055085; C:GO:0016020; F:GO:0015297; F:GO:0015238; P:GO:0006855	C:GO:0016020;P:GO:0006810;P:GO:0044765;F:GO:0005215	Y (0.989 | 1-42)	C	1	V5_BLAST_0.9SELF0.4OUT-REDO4-Cluster_163549	V5_UCLUSTfixed_0.90-Cluster_96991	-	-	-	-
pacid=26988202 transcript=Potri.009G122600.2 locus=Potri.009G122600 ID=Potri.009G122600.2.v3.0 annot-version=v3.0	Poptr_seq9894	P:GO:0055085; C:GO:0016020; F:GO:0015297; F:GO:0015238; P:GO:0006855	C:GO:0016020;P:GO:0006810;P:GO:0044765;F:GO:0005215	Y (0.989 | 1-42)	C	1	V5_BLAST_0.9SELF0.4OUT-REDO4-Cluster_163549	V5_UCLUSTfixed_0.90-Cluster_96991	-	-	-	-
pacid=26988220 transcript=Potri.009G093400.1 locus=Potri.009G093400 ID=Potri.009G093400.1.v3.0 annot-version=v3.0	Poptr_seq9912		-	Y (0.768 | 1-41)	C	1	V5_BLAST_0.9SELF0.4OUT-REDO4-Cluster_164498	V5_UCLUSTfixed_0.90-Cluster_79104	-	-	-	-
pacid=26988246 transcript=Potri.009G115900.1 locus=Potri.009G115900 ID=Potri.009G115900.1.v3.0 annot-version=v3.0	Poptr_seq9938		-	Y (0.984 | 1-22)	C	1	V5_BLAST_0.9SELF0.4OUT-REDO4-Cluster_164498	V5_UCLUSTfixed_0.90-Cluster_97044	-	-	-	-
pacid=26988247 transcript=Potri.009G115900.4 locus=Potri.009G115900 ID=Potri.009G115900.4.v3.0 annot-version=v3.0	Poptr_seq9939		-	Y (0.984 | 1-22)	C	1	V5_BLAST_0.9SELF0.4OUT-REDO4-Cluster_164498	V5_UCLUSTfixed_0.90-Cluster_97044	-	-	-	-
pacid=26988248 transcript=Potri.009G115900.2 locus=Potri.009G115900 ID=Potri.009G115900.2.v3.0 annot-version=v3.0	Poptr_seq9940		-	Y (0.984 | 1-22)	C	1	V5_BLAST_0.9SELF0.4OUT-REDO4-Cluster_164498	V5_UCLUSTfixed_0.90-Cluster_97044	-	-	-	-
pacid=26988249 transcript=Potri.009G115900.3 locus=Potri.009G115900 ID=Potri.009G115900.3.v3.0 annot-version=v3.0	Poptr_seq9941		-	Y (0.984 | 1-22)	C	1	V5_BLAST_0.9SELF0.4OUT-REDO4-Cluster_164498	V5_UCLUSTfixed_0.90-Cluster_97044	-	-	-	-
pacid=26988258 transcript=Potri.009G135600.1 locus=Potri.009G135600 ID=Potri.009G135600.1.v3.0 annot-version=v3.0	Poptr_seq9950		-	Y (0.936 | 1-71)	C	1	V5_BLAST_0.9SELF0.4OUT-REDO4-Cluster_164521	V5_UCLUSTfixed_0.90-Cluster_97002	-	-	-	-
pacid=26988265 transcript=Potri.009G105500.3 locus=Potri.009G105500 ID=Potri.009G105500.3.v3.0 annot-version=v3.0	Poptr_seq9957		-	Y (0.994 | 1-40)	C	1	V5_BLAST_0.9SELF0.4OUT-REDO4-Cluster_168546	V5_UCLUSTfixed_0.90-Cluster_93091	-	-	UniqueCluster_1534	X
pacid=26988268 transcript=Potri.009G168800.1 locus=Potri.009G168800 ID=Potri.009G168800.1.v3.0 annot-version=v3.0	Poptr_seq9960		-	Y (0.866 | 1-27)	C	1	V5_BLAST_0.9SELF0.4OUT-REDO4-Cluster_163568	V5_UCLUSTfixed_0.90-Cluster_97011	-	-	-	-
pacid=26988278 transcript=Potri.009G129500.1 locus=Potri.009G129500 ID=Potri.009G129500.1.v3.0 annot-version=v3.0	Poptr_seq9970	P:GO:0008152; F:GO:0004807	F:GO:0003824;P:GO:0008152	Y (0.999 | 1-61)	C	1	V5_BLAST_0.9SELF0.4OUT-REDO4-Cluster_163554	V5_UCLUSTfixed_0.90-Cluster_96997	-	-	-	-
pacid=26988279 transcript=Potri.009G129500.2 locus=Potri.009G129500 ID=Potri.009G129500.2.v3.0 annot-version=v3.0	Poptr_seq9971	P:GO:0008152; F:GO:0004807	F:GO:0003824;P:GO:0008152	Y (0.999 | 1-61)	C	1	V5_BLAST_0.9SELF0.4OUT-REDO4-Cluster_163554	V5_UCLUSTfixed_0.90-Cluster_96997	-	-	-	-
pacid=26988280 transcript=Potri.009G129500.3 locus=Potri.009G129500 ID=Potri.009G129500.3.v3.0 annot-version=v3.0	Poptr_seq9972	P:GO:0008152; F:GO:0004807	F:GO:0003824;P:GO:0008152	Y (0.999 | 1-61)	C	1	V5_BLAST_0.9SELF0.4OUT-REDO4-Cluster_121877	V5_UCLUSTfixed_0.90-Cluster_96997	-	-	-	-
pacid=26988383 transcript=Potri.009G155300.1 locus=Potri.009G155300 ID=Potri.009G155300.1.v3.0 annot-version=v3.0	Poptr_seq10075		-	Y (0.998 | 1-33)	C	1	V5_BLAST_0.9SELF0.4OUT-REDO4-Cluster_163970	V5_UCLUSTfixed_0.90-Cluster_97449	-	-	-	-
pacid=26988412 transcript=Potri.009G088100.1 locus=Potri.009G088100 ID=Potri.009G088100.1.v3.0 annot-version=v3.0	Poptr_seq10104	F:GO:0005524; F:GO:0004020; P:GO:0000103	F:GO:0000166;F:GO:0016301	Y (1.0 | 1-22)	C	1	V5_BLAST_0.9SELF0.4OUT-REDO4-Cluster_170405	V5_UCLUSTfixed_0.90-Cluster_103030	-	-	-	-
pacid=26988421 transcript=Potri.009G009300.1 locus=Potri.009G009300 ID=Potri.009G009300.1.v3.0 annot-version=v3.0	Poptr_seq10113	F:GO:0005524	F:GO:0000166	Y (1.0 | 1-24)	C	1	V5_BLAST_0.9SELF0.4OUT-REDO4-Cluster_167121	V5_UCLUSTfixed_0.90-Cluster_100305	-	-	-	-
pacid=26988438 transcript=Potri.009G044200.1 locus=Potri.009G044200 ID=Potri.009G044200.1.v3.0 annot-version=v3.0	Poptr_seq10130		-	Y (0.995 | 1-44)	C	1	V5_BLAST_0.9SELF0.4OUT-REDO4-Cluster_167727	V5_UCLUSTfixed_0.90-Cluster_100821	-	-	-	-
pacid=26988439 transcript=Potri.009G044200.2 locus=Potri.009G044200 ID=Potri.009G044200.2.v3.0 annot-version=v3.0	Poptr_seq10131		-	Y (0.995 | 1-44)	C	1	V5_BLAST_0.9SELF0.4OUT-REDO4-Cluster_167727	V5_UCLUSTfixed_0.90-Cluster_100821	-	-	-	-
pacid=26988440 transcript=Potri.009G044200.3 locus=Potri.009G044200 ID=Potri.009G044200.3.v3.0 annot-version=v3.0	Poptr_seq10132		-	Y (0.995 | 1-44)	C	1	V5_BLAST_0.9SELF0.4OUT-REDO4-Cluster_167727	V5_UCLUSTfixed_0.90-Cluster_100821	-	-	-	-
pacid=26988516 transcript=Potri.009G050000.1 locus=Potri.009G050000 ID=Potri.009G050000.1.v3.0 annot-version=v3.0	Poptr_seq10208	F:GO:0016773; P:GO:0005975; F:GO:0005524; P:GO:0046835; F:GO:0005536; F:GO:0004396; P:GO:0001678	F:GO:0000166;P:GO:0005975;P:GO:0019725;F:GO:0030246;F:GO:0016301	Y (0.857 | 1-34)	C	1	V5_BLAST_0.9SELF0.4OUT-REDO4-Cluster_170500	V5_UCLUSTfixed_0.90-Cluster_103106	-	-	-	-
pacid=26988523 transcript=Potri.009G051800.2 locus=Potri.009G051800 ID=Potri.009G051800.2.v3.0 annot-version=v3.0	Poptr_seq10215		-	Y (0.99 | 1-51)	C	1	V5_BLAST_0.9SELF0.4OUT-REDO4-Cluster_163915	V5_UCLUSTfixed_0.90-Cluster_97386	-	-	-	-
pacid=26988524 transcript=Potri.009G051800.1 locus=Potri.009G051800 ID=Potri.009G051800.1.v3.0 annot-version=v3.0	Poptr_seq10216		-	Y (0.99 | 1-51)	C	1	V5_BLAST_0.9SELF0.4OUT-REDO4-Cluster_163915	V5_UCLUSTfixed_0.90-Cluster_97386	-	-	-	-
pacid=26988547 transcript=Potri.009G101300.1 locus=Potri.009G101300 ID=Potri.009G101300.1.v3.0 annot-version=v3.0	Poptr_seq10239		-	Y (0.995 | 1-35)	C	1	V5_BLAST_0.9SELF0.4OUT-REDO4-Cluster_164114	V5_UCLUSTfixed_0.90-Cluster_97606	-	-	-	-
pacid=26988548 transcript=Potri.009G101300.2 locus=Potri.009G101300 ID=Potri.009G101300.2.v3.0 annot-version=v3.0	Poptr_seq10240		-	Y (0.917 | 1-25)	C	1	V5_BLAST_0.9SELF0.4OUT-REDO4-Cluster_164114	V5_UCLUSTfixed_0.90-Cluster_97606	-	-	-	-
pacid=26988579 transcript=Potri.009G111600.1 locus=Potri.009G111600 ID=Potri.009G111600.1.v3.0 annot-version=v3.0	Poptr_seq10271	F:GO:0051745; P:GO:0050992; F:GO:0046872; P:GO:0019288	F:GO:0003824;P:GO:0006629;P:GO:0009058;P:GO:0044763;P:GO:0044711;F:GO:0005488;P:GO:0009987	Y (0.996 | 1-36)	C	1	V5_BLAST_0.9SELF0.4OUT-REDO4-Cluster_168414	V5_UCLUSTfixed_0.90-Cluster_97038	-	-	-	-
pacid=26988580 transcript=Potri.009G111600.4 locus=Potri.009G111600 ID=Potri.009G111600.4.v3.0 annot-version=v3.0	Poptr_seq10272	F:GO:0051745; P:GO:0050992; F:GO:0046872; P:GO:0019288	F:GO:0003824;P:GO:0006629;P:GO:0009058;P:GO:0044763;P:GO:0044711;F:GO:0005488;P:GO:0009987	Y (0.996 | 1-36)	C	1	V5_BLAST_0.9SELF0.4OUT-REDO4-Cluster_168414	V5_UCLUSTfixed_0.90-Cluster_97038	-	-	-	-
pacid=26988581 transcript=Potri.009G111600.3 locus=Potri.009G111600 ID=Potri.009G111600.3.v3.0 annot-version=v3.0	Poptr_seq10273	F:GO:0051745; P:GO:0050992; F:GO:0046872; P:GO:0019288	F:GO:0003824;P:GO:0006629;P:GO:0009058;P:GO:0044763;P:GO:0044711;F:GO:0005488;P:GO:0009987	Y (0.996 | 1-36)	C	1	V5_BLAST_0.9SELF0.4OUT-REDO4-Cluster_168414	V5_UCLUSTfixed_0.90-Cluster_97038	-	-	-	-
pacid=26988631 transcript=Potri.009G062400.1 locus=Potri.009G062400 ID=Potri.009G062400.1.v3.0 annot-version=v3.0	Poptr_seq10323		-	Y (0.955 | 1-26)	C	1	V5_BLAST_0.9SELF0.4OUT-REDO4-Cluster_121879	V5_UCLUSTfixed_0.90-Cluster_74140	-	-	-	-
pacid=26988636 transcript=Potri.009G061700.1 locus=Potri.009G061700 ID=Potri.009G061700.1.v3.0 annot-version=v3.0	Poptr_seq10328	P:GO:0000105	P:GO:0009058;P:GO:0044763;P:GO:0044711;P:GO:0009987	Y (1.0 | 1-51)	C	1	V5_BLAST_0.9SELF0.4OUT-REDO4-Cluster_165674	V5_UCLUSTfixed_0.90-Cluster_92615	-	-	-	-
pacid=26988637 transcript=Potri.009G061700.3 locus=Potri.009G061700 ID=Potri.009G061700.3.v3.0 annot-version=v3.0	Poptr_seq10329	P:GO:0000105	P:GO:0009058;P:GO:0044763;P:GO:0044711;P:GO:0009987	Y (1.0 | 1-51)	C	1	V5_BLAST_0.9SELF0.4OUT-REDO4-Cluster_165674	V5_UCLUSTfixed_0.90-Cluster_92615	-	-	-	-
pacid=26988638 transcript=Potri.009G061700.2 locus=Potri.009G061700 ID=Potri.009G061700.2.v3.0 annot-version=v3.0	Poptr_seq10330	P:GO:0000105	P:GO:0009058;P:GO:0044763;P:GO:0044711;P:GO:0009987	Y (1.0 | 1-51)	C	1	V5_BLAST_0.9SELF0.4OUT-REDO4-Cluster_121880	V5_UCLUSTfixed_0.90-Cluster_92615	-	-	-	-
pacid=26988677 transcript=Potri.009G051900.1 locus=Potri.009G051900 ID=Potri.009G051900.1.v3.0 annot-version=v3.0	Poptr_seq10369	P:GO:0006629	P:GO:0006629	Y (0.981 | 1-47)	C	1	V5_BLAST_0.9SELF0.4OUT-REDO4-Cluster_167565	V5_UCLUSTfixed_0.90-Cluster_97502	-	-	-	-
pacid=26988679 transcript=Potri.009G044700.1 locus=Potri.009G044700 ID=Potri.009G044700.1.v3.0 annot-version=v3.0	Poptr_seq10371		-	Y (0.987 | 1-80)	C	1	V5_BLAST_0.9SELF0.4OUT-REDO4-Cluster_170710	V5_UCLUSTfixed_0.90-Cluster_97424	-	-	-	-
pacid=26988688 transcript=Potri.009G069400.1 locus=Potri.009G069400 ID=Potri.009G069400.1.v3.0 annot-version=v3.0	Poptr_seq10380		-	Y (0.993 | 1-41)	C	1	V5_BLAST_0.9SELF0.4OUT-REDO4-Cluster_170347	V5_UCLUSTfixed_0.90-Cluster_99707	-	-	-	-
pacid=26988689 transcript=Potri.009G069400.2 locus=Potri.009G069400 ID=Potri.009G069400.2.v3.0 annot-version=v3.0	Poptr_seq10381		-	Y (0.993 | 1-41)	C	1	V5_BLAST_0.9SELF0.4OUT-REDO4-Cluster_170347	V5_UCLUSTfixed_0.90-Cluster_99707	-	-	-	-
pacid=26988690 transcript=Potri.009G069400.4 locus=Potri.009G069400 ID=Potri.009G069400.4.v3.0 annot-version=v3.0	Poptr_seq10382		-	Y (0.993 | 1-41)	C	1	V5_BLAST_0.9SELF0.4OUT-REDO4-Cluster_170347	V5_UCLUSTfixed_0.90-Cluster_99707	-	-	-	-
pacid=26988691 transcript=Potri.009G069400.3 locus=Potri.009G069400 ID=Potri.009G069400.3.v3.0 annot-version=v3.0	Poptr_seq10383		-	Y (0.993 | 1-41)	C	1	V5_BLAST_0.9SELF0.4OUT-REDO4-Cluster_170347	V5_UCLUSTfixed_0.90-Cluster_99707	-	-	-	-
pacid=26988726 transcript=Potri.009G156900.1 locus=Potri.009G156900 ID=Potri.009G156900.1.v3.0 annot-version=v3.0	Poptr_seq10418	F:GO:0005515	F:GO:0005515	Y (0.994 | 1-62)	C	1	V5_BLAST_0.9SELF0.4OUT-REDO4-Cluster_163974	V5_UCLUSTfixed_0.90-Cluster_97453	-	-	-	-
pacid=26988766 transcript=Potri.009G104900.1 locus=Potri.009G104900 ID=Potri.009G104900.1.v3.0 annot-version=v3.0	Poptr_seq10458		-	Y (0.998 | 1-43)	C	1	V5_BLAST_0.9SELF0.4OUT-REDO4-Cluster_165604	V5_UCLUSTfixed_0.90-Cluster_97024	-	-	-	-
pacid=26988782 transcript=Potri.009G054200.1 locus=Potri.009G054200 ID=Potri.009G054200.1.v3.0 annot-version=v3.0	Poptr_seq10473	F:GO:0005525	F:GO:0000166	Y (0.994 | 1-42)	C	1	V5_BLAST_0.9SELF0.4OUT-REDO4-Cluster_163239	V5_UCLUSTfixed_0.90-Cluster_93942	-	-	-	-
pacid=26988783 transcript=Potri.009G054200.2 locus=Potri.009G054200 ID=Potri.009G054200.2.v3.0 annot-version=v3.0	Poptr_seq10474	F:GO:0005525	F:GO:0000166	Y (0.994 | 1-42)	C	1	V5_BLAST_0.9SELF0.4OUT-REDO4-Cluster_163239	V5_UCLUSTfixed_0.90-Cluster_93942	-	-	-	-
pacid=26988811 transcript=Potri.009G098800.1 locus=Potri.009G098800 ID=Potri.009G098800.1.v3.0 annot-version=v3.0	Poptr_seq10502		-	Y (0.844 | 1-35)	C	1	V5_BLAST_0.9SELF0.4OUT-REDO4-Cluster_170735	V5_UCLUSTfixed_0.90-Cluster_78303	-	UniqueCluster_1215	-	X
pacid=26988826 transcript=Potri.009G096300.1 locus=Potri.009G096300 ID=Potri.009G096300.1.v3.0 annot-version=v3.0	Poptr_seq10517		-	Y (0.984 | 1-40)	C	1	V5_BLAST_0.9SELF0.4OUT-REDO4-Cluster_163598	V5_UCLUSTfixed_0.90-Cluster_97050	-	-	-	-
pacid=26988870 transcript=Potri.T000800.1 locus=Potri.T000800 ID=Potri.T000800.1.v3.0 annot-version=v3.0	Poptr_seq10561	F:GO:0016829; F:GO:0010333; P:GO:0008152; F:GO:0000287	F:GO:0003824;P:GO:0008152;F:GO:0005488	Y (1.0 | 1-41)	C	1	V5_BLAST_0.9SELF0.4OUT-REDO4-Cluster_169789	V5_UCLUSTfixed_0.90-Cluster_100965	-	-	-	-
pacid=26988883 transcript=Potri.T003200.1 locus=Potri.T003200 ID=Potri.T003200.1.v3.0 annot-version=v3.0	Poptr_seq10574		-	Y (0.699 | 1-91)	C	1	V5_BLAST_0.9SELF0.4OUT-REDO4-Cluster_169093	V5_UCLUSTfixed_0.90-Cluster_101907	-	-	-	-
pacid=26988884 transcript=Potri.T003200.3 locus=Potri.T003200 ID=Potri.T003200.3.v3.0 annot-version=v3.0	Poptr_seq10575		-	Y (0.699 | 1-91)	C	1	V5_BLAST_0.9SELF0.4OUT-REDO4-Cluster_169093	V5_UCLUSTfixed_0.90-Cluster_101907	-	-	-	-
pacid=26988885 transcript=Potri.T003200.2 locus=Potri.T003200 ID=Potri.T003200.2.v3.0 annot-version=v3.0	Poptr_seq10576		-	Y (0.699 | 1-91)	C	1	V5_BLAST_0.9SELF0.4OUT-REDO4-Cluster_169093	V5_UCLUSTfixed_0.90-Cluster_101907	-	-	-	-
pacid=26988886 transcript=Potri.T003200.4 locus=Potri.T003200 ID=Potri.T003200.4.v3.0 annot-version=v3.0	Poptr_seq10577		-	Y (0.699 | 1-91)	C	1	V5_BLAST_0.9SELF0.4OUT-REDO4-Cluster_169093	V5_UCLUSTfixed_0.90-Cluster_101907	-	-	-	-
pacid=26988888 transcript=Potri.T001300.1 locus=Potri.T001300 ID=Potri.T001300.1.v3.0 annot-version=v3.0	Poptr_seq10579	F:GO:0016829; F:GO:0010333; P:GO:0008152; F:GO:0000287	F:GO:0003824;P:GO:0008152;F:GO:0005488	Y (0.997 | 1-42)	C	1	V5_BLAST_0.9SELF0.4OUT-REDO4-Cluster_121882	V5_UCLUSTfixed_0.90-Cluster_100965	-	-	-	-
pacid=26988900 transcript=Potri.T001000.1 locus=Potri.T001000 ID=Potri.T001000.1.v3.0 annot-version=v3.0	Poptr_seq10591	F:GO:0016829; F:GO:0010333; P:GO:0008152; F:GO:0000287	F:GO:0003824;P:GO:0008152;F:GO:0005488	Y (1.0 | 1-41)	C	1	V5_BLAST_0.9SELF0.4OUT-REDO4-Cluster_169789	V5_UCLUSTfixed_0.90-Cluster_100965	-	-	-	-
pacid=26988904 transcript=Potri.T000300.1 locus=Potri.T000300 ID=Potri.T000300.1.v3.0 annot-version=v3.0	Poptr_seq10595	F:GO:0016829; F:GO:0010333; P:GO:0008152; F:GO:0000287	F:GO:0003824;P:GO:0008152;F:GO:0005488	Y (0.999 | 1-34)	C	1	V5_BLAST_0.9SELF0.4OUT-REDO4-Cluster_169789	V5_UCLUSTfixed_0.90-Cluster_100965	-	-	-	-
pacid=26988988 transcript=Potri.T022500.1 locus=Potri.T022500 ID=Potri.T022500.1.v3.0 annot-version=v3.0	Poptr_seq10679		-	Y (0.891 | 1-60)	C	1	V5_BLAST_0.9SELF0.4OUT-REDO4-Cluster_164757	V5_UCLUSTfixed_0.90-Cluster_98223	-	UniqueCluster_1114	-	X
pacid=26988989 transcript=Potri.T022500.2 locus=Potri.T022500 ID=Potri.T022500.2.v3.0 annot-version=v3.0	Poptr_seq10680		-	Y (0.891 | 1-60)	C	1	V5_BLAST_0.9SELF0.4OUT-REDO4-Cluster_164757	V5_UCLUSTfixed_0.90-Cluster_98223	-	UniqueCluster_1114	-	X
pacid=26989017 transcript=Potri.T172100.1 locus=Potri.T172100 ID=Potri.T172100.1.v3.0 annot-version=v3.0	Poptr_seq10707		-	Y (0.794 | 1-38)	C	1	V5_BLAST_0.9SELF0.4OUT-REDO4-Cluster_121886	V5_UCLUSTfixed_0.90-Cluster_70427	-	-	-	-
pacid=26989191 transcript=Potri.004G101000.1 locus=Potri.004G101000 ID=Potri.004G101000.1.v3.0 annot-version=v3.0	Poptr_seq10881	P:GO:0006412; C:GO:0005840; F:GO:0003735	F:GO:0005198;C:GO:0005840;P:GO:0006412	Y (0.997 | 1-41)	C	1	V5_BLAST_0.9SELF0.4OUT-REDO4-Cluster_121889	V5_UCLUSTfixed_0.90-Cluster_96329	-	-	-	-
pacid=26989211 transcript=Potri.004G043700.1 locus=Potri.004G043700 ID=Potri.004G043700.1.v3.0 annot-version=v3.0	Poptr_seq10901	P:GO:0055114; P:GO:0009082; F:GO:0004455; F:GO:0016491	F:GO:0003824;P:GO:0009058;P:GO:0044763;P:GO:0044711;P:GO:0009987	Y (0.999 | 1-51)	C	1	V5_BLAST_0.9SELF0.4OUT-REDO4-Cluster_165640	V5_UCLUSTfixed_0.90-Cluster_99026	-	-	-	-
pacid=26989212 transcript=Potri.004G043700.2 locus=Potri.004G043700 ID=Potri.004G043700.2.v3.0 annot-version=v3.0	Poptr_seq10902	P:GO:0055114; P:GO:0009082; F:GO:0004455; F:GO:0016491	F:GO:0003824;P:GO:0009058;P:GO:0044763;P:GO:0044711;P:GO:0009987	Y (0.999 | 1-51)	C	1	V5_BLAST_0.9SELF0.4OUT-REDO4-Cluster_165640	V5_UCLUSTfixed_0.90-Cluster_99026	-	-	-	-
pacid=26989234 transcript=Potri.004G139900.1 locus=Potri.004G139900 ID=Potri.004G139900.1.v3.0 annot-version=v3.0	Poptr_seq10924	P:GO:0046488; F:GO:0016307	P:GO:0006629;F:GO:0016301	Y (0.614 | 1-51)	C	1	V5_BLAST_0.9SELF0.4OUT-REDO4-Cluster_51587	V5_UCLUSTfixed_0.90-Cluster_98499	-	-	-	-
pacid=26989235 transcript=Potri.004G139900.2 locus=Potri.004G139900 ID=Potri.004G139900.2.v3.0 annot-version=v3.0	Poptr_seq10925	P:GO:0046488; F:GO:0016307	P:GO:0006629;F:GO:0016301	Y (0.614 | 1-51)	C	1	V5_BLAST_0.9SELF0.4OUT-REDO4-Cluster_160887	V5_UCLUSTfixed_0.90-Cluster_98499	-	-	-	-
pacid=26989253 transcript=Potri.004G100000.1 locus=Potri.004G100000 ID=Potri.004G100000.1.v3.0 annot-version=v3.0	Poptr_seq10943		-	Y (0.998 | 1-44)	C	1	V5_BLAST_0.9SELF0.4OUT-REDO4-Cluster_166031	V5_UCLUSTfixed_0.90-Cluster_96577	-	-	-	-
pacid=26989254 transcript=Potri.004G100000.2 locus=Potri.004G100000 ID=Potri.004G100000.2.v3.0 annot-version=v3.0	Poptr_seq10944		-	Y (0.998 | 1-44)	C	1	V5_BLAST_0.9SELF0.4OUT-REDO4-Cluster_166031	V5_UCLUSTfixed_0.90-Cluster_96577	-	-	-	-
pacid=26989255 transcript=Potri.004G100000.3 locus=Potri.004G100000 ID=Potri.004G100000.3.v3.0 annot-version=v3.0	Poptr_seq10945		-	Y (0.992 | 1-52)	C	1	V5_BLAST_0.9SELF0.4OUT-REDO4-Cluster_166031	V5_UCLUSTfixed_0.90-Cluster_96577	-	-	-	-
pacid=26989279 transcript=Potri.004G116500.1 locus=Potri.004G116500 ID=Potri.004G116500.1.v3.0 annot-version=v3.0	Poptr_seq10969		-	Y (0.849 | 1-42)	C	1	V5_BLAST_0.9SELF0.4OUT-REDO4-Cluster_163154	V5_UCLUSTfixed_0.90-Cluster_96346	-	-	-	-
pacid=26989280 transcript=Potri.004G116500.2 locus=Potri.004G116500 ID=Potri.004G116500.2.v3.0 annot-version=v3.0	Poptr_seq10970		-	Y (0.849 | 1-42)	C	1	V5_BLAST_0.9SELF0.4OUT-REDO4-Cluster_163154	V5_UCLUSTfixed_0.90-Cluster_96346	-	-	-	-
pacid=26989298 transcript=Potri.004G102500.1 locus=Potri.004G102500 ID=Potri.004G102500.1.v3.0 annot-version=v3.0	Poptr_seq10987	F:GO:0016853; C:GO:0009507	F:GO:0003824;C:GO:0009536	Y (0.995 | 1-39)	C	1	V5_BLAST_0.9SELF0.4OUT-REDO4-Cluster_162913	V5_UCLUSTfixed_0.90-Cluster_96333	-	-	-	-
pacid=26989299 transcript=Potri.004G102500.2 locus=Potri.004G102500 ID=Potri.004G102500.2.v3.0 annot-version=v3.0	Poptr_seq10988	F:GO:0016853; C:GO:0009507	F:GO:0003824;C:GO:0009536	Y (0.995 | 1-39)	C	1	V5_BLAST_0.9SELF0.4OUT-REDO4-Cluster_162913	V5_UCLUSTfixed_0.90-Cluster_96333	-	-	-	-
pacid=26989300 transcript=Potri.004G102500.3 locus=Potri.004G102500 ID=Potri.004G102500.3.v3.0 annot-version=v3.0	Poptr_seq10989	F:GO:0016853; C:GO:0009507	F:GO:0003824;C:GO:0009536	Y (0.994 | 1-35)	C	1	V5_BLAST_0.9SELF0.4OUT-REDO4-Cluster_121891	V5_UCLUSTfixed_0.90-Cluster_96333	-	-	-	-
pacid=26989354 transcript=Potri.004G157500.3 locus=Potri.004G157500 ID=Potri.004G157500.3.v3.0 annot-version=v3.0	Poptr_seq11043	F:GO:0003824	F:GO:0003824	Y (0.949 | 1-31)	C	1	V5_BLAST_0.9SELF0.4OUT-REDO4-Cluster_170178	V5_UCLUSTfixed_0.90-Cluster_102825	-	-	-	-
pacid=26989355 transcript=Potri.004G157500.2 locus=Potri.004G157500 ID=Potri.004G157500.2.v3.0 annot-version=v3.0	Poptr_seq11044	F:GO:0003824	F:GO:0003824	Y (0.949 | 1-31)	C	1	V5_BLAST_0.9SELF0.4OUT-REDO4-Cluster_170178	V5_UCLUSTfixed_0.90-Cluster_102825	-	-	-	-
pacid=26989356 transcript=Potri.004G157500.1 locus=Potri.004G157500 ID=Potri.004G157500.1.v3.0 annot-version=v3.0	Poptr_seq11045	F:GO:0003824	F:GO:0003824	Y (0.949 | 1-31)	C	1	V5_BLAST_0.9SELF0.4OUT-REDO4-Cluster_170178	V5_UCLUSTfixed_0.90-Cluster_102825	-	-	-	-
pacid=26989384 transcript=Potri.004G230200.1 locus=Potri.004G230200 ID=Potri.004G230200.1.v3.0 annot-version=v3.0	Poptr_seq11073		-	Y (0.99 | 1-72)	C	1	V5_BLAST_0.9SELF0.4OUT-REDO4-Cluster_169323	V5_UCLUSTfixed_0.90-Cluster_100812	-	-	-	-
pacid=26989403 transcript=Potri.004G182600.1 locus=Potri.004G182600 ID=Potri.004G182600.1.v3.0 annot-version=v3.0	Poptr_seq11091		-	Y (1.0 | 1-23)	C	1	V5_BLAST_0.9SELF0.4OUT-REDO4-Cluster_165959	V5_UCLUSTfixed_0.90-Cluster_70716	-	-	-	-
pacid=26989420 transcript=Potri.004G014100.1 locus=Potri.004G014100 ID=Potri.004G014100.1.v3.0 annot-version=v3.0	Poptr_seq11107		-	Y (0.999 | 1-51)	C	1	V5_BLAST_0.9SELF0.4OUT-REDO4-Cluster_162619	V5_UCLUSTfixed_0.90-Cluster_95900	-	-	-	-
pacid=26989464 transcript=Potri.004G145600.1 locus=Potri.004G145600 ID=Potri.004G145600.1.v3.0 annot-version=v3.0	Poptr_seq11149		-	Y (0.999 | 1-34)	C	1	V5_BLAST_0.9SELF0.4OUT-REDO4-Cluster_164792	V5_UCLUSTfixed_0.90-Cluster_97029	-	-	-	-
pacid=26989465 transcript=Potri.004G145600.2 locus=Potri.004G145600 ID=Potri.004G145600.2.v3.0 annot-version=v3.0	Poptr_seq11150		-	Y (0.999 | 1-34)	C	1	V5_BLAST_0.9SELF0.4OUT-REDO4-Cluster_164792	V5_UCLUSTfixed_0.90-Cluster_97029	-	-	-	-
pacid=26989549 transcript=Potri.004G125800.1 locus=Potri.004G125800 ID=Potri.004G125800.1.v3.0 annot-version=v3.0	Poptr_seq11234		-	Y (0.995 | 1-41)	C	1	V5_BLAST_0.9SELF0.4OUT-REDO4-Cluster_169670	V5_UCLUSTfixed_0.90-Cluster_96397	-	-	-	-
pacid=26989597 transcript=Potri.004G188100.1 locus=Potri.004G188100 ID=Potri.004G188100.1.v3.0 annot-version=v3.0	Poptr_seq11281	P:GO:0009094; F:GO:0004664	F:GO:0003824;P:GO:0009058;P:GO:0044763;P:GO:0044711;P:GO:0009987	Y (1.0 | 1-30)	C	1	V5_BLAST_0.9SELF0.4OUT-REDO4-Cluster_170120	V5_UCLUSTfixed_0.90-Cluster_98154	-	-	-	-
pacid=26989621 transcript=Potri.004G038500.1 locus=Potri.004G038500 ID=Potri.004G038500.1.v3.0 annot-version=v3.0	Poptr_seq11305	P:GO:0055114; F:GO:0004097	F:GO:0003824;P:GO:0008152;P:GO:0044710	Y (1.0 | 1-32)	C	1	V5_BLAST_0.9SELF0.4OUT-REDO4-Cluster_167018	V5_UCLUSTfixed_0.90-Cluster_70469	-	-	-	-
pacid=26989641 transcript=Potri.004G098100.1 locus=Potri.004G098100 ID=Potri.004G098100.1.v3.0 annot-version=v3.0	Poptr_seq11325	F:GO:0004045	F:GO:0016787	Y (1.0 | 1-41)	C	1	V5_BLAST_0.9SELF0.4OUT-REDO4-Cluster_169725	V5_UCLUSTfixed_0.90-Cluster_99630	-	-	-	-
pacid=26989642 transcript=Potri.004G098100.4 locus=Potri.004G098100 ID=Potri.004G098100.4.v3.0 annot-version=v3.0	Poptr_seq11326	F:GO:0004045	F:GO:0016787	Y (1.0 | 1-41)	C	1	V5_BLAST_0.9SELF0.4OUT-REDO4-Cluster_169725	V5_UCLUSTfixed_0.90-Cluster_99630	-	-	-	-
pacid=26989643 transcript=Potri.004G098100.2 locus=Potri.004G098100 ID=Potri.004G098100.2.v3.0 annot-version=v3.0	Poptr_seq11327	F:GO:0004045	F:GO:0016787	Y (1.0 | 1-41)	C	1	V5_BLAST_0.9SELF0.4OUT-REDO4-Cluster_169725	V5_UCLUSTfixed_0.90-Cluster_99630	-	-	-	-
pacid=26989644 transcript=Potri.004G098100.3 locus=Potri.004G098100 ID=Potri.004G098100.3.v3.0 annot-version=v3.0	Poptr_seq11328	F:GO:0004045	F:GO:0016787	Y (1.0 | 1-41)	C	1	V5_BLAST_0.9SELF0.4OUT-REDO4-Cluster_169725	V5_UCLUSTfixed_0.90-Cluster_99630	-	-	-	-
pacid=26989664 transcript=Potri.004G218400.1 locus=Potri.004G218400 ID=Potri.004G218400.1.v3.0 annot-version=v3.0	Poptr_seq11348	F:GO:0051536; F:GO:0009055	F:GO:0005488	Y (1.0 | 1-51)	C	1	V5_BLAST_0.9SELF0.4OUT-REDO4-Cluster_164934	V5_UCLUSTfixed_0.90-Cluster_98379	-	-	-	-
pacid=26989714 transcript=Potri.004G072400.1 locus=Potri.004G072400 ID=Potri.004G072400.1.v3.0 annot-version=v3.0	Poptr_seq11397		-	Y (0.894 | 1-62)	C	1	V5_BLAST_0.9SELF0.4OUT-REDO4-Cluster_165401	V5_UCLUSTfixed_0.90-Cluster_98790	-	-	-	-
pacid=26989741 transcript=Potri.004G222400.1 locus=Potri.004G222400 ID=Potri.004G222400.1.v3.0 annot-version=v3.0	Poptr_seq11424	C:GO:0005737; F:GO:0003879; F:GO:0000287; P:GO:0000105	C:GO:0005737;P:GO:0009058;P:GO:0044763;F:GO:0016740;F:GO:0005488;P:GO:0044711;P:GO:0009987	Y (0.988 | 1-36)	C	1	V5_BLAST_0.9SELF0.4OUT-REDO4-Cluster_170637	V5_UCLUSTfixed_0.90-Cluster_96140	-	-	-	-
pacid=26989742 transcript=Potri.004G222400.2 locus=Potri.004G222400 ID=Potri.004G222400.2.v3.0 annot-version=v3.0	Poptr_seq11425	C:GO:0005737; F:GO:0003879; P:GO:0000105	C:GO:0005737;P:GO:0009058;P:GO:0044763;F:GO:0016740;P:GO:0044711;P:GO:0009987	Y (0.988 | 1-36)	C	1	V5_BLAST_0.9SELF0.4OUT-REDO4-Cluster_170637	V5_UCLUSTfixed_0.90-Cluster_96140	-	-	-	-
pacid=26989807 transcript=Potri.004G172300.1 locus=Potri.004G172300 ID=Potri.004G172300.1.v3.0 annot-version=v3.0	Poptr_seq11489		-	Y (0.99 | 1-37)	C	1	V5_BLAST_0.9SELF0.4OUT-REDO4-Cluster_163936	V5_UCLUSTfixed_0.90-Cluster_97203	-	-	-	-
pacid=26989817 transcript=Potri.004G217900.1 locus=Potri.004G217900 ID=Potri.004G217900.1.v3.0 annot-version=v3.0	Poptr_seq11499		-	Y (0.878 | 1-22)	C	1	V5_BLAST_0.9SELF0.4OUT-REDO4-Cluster_170710	V5_UCLUSTfixed_0.90-Cluster_101785	-	-	-	-
pacid=26989827 transcript=Potri.004G187700.1 locus=Potri.004G187700 ID=Potri.004G187700.1.v3.0 annot-version=v3.0	Poptr_seq11509		-	Y (0.987 | 1-42)	C	1	V5_BLAST_0.9SELF0.4OUT-REDO4-Cluster_168627	V5_UCLUSTfixed_0.90-Cluster_97481	-	-	-	-
pacid=26989903 transcript=Potri.004G090400.2 locus=Potri.004G090400 ID=Potri.004G090400.2.v3.0 annot-version=v3.0	Poptr_seq11585		-	Y (0.999 | 1-24)	C	1	V5_BLAST_0.9SELF0.4OUT-REDO4-Cluster_166692	V5_UCLUSTfixed_0.90-Cluster_99984	-	-	-	-
pacid=26989904 transcript=Potri.004G090400.1 locus=Potri.004G090400 ID=Potri.004G090400.1.v3.0 annot-version=v3.0	Poptr_seq11586		-	Y (0.999 | 1-24)	C	1	V5_BLAST_0.9SELF0.4OUT-REDO4-Cluster_166692	V5_UCLUSTfixed_0.90-Cluster_99984	-	-	-	-
pacid=26989908 transcript=Potri.004G066900.1 locus=Potri.004G066900 ID=Potri.004G066900.1.v3.0 annot-version=v3.0	Poptr_seq11590		-	Y (1.0 | 1-62)	C	1	V5_BLAST_0.9SELF0.4OUT-REDO4-Cluster_165317	V5_UCLUSTfixed_0.90-Cluster_78998	-	-	-	-
pacid=26989909 transcript=Potri.004G066900.2 locus=Potri.004G066900 ID=Potri.004G066900.2.v3.0 annot-version=v3.0	Poptr_seq11591		-	Y (0.997 | 1-51)	C	1	V5_BLAST_0.9SELF0.4OUT-REDO4-Cluster_165317	V5_UCLUSTfixed_0.90-Cluster_78998	-	-	-	-
pacid=26989955 transcript=Potri.004G014800.1 locus=Potri.004G014800 ID=Potri.004G014800.1.v3.0 annot-version=v3.0	Poptr_seq11637	F:GO:0046961; F:GO:0046933; C:GO:0045261; P:GO:0015986	C:GO:0016020;P:GO:0009058;P:GO:0044711;P:GO:0044765;P:GO:0006139;P:GO:0006810;F:GO:0005215;C:GO:0005622;F:GO:0016787	Y (0.998 | 1-67)	C	1	V5_BLAST_0.9SELF0.4OUT-REDO4-Cluster_165771	V5_UCLUSTfixed_0.90-Cluster_99126	-	-	-	-
pacid=26989964 transcript=Potri.004G081500.1 locus=Potri.004G081500 ID=Potri.004G081500.1.v3.0 annot-version=v3.0	Poptr_seq11646	F:GO:0016740; P:GO:0009058	P:GO:0009058;F:GO:0016740	Y (0.993 | 1-62)	C	1	V5_BLAST_0.9SELF0.4OUT-REDO4-Cluster_162644	V5_UCLUSTfixed_0.90-Cluster_96068	-	-	-	-
pacid=26990030 transcript=Potri.004G045700.1 locus=Potri.004G045700 ID=Potri.004G045700.1.v3.0 annot-version=v3.0	Poptr_seq11712	P:GO:0006412; C:GO:0005840; F:GO:0003735; F:GO:0003723	F:GO:0003723;F:GO:0005198;C:GO:0005840;P:GO:0006412	Y (1.0 | 1-42)	C	1	V5_BLAST_0.9SELF0.4OUT-REDO4-Cluster_154597	V5_UCLUSTfixed_0.90-Cluster_95638	-	-	-	-
pacid=26990043 transcript=Potri.004G149400.1 locus=Potri.004G149400 ID=Potri.004G149400.1.v3.0 annot-version=v3.0	Poptr_seq11725		-	Y (0.938 | 1-56)	C	1	V5_BLAST_0.9SELF0.4OUT-REDO4-Cluster_163590	V5_UCLUSTfixed_0.90-Cluster_97036	-	-	-	-
pacid=26990044 transcript=Potri.004G149400.2 locus=Potri.004G149400 ID=Potri.004G149400.2.v3.0 annot-version=v3.0	Poptr_seq11726		-	Y (0.938 | 1-56)	C	1	V5_BLAST_0.9SELF0.4OUT-REDO4-Cluster_163590	V5_UCLUSTfixed_0.90-Cluster_97036	-	-	-	-
pacid=26990049 transcript=Potri.004G152900.1 locus=Potri.004G152900 ID=Potri.004G152900.1.v3.0 annot-version=v3.0	Poptr_seq11729		-	Y (1.0 | 1-41)	C	1	V5_BLAST_0.9SELF0.4OUT-REDO4-Cluster_163592	V5_UCLUSTfixed_0.90-Cluster_97040	-	-	-	-
pacid=26990050 transcript=Potri.004G152900.4 locus=Potri.004G152900 ID=Potri.004G152900.4.v3.0 annot-version=v3.0	Poptr_seq11730		-	Y (1.0 | 1-41)	C	1	V5_BLAST_0.9SELF0.4OUT-REDO4-Cluster_163592	V5_UCLUSTfixed_0.90-Cluster_97040	-	-	-	-
pacid=26990056 transcript=Potri.004G048600.1 locus=Potri.004G048600 ID=Potri.004G048600.1.v3.0 annot-version=v3.0	Poptr_seq11736	F:GO:0008184; P:GO:0005975	P:GO:0005975;F:GO:0016740	Y (0.975 | 1-60)	C	1	V5_BLAST_0.9SELF0.4OUT-REDO4-Cluster_164684	V5_UCLUSTfixed_0.90-Cluster_100478	-	-	-	-
pacid=26990058 transcript=Potri.004G048600.3 locus=Potri.004G048600 ID=Potri.004G048600.3.v3.0 annot-version=v3.0	Poptr_seq11738	F:GO:0008184; P:GO:0005975	P:GO:0005975;F:GO:0016740	Y (0.975 | 1-60)	C	1	V5_BLAST_0.9SELF0.4OUT-REDO4-Cluster_164684	V5_UCLUSTfixed_0.90-Cluster_70431	-	-	-	-
pacid=26990059 transcript=Potri.004G010400.1 locus=Potri.004G010400 ID=Potri.004G010400.1.v3.0 annot-version=v3.0	Poptr_seq11739		-	Y (0.946 | 1-55)	C	1	V5_BLAST_0.9SELF0.4OUT-REDO4-Cluster_162486	V5_UCLUSTfixed_0.90-Cluster_95898	-	-	-	-
pacid=26990060 transcript=Potri.004G010400.2 locus=Potri.004G010400 ID=Potri.004G010400.2.v3.0 annot-version=v3.0	Poptr_seq11740		-	Y (0.946 | 1-55)	C	1	V5_BLAST_0.9SELF0.4OUT-REDO4-Cluster_162486	V5_UCLUSTfixed_0.90-Cluster_95898	-	-	-	-
pacid=26990071 transcript=Potri.004G178100.1 locus=Potri.004G178100 ID=Potri.004G178100.1.v3.0 annot-version=v3.0	Poptr_seq11751		-	Y (0.666 | 1-35)	C	1	V5_BLAST_0.9SELF0.4OUT-REDO4-Cluster_151566	V5_UCLUSTfixed_0.90-Cluster_71832	-	UniqueCluster_350	-	X
pacid=26990078 transcript=Potri.004G003200.1 locus=Potri.004G003200 ID=Potri.004G003200.1.v3.0 annot-version=v3.0	Poptr_seq11758		-	Y (0.998 | 1-41)	C	1	V5_BLAST_0.9SELF0.4OUT-REDO4-Cluster_163525	V5_UCLUSTfixed_0.90-Cluster_78985	-	-	-	-
pacid=26990079 transcript=Potri.004G003200.2 locus=Potri.004G003200 ID=Potri.004G003200.2.v3.0 annot-version=v3.0	Poptr_seq11759		-	Y (0.998 | 1-41)	C	1	V5_BLAST_0.9SELF0.4OUT-REDO4-Cluster_163525	V5_UCLUSTfixed_0.90-Cluster_78985	-	-	-	-
pacid=26990103 transcript=Potri.004G022500.1 locus=Potri.004G022500 ID=Potri.004G022500.1.v3.0 annot-version=v3.0	Poptr_seq11783	F:GO:0008081; P:GO:0006281; C:GO:0005634	C:GO:0005634;P:GO:0006259;P:GO:0006950;F:GO:0016787	Y (0.98 | 1-82)	C	1	V5_BLAST_0.9SELF0.4OUT-REDO4-Cluster_169000	V5_UCLUSTfixed_0.90-Cluster_95892	-	-	-	-
pacid=26990104 transcript=Potri.004G022500.3 locus=Potri.004G022500 ID=Potri.004G022500.3.v3.0 annot-version=v3.0	Poptr_seq11784	F:GO:0008081; P:GO:0006281; C:GO:0005634	C:GO:0005634;P:GO:0006259;P:GO:0006950;F:GO:0016787	Y (0.98 | 1-82)	C	1	V5_BLAST_0.9SELF0.4OUT-REDO4-Cluster_169000	V5_UCLUSTfixed_0.90-Cluster_95892	-	-	-	-
pacid=26990105 transcript=Potri.004G022500.2 locus=Potri.004G022500 ID=Potri.004G022500.2.v3.0 annot-version=v3.0	Poptr_seq11785	F:GO:0008081; P:GO:0006281; C:GO:0005634	C:GO:0005634;P:GO:0006259;P:GO:0006950;F:GO:0016787	Y (0.915 | 1-62)	C	1	V5_BLAST_0.9SELF0.4OUT-REDO4-Cluster_169000	V5_UCLUSTfixed_0.90-Cluster_95892	-	-	-	-
pacid=26990117 transcript=Potri.004G186400.1 locus=Potri.004G186400 ID=Potri.004G186400.1.v3.0 annot-version=v3.0	Poptr_seq11797	P:GO:0006470; F:GO:0004725	P:GO:0006464;F:GO:0016787	Y (0.954 | 1-40)	C	1	V5_BLAST_0.9SELF0.4OUT-REDO4-Cluster_166428	V5_UCLUSTfixed_0.90-Cluster_99721	-	-	-	-
pacid=26990136 transcript=Potri.004G099500.2 locus=Potri.004G099500 ID=Potri.004G099500.2.v3.0 annot-version=v3.0	Poptr_seq11816		-	Y (0.971 | 1-42)	C	1	V5_BLAST_0.9SELF0.4OUT-REDO4-Cluster_162908	V5_UCLUSTfixed_0.90-Cluster_96326	-	-	-	-
pacid=26990194 transcript=Potri.004G074100.1 locus=Potri.004G074100 ID=Potri.004G074100.1.v3.0 annot-version=v3.0	Poptr_seq11873		-	Y (0.995 | 1-22)	C	1	V5_BLAST_0.9SELF0.4OUT-REDO4-Cluster_165818	V5_UCLUSTfixed_0.90-Cluster_90880	-	-	-	-
pacid=26990278 transcript=Potri.004G147300.1 locus=Potri.004G147300 ID=Potri.004G147300.1.v3.0 annot-version=v3.0	Poptr_seq11957	C:GO:0009512	C:GO:0009579	Y (0.999 | 1-25)	C	1	V5_BLAST_0.9SELF0.4OUT-REDO4-Cluster_163282	V5_UCLUSTfixed_0.90-Cluster_96715	-	-	-	-
pacid=26990279 transcript=Potri.004G147300.2 locus=Potri.004G147300 ID=Potri.004G147300.2.v3.0 annot-version=v3.0	Poptr_seq11958	C:GO:0009512	C:GO:0009579	Y (0.999 | 1-25)	C	1	V5_BLAST_0.9SELF0.4OUT-REDO4-Cluster_163282	V5_UCLUSTfixed_0.90-Cluster_96715	-	-	-	-
pacid=26990299 transcript=Potri.004G189400.1 locus=Potri.004G189400 ID=Potri.004G189400.1.v3.0 annot-version=v3.0	Poptr_seq11978	F:GO:0016818; F:GO:0008270; F:GO:0003676; F:GO:0005524	F:GO:0003676;F:GO:0000166;F:GO:0016787	Y (0.985 | 1-52)	C	1	V5_BLAST_0.9SELF0.4OUT-REDO4-Cluster_167748	V5_UCLUSTfixed_0.90-Cluster_94179	-	-	-	-
pacid=26990301 transcript=Potri.004G225500.1 locus=Potri.004G225500 ID=Potri.004G225500.1.v3.0 annot-version=v3.0	Poptr_seq11980	P:GO:0009113; F:GO:0004637	F:GO:0003824;P:GO:0009058;P:GO:0044711;P:GO:0006139	Y (0.996 | 1-27)	C	1	V5_BLAST_0.9SELF0.4OUT-REDO4-Cluster_167723	V5_UCLUSTfixed_0.90-Cluster_102096	-	-	-	-
pacid=26990311 transcript=Potri.004G142300.1 locus=Potri.004G142300 ID=Potri.004G142300.1.v3.0 annot-version=v3.0	Poptr_seq11990	P:GO:0006508	P:GO:0019538	Y (0.99 | 1-61)	C	1	V5_BLAST_0.9SELF0.4OUT-REDO4-Cluster_163578	V5_UCLUSTfixed_0.90-Cluster_97023	-	-	-	-
pacid=26990312 transcript=Potri.004G142300.2 locus=Potri.004G142300 ID=Potri.004G142300.2.v3.0 annot-version=v3.0	Poptr_seq11991	P:GO:0006508	P:GO:0019538	Y (0.99 | 1-61)	C	1	V5_BLAST_0.9SELF0.4OUT-REDO4-Cluster_163578	V5_UCLUSTfixed_0.90-Cluster_97023	-	-	-	-
pacid=26990313 transcript=Potri.004G142300.5 locus=Potri.004G142300 ID=Potri.004G142300.5.v3.0 annot-version=v3.0	Poptr_seq11992	P:GO:0006508	P:GO:0019538	Y (0.99 | 1-61)	C	1	V5_BLAST_0.9SELF0.4OUT-REDO4-Cluster_163578	V5_UCLUSTfixed_0.90-Cluster_97023	-	-	-	-
pacid=26990314 transcript=Potri.004G142300.4 locus=Potri.004G142300 ID=Potri.004G142300.4.v3.0 annot-version=v3.0	Poptr_seq11993	P:GO:0006508	P:GO:0019538	Y (0.99 | 1-61)	C	1	V5_BLAST_0.9SELF0.4OUT-REDO4-Cluster_163578	V5_UCLUSTfixed_0.90-Cluster_97023	-	-	-	-
pacid=26990315 transcript=Potri.004G142300.3 locus=Potri.004G142300 ID=Potri.004G142300.3.v3.0 annot-version=v3.0	Poptr_seq11994	P:GO:0006508	P:GO:0019538	Y (0.99 | 1-61)	C	1	V5_BLAST_0.9SELF0.4OUT-REDO4-Cluster_163578	V5_UCLUSTfixed_0.90-Cluster_97023	-	-	-	-
pacid=26990321 transcript=Potri.004G009100.1 locus=Potri.004G009100 ID=Potri.004G009100.1.v3.0 annot-version=v3.0	Poptr_seq12000		-	Y (0.999 | 1-36)	C	1	V5_BLAST_0.9SELF0.4OUT-REDO4-Cluster_164679	V5_UCLUSTfixed_0.90-Cluster_99130	-	-	-	-
pacid=26990332 transcript=Potri.004G002600.1 locus=Potri.004G002600 ID=Potri.004G002600.1.v3.0 annot-version=v3.0	Poptr_seq12010	P:GO:0055114; F:GO:0009916	F:GO:0003824;P:GO:0008152;P:GO:0044710	Y (1.0 | 1-41)	C	1	V5_BLAST_0.9SELF0.4OUT-REDO4-Cluster_164496	V5_UCLUSTfixed_0.90-Cluster_97974	-	-	-	-
pacid=26990333 transcript=Potri.004G002600.2 locus=Potri.004G002600 ID=Potri.004G002600.2.v3.0 annot-version=v3.0	Poptr_seq12011	P:GO:0055114; F:GO:0009916	F:GO:0003824;P:GO:0008152;P:GO:0044710	Y (1.0 | 1-41)	C	1	V5_BLAST_0.9SELF0.4OUT-REDO4-Cluster_164496	V5_UCLUSTfixed_0.90-Cluster_97974	-	-	-	-
pacid=26990346 transcript=Potri.004G150600.1 locus=Potri.004G150600 ID=Potri.004G150600.1.v3.0 annot-version=v3.0	Poptr_seq12024	P:GO:0006355; C:GO:0005739; F:GO:0003690	F:GO:0003677;C:GO:0005739;P:GO:0009058;P:GO:0006139	Y (0.653 | 1-29)	C	1	V5_BLAST_0.9SELF0.4OUT-REDO4-Cluster_163593	V5_UCLUSTfixed_0.90-Cluster_97042	-	-	-	-
pacid=26990357 transcript=Potri.004G125300.1 locus=Potri.004G125300 ID=Potri.004G125300.1.v3.0 annot-version=v3.0	Poptr_seq12035		-	Y (0.998 | 1-29)	C	1	V5_BLAST_0.9SELF0.4OUT-REDO4-Cluster_162972	V5_UCLUSTfixed_0.90-Cluster_35482	-	-	-	-
pacid=26990419 transcript=Potri.004G048900.1 locus=Potri.004G048900 ID=Potri.004G048900.1.v3.0 annot-version=v3.0	Poptr_seq12097		-	Y (0.999 | 1-33)	C	1	V5_BLAST_0.9SELF0.4OUT-REDO4-Cluster_166571	V5_UCLUSTfixed_0.90-Cluster_98158	-	-	-	-
pacid=26990420 transcript=Potri.004G048900.2 locus=Potri.004G048900 ID=Potri.004G048900.2.v3.0 annot-version=v3.0	Poptr_seq12098		-	Y (0.999 | 1-33)	C	1	V5_BLAST_0.9SELF0.4OUT-REDO4-Cluster_166571	V5_UCLUSTfixed_0.90-Cluster_98158	-	-	-	-
pacid=26990438 transcript=Potri.004G219100.1 locus=Potri.004G219100 ID=Potri.004G219100.1.v3.0 annot-version=v3.0	Poptr_seq12116		-	Y (0.999 | 1-41)	C	1	V5_BLAST_0.9SELF0.4OUT-REDO4-Cluster_165709	V5_UCLUSTfixed_0.90-Cluster_99075	-	-	UniqueCluster_1737	X
pacid=26990452 transcript=Potri.004G092100.1 locus=Potri.004G092100 ID=Potri.004G092100.1.v3.0 annot-version=v3.0	Poptr_seq12130		-	Y (0.993 | 1-62)	C	1	V5_BLAST_0.9SELF0.4OUT-REDO4-Cluster_162898	V5_UCLUSTfixed_0.90-Cluster_96315	-	-	-	-
pacid=26990453 transcript=Potri.004G092100.2 locus=Potri.004G092100 ID=Potri.004G092100.2.v3.0 annot-version=v3.0	Poptr_seq12131		-	Y (0.993 | 1-62)	C	1	V5_BLAST_0.9SELF0.4OUT-REDO4-Cluster_162898	V5_UCLUSTfixed_0.90-Cluster_96315	-	-	-	-
pacid=26990465 transcript=Potri.004G101600.3 locus=Potri.004G101600 ID=Potri.004G101600.3.v3.0 annot-version=v3.0	Poptr_seq12143		-	Y (0.952 | 1-27)	C	1	V5_BLAST_0.9SELF0.4OUT-REDO4-Cluster_157677	V5_UCLUSTfixed_0.90-Cluster_70729	UniqueCluster_3313	-	-	X
pacid=26990466 transcript=Potri.004G101600.5 locus=Potri.004G101600 ID=Potri.004G101600.5.v3.0 annot-version=v3.0	Poptr_seq12144		-	Y (0.952 | 1-27)	C	1	V5_BLAST_0.9SELF0.4OUT-REDO4-Cluster_157677	V5_UCLUSTfixed_0.90-Cluster_70729	UniqueCluster_3313	-	-	X
pacid=26990467 transcript=Potri.004G101600.4 locus=Potri.004G101600 ID=Potri.004G101600.4.v3.0 annot-version=v3.0	Poptr_seq12145		-	Y (0.952 | 1-27)	C	1	V5_BLAST_0.9SELF0.4OUT-REDO4-Cluster_157677	V5_UCLUSTfixed_0.90-Cluster_70729	UniqueCluster_3313	-	-	X
pacid=26990468 transcript=Potri.004G101600.2 locus=Potri.004G101600 ID=Potri.004G101600.2.v3.0 annot-version=v3.0	Poptr_seq12146		-	Y (0.952 | 1-27)	C	1	V5_BLAST_0.9SELF0.4OUT-REDO4-Cluster_121894	V5_UCLUSTfixed_0.90-Cluster_70729	-	-	-	-
pacid=26990513 transcript=Potri.004G009500.1 locus=Potri.004G009500 ID=Potri.004G009500.1.v3.0 annot-version=v3.0	Poptr_seq12191		-	Y (0.995 | 1-39)	C	1	V5_BLAST_0.9SELF0.4OUT-REDO4-Cluster_164679	V5_UCLUSTfixed_0.90-Cluster_99130	-	-	-	-
pacid=26990516 transcript=Potri.004G122600.1 locus=Potri.004G122600 ID=Potri.004G122600.1.v3.0 annot-version=v3.0	Poptr_seq12194		-	Y (0.999 | 1-41)	C	1	V5_BLAST_0.9SELF0.4OUT-REDO4-Cluster_163252	V5_UCLUSTfixed_0.90-Cluster_96395	-	-	-	-
pacid=26990517 transcript=Potri.004G122600.2 locus=Potri.004G122600 ID=Potri.004G122600.2.v3.0 annot-version=v3.0	Poptr_seq12195		-	Y (0.999 | 1-41)	C	1	V5_BLAST_0.9SELF0.4OUT-REDO4-Cluster_41263	V5_UCLUSTfixed_0.90-Cluster_96395	-	-	-	-
pacid=26990532 transcript=Potri.004G016900.1 locus=Potri.004G016900 ID=Potri.004G016900.1.v3.0 annot-version=v3.0	Poptr_seq12210	P:GO:0016226	P:GO:0016043;P:GO:0009058	Y (0.999 | 1-28)	C	1	V5_BLAST_0.9SELF0.4OUT-REDO4-Cluster_162487	V5_UCLUSTfixed_0.90-Cluster_95901	-	-	-	-
pacid=26990597 transcript=Potri.004G090500.1 locus=Potri.004G090500 ID=Potri.004G090500.1.v3.0 annot-version=v3.0	Poptr_seq12274	P:GO:0000105	P:GO:0009058;P:GO:0044763;P:GO:0044711;P:GO:0009987	Y (0.93 | 1-26)	C	1	V5_BLAST_0.9SELF0.4OUT-REDO4-Cluster_165927	V5_UCLUSTfixed_0.90-Cluster_97753	-	-	-	-
pacid=26990602 transcript=Potri.004G208300.1 locus=Potri.004G208300 ID=Potri.004G208300.1.v3.0 annot-version=v3.0	Poptr_seq12279		-	Y (0.984 | 1-25)	C	1	V5_BLAST_0.9SELF0.4OUT-REDO4-Cluster_170371	V5_UCLUSTfixed_0.90-Cluster_102933	-	-	-	-
pacid=26990703 transcript=Potri.004G182400.1 locus=Potri.004G182400 ID=Potri.004G182400.1.v3.0 annot-version=v3.0	Poptr_seq12380		-	Y (0.884 | 1-24)	C	1	V5_BLAST_0.9SELF0.4OUT-REDO4-Cluster_165959	V5_UCLUSTfixed_0.90-Cluster_99283	-	-	-	-
pacid=26990743 transcript=Potri.004G121300.1 locus=Potri.004G121300 ID=Potri.004G121300.1.v3.0 annot-version=v3.0	Poptr_seq12420	F:GO:0008173; P:GO:0006396; F:GO:0003723	F:GO:0003723;F:GO:0016740;P:GO:0006139	Y (1.0 | 1-51)	C	1	V5_BLAST_0.9SELF0.4OUT-REDO4-Cluster_170705	V5_UCLUSTfixed_0.90-Cluster_96399	-	-	-	-
pacid=26990764 transcript=Potri.004G206100.1 locus=Potri.004G206100 ID=Potri.004G206100.1.v3.0 annot-version=v3.0	Poptr_seq12441	P:GO:0006468; F:GO:0004672	P:GO:0006464;F:GO:0016301	Y (0.797 | 1-92)	C	1	V5_BLAST_0.9SELF0.4OUT-REDO4-Cluster_121899	V5_UCLUSTfixed_0.90-Cluster_102932	-	-	-	-
pacid=26990771 transcript=Potri.004G203100.1 locus=Potri.004G203100 ID=Potri.004G203100.1.v3.0 annot-version=v3.0	Poptr_seq12448	F:GO:0003924	F:GO:0016787	Y (0.993 | 1-61)	C	1	V5_BLAST_0.9SELF0.4OUT-REDO4-Cluster_160849	V5_UCLUSTfixed_0.90-Cluster_96857	-	-	-	-
pacid=26990772 transcript=Potri.004G203100.2 locus=Potri.004G203100 ID=Potri.004G203100.2.v3.0 annot-version=v3.0	Poptr_seq12449	F:GO:0003924	F:GO:0016787	Y (0.993 | 1-61)	C	1	V5_BLAST_0.9SELF0.4OUT-REDO4-Cluster_160849	V5_UCLUSTfixed_0.90-Cluster_96857	-	-	-	-
pacid=26990773 transcript=Potri.004G203100.5 locus=Potri.004G203100 ID=Potri.004G203100.5.v3.0 annot-version=v3.0	Poptr_seq12450	F:GO:0003924	F:GO:0016787	Y (0.993 | 1-61)	C	1	V5_BLAST_0.9SELF0.4OUT-REDO4-Cluster_160849	V5_UCLUSTfixed_0.90-Cluster_96857	-	-	-	-
pacid=26990774 transcript=Potri.004G203100.7 locus=Potri.004G203100 ID=Potri.004G203100.7.v3.0 annot-version=v3.0	Poptr_seq12451	F:GO:0003924	F:GO:0016787	Y (0.993 | 1-61)	C	1	V5_BLAST_0.9SELF0.4OUT-REDO4-Cluster_160849	V5_UCLUSTfixed_0.90-Cluster_96857	-	-	-	-
pacid=26990775 transcript=Potri.004G203100.8 locus=Potri.004G203100 ID=Potri.004G203100.8.v3.0 annot-version=v3.0	Poptr_seq12452	F:GO:0003924	F:GO:0016787	Y (0.993 | 1-61)	C	1	V5_BLAST_0.9SELF0.4OUT-REDO4-Cluster_160849	V5_UCLUSTfixed_0.90-Cluster_96857	-	-	-	-
pacid=26990776 transcript=Potri.004G203100.6 locus=Potri.004G203100 ID=Potri.004G203100.6.v3.0 annot-version=v3.0	Poptr_seq12453	F:GO:0003924	F:GO:0016787	Y (0.993 | 1-61)	C	1	V5_BLAST_0.9SELF0.4OUT-REDO4-Cluster_160849	V5_UCLUSTfixed_0.90-Cluster_96857	-	-	-	-
pacid=26990777 transcript=Potri.004G203100.3 locus=Potri.004G203100 ID=Potri.004G203100.3.v3.0 annot-version=v3.0	Poptr_seq12454	F:GO:0003924	F:GO:0016787	Y (0.993 | 1-61)	C	1	V5_BLAST_0.9SELF0.4OUT-REDO4-Cluster_160849	V5_UCLUSTfixed_0.90-Cluster_96857	-	-	-	-
pacid=26990778 transcript=Potri.004G203100.4 locus=Potri.004G203100 ID=Potri.004G203100.4.v3.0 annot-version=v3.0	Poptr_seq12455	F:GO:0003924	F:GO:0016787	Y (0.993 | 1-61)	C	1	V5_BLAST_0.9SELF0.4OUT-REDO4-Cluster_160849	V5_UCLUSTfixed_0.90-Cluster_96857	-	-	-	-
pacid=26990809 transcript=Potri.004G073300.1 locus=Potri.004G073300 ID=Potri.004G073300.1.v3.0 annot-version=v3.0	Poptr_seq12486		-	Y (0.741 | 1-40)	C	1	V5_BLAST_0.9SELF0.4OUT-REDO4-Cluster_168373	V5_UCLUSTfixed_0.90-Cluster_101314	-	-	-	-
pacid=26990811 transcript=Potri.004G164000.1 locus=Potri.004G164000 ID=Potri.004G164000.1.v3.0 annot-version=v3.0	Poptr_seq12487	P:GO:0009116	P:GO:0006139	Y (0.973 | 1-61)	C	1	V5_BLAST_0.9SELF0.4OUT-REDO4-Cluster_169868	V5_UCLUSTfixed_0.90-Cluster_96995	-	-	-	-
pacid=26990823 transcript=Potri.004G032700.1 locus=Potri.004G032700 ID=Potri.004G032700.1.v3.0 annot-version=v3.0	Poptr_seq12499		-	Y (1.0 | 1-41)	C	1	V5_BLAST_0.9SELF0.4OUT-REDO4-Cluster_165423	V5_UCLUSTfixed_0.90-Cluster_95396	-	-	UniqueCluster_3331	X
pacid=26990824 transcript=Potri.004G032700.2 locus=Potri.004G032700 ID=Potri.004G032700.2.v3.0 annot-version=v3.0	Poptr_seq12500		-	Y (1.0 | 1-41)	C	1	V5_BLAST_0.9SELF0.4OUT-REDO4-Cluster_165423	V5_UCLUSTfixed_0.90-Cluster_95396	-	-	UniqueCluster_3331	X
pacid=26990829 transcript=Potri.004G203500.4 locus=Potri.004G203500 ID=Potri.004G203500.4.v3.0 annot-version=v3.0	Poptr_seq12505		-	Y (0.873 | 1-70)	C	1	V5_BLAST_0.9SELF0.4OUT-REDO4-Cluster_164003	V5_UCLUSTfixed_0.90-Cluster_97486	UniqueCluster_490	-	-	X
pacid=26990889 transcript=Potri.004G092800.1 locus=Potri.004G092800 ID=Potri.004G092800.1.v3.0 annot-version=v3.0	Poptr_seq12564		-	Y (0.997 | 1-33)	C	1	V5_BLAST_0.9SELF0.4OUT-REDO4-Cluster_165124	V5_UCLUSTfixed_0.90-Cluster_78923	-	-	-	-
pacid=26990897 transcript=Potri.004G207400.1 locus=Potri.004G207400 ID=Potri.004G207400.1.v3.0 annot-version=v3.0	Poptr_seq12572		-	Y (0.775 | 1-45)	C	1	V5_BLAST_0.9SELF0.4OUT-REDO4-Cluster_163567	V5_UCLUSTfixed_0.90-Cluster_97011	-	-	-	-
pacid=26990898 transcript=Potri.004G207400.2 locus=Potri.004G207400 ID=Potri.004G207400.2.v3.0 annot-version=v3.0	Poptr_seq12573		-	Y (0.775 | 1-45)	C	1	V5_BLAST_0.9SELF0.4OUT-REDO4-Cluster_163567	V5_UCLUSTfixed_0.90-Cluster_97011	-	-	-	-
pacid=26990906 transcript=Potri.004G080100.1 locus=Potri.004G080100 ID=Potri.004G080100.1.v3.0 annot-version=v3.0	Poptr_seq12581		-	Y (0.991 | 1-26)	C	1	V5_BLAST_0.9SELF0.4OUT-REDO4-Cluster_163096	V5_UCLUSTfixed_0.90-Cluster_96523	-	-	-	-
pacid=26990908 transcript=Potri.004G106500.3 locus=Potri.004G106500 ID=Potri.004G106500.3.v3.0 annot-version=v3.0	Poptr_seq12583	F:GO:0016887; F:GO:0005524; C:GO:0016021; F:GO:0008270; F:GO:0004222	F:GO:0000166;C:GO:0016020;F:GO:0016787	Y (0.984 | 1-67)	C	1	V5_BLAST_0.9SELF0.4OUT-REDO4-Cluster_169777	V5_UCLUSTfixed_0.90-Cluster_91288	-	-	-	-
pacid=26990909 transcript=Potri.004G106500.1 locus=Potri.004G106500 ID=Potri.004G106500.1.v3.0 annot-version=v3.0	Poptr_seq12584	F:GO:0016887; F:GO:0005524; C:GO:0016021; F:GO:0008270; F:GO:0004222	F:GO:0000166;C:GO:0016020;F:GO:0016787	Y (0.984 | 1-67)	C	1	V5_BLAST_0.9SELF0.4OUT-REDO4-Cluster_169777	V5_UCLUSTfixed_0.90-Cluster_91288	-	-	-	-
pacid=26990910 transcript=Potri.004G106500.4 locus=Potri.004G106500 ID=Potri.004G106500.4.v3.0 annot-version=v3.0	Poptr_seq12585	F:GO:0016887; F:GO:0005524; C:GO:0016021; F:GO:0008270; F:GO:0004222	F:GO:0000166;C:GO:0016020;F:GO:0016787	Y (0.984 | 1-67)	C	1	V5_BLAST_0.9SELF0.4OUT-REDO4-Cluster_169777	V5_UCLUSTfixed_0.90-Cluster_91288	-	-	-	-
pacid=26990912 transcript=Potri.004G106500.5 locus=Potri.004G106500 ID=Potri.004G106500.5.v3.0 annot-version=v3.0	Poptr_seq12587	C:GO:0016021; F:GO:0008270; F:GO:0005524; F:GO:0004222	F:GO:0000166;C:GO:0016020;F:GO:0016787	Y (0.984 | 1-67)	C	1	V5_BLAST_0.9SELF0.4OUT-REDO4-Cluster_169777	V5_UCLUSTfixed_0.90-Cluster_91288	-	-	-	-
pacid=26990921 transcript=Potri.004G216700.4 locus=Potri.004G216700 ID=Potri.004G216700.4.v3.0 annot-version=v3.0	Poptr_seq12596	P:GO:0055114; F:GO:0046872; P:GO:0006801; P:GO:0071486; P:GO:0034599; C:GO:0009507	P:GO:0009628;P:GO:0008152;F:GO:0005488;P:GO:0044710;P:GO:0009987;P:GO:0006950;C:GO:0009536	Y (0.998 | 1-45)	C	1	V5_BLAST_0.9SELF0.4OUT-REDO4-Cluster_170120	V5_UCLUSTfixed_0.90-Cluster_97476	-	-	-	-
pacid=26990986 transcript=Potri.004G124800.1 locus=Potri.004G124800 ID=Potri.004G124800.1.v3.0 annot-version=v3.0	Poptr_seq12661	F:GO:0016887; F:GO:0005524; P:GO:0019538	F:GO:0000166;P:GO:0019538;F:GO:0016787	Y (1.0 | 1-41)	C	1	V5_BLAST_0.9SELF0.4OUT-REDO4-Cluster_169357	V5_UCLUSTfixed_0.90-Cluster_102476	-	-	-	-
pacid=26990989 transcript=Potri.004G097200.1 locus=Potri.004G097200 ID=Potri.004G097200.1.v3.0 annot-version=v3.0	Poptr_seq12664		-	Y (0.993 | 1-42)	C	1	V5_BLAST_0.9SELF0.4OUT-REDO4-Cluster_162381	V5_UCLUSTfixed_0.90-Cluster_79367	-	-	-	-
pacid=26991013 transcript=Potri.004G207000.1 locus=Potri.004G207000 ID=Potri.004G207000.1.v3.0 annot-version=v3.0	Poptr_seq12688	F:GO:0005524	F:GO:0000166	Y (0.999 | 1-36)	C	1	V5_BLAST_0.9SELF0.4OUT-REDO4-Cluster_162610	V5_UCLUSTfixed_0.90-Cluster_96029	-	-	-	-
pacid=26991021 transcript=Potri.004G160800.2 locus=Potri.004G160800 ID=Potri.004G160800.2.v3.0 annot-version=v3.0	Poptr_seq12696		-	Y (0.93 | 1-54)	C	1	V5_BLAST_0.9SELF0.4OUT-REDO4-Cluster_163545	V5_UCLUSTfixed_0.90-Cluster_96989	-	-	-	-
pacid=26991029 transcript=Potri.004G009000.1 locus=Potri.004G009000 ID=Potri.004G009000.1.v3.0 annot-version=v3.0	Poptr_seq12704		-	Y (0.999 | 1-37)	C	1	V5_BLAST_0.9SELF0.4OUT-REDO4-Cluster_164679	V5_UCLUSTfixed_0.90-Cluster_99130	-	-	-	-
pacid=26991058 transcript=Potri.004G008200.1 locus=Potri.004G008200 ID=Potri.004G008200.1.v3.0 annot-version=v3.0	Poptr_seq12733		-	Y (0.995 | 1-39)	C	1	V5_BLAST_0.9SELF0.4OUT-REDO4-Cluster_164679	V5_UCLUSTfixed_0.90-Cluster_99130	-	-	-	-
pacid=26991074 transcript=Potri.004G119000.2 locus=Potri.004G119000 ID=Potri.004G119000.2.v3.0 annot-version=v3.0	Poptr_seq12748		-	Y (0.998 | 1-61)	C	1	V5_BLAST_0.9SELF0.4OUT-REDO4-Cluster_163722	V5_UCLUSTfixed_0.90-Cluster_97178	-	-	-	-
pacid=26991114 transcript=Potri.004G102400.3 locus=Potri.004G102400 ID=Potri.004G102400.3.v3.0 annot-version=v3.0	Poptr_seq12788		-	Y (0.995 | 1-21)	C	1	V5_BLAST_0.9SELF0.4OUT-REDO4-Cluster_162912	V5_UCLUSTfixed_0.90-Cluster_96332	-	-	-	-
pacid=26991115 transcript=Potri.004G102400.2 locus=Potri.004G102400 ID=Potri.004G102400.2.v3.0 annot-version=v3.0	Poptr_seq12789		-	Y (0.995 | 1-21)	C	1	V5_BLAST_0.9SELF0.4OUT-REDO4-Cluster_162912	V5_UCLUSTfixed_0.90-Cluster_96332	-	-	-	-
pacid=26991116 transcript=Potri.004G102400.1 locus=Potri.004G102400 ID=Potri.004G102400.1.v3.0 annot-version=v3.0	Poptr_seq12790		-	Y (0.995 | 1-21)	C	1	V5_BLAST_0.9SELF0.4OUT-REDO4-Cluster_162912	V5_UCLUSTfixed_0.90-Cluster_96332	-	-	-	-
pacid=26991117 transcript=Potri.004G102400.4 locus=Potri.004G102400 ID=Potri.004G102400.4.v3.0 annot-version=v3.0	Poptr_seq12791		-	Y (0.995 | 1-21)	C	1	V5_BLAST_0.9SELF0.4OUT-REDO4-Cluster_162912	V5_UCLUSTfixed_0.90-Cluster_96332	-	-	-	-
pacid=26991118 transcript=Potri.004G102400.5 locus=Potri.004G102400 ID=Potri.004G102400.5.v3.0 annot-version=v3.0	Poptr_seq12792		-	Y (0.995 | 1-21)	C	1	V5_BLAST_0.9SELF0.4OUT-REDO4-Cluster_162912	V5_UCLUSTfixed_0.90-Cluster_96332	-	-	-	-
pacid=26991119 transcript=Potri.004G102400.6 locus=Potri.004G102400 ID=Potri.004G102400.6.v3.0 annot-version=v3.0	Poptr_seq12793		-	Y (0.995 | 1-21)	C	1	V5_BLAST_0.9SELF0.4OUT-REDO4-Cluster_162912	V5_UCLUSTfixed_0.90-Cluster_96332	-	-	-	-
pacid=26991180 transcript=Potri.004G054000.1 locus=Potri.004G054000 ID=Potri.004G054000.1.v3.0 annot-version=v3.0	Poptr_seq12854		-	Y (0.769 | 1-68)	C	1	V5_BLAST_0.9SELF0.4OUT-REDO4-Cluster_162494	V5_UCLUSTfixed_0.90-Cluster_95909	-	-	-	-
pacid=26991241 transcript=Potri.004G190900.1 locus=Potri.004G190900 ID=Potri.004G190900.1.v3.0 annot-version=v3.0	Poptr_seq12915	P:GO:0008652; F:GO:0008270; F:GO:0003871; P:GO:0009086	P:GO:0009058;P:GO:0044763;P:GO:0044711;F:GO:0005488;F:GO:0016740;P:GO:0009987	Y (0.997 | 1-68)	C	1	V5_BLAST_0.9SELF0.4OUT-REDO4-Cluster_163971	V5_UCLUSTfixed_0.90-Cluster_97450	-	-	-	-
pacid=26991242 transcript=Potri.004G190900.2 locus=Potri.004G190900 ID=Potri.004G190900.2.v3.0 annot-version=v3.0	Poptr_seq12916	P:GO:0009086; F:GO:0008270; F:GO:0003871; P:GO:0008652	P:GO:0009058;P:GO:0044763;P:GO:0044711;F:GO:0005488;F:GO:0016740;P:GO:0009987	Y (0.997 | 1-68)	C	1	V5_BLAST_0.9SELF0.4OUT-REDO4-Cluster_121904	V5_UCLUSTfixed_0.90-Cluster_97450	-	-	-	-
pacid=26991255 transcript=Potri.004G012100.1 locus=Potri.004G012100 ID=Potri.004G012100.1.v3.0 annot-version=v3.0	Poptr_seq12929	P:GO:0045454; P:GO:0008152; F:GO:0003824	P:GO:0019725;F:GO:0003824;P:GO:0008152	Y (0.996 | 1-51)	C	1	V5_BLAST_0.9SELF0.4OUT-REDO4-Cluster_162669	V5_UCLUSTfixed_0.90-Cluster_98016	-	-	-	-
pacid=26991306 transcript=Potri.004G217000.2 locus=Potri.004G217000 ID=Potri.004G217000.2.v3.0 annot-version=v3.0	Poptr_seq12980	P:GO:0006412; C:GO:0005840; C:GO:0005622; F:GO:0003735	F:GO:0005198;C:GO:0005840;P:GO:0006412	Y (0.996 | 1-52)	C	1	V5_BLAST_0.9SELF0.4OUT-REDO4-Cluster_121905	V5_UCLUSTfixed_0.90-Cluster_97477	-	-	-	-
pacid=26991307 transcript=Potri.004G217000.1 locus=Potri.004G217000 ID=Potri.004G217000.1.v3.0 annot-version=v3.0	Poptr_seq12981	P:GO:0006412; C:GO:0005840; C:GO:0005622; F:GO:0003735	F:GO:0005198;C:GO:0005840;P:GO:0006412	Y (0.996 | 1-52)	C	1	V5_BLAST_0.9SELF0.4OUT-REDO4-Cluster_165422	V5_UCLUSTfixed_0.90-Cluster_97477	-	-	-	-
pacid=26991308 transcript=Potri.004G217000.3 locus=Potri.004G217000 ID=Potri.004G217000.3.v3.0 annot-version=v3.0	Poptr_seq12982	P:GO:0006412; C:GO:0005840; C:GO:0005622; F:GO:0003735	F:GO:0005198;C:GO:0005840;P:GO:0006412	Y (0.996 | 1-52)	C	1	V5_BLAST_0.9SELF0.4OUT-REDO4-Cluster_165422	V5_UCLUSTfixed_0.90-Cluster_97477	-	-	-	-
pacid=26991322 transcript=Potri.004G183500.1 locus=Potri.004G183500 ID=Potri.004G183500.1.v3.0 annot-version=v3.0	Poptr_seq12996		-	Y (0.999 | 1-71)	C	1	V5_BLAST_0.9SELF0.4OUT-REDO4-Cluster_169179	V5_UCLUSTfixed_0.90-Cluster_101989	-	-	-	-
pacid=26991323 transcript=Potri.004G183500.3 locus=Potri.004G183500 ID=Potri.004G183500.3.v3.0 annot-version=v3.0	Poptr_seq12997		-	Y (0.999 | 1-71)	C	1	V5_BLAST_0.9SELF0.4OUT-REDO4-Cluster_169179	V5_UCLUSTfixed_0.90-Cluster_101989	-	-	-	-
pacid=26991324 transcript=Potri.004G183500.2 locus=Potri.004G183500 ID=Potri.004G183500.2.v3.0 annot-version=v3.0	Poptr_seq12998		-	Y (0.999 | 1-71)	C	1	V5_BLAST_0.9SELF0.4OUT-REDO4-Cluster_121906	V5_UCLUSTfixed_0.90-Cluster_101989	-	-	-	-
pacid=26991337 transcript=Potri.004G090700.1 locus=Potri.004G090700 ID=Potri.004G090700.1.v3.0 annot-version=v3.0	Poptr_seq13011	P:GO:0006418; F:GO:0000166; F:GO:0005524; F:GO:0004812	F:GO:0000166;F:GO:0003824;P:GO:0006139;P:GO:0006412	Y (0.999 | 1-32)	C	1	V5_BLAST_0.9SELF0.4OUT-REDO4-Cluster_121907	V5_UCLUSTfixed_0.90-Cluster_98457	-	-	-	-
pacid=26991343 transcript=Potri.004G140800.1 locus=Potri.004G140800 ID=Potri.004G140800.1.v3.0 annot-version=v3.0	Poptr_seq13017	P:GO:0055114; F:GO:0016491; F:GO:0051536; F:GO:0020037	F:GO:0003824;P:GO:0008152;F:GO:0005488;P:GO:0044710	Y (1.0 | 1-29)	C	1	V5_BLAST_0.9SELF0.4OUT-REDO4-Cluster_163576	V5_UCLUSTfixed_0.90-Cluster_97021	-	-	-	-
pacid=26991412 transcript=Potri.004G235300.1 locus=Potri.004G235300 ID=Potri.004G235300.1.v3.0 annot-version=v3.0	Poptr_seq13085		-	Y (0.857 | 1-47)	C	1	V5_BLAST_0.9SELF0.4OUT-REDO4-Cluster_151951	V5_UCLUSTfixed_0.90-Cluster_78691	-	-	-	-
pacid=26991413 transcript=Potri.004G235300.2 locus=Potri.004G235300 ID=Potri.004G235300.2.v3.0 annot-version=v3.0	Poptr_seq13086		-	Y (0.857 | 1-47)	C	1	V5_BLAST_0.9SELF0.4OUT-REDO4-Cluster_151951	V5_UCLUSTfixed_0.90-Cluster_78691	-	-	-	-
pacid=26991414 transcript=Potri.004G235300.3 locus=Potri.004G235300 ID=Potri.004G235300.3.v3.0 annot-version=v3.0	Poptr_seq13087		-	Y (0.857 | 1-47)	C	1	V5_BLAST_0.9SELF0.4OUT-REDO4-Cluster_151951	V5_UCLUSTfixed_0.90-Cluster_78691	-	-	-	-
pacid=26991415 transcript=Potri.004G235300.4 locus=Potri.004G235300 ID=Potri.004G235300.4.v3.0 annot-version=v3.0	Poptr_seq13088		-	Y (0.869 | 1-50)	C	1	V5_BLAST_0.9SELF0.4OUT-REDO4-Cluster_151951	V5_UCLUSTfixed_0.90-Cluster_78691	-	-	-	-
pacid=26991422 transcript=Potri.004G008800.1 locus=Potri.004G008800 ID=Potri.004G008800.1.v3.0 annot-version=v3.0	Poptr_seq13095		-	Y (0.995 | 1-39)	C	1	V5_BLAST_0.9SELF0.4OUT-REDO4-Cluster_164679	V5_UCLUSTfixed_0.90-Cluster_99130	-	-	-	-
pacid=26991439 transcript=Potri.004G178200.1 locus=Potri.004G178200 ID=Potri.004G178200.1.v3.0 annot-version=v3.0	Poptr_seq13112		-	Y (0.874 | 1-51)	C	1	V5_BLAST_0.9SELF0.4OUT-REDO4-Cluster_163560	V5_UCLUSTfixed_0.90-Cluster_97006	-	-	-	-
pacid=26991491 transcript=Potri.004G197100.1 locus=Potri.004G197100 ID=Potri.004G197100.1.v3.0 annot-version=v3.0	Poptr_seq13164	F:GO:0016705; P:GO:0016117	F:GO:0003824;P:GO:0006629;P:GO:0009058;P:GO:0044763;P:GO:0044711;P:GO:0009987	Y (0.999 | 1-41)	C	1	V5_BLAST_0.9SELF0.4OUT-REDO4-Cluster_121908	V5_UCLUSTfixed_0.90-Cluster_97491	-	-	-	-
pacid=26991512 transcript=Potri.004G168000.2 locus=Potri.004G168000 ID=Potri.004G168000.2.v3.0 annot-version=v3.0	Poptr_seq13185	P:GO:0008152; F:GO:0004807	F:GO:0003824;P:GO:0008152	Y (0.997 | 1-51)	C	1	V5_BLAST_0.9SELF0.4OUT-REDO4-Cluster_163554	V5_UCLUSTfixed_0.90-Cluster_96997	-	-	-	-
pacid=26991513 transcript=Potri.004G168000.1 locus=Potri.004G168000 ID=Potri.004G168000.1.v3.0 annot-version=v3.0	Poptr_seq13186	P:GO:0008152; F:GO:0004807	F:GO:0003824;P:GO:0008152	Y (0.997 | 1-51)	C	1	V5_BLAST_0.9SELF0.4OUT-REDO4-Cluster_163554	V5_UCLUSTfixed_0.90-Cluster_96997	-	-	-	-
pacid=26991523 transcript=Potri.004G090900.1 locus=Potri.004G090900 ID=Potri.004G090900.1.v3.0 annot-version=v3.0	Poptr_seq13196		-	Y (0.989 | 1-29)	C	1	V5_BLAST_0.9SELF0.4OUT-REDO4-Cluster_162893	V5_UCLUSTfixed_0.90-Cluster_78209	-	-	-	-
pacid=26991550 transcript=Potri.004G169500.1 locus=Potri.004G169500 ID=Potri.004G169500.1.v3.0 annot-version=v3.0	Poptr_seq13223	F:GO:0046872	F:GO:0005488	Y (0.966 | 1-30)	C	1	V5_BLAST_0.9SELF0.4OUT-REDO4-Cluster_121909	V5_UCLUSTfixed_0.90-Cluster_90551	-	UniqueCluster_1843	-	X
pacid=26991551 transcript=Potri.004G169500.2 locus=Potri.004G169500 ID=Potri.004G169500.2.v3.0 annot-version=v3.0	Poptr_seq13224	F:GO:0046872	F:GO:0005488	Y (0.966 | 1-30)	C	1	V5_BLAST_0.9SELF0.4OUT-REDO4-Cluster_121909	V5_UCLUSTfixed_0.90-Cluster_90551	-	UniqueCluster_1843	-	X
pacid=26991567 transcript=Potri.004G046000.1 locus=Potri.004G046000 ID=Potri.004G046000.1.v3.0 annot-version=v3.0	Poptr_seq13240		-	Y (0.998 | 1-26)	C	1	V5_BLAST_0.9SELF0.4OUT-REDO4-Cluster_19993	V5_UCLUSTfixed_0.90-Cluster_70473	-	-	-	-
pacid=26991570 transcript=Potri.004G019900.1 locus=Potri.004G019900 ID=Potri.004G019900.1.v3.0 annot-version=v3.0	Poptr_seq13243		-	Y (0.944 | 1-41)	C	1	V5_BLAST_0.9SELF0.4OUT-REDO4-Cluster_163413	V5_UCLUSTfixed_0.90-Cluster_103279	-	-	-	-
pacid=26991571 transcript=Potri.004G019900.2 locus=Potri.004G019900 ID=Potri.004G019900.2.v3.0 annot-version=v3.0	Poptr_seq13244		-	Y (0.944 | 1-41)	C	1	V5_BLAST_0.9SELF0.4OUT-REDO4-Cluster_163413	V5_UCLUSTfixed_0.90-Cluster_103279	-	-	-	-
pacid=26991573 transcript=Potri.004G033200.2 locus=Potri.004G033200 ID=Potri.004G033200.2.v3.0 annot-version=v3.0	Poptr_seq13246	P:GO:0046854	P:GO:0006629;P:GO:0044763;P:GO:0009987	Y (0.973 | 1-47)	C	1	V5_BLAST_0.9SELF0.4OUT-REDO4-Cluster_164440	V5_UCLUSTfixed_0.90-Cluster_97922	-	-	-	-
pacid=26991574 transcript=Potri.004G033200.1 locus=Potri.004G033200 ID=Potri.004G033200.1.v3.0 annot-version=v3.0	Poptr_seq13247	P:GO:0046854	P:GO:0006629;P:GO:0044763;P:GO:0009987	Y (0.973 | 1-47)	C	1	V5_BLAST_0.9SELF0.4OUT-REDO4-Cluster_164440	V5_UCLUSTfixed_0.90-Cluster_97922	-	-	-	-
pacid=26991577 transcript=Potri.004G074000.1 locus=Potri.004G074000 ID=Potri.004G074000.1.v3.0 annot-version=v3.0	Poptr_seq13250	P:GO:0055114; F:GO:0016491; P:GO:0006633; F:GO:0005506	F:GO:0003824;P:GO:0006629;P:GO:0009058;P:GO:0044763;P:GO:0044711;F:GO:0005488;P:GO:0009987	Y (0.977 | 1-42)	C	1	V5_BLAST_0.9SELF0.4OUT-REDO4-Cluster_163468	V5_UCLUSTfixed_0.90-Cluster_96903	-	-	-	-
pacid=26991585 transcript=Potri.004G129800.1 locus=Potri.004G129800 ID=Potri.004G129800.1.v3.0 annot-version=v3.0	Poptr_seq13258	P:GO:0008152; F:GO:0003824	F:GO:0003824;P:GO:0008152	Y (0.976 | 1-37)	C	1	V5_BLAST_0.9SELF0.4OUT-REDO4-Cluster_163713	V5_UCLUSTfixed_0.90-Cluster_97166	-	-	-	-
pacid=26991638 transcript=Potri.004G112800.1 locus=Potri.004G112800 ID=Potri.004G112800.1.v3.0 annot-version=v3.0	Poptr_seq13311	P:GO:0055114; F:GO:0016616; P:GO:0006694; F:GO:0003854; P:GO:0019752	F:GO:0003824;P:GO:0006629;P:GO:0009058;P:GO:0044763;P:GO:0044711;P:GO:0009987	Y (0.999 | 1-41)	C	1	V5_BLAST_0.9SELF0.4OUT-REDO4-Cluster_166446	V5_UCLUSTfixed_0.90-Cluster_99320	-	-	-	-
pacid=26991685 transcript=Potri.004G008000.1 locus=Potri.004G008000 ID=Potri.004G008000.1.v3.0 annot-version=v3.0	Poptr_seq13358		-	Y (0.999 | 1-44)	C	1	V5_BLAST_0.9SELF0.4OUT-REDO4-Cluster_164679	V5_UCLUSTfixed_0.90-Cluster_99130	-	-	-	-
pacid=26991693 transcript=Potri.004G089800.2 locus=Potri.004G089800 ID=Potri.004G089800.2.v3.0 annot-version=v3.0	Poptr_seq13366		-	Y (0.974 | 1-22)	C	1	V5_BLAST_0.9SELF0.4OUT-REDO4-Cluster_162584	V5_UCLUSTfixed_0.90-Cluster_91240	-	-	-	-
pacid=26991713 transcript=Potri.004G092500.1 locus=Potri.004G092500 ID=Potri.004G092500.1.v3.0 annot-version=v3.0	Poptr_seq13386		-	Y (0.638 | 1-61)	C	1	V5_BLAST_0.9SELF0.4OUT-REDO4-Cluster_170157	V5_UCLUSTfixed_0.90-Cluster_99064	-	-	-	-
pacid=26991754 transcript=Potri.004G225300.1 locus=Potri.004G225300 ID=Potri.004G225300.1.v3.0 annot-version=v3.0	Poptr_seq13427	P:GO:0009113; F:GO:0004637	F:GO:0003824;P:GO:0009058;P:GO:0044711;P:GO:0006139	Y (0.996 | 1-27)	C	1	V5_BLAST_0.9SELF0.4OUT-REDO4-Cluster_167723	V5_UCLUSTfixed_0.90-Cluster_102096	-	-	-	-
pacid=26991769 transcript=Potri.004G093100.1 locus=Potri.004G093100 ID=Potri.004G093100.1.v3.0 annot-version=v3.0	Poptr_seq13442		-	Y (0.987 | 1-26)	C	1	V5_BLAST_0.9SELF0.4OUT-REDO4-Cluster_165124	V5_UCLUSTfixed_0.90-Cluster_70440	-	-	-	-
pacid=26991773 transcript=Potri.004G122500.1 locus=Potri.004G122500 ID=Potri.004G122500.1.v3.0 annot-version=v3.0	Poptr_seq13446	P:GO:0051301; P:GO:0032955	P:GO:0016043;P:GO:0007049	Y (0.987 | 1-33)	C	1	V5_BLAST_0.9SELF0.4OUT-REDO4-Cluster_165839	V5_UCLUSTfixed_0.90-Cluster_99180	-	-	-	-
pacid=26991787 transcript=Potri.004G202500.2 locus=Potri.004G202500 ID=Potri.004G202500.2.v3.0 annot-version=v3.0	Poptr_seq13460	F:GO:0051536; F:GO:0009055	F:GO:0005488	Y (0.999 | 1-41)	C	1	V5_BLAST_0.9SELF0.4OUT-REDO4-Cluster_121912	V5_UCLUSTfixed_0.90-Cluster_97487	-	-	-	-
pacid=26991788 transcript=Potri.004G202500.1 locus=Potri.004G202500 ID=Potri.004G202500.1.v3.0 annot-version=v3.0	Poptr_seq13461	F:GO:0051536; F:GO:0009055	F:GO:0005488	Y (0.999 | 1-41)	C	1	V5_BLAST_0.9SELF0.4OUT-REDO4-Cluster_164004	V5_UCLUSTfixed_0.90-Cluster_97487	-	-	-	-
pacid=26991789 transcript=Potri.004G202500.3 locus=Potri.004G202500 ID=Potri.004G202500.3.v3.0 annot-version=v3.0	Poptr_seq13462	F:GO:0051536; F:GO:0009055	F:GO:0005488	Y (0.999 | 1-41)	C	1	V5_BLAST_0.9SELF0.4OUT-REDO4-Cluster_164004	V5_UCLUSTfixed_0.90-Cluster_97487	-	-	-	-
pacid=26991791 transcript=Potri.004G041900.1 locus=Potri.004G041900 ID=Potri.004G041900.1.v3.0 annot-version=v3.0	Poptr_seq13464	F:GO:0030983; P:GO:0006298; F:GO:0005524; P:GO:0045910; F:GO:0016887; F:GO:0004519	F:GO:0000166;F:GO:0003677;F:GO:0004518;P:GO:0006259;P:GO:0006950	Y (0.819 | 1-29)	C	1	V5_BLAST_0.9SELF0.4OUT-REDO4-Cluster_152367	V5_UCLUSTfixed_0.90-Cluster_87926	-	-	-	-
pacid=26991792 transcript=Potri.004G041900.2 locus=Potri.004G041900 ID=Potri.004G041900.2.v3.0 annot-version=v3.0	Poptr_seq13465	F:GO:0030983; P:GO:0006298; F:GO:0005524; P:GO:0045910; F:GO:0016887; F:GO:0004519	F:GO:0000166;F:GO:0003677;F:GO:0004518;P:GO:0006259;P:GO:0006950	Y (0.819 | 1-29)	C	1	V5_BLAST_0.9SELF0.4OUT-REDO4-Cluster_152367	V5_UCLUSTfixed_0.90-Cluster_87926	-	-	-	-
pacid=26991793 transcript=Potri.004G138400.1 locus=Potri.004G138400 ID=Potri.004G138400.1.v3.0 annot-version=v3.0	Poptr_seq13466	P:GO:0006783; F:GO:0004325	F:GO:0003824;P:GO:0009058;P:GO:0044763;P:GO:0044711;P:GO:0009987	Y (0.83 | 1-91)	C	1	V5_BLAST_0.9SELF0.4OUT-REDO4-Cluster_164147	V5_UCLUSTfixed_0.90-Cluster_97634	-	-	-	-
pacid=26991794 transcript=Potri.004G138400.2 locus=Potri.004G138400 ID=Potri.004G138400.2.v3.0 annot-version=v3.0	Poptr_seq13467	P:GO:0006783; F:GO:0004325	F:GO:0003824;P:GO:0009058;P:GO:0044763;P:GO:0044711;P:GO:0009987	Y (0.83 | 1-91)	C	1	V5_BLAST_0.9SELF0.4OUT-REDO4-Cluster_164147	V5_UCLUSTfixed_0.90-Cluster_97634	-	-	-	-
pacid=26991795 transcript=Potri.004G138400.3 locus=Potri.004G138400 ID=Potri.004G138400.3.v3.0 annot-version=v3.0	Poptr_seq13468	P:GO:0006783; F:GO:0004325	F:GO:0003824;P:GO:0009058;P:GO:0044763;P:GO:0044711;P:GO:0009987	Y (0.978 | 1-49)	C	1	V5_BLAST_0.9SELF0.4OUT-REDO4-Cluster_164147	V5_UCLUSTfixed_0.90-Cluster_97634	-	-	-	-
pacid=26991796 transcript=Potri.004G138400.4 locus=Potri.004G138400 ID=Potri.004G138400.4.v3.0 annot-version=v3.0	Poptr_seq13469	P:GO:0006783; F:GO:0004325	F:GO:0003824;P:GO:0009058;P:GO:0044763;P:GO:0044711;P:GO:0009987	Y (0.83 | 1-91)	C	1	V5_BLAST_0.9SELF0.4OUT-REDO4-Cluster_164147	V5_UCLUSTfixed_0.90-Cluster_97634	-	-	-	-
pacid=26991797 transcript=Potri.004G138400.5 locus=Potri.004G138400 ID=Potri.004G138400.5.v3.0 annot-version=v3.0	Poptr_seq13470	P:GO:0006783; F:GO:0004325	F:GO:0003824;P:GO:0009058;P:GO:0044763;P:GO:0044711;P:GO:0009987	Y (0.83 | 1-91)	C	1	V5_BLAST_0.9SELF0.4OUT-REDO4-Cluster_164147	V5_UCLUSTfixed_0.90-Cluster_97634	-	-	-	-
pacid=26991798 transcript=Potri.004G138400.6 locus=Potri.004G138400 ID=Potri.004G138400.6.v3.0 annot-version=v3.0	Poptr_seq13471	P:GO:0006783; F:GO:0004325	F:GO:0003824;P:GO:0009058;P:GO:0044763;P:GO:0044711;P:GO:0009987	Y (0.83 | 1-91)	C	1	V5_BLAST_0.9SELF0.4OUT-REDO4-Cluster_164147	V5_UCLUSTfixed_0.90-Cluster_97634	-	-	-	-
pacid=26991829 transcript=Potri.004G080200.1 locus=Potri.004G080200 ID=Potri.004G080200.1.v3.0 annot-version=v3.0	Poptr_seq13502		-	Y (0.721 | 1-41)	C	1	V5_BLAST_0.9SELF0.4OUT-REDO4-Cluster_170371	V5_UCLUSTfixed_0.90-Cluster_102933	-	-	-	-
pacid=26991833 transcript=Potri.004G076900.1 locus=Potri.004G076900 ID=Potri.004G076900.1.v3.0 annot-version=v3.0	Poptr_seq13506		-	Y (0.92 | 1-36)	C	1	V5_BLAST_0.9SELF0.4OUT-REDO4-Cluster_121913	V5_UCLUSTfixed_0.90-Cluster_70437	-	-	-	-
pacid=26991835 transcript=Potri.004G111600.1 locus=Potri.004G111600 ID=Potri.004G111600.1.v3.0 annot-version=v3.0	Poptr_seq13508	P:GO:0006351; F:GO:0003899; F:GO:0003677	F:GO:0003677;P:GO:0009058;F:GO:0016740;P:GO:0006139	Y (0.879 | 1-67)	C	1	V5_BLAST_0.9SELF0.4OUT-REDO4-Cluster_164635	V5_UCLUSTfixed_0.90-Cluster_101937	-	-	-	-
pacid=26991836 transcript=Potri.004G111600.2 locus=Potri.004G111600 ID=Potri.004G111600.2.v3.0 annot-version=v3.0	Poptr_seq13509	P:GO:0006351; F:GO:0003899; F:GO:0003677	F:GO:0003677;P:GO:0009058;F:GO:0016740;P:GO:0006139	Y (0.879 | 1-67)	C	1	V5_BLAST_0.9SELF0.4OUT-REDO4-Cluster_164635	V5_UCLUSTfixed_0.90-Cluster_101937	-	-	-	-
pacid=26991911 transcript=Potri.004G122300.1 locus=Potri.004G122300 ID=Potri.004G122300.1.v3.0 annot-version=v3.0	Poptr_seq13584	F:GO:0008173; P:GO:0006396; F:GO:0003723	F:GO:0003723;F:GO:0016740;P:GO:0006139	Y (0.997 | 1-25)	C	1	V5_BLAST_0.9SELF0.4OUT-REDO4-Cluster_170705	V5_UCLUSTfixed_0.90-Cluster_96399	-	-	-	-
pacid=26991953 transcript=Potri.004G009200.1 locus=Potri.004G009200 ID=Potri.004G009200.1.v3.0 annot-version=v3.0	Poptr_seq13626		-	Y (0.996 | 1-39)	C	1	V5_BLAST_0.9SELF0.4OUT-REDO4-Cluster_164679	V5_UCLUSTfixed_0.90-Cluster_99130	-	-	-	-
pacid=26991969 transcript=Potri.004G054500.1 locus=Potri.004G054500 ID=Potri.004G054500.1.v3.0 annot-version=v3.0	Poptr_seq13642		-	Y (0.983 | 1-21)	C	1	V5_BLAST_0.9SELF0.4OUT-REDO4-Cluster_164690	V5_UCLUSTfixed_0.90-Cluster_98164	-	-	-	-
pacid=26991981 transcript=Potri.004G013300.1 locus=Potri.004G013300 ID=Potri.004G013300.1.v3.0 annot-version=v3.0	Poptr_seq13654		-	Y (0.859 | 1-55)	C	1	V5_BLAST_0.9SELF0.4OUT-REDO4-Cluster_164241	V5_UCLUSTfixed_0.90-Cluster_97717	-	-	-	-
pacid=26991998 transcript=Potri.004G140500.1 locus=Potri.004G140500 ID=Potri.004G140500.1.v3.0 annot-version=v3.0	Poptr_seq13670	P:GO:0006412	P:GO:0006412	Y (1.0 | 1-41)	C	1	V5_BLAST_0.9SELF0.4OUT-REDO4-Cluster_170583	V5_UCLUSTfixed_0.90-Cluster_100127	-	-	-	-
pacid=26992041 transcript=Potri.004G180800.1 locus=Potri.004G180800 ID=Potri.004G180800.1.v3.0 annot-version=v3.0	Poptr_seq13713	C:GO:0080085; P:GO:0045038; C:GO:0009507; P:GO:0009416	P:GO:0009628;P:GO:0006810;P:GO:0044765;C:GO:0009536	Y (0.996 | 1-29)	C	1	V5_BLAST_0.9SELF0.4OUT-REDO4-Cluster_163564	V5_UCLUSTfixed_0.90-Cluster_97009	-	-	-	-
pacid=26992055 transcript=Potri.004G121900.1 locus=Potri.004G121900 ID=Potri.004G121900.1.v3.0 annot-version=v3.0	Poptr_seq13727	P:GO:0006412; C:GO:0005840; C:GO:0005622; F:GO:0003735	F:GO:0005198;C:GO:0005840;P:GO:0006412	Y (0.894 | 1-38)	C	1	V5_BLAST_0.9SELF0.4OUT-REDO4-Cluster_162965	V5_UCLUSTfixed_0.90-Cluster_96391	-	-	-	-
pacid=26992056 transcript=Potri.004G121000.1 locus=Potri.004G121000 ID=Potri.004G121000.1.v3.0 annot-version=v3.0	Poptr_seq13728	P:GO:0051301; P:GO:0032955	P:GO:0016043;P:GO:0007049	Y (0.987 | 1-33)	C	1	V5_BLAST_0.9SELF0.4OUT-REDO4-Cluster_165839	V5_UCLUSTfixed_0.90-Cluster_99180	-	-	-	-
pacid=26992060 transcript=Potri.004G187600.1 locus=Potri.004G187600 ID=Potri.004G187600.1.v3.0 annot-version=v3.0	Poptr_seq13732		-	Y (0.918 | 1-90)	C	1	V5_BLAST_0.9SELF0.4OUT-REDO4-Cluster_164909	V5_UCLUSTfixed_0.90-Cluster_97482	-	-	-	-
pacid=26992127 transcript=Potri.004G199400.1 locus=Potri.004G199400 ID=Potri.004G199400.1.v3.0 annot-version=v3.0	Poptr_seq13799		-	Y (1.0 | 1-41)	C	1	V5_BLAST_0.9SELF0.4OUT-REDO4-Cluster_164010	V5_UCLUSTfixed_0.90-Cluster_97494	-	-	-	-
pacid=26992128 transcript=Potri.004G199400.3 locus=Potri.004G199400 ID=Potri.004G199400.3.v3.0 annot-version=v3.0	Poptr_seq13800		-	Y (1.0 | 1-41)	C	1	V5_BLAST_0.9SELF0.4OUT-REDO4-Cluster_164010	V5_UCLUSTfixed_0.90-Cluster_97494	-	-	-	-
pacid=26992129 transcript=Potri.004G199400.5 locus=Potri.004G199400 ID=Potri.004G199400.5.v3.0 annot-version=v3.0	Poptr_seq13801		-	Y (1.0 | 1-41)	C	1	V5_BLAST_0.9SELF0.4OUT-REDO4-Cluster_164010	V5_UCLUSTfixed_0.90-Cluster_97494	-	-	-	-
pacid=26992130 transcript=Potri.004G199400.2 locus=Potri.004G199400 ID=Potri.004G199400.2.v3.0 annot-version=v3.0	Poptr_seq13802		-	Y (1.0 | 1-41)	C	1	V5_BLAST_0.9SELF0.4OUT-REDO4-Cluster_164010	V5_UCLUSTfixed_0.90-Cluster_97494	-	-	-	-
pacid=26992131 transcript=Potri.004G199400.4 locus=Potri.004G199400 ID=Potri.004G199400.4.v3.0 annot-version=v3.0	Poptr_seq13803		-	Y (1.0 | 1-41)	C	1	V5_BLAST_0.9SELF0.4OUT-REDO4-Cluster_11310	V5_UCLUSTfixed_0.90-Cluster_97494	-	-	-	-
pacid=26992242 transcript=Potri.004G131500.1 locus=Potri.004G131500 ID=Potri.004G131500.1.v3.0 annot-version=v3.0	Poptr_seq13913		-	Y (0.995 | 1-41)	C	1	V5_BLAST_0.9SELF0.4OUT-REDO4-Cluster_170450	V5_UCLUSTfixed_0.90-Cluster_96919	-	-	-	-
pacid=26992243 transcript=Potri.004G131500.2 locus=Potri.004G131500 ID=Potri.004G131500.2.v3.0 annot-version=v3.0	Poptr_seq13914		-	Y (0.995 | 1-41)	C	1	V5_BLAST_0.9SELF0.4OUT-REDO4-Cluster_170450	V5_UCLUSTfixed_0.90-Cluster_96919	-	-	-	-
pacid=26992245 transcript=Potri.004G008600.1 locus=Potri.004G008600 ID=Potri.004G008600.1.v3.0 annot-version=v3.0	Poptr_seq13916		-	Y (0.999 | 1-41)	C	1	V5_BLAST_0.9SELF0.4OUT-REDO4-Cluster_164679	V5_UCLUSTfixed_0.90-Cluster_99130	-	-	-	-
pacid=26992265 transcript=Potri.004G053400.1 locus=Potri.004G053400 ID=Potri.004G053400.1.v3.0 annot-version=v3.0	Poptr_seq13936	F:GO:0016851; P:GO:0015995; P:GO:0015979	F:GO:0003824;P:GO:0015979;P:GO:0009058;P:GO:0044711	Y (0.998 | 1-23)	C	1	V5_BLAST_0.9SELF0.4OUT-REDO4-Cluster_162493	V5_UCLUSTfixed_0.90-Cluster_95908	-	-	-	-
pacid=26992266 transcript=Potri.004G053400.2 locus=Potri.004G053400 ID=Potri.004G053400.2.v3.0 annot-version=v3.0	Poptr_seq13937	F:GO:0016851; P:GO:0015995; P:GO:0015979	F:GO:0003824;P:GO:0015979;P:GO:0009058;P:GO:0044711	Y (1.0 | 1-36)	C	1	V5_BLAST_0.9SELF0.4OUT-REDO4-Cluster_162493	V5_UCLUSTfixed_0.90-Cluster_95908	-	-	-	-
pacid=26992290 transcript=Potri.004G195800.1 locus=Potri.004G195800 ID=Potri.004G195800.1.v3.0 annot-version=v3.0	Poptr_seq13961		-	Y (0.993 | 1-46)	C	1	V5_BLAST_0.9SELF0.4OUT-REDO4-Cluster_163975	V5_UCLUSTfixed_0.90-Cluster_97454	-	-	-	-
pacid=26992292 transcript=Potri.004G097800.4 locus=Potri.004G097800 ID=Potri.004G097800.4.v3.0 annot-version=v3.0	Poptr_seq13963	P:GO:0055085; C:GO:0016021	C:GO:0016020;P:GO:0006810	Y (0.909 | 1-72)	C	1	V5_BLAST_0.9SELF0.4OUT-REDO4-Cluster_167454	V5_UCLUSTfixed_0.90-Cluster_96324	-	-	-	-
pacid=26992293 transcript=Potri.004G097800.1 locus=Potri.004G097800 ID=Potri.004G097800.1.v3.0 annot-version=v3.0	Poptr_seq13964	P:GO:0055085; C:GO:0016021	C:GO:0016020;P:GO:0006810	Y (0.909 | 1-72)	C	1	V5_BLAST_0.9SELF0.4OUT-REDO4-Cluster_167454	V5_UCLUSTfixed_0.90-Cluster_96324	-	-	-	-
pacid=26992294 transcript=Potri.004G097800.3 locus=Potri.004G097800 ID=Potri.004G097800.3.v3.0 annot-version=v3.0	Poptr_seq13965	P:GO:0055085; C:GO:0016021	C:GO:0016020;P:GO:0006810	Y (0.909 | 1-72)	C	1	V5_BLAST_0.9SELF0.4OUT-REDO4-Cluster_167454	V5_UCLUSTfixed_0.90-Cluster_96324	-	-	-	-
pacid=26992295 transcript=Potri.004G097800.2 locus=Potri.004G097800 ID=Potri.004G097800.2.v3.0 annot-version=v3.0	Poptr_seq13966	P:GO:0055085; C:GO:0016021	C:GO:0016020;P:GO:0006810	Y (0.876 | 1-67)	C	1	V5_BLAST_0.9SELF0.4OUT-REDO4-Cluster_167454	V5_UCLUSTfixed_0.90-Cluster_96324	-	-	-	-
pacid=26992330 transcript=Potri.004G030000.1 locus=Potri.004G030000 ID=Potri.004G030000.1.v3.0 annot-version=v3.0	Poptr_seq14001		-	Y (0.999 | 1-22)	C	1	V5_BLAST_0.9SELF0.4OUT-REDO4-Cluster_121918	V5_UCLUSTfixed_0.90-Cluster_70438	-	-	-	-
pacid=26992331 transcript=Potri.004G035300.1 locus=Potri.004G035300 ID=Potri.004G035300.1.v3.0 annot-version=v3.0	Poptr_seq14002	F:GO:0008270; F:GO:0003677	F:GO:0003677	Y (0.86 | 1-53)	C	1	V5_BLAST_0.9SELF0.4OUT-REDO4-Cluster_169823	V5_UCLUSTfixed_0.90-Cluster_95352	-	UniqueCluster_2230	-	X
pacid=26992344 transcript=Potri.004G072900.1 locus=Potri.004G072900 ID=Potri.004G072900.1.v3.0 annot-version=v3.0	Poptr_seq14015		-	Y (0.988 | 1-32)	C	1	V5_BLAST_0.9SELF0.4OUT-REDO4-Cluster_163098	V5_UCLUSTfixed_0.90-Cluster_96525	-	-	-	-
pacid=26992438 transcript=Potri.004G145700.2 locus=Potri.004G145700 ID=Potri.004G145700.2.v3.0 annot-version=v3.0	Poptr_seq14108	P:GO:0055114; F:GO:0046983; F:GO:0016620; P:GO:0008652; C:GO:0005737; F:GO:0003942; F:GO:0051287	F:GO:0000166;F:GO:0005515;F:GO:0003824;C:GO:0005737;P:GO:0009058;P:GO:0044763;P:GO:0044711;P:GO:0009987	Y (0.991 | 1-49)	C	1	V5_BLAST_0.9SELF0.4OUT-REDO4-Cluster_169514	V5_UCLUSTfixed_0.90-Cluster_97030	-	-	-	-
pacid=26992439 transcript=Potri.004G145700.1 locus=Potri.004G145700 ID=Potri.004G145700.1.v3.0 annot-version=v3.0	Poptr_seq14109	P:GO:0055114; F:GO:0046983; F:GO:0016620; P:GO:0008652; C:GO:0005737; F:GO:0003942; F:GO:0051287	F:GO:0000166;F:GO:0005515;F:GO:0003824;C:GO:0005737;P:GO:0009058;P:GO:0044763;P:GO:0044711;P:GO:0009987	Y (0.991 | 1-49)	C	1	V5_BLAST_0.9SELF0.4OUT-REDO4-Cluster_169514	V5_UCLUSTfixed_0.90-Cluster_97030	-	-	-	-
pacid=26992440 transcript=Potri.004G145700.3 locus=Potri.004G145700 ID=Potri.004G145700.3.v3.0 annot-version=v3.0	Poptr_seq14110	P:GO:0055114; F:GO:0046983; F:GO:0016620; P:GO:0008652; C:GO:0005737; F:GO:0003942; F:GO:0051287	F:GO:0000166;F:GO:0005515;F:GO:0003824;C:GO:0005737;P:GO:0009058;P:GO:0044763;P:GO:0044711;P:GO:0009987	Y (0.991 | 1-49)	C	1	V5_BLAST_0.9SELF0.4OUT-REDO4-Cluster_169514	V5_UCLUSTfixed_0.90-Cluster_97030	-	-	-	-
pacid=26992441 transcript=Potri.004G145700.4 locus=Potri.004G145700 ID=Potri.004G145700.4.v3.0 annot-version=v3.0	Poptr_seq14111	P:GO:0055114; F:GO:0046983; F:GO:0016620; P:GO:0008652; C:GO:0005737; F:GO:0003942; F:GO:0051287	F:GO:0000166;F:GO:0005515;F:GO:0003824;C:GO:0005737;P:GO:0009058;P:GO:0044763;P:GO:0044711;P:GO:0009987	Y (0.991 | 1-49)	C	1	V5_BLAST_0.9SELF0.4OUT-REDO4-Cluster_169514	V5_UCLUSTfixed_0.90-Cluster_97030	-	-	-	-
pacid=26992483 transcript=Potri.004G055500.1 locus=Potri.004G055500 ID=Potri.004G055500.1.v3.0 annot-version=v3.0	Poptr_seq14153		-	Y (0.888 | 1-44)	C	1	V5_BLAST_0.9SELF0.4OUT-REDO4-Cluster_162499	V5_UCLUSTfixed_0.90-Cluster_95913	-	-	-	-
pacid=26992491 transcript=Potri.004G234600.1 locus=Potri.004G234600 ID=Potri.004G234600.1.v3.0 annot-version=v3.0	Poptr_seq14161		-	Y (0.973 | 1-33)	C	1	V5_BLAST_0.9SELF0.4OUT-REDO4-Cluster_165608	V5_UCLUSTfixed_0.90-Cluster_96985	-	-	-	-
pacid=26992517 transcript=Potri.004G224400.1 locus=Potri.004G224400 ID=Potri.004G224400.1.v3.0 annot-version=v3.0	Poptr_seq14187		-	Y (0.994 | 1-43)	C	1	V5_BLAST_0.9SELF0.4OUT-REDO4-Cluster_163344	V5_UCLUSTfixed_0.90-Cluster_101871	-	-	-	-
pacid=26992518 transcript=Potri.004G224400.2 locus=Potri.004G224400 ID=Potri.004G224400.2.v3.0 annot-version=v3.0	Poptr_seq14188		-	Y (0.994 | 1-43)	C	1	V5_BLAST_0.9SELF0.4OUT-REDO4-Cluster_163344	V5_UCLUSTfixed_0.90-Cluster_101871	-	-	-	-
pacid=26992519 transcript=Potri.004G224400.3 locus=Potri.004G224400 ID=Potri.004G224400.3.v3.0 annot-version=v3.0	Poptr_seq14189		-	Y (0.994 | 1-43)	C	1	V5_BLAST_0.9SELF0.4OUT-REDO4-Cluster_163344	V5_UCLUSTfixed_0.90-Cluster_101871	-	-	-	-
pacid=26992541 transcript=Potri.004G191700.1 locus=Potri.004G191700 ID=Potri.004G191700.1.v3.0 annot-version=v3.0	Poptr_seq14211		-	Y (0.998 | 1-40)	C	1	V5_BLAST_0.9SELF0.4OUT-REDO4-Cluster_166119	V5_UCLUSTfixed_0.90-Cluster_96869	-	-	-	-
pacid=26992544 transcript=Potri.004G079300.1 locus=Potri.004G079300 ID=Potri.004G079300.1.v3.0 annot-version=v3.0	Poptr_seq14214		-	Y (1.0 | 1-41)	C	1	V5_BLAST_0.9SELF0.4OUT-REDO4-Cluster_163095	V5_UCLUSTfixed_0.90-Cluster_96522	-	-	-	-
pacid=26992545 transcript=Potri.004G079300.2 locus=Potri.004G079300 ID=Potri.004G079300.2.v3.0 annot-version=v3.0	Poptr_seq14215		-	Y (1.0 | 1-41)	C	1	V5_BLAST_0.9SELF0.4OUT-REDO4-Cluster_163095	V5_UCLUSTfixed_0.90-Cluster_96522	-	-	-	-
pacid=26992566 transcript=Potri.004G074700.1 locus=Potri.004G074700 ID=Potri.004G074700.1.v3.0 annot-version=v3.0	Poptr_seq14236		-	Y (0.995 | 1-80)	C	1	V5_BLAST_0.9SELF0.4OUT-REDO4-Cluster_121923	V5_UCLUSTfixed_0.90-Cluster_71397	-	-	-	-
pacid=26992579 transcript=Potri.004G213400.1 locus=Potri.004G213400 ID=Potri.004G213400.1.v3.0 annot-version=v3.0	Poptr_seq14249	F:GO:0005524	F:GO:0000166	Y (1.0 | 1-24)	C	1	V5_BLAST_0.9SELF0.4OUT-REDO4-Cluster_167121	V5_UCLUSTfixed_0.90-Cluster_100305	-	-	-	-
pacid=26992590 transcript=Potri.004G009300.1 locus=Potri.004G009300 ID=Potri.004G009300.1.v3.0 annot-version=v3.0	Poptr_seq14260		-	Y (0.999 | 1-41)	C	1	V5_BLAST_0.9SELF0.4OUT-REDO4-Cluster_164679	V5_UCLUSTfixed_0.90-Cluster_99130	-	-	-	-
pacid=26992598 transcript=Potri.004G120900.1 locus=Potri.004G120900 ID=Potri.004G120900.1.v3.0 annot-version=v3.0	Poptr_seq14268		-	Y (0.999 | 1-41)	C	1	V5_BLAST_0.9SELF0.4OUT-REDO4-Cluster_97665	V5_UCLUSTfixed_0.90-Cluster_96395	-	-	-	-
pacid=26992599 transcript=Potri.004G217200.1 locus=Potri.004G217200 ID=Potri.004G217200.1.v3.0 annot-version=v3.0	Poptr_seq14269	P:GO:0055114; F:GO:0051537; F:GO:0016491; F:GO:0010277	F:GO:0003824;P:GO:0008152;F:GO:0005488;P:GO:0044710	Y (1.0 | 1-61)	C	1	V5_BLAST_0.9SELF0.4OUT-REDO4-Cluster_163995	V5_UCLUSTfixed_0.90-Cluster_97478	-	-	-	-
pacid=26992608 transcript=Potri.004G059400.1 locus=Potri.004G059400 ID=Potri.004G059400.1.v3.0 annot-version=v3.0	Poptr_seq14278		-	Y (0.989 | 1-29)	C	1	V5_BLAST_0.9SELF0.4OUT-REDO4-Cluster_164692	V5_UCLUSTfixed_0.90-Cluster_98167	-	-	-	-
pacid=26992621 transcript=Potri.004G061200.1 locus=Potri.004G061200 ID=Potri.004G061200.1.v3.0 annot-version=v3.0	Poptr_seq14291	F:GO:0050662; F:GO:0003824	F:GO:0003824;F:GO:0005488	Y (0.996 | 1-51)	C	1	V5_BLAST_0.9SELF0.4OUT-REDO4-Cluster_167449	V5_UCLUSTfixed_0.90-Cluster_95918	-	-	-	-
pacid=26992622 transcript=Potri.004G061200.6 locus=Potri.004G061200 ID=Potri.004G061200.6.v3.0 annot-version=v3.0	Poptr_seq14292	F:GO:0050662; F:GO:0003824	F:GO:0003824;F:GO:0005488	Y (0.996 | 1-51)	C	1	V5_BLAST_0.9SELF0.4OUT-REDO4-Cluster_167449	V5_UCLUSTfixed_0.90-Cluster_95918	-	-	-	-
pacid=26992623 transcript=Potri.004G061200.5 locus=Potri.004G061200 ID=Potri.004G061200.5.v3.0 annot-version=v3.0	Poptr_seq14293	F:GO:0050662; F:GO:0003824	F:GO:0003824;F:GO:0005488	Y (0.996 | 1-51)	C	1	V5_BLAST_0.9SELF0.4OUT-REDO4-Cluster_167449	V5_UCLUSTfixed_0.90-Cluster_95918	-	-	-	-
pacid=26992624 transcript=Potri.004G061200.4 locus=Potri.004G061200 ID=Potri.004G061200.4.v3.0 annot-version=v3.0	Poptr_seq14294	F:GO:0050662; F:GO:0003824	F:GO:0003824;F:GO:0005488	Y (0.996 | 1-51)	C	1	V5_BLAST_0.9SELF0.4OUT-REDO4-Cluster_167449	V5_UCLUSTfixed_0.90-Cluster_95918	-	-	-	-
pacid=26992625 transcript=Potri.004G061200.3 locus=Potri.004G061200 ID=Potri.004G061200.3.v3.0 annot-version=v3.0	Poptr_seq14295	F:GO:0050662; F:GO:0003824	F:GO:0003824;F:GO:0005488	Y (0.996 | 1-51)	C	1	V5_BLAST_0.9SELF0.4OUT-REDO4-Cluster_167449	V5_UCLUSTfixed_0.90-Cluster_95918	-	-	-	-
pacid=26992626 transcript=Potri.004G061200.9 locus=Potri.004G061200 ID=Potri.004G061200.9.v3.0 annot-version=v3.0	Poptr_seq14296	F:GO:0050662; F:GO:0003824	F:GO:0003824;F:GO:0005488	Y (0.996 | 1-51)	C	1	V5_BLAST_0.9SELF0.4OUT-REDO4-Cluster_167449	V5_UCLUSTfixed_0.90-Cluster_95918	-	-	-	-
pacid=26992627 transcript=Potri.004G061200.10 locus=Potri.004G061200 ID=Potri.004G061200.10.v3.0 annot-version=v3.0	Poptr_seq14297	F:GO:0050662; F:GO:0003824	F:GO:0003824;F:GO:0005488	Y (0.996 | 1-51)	C	1	V5_BLAST_0.9SELF0.4OUT-REDO4-Cluster_167449	V5_UCLUSTfixed_0.90-Cluster_95918	-	-	-	-
pacid=26992628 transcript=Potri.004G061200.11 locus=Potri.004G061200 ID=Potri.004G061200.11.v3.0 annot-version=v3.0	Poptr_seq14298	F:GO:0050662; F:GO:0003824	F:GO:0003824;F:GO:0005488	Y (0.996 | 1-51)	C	1	V5_BLAST_0.9SELF0.4OUT-REDO4-Cluster_167449	V5_UCLUSTfixed_0.90-Cluster_95918	-	-	-	-
pacid=26992632 transcript=Potri.004G089300.2 locus=Potri.004G089300 ID=Potri.004G089300.2.v3.0 annot-version=v3.0	Poptr_seq14302		-	Y (0.999 | 1-51)	C	1	V5_BLAST_0.9SELF0.4OUT-REDO4-Cluster_168804	V5_UCLUSTfixed_0.90-Cluster_101683	-	-	-	-
pacid=26992633 transcript=Potri.004G089300.1 locus=Potri.004G089300 ID=Potri.004G089300.1.v3.0 annot-version=v3.0	Poptr_seq14303		-	Y (0.999 | 1-51)	C	1	V5_BLAST_0.9SELF0.4OUT-REDO4-Cluster_168804	V5_UCLUSTfixed_0.90-Cluster_101683	-	-	-	-
pacid=26992667 transcript=Potri.004G102900.1 locus=Potri.004G102900 ID=Potri.004G102900.1.v3.0 annot-version=v3.0	Poptr_seq14337		-	Y (0.853 | 1-42)	C	1	V5_BLAST_0.9SELF0.4OUT-REDO4-Cluster_164873	V5_UCLUSTfixed_0.90-Cluster_77758	-	UniqueCluster_1988	-	X
pacid=26992676 transcript=Potri.004G031500.1 locus=Potri.004G031500 ID=Potri.004G031500.1.v3.0 annot-version=v3.0	Poptr_seq14346	C:GO:0019898; P:GO:0015979; C:GO:0009654; C:GO:0009523; F:GO:0005509	C:GO:0016020;P:GO:0015979;F:GO:0005488;C:GO:0009579	Y (0.989 | 1-47)	C	1	V5_BLAST_0.9SELF0.4OUT-REDO4-Cluster_170768	V5_UCLUSTfixed_0.90-Cluster_98002	-	-	-	-
pacid=26992677 transcript=Potri.004G031500.2 locus=Potri.004G031500 ID=Potri.004G031500.2.v3.0 annot-version=v3.0	Poptr_seq14347	C:GO:0019898; P:GO:0015979; C:GO:0009654; C:GO:0009523; F:GO:0005509	C:GO:0016020;P:GO:0015979;F:GO:0005488;C:GO:0009579	Y (0.989 | 1-47)	C	1	V5_BLAST_0.9SELF0.4OUT-REDO4-Cluster_170768	V5_UCLUSTfixed_0.90-Cluster_98002	-	-	-	-
pacid=26992678 transcript=Potri.004G031500.3 locus=Potri.004G031500 ID=Potri.004G031500.3.v3.0 annot-version=v3.0	Poptr_seq14348	C:GO:0019898; P:GO:0015979; C:GO:0009654; C:GO:0009523; F:GO:0005509	C:GO:0016020;P:GO:0015979;F:GO:0005488;C:GO:0009579	Y (0.989 | 1-47)	C	1	V5_BLAST_0.9SELF0.4OUT-REDO4-Cluster_121924	V5_UCLUSTfixed_0.90-Cluster_98002	-	-	-	-
pacid=26992690 transcript=Potri.004G123600.1 locus=Potri.004G123600 ID=Potri.004G123600.1.v3.0 annot-version=v3.0	Poptr_seq14360	F:GO:0008184; P:GO:0005975	P:GO:0005975;F:GO:0016740	Y (0.999 | 1-41)	C	1	V5_BLAST_0.9SELF0.4OUT-REDO4-Cluster_164684	V5_UCLUSTfixed_0.90-Cluster_100478	-	-	-	-
pacid=26992691 transcript=Potri.004G123600.3 locus=Potri.004G123600 ID=Potri.004G123600.3.v3.0 annot-version=v3.0	Poptr_seq14361	F:GO:0008184; P:GO:0005975	P:GO:0005975;F:GO:0016740	Y (0.999 | 1-41)	C	1	V5_BLAST_0.9SELF0.4OUT-REDO4-Cluster_164684	V5_UCLUSTfixed_0.90-Cluster_100478	-	-	-	-
pacid=26992692 transcript=Potri.004G123600.4 locus=Potri.004G123600 ID=Potri.004G123600.4.v3.0 annot-version=v3.0	Poptr_seq14362	F:GO:0008184; P:GO:0005975	P:GO:0005975;F:GO:0016740	Y (0.999 | 1-41)	C	1	V5_BLAST_0.9SELF0.4OUT-REDO4-Cluster_164684	V5_UCLUSTfixed_0.90-Cluster_100478	-	-	-	-
pacid=26992693 transcript=Potri.004G123600.2 locus=Potri.004G123600 ID=Potri.004G123600.2.v3.0 annot-version=v3.0	Poptr_seq14363	F:GO:0008184; P:GO:0005975	P:GO:0005975;F:GO:0016740	Y (0.999 | 1-41)	C	1	V5_BLAST_0.9SELF0.4OUT-REDO4-Cluster_164684	V5_UCLUSTfixed_0.90-Cluster_100478	-	-	-	-
pacid=26992694 transcript=Potri.004G123600.5 locus=Potri.004G123600 ID=Potri.004G123600.5.v3.0 annot-version=v3.0	Poptr_seq14364	F:GO:0008184; P:GO:0005975	P:GO:0005975;F:GO:0016740	Y (0.999 | 1-41)	C	1	V5_BLAST_0.9SELF0.4OUT-REDO4-Cluster_164684	V5_UCLUSTfixed_0.90-Cluster_100478	-	-	-	-
pacid=26992698 transcript=Potri.004G008500.1 locus=Potri.004G008500 ID=Potri.004G008500.1.v3.0 annot-version=v3.0	Poptr_seq14368		-	Y (0.996 | 1-39)	C	1	V5_BLAST_0.9SELF0.4OUT-REDO4-Cluster_164679	V5_UCLUSTfixed_0.90-Cluster_99130	-	-	-	-
pacid=26992731 transcript=Potri.004G229500.1 locus=Potri.004G229500 ID=Potri.004G229500.1.v3.0 annot-version=v3.0	Poptr_seq14401		-	Y (0.999 | 1-91)	C	1	V5_BLAST_0.9SELF0.4OUT-REDO4-Cluster_168034	V5_UCLUSTfixed_0.90-Cluster_96148	-	-	-	-
pacid=26992732 transcript=Potri.004G229500.2 locus=Potri.004G229500 ID=Potri.004G229500.2.v3.0 annot-version=v3.0	Poptr_seq14402		-	Y (0.999 | 1-91)	C	1	V5_BLAST_0.9SELF0.4OUT-REDO4-Cluster_168034	V5_UCLUSTfixed_0.90-Cluster_96148	-	-	-	-
pacid=26992733 transcript=Potri.004G229500.3 locus=Potri.004G229500 ID=Potri.004G229500.3.v3.0 annot-version=v3.0	Poptr_seq14403		-	Y (0.999 | 1-91)	C	1	V5_BLAST_0.9SELF0.4OUT-REDO4-Cluster_168034	V5_UCLUSTfixed_0.90-Cluster_96148	-	-	-	-
pacid=26992734 transcript=Potri.004G229500.4 locus=Potri.004G229500 ID=Potri.004G229500.4.v3.0 annot-version=v3.0	Poptr_seq14404		-	Y (0.999 | 1-91)	C	1	V5_BLAST_0.9SELF0.4OUT-REDO4-Cluster_168034	V5_UCLUSTfixed_0.90-Cluster_96148	-	-	-	-
pacid=26992735 transcript=Potri.004G229500.5 locus=Potri.004G229500 ID=Potri.004G229500.5.v3.0 annot-version=v3.0	Poptr_seq14405		-	Y (0.999 | 1-91)	C	1	V5_BLAST_0.9SELF0.4OUT-REDO4-Cluster_168034	V5_UCLUSTfixed_0.90-Cluster_96148	-	-	-	-
pacid=26992736 transcript=Potri.004G229500.6 locus=Potri.004G229500 ID=Potri.004G229500.6.v3.0 annot-version=v3.0	Poptr_seq14406		-	Y (0.999 | 1-91)	C	1	V5_BLAST_0.9SELF0.4OUT-REDO4-Cluster_168034	V5_UCLUSTfixed_0.90-Cluster_96148	-	-	-	-
pacid=26992741 transcript=Potri.004G045600.1 locus=Potri.004G045600 ID=Potri.004G045600.1.v3.0 annot-version=v3.0	Poptr_seq14411	F:GO:0005515	F:GO:0005515	Y (0.896 | 1-49)	C	1	V5_BLAST_0.9SELF0.4OUT-REDO4-Cluster_166078	V5_UCLUSTfixed_0.90-Cluster_72324	-	-	UniqueCluster_1283	X
pacid=26992767 transcript=Potri.004G224300.1 locus=Potri.004G224300 ID=Potri.004G224300.1.v3.0 annot-version=v3.0	Poptr_seq14437	P:GO:0006412; F:GO:0003735	F:GO:0005198;P:GO:0006412	Y (0.981 | 1-34)	C	1	V5_BLAST_0.9SELF0.4OUT-REDO4-Cluster_167096	V5_UCLUSTfixed_0.90-Cluster_100283	-	-	-	-
pacid=26992779 transcript=Potri.004G088800.1 locus=Potri.004G088800 ID=Potri.004G088800.1.v3.0 annot-version=v3.0	Poptr_seq14449		-	Y (0.911 | 1-39)	C	1	V5_BLAST_0.9SELF0.4OUT-REDO4-Cluster_156309	V5_UCLUSTfixed_0.90-Cluster_91250	-	-	UniqueCluster_3095	X
pacid=26992780 transcript=Potri.004G088800.2 locus=Potri.004G088800 ID=Potri.004G088800.2.v3.0 annot-version=v3.0	Poptr_seq14450		-	Y (0.911 | 1-39)	C	1	V5_BLAST_0.9SELF0.4OUT-REDO4-Cluster_156309	V5_UCLUSTfixed_0.90-Cluster_91250	-	-	UniqueCluster_3095	X
pacid=26992788 transcript=Potri.004G177300.1 locus=Potri.004G177300 ID=Potri.004G177300.1.v3.0 annot-version=v3.0	Poptr_seq14458		-	Y (1.0 | 1-22)	C	1	V5_BLAST_0.9SELF0.4OUT-REDO4-Cluster_163557	V5_UCLUSTfixed_0.90-Cluster_97004	-	-	-	-
pacid=26992789 transcript=Potri.004G177300.2 locus=Potri.004G177300 ID=Potri.004G177300.2.v3.0 annot-version=v3.0	Poptr_seq14459		-	Y (1.0 | 1-22)	C	1	V5_BLAST_0.9SELF0.4OUT-REDO4-Cluster_163557	V5_UCLUSTfixed_0.90-Cluster_97004	-	-	-	-
pacid=26992819 transcript=Potri.004G087100.1 locus=Potri.004G087100 ID=Potri.004G087100.1.v3.0 annot-version=v3.0	Poptr_seq14489		-	Y (0.991 | 1-50)	C	1	V5_BLAST_0.9SELF0.4OUT-REDO4-Cluster_170087	V5_UCLUSTfixed_0.90-Cluster_96771	-	-	-	-
pacid=26992820 transcript=Potri.004G087100.2 locus=Potri.004G087100 ID=Potri.004G087100.2.v3.0 annot-version=v3.0	Poptr_seq14490		-	Y (0.991 | 1-50)	C	1	V5_BLAST_0.9SELF0.4OUT-REDO4-Cluster_170087	V5_UCLUSTfixed_0.90-Cluster_96771	-	-	-	-
pacid=26992821 transcript=Potri.004G087100.3 locus=Potri.004G087100 ID=Potri.004G087100.3.v3.0 annot-version=v3.0	Poptr_seq14491		-	Y (0.991 | 1-50)	C	1	V5_BLAST_0.9SELF0.4OUT-REDO4-Cluster_170087	V5_UCLUSTfixed_0.90-Cluster_96771	-	-	-	-
pacid=26992822 transcript=Potri.004G087100.4 locus=Potri.004G087100 ID=Potri.004G087100.4.v3.0 annot-version=v3.0	Poptr_seq14492		-	Y (0.991 | 1-50)	C	1	V5_BLAST_0.9SELF0.4OUT-REDO4-Cluster_170087	V5_UCLUSTfixed_0.90-Cluster_96771	-	-	-	-
pacid=26992882 transcript=Potri.004G022900.1 locus=Potri.004G022900 ID=Potri.004G022900.1.v3.0 annot-version=v3.0	Poptr_seq14551	F:GO:0016772; F:GO:0005524	F:GO:0000166;F:GO:0016740	Y (0.999 | 1-21)	C	1	V5_BLAST_0.9SELF0.4OUT-REDO4-Cluster_162481	V5_UCLUSTfixed_0.90-Cluster_95891	-	-	-	-
pacid=26992915 transcript=Potri.004G162400.1 locus=Potri.004G162400 ID=Potri.004G162400.1.v3.0 annot-version=v3.0	Poptr_seq14584	P:GO:0006096; F:GO:0004332	P:GO:0005975;P:GO:0006091;P:GO:0009056;F:GO:0003824;P:GO:0006139;P:GO:0044712;P:GO:0044723	Y (0.955 | 1-41)	C	1	V5_BLAST_0.9SELF0.4OUT-REDO4-Cluster_163736	V5_UCLUSTfixed_0.90-Cluster_103397	-	-	-	-
pacid=26992916 transcript=Potri.004G162400.10 locus=Potri.004G162400 ID=Potri.004G162400.10.v3.0 annot-version=v3.0	Poptr_seq14585	P:GO:0006096; F:GO:0004332	P:GO:0005975;P:GO:0006091;P:GO:0009056;F:GO:0003824;P:GO:0006139;P:GO:0044712;P:GO:0044723	Y (0.955 | 1-41)	C	1	V5_BLAST_0.9SELF0.4OUT-REDO4-Cluster_163736	V5_UCLUSTfixed_0.90-Cluster_103397	-	-	-	-
pacid=26992917 transcript=Potri.004G162400.2 locus=Potri.004G162400 ID=Potri.004G162400.2.v3.0 annot-version=v3.0	Poptr_seq14586	P:GO:0006096; F:GO:0004332	P:GO:0005975;P:GO:0006091;P:GO:0009056;F:GO:0003824;P:GO:0006139;P:GO:0044712;P:GO:0044723	Y (0.955 | 1-41)	C	1	V5_BLAST_0.9SELF0.4OUT-REDO4-Cluster_163736	V5_UCLUSTfixed_0.90-Cluster_103397	-	-	-	-
pacid=26992919 transcript=Potri.004G162400.4 locus=Potri.004G162400 ID=Potri.004G162400.4.v3.0 annot-version=v3.0	Poptr_seq14588	P:GO:0006096; F:GO:0004332	P:GO:0005975;P:GO:0006091;P:GO:0009056;F:GO:0003824;P:GO:0006139;P:GO:0044712;P:GO:0044723	Y (0.955 | 1-41)	C	1	V5_BLAST_0.9SELF0.4OUT-REDO4-Cluster_163736	V5_UCLUSTfixed_0.90-Cluster_103397	-	-	-	-
pacid=26992922 transcript=Potri.004G162400.7 locus=Potri.004G162400 ID=Potri.004G162400.7.v3.0 annot-version=v3.0	Poptr_seq14591	P:GO:0006096; F:GO:0004332	P:GO:0005975;P:GO:0006091;P:GO:0009056;F:GO:0003824;P:GO:0006139;P:GO:0044712;P:GO:0044723	Y (0.955 | 1-41)	C	1	V5_BLAST_0.9SELF0.4OUT-REDO4-Cluster_163736	V5_UCLUSTfixed_0.90-Cluster_103397	-	-	-	-
pacid=26992923 transcript=Potri.004G162400.8 locus=Potri.004G162400 ID=Potri.004G162400.8.v3.0 annot-version=v3.0	Poptr_seq14592	P:GO:0006096; F:GO:0004332	P:GO:0005975;P:GO:0006091;P:GO:0009056;F:GO:0003824;P:GO:0006139;P:GO:0044712;P:GO:0044723	Y (0.955 | 1-41)	C	1	V5_BLAST_0.9SELF0.4OUT-REDO4-Cluster_163736	V5_UCLUSTfixed_0.90-Cluster_103397	-	-	-	-
pacid=26992924 transcript=Potri.004G162400.9 locus=Potri.004G162400 ID=Potri.004G162400.9.v3.0 annot-version=v3.0	Poptr_seq14593	P:GO:0006096; F:GO:0004332	P:GO:0005975;P:GO:0006091;P:GO:0009056;F:GO:0003824;P:GO:0006139;P:GO:0044712;P:GO:0044723	Y (0.955 | 1-41)	C	1	V5_BLAST_0.9SELF0.4OUT-REDO4-Cluster_163736	V5_UCLUSTfixed_0.90-Cluster_103397	-	-	-	-
pacid=26992928 transcript=Potri.004G154800.1 locus=Potri.004G154800 ID=Potri.004G154800.1.v3.0 annot-version=v3.0	Poptr_seq14597		-	Y (0.958 | 1-22)	C	1	V5_BLAST_0.9SELF0.4OUT-REDO4-Cluster_164498	V5_UCLUSTfixed_0.90-Cluster_97044	-	-	-	-
pacid=26993044 transcript=Potri.004G102100.8 locus=Potri.004G102100 ID=Potri.004G102100.8.v3.0 annot-version=v3.0	Poptr_seq14713		-	Y (0.996 | 1-61)	C	1	V5_BLAST_0.9SELF0.4OUT-REDO4-Cluster_164943	V5_UCLUSTfixed_0.90-Cluster_96330	-	-	-	-
pacid=26993045 transcript=Potri.004G102100.5 locus=Potri.004G102100 ID=Potri.004G102100.5.v3.0 annot-version=v3.0	Poptr_seq14714		-	Y (0.996 | 1-61)	C	1	V5_BLAST_0.9SELF0.4OUT-REDO4-Cluster_164943	V5_UCLUSTfixed_0.90-Cluster_96330	-	-	-	-
pacid=26993047 transcript=Potri.004G102100.6 locus=Potri.004G102100 ID=Potri.004G102100.6.v3.0 annot-version=v3.0	Poptr_seq14716		-	Y (0.996 | 1-61)	C	1	V5_BLAST_0.9SELF0.4OUT-REDO4-Cluster_164943	V5_UCLUSTfixed_0.90-Cluster_96330	-	-	-	-
pacid=26993103 transcript=Potri.004G185700.1 locus=Potri.004G185700 ID=Potri.004G185700.1.v3.0 annot-version=v3.0	Poptr_seq14771	F:GO:0003677; F:GO:0000166; F:GO:0008270; P:GO:0006260; C:GO:0005634; F:GO:0003887	F:GO:0000166;F:GO:0003677;C:GO:0005634;P:GO:0009058;P:GO:0006259;F:GO:0016740	Y (0.996 | 1-41)	C	1	V5_BLAST_0.9SELF0.4OUT-REDO4-Cluster_170294	V5_UCLUSTfixed_0.90-Cluster_94185	-	UniqueCluster_1598	-	X
pacid=26993151 transcript=Potri.T150100.1 locus=Potri.T150100 ID=Potri.T150100.1.v3.0 annot-version=v3.0	Poptr_seq14819		-	Y (1.0 | 1-23)	C	1	V5_BLAST_0.9SELF0.4OUT-REDO4-Cluster_165959	V5_UCLUSTfixed_0.90-Cluster_70716	-	-	-	-
pacid=26993153 transcript=Potri.T150300.1 locus=Potri.T150300 ID=Potri.T150300.1.v3.0 annot-version=v3.0	Poptr_seq14821		-	Y (0.884 | 1-24)	C	1	V5_BLAST_0.9SELF0.4OUT-REDO4-Cluster_165959	V5_UCLUSTfixed_0.90-Cluster_99283	-	-	-	-
pacid=26993183 transcript=Potri.T044000.3 locus=Potri.T044000 ID=Potri.T044000.3.v3.0 annot-version=v3.0	Poptr_seq14851	F:GO:0016887; F:GO:0005524	F:GO:0000166;F:GO:0016787	Y (1.0 | 1-21)	C	1	V5_BLAST_0.9SELF0.4OUT-REDO4-Cluster_168093	V5_UCLUSTfixed_0.90-Cluster_101101	-	-	-	-
pacid=26993184 transcript=Potri.T044000.1 locus=Potri.T044000 ID=Potri.T044000.1.v3.0 annot-version=v3.0	Poptr_seq14852	F:GO:0016887; F:GO:0005524	F:GO:0000166;F:GO:0016787	Y (1.0 | 1-21)	C	1	V5_BLAST_0.9SELF0.4OUT-REDO4-Cluster_168093	V5_UCLUSTfixed_0.90-Cluster_101101	-	-	-	-
pacid=26993185 transcript=Potri.T044000.4 locus=Potri.T044000 ID=Potri.T044000.4.v3.0 annot-version=v3.0	Poptr_seq14853	F:GO:0016887; F:GO:0005524	F:GO:0000166;F:GO:0016787	Y (1.0 | 1-21)	C	1	V5_BLAST_0.9SELF0.4OUT-REDO4-Cluster_168093	V5_UCLUSTfixed_0.90-Cluster_101101	-	-	-	-
pacid=26993186 transcript=Potri.T044000.5 locus=Potri.T044000 ID=Potri.T044000.5.v3.0 annot-version=v3.0	Poptr_seq14854	F:GO:0016887; F:GO:0005524	F:GO:0000166;F:GO:0016787	Y (1.0 | 1-21)	C	1	V5_BLAST_0.9SELF0.4OUT-REDO4-Cluster_168093	V5_UCLUSTfixed_0.90-Cluster_101101	-	-	-	-
pacid=26993261 transcript=Potri.T132600.1 locus=Potri.T132600 ID=Potri.T132600.1.v3.0 annot-version=v3.0	Poptr_seq14929		-	Y (0.998 | 1-25)	C	1	V5_BLAST_0.9SELF0.4OUT-REDO4-Cluster_164405	V5_UCLUSTfixed_0.90-Cluster_97888	-	-	-	-
pacid=26993281 transcript=Potri.T124000.1 locus=Potri.T124000 ID=Potri.T124000.1.v3.0 annot-version=v3.0	Poptr_seq14949	F:GO:0005515	F:GO:0005515	Y (0.838 | 1-33)	C	1	V5_BLAST_0.9SELF0.4OUT-REDO4-Cluster_121935	V5_UCLUSTfixed_0.90-Cluster_96617	-	-	-	-
pacid=26993294 transcript=Potri.T139700.1 locus=Potri.T139700 ID=Potri.T139700.1.v3.0 annot-version=v3.0	Poptr_seq14962		-	Y (0.982 | 1-32)	C	1	V5_BLAST_0.9SELF0.4OUT-REDO4-Cluster_164498	V5_UCLUSTfixed_0.90-Cluster_99100	-	-	-	-
pacid=26993302 transcript=Potri.T111000.1 locus=Potri.T111000 ID=Potri.T111000.1.v3.0 annot-version=v3.0	Poptr_seq14970		-	Y (0.969 | 1-33)	C	1	V5_BLAST_0.9SELF0.4OUT-REDO4-Cluster_164303	V5_UCLUSTfixed_0.90-Cluster_97785	-	-	-	-
pacid=26993306 transcript=Potri.T153600.1 locus=Potri.T153600 ID=Potri.T153600.1.v3.0 annot-version=v3.0	Poptr_seq14974	F:GO:0009378; P:GO:0006310; P:GO:0006281	P:GO:0006259;P:GO:0006950;F:GO:0016787	Y (0.99 | 1-67)	C	1	V5_BLAST_0.9SELF0.4OUT-REDO4-Cluster_163756	V5_UCLUSTfixed_0.90-Cluster_97216	-	-	-	-
pacid=26993368 transcript=Potri.013G046200.1 locus=Potri.013G046200 ID=Potri.013G046200.1.v3.0 annot-version=v3.0	Poptr_seq15036		-	Y (0.993 | 1-40)	C	1	V5_BLAST_0.9SELF0.4OUT-REDO4-Cluster_168006	V5_UCLUSTfixed_0.90-Cluster_101026	-	-	-	-
pacid=26993380 transcript=Potri.013G083300.1 locus=Potri.013G083300 ID=Potri.013G083300.1.v3.0 annot-version=v3.0	Poptr_seq15048	P:GO:0055085; C:GO:0016020; P:GO:0006810; F:GO:0005215; P:GO:0006863; F:GO:0005345	C:GO:0016020;P:GO:0006810;P:GO:0044765;F:GO:0005215	Y (0.83 | 1-34)	C	1	V5_BLAST_0.9SELF0.4OUT-REDO4-Cluster_166631	V5_UCLUSTfixed_0.90-Cluster_99913	-	-	-	-
pacid=26993388 transcript=Potri.013G114300.1 locus=Potri.013G114300 ID=Potri.013G114300.1.v3.0 annot-version=v3.0	Poptr_seq15056	F:GO:0016746; P:GO:0008152	P:GO:0008152;F:GO:0016740	Y (1.0 | 1-42)	C	1	V5_BLAST_0.9SELF0.4OUT-REDO4-Cluster_163328	V5_UCLUSTfixed_0.90-Cluster_96762	-	-	-	-
pacid=26993389 transcript=Potri.013G114300.2 locus=Potri.013G114300 ID=Potri.013G114300.2.v3.0 annot-version=v3.0	Poptr_seq15057	F:GO:0016746; P:GO:0008152	P:GO:0008152;F:GO:0016740	Y (1.0 | 1-42)	C	1	V5_BLAST_0.9SELF0.4OUT-REDO4-Cluster_163328	V5_UCLUSTfixed_0.90-Cluster_96762	-	-	-	-
pacid=26993399 transcript=Potri.013G099600.1 locus=Potri.013G099600 ID=Potri.013G099600.1.v3.0 annot-version=v3.0	Poptr_seq15067	C:GO:0016021	C:GO:0016020	Y (0.996 | 1-91)	C	1	V5_BLAST_0.9SELF0.4OUT-REDO4-Cluster_163368	V5_UCLUSTfixed_0.90-Cluster_96790	-	-	-	-
pacid=26993400 transcript=Potri.013G099600.5 locus=Potri.013G099600 ID=Potri.013G099600.5.v3.0 annot-version=v3.0	Poptr_seq15068	C:GO:0016021	C:GO:0016020	Y (0.996 | 1-91)	C	1	V5_BLAST_0.9SELF0.4OUT-REDO4-Cluster_163368	V5_UCLUSTfixed_0.90-Cluster_96790	-	-	-	-
pacid=26993401 transcript=Potri.013G099600.2 locus=Potri.013G099600 ID=Potri.013G099600.2.v3.0 annot-version=v3.0	Poptr_seq15069	C:GO:0016021	C:GO:0016020	Y (0.996 | 1-91)	C	1	V5_BLAST_0.9SELF0.4OUT-REDO4-Cluster_163368	V5_UCLUSTfixed_0.90-Cluster_96790	-	-	-	-
pacid=26993402 transcript=Potri.013G099600.3 locus=Potri.013G099600 ID=Potri.013G099600.3.v3.0 annot-version=v3.0	Poptr_seq15070	C:GO:0016021	C:GO:0016020	Y (0.996 | 1-91)	C	1	V5_BLAST_0.9SELF0.4OUT-REDO4-Cluster_163368	V5_UCLUSTfixed_0.90-Cluster_96790	-	-	-	-
pacid=26993403 transcript=Potri.013G099600.4 locus=Potri.013G099600 ID=Potri.013G099600.4.v3.0 annot-version=v3.0	Poptr_seq15071	C:GO:0016021	C:GO:0016020	Y (0.996 | 1-91)	C	1	V5_BLAST_0.9SELF0.4OUT-REDO4-Cluster_163368	V5_UCLUSTfixed_0.90-Cluster_96790	-	-	-	-
pacid=26993439 transcript=Potri.013G021400.1 locus=Potri.013G021400 ID=Potri.013G021400.1.v3.0 annot-version=v3.0	Poptr_seq15107	F:GO:0016787	F:GO:0016787	Y (1.0 | 1-51)	C	1	V5_BLAST_0.9SELF0.4OUT-REDO4-Cluster_166124	V5_UCLUSTfixed_0.90-Cluster_99149	-	-	-	-
pacid=26993440 transcript=Potri.013G021400.3 locus=Potri.013G021400 ID=Potri.013G021400.3.v3.0 annot-version=v3.0	Poptr_seq15108	F:GO:0016787	F:GO:0016787	Y (1.0 | 1-51)	C	1	V5_BLAST_0.9SELF0.4OUT-REDO4-Cluster_166124	V5_UCLUSTfixed_0.90-Cluster_99149	-	-	-	-
pacid=26993446 transcript=Potri.013G017200.1 locus=Potri.013G017200 ID=Potri.013G017200.1.v3.0 annot-version=v3.0	Poptr_seq15114		-	Y (0.999 | 1-61)	C	1	V5_BLAST_0.9SELF0.4OUT-REDO4-Cluster_170799	V5_UCLUSTfixed_0.90-Cluster_101698	-	-	-	-
pacid=26993447 transcript=Potri.013G017200.3 locus=Potri.013G017200 ID=Potri.013G017200.3.v3.0 annot-version=v3.0	Poptr_seq15115		-	Y (0.999 | 1-61)	C	1	V5_BLAST_0.9SELF0.4OUT-REDO4-Cluster_170799	V5_UCLUSTfixed_0.90-Cluster_101698	-	-	-	-
pacid=26993448 transcript=Potri.013G017200.2 locus=Potri.013G017200 ID=Potri.013G017200.2.v3.0 annot-version=v3.0	Poptr_seq15116		-	Y (0.999 | 1-61)	C	1	V5_BLAST_0.9SELF0.4OUT-REDO4-Cluster_170799	V5_UCLUSTfixed_0.90-Cluster_101698	-	-	-	-
pacid=26993449 transcript=Potri.013G132100.1 locus=Potri.013G132100 ID=Potri.013G132100.1.v3.0 annot-version=v3.0	Poptr_seq15117		-	Y (0.985 | 1-21)	C	1	V5_BLAST_0.9SELF0.4OUT-REDO4-Cluster_162664	V5_UCLUSTfixed_0.90-Cluster_96087	-	-	-	-
pacid=26993451 transcript=Potri.013G078600.1 locus=Potri.013G078600 ID=Potri.013G078600.1.v3.0 annot-version=v3.0	Poptr_seq15119		-	Y (0.999 | 1-81)	C	1	V5_BLAST_0.9SELF0.4OUT-REDO4-Cluster_163048	V5_UCLUSTfixed_0.90-Cluster_96478	-	-	-	-
pacid=26993521 transcript=Potri.013G148400.2 locus=Potri.013G148400 ID=Potri.013G148400.2.v3.0 annot-version=v3.0	Poptr_seq15189	P:GO:0015979; P:GO:0010207	P:GO:0006091;P:GO:0016043;P:GO:0015979	Y (1.0 | 1-41)	C	1	V5_BLAST_0.9SELF0.4OUT-REDO4-Cluster_162683	V5_UCLUSTfixed_0.90-Cluster_96105	-	-	-	-
pacid=26993522 transcript=Potri.013G148400.1 locus=Potri.013G148400 ID=Potri.013G148400.1.v3.0 annot-version=v3.0	Poptr_seq15190	P:GO:0015979; P:GO:0010207	P:GO:0006091;P:GO:0016043;P:GO:0015979	Y (1.0 | 1-41)	C	1	V5_BLAST_0.9SELF0.4OUT-REDO4-Cluster_162683	V5_UCLUSTfixed_0.90-Cluster_96105	-	-	-	-
pacid=26993523 transcript=Potri.013G148400.3 locus=Potri.013G148400 ID=Potri.013G148400.3.v3.0 annot-version=v3.0	Poptr_seq15191	P:GO:0015979; P:GO:0010207	P:GO:0006091;P:GO:0016043;P:GO:0015979	Y (1.0 | 1-41)	C	1	V5_BLAST_0.9SELF0.4OUT-REDO4-Cluster_162683	V5_UCLUSTfixed_0.90-Cluster_96105	-	-	-	-
pacid=26993524 transcript=Potri.013G148400.5 locus=Potri.013G148400 ID=Potri.013G148400.5.v3.0 annot-version=v3.0	Poptr_seq15192	P:GO:0015979; P:GO:0010207	P:GO:0006091;P:GO:0016043;P:GO:0015979	Y (1.0 | 1-41)	C	1	V5_BLAST_0.9SELF0.4OUT-REDO4-Cluster_162683	V5_UCLUSTfixed_0.90-Cluster_96105	-	-	-	-
pacid=26993525 transcript=Potri.013G148400.4 locus=Potri.013G148400 ID=Potri.013G148400.4.v3.0 annot-version=v3.0	Poptr_seq15193	P:GO:0015979; P:GO:0010207	P:GO:0006091;P:GO:0016043;P:GO:0015979	Y (1.0 | 1-41)	C	1	V5_BLAST_0.9SELF0.4OUT-REDO4-Cluster_162683	V5_UCLUSTfixed_0.90-Cluster_96105	-	-	-	-
pacid=26993526 transcript=Potri.013G148400.6 locus=Potri.013G148400 ID=Potri.013G148400.6.v3.0 annot-version=v3.0	Poptr_seq15194	P:GO:0015979; P:GO:0010207	P:GO:0006091;P:GO:0016043;P:GO:0015979	Y (1.0 | 1-41)	C	1	V5_BLAST_0.9SELF0.4OUT-REDO4-Cluster_162683	V5_UCLUSTfixed_0.90-Cluster_96105	-	-	-	-
pacid=26993527 transcript=Potri.013G114500.1 locus=Potri.013G114500 ID=Potri.013G114500.1.v3.0 annot-version=v3.0	Poptr_seq15195		-	Y (0.949 | 1-34)	C	1	V5_BLAST_0.9SELF0.4OUT-REDO4-Cluster_170185	V5_UCLUSTfixed_0.90-Cluster_101644	-	-	-	-
pacid=26993528 transcript=Potri.013G114500.2 locus=Potri.013G114500 ID=Potri.013G114500.2.v3.0 annot-version=v3.0	Poptr_seq15196		-	Y (0.964 | 1-92)	C	1	V5_BLAST_0.9SELF0.4OUT-REDO4-Cluster_170185	V5_UCLUSTfixed_0.90-Cluster_101644	-	-	-	-
pacid=26993529 transcript=Potri.013G114500.3 locus=Potri.013G114500 ID=Potri.013G114500.3.v3.0 annot-version=v3.0	Poptr_seq15197		-	Y (0.949 | 1-34)	C	1	V5_BLAST_0.9SELF0.4OUT-REDO4-Cluster_170185	V5_UCLUSTfixed_0.90-Cluster_101644	-	-	-	-
pacid=26993531 transcript=Potri.013G114500.7 locus=Potri.013G114500 ID=Potri.013G114500.7.v3.0 annot-version=v3.0	Poptr_seq15199		-	Y (0.949 | 1-34)	C	1	V5_BLAST_0.9SELF0.4OUT-REDO4-Cluster_170185	V5_UCLUSTfixed_0.90-Cluster_101644	-	-	-	-
pacid=26993533 transcript=Potri.013G114500.5 locus=Potri.013G114500 ID=Potri.013G114500.5.v3.0 annot-version=v3.0	Poptr_seq15201		-	Y (0.949 | 1-34)	C	1	V5_BLAST_0.9SELF0.4OUT-REDO4-Cluster_170185	V5_UCLUSTfixed_0.90-Cluster_101644	-	-	-	-
pacid=26993534 transcript=Potri.013G114500.6 locus=Potri.013G114500 ID=Potri.013G114500.6.v3.0 annot-version=v3.0	Poptr_seq15202		-	Y (0.949 | 1-34)	C	1	V5_BLAST_0.9SELF0.4OUT-REDO4-Cluster_170185	V5_UCLUSTfixed_0.90-Cluster_101644	-	-	-	-
pacid=26993571 transcript=Potri.013G109000.1 locus=Potri.013G109000 ID=Potri.013G109000.1.v3.0 annot-version=v3.0	Poptr_seq15239		-	Y (1.0 | 1-41)	C	1	V5_BLAST_0.9SELF0.4OUT-REDO4-Cluster_163335	V5_UCLUSTfixed_0.90-Cluster_96766	-	-	-	-
pacid=26993579 transcript=Potri.013G065700.1 locus=Potri.013G065700 ID=Potri.013G065700.1.v3.0 annot-version=v3.0	Poptr_seq15247	F:GO:0003723; F:GO:0003676; P:GO:0006402; F:GO:0004654	F:GO:0003723;P:GO:0009056;F:GO:0016740;P:GO:0006139	Y (0.997 | 1-61)	C	1	V5_BLAST_0.9SELF0.4OUT-REDO4-Cluster_160569	V5_UCLUSTfixed_0.90-Cluster_94596	-	-	-	-
pacid=26993580 transcript=Potri.013G065700.2 locus=Potri.013G065700 ID=Potri.013G065700.2.v3.0 annot-version=v3.0	Poptr_seq15248	F:GO:0003723; F:GO:0003676; P:GO:0006402; F:GO:0004654	F:GO:0003723;P:GO:0009056;F:GO:0016740;P:GO:0006139	Y (0.997 | 1-61)	C	1	V5_BLAST_0.9SELF0.4OUT-REDO4-Cluster_160569	V5_UCLUSTfixed_0.90-Cluster_94596	-	-	-	-
pacid=26993682 transcript=Potri.013G090900.1 locus=Potri.013G090900 ID=Potri.013G090900.1.v3.0 annot-version=v3.0	Poptr_seq15350	P:GO:0055114; F:GO:0008677; P:GO:0005975; F:GO:0004367; C:GO:0009331; P:GO:0006072	P:GO:0005975;F:GO:0003824;C:GO:0005737;P:GO:0009987	Y (0.953 | 1-42)	C	1	V5_BLAST_0.9SELF0.4OUT-REDO4-Cluster_162390	V5_UCLUSTfixed_0.90-Cluster_88002	-	-	-	-
pacid=26993683 transcript=Potri.013G090900.2 locus=Potri.013G090900 ID=Potri.013G090900.2.v3.0 annot-version=v3.0	Poptr_seq15351	P:GO:0055114; F:GO:0008677; C:GO:0009331; P:GO:0006072; F:GO:0004367	F:GO:0003824;C:GO:0005737;P:GO:0008152;P:GO:0044710;P:GO:0009987	Y (0.953 | 1-42)	C	1	V5_BLAST_0.9SELF0.4OUT-REDO4-Cluster_162390	V5_UCLUSTfixed_0.90-Cluster_88002	-	-	-	-
pacid=26993688 transcript=Potri.013G108700.1 locus=Potri.013G108700 ID=Potri.013G108700.1.v3.0 annot-version=v3.0	Poptr_seq15356	P:GO:0006412; C:GO:0005840; C:GO:0005622; F:GO:0003735	F:GO:0005198;C:GO:0005840;P:GO:0006412	Y (0.999 | 1-71)	C	1	V5_BLAST_0.9SELF0.4OUT-REDO4-Cluster_165092	V5_UCLUSTfixed_0.90-Cluster_96412	-	-	-	-
pacid=26993707 transcript=Potri.013G026500.2 locus=Potri.013G026500 ID=Potri.013G026500.2.v3.0 annot-version=v3.0	Poptr_seq15375		-	Y (0.991 | 1-57)	C	1	V5_BLAST_0.9SELF0.4OUT-REDO4-Cluster_162851	V5_UCLUSTfixed_0.90-Cluster_96274	-	-	-	-
pacid=26993708 transcript=Potri.013G026500.1 locus=Potri.013G026500 ID=Potri.013G026500.1.v3.0 annot-version=v3.0	Poptr_seq15376		-	Y (0.991 | 1-57)	C	1	V5_BLAST_0.9SELF0.4OUT-REDO4-Cluster_162851	V5_UCLUSTfixed_0.90-Cluster_96274	-	-	-	-
pacid=26993709 transcript=Potri.013G026500.3 locus=Potri.013G026500 ID=Potri.013G026500.3.v3.0 annot-version=v3.0	Poptr_seq15377		-	Y (0.991 | 1-57)	C	1	V5_BLAST_0.9SELF0.4OUT-REDO4-Cluster_162851	V5_UCLUSTfixed_0.90-Cluster_96274	-	-	-	-
pacid=26993710 transcript=Potri.013G026500.4 locus=Potri.013G026500 ID=Potri.013G026500.4.v3.0 annot-version=v3.0	Poptr_seq15378		-	Y (0.991 | 1-57)	C	1	V5_BLAST_0.9SELF0.4OUT-REDO4-Cluster_162851	V5_UCLUSTfixed_0.90-Cluster_96274	-	-	-	-
pacid=26993711 transcript=Potri.013G026500.5 locus=Potri.013G026500 ID=Potri.013G026500.5.v3.0 annot-version=v3.0	Poptr_seq15379		-	Y (0.991 | 1-57)	C	1	V5_BLAST_0.9SELF0.4OUT-REDO4-Cluster_162851	V5_UCLUSTfixed_0.90-Cluster_96274	-	-	-	-
pacid=26993717 transcript=Potri.013G092900.1 locus=Potri.013G092900 ID=Potri.013G092900.1.v3.0 annot-version=v3.0	Poptr_seq15385		-	Y (0.737 | 1-30)	C	1	V5_BLAST_0.9SELF0.4OUT-REDO4-Cluster_167726	V5_UCLUSTfixed_0.90-Cluster_100820	-	-	-	-
pacid=26993718 transcript=Potri.013G092900.2 locus=Potri.013G092900 ID=Potri.013G092900.2.v3.0 annot-version=v3.0	Poptr_seq15386		-	Y (0.737 | 1-30)	C	1	V5_BLAST_0.9SELF0.4OUT-REDO4-Cluster_167726	V5_UCLUSTfixed_0.90-Cluster_100820	-	-	-	-
pacid=26993725 transcript=Potri.013G084900.1 locus=Potri.013G084900 ID=Potri.013G084900.1.v3.0 annot-version=v3.0	Poptr_seq15393		-	Y (1.0 | 1-61)	C	1	V5_BLAST_0.9SELF0.4OUT-REDO4-Cluster_166119	V5_UCLUSTfixed_0.90-Cluster_99431	-	-	-	-
pacid=26993733 transcript=Potri.013G096100.1 locus=Potri.013G096100 ID=Potri.013G096100.1.v3.0 annot-version=v3.0	Poptr_seq15401		-	Y (0.982 | 1-29)	C	1	V5_BLAST_0.9SELF0.4OUT-REDO4-Cluster_122488	V5_UCLUSTfixed_0.90-Cluster_70594	-	-	-	-
pacid=26993748 transcript=Potri.013G048900.1 locus=Potri.013G048900 ID=Potri.013G048900.1.v3.0 annot-version=v3.0	Poptr_seq15416	F:GO:0005515	F:GO:0005515	Y (0.966 | 1-32)	C	1	V5_BLAST_0.9SELF0.4OUT-REDO4-Cluster_165354	V5_UCLUSTfixed_0.90-Cluster_93864	-	-	UniqueCluster_2207	X
pacid=26993749 transcript=Potri.013G048900.2 locus=Potri.013G048900 ID=Potri.013G048900.2.v3.0 annot-version=v3.0	Poptr_seq15417	F:GO:0005515	F:GO:0005515	Y (0.966 | 1-32)	C	1	V5_BLAST_0.9SELF0.4OUT-REDO4-Cluster_165354	V5_UCLUSTfixed_0.90-Cluster_93864	-	-	UniqueCluster_2207	X
pacid=26993795 transcript=Potri.013G110100.1 locus=Potri.013G110100 ID=Potri.013G110100.1.v3.0 annot-version=v3.0	Poptr_seq15462		-	Y (0.996 | 1-52)	C	1	V5_BLAST_0.9SELF0.4OUT-REDO4-Cluster_166791	V5_UCLUSTfixed_0.90-Cluster_70446	-	-	-	-
pacid=26993796 transcript=Potri.013G110100.2 locus=Potri.013G110100 ID=Potri.013G110100.2.v3.0 annot-version=v3.0	Poptr_seq15463		-	Y (0.996 | 1-52)	C	1	V5_BLAST_0.9SELF0.4OUT-REDO4-Cluster_166791	V5_UCLUSTfixed_0.90-Cluster_70446	-	-	-	-
pacid=26993797 transcript=Potri.013G110100.3 locus=Potri.013G110100 ID=Potri.013G110100.3.v3.0 annot-version=v3.0	Poptr_seq15464		-	Y (0.996 | 1-52)	C	1	V5_BLAST_0.9SELF0.4OUT-REDO4-Cluster_121937	V5_UCLUSTfixed_0.90-Cluster_70446	-	-	-	-
pacid=26993816 transcript=Potri.013G040900.1 locus=Potri.013G040900 ID=Potri.013G040900.1.v3.0 annot-version=v3.0	Poptr_seq15483	P:GO:0015031; F:GO:0008565	P:GO:0006810;F:GO:0005215	Y (0.999 | 1-61)	C	1	V5_BLAST_0.9SELF0.4OUT-REDO4-Cluster_162874	V5_UCLUSTfixed_0.90-Cluster_85539	-	-	-	-
pacid=26993817 transcript=Potri.013G040900.2 locus=Potri.013G040900 ID=Potri.013G040900.2.v3.0 annot-version=v3.0	Poptr_seq15484	P:GO:0015031; F:GO:0008565	P:GO:0006810;F:GO:0005215	Y (0.999 | 1-61)	C	1	V5_BLAST_0.9SELF0.4OUT-REDO4-Cluster_162874	V5_UCLUSTfixed_0.90-Cluster_85539	-	-	-	-
pacid=26993825 transcript=Potri.013G073900.2 locus=Potri.013G073900 ID=Potri.013G073900.2.v3.0 annot-version=v3.0	Poptr_seq15492		-	Y (0.998 | 1-81)	C	1	V5_BLAST_0.9SELF0.4OUT-REDO4-Cluster_163040	V5_UCLUSTfixed_0.90-Cluster_96472	-	-	-	-
pacid=26993826 transcript=Potri.013G073900.1 locus=Potri.013G073900 ID=Potri.013G073900.1.v3.0 annot-version=v3.0	Poptr_seq15493		-	Y (0.998 | 1-81)	C	1	V5_BLAST_0.9SELF0.4OUT-REDO4-Cluster_163040	V5_UCLUSTfixed_0.90-Cluster_96472	-	-	-	-
pacid=26993827 transcript=Potri.013G073900.3 locus=Potri.013G073900 ID=Potri.013G073900.3.v3.0 annot-version=v3.0	Poptr_seq15494		-	Y (0.998 | 1-81)	C	1	V5_BLAST_0.9SELF0.4OUT-REDO4-Cluster_163040	V5_UCLUSTfixed_0.90-Cluster_96472	-	-	-	-
pacid=26993848 transcript=Potri.013G108100.2 locus=Potri.013G108100 ID=Potri.013G108100.2.v3.0 annot-version=v3.0	Poptr_seq15515		-	Y (0.835 | 1-32)	C	1	V5_BLAST_0.9SELF0.4OUT-REDO4-Cluster_149968	V5_UCLUSTfixed_0.90-Cluster_84930	-	-	-	-
pacid=26993849 transcript=Potri.013G108100.1 locus=Potri.013G108100 ID=Potri.013G108100.1.v3.0 annot-version=v3.0	Poptr_seq15516		-	Y (0.835 | 1-32)	C	1	V5_BLAST_0.9SELF0.4OUT-REDO4-Cluster_149968	V5_UCLUSTfixed_0.90-Cluster_84930	-	-	-	-
pacid=26993859 transcript=Potri.013G009300.1 locus=Potri.013G009300 ID=Potri.013G009300.1.v3.0 annot-version=v3.0	Poptr_seq15526	F:GO:0009982; P:GO:0009451; F:GO:0003723; P:GO:0001522	F:GO:0003723;F:GO:0003824;P:GO:0006139	Y (0.988 | 1-92)	C	1	V5_BLAST_0.9SELF0.4OUT-REDO4-Cluster_162842	V5_UCLUSTfixed_0.90-Cluster_96265	-	-	-	-
pacid=26993860 transcript=Potri.013G009300.2 locus=Potri.013G009300 ID=Potri.013G009300.2.v3.0 annot-version=v3.0	Poptr_seq15527	F:GO:0009982; P:GO:0009451; F:GO:0003723; P:GO:0001522	F:GO:0003723;F:GO:0003824;P:GO:0006139	Y (0.988 | 1-92)	C	1	V5_BLAST_0.9SELF0.4OUT-REDO4-Cluster_162842	V5_UCLUSTfixed_0.90-Cluster_96265	-	-	-	-
pacid=26993960 transcript=Potri.013G076200.1 locus=Potri.013G076200 ID=Potri.013G076200.1.v3.0 annot-version=v3.0	Poptr_seq15627	P:GO:0006412; C:GO:0005840; F:GO:0003735; F:GO:0003723	F:GO:0003723;F:GO:0005198;C:GO:0005840;P:GO:0006412	Y (0.932 | 1-35)	C	1	V5_BLAST_0.9SELF0.4OUT-REDO4-Cluster_162653	V5_UCLUSTfixed_0.90-Cluster_96076	-	-	-	-
pacid=26993977 transcript=Potri.013G036500.1 locus=Potri.013G036500 ID=Potri.013G036500.1.v3.0 annot-version=v3.0	Poptr_seq15644		-	Y (0.97 | 1-28)	C	1	V5_BLAST_0.9SELF0.4OUT-REDO4-Cluster_167982	V5_UCLUSTfixed_0.90-Cluster_101015	-	-	-	-
pacid=26993978 transcript=Potri.013G036500.2 locus=Potri.013G036500 ID=Potri.013G036500.2.v3.0 annot-version=v3.0	Poptr_seq15645		-	Y (0.97 | 1-28)	C	1	V5_BLAST_0.9SELF0.4OUT-REDO4-Cluster_167982	V5_UCLUSTfixed_0.90-Cluster_101015	-	-	-	-
pacid=26993979 transcript=Potri.013G036500.3 locus=Potri.013G036500 ID=Potri.013G036500.3.v3.0 annot-version=v3.0	Poptr_seq15646		-	Y (0.97 | 1-28)	C	1	V5_BLAST_0.9SELF0.4OUT-REDO4-Cluster_167982	V5_UCLUSTfixed_0.90-Cluster_101015	-	-	-	-
pacid=26994041 transcript=Potri.013G052700.1 locus=Potri.013G052700 ID=Potri.013G052700.1.v3.0 annot-version=v3.0	Poptr_seq15707		-	Y (0.998 | 1-71)	C	1	V5_BLAST_0.9SELF0.4OUT-REDO4-Cluster_166207	V5_UCLUSTfixed_0.90-Cluster_97169	-	-	-	-
pacid=26994042 transcript=Potri.013G052700.2 locus=Potri.013G052700 ID=Potri.013G052700.2.v3.0 annot-version=v3.0	Poptr_seq15708		-	Y (0.998 | 1-71)	C	1	V5_BLAST_0.9SELF0.4OUT-REDO4-Cluster_166207	V5_UCLUSTfixed_0.90-Cluster_97169	-	-	-	-
pacid=26994043 transcript=Potri.013G052700.3 locus=Potri.013G052700 ID=Potri.013G052700.3.v3.0 annot-version=v3.0	Poptr_seq15709		-	Y (0.998 | 1-71)	C	1	V5_BLAST_0.9SELF0.4OUT-REDO4-Cluster_166207	V5_UCLUSTfixed_0.90-Cluster_97169	-	-	-	-
pacid=26994044 transcript=Potri.013G052700.4 locus=Potri.013G052700 ID=Potri.013G052700.4.v3.0 annot-version=v3.0	Poptr_seq15710		-	Y (0.998 | 1-71)	C	1	V5_BLAST_0.9SELF0.4OUT-REDO4-Cluster_166207	V5_UCLUSTfixed_0.90-Cluster_97169	-	-	-	-
pacid=26994045 transcript=Potri.013G052700.5 locus=Potri.013G052700 ID=Potri.013G052700.5.v3.0 annot-version=v3.0	Poptr_seq15711		-	Y (0.998 | 1-71)	C	1	V5_BLAST_0.9SELF0.4OUT-REDO4-Cluster_121939	V5_UCLUSTfixed_0.90-Cluster_97169	-	-	-	-
pacid=26994064 transcript=Potri.013G016000.1 locus=Potri.013G016000 ID=Potri.013G016000.1.v3.0 annot-version=v3.0	Poptr_seq15730		-	Y (0.986 | 1-40)	C	1	V5_BLAST_0.9SELF0.4OUT-REDO4-Cluster_121940	V5_UCLUSTfixed_0.90-Cluster_71437	-	-	-	-
pacid=26994077 transcript=Potri.013G047300.3 locus=Potri.013G047300 ID=Potri.013G047300.3.v3.0 annot-version=v3.0	Poptr_seq15743		-	Y (0.99 | 1-38)	C	1	V5_BLAST_0.9SELF0.4OUT-REDO4-Cluster_160279	V5_UCLUSTfixed_0.90-Cluster_94363	-	-	-	-
pacid=26994085 transcript=Potri.013G071000.2 locus=Potri.013G071000 ID=Potri.013G071000.2.v3.0 annot-version=v3.0	Poptr_seq15751		-	Y (0.958 | 1-29)	C	1	V5_BLAST_0.9SELF0.4OUT-REDO4-Cluster_121941	V5_UCLUSTfixed_0.90-Cluster_96409	-	-	-	-
pacid=26994086 transcript=Potri.013G071000.1 locus=Potri.013G071000 ID=Potri.013G071000.1.v3.0 annot-version=v3.0	Poptr_seq15752		-	Y (0.958 | 1-29)	C	1	V5_BLAST_0.9SELF0.4OUT-REDO4-Cluster_167898	V5_UCLUSTfixed_0.90-Cluster_96409	-	-	-	-
pacid=26994087 transcript=Potri.013G071000.3 locus=Potri.013G071000 ID=Potri.013G071000.3.v3.0 annot-version=v3.0	Poptr_seq15753		-	Y (0.958 | 1-29)	C	1	V5_BLAST_0.9SELF0.4OUT-REDO4-Cluster_167898	V5_UCLUSTfixed_0.90-Cluster_96409	-	-	-	-
pacid=26994093 transcript=Potri.013G070700.2 locus=Potri.013G070700 ID=Potri.013G070700.2.v3.0 annot-version=v3.0	Poptr_seq15759	F:GO:0016788; P:GO:0006886; P:GO:0006505	P:GO:0006629;P:GO:0044763;P:GO:0006810;P:GO:0009987;F:GO:0016787	Y (0.985 | 1-22)	C	1	V5_BLAST_0.9SELF0.4OUT-REDO4-Cluster_169336	V5_UCLUSTfixed_0.90-Cluster_96407	-	-	-	-
pacid=26994094 transcript=Potri.013G070700.1 locus=Potri.013G070700 ID=Potri.013G070700.1.v3.0 annot-version=v3.0	Poptr_seq15760	F:GO:0016788; P:GO:0006886; P:GO:0006505	P:GO:0006629;P:GO:0044763;P:GO:0006810;P:GO:0009987;F:GO:0016787	Y (0.985 | 1-22)	C	1	V5_BLAST_0.9SELF0.4OUT-REDO4-Cluster_169336	V5_UCLUSTfixed_0.90-Cluster_96407	-	-	-	-
pacid=26994095 transcript=Potri.013G070700.3 locus=Potri.013G070700 ID=Potri.013G070700.3.v3.0 annot-version=v3.0	Poptr_seq15761	F:GO:0016788; P:GO:0006886; P:GO:0006505	P:GO:0006629;P:GO:0044763;P:GO:0006810;P:GO:0009987;F:GO:0016787	Y (0.985 | 1-22)	C	1	V5_BLAST_0.9SELF0.4OUT-REDO4-Cluster_169336	V5_UCLUSTfixed_0.90-Cluster_96407	-	-	-	-
pacid=26994096 transcript=Potri.013G070700.4 locus=Potri.013G070700 ID=Potri.013G070700.4.v3.0 annot-version=v3.0	Poptr_seq15762	F:GO:0016788; P:GO:0006886; P:GO:0006505	P:GO:0006629;P:GO:0044763;P:GO:0006810;P:GO:0009987;F:GO:0016787	Y (0.985 | 1-22)	C	1	V5_BLAST_0.9SELF0.4OUT-REDO4-Cluster_169336	V5_UCLUSTfixed_0.90-Cluster_96407	-	-	-	-
pacid=26994132 transcript=Potri.013G138600.1 locus=Potri.013G138600 ID=Potri.013G138600.1.v3.0 annot-version=v3.0	Poptr_seq15798	P:GO:0006412; C:GO:0005840; C:GO:0005622; F:GO:0003735	F:GO:0005198;C:GO:0005840;P:GO:0006412	Y (0.607 | 1-51)	C	1	V5_BLAST_0.9SELF0.4OUT-REDO4-Cluster_166319	V5_UCLUSTfixed_0.90-Cluster_93034	-	-	UniqueCluster_3260	X
pacid=26994169 transcript=Potri.013G148900.1 locus=Potri.013G148900 ID=Potri.013G148900.1.v3.0 annot-version=v3.0	Poptr_seq15835	P:GO:0055114; F:GO:0051537; F:GO:0016491; C:GO:0042651; F:GO:0009496; F:GO:0016679	F:GO:0003824;P:GO:0008152;C:GO:0016020;F:GO:0005488;P:GO:0044710;C:GO:0009579	Y (0.999 | 1-41)	C	1	V5_BLAST_0.9SELF0.4OUT-REDO4-Cluster_168902	V5_UCLUSTfixed_0.90-Cluster_101749	-	-	-	-
pacid=26994181 transcript=Potri.013G037700.1 locus=Potri.013G037700 ID=Potri.013G037700.1.v3.0 annot-version=v3.0	Poptr_seq15847		-	Y (0.999 | 1-46)	C	1	V5_BLAST_0.9SELF0.4OUT-REDO4-Cluster_156069	V5_UCLUSTfixed_0.90-Cluster_91212	-	-	-	-
pacid=26994182 transcript=Potri.013G037700.2 locus=Potri.013G037700 ID=Potri.013G037700.2.v3.0 annot-version=v3.0	Poptr_seq15848		-	Y (1.0 | 1-41)	C	1	V5_BLAST_0.9SELF0.4OUT-REDO4-Cluster_156069	V5_UCLUSTfixed_0.90-Cluster_91212	-	-	-	-
pacid=26994285 transcript=Potri.013G116100.1 locus=Potri.013G116100 ID=Potri.013G116100.1.v3.0 annot-version=v3.0	Poptr_seq15950		-	Y (0.999 | 1-61)	C	1	V5_BLAST_0.9SELF0.4OUT-REDO4-Cluster_163879	V5_UCLUSTfixed_0.90-Cluster_96752	-	-	-	-
pacid=26994286 transcript=Potri.013G116100.2 locus=Potri.013G116100 ID=Potri.013G116100.2.v3.0 annot-version=v3.0	Poptr_seq15951		-	Y (0.999 | 1-61)	C	1	V5_BLAST_0.9SELF0.4OUT-REDO4-Cluster_163879	V5_UCLUSTfixed_0.90-Cluster_96752	-	-	-	-
pacid=26994315 transcript=Potri.013G125500.1 locus=Potri.013G125500 ID=Potri.013G125500.1.v3.0 annot-version=v3.0	Poptr_seq15980	P:GO:0015031; P:GO:0006457	P:GO:0006810;P:GO:0009987	Y (0.941 | 1-44)	C	1	V5_BLAST_0.9SELF0.4OUT-REDO4-Cluster_159715	V5_UCLUSTfixed_0.90-Cluster_93876	-	-	-	-
pacid=26994316 transcript=Potri.013G125500.2 locus=Potri.013G125500 ID=Potri.013G125500.2.v3.0 annot-version=v3.0	Poptr_seq15981	P:GO:0015031; P:GO:0006457	P:GO:0006810;P:GO:0009987	Y (0.941 | 1-44)	C	1	V5_BLAST_0.9SELF0.4OUT-REDO4-Cluster_159715	V5_UCLUSTfixed_0.90-Cluster_93876	-	-	-	-
pacid=26994317 transcript=Potri.013G125500.3 locus=Potri.013G125500 ID=Potri.013G125500.3.v3.0 annot-version=v3.0	Poptr_seq15982	P:GO:0015031; P:GO:0006457	P:GO:0006810;P:GO:0009987	Y (0.941 | 1-44)	C	1	V5_BLAST_0.9SELF0.4OUT-REDO4-Cluster_159715	V5_UCLUSTfixed_0.90-Cluster_93876	-	-	-	-
pacid=26994325 transcript=Potri.013G039400.1 locus=Potri.013G039400 ID=Potri.013G039400.1.v3.0 annot-version=v3.0	Poptr_seq15990	P:GO:0009052; F:GO:0004751	F:GO:0003824;P:GO:0006139	Y (0.999 | 1-51)	C	1	V5_BLAST_0.9SELF0.4OUT-REDO4-Cluster_165100	V5_UCLUSTfixed_0.90-Cluster_98541	-	-	-	-
pacid=26994347 transcript=Potri.013G125600.1 locus=Potri.013G125600 ID=Potri.013G125600.1.v3.0 annot-version=v3.0	Poptr_seq16012	P:GO:0015031; P:GO:0006457	P:GO:0006810;P:GO:0009987	Y (0.985 | 1-50)	C	1	V5_BLAST_0.9SELF0.4OUT-REDO4-Cluster_159715	V5_UCLUSTfixed_0.90-Cluster_78961	-	-	-	-
pacid=26994348 transcript=Potri.013G125600.2 locus=Potri.013G125600 ID=Potri.013G125600.2.v3.0 annot-version=v3.0	Poptr_seq16013	P:GO:0015031; P:GO:0006457	P:GO:0006810;P:GO:0009987	Y (0.985 | 1-50)	C	1	V5_BLAST_0.9SELF0.4OUT-REDO4-Cluster_55546	V5_UCLUSTfixed_0.90-Cluster_78961	-	-	-	-
pacid=26994363 transcript=Potri.013G070800.1 locus=Potri.013G070800 ID=Potri.013G070800.1.v3.0 annot-version=v3.0	Poptr_seq16028		-	Y (0.666 | 1-62)	C	1	V5_BLAST_0.9SELF0.4OUT-REDO4-Cluster_170454	V5_UCLUSTfixed_0.90-Cluster_96408	-	-	-	-
pacid=26994364 transcript=Potri.013G070800.2 locus=Potri.013G070800 ID=Potri.013G070800.2.v3.0 annot-version=v3.0	Poptr_seq16029		-	Y (0.666 | 1-62)	C	1	V5_BLAST_0.9SELF0.4OUT-REDO4-Cluster_170454	V5_UCLUSTfixed_0.90-Cluster_96408	-	-	-	-
pacid=26994369 transcript=Potri.013G090200.1 locus=Potri.013G090200 ID=Potri.013G090200.1.v3.0 annot-version=v3.0	Poptr_seq16034		-	Y (0.947 | 1-41)	C	1	V5_BLAST_0.9SELF0.4OUT-REDO4-Cluster_155539	V5_UCLUSTfixed_0.90-Cluster_90927	-	-	-	-
pacid=26994378 transcript=Potri.013G092700.2 locus=Potri.013G092700 ID=Potri.013G092700.2.v3.0 annot-version=v3.0	Poptr_seq16043		-	Y (0.981 | 1-39)	C	1	V5_BLAST_0.9SELF0.4OUT-REDO4-Cluster_164973	V5_UCLUSTfixed_0.90-Cluster_98410	-	-	-	-
pacid=26994379 transcript=Potri.013G092700.1 locus=Potri.013G092700 ID=Potri.013G092700.1.v3.0 annot-version=v3.0	Poptr_seq16044		-	Y (0.981 | 1-39)	C	1	V5_BLAST_0.9SELF0.4OUT-REDO4-Cluster_164973	V5_UCLUSTfixed_0.90-Cluster_98410	-	-	-	-
pacid=26994380 transcript=Potri.013G092700.3 locus=Potri.013G092700 ID=Potri.013G092700.3.v3.0 annot-version=v3.0	Poptr_seq16045		-	Y (0.981 | 1-39)	C	1	V5_BLAST_0.9SELF0.4OUT-REDO4-Cluster_121943	V5_UCLUSTfixed_0.90-Cluster_98410	-	-	-	-
pacid=26994383 transcript=Potri.013G021000.1 locus=Potri.013G021000 ID=Potri.013G021000.1.v3.0 annot-version=v3.0	Poptr_seq16048		-	Y (0.988 | 1-50)	C	1	V5_BLAST_0.9SELF0.4OUT-REDO4-Cluster_162857	V5_UCLUSTfixed_0.90-Cluster_96279	-	-	-	-
pacid=26994384 transcript=Potri.013G033000.1 locus=Potri.013G033000 ID=Potri.013G033000.1.v3.0 annot-version=v3.0	Poptr_seq16049	F:GO:0016747	F:GO:0016740	Y (0.999 | 1-30)	C	1	V5_BLAST_0.9SELF0.4OUT-REDO4-Cluster_162938	V5_UCLUSTfixed_0.90-Cluster_96361	-	-	-	-
pacid=26994385 transcript=Potri.013G033000.2 locus=Potri.013G033000 ID=Potri.013G033000.2.v3.0 annot-version=v3.0	Poptr_seq16050	F:GO:0016747	F:GO:0016740	Y (0.999 | 1-30)	C	1	V5_BLAST_0.9SELF0.4OUT-REDO4-Cluster_162938	V5_UCLUSTfixed_0.90-Cluster_96361	-	-	-	-
pacid=26994389 transcript=Potri.013G015700.1 locus=Potri.013G015700 ID=Potri.013G015700.1.v3.0 annot-version=v3.0	Poptr_seq16054	F:GO:0005515; F:GO:0043531	F:GO:0000166;F:GO:0005515	Y (0.798 | 1-40)	C	1	V5_BLAST_0.9SELF0.4OUT-REDO4-Cluster_121944	V5_UCLUSTfixed_0.90-Cluster_71437	-	-	-	-
pacid=26994427 transcript=Potri.013G031300.1 locus=Potri.013G031300 ID=Potri.013G031300.1.v3.0 annot-version=v3.0	Poptr_seq16092		-	Y (1.0 | 1-50)	C	1	V5_BLAST_0.9SELF0.4OUT-REDO4-Cluster_166946	V5_UCLUSTfixed_0.90-Cluster_97263	-	-	-	-
pacid=26994428 transcript=Potri.013G031300.2 locus=Potri.013G031300 ID=Potri.013G031300.2.v3.0 annot-version=v3.0	Poptr_seq16093		-	Y (1.0 | 1-50)	C	1	V5_BLAST_0.9SELF0.4OUT-REDO4-Cluster_166946	V5_UCLUSTfixed_0.90-Cluster_97263	-	-	-	-
pacid=26994429 transcript=Potri.013G031300.3 locus=Potri.013G031300 ID=Potri.013G031300.3.v3.0 annot-version=v3.0	Poptr_seq16094		-	Y (1.0 | 1-50)	C	1	V5_BLAST_0.9SELF0.4OUT-REDO4-Cluster_166946	V5_UCLUSTfixed_0.90-Cluster_70444	-	-	-	-
pacid=26994430 transcript=Potri.013G031300.5 locus=Potri.013G031300 ID=Potri.013G031300.5.v3.0 annot-version=v3.0	Poptr_seq16095		-	Y (1.0 | 1-50)	C	1	V5_BLAST_0.9SELF0.4OUT-REDO4-Cluster_166946	V5_UCLUSTfixed_0.90-Cluster_97263	-	-	-	-
pacid=26994431 transcript=Potri.013G031300.4 locus=Potri.013G031300 ID=Potri.013G031300.4.v3.0 annot-version=v3.0	Poptr_seq16096		-	Y (1.0 | 1-50)	C	1	V5_BLAST_0.9SELF0.4OUT-REDO4-Cluster_104783	V5_UCLUSTfixed_0.90-Cluster_97263	-	-	-	-
pacid=26994446 transcript=Potri.013G112900.1 locus=Potri.013G112900 ID=Potri.013G112900.1.v3.0 annot-version=v3.0	Poptr_seq16111	C:GO:0005840	C:GO:0005840	Y (1.0 | 1-71)	C	1	V5_BLAST_0.9SELF0.4OUT-REDO4-Cluster_166951	V5_UCLUSTfixed_0.90-Cluster_96468	-	-	-	-
pacid=26994447 transcript=Potri.013G112900.2 locus=Potri.013G112900 ID=Potri.013G112900.2.v3.0 annot-version=v3.0	Poptr_seq16112	C:GO:0005840	C:GO:0005840	Y (1.0 | 1-71)	C	1	V5_BLAST_0.9SELF0.4OUT-REDO4-Cluster_166951	V5_UCLUSTfixed_0.90-Cluster_96468	-	-	-	-
pacid=26994448 transcript=Potri.013G112900.3 locus=Potri.013G112900 ID=Potri.013G112900.3.v3.0 annot-version=v3.0	Poptr_seq16113	C:GO:0005840	C:GO:0005840	Y (1.0 | 1-71)	C	1	V5_BLAST_0.9SELF0.4OUT-REDO4-Cluster_166951	V5_UCLUSTfixed_0.90-Cluster_96468	-	-	-	-
pacid=26994449 transcript=Potri.013G112900.4 locus=Potri.013G112900 ID=Potri.013G112900.4.v3.0 annot-version=v3.0	Poptr_seq16114	C:GO:0005840	C:GO:0005840	Y (1.0 | 1-71)	C	1	V5_BLAST_0.9SELF0.4OUT-REDO4-Cluster_166951	V5_UCLUSTfixed_0.90-Cluster_96468	-	-	-	-
pacid=26994450 transcript=Potri.013G112900.5 locus=Potri.013G112900 ID=Potri.013G112900.5.v3.0 annot-version=v3.0	Poptr_seq16115		-	Y (1.0 | 1-71)	C	1	V5_BLAST_0.9SELF0.4OUT-REDO4-Cluster_166951	V5_UCLUSTfixed_0.90-Cluster_96468	-	-	-	-
pacid=26994451 transcript=Potri.013G112900.6 locus=Potri.013G112900 ID=Potri.013G112900.6.v3.0 annot-version=v3.0	Poptr_seq16116		-	Y (1.0 | 1-71)	C	1	V5_BLAST_0.9SELF0.4OUT-REDO4-Cluster_166951	V5_UCLUSTfixed_0.90-Cluster_96468	-	-	-	-
pacid=26994452 transcript=Potri.013G144100.1 locus=Potri.013G144100 ID=Potri.013G144100.1.v3.0 annot-version=v3.0	Poptr_seq16117	F:GO:0003824; P:GO:0006470; F:GO:0004722	P:GO:0006464;F:GO:0016787	Y (0.696 | 1-69)	C	1	V5_BLAST_0.9SELF0.4OUT-REDO4-Cluster_169294	V5_UCLUSTfixed_0.90-Cluster_97175	-	-	-	-
pacid=26994453 transcript=Potri.013G144100.2 locus=Potri.013G144100 ID=Potri.013G144100.2.v3.0 annot-version=v3.0	Poptr_seq16118	F:GO:0003824; P:GO:0006470; F:GO:0004722	P:GO:0006464;F:GO:0016787	Y (0.696 | 1-69)	C	1	V5_BLAST_0.9SELF0.4OUT-REDO4-Cluster_169294	V5_UCLUSTfixed_0.90-Cluster_97175	-	-	-	-
pacid=26994454 transcript=Potri.013G144100.3 locus=Potri.013G144100 ID=Potri.013G144100.3.v3.0 annot-version=v3.0	Poptr_seq16119	F:GO:0003824; P:GO:0006470; F:GO:0004722	P:GO:0006464;F:GO:0016787	Y (0.696 | 1-69)	C	1	V5_BLAST_0.9SELF0.4OUT-REDO4-Cluster_169294	V5_UCLUSTfixed_0.90-Cluster_97175	-	-	-	-
pacid=26994473 transcript=Potri.013G044900.1 locus=Potri.013G044900 ID=Potri.013G044900.1.v3.0 annot-version=v3.0	Poptr_seq16138		-	Y (0.999 | 1-61)	C	1	V5_BLAST_0.9SELF0.4OUT-REDO4-Cluster_165107	V5_UCLUSTfixed_0.90-Cluster_98546	-	-	-	-
pacid=26994496 transcript=Potri.013G058100.1 locus=Potri.013G058100 ID=Potri.013G058100.1.v3.0 annot-version=v3.0	Poptr_seq16161		-	Y (0.987 | 1-34)	C	1	V5_BLAST_0.9SELF0.4OUT-REDO4-Cluster_166724	V5_UCLUSTfixed_0.90-Cluster_100017	-	-	-	-
pacid=26994500 transcript=Potri.013G085500.1 locus=Potri.013G085500 ID=Potri.013G085500.1.v3.0 annot-version=v3.0	Poptr_seq16165	F:GO:0003824; P:GO:0006470; F:GO:0004722	P:GO:0006464;F:GO:0016787	Y (0.754 | 1-59)	C	1	V5_BLAST_0.9SELF0.4OUT-REDO4-Cluster_169294	V5_UCLUSTfixed_0.90-Cluster_97175	-	-	-	-
pacid=26994519 transcript=Potri.013G136000.1 locus=Potri.013G136000 ID=Potri.013G136000.1.v3.0 annot-version=v3.0	Poptr_seq16184	F:GO:0051536; F:GO:0003824; F:GO:0051539; F:GO:0016992; P:GO:0009107	P:GO:0006629;P:GO:0009058;P:GO:0044763;F:GO:0005488;F:GO:0016740;P:GO:0044711;P:GO:0009987	Y (0.995 | 1-37)	C	1	V5_BLAST_0.9SELF0.4OUT-REDO4-Cluster_167418	V5_UCLUSTfixed_0.90-Cluster_100554	-	-	-	-
pacid=26994520 transcript=Potri.013G136000.2 locus=Potri.013G136000 ID=Potri.013G136000.2.v3.0 annot-version=v3.0	Poptr_seq16185	F:GO:0051536; F:GO:0003824; F:GO:0051539; F:GO:0016992; P:GO:0009107	P:GO:0006629;P:GO:0009058;P:GO:0044763;F:GO:0005488;F:GO:0016740;P:GO:0044711;P:GO:0009987	Y (0.995 | 1-37)	C	1	V5_BLAST_0.9SELF0.4OUT-REDO4-Cluster_167418	V5_UCLUSTfixed_0.90-Cluster_100554	-	-	-	-
pacid=26994523 transcript=Potri.013G016600.1 locus=Potri.013G016600 ID=Potri.013G016600.1.v3.0 annot-version=v3.0	Poptr_seq16188	F:GO:0005515; F:GO:0043531	F:GO:0000166;F:GO:0005515	Y (0.983 | 1-40)	C	1	V5_BLAST_0.9SELF0.4OUT-REDO4-Cluster_121954	V5_UCLUSTfixed_0.90-Cluster_71437	-	-	-	-
pacid=26994545 transcript=Potri.013G138400.1 locus=Potri.013G138400 ID=Potri.013G138400.1.v3.0 annot-version=v3.0	Poptr_seq16210	P:GO:0006412; C:GO:0005840; C:GO:0005622; F:GO:0003735	F:GO:0005198;C:GO:0005840;P:GO:0006412	Y (0.607 | 1-51)	C	1	V5_BLAST_0.9SELF0.4OUT-REDO4-Cluster_166319	V5_UCLUSTfixed_0.90-Cluster_93034	-	-	UniqueCluster_3260	X
pacid=26994567 transcript=Potri.013G109800.1 locus=Potri.013G109800 ID=Potri.013G109800.1.v3.0 annot-version=v3.0	Poptr_seq16232		-	Y (0.997 | 1-55)	C	1	V5_BLAST_0.9SELF0.4OUT-REDO4-Cluster_166791	V5_UCLUSTfixed_0.90-Cluster_70446	-	-	-	-
pacid=26994568 transcript=Potri.013G109800.2 locus=Potri.013G109800 ID=Potri.013G109800.2.v3.0 annot-version=v3.0	Poptr_seq16233		-	Y (0.997 | 1-55)	C	1	V5_BLAST_0.9SELF0.4OUT-REDO4-Cluster_166791	V5_UCLUSTfixed_0.90-Cluster_70446	-	-	-	-
pacid=26994569 transcript=Potri.013G049400.1 locus=Potri.013G049400 ID=Potri.013G049400.1.v3.0 annot-version=v3.0	Poptr_seq16234		-	Y (0.996 | 1-42)	C	1	V5_BLAST_0.9SELF0.4OUT-REDO4-Cluster_170026	V5_UCLUSTfixed_0.90-Cluster_35488	-	-	-	-
pacid=26994600 transcript=Potri.013G102100.1 locus=Potri.013G102100 ID=Potri.013G102100.1.v3.0 annot-version=v3.0	Poptr_seq16265	P:GO:0055114; F:GO:0016491; F:GO:0016209	F:GO:0003824;P:GO:0008152;P:GO:0044710	Y (0.999 | 1-51)	C	1	V5_BLAST_0.9SELF0.4OUT-REDO4-Cluster_169908	V5_UCLUSTfixed_0.90-Cluster_97760	-	-	-	-
pacid=26994619 transcript=Potri.013G071900.1 locus=Potri.013G071900 ID=Potri.013G071900.1.v3.0 annot-version=v3.0	Poptr_seq16284		-	Y (0.999 | 1-38)	C	1	V5_BLAST_0.9SELF0.4OUT-REDO4-Cluster_162975	V5_UCLUSTfixed_0.90-Cluster_96410	-	-	-	-
pacid=26994626 transcript=Potri.013G132200.1 locus=Potri.013G132200 ID=Potri.013G132200.1.v3.0 annot-version=v3.0	Poptr_seq16291	P:GO:0045454; F:GO:0015035; P:GO:0006662	P:GO:0019725;F:GO:0003824;P:GO:0008152;P:GO:0044710	Y (0.966 | 1-23)	C	1	V5_BLAST_0.9SELF0.4OUT-REDO4-Cluster_165966	V5_UCLUSTfixed_0.90-Cluster_96817	-	-	-	-
pacid=26994665 transcript=Potri.013G008500.3 locus=Potri.013G008500 ID=Potri.013G008500.3.v3.0 annot-version=v3.0	Poptr_seq16330		-	Y (0.997 | 1-35)	C	1	V5_BLAST_0.9SELF0.4OUT-REDO4-Cluster_167922	V5_UCLUSTfixed_0.90-Cluster_100980	-	-	-	-
pacid=26994666 transcript=Potri.013G008500.2 locus=Potri.013G008500 ID=Potri.013G008500.2.v3.0 annot-version=v3.0	Poptr_seq16331		-	Y (0.997 | 1-35)	C	1	V5_BLAST_0.9SELF0.4OUT-REDO4-Cluster_167922	V5_UCLUSTfixed_0.90-Cluster_100980	-	-	-	-
pacid=26994667 transcript=Potri.013G008500.1 locus=Potri.013G008500 ID=Potri.013G008500.1.v3.0 annot-version=v3.0	Poptr_seq16332		-	Y (0.997 | 1-35)	C	1	V5_BLAST_0.9SELF0.4OUT-REDO4-Cluster_167922	V5_UCLUSTfixed_0.90-Cluster_100980	-	-	-	-
pacid=26994668 transcript=Potri.013G008500.4 locus=Potri.013G008500 ID=Potri.013G008500.4.v3.0 annot-version=v3.0	Poptr_seq16333		-	Y (0.997 | 1-35)	C	1	V5_BLAST_0.9SELF0.4OUT-REDO4-Cluster_167922	V5_UCLUSTfixed_0.90-Cluster_100980	-	-	-	-
pacid=26994708 transcript=Potri.013G049700.1 locus=Potri.013G049700 ID=Potri.013G049700.1.v3.0 annot-version=v3.0	Poptr_seq16373		-	Y (0.984 | 1-42)	C	1	V5_BLAST_0.9SELF0.4OUT-REDO4-Cluster_121950	V5_UCLUSTfixed_0.90-Cluster_97163	-	-	-	-
pacid=26994709 transcript=Potri.013G049700.2 locus=Potri.013G049700 ID=Potri.013G049700.2.v3.0 annot-version=v3.0	Poptr_seq16374		-	Y (0.984 | 1-42)	C	1	V5_BLAST_0.9SELF0.4OUT-REDO4-Cluster_121951	V5_UCLUSTfixed_0.90-Cluster_97163	-	-	-	-
pacid=26994770 transcript=Potri.013G146900.1 locus=Potri.013G146900 ID=Potri.013G146900.1.v3.0 annot-version=v3.0	Poptr_seq16435		-	Y (0.999 | 1-21)	C	1	V5_BLAST_0.9SELF0.4OUT-REDO4-Cluster_162684	V5_UCLUSTfixed_0.90-Cluster_96108	-	-	-	-
pacid=26994783 transcript=Potri.013G020800.1 locus=Potri.013G020800 ID=Potri.013G020800.1.v3.0 annot-version=v3.0	Poptr_seq16448		-	Y (0.999 | 1-51)	C	1	V5_BLAST_0.9SELF0.4OUT-REDO4-Cluster_162856	V5_UCLUSTfixed_0.90-Cluster_96278	-	-	-	-
pacid=26994784 transcript=Potri.013G020800.3 locus=Potri.013G020800 ID=Potri.013G020800.3.v3.0 annot-version=v3.0	Poptr_seq16449		-	Y (0.999 | 1-51)	C	1	V5_BLAST_0.9SELF0.4OUT-REDO4-Cluster_121952	V5_UCLUSTfixed_0.90-Cluster_96278	-	-	-	-
pacid=26994785 transcript=Potri.013G020800.2 locus=Potri.013G020800 ID=Potri.013G020800.2.v3.0 annot-version=v3.0	Poptr_seq16450		-	Y (0.999 | 1-51)	C	1	V5_BLAST_0.9SELF0.4OUT-REDO4-Cluster_162856	V5_UCLUSTfixed_0.90-Cluster_96278	-	-	-	-
pacid=26994822 transcript=Potri.013G152000.1 locus=Potri.013G152000 ID=Potri.013G152000.1.v3.0 annot-version=v3.0	Poptr_seq16487		-	Y (0.981 | 1-31)	C	1	V5_BLAST_0.9SELF0.4OUT-REDO4-Cluster_164895	V5_UCLUSTfixed_0.90-Cluster_98350	-	-	-	-
pacid=26994930 transcript=Potri.013G128700.1 locus=Potri.013G128700 ID=Potri.013G128700.1.v3.0 annot-version=v3.0	Poptr_seq16595		-	Y (1.0 | 1-36)	C	1	V5_BLAST_0.9SELF0.4OUT-REDO4-Cluster_163887	V5_UCLUSTfixed_0.90-Cluster_97359	-	-	-	-
pacid=26994933 transcript=Potri.013G105500.1 locus=Potri.013G105500 ID=Potri.013G105500.1.v3.0 annot-version=v3.0	Poptr_seq16598	P:GO:0006508; F:GO:0004176	P:GO:0019538;F:GO:0016787	Y (1.0 | 1-41)	C	1	V5_BLAST_0.9SELF0.4OUT-REDO4-Cluster_168772	V5_UCLUSTfixed_0.90-Cluster_101660	-	-	-	-
pacid=26994934 transcript=Potri.013G105500.2 locus=Potri.013G105500 ID=Potri.013G105500.2.v3.0 annot-version=v3.0	Poptr_seq16599	P:GO:0006508; F:GO:0004176; P:GO:0030163; F:GO:0005524; F:GO:0004252	F:GO:0000166;P:GO:0019538;P:GO:0009056;F:GO:0016787	Y (1.0 | 1-41)	C	1	V5_BLAST_0.9SELF0.4OUT-REDO4-Cluster_168772	V5_UCLUSTfixed_0.90-Cluster_101660	-	-	-	-
pacid=26994952 transcript=Potri.013G033100.1 locus=Potri.013G033100 ID=Potri.013G033100.1.v3.0 annot-version=v3.0	Poptr_seq16617	F:GO:0016747	F:GO:0016740	Y (0.996 | 1-40)	C	1	V5_BLAST_0.9SELF0.4OUT-REDO4-Cluster_121953	V5_UCLUSTfixed_0.90-Cluster_96361	-	-	-	-
pacid=26995021 transcript=Potri.013G015900.1 locus=Potri.013G015900 ID=Potri.013G015900.1.v3.0 annot-version=v3.0	Poptr_seq16686	F:GO:0005515	F:GO:0005515	Y (0.986 | 1-40)	C	1	V5_BLAST_0.9SELF0.4OUT-REDO4-Cluster_121954	V5_UCLUSTfixed_0.90-Cluster_71437	-	-	-	-
pacid=26995045 transcript=Potri.013G131800.1 locus=Potri.013G131800 ID=Potri.013G131800.1.v3.0 annot-version=v3.0	Poptr_seq16710	P:GO:0009231; F:GO:0004746	P:GO:0009058;P:GO:0044763;P:GO:0044711;F:GO:0016740;P:GO:0009987	Y (0.999 | 1-71)	C	1	V5_BLAST_0.9SELF0.4OUT-REDO4-Cluster_162662	V5_UCLUSTfixed_0.90-Cluster_96086	-	-	-	-
pacid=26995052 transcript=Potri.013G102000.1 locus=Potri.013G102000 ID=Potri.013G102000.1.v3.0 annot-version=v3.0	Poptr_seq16717	F:GO:0005515	F:GO:0005515	Y (0.999 | 1-51)	C	1	V5_BLAST_0.9SELF0.4OUT-REDO4-Cluster_163376	V5_UCLUSTfixed_0.90-Cluster_96794	-	-	-	-
pacid=26995062 transcript=Potri.013G160600.1 locus=Potri.013G160600 ID=Potri.013G160600.1.v3.0 annot-version=v3.0	Poptr_seq16727	P:GO:0055114; F:GO:0016655; C:GO:0016020	F:GO:0003824;P:GO:0008152;C:GO:0016020;P:GO:0044710	Y (0.998 | 1-44)	C	1	V5_BLAST_0.9SELF0.4OUT-REDO4-Cluster_163964	V5_UCLUSTfixed_0.90-Cluster_97443	-	-	-	-
pacid=26995063 transcript=Potri.013G160600.2 locus=Potri.013G160600 ID=Potri.013G160600.2.v3.0 annot-version=v3.0	Poptr_seq16728	P:GO:0055114; F:GO:0016655; C:GO:0016020	F:GO:0003824;P:GO:0008152;C:GO:0016020;P:GO:0044710	Y (0.998 | 1-44)	C	1	V5_BLAST_0.9SELF0.4OUT-REDO4-Cluster_163964	V5_UCLUSTfixed_0.90-Cluster_97443	-	-	-	-
pacid=26995097 transcript=Potri.013G099500.1 locus=Potri.013G099500 ID=Potri.013G099500.1.v3.0 annot-version=v3.0	Poptr_seq16762	F:GO:0016597; P:GO:0008152; P:GO:0055114; F:GO:0050661; F:GO:0016491; P:GO:0006520	F:GO:0000166;F:GO:0003824;P:GO:0008152;P:GO:0044763;P:GO:0044710;P:GO:0009987	Y (0.997 | 1-51)	C	1	V5_BLAST_0.9SELF0.4OUT-REDO4-Cluster_165711	V5_UCLUSTfixed_0.90-Cluster_99076	-	-	-	-
pacid=26995098 transcript=Potri.013G099500.2 locus=Potri.013G099500 ID=Potri.013G099500.2.v3.0 annot-version=v3.0	Poptr_seq16763	F:GO:0016597; P:GO:0008152; P:GO:0055114; F:GO:0050661; F:GO:0016491; P:GO:0006520	F:GO:0000166;F:GO:0003824;P:GO:0008152;P:GO:0044763;P:GO:0044710;P:GO:0009987	Y (0.997 | 1-51)	C	1	V5_BLAST_0.9SELF0.4OUT-REDO4-Cluster_165711	V5_UCLUSTfixed_0.90-Cluster_99076	-	-	-	-
pacid=26995099 transcript=Potri.013G099500.3 locus=Potri.013G099500 ID=Potri.013G099500.3.v3.0 annot-version=v3.0	Poptr_seq16764	F:GO:0016597; P:GO:0008152; P:GO:0055114; F:GO:0050661; F:GO:0016491; P:GO:0006520	F:GO:0000166;F:GO:0003824;P:GO:0008152;P:GO:0044763;P:GO:0044710;P:GO:0009987	Y (0.997 | 1-51)	C	1	V5_BLAST_0.9SELF0.4OUT-REDO4-Cluster_165711	V5_UCLUSTfixed_0.90-Cluster_99076	-	-	-	-
pacid=26995116 transcript=Potri.013G135500.1 locus=Potri.013G135500 ID=Potri.013G135500.1.v3.0 annot-version=v3.0	Poptr_seq16781	F:GO:0016491; P:GO:0008152	F:GO:0003824;P:GO:0008152	Y (0.929 | 1-42)	C	1	V5_BLAST_0.9SELF0.4OUT-REDO4-Cluster_165743	V5_UCLUSTfixed_0.90-Cluster_99105	-	-	-	-
pacid=26995165 transcript=Potri.013G017100.1 locus=Potri.013G017100 ID=Potri.013G017100.1.v3.0 annot-version=v3.0	Poptr_seq16830		-	Y (0.993 | 1-42)	C	1	V5_BLAST_0.9SELF0.4OUT-REDO4-Cluster_162849	V5_UCLUSTfixed_0.90-Cluster_89959	-	-	-	-
pacid=26995166 transcript=Potri.013G017100.2 locus=Potri.013G017100 ID=Potri.013G017100.2.v3.0 annot-version=v3.0	Poptr_seq16831		-	Y (0.993 | 1-42)	C	1	V5_BLAST_0.9SELF0.4OUT-REDO4-Cluster_162849	V5_UCLUSTfixed_0.90-Cluster_89959	-	-	-	-
pacid=26995170 transcript=Potri.013G078100.1 locus=Potri.013G078100 ID=Potri.013G078100.1.v3.0 annot-version=v3.0	Poptr_seq16835		-	Y (0.999 | 1-51)	C	1	V5_BLAST_0.9SELF0.4OUT-REDO4-Cluster_166229	V5_UCLUSTfixed_0.90-Cluster_98735	-	-	-	-
pacid=26995174 transcript=Potri.013G044700.1 locus=Potri.013G044700 ID=Potri.013G044700.1.v3.0 annot-version=v3.0	Poptr_seq16839		-	Y (0.982 | 1-40)	C	1	V5_BLAST_0.9SELF0.4OUT-REDO4-Cluster_165106	V5_UCLUSTfixed_0.90-Cluster_98545	-	-	-	-
pacid=26995175 transcript=Potri.013G113900.1 locus=Potri.013G113900 ID=Potri.013G113900.1.v3.0 annot-version=v3.0	Poptr_seq16840	F:GO:0030170; P:GO:0009058	P:GO:0009058;F:GO:0005488	Y (0.954 | 1-50)	C	1	V5_BLAST_0.9SELF0.4OUT-REDO4-Cluster_160855	V5_UCLUSTfixed_0.90-Cluster_94843	-	-	-	-
pacid=26995176 transcript=Potri.013G113900.2 locus=Potri.013G113900 ID=Potri.013G113900.2.v3.0 annot-version=v3.0	Poptr_seq16841	F:GO:0030170; P:GO:0009058	P:GO:0009058;F:GO:0005488	Y (0.954 | 1-50)	C	1	V5_BLAST_0.9SELF0.4OUT-REDO4-Cluster_160855	V5_UCLUSTfixed_0.90-Cluster_94843	-	-	-	-
pacid=26995177 transcript=Potri.013G113900.3 locus=Potri.013G113900 ID=Potri.013G113900.3.v3.0 annot-version=v3.0	Poptr_seq16842	F:GO:0030170; P:GO:0009058	P:GO:0009058;F:GO:0005488	Y (0.954 | 1-50)	C	1	V5_BLAST_0.9SELF0.4OUT-REDO4-Cluster_160855	V5_UCLUSTfixed_0.90-Cluster_94843	-	-	-	-
pacid=26995189 transcript=Potri.013G037400.1 locus=Potri.013G037400 ID=Potri.013G037400.1.v3.0 annot-version=v3.0	Poptr_seq16854		-	Y (0.999 | 1-28)	C	1	V5_BLAST_0.9SELF0.4OUT-REDO4-Cluster_121957	V5_UCLUSTfixed_0.90-Cluster_70447	-	-	-	-
pacid=26995234 transcript=Potri.013G048700.1 locus=Potri.013G048700 ID=Potri.013G048700.1.v3.0 annot-version=v3.0	Poptr_seq16899	P:GO:0006508; F:GO:0005524; F:GO:0004222	F:GO:0000166;P:GO:0019538;F:GO:0016787	Y (1.0 | 1-41)	C	1	V5_BLAST_0.9SELF0.4OUT-REDO4-Cluster_162872	V5_UCLUSTfixed_0.90-Cluster_96293	-	-	-	-
pacid=26995235 transcript=Potri.013G048700.2 locus=Potri.013G048700 ID=Potri.013G048700.2.v3.0 annot-version=v3.0	Poptr_seq16900	F:GO:0005524	F:GO:0000166	Y (1.0 | 1-41)	C	1	V5_BLAST_0.9SELF0.4OUT-REDO4-Cluster_162872	V5_UCLUSTfixed_0.90-Cluster_96293	-	-	-	-
pacid=26995236 transcript=Potri.013G048700.3 locus=Potri.013G048700 ID=Potri.013G048700.3.v3.0 annot-version=v3.0	Poptr_seq16901	F:GO:0005524	F:GO:0000166	Y (1.0 | 1-41)	C	1	V5_BLAST_0.9SELF0.4OUT-REDO4-Cluster_121958	V5_UCLUSTfixed_0.90-Cluster_96293	-	-	-	-
pacid=26995239 transcript=Potri.013G094500.1 locus=Potri.013G094500 ID=Potri.013G094500.1.v3.0 annot-version=v3.0	Poptr_seq16904	F:GO:0016772; P:GO:0006388	F:GO:0016740;P:GO:0006139	Y (0.996 | 1-58)	C	1	V5_BLAST_0.9SELF0.4OUT-REDO4-Cluster_165259	V5_UCLUSTfixed_0.90-Cluster_98676	-	-	-	-
pacid=26995240 transcript=Potri.013G094500.2 locus=Potri.013G094500 ID=Potri.013G094500.2.v3.0 annot-version=v3.0	Poptr_seq16905	F:GO:0016772; P:GO:0006388	F:GO:0016740;P:GO:0006139	Y (0.996 | 1-58)	C	1	V5_BLAST_0.9SELF0.4OUT-REDO4-Cluster_165259	V5_UCLUSTfixed_0.90-Cluster_98676	-	-	-	-
pacid=26995245 transcript=Potri.013G016400.1 locus=Potri.013G016400 ID=Potri.013G016400.1.v3.0 annot-version=v3.0	Poptr_seq16910	F:GO:0005524; F:GO:0005515	F:GO:0000166;F:GO:0005515	Y (0.989 | 1-40)	C	1	V5_BLAST_0.9SELF0.4OUT-REDO4-Cluster_168014	V5_UCLUSTfixed_0.90-Cluster_71437	UniqueCluster_627	-	-	X
pacid=26995399 transcript=Potri.013G006100.2 locus=Potri.013G006100 ID=Potri.013G006100.2.v3.0 annot-version=v3.0	Poptr_seq17064	F:GO:0050662; F:GO:0003824	F:GO:0003824;F:GO:0005488	Y (0.954 | 1-40)	C	1	V5_BLAST_0.9SELF0.4OUT-REDO4-Cluster_165073	V5_UCLUSTfixed_0.90-Cluster_98510	-	-	-	-
pacid=26995400 transcript=Potri.013G006100.1 locus=Potri.013G006100 ID=Potri.013G006100.1.v3.0 annot-version=v3.0	Poptr_seq17065	F:GO:0050662; F:GO:0003824	F:GO:0003824;F:GO:0005488	Y (0.954 | 1-40)	C	1	V5_BLAST_0.9SELF0.4OUT-REDO4-Cluster_165073	V5_UCLUSTfixed_0.90-Cluster_98510	-	-	-	-
pacid=26995410 transcript=Potri.013G053100.1 locus=Potri.013G053100 ID=Potri.013G053100.1.v3.0 annot-version=v3.0	Poptr_seq17075	P:GO:0055114; F:GO:0046422; C:GO:0009507	F:GO:0003824;P:GO:0008152;P:GO:0044710;C:GO:0009536	Y (0.974 | 1-58)	C	1	V5_BLAST_0.9SELF0.4OUT-REDO4-Cluster_121961	V5_UCLUSTfixed_0.90-Cluster_102185	-	-	-	-
pacid=26995411 transcript=Potri.013G053100.2 locus=Potri.013G053100 ID=Potri.013G053100.2.v3.0 annot-version=v3.0	Poptr_seq17076	P:GO:0055114; F:GO:0046422; C:GO:0009507	F:GO:0003824;P:GO:0008152;P:GO:0044710;C:GO:0009536	Y (0.974 | 1-58)	C	1	V5_BLAST_0.9SELF0.4OUT-REDO4-Cluster_169414	V5_UCLUSTfixed_0.90-Cluster_102185	-	-	-	-
pacid=26995412 transcript=Potri.013G053100.3 locus=Potri.013G053100 ID=Potri.013G053100.3.v3.0 annot-version=v3.0	Poptr_seq17077	P:GO:0055114; F:GO:0046422; C:GO:0009507	F:GO:0003824;P:GO:0008152;P:GO:0044710;C:GO:0009536	Y (0.974 | 1-58)	C	1	V5_BLAST_0.9SELF0.4OUT-REDO4-Cluster_169414	V5_UCLUSTfixed_0.90-Cluster_102185	-	-	-	-
pacid=26995447 transcript=Potri.013G070100.1 locus=Potri.013G070100 ID=Potri.013G070100.1.v3.0 annot-version=v3.0	Poptr_seq17112	P:GO:0006412; C:GO:0005840; C:GO:0005622; F:GO:0003735	F:GO:0005198;C:GO:0005840;P:GO:0006412	Y (0.999 | 1-61)	C	1	V5_BLAST_0.9SELF0.4OUT-REDO4-Cluster_166202	V5_UCLUSTfixed_0.90-Cluster_96406	-	-	-	-
pacid=26995461 transcript=Potri.013G016700.1 locus=Potri.013G016700 ID=Potri.013G016700.1.v3.0 annot-version=v3.0	Poptr_seq17126		-	Y (0.986 | 1-40)	C	1	V5_BLAST_0.9SELF0.4OUT-REDO4-Cluster_167998	V5_UCLUSTfixed_0.90-Cluster_71437	UniqueCluster_1440	-	-	X
pacid=26995482 transcript=Potri.013G088100.1 locus=Potri.013G088100 ID=Potri.013G088100.1.v3.0 annot-version=v3.0	Poptr_seq17147	P:GO:0055114; F:GO:0020037; F:GO:0016705; F:GO:0005506	F:GO:0003824;P:GO:0008152;F:GO:0005488;P:GO:0044710	Y (0.996 | 1-57)	C	1	V5_BLAST_0.9SELF0.4OUT-REDO4-Cluster_159164	V5_UCLUSTfixed_0.90-Cluster_93405	-	-	-	-
pacid=26995504 transcript=Potri.013G113500.2 locus=Potri.013G113500 ID=Potri.013G113500.2.v3.0 annot-version=v3.0	Poptr_seq17169	P:GO:0006355; C:GO:0005739; F:GO:0003690	F:GO:0003677;C:GO:0005739;P:GO:0009058;P:GO:0006139	Y (0.957 | 1-25)	C	1	V5_BLAST_0.9SELF0.4OUT-REDO4-Cluster_163330	V5_UCLUSTfixed_0.90-Cluster_96763	-	-	-	-
pacid=26995505 transcript=Potri.013G113500.1 locus=Potri.013G113500 ID=Potri.013G113500.1.v3.0 annot-version=v3.0	Poptr_seq17170	P:GO:0006355; C:GO:0005739; F:GO:0003690	F:GO:0003677;C:GO:0005739;P:GO:0009058;P:GO:0006139	Y (0.957 | 1-25)	C	1	V5_BLAST_0.9SELF0.4OUT-REDO4-Cluster_163330	V5_UCLUSTfixed_0.90-Cluster_96763	-	-	-	-
pacid=26995506 transcript=Potri.013G089600.1 locus=Potri.013G089600 ID=Potri.013G089600.1.v3.0 annot-version=v3.0	Poptr_seq17171		-	Y (1.0 | 1-61)	C	1	V5_BLAST_0.9SELF0.4OUT-REDO4-Cluster_163358	V5_UCLUSTfixed_0.90-Cluster_101682	-	-	-	-
pacid=26995510 transcript=Potri.013G085300.1 locus=Potri.013G085300 ID=Potri.013G085300.1.v3.0 annot-version=v3.0	Poptr_seq17175		-	Y (1.0 | 1-36)	C	1	V5_BLAST_0.9SELF0.4OUT-REDO4-Cluster_163720	V5_UCLUSTfixed_0.90-Cluster_97176	-	-	-	-
pacid=26995518 transcript=Potri.013G111700.1 locus=Potri.013G111700 ID=Potri.013G111700.1.v3.0 annot-version=v3.0	Poptr_seq17183		-	Y (0.817 | 1-52)	C	1	V5_BLAST_0.9SELF0.4OUT-REDO4-Cluster_121962	V5_UCLUSTfixed_0.90-Cluster_70448	-	-	-	-
pacid=26995583 transcript=Potri.013G006500.1 locus=Potri.013G006500 ID=Potri.013G006500.1.v3.0 annot-version=v3.0	Poptr_seq17248	C:GO:0019898; P:GO:0015979; C:GO:0009654; C:GO:0009523; F:GO:0005509	C:GO:0016020;P:GO:0015979;F:GO:0005488;C:GO:0009579	Y (1.0 | 1-57)	C	1	V5_BLAST_0.9SELF0.4OUT-REDO4-Cluster_167918	V5_UCLUSTfixed_0.90-Cluster_100977	-	-	-	-
pacid=26995587 transcript=Potri.013G067200.1 locus=Potri.013G067200 ID=Potri.013G067200.1.v3.0 annot-version=v3.0	Poptr_seq17252	F:GO:0008270	F:GO:0005488	Y (0.995 | 1-39)	C	1	V5_BLAST_0.9SELF0.4OUT-REDO4-Cluster_166596	V5_UCLUSTfixed_0.90-Cluster_99881	-	-	-	-
pacid=26995588 transcript=Potri.013G067200.2 locus=Potri.013G067200 ID=Potri.013G067200.2.v3.0 annot-version=v3.0	Poptr_seq17253	F:GO:0008270	F:GO:0005488	Y (0.993 | 1-30)	C	1	V5_BLAST_0.9SELF0.4OUT-REDO4-Cluster_166596	V5_UCLUSTfixed_0.90-Cluster_99881	-	-	-	-
pacid=26995591 transcript=Potri.013G084300.1 locus=Potri.013G084300 ID=Potri.013G084300.1.v3.0 annot-version=v3.0	Poptr_seq17256		-	Y (0.999 | 1-41)	C	1	V5_BLAST_0.9SELF0.4OUT-REDO4-Cluster_170185	V5_UCLUSTfixed_0.90-Cluster_99618	-	-	-	-
pacid=26995592 transcript=Potri.013G084300.2 locus=Potri.013G084300 ID=Potri.013G084300.2.v3.0 annot-version=v3.0	Poptr_seq17257		-	Y (0.999 | 1-41)	C	1	V5_BLAST_0.9SELF0.4OUT-REDO4-Cluster_170185	V5_UCLUSTfixed_0.90-Cluster_99618	-	-	-	-
pacid=26995627 transcript=Potri.013G026800.1 locus=Potri.013G026800 ID=Potri.013G026800.1.v3.0 annot-version=v3.0	Poptr_seq17292	P:GO:0006750; F:GO:0005524; F:GO:0004363	F:GO:0000166;F:GO:0003824;P:GO:0009058;P:GO:0009987	Y (0.986 | 1-34)	C	1	V5_BLAST_0.9SELF0.4OUT-REDO4-Cluster_162859	V5_UCLUSTfixed_0.90-Cluster_96281	-	-	-	-
pacid=26995628 transcript=Potri.013G026800.2 locus=Potri.013G026800 ID=Potri.013G026800.2.v3.0 annot-version=v3.0	Poptr_seq17293	P:GO:0006750; F:GO:0005524; F:GO:0004363	F:GO:0000166;F:GO:0003824;P:GO:0009058;P:GO:0009987	Y (0.986 | 1-34)	C	1	V5_BLAST_0.9SELF0.4OUT-REDO4-Cluster_162859	V5_UCLUSTfixed_0.90-Cluster_96281	-	-	-	-
pacid=26995629 transcript=Potri.013G026800.3 locus=Potri.013G026800 ID=Potri.013G026800.3.v3.0 annot-version=v3.0	Poptr_seq17294	P:GO:0006750; F:GO:0005524; F:GO:0004363	F:GO:0000166;F:GO:0003824;P:GO:0009058;P:GO:0009987	Y (0.986 | 1-34)	C	1	V5_BLAST_0.9SELF0.4OUT-REDO4-Cluster_162859	V5_UCLUSTfixed_0.90-Cluster_96281	-	-	-	-
pacid=26995633 transcript=Potri.013G055700.1 locus=Potri.013G055700 ID=Potri.013G055700.1.v3.0 annot-version=v3.0	Poptr_seq17298	P:GO:0005975; F:GO:0004553	P:GO:0005975;F:GO:0016787	Y (0.981 | 1-26)	C	1	V5_BLAST_0.9SELF0.4OUT-REDO4-Cluster_66751	V5_UCLUSTfixed_0.90-Cluster_102848	-	-	-	-
pacid=26995637 transcript=Potri.013G127800.1 locus=Potri.013G127800 ID=Potri.013G127800.1.v3.0 annot-version=v3.0	Poptr_seq17302		-	Y (0.994 | 1-71)	C	1	V5_BLAST_0.9SELF0.4OUT-REDO4-Cluster_167981	V5_UCLUSTfixed_0.90-Cluster_101014	-	-	-	-
pacid=26995638 transcript=Potri.013G127800.2 locus=Potri.013G127800 ID=Potri.013G127800.2.v3.0 annot-version=v3.0	Poptr_seq17303		-	Y (0.994 | 1-71)	C	1	V5_BLAST_0.9SELF0.4OUT-REDO4-Cluster_167981	V5_UCLUSTfixed_0.90-Cluster_101014	-	-	-	-
pacid=26995639 transcript=Potri.013G127800.3 locus=Potri.013G127800 ID=Potri.013G127800.3.v3.0 annot-version=v3.0	Poptr_seq17304		-	Y (0.994 | 1-71)	C	1	V5_BLAST_0.9SELF0.4OUT-REDO4-Cluster_121964	V5_UCLUSTfixed_0.90-Cluster_101014	-	-	-	-
pacid=26995647 transcript=Potri.013G115400.1 locus=Potri.013G115400 ID=Potri.013G115400.1.v3.0 annot-version=v3.0	Poptr_seq17312	P:GO:0006470; F:GO:0004725	P:GO:0006464;F:GO:0016787	Y (0.992 | 1-23)	C	1	V5_BLAST_0.9SELF0.4OUT-REDO4-Cluster_163319	V5_UCLUSTfixed_0.90-Cluster_103380	-	-	-	-
pacid=26995648 transcript=Potri.013G115400.2 locus=Potri.013G115400 ID=Potri.013G115400.2.v3.0 annot-version=v3.0	Poptr_seq17313	P:GO:0006470; F:GO:0004725	P:GO:0006464;F:GO:0016787	Y (0.992 | 1-23)	C	1	V5_BLAST_0.9SELF0.4OUT-REDO4-Cluster_163319	V5_UCLUSTfixed_0.90-Cluster_103380	-	-	-	-
pacid=26995650 transcript=Potri.013G097800.1 locus=Potri.013G097800 ID=Potri.013G097800.1.v3.0 annot-version=v3.0	Poptr_seq17315	P:GO:0007165; F:GO:0005515; F:GO:0043531	F:GO:0000166;F:GO:0005515;P:GO:0007165	Y (0.706 | 1-51)	C	1	V5_BLAST_0.9SELF0.4OUT-REDO4-Cluster_121965	V5_UCLUSTfixed_0.90-Cluster_71067	-	-	-	-
pacid=26995652 transcript=Potri.013G154300.1 locus=Potri.013G154300 ID=Potri.013G154300.1.v3.0 annot-version=v3.0	Poptr_seq17317		-	Y (0.999 | 1-39)	C	1	V5_BLAST_0.9SELF0.4OUT-REDO4-Cluster_163960	V5_UCLUSTfixed_0.90-Cluster_97438	-	-	-	-
pacid=26995653 transcript=Potri.013G154300.2 locus=Potri.013G154300 ID=Potri.013G154300.2.v3.0 annot-version=v3.0	Poptr_seq17318		-	Y (0.999 | 1-39)	C	1	V5_BLAST_0.9SELF0.4OUT-REDO4-Cluster_163960	V5_UCLUSTfixed_0.90-Cluster_97438	-	-	-	-
pacid=26995673 transcript=Potri.013G043500.1 locus=Potri.013G043500 ID=Potri.013G043500.1.v3.0 annot-version=v3.0	Poptr_seq17338	P:GO:0006189	P:GO:0009058;P:GO:0044711;P:GO:0006139	Y (0.977 | 1-33)	C	1	V5_BLAST_0.9SELF0.4OUT-REDO4-Cluster_162878	V5_UCLUSTfixed_0.90-Cluster_96298	-	-	-	-
pacid=26995702 transcript=Potri.013G110000.1 locus=Potri.013G110000 ID=Potri.013G110000.1.v3.0 annot-version=v3.0	Poptr_seq17367		-	Y (0.988 | 1-38)	C	1	V5_BLAST_0.9SELF0.4OUT-REDO4-Cluster_121966	V5_UCLUSTfixed_0.90-Cluster_35491	-	-	-	-
pacid=26995739 transcript=Potri.013G148100.1 locus=Potri.013G148100 ID=Potri.013G148100.1.v3.0 annot-version=v3.0	Poptr_seq17404		-	Y (0.729 | 1-62)	C	1	V5_BLAST_0.9SELF0.4OUT-REDO4-Cluster_168900	V5_UCLUSTfixed_0.90-Cluster_96826	-	-	-	-
pacid=26995780 transcript=Potri.013G072700.1 locus=Potri.013G072700 ID=Potri.013G072700.1.v3.0 annot-version=v3.0	Poptr_seq17445	F:GO:0051082; C:GO:0016272; P:GO:0006457	F:GO:0005515;C:GO:0005575;P:GO:0009987	Y (0.911 | 1-21)	C	1	V5_BLAST_0.9SELF0.4OUT-REDO4-Cluster_162979	V5_UCLUSTfixed_0.90-Cluster_96413	-	-	UniqueCluster_2165	X
pacid=26995795 transcript=Potri.013G103400.1 locus=Potri.013G103400 ID=Potri.013G103400.1.v3.0 annot-version=v3.0	Poptr_seq17460	F:GO:0019205; P:GO:0006139; F:GO:0005524	F:GO:0000166;F:GO:0016301;P:GO:0006139	Y (0.993 | 1-40)	C	1	V5_BLAST_0.9SELF0.4OUT-REDO4-Cluster_162600	V5_UCLUSTfixed_0.90-Cluster_96021	-	-	-	-
pacid=26995796 transcript=Potri.013G103400.2 locus=Potri.013G103400 ID=Potri.013G103400.2.v3.0 annot-version=v3.0	Poptr_seq17461	F:GO:0019205; P:GO:0006139; F:GO:0005524	F:GO:0000166;F:GO:0016301;P:GO:0006139	Y (0.993 | 1-40)	C	1	V5_BLAST_0.9SELF0.4OUT-REDO4-Cluster_162600	V5_UCLUSTfixed_0.90-Cluster_96021	-	-	-	-
pacid=26995797 transcript=Potri.013G103400.3 locus=Potri.013G103400 ID=Potri.013G103400.3.v3.0 annot-version=v3.0	Poptr_seq17462	F:GO:0019205; P:GO:0006139; F:GO:0005524	F:GO:0000166;F:GO:0016301;P:GO:0006139	Y (0.993 | 1-40)	C	1	V5_BLAST_0.9SELF0.4OUT-REDO4-Cluster_162600	V5_UCLUSTfixed_0.90-Cluster_96021	-	-	-	-
pacid=26995805 transcript=Potri.013G033600.1 locus=Potri.013G033600 ID=Potri.013G033600.1.v3.0 annot-version=v3.0	Poptr_seq17470	F:GO:0016747	F:GO:0016740	Y (0.953 | 1-38)	C	1	V5_BLAST_0.9SELF0.4OUT-REDO4-Cluster_162938	V5_UCLUSTfixed_0.90-Cluster_96361	-	-	-	-
pacid=26995851 transcript=Potri.013G007800.5 locus=Potri.013G007800 ID=Potri.013G007800.5.v3.0 annot-version=v3.0	Poptr_seq17514	F:GO:0005515	F:GO:0005515	Y (0.997 | 1-52)	C	1	V5_BLAST_0.9SELF0.4OUT-REDO4-Cluster_170054	V5_UCLUSTfixed_0.90-Cluster_96261	-	-	-	-
pacid=26995852 transcript=Potri.013G007800.2 locus=Potri.013G007800 ID=Potri.013G007800.2.v3.0 annot-version=v3.0	Poptr_seq17515	F:GO:0005515	F:GO:0005515	Y (0.997 | 1-52)	C	1	V5_BLAST_0.9SELF0.4OUT-REDO4-Cluster_170054	V5_UCLUSTfixed_0.90-Cluster_96261	-	-	-	-
pacid=26995853 transcript=Potri.013G007800.1 locus=Potri.013G007800 ID=Potri.013G007800.1.v3.0 annot-version=v3.0	Poptr_seq17516	F:GO:0005515	F:GO:0005515	Y (0.997 | 1-52)	C	1	V5_BLAST_0.9SELF0.4OUT-REDO4-Cluster_170054	V5_UCLUSTfixed_0.90-Cluster_96261	-	-	-	-
pacid=26995855 transcript=Potri.013G007800.4 locus=Potri.013G007800 ID=Potri.013G007800.4.v3.0 annot-version=v3.0	Poptr_seq17518	F:GO:0005515	F:GO:0005515	Y (0.997 | 1-52)	C	1	V5_BLAST_0.9SELF0.4OUT-REDO4-Cluster_170054	V5_UCLUSTfixed_0.90-Cluster_96261	-	-	-	-
pacid=26995917 transcript=Potri.013G005200.1 locus=Potri.013G005200 ID=Potri.013G005200.1.v3.0 annot-version=v3.0	Poptr_seq17579	P:GO:0055114; F:GO:0050661; P:GO:0006006; F:GO:0004345	F:GO:0000166;P:GO:0005975;F:GO:0003824;P:GO:0044723	Y (0.988 | 1-71)	C	1	V5_BLAST_0.9SELF0.4OUT-REDO4-Cluster_162838	V5_UCLUSTfixed_0.90-Cluster_96259	-	-	-	-
pacid=26995919 transcript=Potri.013G005200.2 locus=Potri.013G005200 ID=Potri.013G005200.2.v3.0 annot-version=v3.0	Poptr_seq17581	P:GO:0055114; F:GO:0050661; P:GO:0006006; F:GO:0004345	F:GO:0000166;P:GO:0005975;F:GO:0003824;P:GO:0044723	Y (0.988 | 1-71)	C	1	V5_BLAST_0.9SELF0.4OUT-REDO4-Cluster_104009	V5_UCLUSTfixed_0.90-Cluster_96259	-	-	-	-
pacid=26995920 transcript=Potri.013G005200.4 locus=Potri.013G005200 ID=Potri.013G005200.4.v3.0 annot-version=v3.0	Poptr_seq17582	P:GO:0055114; F:GO:0050661; P:GO:0006006; F:GO:0004345	F:GO:0000166;P:GO:0005975;F:GO:0003824;P:GO:0044723	Y (0.988 | 1-71)	C	1	V5_BLAST_0.9SELF0.4OUT-REDO4-Cluster_162838	V5_UCLUSTfixed_0.90-Cluster_96259	-	-	-	-
pacid=26995951 transcript=Potri.013G033300.1 locus=Potri.013G033300 ID=Potri.013G033300.1.v3.0 annot-version=v3.0	Poptr_seq17613	F:GO:0016747	F:GO:0016740	Y (0.953 | 1-38)	C	1	V5_BLAST_0.9SELF0.4OUT-REDO4-Cluster_162938	V5_UCLUSTfixed_0.90-Cluster_96361	-	-	-	-
pacid=26995952 transcript=Potri.013G033300.2 locus=Potri.013G033300 ID=Potri.013G033300.2.v3.0 annot-version=v3.0	Poptr_seq17614	F:GO:0016747	F:GO:0016740	Y (0.953 | 1-38)	C	1	V5_BLAST_0.9SELF0.4OUT-REDO4-Cluster_121968	V5_UCLUSTfixed_0.90-Cluster_96361	-	-	-	-
pacid=26995953 transcript=Potri.013G066000.1 locus=Potri.013G066000 ID=Potri.013G066000.1.v3.0 annot-version=v3.0	Poptr_seq17615		-	Y (0.987 | 1-29)	C	1	V5_BLAST_0.9SELF0.4OUT-REDO4-Cluster_164172	V5_UCLUSTfixed_0.90-Cluster_97657	-	-	-	-
pacid=26995971 transcript=Potri.013G148000.1 locus=Potri.013G148000 ID=Potri.013G148000.1.v3.0 annot-version=v3.0	Poptr_seq17633		-	Y (0.864 | 1-62)	C	1	V5_BLAST_0.9SELF0.4OUT-REDO4-Cluster_121969	V5_UCLUSTfixed_0.90-Cluster_96826	-	-	-	-
pacid=26995988 transcript=Potri.013G006600.1 locus=Potri.013G006600 ID=Potri.013G006600.1.v3.0 annot-version=v3.0	Poptr_seq17650	F:GO:0033926	F:GO:0016787	Y (0.987 | 1-40)	C	1	V5_BLAST_0.9SELF0.4OUT-REDO4-Cluster_164000	V5_UCLUSTfixed_0.90-Cluster_97484	-	-	-	-
pacid=26995989 transcript=Potri.013G006600.2 locus=Potri.013G006600 ID=Potri.013G006600.2.v3.0 annot-version=v3.0	Poptr_seq17651	F:GO:0033926	F:GO:0016787	Y (0.987 | 1-40)	C	1	V5_BLAST_0.9SELF0.4OUT-REDO4-Cluster_164000	V5_UCLUSTfixed_0.90-Cluster_97484	-	-	-	-
pacid=26995991 transcript=Potri.013G127300.3 locus=Potri.013G127300 ID=Potri.013G127300.3.v3.0 annot-version=v3.0	Poptr_seq17653	P:GO:0055114; F:GO:0045300; P:GO:0006631	F:GO:0003824;P:GO:0006629;P:GO:0044763;P:GO:0009987	Y (0.994 | 1-33)	C	1	V5_BLAST_0.9SELF0.4OUT-REDO4-Cluster_169679	V5_UCLUSTfixed_0.90-Cluster_100777	-	-	-	-
pacid=26995992 transcript=Potri.013G127300.1 locus=Potri.013G127300 ID=Potri.013G127300.1.v3.0 annot-version=v3.0	Poptr_seq17654	P:GO:0055114; F:GO:0045300; P:GO:0006631	F:GO:0003824;P:GO:0006629;P:GO:0044763;P:GO:0009987	Y (0.994 | 1-33)	C	1	V5_BLAST_0.9SELF0.4OUT-REDO4-Cluster_169679	V5_UCLUSTfixed_0.90-Cluster_100777	-	-	-	-
pacid=26995993 transcript=Potri.013G127300.2 locus=Potri.013G127300 ID=Potri.013G127300.2.v3.0 annot-version=v3.0	Poptr_seq17655	P:GO:0055114; F:GO:0045300; P:GO:0006631	F:GO:0003824;P:GO:0006629;P:GO:0044763;P:GO:0009987	Y (0.994 | 1-33)	C	1	V5_BLAST_0.9SELF0.4OUT-REDO4-Cluster_121970	V5_UCLUSTfixed_0.90-Cluster_100777	-	-	-	-
pacid=26996001 transcript=Potri.013G117000.1 locus=Potri.013G117000 ID=Potri.013G117000.1.v3.0 annot-version=v3.0	Poptr_seq17662	F:GO:0046933; P:GO:0015986	P:GO:0009058;P:GO:0044711;P:GO:0044765;P:GO:0006139;P:GO:0006810;F:GO:0005215;F:GO:0016787	Y (0.987 | 1-31)	C	1	V5_BLAST_0.9SELF0.4OUT-REDO4-Cluster_163322	V5_UCLUSTfixed_0.90-Cluster_96754	-	-	-	-
pacid=26996010 transcript=Potri.013G154200.1 locus=Potri.013G154200 ID=Potri.013G154200.1.v3.0 annot-version=v3.0	Poptr_seq17671	F:GO:0009982; P:GO:0009451; F:GO:0003723; P:GO:0001522	F:GO:0003723;F:GO:0003824;P:GO:0006139	Y (0.989 | 1-66)	C	1	V5_BLAST_0.9SELF0.4OUT-REDO4-Cluster_169818	V5_UCLUSTfixed_0.90-Cluster_102524	-	-	-	-
pacid=26996011 transcript=Potri.013G154200.2 locus=Potri.013G154200 ID=Potri.013G154200.2.v3.0 annot-version=v3.0	Poptr_seq17672	F:GO:0009982; P:GO:0009451; F:GO:0003723; P:GO:0001522	F:GO:0003723;F:GO:0003824;P:GO:0006139	Y (0.989 | 1-66)	C	1	V5_BLAST_0.9SELF0.4OUT-REDO4-Cluster_169818	V5_UCLUSTfixed_0.90-Cluster_102524	-	-	-	-
pacid=26996012 transcript=Potri.013G154200.3 locus=Potri.013G154200 ID=Potri.013G154200.3.v3.0 annot-version=v3.0	Poptr_seq17673	F:GO:0009982; P:GO:0009451; F:GO:0003723; P:GO:0001522	F:GO:0003723;F:GO:0003824;P:GO:0006139	Y (0.989 | 1-66)	C	1	V5_BLAST_0.9SELF0.4OUT-REDO4-Cluster_169818	V5_UCLUSTfixed_0.90-Cluster_102524	-	-	-	-
pacid=26996018 transcript=Potri.013G050300.1 locus=Potri.013G050300 ID=Potri.013G050300.1.v3.0 annot-version=v3.0	Poptr_seq17679		-	Y (0.993 | 1-48)	C	1	V5_BLAST_0.9SELF0.4OUT-REDO4-Cluster_163710	V5_UCLUSTfixed_0.90-Cluster_97163	-	-	-	-
pacid=26996021 transcript=Potri.013G026400.1 locus=Potri.013G026400 ID=Potri.013G026400.1.v3.0 annot-version=v3.0	Poptr_seq17682		-	Y (0.988 | 1-60)	C	1	V5_BLAST_0.9SELF0.4OUT-REDO4-Cluster_162853	V5_UCLUSTfixed_0.90-Cluster_96275	-	-	-	-
pacid=26996022 transcript=Potri.013G026400.5 locus=Potri.013G026400 ID=Potri.013G026400.5.v3.0 annot-version=v3.0	Poptr_seq17683		-	Y (0.988 | 1-60)	C	1	V5_BLAST_0.9SELF0.4OUT-REDO4-Cluster_162853	V5_UCLUSTfixed_0.90-Cluster_96275	-	-	-	-
pacid=26996023 transcript=Potri.013G026400.3 locus=Potri.013G026400 ID=Potri.013G026400.3.v3.0 annot-version=v3.0	Poptr_seq17684		-	Y (0.988 | 1-60)	C	1	V5_BLAST_0.9SELF0.4OUT-REDO4-Cluster_162853	V5_UCLUSTfixed_0.90-Cluster_96275	-	-	-	-
pacid=26996024 transcript=Potri.013G026400.2 locus=Potri.013G026400 ID=Potri.013G026400.2.v3.0 annot-version=v3.0	Poptr_seq17685		-	Y (0.988 | 1-60)	C	1	V5_BLAST_0.9SELF0.4OUT-REDO4-Cluster_162853	V5_UCLUSTfixed_0.90-Cluster_96275	-	-	-	-
pacid=26996025 transcript=Potri.013G026400.4 locus=Potri.013G026400 ID=Potri.013G026400.4.v3.0 annot-version=v3.0	Poptr_seq17686		-	Y (0.988 | 1-60)	C	1	V5_BLAST_0.9SELF0.4OUT-REDO4-Cluster_162853	V5_UCLUSTfixed_0.90-Cluster_96275	-	-	-	-
pacid=26996031 transcript=Potri.013G012400.1 locus=Potri.013G012400 ID=Potri.013G012400.1.v3.0 annot-version=v3.0	Poptr_seq17692		-	Y (0.997 | 1-72)	C	1	V5_BLAST_0.9SELF0.4OUT-REDO4-Cluster_170034	V5_UCLUSTfixed_0.90-Cluster_96269	-	-	-	-
pacid=26996032 transcript=Potri.013G012400.3 locus=Potri.013G012400 ID=Potri.013G012400.3.v3.0 annot-version=v3.0	Poptr_seq17693		-	Y (0.997 | 1-72)	C	1	V5_BLAST_0.9SELF0.4OUT-REDO4-Cluster_170034	V5_UCLUSTfixed_0.90-Cluster_96269	-	-	-	-
pacid=26996033 transcript=Potri.013G012400.2 locus=Potri.013G012400 ID=Potri.013G012400.2.v3.0 annot-version=v3.0	Poptr_seq17694		-	Y (0.997 | 1-72)	C	1	V5_BLAST_0.9SELF0.4OUT-REDO4-Cluster_170034	V5_UCLUSTfixed_0.90-Cluster_96269	-	-	-	-
pacid=26996034 transcript=Potri.013G012400.4 locus=Potri.013G012400 ID=Potri.013G012400.4.v3.0 annot-version=v3.0	Poptr_seq17695		-	Y (0.997 | 1-72)	C	1	V5_BLAST_0.9SELF0.4OUT-REDO4-Cluster_170034	V5_UCLUSTfixed_0.90-Cluster_96269	-	-	-	-
pacid=26996072 transcript=Potri.013G079000.1 locus=Potri.013G079000 ID=Potri.013G079000.1.v3.0 annot-version=v3.0	Poptr_seq17733		-	Y (0.909 | 1-25)	C	1	V5_BLAST_0.9SELF0.4OUT-REDO4-Cluster_164227	V5_UCLUSTfixed_0.90-Cluster_96479	-	-	-	-
pacid=26996081 transcript=Potri.013G139800.1 locus=Potri.013G139800 ID=Potri.013G139800.1.v3.0 annot-version=v3.0	Poptr_seq17742		-	Y (0.999 | 1-62)	C	1	V5_BLAST_0.9SELF0.4OUT-REDO4-Cluster_143646	V5_UCLUSTfixed_0.90-Cluster_79541	-	-	UniqueCluster_1178	X
pacid=26996089 transcript=Potri.013G136500.1 locus=Potri.013G136500 ID=Potri.013G136500.1.v3.0 annot-version=v3.0	Poptr_seq17750	P:GO:0006412; C:GO:0005840; F:GO:0003735; C:GO:0005622	F:GO:0005198;C:GO:0005840;P:GO:0006412	Y (0.607 | 1-51)	C	1	V5_BLAST_0.9SELF0.4OUT-REDO4-Cluster_166319	V5_UCLUSTfixed_0.90-Cluster_93034	-	-	UniqueCluster_3260	X
pacid=26996105 transcript=Potri.013G077000.1 locus=Potri.013G077000 ID=Potri.013G077000.1.v3.0 annot-version=v3.0	Poptr_seq17766	F:GO:0008168; P:GO:0008152	P:GO:0008152;F:GO:0016740	Y (0.999 | 1-51)	C	1	V5_BLAST_0.9SELF0.4OUT-REDO4-Cluster_163046	V5_UCLUSTfixed_0.90-Cluster_96476	-	-	-	-
pacid=26996137 transcript=Potri.T071000.1 locus=Potri.T071000 ID=Potri.T071000.1.v3.0 annot-version=v3.0	Poptr_seq17798	P:GO:0006779; F:GO:0004853	F:GO:0003824;P:GO:0009058;P:GO:0009987	Y (0.986 | 1-52)	C	1	V5_BLAST_0.9SELF0.4OUT-REDO4-Cluster_162741	V5_UCLUSTfixed_0.90-Cluster_103465	-	-	-	-
pacid=26996141 transcript=Potri.T071100.1 locus=Potri.T071100 ID=Potri.T071100.1.v3.0 annot-version=v3.0	Poptr_seq17802		-	Y (0.986 | 1-58)	C	1	V5_BLAST_0.9SELF0.4OUT-REDO4-Cluster_164970	V5_UCLUSTfixed_0.90-Cluster_98407	-	-	-	-
pacid=26996144 transcript=Potri.T145500.1 locus=Potri.T145500 ID=Potri.T145500.1.v3.0 annot-version=v3.0	Poptr_seq17805		-	Y (0.991 | 1-23)	C	1	V5_BLAST_0.9SELF0.4OUT-REDO4-Cluster_164792	V5_UCLUSTfixed_0.90-Cluster_35492	-	-	-	-
pacid=26996155 transcript=Potri.T083600.1 locus=Potri.T083600 ID=Potri.T083600.1.v3.0 annot-version=v3.0	Poptr_seq17816	P:GO:0006468; F:GO:0005524; F:GO:0004672; F:GO:0030246	F:GO:0000166;P:GO:0006464;F:GO:0030246;F:GO:0016301	Y (0.89 | 1-57)	C	1	V5_BLAST_0.9SELF0.4OUT-REDO4-Cluster_124611	V5_UCLUSTfixed_0.90-Cluster_102939	-	-	-	-
pacid=26996249 transcript=Potri.003G206500.3 locus=Potri.003G206500 ID=Potri.003G206500.3.v3.0 annot-version=v3.0	Poptr_seq17910		-	Y (0.999 | 1-39)	C	1	V5_BLAST_0.9SELF0.4OUT-REDO4-Cluster_121973	V5_UCLUSTfixed_0.90-Cluster_73144	-	-	-	-
pacid=26996295 transcript=Potri.003G080900.1 locus=Potri.003G080900 ID=Potri.003G080900.1.v3.0 annot-version=v3.0	Poptr_seq17956		-	Y (0.992 | 1-41)	C	1	V5_BLAST_0.9SELF0.4OUT-REDO4-Cluster_166162	V5_UCLUSTfixed_0.90-Cluster_99474	-	-	-	-
pacid=26996296 transcript=Potri.003G080900.2 locus=Potri.003G080900 ID=Potri.003G080900.2.v3.0 annot-version=v3.0	Poptr_seq17957		-	Y (0.992 | 1-41)	C	1	V5_BLAST_0.9SELF0.4OUT-REDO4-Cluster_166162	V5_UCLUSTfixed_0.90-Cluster_99474	-	-	-	-
pacid=26996356 transcript=Potri.003G126900.1 locus=Potri.003G126900 ID=Potri.003G126900.1.v3.0 annot-version=v3.0	Poptr_seq18017	P:GO:0042398; F:GO:0004357	F:GO:0003824;P:GO:0009058	Y (0.975 | 1-76)	C	1	V5_BLAST_0.9SELF0.4OUT-REDO4-Cluster_163499	V5_UCLUSTfixed_0.90-Cluster_96936	-	-	-	-
pacid=26996357 transcript=Potri.003G126900.2 locus=Potri.003G126900 ID=Potri.003G126900.2.v3.0 annot-version=v3.0	Poptr_seq18018	P:GO:0042398; F:GO:0004357	F:GO:0003824;P:GO:0009058	Y (0.975 | 1-76)	C	1	V5_BLAST_0.9SELF0.4OUT-REDO4-Cluster_163499	V5_UCLUSTfixed_0.90-Cluster_96936	-	-	-	-
pacid=26996403 transcript=Potri.003G117300.1 locus=Potri.003G117300 ID=Potri.003G117300.1.v3.0 annot-version=v3.0	Poptr_seq18064	C:GO:0016020	C:GO:0016020	Y (0.768 | 1-46)	C	1	V5_BLAST_0.9SELF0.4OUT-REDO4-Cluster_170986	V5_UCLUSTfixed_0.90-Cluster_103482	-	-	-	-
pacid=26996416 transcript=Potri.003G030100.1 locus=Potri.003G030100 ID=Potri.003G030100.1.v3.0 annot-version=v3.0	Poptr_seq18077		-	Y (0.999 | 1-61)	C	1	V5_BLAST_0.9SELF0.4OUT-REDO4-Cluster_165918	V5_UCLUSTfixed_0.90-Cluster_99246	-	-	-	-
pacid=26996465 transcript=Potri.003G176400.1 locus=Potri.003G176400 ID=Potri.003G176400.1.v3.0 annot-version=v3.0	Poptr_seq18126	F:GO:0051536; F:GO:0009055	F:GO:0005488	Y (0.989 | 1-32)	C	1	V5_BLAST_0.9SELF0.4OUT-REDO4-Cluster_163520	V5_UCLUSTfixed_0.90-Cluster_96964	-	-	-	-
pacid=26996471 transcript=Potri.003G015200.1 locus=Potri.003G015200 ID=Potri.003G015200.1.v3.0 annot-version=v3.0	Poptr_seq18132	F:GO:0051536; F:GO:0009055	F:GO:0005488	Y (1.0 | 1-28)	C	1	V5_BLAST_0.9SELF0.4OUT-REDO4-Cluster_164934	V5_UCLUSTfixed_0.90-Cluster_98379	-	-	-	-
pacid=26996505 transcript=Potri.003G041100.1 locus=Potri.003G041100 ID=Potri.003G041100.1.v3.0 annot-version=v3.0	Poptr_seq18166	P:GO:0006412; C:GO:0005840; C:GO:0005622; F:GO:0003735	F:GO:0005198;C:GO:0005840;P:GO:0006412	Y (0.809 | 1-24)	C	1	V5_BLAST_0.9SELF0.4OUT-REDO4-Cluster_166761	V5_UCLUSTfixed_0.90-Cluster_100055	-	-	-	-
pacid=26996528 transcript=Potri.003G013000.2 locus=Potri.003G013000 ID=Potri.003G013000.2.v3.0 annot-version=v3.0	Poptr_seq18189		-	Y (0.799 | 1-42)	C	1	V5_BLAST_0.9SELF0.4OUT-REDO4-Cluster_121977	V5_UCLUSTfixed_0.90-Cluster_71177	-	-	-	-
pacid=26996529 transcript=Potri.003G013000.1 locus=Potri.003G013000 ID=Potri.003G013000.1.v3.0 annot-version=v3.0	Poptr_seq18190		-	Y (0.799 | 1-42)	C	1	V5_BLAST_0.9SELF0.4OUT-REDO4-Cluster_121977	V5_UCLUSTfixed_0.90-Cluster_71177	-	-	-	-
pacid=26996583 transcript=Potri.003G083300.1 locus=Potri.003G083300 ID=Potri.003G083300.1.v3.0 annot-version=v3.0	Poptr_seq18244		-	Y (0.999 | 1-41)	C	1	V5_BLAST_0.9SELF0.4OUT-REDO4-Cluster_170799	V5_UCLUSTfixed_0.90-Cluster_103345	-	-	-	-
pacid=26996584 transcript=Potri.003G083300.3 locus=Potri.003G083300 ID=Potri.003G083300.3.v3.0 annot-version=v3.0	Poptr_seq18245		-	Y (0.999 | 1-41)	C	1	V5_BLAST_0.9SELF0.4OUT-REDO4-Cluster_170799	V5_UCLUSTfixed_0.90-Cluster_103345	-	-	-	-
pacid=26996585 transcript=Potri.003G083300.2 locus=Potri.003G083300 ID=Potri.003G083300.2.v3.0 annot-version=v3.0	Poptr_seq18246		-	Y (0.992 | 1-61)	C	1	V5_BLAST_0.9SELF0.4OUT-REDO4-Cluster_170799	V5_UCLUSTfixed_0.90-Cluster_103345	-	-	-	-
pacid=26996596 transcript=Potri.003G105100.1 locus=Potri.003G105100 ID=Potri.003G105100.1.v3.0 annot-version=v3.0	Poptr_seq18257		-	Y (1.0 | 1-61)	C	1	V5_BLAST_0.9SELF0.4OUT-REDO4-Cluster_165791	V5_UCLUSTfixed_0.90-Cluster_99143	-	-	-	-
pacid=26996615 transcript=Potri.003G133800.1 locus=Potri.003G133800 ID=Potri.003G133800.1.v3.0 annot-version=v3.0	Poptr_seq18276	C:GO:0016020	C:GO:0016020	Y (1.0 | 1-25)	C	1	V5_BLAST_0.9SELF0.4OUT-REDO4-Cluster_169034	V5_UCLUSTfixed_0.90-Cluster_101852	-	-	-	-
pacid=26996616 transcript=Potri.003G133800.2 locus=Potri.003G133800 ID=Potri.003G133800.2.v3.0 annot-version=v3.0	Poptr_seq18277	C:GO:0016020	C:GO:0016020	Y (1.0 | 1-25)	C	1	V5_BLAST_0.9SELF0.4OUT-REDO4-Cluster_169034	V5_UCLUSTfixed_0.90-Cluster_101852	-	-	-	-
pacid=26996632 transcript=Potri.003G168000.1 locus=Potri.003G168000 ID=Potri.003G168000.1.v3.0 annot-version=v3.0	Poptr_seq18293	P:GO:0055114; F:GO:0050661; P:GO:0006006; F:GO:0004345	F:GO:0000166;P:GO:0005975;F:GO:0003824;P:GO:0044723	Y (0.965 | 1-49)	C	1	V5_BLAST_0.9SELF0.4OUT-REDO4-Cluster_162691	V5_UCLUSTfixed_0.90-Cluster_96259	-	-	-	-
pacid=26996633 transcript=Potri.003G168000.2 locus=Potri.003G168000 ID=Potri.003G168000.2.v3.0 annot-version=v3.0	Poptr_seq18294	P:GO:0055114; F:GO:0050661; P:GO:0006006; F:GO:0004345	F:GO:0000166;P:GO:0005975;F:GO:0003824;P:GO:0044723	Y (0.965 | 1-49)	C	1	V5_BLAST_0.9SELF0.4OUT-REDO4-Cluster_162691	V5_UCLUSTfixed_0.90-Cluster_96259	-	-	-	-
pacid=26996653 transcript=Potri.003G004200.1 locus=Potri.003G004200 ID=Potri.003G004200.1.v3.0 annot-version=v3.0	Poptr_seq18314	P:GO:0055114; F:GO:0016491; F:GO:0010181	F:GO:0000166;F:GO:0003824;P:GO:0008152;P:GO:0044710	Y (0.999 | 1-36)	C	1	V5_BLAST_0.9SELF0.4OUT-REDO4-Cluster_165692	V5_UCLUSTfixed_0.90-Cluster_99062	-	-	-	-
pacid=26996654 transcript=Potri.003G004200.2 locus=Potri.003G004200 ID=Potri.003G004200.2.v3.0 annot-version=v3.0	Poptr_seq18315	P:GO:0055114; F:GO:0016491; F:GO:0010181	F:GO:0000166;F:GO:0003824;P:GO:0008152;P:GO:0044710	Y (0.999 | 1-36)	C	1	V5_BLAST_0.9SELF0.4OUT-REDO4-Cluster_9309	V5_UCLUSTfixed_0.90-Cluster_99062	-	-	-	-
pacid=26996709 transcript=Potri.003G081500.1 locus=Potri.003G081500 ID=Potri.003G081500.1.v3.0 annot-version=v3.0	Poptr_seq18370	P:GO:0006629	P:GO:0006629	Y (0.995 | 1-41)	C	1	V5_BLAST_0.9SELF0.4OUT-REDO4-Cluster_165246	V5_UCLUSTfixed_0.90-Cluster_97992	-	-	-	-
pacid=26996775 transcript=Potri.003G155100.1 locus=Potri.003G155100 ID=Potri.003G155100.1.v3.0 annot-version=v3.0	Poptr_seq18436	F:GO:0005515	F:GO:0005515	Y (0.983 | 1-48)	C	1	V5_BLAST_0.9SELF0.4OUT-REDO4-Cluster_162355	V5_UCLUSTfixed_0.90-Cluster_95764	-	-	-	-
pacid=26996776 transcript=Potri.003G155100.6 locus=Potri.003G155100 ID=Potri.003G155100.6.v3.0 annot-version=v3.0	Poptr_seq18437	F:GO:0005515	F:GO:0005515	Y (0.985 | 1-46)	C	1	V5_BLAST_0.9SELF0.4OUT-REDO4-Cluster_162355	V5_UCLUSTfixed_0.90-Cluster_95764	-	-	-	-
pacid=26996777 transcript=Potri.003G155100.2 locus=Potri.003G155100 ID=Potri.003G155100.2.v3.0 annot-version=v3.0	Poptr_seq18438	F:GO:0005515	F:GO:0005515	Y (0.985 | 1-46)	C	1	V5_BLAST_0.9SELF0.4OUT-REDO4-Cluster_162355	V5_UCLUSTfixed_0.90-Cluster_95764	-	-	-	-
pacid=26996778 transcript=Potri.003G155100.3 locus=Potri.003G155100 ID=Potri.003G155100.3.v3.0 annot-version=v3.0	Poptr_seq18439	F:GO:0005515	F:GO:0005515	Y (0.985 | 1-46)	C	1	V5_BLAST_0.9SELF0.4OUT-REDO4-Cluster_121978	V5_UCLUSTfixed_0.90-Cluster_95764	-	-	-	-
pacid=26996780 transcript=Potri.003G155100.5 locus=Potri.003G155100 ID=Potri.003G155100.5.v3.0 annot-version=v3.0	Poptr_seq18441	F:GO:0005515	F:GO:0005515	Y (0.985 | 1-46)	C	1	V5_BLAST_0.9SELF0.4OUT-REDO4-Cluster_162355	V5_UCLUSTfixed_0.90-Cluster_95764	-	-	-	-
pacid=26996817 transcript=Potri.003G065900.1 locus=Potri.003G065900 ID=Potri.003G065900.1.v3.0 annot-version=v3.0	Poptr_seq18478		-	Y (0.908 | 1-40)	C	1	V5_BLAST_0.9SELF0.4OUT-REDO4-Cluster_164329	V5_UCLUSTfixed_0.90-Cluster_97813	-	-	-	-
pacid=26996822 transcript=Potri.003G105400.1 locus=Potri.003G105400 ID=Potri.003G105400.1.v3.0 annot-version=v3.0	Poptr_seq18483	P:GO:0006468; F:GO:0004672	P:GO:0006464;F:GO:0016301	Y (0.777 | 1-54)	C	1	V5_BLAST_0.9SELF0.4OUT-REDO4-Cluster_167507	V5_UCLUSTfixed_0.90-Cluster_102932	-	-	-	-
pacid=26996844 transcript=Potri.003G103300.1 locus=Potri.003G103300 ID=Potri.003G103300.1.v3.0 annot-version=v3.0	Poptr_seq18505		-	Y (0.996 | 1-80)	C	1	V5_BLAST_0.9SELF0.4OUT-REDO4-Cluster_162898	V5_UCLUSTfixed_0.90-Cluster_96072	-	-	-	-
pacid=26996845 transcript=Potri.003G103300.2 locus=Potri.003G103300 ID=Potri.003G103300.2.v3.0 annot-version=v3.0	Poptr_seq18506		-	Y (0.996 | 1-80)	C	1	V5_BLAST_0.9SELF0.4OUT-REDO4-Cluster_162898	V5_UCLUSTfixed_0.90-Cluster_96072	-	-	-	-
pacid=26996880 transcript=Potri.003G004600.1 locus=Potri.003G004600 ID=Potri.003G004600.1.v3.0 annot-version=v3.0	Poptr_seq18541	P:GO:0055114; F:GO:0016491; F:GO:0010181	F:GO:0000166;F:GO:0003824;P:GO:0008152;P:GO:0044710	Y (0.996 | 1-33)	C	1	V5_BLAST_0.9SELF0.4OUT-REDO4-Cluster_165692	V5_UCLUSTfixed_0.90-Cluster_99062	-	-	-	-
pacid=26996894 transcript=Potri.003G083500.2 locus=Potri.003G083500 ID=Potri.003G083500.2.v3.0 annot-version=v3.0	Poptr_seq18555		-	Y (0.999 | 1-36)	C	1	V5_BLAST_0.9SELF0.4OUT-REDO4-Cluster_164444	V5_UCLUSTfixed_0.90-Cluster_97926	-	-	-	-
pacid=26996895 transcript=Potri.003G083500.1 locus=Potri.003G083500 ID=Potri.003G083500.1.v3.0 annot-version=v3.0	Poptr_seq18556		-	Y (0.999 | 1-36)	C	1	V5_BLAST_0.9SELF0.4OUT-REDO4-Cluster_164444	V5_UCLUSTfixed_0.90-Cluster_97926	-	-	-	-
pacid=26996896 transcript=Potri.003G083500.3 locus=Potri.003G083500 ID=Potri.003G083500.3.v3.0 annot-version=v3.0	Poptr_seq18557		-	Y (0.999 | 1-36)	C	1	V5_BLAST_0.9SELF0.4OUT-REDO4-Cluster_121980	V5_UCLUSTfixed_0.90-Cluster_97926	-	-	-	-
pacid=26996903 transcript=Potri.003G163400.1 locus=Potri.003G163400 ID=Potri.003G163400.1.v3.0 annot-version=v3.0	Poptr_seq18564		-	Y (0.995 | 1-51)	C	1	V5_BLAST_0.9SELF0.4OUT-REDO4-Cluster_162930	V5_UCLUSTfixed_0.90-Cluster_96357	-	-	-	-
pacid=26996922 transcript=Potri.003G189300.1 locus=Potri.003G189300 ID=Potri.003G189300.1.v3.0 annot-version=v3.0	Poptr_seq18583	P:GO:0006355; C:GO:0005739; F:GO:0003690	F:GO:0003677;C:GO:0005739;P:GO:0009058;P:GO:0006139	Y (0.993 | 1-76)	C	1	V5_BLAST_0.9SELF0.4OUT-REDO4-Cluster_121981	V5_UCLUSTfixed_0.90-Cluster_71523	-	-	-	-
pacid=26996936 transcript=Potri.003G176300.1 locus=Potri.003G176300 ID=Potri.003G176300.1.v3.0 annot-version=v3.0	Poptr_seq18597		-	Y (1.0 | 1-40)	C	1	V5_BLAST_0.9SELF0.4OUT-REDO4-Cluster_163844	V5_UCLUSTfixed_0.90-Cluster_97313	-	-	-	-
pacid=26996967 transcript=Potri.003G127100.1 locus=Potri.003G127100 ID=Potri.003G127100.1.v3.0 annot-version=v3.0	Poptr_seq18628		-	Y (0.912 | 1-41)	C	1	V5_BLAST_0.9SELF0.4OUT-REDO4-Cluster_170672	V5_UCLUSTfixed_0.90-Cluster_92849	-	-	-	-
pacid=26996972 transcript=Potri.003G096900.1 locus=Potri.003G096900 ID=Potri.003G096900.1.v3.0 annot-version=v3.0	Poptr_seq18633		-	Y (0.955 | 1-28)	C	1	V5_BLAST_0.9SELF0.4OUT-REDO4-Cluster_169127	V5_UCLUSTfixed_0.90-Cluster_101937	-	-	-	-
pacid=26996998 transcript=Potri.003G033300.1 locus=Potri.003G033300 ID=Potri.003G033300.1.v3.0 annot-version=v3.0	Poptr_seq18659		-	Y (0.992 | 1-31)	C	1	V5_BLAST_0.9SELF0.4OUT-REDO4-Cluster_163541	V5_UCLUSTfixed_0.90-Cluster_96986	-	-	-	-
[truncated: 4,308 more rows]
