# Supplementary material for: Genome-Scale Characterization of Predicted Plastid-Targeted Proteomes in Higher Plants
Source: Sci Rep. 2020 May 19;10:8281. doi: 10.1038/s41598-020-64670-5 (PMC7237471; doi:10.1038/s41598-020-64670-5)
Supplement: Supplementary file 5 [file 41598_2020_64670_MOESM5_ESM.zip › Supplementary File 5/Prunus-persica_Plastidial.xlsx]

## Sheet: Prunuspersica_v2.1_table
Description	Final Alias	Alt GO IDs	GO Slim IDs	Localizer Prediction	TargetP Prediction	Consensus Prediction	BLAST Cluster	UCLUST Cluster	Blast-Only	Uclust-Only	Consensus	Unique
pacid=32111457 transcript=Prupe.1G002100.1 locus=Prupe.1G002100 ID=Prupe.1G002100.1.v2.1 annot-version=v2.1	Prupe_Seq31876	C:GO:0016021	C:GO:0016020	Y (0.998 | 1-22)	C	1	V5_BLAST_0.9SELF0.4OUT-REDO4-Cluster_170180	V5_UCLUSTfixed_0.90-Cluster_96039	-	-	-	-
pacid=32111461 transcript=Prupe.1G002100.2 locus=Prupe.1G002100 ID=Prupe.1G002100.2.v2.1 annot-version=v2.1	Prupe_Seq31880	C:GO:0016021	C:GO:0016020	Y (0.998 | 1-22)	C	1	V5_BLAST_0.9SELF0.4OUT-REDO4-Cluster_170180	V5_UCLUSTfixed_0.90-Cluster_96039	-	-	-	-
pacid=32111460 transcript=Prupe.1G002100.3 locus=Prupe.1G002100 ID=Prupe.1G002100.3.v2.1 annot-version=v2.1	Prupe_Seq31879	C:GO:0016021	C:GO:0016020	Y (0.998 | 1-22)	C	1	V5_BLAST_0.9SELF0.4OUT-REDO4-Cluster_170180	V5_UCLUSTfixed_0.90-Cluster_96039	-	-	-	-
pacid=32111458 transcript=Prupe.1G002100.4 locus=Prupe.1G002100 ID=Prupe.1G002100.4.v2.1 annot-version=v2.1	Prupe_Seq31877	C:GO:0016021	C:GO:0016020	Y (0.998 | 1-22)	C	1	V5_BLAST_0.9SELF0.4OUT-REDO4-Cluster_170180	V5_UCLUSTfixed_0.90-Cluster_96039	-	-	-	-
pacid=32111459 transcript=Prupe.1G002100.5 locus=Prupe.1G002100 ID=Prupe.1G002100.5.v2.1 annot-version=v2.1	Prupe_Seq31878	C:GO:0016021	C:GO:0016020	Y (0.998 | 1-22)	C	1	V5_BLAST_0.9SELF0.4OUT-REDO4-Cluster_170180	V5_UCLUSTfixed_0.90-Cluster_96039	-	-	-	-
pacid=32111672 transcript=Prupe.1G002300.3 locus=Prupe.1G002300 ID=Prupe.1G002300.3.v2.1 annot-version=v2.1	Prupe_Seq31915		-	Y (0.856 | 1-58)	C	1	V5_BLAST_0.9SELF0.4OUT-REDO4-Cluster_129522	V5_UCLUSTfixed_0.90-Cluster_97236	-	-	-	-
pacid=32116008 transcript=Prupe.1G002700.1 locus=Prupe.1G002700 ID=Prupe.1G002700.1.v2.1 annot-version=v2.1	Prupe_Seq32586		-	Y (0.994 | 1-37)	C	1	V5_BLAST_0.9SELF0.4OUT-REDO4-Cluster_163845	V5_UCLUSTfixed_0.90-Cluster_97316	-	-	-	-
pacid=32116010 transcript=Prupe.1G002700.2 locus=Prupe.1G002700 ID=Prupe.1G002700.2.v2.1 annot-version=v2.1	Prupe_Seq32588		-	Y (0.994 | 1-37)	C	1	V5_BLAST_0.9SELF0.4OUT-REDO4-Cluster_163845	V5_UCLUSTfixed_0.90-Cluster_97316	-	-	-	-
pacid=32116009 transcript=Prupe.1G002700.3 locus=Prupe.1G002700 ID=Prupe.1G002700.3.v2.1 annot-version=v2.1	Prupe_Seq32587		-	Y (0.994 | 1-37)	C	1	V5_BLAST_0.9SELF0.4OUT-REDO4-Cluster_163845	V5_UCLUSTfixed_0.90-Cluster_97316	-	-	-	-
pacid=32116011 transcript=Prupe.1G002700.4 locus=Prupe.1G002700 ID=Prupe.1G002700.4.v2.1 annot-version=v2.1	Prupe_Seq32589		-	Y (0.994 | 1-37)	C	1	V5_BLAST_0.9SELF0.4OUT-REDO4-Cluster_163845	V5_UCLUSTfixed_0.90-Cluster_97316	-	-	-	-
pacid=32112917 transcript=Prupe.1G003100.1 locus=Prupe.1G003100 ID=Prupe.1G003100.1.v2.1 annot-version=v2.1	Prupe_Seq32082	P:GO:0008152; F:GO:0003824	F:GO:0003824;P:GO:0008152	Y (0.999 | 1-41)	C	1	V5_BLAST_0.9SELF0.4OUT-REDO4-Cluster_169362	V5_UCLUSTfixed_0.90-Cluster_97314	-	-	-	-
pacid=32112918 transcript=Prupe.1G003100.2 locus=Prupe.1G003100 ID=Prupe.1G003100.2.v2.1 annot-version=v2.1	Prupe_Seq32083	P:GO:0008152; F:GO:0003824	F:GO:0003824;P:GO:0008152	Y (0.999 | 1-41)	C	1	V5_BLAST_0.9SELF0.4OUT-REDO4-Cluster_169362	V5_UCLUSTfixed_0.90-Cluster_97314	-	-	-	-
pacid=32118848 transcript=Prupe.1G004900.1 locus=Prupe.1G004900 ID=Prupe.1G004900.1.v2.1 annot-version=v2.1	Prupe_Seq33022		-	Y (1.0 | 1-61)	C	1	V5_BLAST_0.9SELF0.4OUT-REDO4-Cluster_169346	V5_UCLUSTfixed_0.90-Cluster_79192	-	-	-	-
pacid=32112799 transcript=Prupe.1G011500.1 locus=Prupe.1G011500 ID=Prupe.1G011500.1.v2.1 annot-version=v2.1	Prupe_Seq32069	P:GO:0015979; C:GO:0009538; C:GO:0009522	C:GO:0016020;P:GO:0015979;C:GO:0009579	Y (0.998 | 1-50)	C	1	V5_BLAST_0.9SELF0.4OUT-REDO4-Cluster_164027	V5_UCLUSTfixed_0.90-Cluster_97515	-	-	-	-
pacid=32118161 transcript=Prupe.1G013300.1 locus=Prupe.1G013300 ID=Prupe.1G013300.1.v2.1 annot-version=v2.1	Prupe_Seq32891	F:GO:0004424; P:GO:0000105	F:GO:0003824;P:GO:0009058;P:GO:0044763;P:GO:0044711;P:GO:0009987	Y (0.995 | 1-52)	C	1	V5_BLAST_0.9SELF0.4OUT-REDO4-Cluster_163808	V5_UCLUSTfixed_0.90-Cluster_97282	-	-	-	-
pacid=32118162 transcript=Prupe.1G013300.2 locus=Prupe.1G013300 ID=Prupe.1G013300.2.v2.1 annot-version=v2.1	Prupe_Seq32892	F:GO:0004424; P:GO:0000105	F:GO:0003824;P:GO:0009058;P:GO:0044763;P:GO:0044711;P:GO:0009987	Y (0.995 | 1-52)	C	1	V5_BLAST_0.9SELF0.4OUT-REDO4-Cluster_163808	V5_UCLUSTfixed_0.90-Cluster_97282	-	-	-	-
pacid=32118163 transcript=Prupe.1G013300.3 locus=Prupe.1G013300 ID=Prupe.1G013300.3.v2.1 annot-version=v2.1	Prupe_Seq32893	F:GO:0004424; P:GO:0000105	F:GO:0003824;P:GO:0009058;P:GO:0044763;P:GO:0044711;P:GO:0009987	Y (0.995 | 1-52)	C	1	V5_BLAST_0.9SELF0.4OUT-REDO4-Cluster_163808	V5_UCLUSTfixed_0.90-Cluster_97282	-	-	-	-
pacid=32116867 transcript=Prupe.1G013400.1 locus=Prupe.1G013400 ID=Prupe.1G013400.1.v2.1 annot-version=v2.1	Prupe_Seq32699	P:GO:0010207	P:GO:0006091;P:GO:0016043;P:GO:0015979	Y (0.877 | 1-21)	C	1	V5_BLAST_0.9SELF0.4OUT-REDO4-Cluster_166236	V5_UCLUSTfixed_0.90-Cluster_99542	-	-	-	-
pacid=32118978 transcript=Prupe.1G013900.1 locus=Prupe.1G013900 ID=Prupe.1G013900.1.v2.1 annot-version=v2.1	Prupe_Seq33064	F:GO:0051536; F:GO:0009055	F:GO:0005488	Y (1.0 | 1-41)	C	1	V5_BLAST_0.9SELF0.4OUT-REDO4-Cluster_164004	V5_UCLUSTfixed_0.90-Cluster_97284	-	-	-	-
pacid=32112775 transcript=Prupe.1G014400.1 locus=Prupe.1G014400 ID=Prupe.1G014400.1.v2.1 annot-version=v2.1	Prupe_Seq32059		-	Y (1.0 | 1-48)	C	1	V5_BLAST_0.9SELF0.4OUT-REDO4-Cluster_163810	V5_UCLUSTfixed_0.90-Cluster_73575	-	-	-	-
pacid=32119522 transcript=Prupe.1G015100.1 locus=Prupe.1G015100 ID=Prupe.1G015100.1.v2.1 annot-version=v2.1	Prupe_Seq33158		-	Y (0.999 | 1-24)	C	1	V5_BLAST_0.9SELF0.4OUT-REDO4-Cluster_163812	V5_UCLUSTfixed_0.90-Cluster_97287	-	UniqueCluster_954	-	X
pacid=32120623 transcript=Prupe.1G015600.1 locus=Prupe.1G015600 ID=Prupe.1G015600.1.v2.1 annot-version=v2.1	Prupe_Seq33319		-	Y (0.994 | 1-52)	C	1	V5_BLAST_0.9SELF0.4OUT-REDO4-Cluster_163813	V5_UCLUSTfixed_0.90-Cluster_97288	-	-	-	-
pacid=32119305 transcript=Prupe.1G015900.1 locus=Prupe.1G015900 ID=Prupe.1G015900.1.v2.1 annot-version=v2.1	Prupe_Seq33120	P:GO:0055085; C:GO:0016021	C:GO:0016020;P:GO:0006810	Y (1.0 | 1-41)	C	1	V5_BLAST_0.9SELF0.4OUT-REDO4-Cluster_163814	V5_UCLUSTfixed_0.90-Cluster_97289	-	-	-	-
pacid=32119306 transcript=Prupe.1G015900.2 locus=Prupe.1G015900 ID=Prupe.1G015900.2.v2.1 annot-version=v2.1	Prupe_Seq33121	P:GO:0055085; C:GO:0016021	C:GO:0016020;P:GO:0006810	Y (1.0 | 1-41)	C	1	V5_BLAST_0.9SELF0.4OUT-REDO4-Cluster_163814	V5_UCLUSTfixed_0.90-Cluster_97289	-	-	-	-
pacid=32112307 transcript=Prupe.1G018800.1 locus=Prupe.1G018800 ID=Prupe.1G018800.1.v2.1 annot-version=v2.1	Prupe_Seq31997		-	Y (0.998 | 1-25)	C	1	V5_BLAST_0.9SELF0.4OUT-REDO4-Cluster_163815	V5_UCLUSTfixed_0.90-Cluster_97290	-	-	-	-
pacid=32113585 transcript=Prupe.1G021400.1 locus=Prupe.1G021400 ID=Prupe.1G021400.1.v2.1 annot-version=v2.1	Prupe_Seq32184		-	Y (0.979 | 1-30)	C	1	V5_BLAST_0.9SELF0.4OUT-REDO4-Cluster_163817	V5_UCLUSTfixed_0.90-Cluster_97293	-	-	-	-
pacid=32112055 transcript=Prupe.1G021500.1 locus=Prupe.1G021500 ID=Prupe.1G021500.1.v2.1 annot-version=v2.1	Prupe_Seq31966		-	Y (0.955 | 1-49)	C	1	V5_BLAST_0.9SELF0.4OUT-REDO4-Cluster_163817	V5_UCLUSTfixed_0.90-Cluster_97293	-	-	-	-
pacid=32117949 transcript=Prupe.1G021600.1 locus=Prupe.1G021600 ID=Prupe.1G021600.1.v2.1 annot-version=v2.1	Prupe_Seq32852		-	Y (0.998 | 1-39)	C	1	V5_BLAST_0.9SELF0.4OUT-REDO4-Cluster_163817	V5_UCLUSTfixed_0.90-Cluster_97293	-	-	-	-
pacid=32118129 transcript=Prupe.1G021700.1 locus=Prupe.1G021700 ID=Prupe.1G021700.1.v2.1 annot-version=v2.1	Prupe_Seq32888		-	Y (0.984 | 1-49)	C	1	V5_BLAST_0.9SELF0.4OUT-REDO4-Cluster_163817	V5_UCLUSTfixed_0.90-Cluster_97293	-	-	-	-
pacid=32120472 transcript=Prupe.1G021800.1 locus=Prupe.1G021800 ID=Prupe.1G021800.1.v2.1 annot-version=v2.1	Prupe_Seq33296		-	Y (0.987 | 1-51)	C	1	V5_BLAST_0.9SELF0.4OUT-REDO4-Cluster_163817	V5_UCLUSTfixed_0.90-Cluster_97293	-	-	-	-
pacid=32114536 transcript=Prupe.1G023000.1 locus=Prupe.1G023000 ID=Prupe.1G023000.1.v2.1 annot-version=v2.1	Prupe_Seq32359	F:GO:0004781	F:GO:0016740	Y (0.999 | 1-51)	C	1	V5_BLAST_0.9SELF0.4OUT-REDO4-Cluster_164347	V5_UCLUSTfixed_0.90-Cluster_97294	-	-	-	-
pacid=32119642 transcript=Prupe.1G023200.1 locus=Prupe.1G023200 ID=Prupe.1G023200.1.v2.1 annot-version=v2.1	Prupe_Seq33169	F:GO:0046872; F:GO:0000166	F:GO:0000166	Y (0.957 | 1-66)	C	1	V5_BLAST_0.9SELF0.4OUT-REDO4-Cluster_170609	V5_UCLUSTfixed_0.90-Cluster_103190	-	-	-	-
pacid=32113168 transcript=Prupe.1G023300.1 locus=Prupe.1G023300 ID=Prupe.1G023300.1.v2.1 annot-version=v2.1	Prupe_Seq32126	F:GO:0046872; F:GO:0000166	F:GO:0000166	Y (0.994 | 1-66)	C	1	V5_BLAST_0.9SELF0.4OUT-REDO4-Cluster_170609	V5_UCLUSTfixed_0.90-Cluster_103190	-	-	-	-
pacid=32113927 transcript=Prupe.1G023400.1 locus=Prupe.1G023400 ID=Prupe.1G023400.1.v2.1 annot-version=v2.1	Prupe_Seq32269	F:GO:0046872; F:GO:0000166	F:GO:0000166	Y (0.989 | 1-66)	C	1	V5_BLAST_0.9SELF0.4OUT-REDO4-Cluster_170609	V5_UCLUSTfixed_0.90-Cluster_103190	-	-	-	-
pacid=32116411 transcript=Prupe.1G023900.1 locus=Prupe.1G023900 ID=Prupe.1G023900.1.v2.1 annot-version=v2.1	Prupe_Seq32642		-	Y (0.874 | 1-22)	C	1	V5_BLAST_0.9SELF0.4OUT-REDO4-Cluster_129585	V5_UCLUSTfixed_0.90-Cluster_73609	-	-	-	-
pacid=32111595 transcript=Prupe.1G024200.1 locus=Prupe.1G024200 ID=Prupe.1G024200.1.v2.1 annot-version=v2.1	Prupe_Seq31903	F:GO:0030955; P:GO:0006096; F:GO:0004743; F:GO:0000287	P:GO:0005975;P:GO:0006091;P:GO:0009056;F:GO:0005488;F:GO:0016740;P:GO:0006139;P:GO:0044712;P:GO:0044723	Y (1.0 | 1-29)	C	1	V5_BLAST_0.9SELF0.4OUT-REDO4-Cluster_164432	V5_UCLUSTfixed_0.90-Cluster_97915	-	-	-	-
pacid=32110693 transcript=Prupe.1G026800.1 locus=Prupe.1G026800 ID=Prupe.1G026800.1.v2.1 annot-version=v2.1	Prupe_Seq31770		-	Y (0.933 | 1-28)	C	1	V5_BLAST_0.9SELF0.4OUT-REDO4-Cluster_163822	V5_UCLUSTfixed_0.90-Cluster_97298	-	-	-	-
pacid=32117747 transcript=Prupe.1G026900.1 locus=Prupe.1G026900 ID=Prupe.1G026900.1.v2.1 annot-version=v2.1	Prupe_Seq32826		-	Y (0.999 | 1-41)	C	1	V5_BLAST_0.9SELF0.4OUT-REDO4-Cluster_163823	V5_UCLUSTfixed_0.90-Cluster_97299	-	-	-	-
pacid=32117891 transcript=Prupe.1G027100.1 locus=Prupe.1G027100 ID=Prupe.1G027100.1.v2.1 annot-version=v2.1	Prupe_Seq32848		-	Y (0.722 | 1-79)	C	1	V5_BLAST_0.9SELF0.4OUT-REDO4-Cluster_163825	V5_UCLUSTfixed_0.90-Cluster_97300	-	-	-	-
pacid=32117892 transcript=Prupe.1G027100.2 locus=Prupe.1G027100 ID=Prupe.1G027100.2.v2.1 annot-version=v2.1	Prupe_Seq32849		-	Y (0.722 | 1-79)	C	1	V5_BLAST_0.9SELF0.4OUT-REDO4-Cluster_163825	V5_UCLUSTfixed_0.90-Cluster_97300	-	-	-	-
pacid=32117893 transcript=Prupe.1G027100.3 locus=Prupe.1G027100 ID=Prupe.1G027100.3.v2.1 annot-version=v2.1	Prupe_Seq32850		-	Y (0.987 | 1-41)	C	1	V5_BLAST_0.9SELF0.4OUT-REDO4-Cluster_163825	V5_UCLUSTfixed_0.90-Cluster_97300	-	-	-	-
pacid=32119167 transcript=Prupe.1G034100.1 locus=Prupe.1G034100 ID=Prupe.1G034100.1.v2.1 annot-version=v2.1	Prupe_Seq33103		-	Y (0.977 | 1-41)	C	1	V5_BLAST_0.9SELF0.4OUT-REDO4-Cluster_166668	V5_UCLUSTfixed_0.90-Cluster_93718	-	UniqueCluster_2299	-	X
pacid=32120061 transcript=Prupe.1G034600.1 locus=Prupe.1G034600 ID=Prupe.1G034600.1.v2.1 annot-version=v2.1	Prupe_Seq33219		-	Y (0.721 | 1-39)	C	1	V5_BLAST_0.9SELF0.4OUT-REDO4-Cluster_159473	V5_UCLUSTfixed_0.90-Cluster_93721	-	-	-	-
pacid=32118411 transcript=Prupe.1G034700.1 locus=Prupe.1G034700 ID=Prupe.1G034700.1.v2.1 annot-version=v2.1	Prupe_Seq32944		-	Y (0.915 | 1-35)	C	1	V5_BLAST_0.9SELF0.4OUT-REDO4-Cluster_163827	V5_UCLUSTfixed_0.90-Cluster_73633	-	-	UniqueCluster_3008	X
pacid=32111164 transcript=Prupe.1G039700.1 locus=Prupe.1G039700 ID=Prupe.1G039700.1.v2.1 annot-version=v2.1	Prupe_Seq31847		-	Y (0.996 | 1-45)	C	1	V5_BLAST_0.9SELF0.4OUT-REDO4-Cluster_163828	V5_UCLUSTfixed_0.90-Cluster_101426	-	-	-	-
pacid=32111165 transcript=Prupe.1G039700.2 locus=Prupe.1G039700 ID=Prupe.1G039700.2.v2.1 annot-version=v2.1	Prupe_Seq31848		-	Y (0.996 | 1-45)	C	1	V5_BLAST_0.9SELF0.4OUT-REDO4-Cluster_129517	V5_UCLUSTfixed_0.90-Cluster_101426	-	-	-	-
pacid=32120196 transcript=Prupe.1G040000.1 locus=Prupe.1G040000 ID=Prupe.1G040000.1.v2.1 annot-version=v2.1	Prupe_Seq33245		-	Y (0.997 | 1-41)	C	1	V5_BLAST_0.9SELF0.4OUT-REDO4-Cluster_163828	V5_UCLUSTfixed_0.90-Cluster_101426	-	-	-	-
pacid=32114036 transcript=Prupe.1G040600.1 locus=Prupe.1G040600 ID=Prupe.1G040600.1.v2.1 annot-version=v2.1	Prupe_Seq32279		-	Y (0.985 | 1-23)	C	1	V5_BLAST_0.9SELF0.4OUT-REDO4-Cluster_164164	V5_UCLUSTfixed_0.90-Cluster_99801	-	-	-	-
pacid=32111456 transcript=Prupe.1G042200.1 locus=Prupe.1G042200 ID=Prupe.1G042200.1.v2.1 annot-version=v2.1	Prupe_Seq31875		-	Y (1.0 | 1-42)	C	1	V5_BLAST_0.9SELF0.4OUT-REDO4-Cluster_163831	V5_UCLUSTfixed_0.90-Cluster_97305	-	-	-	-
pacid=32118634 transcript=Prupe.1G042700.1 locus=Prupe.1G042700 ID=Prupe.1G042700.1.v2.1 annot-version=v2.1	Prupe_Seq32984		-	Y (0.972 | 1-51)	C	1	V5_BLAST_0.9SELF0.4OUT-REDO4-Cluster_168741	V5_UCLUSTfixed_0.90-Cluster_73636	-	-	UniqueCluster_2594	X
pacid=32119924 transcript=Prupe.1G044300.1 locus=Prupe.1G044300 ID=Prupe.1G044300.1.v2.1 annot-version=v2.1	Prupe_Seq33192		-	Y (0.958 | 1-21)	C	1	V5_BLAST_0.9SELF0.4OUT-REDO4-Cluster_166505	V5_UCLUSTfixed_0.90-Cluster_99561	-	-	-	-
pacid=32119925 transcript=Prupe.1G044300.2 locus=Prupe.1G044300 ID=Prupe.1G044300.2.v2.1 annot-version=v2.1	Prupe_Seq33193		-	Y (0.958 | 1-21)	C	1	V5_BLAST_0.9SELF0.4OUT-REDO4-Cluster_166505	V5_UCLUSTfixed_0.90-Cluster_99561	-	-	-	-
pacid=32111263 transcript=Prupe.1G045300.1 locus=Prupe.1G045300 ID=Prupe.1G045300.1.v2.1 annot-version=v2.1	Prupe_Seq31860		-	Y (0.998 | 1-49)	C	1	V5_BLAST_0.9SELF0.4OUT-REDO4-Cluster_164081	V5_UCLUSTfixed_0.90-Cluster_97574	-	-	-	-
pacid=32119496 transcript=Prupe.1G048800.1 locus=Prupe.1G048800 ID=Prupe.1G048800.1.v2.1 annot-version=v2.1	Prupe_Seq33146	F:GO:0003676	F:GO:0003676	Y (0.998 | 1-51)	C	1	V5_BLAST_0.9SELF0.4OUT-REDO4-Cluster_163835	V5_UCLUSTfixed_0.90-Cluster_97309	-	-	-	-
pacid=32119117 transcript=Prupe.1G049000.1 locus=Prupe.1G049000 ID=Prupe.1G049000.1.v2.1 annot-version=v2.1	Prupe_Seq33092		-	Y (0.989 | 1-68)	C	1	V5_BLAST_0.9SELF0.4OUT-REDO4-Cluster_163837	V5_UCLUSTfixed_0.90-Cluster_97310	-	-	-	-
pacid=32119118 transcript=Prupe.1G049000.2 locus=Prupe.1G049000 ID=Prupe.1G049000.2.v2.1 annot-version=v2.1	Prupe_Seq33093		-	Y (0.989 | 1-68)	C	1	V5_BLAST_0.9SELF0.4OUT-REDO4-Cluster_163837	V5_UCLUSTfixed_0.90-Cluster_97310	-	-	-	-
pacid=32120093 transcript=Prupe.1G049300.1 locus=Prupe.1G049300 ID=Prupe.1G049300.1.v2.1 annot-version=v2.1	Prupe_Seq33226	P:GO:0008152	P:GO:0008152	Y (1.0 | 1-41)	C	1	V5_BLAST_0.9SELF0.4OUT-REDO4-Cluster_164592	V5_UCLUSTfixed_0.90-Cluster_101966	-	-	-	-
pacid=32117832 transcript=Prupe.1G050500.1 locus=Prupe.1G050500 ID=Prupe.1G050500.1.v2.1 annot-version=v2.1	Prupe_Seq32842	F:GO:0005515	F:GO:0005515	Y (0.856 | 1-91)	C	1	V5_BLAST_0.9SELF0.4OUT-REDO4-Cluster_129602	V5_UCLUSTfixed_0.90-Cluster_74048	-	UniqueCluster_226	-	X
pacid=32118572 transcript=Prupe.1G051600.1 locus=Prupe.1G051600 ID=Prupe.1G051600.1.v2.1 annot-version=v2.1	Prupe_Seq32979	P:GO:0055085; C:GO:0016021	C:GO:0016020;P:GO:0006810	Y (0.965 | 1-40)	C	1	V5_BLAST_0.9SELF0.4OUT-REDO4-Cluster_169606	V5_UCLUSTfixed_0.90-Cluster_102350	-	-	-	-
pacid=32117370 transcript=Prupe.1G052500.1 locus=Prupe.1G052500 ID=Prupe.1G052500.1.v2.1 annot-version=v2.1	Prupe_Seq32770	F:GO:0005515; F:GO:0008236; P:GO:0006508	P:GO:0019538;F:GO:0005515;F:GO:0016787	Y (0.99 | 1-41)	C	1	V5_BLAST_0.9SELF0.4OUT-REDO4-Cluster_166890	V5_UCLUSTfixed_0.90-Cluster_97798	-	-	-	-
pacid=32117372 transcript=Prupe.1G052500.2 locus=Prupe.1G052500 ID=Prupe.1G052500.2.v2.1 annot-version=v2.1	Prupe_Seq32771	F:GO:0005515; F:GO:0008236; P:GO:0006508	P:GO:0019538;F:GO:0005515;F:GO:0016787	Y (0.99 | 1-41)	C	1	V5_BLAST_0.9SELF0.4OUT-REDO4-Cluster_166890	V5_UCLUSTfixed_0.90-Cluster_97798	-	-	-	-
pacid=32110992 transcript=Prupe.1G052700.1 locus=Prupe.1G052700 ID=Prupe.1G052700.1.v2.1 annot-version=v2.1	Prupe_Seq31814		-	Y (0.9 | 1-30)	C	1	V5_BLAST_0.9SELF0.4OUT-REDO4-Cluster_159747	V5_UCLUSTfixed_0.90-Cluster_93901	-	-	UniqueCluster_2677	X
pacid=32118110 transcript=Prupe.1G053100.1 locus=Prupe.1G053100 ID=Prupe.1G053100.1.v2.1 annot-version=v2.1	Prupe_Seq32886	F:GO:0016758; P:GO:0008152	P:GO:0008152;F:GO:0016740	Y (0.744 | 1-71)	C	1	V5_BLAST_0.9SELF0.4OUT-REDO4-Cluster_129606	V5_UCLUSTfixed_0.90-Cluster_99334	-	-	-	-
pacid=32111847 transcript=Prupe.1G053200.1 locus=Prupe.1G053200 ID=Prupe.1G053200.1.v2.1 annot-version=v2.1	Prupe_Seq31937	F:GO:0016758; P:GO:0008152	P:GO:0008152;F:GO:0016740	Y (0.834 | 1-62)	C	1	V5_BLAST_0.9SELF0.4OUT-REDO4-Cluster_129524	V5_UCLUSTfixed_0.90-Cluster_99334	-	-	-	-
pacid=32110716 transcript=Prupe.1G053800.1 locus=Prupe.1G053800 ID=Prupe.1G053800.1.v2.1 annot-version=v2.1	Prupe_Seq31777	F:GO:0016161; P:GO:0000272	P:GO:0005975;P:GO:0009056;F:GO:0016787	Y (0.898 | 1-51)	C	1	V5_BLAST_0.9SELF0.4OUT-REDO4-Cluster_169607	V5_UCLUSTfixed_0.90-Cluster_102351	-	-	-	-
pacid=32116438 transcript=Prupe.1G054000.1 locus=Prupe.1G054000 ID=Prupe.1G054000.1.v2.1 annot-version=v2.1	Prupe_Seq32653	F:GO:0005515; P:GO:0006629	F:GO:0005515;P:GO:0006629	Y (0.941 | 1-52)	C	1	V5_BLAST_0.9SELF0.4OUT-REDO4-Cluster_169710	V5_UCLUSTfixed_0.90-Cluster_102429	-	-	-	-
pacid=32112021 transcript=Prupe.1G054600.1 locus=Prupe.1G054600 ID=Prupe.1G054600.1.v2.1 annot-version=v2.1	Prupe_Seq31960		-	Y (0.979 | 1-59)	C	1	V5_BLAST_0.9SELF0.4OUT-REDO4-Cluster_163840	V5_UCLUSTfixed_0.90-Cluster_97311	-	-	-	-
pacid=32112025 transcript=Prupe.1G054600.2 locus=Prupe.1G054600 ID=Prupe.1G054600.2.v2.1 annot-version=v2.1	Prupe_Seq31962		-	Y (0.979 | 1-59)	C	1	V5_BLAST_0.9SELF0.4OUT-REDO4-Cluster_163840	V5_UCLUSTfixed_0.90-Cluster_97311	-	-	-	-
pacid=32112026 transcript=Prupe.1G054600.3 locus=Prupe.1G054600 ID=Prupe.1G054600.3.v2.1 annot-version=v2.1	Prupe_Seq31963		-	Y (0.979 | 1-59)	C	1	V5_BLAST_0.9SELF0.4OUT-REDO4-Cluster_163840	V5_UCLUSTfixed_0.90-Cluster_97311	-	-	-	-
pacid=32112022 transcript=Prupe.1G054600.6 locus=Prupe.1G054600 ID=Prupe.1G054600.6.v2.1 annot-version=v2.1	Prupe_Seq31961		-	Y (0.979 | 1-59)	C	1	V5_BLAST_0.9SELF0.4OUT-REDO4-Cluster_163840	V5_UCLUSTfixed_0.90-Cluster_97311	-	-	-	-
pacid=32112027 transcript=Prupe.1G054600.7 locus=Prupe.1G054600 ID=Prupe.1G054600.7.v2.1 annot-version=v2.1	Prupe_Seq31964		-	Y (0.979 | 1-59)	C	1	V5_BLAST_0.9SELF0.4OUT-REDO4-Cluster_163840	V5_UCLUSTfixed_0.90-Cluster_97311	-	-	-	-
pacid=32116609 transcript=Prupe.1G057400.1 locus=Prupe.1G057400 ID=Prupe.1G057400.1.v2.1 annot-version=v2.1	Prupe_Seq32679	C:GO:0016020; F:GO:0008375	C:GO:0016020;F:GO:0016740	Y (0.667 | 1-62)	C	1	V5_BLAST_0.9SELF0.4OUT-REDO4-Cluster_163843	V5_UCLUSTfixed_0.90-Cluster_97312	-	-	-	-
pacid=32112916 transcript=Prupe.1G057500.1 locus=Prupe.1G057500 ID=Prupe.1G057500.1.v2.1 annot-version=v2.1	Prupe_Seq32081	C:GO:0016020	C:GO:0016020	Y (0.99 | 1-43)	C	1	V5_BLAST_0.9SELF0.4OUT-REDO4-Cluster_166265	V5_UCLUSTfixed_0.90-Cluster_99569	-	-	-	-
pacid=32112396 transcript=Prupe.1G061300.1 locus=Prupe.1G061300 ID=Prupe.1G061300.1.v2.1 annot-version=v2.1	Prupe_Seq32008		-	Y (0.989 | 1-48)	C	1	V5_BLAST_0.9SELF0.4OUT-REDO4-Cluster_163844	V5_UCLUSTfixed_0.90-Cluster_97313	-	-	-	-
pacid=32110979 transcript=Prupe.1G064400.1 locus=Prupe.1G064400 ID=Prupe.1G064400.1.v2.1 annot-version=v2.1	Prupe_Seq31808		-	Y (0.999 | 1-41)	C	1	V5_BLAST_0.9SELF0.4OUT-REDO4-Cluster_164815	V5_UCLUSTfixed_0.90-Cluster_98272	-	-	-	-
pacid=32112132 transcript=Prupe.1G064800.1 locus=Prupe.1G064800 ID=Prupe.1G064800.1.v2.1 annot-version=v2.1	Prupe_Seq31980		-	Y (0.998 | 1-56)	C	1	V5_BLAST_0.9SELF0.4OUT-REDO4-Cluster_166442	V5_UCLUSTfixed_0.90-Cluster_99738	-	-	-	-
pacid=32112135 transcript=Prupe.1G064800.3 locus=Prupe.1G064800 ID=Prupe.1G064800.3.v2.1 annot-version=v2.1	Prupe_Seq31983		-	Y (0.998 | 1-56)	C	1	V5_BLAST_0.9SELF0.4OUT-REDO4-Cluster_130235	V5_UCLUSTfixed_0.90-Cluster_99738	-	-	-	-
pacid=32112133 transcript=Prupe.1G064800.6 locus=Prupe.1G064800 ID=Prupe.1G064800.6.v2.1 annot-version=v2.1	Prupe_Seq31981		-	Y (0.998 | 1-56)	C	1	V5_BLAST_0.9SELF0.4OUT-REDO4-Cluster_166442	V5_UCLUSTfixed_0.90-Cluster_99738	-	-	-	-
pacid=32112134 transcript=Prupe.1G064800.7 locus=Prupe.1G064800 ID=Prupe.1G064800.7.v2.1 annot-version=v2.1	Prupe_Seq31982		-	Y (0.998 | 1-56)	C	1	V5_BLAST_0.9SELF0.4OUT-REDO4-Cluster_166442	V5_UCLUSTfixed_0.90-Cluster_99738	-	-	-	-
pacid=32118737 transcript=Prupe.1G065500.1 locus=Prupe.1G065500 ID=Prupe.1G065500.1.v2.1 annot-version=v2.1	Prupe_Seq33003	F:GO:0003824; F:GO:0030170; P:GO:0009058	F:GO:0003824;P:GO:0009058;F:GO:0005488	Y (0.999 | 1-51)	C	1	V5_BLAST_0.9SELF0.4OUT-REDO4-Cluster_152148	V5_UCLUSTfixed_0.90-Cluster_103318	-	-	-	-
pacid=32111983 transcript=Prupe.1G068000.1 locus=Prupe.1G068000 ID=Prupe.1G068000.1.v2.1 annot-version=v2.1	Prupe_Seq31951	P:GO:0045454; F:GO:0015035; F:GO:0009055	P:GO:0019725;F:GO:0003824	Y (0.966 | 1-34)	C	1	V5_BLAST_0.9SELF0.4OUT-REDO4-Cluster_169448	V5_UCLUSTfixed_0.90-Cluster_102215	-	-	-	-
pacid=32118514 transcript=Prupe.1G068900.1 locus=Prupe.1G068900 ID=Prupe.1G068900.1.v2.1 annot-version=v2.1	Prupe_Seq32965	F:GO:0004518	F:GO:0004518	Y (0.978 | 1-50)	C	1	V5_BLAST_0.9SELF0.4OUT-REDO4-Cluster_167526	V5_UCLUSTfixed_0.90-Cluster_100662	-	-	-	-
pacid=32118515 transcript=Prupe.1G068900.18 locus=Prupe.1G068900 ID=Prupe.1G068900.18.v2.1 annot-version=v2.1	Prupe_Seq32966	F:GO:0004518	F:GO:0004518	Y (0.978 | 1-50)	C	1	V5_BLAST_0.9SELF0.4OUT-REDO4-Cluster_167526	V5_UCLUSTfixed_0.90-Cluster_100662	-	-	-	-
pacid=32118516 transcript=Prupe.1G068900.19 locus=Prupe.1G068900 ID=Prupe.1G068900.19.v2.1 annot-version=v2.1	Prupe_Seq32967	F:GO:0004518	F:GO:0004518	Y (0.978 | 1-50)	C	1	V5_BLAST_0.9SELF0.4OUT-REDO4-Cluster_167526	V5_UCLUSTfixed_0.90-Cluster_100662	-	-	-	-
pacid=32115507 transcript=Prupe.1G070300.2 locus=Prupe.1G070300 ID=Prupe.1G070300.2.v2.1 annot-version=v2.1	Prupe_Seq32521		-	Y (0.936 | 1-90)	C	1	V5_BLAST_0.9SELF0.4OUT-REDO4-Cluster_159445	V5_UCLUSTfixed_0.90-Cluster_74025	-	-	UniqueCluster_1461	X
pacid=32117349 transcript=Prupe.1G070700.1 locus=Prupe.1G070700 ID=Prupe.1G070700.1.v2.1 annot-version=v2.1	Prupe_Seq32767	P:GO:0045454; F:GO:0015035; P:GO:0006662	P:GO:0019725;F:GO:0003824;P:GO:0008152;P:GO:0044710	Y (0.998 | 1-71)	C	1	V5_BLAST_0.9SELF0.4OUT-REDO4-Cluster_162533	V5_UCLUSTfixed_0.90-Cluster_95950	-	-	-	-
pacid=32118399 transcript=Prupe.1G071900.4 locus=Prupe.1G071900 ID=Prupe.1G071900.4.v2.1 annot-version=v2.1	Prupe_Seq32938		-	Y (0.998 | 1-23)	C	1	V5_BLAST_0.9SELF0.4OUT-REDO4-Cluster_168965	V5_UCLUSTfixed_0.90-Cluster_101801	UniqueCluster_1629	-	-	X
pacid=32115411 transcript=Prupe.1G072500.1 locus=Prupe.1G072500 ID=Prupe.1G072500.1.v2.1 annot-version=v2.1	Prupe_Seq32499	P:GO:0055114; F:GO:0051537; F:GO:0016491; P:GO:0019439; F:GO:0016708; F:GO:0005506	F:GO:0003824;P:GO:0009056;F:GO:0005488;P:GO:0009987	Y (0.776 | 1-41)	C	1	V5_BLAST_0.9SELF0.4OUT-REDO4-Cluster_165562	V5_UCLUSTfixed_0.90-Cluster_96050	-	-	-	-
pacid=32115412 transcript=Prupe.1G072500.2 locus=Prupe.1G072500 ID=Prupe.1G072500.2.v2.1 annot-version=v2.1	Prupe_Seq32500	P:GO:0055114; F:GO:0051537; F:GO:0016491; P:GO:0019439; F:GO:0016708; F:GO:0005506	F:GO:0003824;P:GO:0009056;F:GO:0005488;P:GO:0009987	Y (0.776 | 1-41)	C	1	V5_BLAST_0.9SELF0.4OUT-REDO4-Cluster_165562	V5_UCLUSTfixed_0.90-Cluster_96050	-	-	-	-
pacid=32115688 transcript=Prupe.1G072900.1 locus=Prupe.1G072900 ID=Prupe.1G072900.1.v2.1 annot-version=v2.1	Prupe_Seq32544	P:GO:0006468; F:GO:0005524; F:GO:0004672	F:GO:0000166;P:GO:0006464;F:GO:0016301	Y (0.676 | 1-71)	C	1	V5_BLAST_0.9SELF0.4OUT-REDO4-Cluster_129576	V5_UCLUSTfixed_0.90-Cluster_73603	-	-	-	-
pacid=32118992 transcript=Prupe.1G073700.1 locus=Prupe.1G073700 ID=Prupe.1G073700.1.v2.1 annot-version=v2.1	Prupe_Seq33070	P:GO:0019538	P:GO:0019538	Y (0.971 | 1-38)	C	1	V5_BLAST_0.9SELF0.4OUT-REDO4-Cluster_166685	V5_UCLUSTfixed_0.90-Cluster_96048	-	-	-	-
pacid=32115230 transcript=Prupe.1G077000.1 locus=Prupe.1G077000 ID=Prupe.1G077000.1.v2.1 annot-version=v2.1	Prupe_Seq32474		-	Y (1.0 | 1-26)	C	1	V5_BLAST_0.9SELF0.4OUT-REDO4-Cluster_170313	V5_UCLUSTfixed_0.90-Cluster_96511	-	-	-	-
pacid=32115231 transcript=Prupe.1G077000.2 locus=Prupe.1G077000 ID=Prupe.1G077000.2.v2.1 annot-version=v2.1	Prupe_Seq32475		-	Y (1.0 | 1-26)	C	1	V5_BLAST_0.9SELF0.4OUT-REDO4-Cluster_170313	V5_UCLUSTfixed_0.90-Cluster_96511	-	-	-	-
pacid=32116350 transcript=Prupe.1G077100.1 locus=Prupe.1G077100 ID=Prupe.1G077100.1.v2.1 annot-version=v2.1	Prupe_Seq32632		-	Y (0.748 | 1-31)	C	1	V5_BLAST_0.9SELF0.4OUT-REDO4-Cluster_157735	V5_UCLUSTfixed_0.90-Cluster_92431	-	-	-	-
pacid=32113751 transcript=Prupe.1G077300.1 locus=Prupe.1G077300 ID=Prupe.1G077300.1.v2.1 annot-version=v2.1	Prupe_Seq32210		-	Y (1.0 | 1-55)	C	1	V5_BLAST_0.9SELF0.4OUT-REDO4-Cluster_162439	V5_UCLUSTfixed_0.90-Cluster_95851	-	-	-	-
pacid=32113752 transcript=Prupe.1G077300.2 locus=Prupe.1G077300 ID=Prupe.1G077300.2.v2.1 annot-version=v2.1	Prupe_Seq32211		-	Y (1.0 | 1-55)	C	1	V5_BLAST_0.9SELF0.4OUT-REDO4-Cluster_162439	V5_UCLUSTfixed_0.90-Cluster_95851	-	-	-	-
pacid=32113754 transcript=Prupe.1G077300.3 locus=Prupe.1G077300 ID=Prupe.1G077300.3.v2.1 annot-version=v2.1	Prupe_Seq32213		-	Y (1.0 | 1-55)	C	1	V5_BLAST_0.9SELF0.4OUT-REDO4-Cluster_162439	V5_UCLUSTfixed_0.90-Cluster_95851	-	-	-	-
pacid=32113753 transcript=Prupe.1G077300.4 locus=Prupe.1G077300 ID=Prupe.1G077300.4.v2.1 annot-version=v2.1	Prupe_Seq32212		-	Y (1.0 | 1-55)	C	1	V5_BLAST_0.9SELF0.4OUT-REDO4-Cluster_162439	V5_UCLUSTfixed_0.90-Cluster_95851	-	-	-	-
pacid=32112706 transcript=Prupe.1G078200.1 locus=Prupe.1G078200 ID=Prupe.1G078200.1.v2.1 annot-version=v2.1	Prupe_Seq32044		-	Y (1.0 | 1-51)	C	1	V5_BLAST_0.9SELF0.4OUT-REDO4-Cluster_163344	V5_UCLUSTfixed_0.90-Cluster_101871	-	-	-	-
pacid=32112707 transcript=Prupe.1G078200.2 locus=Prupe.1G078200 ID=Prupe.1G078200.2.v2.1 annot-version=v2.1	Prupe_Seq32045		-	Y (1.0 | 1-51)	C	1	V5_BLAST_0.9SELF0.4OUT-REDO4-Cluster_163344	V5_UCLUSTfixed_0.90-Cluster_101871	-	-	-	-
pacid=32119426 transcript=Prupe.1G081800.1 locus=Prupe.1G081800 ID=Prupe.1G081800.1.v2.1 annot-version=v2.1	Prupe_Seq33137	F:GO:0051536; P:GO:0016226; F:GO:0005506	P:GO:0016043;P:GO:0009058;F:GO:0005488	Y (0.863 | 1-71)	C	1	V5_BLAST_0.9SELF0.4OUT-REDO4-Cluster_162695	V5_UCLUSTfixed_0.90-Cluster_96141	-	-	-	-
pacid=32119427 transcript=Prupe.1G081800.2 locus=Prupe.1G081800 ID=Prupe.1G081800.2.v2.1 annot-version=v2.1	Prupe_Seq33138	F:GO:0051536; P:GO:0016226; F:GO:0005506	P:GO:0016043;P:GO:0009058;F:GO:0005488	Y (0.863 | 1-71)	C	1	V5_BLAST_0.9SELF0.4OUT-REDO4-Cluster_129619	V5_UCLUSTfixed_0.90-Cluster_96141	-	-	-	-
pacid=32119428 transcript=Prupe.1G081800.3 locus=Prupe.1G081800 ID=Prupe.1G081800.3.v2.1 annot-version=v2.1	Prupe_Seq33139	F:GO:0051536; P:GO:0016226; F:GO:0005506	P:GO:0016043;P:GO:0009058;F:GO:0005488	Y (0.863 | 1-71)	C	1	V5_BLAST_0.9SELF0.4OUT-REDO4-Cluster_162695	V5_UCLUSTfixed_0.90-Cluster_96141	-	-	-	-
pacid=32119429 transcript=Prupe.1G081800.4 locus=Prupe.1G081800 ID=Prupe.1G081800.4.v2.1 annot-version=v2.1	Prupe_Seq33140	F:GO:0051536; P:GO:0016226; F:GO:0005506	P:GO:0016043;P:GO:0009058;F:GO:0005488	Y (0.863 | 1-71)	C	1	V5_BLAST_0.9SELF0.4OUT-REDO4-Cluster_162695	V5_UCLUSTfixed_0.90-Cluster_96141	-	-	-	-
pacid=32115923 transcript=Prupe.1G082500.1 locus=Prupe.1G082500 ID=Prupe.1G082500.1.v2.1 annot-version=v2.1	Prupe_Seq32571	C:GO:0016021; F:GO:0004659	C:GO:0016020;F:GO:0016740	Y (0.988 | 1-32)	C	1	V5_BLAST_0.9SELF0.4OUT-REDO4-Cluster_164792	V5_UCLUSTfixed_0.90-Cluster_99911	-	-	-	-
pacid=32115924 transcript=Prupe.1G082500.4 locus=Prupe.1G082500 ID=Prupe.1G082500.4.v2.1 annot-version=v2.1	Prupe_Seq32572	C:GO:0016021; F:GO:0004659	C:GO:0016020;F:GO:0016740	Y (0.988 | 1-32)	C	1	V5_BLAST_0.9SELF0.4OUT-REDO4-Cluster_164792	V5_UCLUSTfixed_0.90-Cluster_99911	-	-	-	-
pacid=32116879 transcript=Prupe.1G084500.1 locus=Prupe.1G084500 ID=Prupe.1G084500.1.v2.1 annot-version=v2.1	Prupe_Seq32703		-	Y (0.984 | 1-50)	C	1	V5_BLAST_0.9SELF0.4OUT-REDO4-Cluster_166031	V5_UCLUSTfixed_0.90-Cluster_96054	-	-	-	-
pacid=32119034 transcript=Prupe.1G084800.1 locus=Prupe.1G084800 ID=Prupe.1G084800.1.v2.1 annot-version=v2.1	Prupe_Seq33078	P:GO:0006355; F:GO:0003700	F:GO:0003700;P:GO:0009058;P:GO:0006139	Y (0.906 | 1-51)	C	1	V5_BLAST_0.9SELF0.4OUT-REDO4-Cluster_160970	V5_UCLUSTfixed_0.90-Cluster_79113	-	-	-	-
pacid=32118402 transcript=Prupe.1G087100.1 locus=Prupe.1G087100 ID=Prupe.1G087100.1.v2.1 annot-version=v2.1	Prupe_Seq32939	P:GO:0006457	P:GO:0009987	Y (0.996 | 1-42)	C	1	V5_BLAST_0.9SELF0.4OUT-REDO4-Cluster_162362	V5_UCLUSTfixed_0.90-Cluster_95771	-	-	-	-
pacid=32118403 transcript=Prupe.1G087100.2 locus=Prupe.1G087100 ID=Prupe.1G087100.2.v2.1 annot-version=v2.1	Prupe_Seq32940	P:GO:0006457	P:GO:0009987	Y (0.996 | 1-42)	C	1	V5_BLAST_0.9SELF0.4OUT-REDO4-Cluster_162362	V5_UCLUSTfixed_0.90-Cluster_95771	-	-	-	-
pacid=32116361 transcript=Prupe.1G091600.1 locus=Prupe.1G091600 ID=Prupe.1G091600.1.v2.1 annot-version=v2.1	Prupe_Seq32633		-	Y (1.0 | 1-51)	C	1	V5_BLAST_0.9SELF0.4OUT-REDO4-Cluster_162635	V5_UCLUSTfixed_0.90-Cluster_96057	-	-	-	-
pacid=32116362 transcript=Prupe.1G091600.2 locus=Prupe.1G091600 ID=Prupe.1G091600.2.v2.1 annot-version=v2.1	Prupe_Seq32634		-	Y (1.0 | 1-51)	C	1	V5_BLAST_0.9SELF0.4OUT-REDO4-Cluster_162635	V5_UCLUSTfixed_0.90-Cluster_96057	-	-	-	-
pacid=32120869 transcript=Prupe.1G095100.1 locus=Prupe.1G095100 ID=Prupe.1G095100.1.v2.1 annot-version=v2.1	Prupe_Seq33346	C:GO:0016020; P:GO:0015031	C:GO:0016020;P:GO:0006810	Y (1.0 | 1-41)	C	1	V5_BLAST_0.9SELF0.4OUT-REDO4-Cluster_167511	V5_UCLUSTfixed_0.90-Cluster_100649	-	-	-	-
pacid=32120873 transcript=Prupe.1G095100.2 locus=Prupe.1G095100 ID=Prupe.1G095100.2.v2.1 annot-version=v2.1	Prupe_Seq33347	C:GO:0016020; P:GO:0015031	C:GO:0016020;P:GO:0006810	Y (1.0 | 1-41)	C	1	V5_BLAST_0.9SELF0.4OUT-REDO4-Cluster_167511	V5_UCLUSTfixed_0.90-Cluster_100649	-	-	-	-
pacid=32117561 transcript=Prupe.1G095200.1 locus=Prupe.1G095200 ID=Prupe.1G095200.1.v2.1 annot-version=v2.1	Prupe_Seq32791	P:GO:0019538	P:GO:0019538	Y (0.797 | 1-71)	C	1	V5_BLAST_0.9SELF0.4OUT-REDO4-Cluster_162620	V5_UCLUSTfixed_0.90-Cluster_96040	-	-	-	-
pacid=32117562 transcript=Prupe.1G095200.2 locus=Prupe.1G095200 ID=Prupe.1G095200.2.v2.1 annot-version=v2.1	Prupe_Seq32792	P:GO:0019538	P:GO:0019538	Y (0.797 | 1-71)	C	1	V5_BLAST_0.9SELF0.4OUT-REDO4-Cluster_162620	V5_UCLUSTfixed_0.90-Cluster_96040	-	-	-	-
pacid=32118956 transcript=Prupe.1G097300.1 locus=Prupe.1G097300 ID=Prupe.1G097300.1.v2.1 annot-version=v2.1	Prupe_Seq33056	F:GO:0008080	F:GO:0016740	Y (1.0 | 1-41)	C	1	V5_BLAST_0.9SELF0.4OUT-REDO4-Cluster_168777	V5_UCLUSTfixed_0.90-Cluster_100644	-	-	-	-
pacid=32118957 transcript=Prupe.1G097300.3 locus=Prupe.1G097300 ID=Prupe.1G097300.3.v2.1 annot-version=v2.1	Prupe_Seq33057	F:GO:0008080	F:GO:0016740	Y (1.0 | 1-41)	C	1	V5_BLAST_0.9SELF0.4OUT-REDO4-Cluster_168777	V5_UCLUSTfixed_0.90-Cluster_100644	-	-	-	-
pacid=32118958 transcript=Prupe.1G097300.4 locus=Prupe.1G097300 ID=Prupe.1G097300.4.v2.1 annot-version=v2.1	Prupe_Seq33058		-	Y (1.0 | 1-41)	C	1	V5_BLAST_0.9SELF0.4OUT-REDO4-Cluster_168777	V5_UCLUSTfixed_0.90-Cluster_100644	-	-	-	-
pacid=32118964 transcript=Prupe.1G097300.7 locus=Prupe.1G097300 ID=Prupe.1G097300.7.v2.1 annot-version=v2.1	Prupe_Seq33061		-	Y (1.0 | 1-41)	C	1	V5_BLAST_0.9SELF0.4OUT-REDO4-Cluster_168777	V5_UCLUSTfixed_0.90-Cluster_100644	-	-	-	-
pacid=32118959 transcript=Prupe.1G097300.8 locus=Prupe.1G097300 ID=Prupe.1G097300.8.v2.1 annot-version=v2.1	Prupe_Seq33059		-	Y (1.0 | 1-41)	C	1	V5_BLAST_0.9SELF0.4OUT-REDO4-Cluster_168777	V5_UCLUSTfixed_0.90-Cluster_100644	-	-	-	-
pacid=32118960 transcript=Prupe.1G097300.9 locus=Prupe.1G097300 ID=Prupe.1G097300.9.v2.1 annot-version=v2.1	Prupe_Seq33060		-	Y (1.0 | 1-41)	C	1	V5_BLAST_0.9SELF0.4OUT-REDO4-Cluster_168777	V5_UCLUSTfixed_0.90-Cluster_100644	-	-	-	-
pacid=32119792 transcript=Prupe.1G099200.1 locus=Prupe.1G099200 ID=Prupe.1G099200.1.v2.1 annot-version=v2.1	Prupe_Seq33180		-	Y (0.985 | 1-40)	C	1	V5_BLAST_0.9SELF0.4OUT-REDO4-Cluster_162615	V5_UCLUSTfixed_0.90-Cluster_85266	-	-	-	-
pacid=32119793 transcript=Prupe.1G099200.2 locus=Prupe.1G099200 ID=Prupe.1G099200.2.v2.1 annot-version=v2.1	Prupe_Seq33181		-	Y (0.985 | 1-40)	C	1	V5_BLAST_0.9SELF0.4OUT-REDO4-Cluster_162615	V5_UCLUSTfixed_0.90-Cluster_85266	-	-	-	-
pacid=32119029 transcript=Prupe.1G100300.1 locus=Prupe.1G100300 ID=Prupe.1G100300.1.v2.1 annot-version=v2.1	Prupe_Seq33077	F:GO:0019843; P:GO:0006412; C:GO:0005840; F:GO:0003735	F:GO:0003723;F:GO:0005198;C:GO:0005840;P:GO:0006412	Y (0.941 | 1-21)	C	1	V5_BLAST_0.9SELF0.4OUT-REDO4-Cluster_162677	V5_UCLUSTfixed_0.90-Cluster_96099	-	-	-	-
pacid=32117507 transcript=Prupe.1G101200.1 locus=Prupe.1G101200 ID=Prupe.1G101200.1.v2.1 annot-version=v2.1	Prupe_Seq32784		-	Y (0.98 | 1-61)	C	1	V5_BLAST_0.9SELF0.4OUT-REDO4-Cluster_162356	V5_UCLUSTfixed_0.90-Cluster_95765	-	-	-	-
pacid=32113441 transcript=Prupe.1G102100.1 locus=Prupe.1G102100 ID=Prupe.1G102100.1.v2.1 annot-version=v2.1	Prupe_Seq32161	P:GO:0006412; C:GO:0005840; C:GO:0005622; F:GO:0003735	F:GO:0005198;C:GO:0005840;P:GO:0006412	Y (0.996 | 1-74)	C	1	V5_BLAST_0.9SELF0.4OUT-REDO4-Cluster_163062	V5_UCLUSTfixed_0.90-Cluster_96489	-	-	-	-
pacid=32117974 transcript=Prupe.1G102600.1 locus=Prupe.1G102600 ID=Prupe.1G102600.1.v2.1 annot-version=v2.1	Prupe_Seq32868		-	Y (1.0 | 1-71)	C	1	V5_BLAST_0.9SELF0.4OUT-REDO4-Cluster_167981	V5_UCLUSTfixed_0.90-Cluster_101014	-	-	-	-
pacid=32110989 transcript=Prupe.1G103600.1 locus=Prupe.1G103600 ID=Prupe.1G103600.1.v2.1 annot-version=v2.1	Prupe_Seq31812		-	Y (0.945 | 1-51)	C	1	V5_BLAST_0.9SELF0.4OUT-REDO4-Cluster_165890	V5_UCLUSTfixed_0.90-Cluster_97250	-	-	-	-
pacid=32110990 transcript=Prupe.1G103600.2 locus=Prupe.1G103600 ID=Prupe.1G103600.2.v2.1 annot-version=v2.1	Prupe_Seq31813		-	Y (0.945 | 1-51)	C	1	V5_BLAST_0.9SELF0.4OUT-REDO4-Cluster_165890	V5_UCLUSTfixed_0.90-Cluster_97250	-	-	-	-
pacid=32118187 transcript=Prupe.1G104500.1 locus=Prupe.1G104500 ID=Prupe.1G104500.1.v2.1 annot-version=v2.1	Prupe_Seq32906		-	Y (0.892 | 1-62)	C	1	V5_BLAST_0.9SELF0.4OUT-REDO4-Cluster_166204	V5_UCLUSTfixed_0.90-Cluster_99509	-	-	-	-
pacid=32118188 transcript=Prupe.1G104500.2 locus=Prupe.1G104500 ID=Prupe.1G104500.2.v2.1 annot-version=v2.1	Prupe_Seq32907		-	Y (0.892 | 1-62)	C	1	V5_BLAST_0.9SELF0.4OUT-REDO4-Cluster_166204	V5_UCLUSTfixed_0.90-Cluster_99509	-	-	-	-
pacid=32114408 transcript=Prupe.1G105500.1 locus=Prupe.1G105500 ID=Prupe.1G105500.1.v2.1 annot-version=v2.1	Prupe_Seq32329		-	Y (0.998 | 1-26)	C	1	V5_BLAST_0.9SELF0.4OUT-REDO4-Cluster_170710	V5_UCLUSTfixed_0.90-Cluster_97154	-	-	-	-
pacid=32117077 transcript=Prupe.1G106700.1 locus=Prupe.1G106700 ID=Prupe.1G106700.1.v2.1 annot-version=v2.1	Prupe_Seq32723		-	Y (0.999 | 1-61)	C	1	V5_BLAST_0.9SELF0.4OUT-REDO4-Cluster_163786	V5_UCLUSTfixed_0.90-Cluster_97246	-	-	-	-
pacid=32111566 transcript=Prupe.1G111400.1 locus=Prupe.1G111400 ID=Prupe.1G111400.1.v2.1 annot-version=v2.1	Prupe_Seq31898	F:GO:0003676	F:GO:0003676	Y (1.0 | 1-25)	C	1	V5_BLAST_0.9SELF0.4OUT-REDO4-Cluster_163769	V5_UCLUSTfixed_0.90-Cluster_97228	-	-	-	-
pacid=32116502 transcript=Prupe.1G111800.1 locus=Prupe.1G111800 ID=Prupe.1G111800.1.v2.1 annot-version=v2.1	Prupe_Seq32663	F:GO:0033926	F:GO:0016787	Y (0.993 | 1-58)	C	1	V5_BLAST_0.9SELF0.4OUT-REDO4-Cluster_164000	V5_UCLUSTfixed_0.90-Cluster_97484	-	-	-	-
pacid=32113407 transcript=Prupe.1G113000.1 locus=Prupe.1G113000 ID=Prupe.1G113000.1.v2.1 annot-version=v2.1	Prupe_Seq32159	F:GO:0019843; P:GO:0006412; C:GO:0005840; F:GO:0003735	F:GO:0003723;F:GO:0005198;C:GO:0005840;P:GO:0006412	Y (1.0 | 1-61)	C	1	V5_BLAST_0.9SELF0.4OUT-REDO4-Cluster_159312	V5_UCLUSTfixed_0.90-Cluster_73581	-	-	-	-
pacid=32115597 transcript=Prupe.1G117500.1 locus=Prupe.1G117500 ID=Prupe.1G117500.1.v2.1 annot-version=v2.1	Prupe_Seq32537		-	Y (1.0 | 1-23)	C	1	V5_BLAST_0.9SELF0.4OUT-REDO4-Cluster_165977	V5_UCLUSTfixed_0.90-Cluster_97233	-	-	-	-
pacid=32119443 transcript=Prupe.1G117800.1 locus=Prupe.1G117800 ID=Prupe.1G117800.1.v2.1 annot-version=v2.1	Prupe_Seq33142		-	Y (0.99 | 1-57)	C	1	V5_BLAST_0.9SELF0.4OUT-REDO4-Cluster_163773	V5_UCLUSTfixed_0.90-Cluster_97234	-	-	-	-
pacid=32119444 transcript=Prupe.1G117800.2 locus=Prupe.1G117800 ID=Prupe.1G117800.2.v2.1 annot-version=v2.1	Prupe_Seq33143		-	Y (0.99 | 1-57)	C	1	V5_BLAST_0.9SELF0.4OUT-REDO4-Cluster_163773	V5_UCLUSTfixed_0.90-Cluster_97234	-	-	-	-
pacid=32111321 transcript=Prupe.1G122400.1 locus=Prupe.1G122400 ID=Prupe.1G122400.1.v2.1 annot-version=v2.1	Prupe_Seq31867	F:GO:0050660; P:GO:0008033; P:GO:0055114; F:GO:0016491; P:GO:0045454	F:GO:0000166;P:GO:0019725;F:GO:0003824;P:GO:0006139	Y (1.0 | 1-51)	C	1	V5_BLAST_0.9SELF0.4OUT-REDO4-Cluster_163775	V5_UCLUSTfixed_0.90-Cluster_97235	-	-	-	-
pacid=32110739 transcript=Prupe.1G127000.1 locus=Prupe.1G127000 ID=Prupe.1G127000.1.v2.1 annot-version=v2.1	Prupe_Seq31781		-	Y (0.916 | 1-62)	C	1	V5_BLAST_0.9SELF0.4OUT-REDO4-Cluster_131351	V5_UCLUSTfixed_0.90-Cluster_36895	-	-	-	-
pacid=32111596 transcript=Prupe.1G128000.1 locus=Prupe.1G128000 ID=Prupe.1G128000.1.v2.1 annot-version=v2.1	Prupe_Seq31904		-	Y (0.97 | 1-38)	C	1	V5_BLAST_0.9SELF0.4OUT-REDO4-Cluster_163375	V5_UCLUSTfixed_0.90-Cluster_96793	-	-	-	-
pacid=32119253 transcript=Prupe.1G129100.1 locus=Prupe.1G129100 ID=Prupe.1G129100.1.v2.1 annot-version=v2.1	Prupe_Seq33112	F:GO:0046872; P:GO:0030001	F:GO:0005488;P:GO:0006810	Y (0.868 | 1-61)	C	1	V5_BLAST_0.9SELF0.4OUT-REDO4-Cluster_159340	V5_UCLUSTfixed_0.90-Cluster_93578	-	-	-	-
pacid=32117574 transcript=Prupe.1G129900.1 locus=Prupe.1G129900 ID=Prupe.1G129900.1.v2.1 annot-version=v2.1	Prupe_Seq32794		-	Y (0.999 | 1-41)	C	1	V5_BLAST_0.9SELF0.4OUT-REDO4-Cluster_170457	V5_UCLUSTfixed_0.90-Cluster_103073	-	-	-	-
pacid=32120236 transcript=Prupe.1G132700.1 locus=Prupe.1G132700 ID=Prupe.1G132700.1.v2.1 annot-version=v2.1	Prupe_Seq33249		-	Y (0.858 | 1-60)	C	1	V5_BLAST_0.9SELF0.4OUT-REDO4-Cluster_168626	V5_UCLUSTfixed_0.90-Cluster_93587	-	-	-	-
pacid=32117156 transcript=Prupe.1G135700.1 locus=Prupe.1G135700 ID=Prupe.1G135700.1.v2.1 annot-version=v2.1	Prupe_Seq32744		-	Y (0.997 | 1-41)	C	1	V5_BLAST_0.9SELF0.4OUT-REDO4-Cluster_170454	V5_UCLUSTfixed_0.90-Cluster_73616	-	-	-	-
pacid=32117157 transcript=Prupe.1G135700.2 locus=Prupe.1G135700 ID=Prupe.1G135700.2.v2.1 annot-version=v2.1	Prupe_Seq32745		-	Y (0.997 | 1-41)	C	1	V5_BLAST_0.9SELF0.4OUT-REDO4-Cluster_170454	V5_UCLUSTfixed_0.90-Cluster_73616	-	-	-	-
pacid=32117158 transcript=Prupe.1G135700.3 locus=Prupe.1G135700 ID=Prupe.1G135700.3.v2.1 annot-version=v2.1	Prupe_Seq32746		-	Y (0.997 | 1-41)	C	1	V5_BLAST_0.9SELF0.4OUT-REDO4-Cluster_129595	V5_UCLUSTfixed_0.90-Cluster_73616	-	-	-	-
pacid=32118370 transcript=Prupe.1G136500.1 locus=Prupe.1G136500 ID=Prupe.1G136500.1.v2.1 annot-version=v2.1	Prupe_Seq32934	P:GO:0006418; F:GO:0000166; F:GO:0005524; F:GO:0004812	F:GO:0000166;F:GO:0003824;P:GO:0006139;P:GO:0006412	Y (0.94 | 1-42)	C	1	V5_BLAST_0.9SELF0.4OUT-REDO4-Cluster_170399	V5_UCLUSTfixed_0.90-Cluster_102297	-	-	-	-
pacid=32111231 transcript=Prupe.1G137000.1 locus=Prupe.1G137000 ID=Prupe.1G137000.1.v2.1 annot-version=v2.1	Prupe_Seq31854		-	Y (0.941 | 1-27)	C	1	V5_BLAST_0.9SELF0.4OUT-REDO4-Cluster_170903	V5_UCLUSTfixed_0.90-Cluster_102296	-	UniqueCluster_2051	-	X
pacid=32116421 transcript=Prupe.1G139700.1 locus=Prupe.1G139700 ID=Prupe.1G139700.1.v2.1 annot-version=v2.1	Prupe_Seq32645	F:GO:0000166; F:GO:0005525	F:GO:0000166	Y (1.0 | 1-23)	C	1	V5_BLAST_0.9SELF0.4OUT-REDO4-Cluster_163794	V5_UCLUSTfixed_0.90-Cluster_97259	-	-	-	-
pacid=32116423 transcript=Prupe.1G139700.2 locus=Prupe.1G139700 ID=Prupe.1G139700.2.v2.1 annot-version=v2.1	Prupe_Seq32647	F:GO:0000166; F:GO:0005525	F:GO:0000166	Y (1.0 | 1-23)	C	1	V5_BLAST_0.9SELF0.4OUT-REDO4-Cluster_163794	V5_UCLUSTfixed_0.90-Cluster_97259	-	-	-	-
pacid=32116422 transcript=Prupe.1G139700.3 locus=Prupe.1G139700 ID=Prupe.1G139700.3.v2.1 annot-version=v2.1	Prupe_Seq32646	F:GO:0000166; F:GO:0005525	F:GO:0000166	Y (1.0 | 1-23)	C	1	V5_BLAST_0.9SELF0.4OUT-REDO4-Cluster_163794	V5_UCLUSTfixed_0.90-Cluster_97259	-	-	-	-
pacid=32116428 transcript=Prupe.1G139700.4 locus=Prupe.1G139700 ID=Prupe.1G139700.4.v2.1 annot-version=v2.1	Prupe_Seq32652	F:GO:0000166; F:GO:0005525	F:GO:0000166	Y (1.0 | 1-23)	C	1	V5_BLAST_0.9SELF0.4OUT-REDO4-Cluster_163794	V5_UCLUSTfixed_0.90-Cluster_97259	-	-	-	-
pacid=32116424 transcript=Prupe.1G139700.5 locus=Prupe.1G139700 ID=Prupe.1G139700.5.v2.1 annot-version=v2.1	Prupe_Seq32648	F:GO:0000166; F:GO:0005525	F:GO:0000166	Y (1.0 | 1-23)	C	1	V5_BLAST_0.9SELF0.4OUT-REDO4-Cluster_163794	V5_UCLUSTfixed_0.90-Cluster_97259	-	-	-	-
pacid=32116425 transcript=Prupe.1G139700.6 locus=Prupe.1G139700 ID=Prupe.1G139700.6.v2.1 annot-version=v2.1	Prupe_Seq32649	F:GO:0000166; F:GO:0005525	F:GO:0000166	Y (1.0 | 1-23)	C	1	V5_BLAST_0.9SELF0.4OUT-REDO4-Cluster_163794	V5_UCLUSTfixed_0.90-Cluster_97259	-	-	-	-
pacid=32116426 transcript=Prupe.1G139700.7 locus=Prupe.1G139700 ID=Prupe.1G139700.7.v2.1 annot-version=v2.1	Prupe_Seq32650	F:GO:0000166; F:GO:0005525	F:GO:0000166	Y (1.0 | 1-23)	C	1	V5_BLAST_0.9SELF0.4OUT-REDO4-Cluster_163794	V5_UCLUSTfixed_0.90-Cluster_97259	-	-	-	-
pacid=32116427 transcript=Prupe.1G139700.8 locus=Prupe.1G139700 ID=Prupe.1G139700.8.v2.1 annot-version=v2.1	Prupe_Seq32651	F:GO:0000166; F:GO:0005525	F:GO:0000166	Y (1.0 | 1-23)	C	1	V5_BLAST_0.9SELF0.4OUT-REDO4-Cluster_163794	V5_UCLUSTfixed_0.90-Cluster_97259	-	-	-	-
pacid=32116129 transcript=Prupe.1G141800.1 locus=Prupe.1G141800 ID=Prupe.1G141800.1.v2.1 annot-version=v2.1	Prupe_Seq32603		-	Y (1.0 | 1-61)	C	1	V5_BLAST_0.9SELF0.4OUT-REDO4-Cluster_163796	V5_UCLUSTfixed_0.90-Cluster_97261	-	-	-	-
pacid=32110606 transcript=Prupe.1G142000.1 locus=Prupe.1G142000 ID=Prupe.1G142000.1.v2.1 annot-version=v2.1	Prupe_Seq31743		-	Y (1.0 | 1-61)	C	1	V5_BLAST_0.9SELF0.4OUT-REDO4-Cluster_170120	V5_UCLUSTfixed_0.90-Cluster_97262	-	-	-	-
pacid=32110609 transcript=Prupe.1G142000.2 locus=Prupe.1G142000 ID=Prupe.1G142000.2.v2.1 annot-version=v2.1	Prupe_Seq31746		-	Y (1.0 | 1-61)	C	1	V5_BLAST_0.9SELF0.4OUT-REDO4-Cluster_170120	V5_UCLUSTfixed_0.90-Cluster_97262	-	-	-	-
pacid=32110610 transcript=Prupe.1G142000.3 locus=Prupe.1G142000 ID=Prupe.1G142000.3.v2.1 annot-version=v2.1	Prupe_Seq31747		-	Y (1.0 | 1-61)	C	1	V5_BLAST_0.9SELF0.4OUT-REDO4-Cluster_170120	V5_UCLUSTfixed_0.90-Cluster_97262	-	-	-	-
pacid=32110607 transcript=Prupe.1G142000.4 locus=Prupe.1G142000 ID=Prupe.1G142000.4.v2.1 annot-version=v2.1	Prupe_Seq31744		-	Y (1.0 | 1-61)	C	1	V5_BLAST_0.9SELF0.4OUT-REDO4-Cluster_170120	V5_UCLUSTfixed_0.90-Cluster_97262	-	-	-	-
pacid=32110608 transcript=Prupe.1G142000.5 locus=Prupe.1G142000 ID=Prupe.1G142000.5.v2.1 annot-version=v2.1	Prupe_Seq31745		-	Y (1.0 | 1-61)	C	1	V5_BLAST_0.9SELF0.4OUT-REDO4-Cluster_170120	V5_UCLUSTfixed_0.90-Cluster_97262	-	-	-	-
pacid=32116770 transcript=Prupe.1G142900.1 locus=Prupe.1G142900 ID=Prupe.1G142900.1.v2.1 annot-version=v2.1	Prupe_Seq32691		-	Y (1.0 | 1-41)	C	1	V5_BLAST_0.9SELF0.4OUT-REDO4-Cluster_166946	V5_UCLUSTfixed_0.90-Cluster_97263	-	-	-	-
pacid=32116771 transcript=Prupe.1G142900.2 locus=Prupe.1G142900 ID=Prupe.1G142900.2.v2.1 annot-version=v2.1	Prupe_Seq32692		-	Y (1.0 | 1-41)	C	1	V5_BLAST_0.9SELF0.4OUT-REDO4-Cluster_166946	V5_UCLUSTfixed_0.90-Cluster_97263	-	-	-	-
pacid=32112124 transcript=Prupe.1G143100.1 locus=Prupe.1G143100 ID=Prupe.1G143100.1.v2.1 annot-version=v2.1	Prupe_Seq31978	P:GO:0006468; F:GO:0005524; F:GO:0004672	F:GO:0000166;P:GO:0006464;F:GO:0016301	Y (0.999 | 1-41)	C	1	V5_BLAST_0.9SELF0.4OUT-REDO4-Cluster_169438	V5_UCLUSTfixed_0.90-Cluster_93641	-	UniqueCluster_3321	-	X
pacid=32119409 transcript=Prupe.1G144100.1 locus=Prupe.1G144100 ID=Prupe.1G144100.1.v2.1 annot-version=v2.1	Prupe_Seq33134	P:GO:0008152; F:GO:0003824; P:GO:0016114; F:GO:0008661	P:GO:0006629;P:GO:0009058;P:GO:0044763;P:GO:0044711;F:GO:0016740;P:GO:0009987	Y (0.99 | 1-54)	C	1	V5_BLAST_0.9SELF0.4OUT-REDO4-Cluster_164452	V5_UCLUSTfixed_0.90-Cluster_99888	-	-	-	-
pacid=32119410 transcript=Prupe.1G144100.3 locus=Prupe.1G144100 ID=Prupe.1G144100.3.v2.1 annot-version=v2.1	Prupe_Seq33135	P:GO:0008152; F:GO:0003824; P:GO:0016114; F:GO:0008661	P:GO:0006629;P:GO:0009058;P:GO:0044763;P:GO:0044711;F:GO:0016740;P:GO:0009987	Y (0.99 | 1-54)	C	1	V5_BLAST_0.9SELF0.4OUT-REDO4-Cluster_164452	V5_UCLUSTfixed_0.90-Cluster_99888	-	-	-	-
pacid=32114145 transcript=Prupe.1G145600.1 locus=Prupe.1G145600 ID=Prupe.1G145600.1.v2.1 annot-version=v2.1	Prupe_Seq32292	P:GO:0006468; F:GO:0005524; F:GO:0004672	F:GO:0000166;P:GO:0006464;F:GO:0016301	Y (0.929 | 1-28)	C	1	V5_BLAST_0.9SELF0.4OUT-REDO4-Cluster_162861	V5_UCLUSTfixed_0.90-Cluster_95678	-	-	-	-
pacid=32120586 transcript=Prupe.1G145700.1 locus=Prupe.1G145700 ID=Prupe.1G145700.1.v2.1 annot-version=v2.1	Prupe_Seq33317	F:GO:0005525	F:GO:0000166	Y (1.0 | 1-22)	C	1	V5_BLAST_0.9SELF0.4OUT-REDO4-Cluster_163794	V5_UCLUSTfixed_0.90-Cluster_97259	-	-	-	-
pacid=32114434 transcript=Prupe.1G146600.1 locus=Prupe.1G146600 ID=Prupe.1G146600.1.v2.1 annot-version=v2.1	Prupe_Seq32331	F:GO:0016772; P:GO:0016310; F:GO:0016301; F:GO:0005524; F:GO:0050242; P:GO:0006090	F:GO:0000166;F:GO:0016301	Y (0.973 | 1-36)	C	1	V5_BLAST_0.9SELF0.4OUT-REDO4-Cluster_170294	V5_UCLUSTfixed_0.90-Cluster_97267	-	-	-	-
pacid=32114436 transcript=Prupe.1G146600.2 locus=Prupe.1G146600 ID=Prupe.1G146600.2.v2.1 annot-version=v2.1	Prupe_Seq32333		-	Y (0.973 | 1-36)	C	1	V5_BLAST_0.9SELF0.4OUT-REDO4-Cluster_170294	V5_UCLUSTfixed_0.90-Cluster_97267	-	-	-	-
pacid=32114437 transcript=Prupe.1G146600.3 locus=Prupe.1G146600 ID=Prupe.1G146600.3.v2.1 annot-version=v2.1	Prupe_Seq32334		-	Y (0.973 | 1-36)	C	1	V5_BLAST_0.9SELF0.4OUT-REDO4-Cluster_170294	V5_UCLUSTfixed_0.90-Cluster_97267	-	-	-	-
pacid=32114435 transcript=Prupe.1G146600.4 locus=Prupe.1G146600 ID=Prupe.1G146600.4.v2.1 annot-version=v2.1	Prupe_Seq32332		-	Y (0.973 | 1-36)	C	1	V5_BLAST_0.9SELF0.4OUT-REDO4-Cluster_170294	V5_UCLUSTfixed_0.90-Cluster_97267	-	-	-	-
pacid=32114438 transcript=Prupe.1G146600.5 locus=Prupe.1G146600 ID=Prupe.1G146600.5.v2.1 annot-version=v2.1	Prupe_Seq32335		-	Y (0.973 | 1-36)	C	1	V5_BLAST_0.9SELF0.4OUT-REDO4-Cluster_170294	V5_UCLUSTfixed_0.90-Cluster_97267	-	-	-	-
pacid=32117244 transcript=Prupe.1G148500.1 locus=Prupe.1G148500 ID=Prupe.1G148500.1.v2.1 annot-version=v2.1	Prupe_Seq32755		-	Y (0.988 | 1-57)	C	1	V5_BLAST_0.9SELF0.4OUT-REDO4-Cluster_170637	V5_UCLUSTfixed_0.90-Cluster_97271	-	-	-	-
pacid=32120001 transcript=Prupe.1G148700.1 locus=Prupe.1G148700 ID=Prupe.1G148700.1.v2.1 annot-version=v2.1	Prupe_Seq33207	P:GO:0006807; P:GO:0006542; F:GO:0004356	F:GO:0003824;P:GO:0009058;P:GO:0044763;P:GO:0044711;P:GO:0009987	Y (0.941 | 1-52)	C	1	V5_BLAST_0.9SELF0.4OUT-REDO4-Cluster_167112	V5_UCLUSTfixed_0.90-Cluster_97527	-	-	-	-
pacid=32115588 transcript=Prupe.1G149500.1 locus=Prupe.1G149500 ID=Prupe.1G149500.1.v2.1 annot-version=v2.1	Prupe_Seq32534	F:GO:0016787	F:GO:0016787	Y (0.962 | 1-34)	C	1	V5_BLAST_0.9SELF0.4OUT-REDO4-Cluster_129575	V5_UCLUSTfixed_0.90-Cluster_94239	-	UniqueCluster_1122	-	X
pacid=32119374 transcript=Prupe.1G150300.1 locus=Prupe.1G150300 ID=Prupe.1G150300.1.v2.1 annot-version=v2.1	Prupe_Seq33127	P:GO:0006412; C:GO:0005840; C:GO:0005622; F:GO:0003735	F:GO:0005198;C:GO:0005840;P:GO:0006412	Y (0.924 | 1-66)	C	1	V5_BLAST_0.9SELF0.4OUT-REDO4-Cluster_163803	V5_UCLUSTfixed_0.90-Cluster_97272	-	-	-	-
pacid=32119375 transcript=Prupe.1G150300.2 locus=Prupe.1G150300 ID=Prupe.1G150300.2.v2.1 annot-version=v2.1	Prupe_Seq33128	P:GO:0006412; C:GO:0005840; C:GO:0005622; F:GO:0003735	F:GO:0005198;C:GO:0005840;P:GO:0006412	Y (0.924 | 1-66)	C	1	V5_BLAST_0.9SELF0.4OUT-REDO4-Cluster_163803	V5_UCLUSTfixed_0.90-Cluster_97272	-	-	-	-
pacid=32119376 transcript=Prupe.1G150300.3 locus=Prupe.1G150300 ID=Prupe.1G150300.3.v2.1 annot-version=v2.1	Prupe_Seq33129	P:GO:0006412; C:GO:0005840; C:GO:0005622; F:GO:0003735	F:GO:0005198;C:GO:0005840;P:GO:0006412	Y (0.924 | 1-66)	C	1	V5_BLAST_0.9SELF0.4OUT-REDO4-Cluster_163803	V5_UCLUSTfixed_0.90-Cluster_97272	-	-	-	-
pacid=32119377 transcript=Prupe.1G150300.4 locus=Prupe.1G150300 ID=Prupe.1G150300.4.v2.1 annot-version=v2.1	Prupe_Seq33130	P:GO:0006412; C:GO:0005840; C:GO:0005622; F:GO:0003735	F:GO:0005198;C:GO:0005840;P:GO:0006412	Y (0.924 | 1-66)	C	1	V5_BLAST_0.9SELF0.4OUT-REDO4-Cluster_163803	V5_UCLUSTfixed_0.90-Cluster_97272	-	-	-	-
pacid=32119378 transcript=Prupe.1G150300.5 locus=Prupe.1G150300 ID=Prupe.1G150300.5.v2.1 annot-version=v2.1	Prupe_Seq33131	P:GO:0006412; C:GO:0005840; C:GO:0005622; F:GO:0003735	F:GO:0005198;C:GO:0005840;P:GO:0006412	Y (0.924 | 1-66)	C	1	V5_BLAST_0.9SELF0.4OUT-REDO4-Cluster_163803	V5_UCLUSTfixed_0.90-Cluster_97272	-	-	-	-
pacid=32112544 transcript=Prupe.1G150700.1 locus=Prupe.1G150700 ID=Prupe.1G150700.1.v2.1 annot-version=v2.1	Prupe_Seq32020		-	Y (0.677 | 1-52)	C	1	V5_BLAST_0.9SELF0.4OUT-REDO4-Cluster_129533	V5_UCLUSTfixed_0.90-Cluster_36896	-	-	-	-
pacid=32115801 transcript=Prupe.1G153600.1 locus=Prupe.1G153600 ID=Prupe.1G153600.1.v2.1 annot-version=v2.1	Prupe_Seq32556	F:GO:0016787; F:GO:0005524; F:GO:0003677	F:GO:0000166;F:GO:0003677;F:GO:0016787	Y (1.0 | 1-51)	C	1	V5_BLAST_0.9SELF0.4OUT-REDO4-Cluster_159427	V5_UCLUSTfixed_0.90-Cluster_93660	-	-	-	-
pacid=32115803 transcript=Prupe.1G153600.2 locus=Prupe.1G153600 ID=Prupe.1G153600.2.v2.1 annot-version=v2.1	Prupe_Seq32558	F:GO:0016787; F:GO:0005524; F:GO:0003677	F:GO:0000166;F:GO:0003677;F:GO:0016787	Y (1.0 | 1-51)	C	1	V5_BLAST_0.9SELF0.4OUT-REDO4-Cluster_159427	V5_UCLUSTfixed_0.90-Cluster_93660	-	-	-	-
pacid=32115804 transcript=Prupe.1G153600.3 locus=Prupe.1G153600 ID=Prupe.1G153600.3.v2.1 annot-version=v2.1	Prupe_Seq32559	F:GO:0016787; F:GO:0005524; F:GO:0003677	F:GO:0000166;F:GO:0003677;F:GO:0016787	Y (1.0 | 1-51)	C	1	V5_BLAST_0.9SELF0.4OUT-REDO4-Cluster_159427	V5_UCLUSTfixed_0.90-Cluster_93660	-	-	-	-
pacid=32115802 transcript=Prupe.1G153600.4 locus=Prupe.1G153600 ID=Prupe.1G153600.4.v2.1 annot-version=v2.1	Prupe_Seq32557	F:GO:0016787; F:GO:0005524; F:GO:0003677	F:GO:0000166;F:GO:0003677;F:GO:0016787	Y (1.0 | 1-51)	C	1	V5_BLAST_0.9SELF0.4OUT-REDO4-Cluster_129578	V5_UCLUSTfixed_0.90-Cluster_93660	-	-	-	-
pacid=32114690 transcript=Prupe.1G153800.1 locus=Prupe.1G153800 ID=Prupe.1G153800.1.v2.1 annot-version=v2.1	Prupe_Seq32379	F:GO:0016779; P:GO:0009058	P:GO:0009058;F:GO:0016740	Y (0.999 | 1-34)	C	1	V5_BLAST_0.9SELF0.4OUT-REDO4-Cluster_164076	V5_UCLUSTfixed_0.90-Cluster_97567	-	-	-	-
pacid=32114691 transcript=Prupe.1G153800.2 locus=Prupe.1G153800 ID=Prupe.1G153800.2.v2.1 annot-version=v2.1	Prupe_Seq32380	F:GO:0016779; P:GO:0009058	P:GO:0009058;F:GO:0016740	Y (0.999 | 1-34)	C	1	V5_BLAST_0.9SELF0.4OUT-REDO4-Cluster_164076	V5_UCLUSTfixed_0.90-Cluster_97567	-	-	-	-
pacid=32112630 transcript=Prupe.1G162500.1 locus=Prupe.1G162500 ID=Prupe.1G162500.1.v2.1 annot-version=v2.1	Prupe_Seq32033	P:GO:0007165; F:GO:0005515; F:GO:0043531	F:GO:0000166;F:GO:0005515;P:GO:0007165	Y (0.958 | 1-27)	C	1	V5_BLAST_0.9SELF0.4OUT-REDO4-Cluster_129535	V5_UCLUSTfixed_0.90-Cluster_74047	-	-	-	-
pacid=32112631 transcript=Prupe.1G162500.2 locus=Prupe.1G162500 ID=Prupe.1G162500.2.v2.1 annot-version=v2.1	Prupe_Seq32034	P:GO:0007165; F:GO:0005515; F:GO:0043531	F:GO:0000166;F:GO:0005515;P:GO:0007165	Y (0.958 | 1-27)	C	1	V5_BLAST_0.9SELF0.4OUT-REDO4-Cluster_129536	V5_UCLUSTfixed_0.90-Cluster_74047	-	-	-	-
pacid=32115350 transcript=Prupe.1G165000.3 locus=Prupe.1G165000 ID=Prupe.1G165000.3.v2.1 annot-version=v2.1	Prupe_Seq32492	C:GO:0030870; F:GO:0016887; P:GO:0006281; C:GO:0005634; P:GO:0000723	C:GO:0005634;P:GO:0016043;P:GO:0006259;P:GO:0006950;F:GO:0016787	Y (0.998 | 1-27)	C	1	V5_BLAST_0.9SELF0.4OUT-REDO4-Cluster_170014	V5_UCLUSTfixed_0.90-Cluster_82305	-	UniqueCluster_348	-	X
pacid=32120004 transcript=Prupe.1G167500.1 locus=Prupe.1G167500 ID=Prupe.1G167500.1.v2.1 annot-version=v2.1	Prupe_Seq33208	P:GO:0008152; F:GO:0003824	F:GO:0003824;P:GO:0008152	Y (0.976 | 1-80)	C	1	V5_BLAST_0.9SELF0.4OUT-REDO4-Cluster_164175	V5_UCLUSTfixed_0.90-Cluster_97659	-	-	-	-
pacid=32120006 transcript=Prupe.1G167500.2 locus=Prupe.1G167500 ID=Prupe.1G167500.2.v2.1 annot-version=v2.1	Prupe_Seq33210	P:GO:0008152; F:GO:0003824	F:GO:0003824;P:GO:0008152	Y (0.976 | 1-80)	C	1	V5_BLAST_0.9SELF0.4OUT-REDO4-Cluster_164175	V5_UCLUSTfixed_0.90-Cluster_97659	-	-	-	-
pacid=32120008 transcript=Prupe.1G167500.3 locus=Prupe.1G167500 ID=Prupe.1G167500.3.v2.1 annot-version=v2.1	Prupe_Seq33212	P:GO:0008152; F:GO:0003824	F:GO:0003824;P:GO:0008152	Y (0.976 | 1-80)	C	1	V5_BLAST_0.9SELF0.4OUT-REDO4-Cluster_164175	V5_UCLUSTfixed_0.90-Cluster_97659	-	-	-	-
pacid=32120009 transcript=Prupe.1G167500.4 locus=Prupe.1G167500 ID=Prupe.1G167500.4.v2.1 annot-version=v2.1	Prupe_Seq33213	P:GO:0008152; F:GO:0003824	F:GO:0003824;P:GO:0008152	Y (0.976 | 1-80)	C	1	V5_BLAST_0.9SELF0.4OUT-REDO4-Cluster_164175	V5_UCLUSTfixed_0.90-Cluster_97659	-	-	-	-
pacid=32120010 transcript=Prupe.1G167500.5 locus=Prupe.1G167500 ID=Prupe.1G167500.5.v2.1 annot-version=v2.1	Prupe_Seq33214	P:GO:0008152; F:GO:0003824	F:GO:0003824;P:GO:0008152	Y (0.976 | 1-80)	C	1	V5_BLAST_0.9SELF0.4OUT-REDO4-Cluster_164175	V5_UCLUSTfixed_0.90-Cluster_97659	-	-	-	-
pacid=32120005 transcript=Prupe.1G167500.6 locus=Prupe.1G167500 ID=Prupe.1G167500.6.v2.1 annot-version=v2.1	Prupe_Seq33209	P:GO:0008152; F:GO:0003824	F:GO:0003824;P:GO:0008152	Y (0.976 | 1-80)	C	1	V5_BLAST_0.9SELF0.4OUT-REDO4-Cluster_164175	V5_UCLUSTfixed_0.90-Cluster_97659	-	-	-	-
pacid=32120007 transcript=Prupe.1G167500.7 locus=Prupe.1G167500 ID=Prupe.1G167500.7.v2.1 annot-version=v2.1	Prupe_Seq33211	P:GO:0008152; F:GO:0003824	F:GO:0003824;P:GO:0008152	Y (0.976 | 1-80)	C	1	V5_BLAST_0.9SELF0.4OUT-REDO4-Cluster_164175	V5_UCLUSTfixed_0.90-Cluster_97659	-	-	-	-
pacid=32120011 transcript=Prupe.1G167500.8 locus=Prupe.1G167500 ID=Prupe.1G167500.8.v2.1 annot-version=v2.1	Prupe_Seq33215	P:GO:0008152; F:GO:0003824	F:GO:0003824;P:GO:0008152	Y (0.976 | 1-80)	C	1	V5_BLAST_0.9SELF0.4OUT-REDO4-Cluster_164175	V5_UCLUSTfixed_0.90-Cluster_97659	-	-	-	-
pacid=32120344 transcript=Prupe.1G168200.1 locus=Prupe.1G168200 ID=Prupe.1G168200.1.v2.1 annot-version=v2.1	Prupe_Seq33271	P:GO:0008152; F:GO:0003824	F:GO:0003824;P:GO:0008152	Y (0.997 | 1-55)	C	1	V5_BLAST_0.9SELF0.4OUT-REDO4-Cluster_164175	V5_UCLUSTfixed_0.90-Cluster_97659	-	-	-	-
pacid=32120345 transcript=Prupe.1G168200.3 locus=Prupe.1G168200 ID=Prupe.1G168200.3.v2.1 annot-version=v2.1	Prupe_Seq33272	P:GO:0008152; F:GO:0003824	F:GO:0003824;P:GO:0008152	Y (0.997 | 1-55)	C	1	V5_BLAST_0.9SELF0.4OUT-REDO4-Cluster_164175	V5_UCLUSTfixed_0.90-Cluster_97659	-	-	-	-
pacid=32120346 transcript=Prupe.1G168200.4 locus=Prupe.1G168200 ID=Prupe.1G168200.4.v2.1 annot-version=v2.1	Prupe_Seq33273	P:GO:0008152; F:GO:0003824	F:GO:0003824;P:GO:0008152	Y (0.997 | 1-55)	C	1	V5_BLAST_0.9SELF0.4OUT-REDO4-Cluster_164175	V5_UCLUSTfixed_0.90-Cluster_97659	-	-	-	-
pacid=32118058 transcript=Prupe.1G171300.1 locus=Prupe.1G171300 ID=Prupe.1G171300.1.v2.1 annot-version=v2.1	Prupe_Seq32877		-	Y (0.993 | 1-61)	C	1	V5_BLAST_0.9SELF0.4OUT-REDO4-Cluster_129605	V5_UCLUSTfixed_0.90-Cluster_73631	-	-	-	-
pacid=32118059 transcript=Prupe.1G171300.2 locus=Prupe.1G171300 ID=Prupe.1G171300.2.v2.1 annot-version=v2.1	Prupe_Seq32878		-	Y (0.993 | 1-61)	C	1	V5_BLAST_0.9SELF0.4OUT-REDO4-Cluster_129605	V5_UCLUSTfixed_0.90-Cluster_73631	-	-	-	-
pacid=32120495 transcript=Prupe.1G174100.1 locus=Prupe.1G174100 ID=Prupe.1G174100.1.v2.1 annot-version=v2.1	Prupe_Seq33305		-	Y (0.973 | 1-51)	C	1	V5_BLAST_0.9SELF0.4OUT-REDO4-Cluster_166746	V5_UCLUSTfixed_0.90-Cluster_100039	-	-	-	-
pacid=32120496 transcript=Prupe.1G174100.2 locus=Prupe.1G174100 ID=Prupe.1G174100.2.v2.1 annot-version=v2.1	Prupe_Seq33306		-	Y (0.973 | 1-51)	C	1	V5_BLAST_0.9SELF0.4OUT-REDO4-Cluster_166746	V5_UCLUSTfixed_0.90-Cluster_100039	-	-	-	-
pacid=32113794 transcript=Prupe.1G174400.1 locus=Prupe.1G174400 ID=Prupe.1G174400.1.v2.1 annot-version=v2.1	Prupe_Seq32231	F:GO:0003676	F:GO:0003676	Y (0.999 | 1-57)	C	1	V5_BLAST_0.9SELF0.4OUT-REDO4-Cluster_163857	V5_UCLUSTfixed_0.90-Cluster_97326	-	-	-	-
pacid=32113795 transcript=Prupe.1G174400.5 locus=Prupe.1G174400 ID=Prupe.1G174400.5.v2.1 annot-version=v2.1	Prupe_Seq32232	F:GO:0003676	F:GO:0003676	Y (0.999 | 1-57)	C	1	V5_BLAST_0.9SELF0.4OUT-REDO4-Cluster_163857	V5_UCLUSTfixed_0.90-Cluster_97326	-	-	-	-
pacid=32118281 transcript=Prupe.1G176800.1 locus=Prupe.1G176800 ID=Prupe.1G176800.1.v2.1 annot-version=v2.1	Prupe_Seq32920		-	Y (0.997 | 1-61)	C	1	V5_BLAST_0.9SELF0.4OUT-REDO4-Cluster_159626	V5_UCLUSTfixed_0.90-Cluster_93821	-	-	-	-
pacid=32117151 transcript=Prupe.1G177500.1 locus=Prupe.1G177500 ID=Prupe.1G177500.1.v2.1 annot-version=v2.1	Prupe_Seq32743		-	Y (0.999 | 1-51)	C	1	V5_BLAST_0.9SELF0.4OUT-REDO4-Cluster_163860	V5_UCLUSTfixed_0.90-Cluster_97330	-	-	-	-
pacid=32113700 transcript=Prupe.1G179600.1 locus=Prupe.1G179600 ID=Prupe.1G179600.1.v2.1 annot-version=v2.1	Prupe_Seq32202		-	Y (0.959 | 1-52)	C	1	V5_BLAST_0.9SELF0.4OUT-REDO4-Cluster_166734	V5_UCLUSTfixed_0.90-Cluster_36898	-	-	-	-
pacid=32114365 transcript=Prupe.1G181100.1 locus=Prupe.1G181100 ID=Prupe.1G181100.1.v2.1 annot-version=v2.1	Prupe_Seq32324		-	Y (0.807 | 1-24)	C	1	V5_BLAST_0.9SELF0.4OUT-REDO4-Cluster_166291	V5_UCLUSTfixed_0.90-Cluster_99594	-	-	-	-
pacid=32112576 transcript=Prupe.1G182700.1 locus=Prupe.1G182700 ID=Prupe.1G182700.1.v2.1 annot-version=v2.1	Prupe_Seq32025	P:GO:0019752; F:GO:0004451	F:GO:0003824;P:GO:0008152;P:GO:0044763;P:GO:0044710;P:GO:0009987	Y (0.999 | 1-22)	C	1	V5_BLAST_0.9SELF0.4OUT-REDO4-Cluster_164639	V5_UCLUSTfixed_0.90-Cluster_97333	-	-	-	-
pacid=32112577 transcript=Prupe.1G182700.2 locus=Prupe.1G182700 ID=Prupe.1G182700.2.v2.1 annot-version=v2.1	Prupe_Seq32026	P:GO:0019752; F:GO:0004451	F:GO:0003824;P:GO:0008152;P:GO:0044763;P:GO:0044710;P:GO:0009987	Y (0.999 | 1-22)	C	1	V5_BLAST_0.9SELF0.4OUT-REDO4-Cluster_164639	V5_UCLUSTfixed_0.90-Cluster_97333	-	-	-	-
pacid=32112578 transcript=Prupe.1G182700.3 locus=Prupe.1G182700 ID=Prupe.1G182700.3.v2.1 annot-version=v2.1	Prupe_Seq32027	P:GO:0019752; F:GO:0004451	F:GO:0003824;P:GO:0008152;P:GO:0044763;P:GO:0044710;P:GO:0009987	Y (0.999 | 1-22)	C	1	V5_BLAST_0.9SELF0.4OUT-REDO4-Cluster_164639	V5_UCLUSTfixed_0.90-Cluster_97333	-	-	-	-
pacid=32115694 transcript=Prupe.1G185800.1 locus=Prupe.1G185800 ID=Prupe.1G185800.1.v2.1 annot-version=v2.1	Prupe_Seq32545		-	Y (0.992 | 1-71)	C	1	V5_BLAST_0.9SELF0.4OUT-REDO4-Cluster_163866	V5_UCLUSTfixed_0.90-Cluster_97336	-	-	-	-
pacid=32115696 transcript=Prupe.1G185800.2 locus=Prupe.1G185800 ID=Prupe.1G185800.2.v2.1 annot-version=v2.1	Prupe_Seq32546		-	Y (0.992 | 1-71)	C	1	V5_BLAST_0.9SELF0.4OUT-REDO4-Cluster_163866	V5_UCLUSTfixed_0.90-Cluster_97336	-	-	-	-
pacid=32115697 transcript=Prupe.1G185800.3 locus=Prupe.1G185800 ID=Prupe.1G185800.3.v2.1 annot-version=v2.1	Prupe_Seq32547		-	Y (0.992 | 1-71)	C	1	V5_BLAST_0.9SELF0.4OUT-REDO4-Cluster_163866	V5_UCLUSTfixed_0.90-Cluster_97336	-	-	-	-
pacid=32116917 transcript=Prupe.1G186400.1 locus=Prupe.1G186400 ID=Prupe.1G186400.1.v2.1 annot-version=v2.1	Prupe_Seq32710		-	Y (0.99 | 1-58)	C	1	V5_BLAST_0.9SELF0.4OUT-REDO4-Cluster_129592	V5_UCLUSTfixed_0.90-Cluster_73614	-	-	-	-
pacid=32113496 transcript=Prupe.1G187900.1 locus=Prupe.1G187900 ID=Prupe.1G187900.1.v2.1 annot-version=v2.1	Prupe_Seq32171		-	Y (0.959 | 1-52)	C	1	V5_BLAST_0.9SELF0.4OUT-REDO4-Cluster_163868	V5_UCLUSTfixed_0.90-Cluster_101921	-	-	-	-
pacid=32113497 transcript=Prupe.1G187900.2 locus=Prupe.1G187900 ID=Prupe.1G187900.2.v2.1 annot-version=v2.1	Prupe_Seq32172		-	Y (0.959 | 1-52)	C	1	V5_BLAST_0.9SELF0.4OUT-REDO4-Cluster_163868	V5_UCLUSTfixed_0.90-Cluster_101921	-	-	-	-
pacid=32111954 transcript=Prupe.1G188100.1 locus=Prupe.1G188100 ID=Prupe.1G188100.1.v2.1 annot-version=v2.1	Prupe_Seq31948		-	Y (0.793 | 1-51)	C	1	V5_BLAST_0.9SELF0.4OUT-REDO4-Cluster_160757	V5_UCLUSTfixed_0.90-Cluster_73572	UniqueCluster_1952	-	-	X
pacid=32110463 transcript=Prupe.1G189500.1 locus=Prupe.1G189500 ID=Prupe.1G189500.1.v2.1 annot-version=v2.1	Prupe_Seq31727		-	Y (0.999 | 1-41)	C	1	V5_BLAST_0.9SELF0.4OUT-REDO4-Cluster_129506	V5_UCLUSTfixed_0.90-Cluster_73560	-	-	-	-
pacid=32111582 transcript=Prupe.1G193000.1 locus=Prupe.1G193000 ID=Prupe.1G193000.1.v2.1 annot-version=v2.1	Prupe_Seq31901		-	Y (0.803 | 1-62)	C	1	V5_BLAST_0.9SELF0.4OUT-REDO4-Cluster_163872	V5_UCLUSTfixed_0.90-Cluster_97343	-	-	-	-
pacid=32118474 transcript=Prupe.1G197600.1 locus=Prupe.1G197600 ID=Prupe.1G197600.1.v2.1 annot-version=v2.1	Prupe_Seq32952	P:GO:0006188; F:GO:0004018	F:GO:0003824;P:GO:0009058;P:GO:0044711;P:GO:0006139	Y (0.925 | 1-71)	C	1	V5_BLAST_0.9SELF0.4OUT-REDO4-Cluster_162763	V5_UCLUSTfixed_0.90-Cluster_96187	-	-	-	-
pacid=32118795 transcript=Prupe.1G198300.1 locus=Prupe.1G198300 ID=Prupe.1G198300.1.v2.1 annot-version=v2.1	Prupe_Seq33010	P:GO:0019243; F:GO:0004416	P:GO:0009056;P:GO:0044763;P:GO:0009987;P:GO:0044712;F:GO:0016787	Y (0.997 | 1-61)	C	1	V5_BLAST_0.9SELF0.4OUT-REDO4-Cluster_166310	V5_UCLUSTfixed_0.90-Cluster_99610	-	-	-	-
pacid=32118796 transcript=Prupe.1G198300.2 locus=Prupe.1G198300 ID=Prupe.1G198300.2.v2.1 annot-version=v2.1	Prupe_Seq33011	P:GO:0019243; F:GO:0004416	P:GO:0009056;P:GO:0044763;P:GO:0009987;P:GO:0044712;F:GO:0016787	Y (0.997 | 1-61)	C	1	V5_BLAST_0.9SELF0.4OUT-REDO4-Cluster_129614	V5_UCLUSTfixed_0.90-Cluster_99610	-	-	-	-
pacid=32114667 transcript=Prupe.1G198700.1 locus=Prupe.1G198700 ID=Prupe.1G198700.1.v2.1 annot-version=v2.1	Prupe_Seq32370		-	Y (1.0 | 1-41)	C	1	V5_BLAST_0.9SELF0.4OUT-REDO4-Cluster_166396	V5_UCLUSTfixed_0.90-Cluster_97349	-	-	-	-
pacid=32114670 transcript=Prupe.1G198700.2 locus=Prupe.1G198700 ID=Prupe.1G198700.2.v2.1 annot-version=v2.1	Prupe_Seq32373		-	Y (1.0 | 1-41)	C	1	V5_BLAST_0.9SELF0.4OUT-REDO4-Cluster_166396	V5_UCLUSTfixed_0.90-Cluster_97349	-	-	-	-
pacid=32114669 transcript=Prupe.1G198700.3 locus=Prupe.1G198700 ID=Prupe.1G198700.3.v2.1 annot-version=v2.1	Prupe_Seq32372		-	Y (1.0 | 1-41)	C	1	V5_BLAST_0.9SELF0.4OUT-REDO4-Cluster_166396	V5_UCLUSTfixed_0.90-Cluster_97349	-	-	-	-
pacid=32114668 transcript=Prupe.1G198700.4 locus=Prupe.1G198700 ID=Prupe.1G198700.4.v2.1 annot-version=v2.1	Prupe_Seq32371		-	Y (1.0 | 1-41)	C	1	V5_BLAST_0.9SELF0.4OUT-REDO4-Cluster_166396	V5_UCLUSTfixed_0.90-Cluster_97349	-	-	-	-
pacid=32114671 transcript=Prupe.1G198700.5 locus=Prupe.1G198700 ID=Prupe.1G198700.5.v2.1 annot-version=v2.1	Prupe_Seq32374		-	Y (1.0 | 1-41)	C	1	V5_BLAST_0.9SELF0.4OUT-REDO4-Cluster_166396	V5_UCLUSTfixed_0.90-Cluster_97349	-	-	-	-
pacid=32120175 transcript=Prupe.1G203000.1 locus=Prupe.1G203000 ID=Prupe.1G203000.1.v2.1 annot-version=v2.1	Prupe_Seq33238	P:GO:0006457	P:GO:0009987	Y (0.996 | 1-58)	C	1	V5_BLAST_0.9SELF0.4OUT-REDO4-Cluster_169690	V5_UCLUSTfixed_0.90-Cluster_102415	-	-	-	-
pacid=32120177 transcript=Prupe.1G203000.2 locus=Prupe.1G203000 ID=Prupe.1G203000.2.v2.1 annot-version=v2.1	Prupe_Seq33240	P:GO:0006457	P:GO:0009987	Y (0.997 | 1-24)	C	1	V5_BLAST_0.9SELF0.4OUT-REDO4-Cluster_169690	V5_UCLUSTfixed_0.90-Cluster_102415	-	-	-	-
pacid=32120181 transcript=Prupe.1G203000.3 locus=Prupe.1G203000 ID=Prupe.1G203000.3.v2.1 annot-version=v2.1	Prupe_Seq33244		-	Y (0.997 | 1-24)	C	1	V5_BLAST_0.9SELF0.4OUT-REDO4-Cluster_169690	V5_UCLUSTfixed_0.90-Cluster_102415	-	-	-	-
pacid=32120176 transcript=Prupe.1G203000.4 locus=Prupe.1G203000 ID=Prupe.1G203000.4.v2.1 annot-version=v2.1	Prupe_Seq33239	P:GO:0006457	P:GO:0009987	Y (0.997 | 1-24)	C	1	V5_BLAST_0.9SELF0.4OUT-REDO4-Cluster_169690	V5_UCLUSTfixed_0.90-Cluster_102415	-	-	-	-
pacid=32120180 transcript=Prupe.1G203000.5 locus=Prupe.1G203000 ID=Prupe.1G203000.5.v2.1 annot-version=v2.1	Prupe_Seq33243		-	Y (0.997 | 1-24)	C	1	V5_BLAST_0.9SELF0.4OUT-REDO4-Cluster_169690	V5_UCLUSTfixed_0.90-Cluster_102415	-	-	-	-
pacid=32120178 transcript=Prupe.1G203000.6 locus=Prupe.1G203000 ID=Prupe.1G203000.6.v2.1 annot-version=v2.1	Prupe_Seq33241		-	Y (0.996 | 1-58)	C	1	V5_BLAST_0.9SELF0.4OUT-REDO4-Cluster_169690	V5_UCLUSTfixed_0.90-Cluster_102415	-	-	-	-
pacid=32120179 transcript=Prupe.1G203000.7 locus=Prupe.1G203000 ID=Prupe.1G203000.7.v2.1 annot-version=v2.1	Prupe_Seq33242		-	Y (0.997 | 1-24)	C	1	V5_BLAST_0.9SELF0.4OUT-REDO4-Cluster_169690	V5_UCLUSTfixed_0.90-Cluster_102415	-	-	-	-
pacid=32110930 transcript=Prupe.1G203200.1 locus=Prupe.1G203200 ID=Prupe.1G203200.1.v2.1 annot-version=v2.1	Prupe_Seq31800		-	Y (0.995 | 1-39)	C	1	V5_BLAST_0.9SELF0.4OUT-REDO4-Cluster_169691	V5_UCLUSTfixed_0.90-Cluster_102416	-	-	-	-
pacid=32116389 transcript=Prupe.1G205800.1 locus=Prupe.1G205800 ID=Prupe.1G205800.1.v2.1 annot-version=v2.1	Prupe_Seq32639		-	Y (1.0 | 1-30)	C	1	V5_BLAST_0.9SELF0.4OUT-REDO4-Cluster_163876	V5_UCLUSTfixed_0.90-Cluster_97351	-	-	-	-
pacid=32120474 transcript=Prupe.1G206000.1 locus=Prupe.1G206000 ID=Prupe.1G206000.1.v2.1 annot-version=v2.1	Prupe_Seq33297	P:GO:0015031; P:GO:0006457	P:GO:0006810;P:GO:0009987	Y (0.999 | 1-41)	C	1	V5_BLAST_0.9SELF0.4OUT-REDO4-Cluster_159715	V5_UCLUSTfixed_0.90-Cluster_93876	-	-	-	-
pacid=32113784 transcript=Prupe.1G206500.1 locus=Prupe.1G206500 ID=Prupe.1G206500.1.v2.1 annot-version=v2.1	Prupe_Seq32226	F:GO:0003824; F:GO:0003677	F:GO:0003677;F:GO:0003824	Y (0.997 | 1-45)	C	1	V5_BLAST_0.9SELF0.4OUT-REDO4-Cluster_163879	V5_UCLUSTfixed_0.90-Cluster_97353	-	-	-	-
pacid=32113787 transcript=Prupe.1G206500.2 locus=Prupe.1G206500 ID=Prupe.1G206500.2.v2.1 annot-version=v2.1	Prupe_Seq32229	F:GO:0003824; F:GO:0003677	F:GO:0003677;F:GO:0003824	Y (0.997 | 1-45)	C	1	V5_BLAST_0.9SELF0.4OUT-REDO4-Cluster_163879	V5_UCLUSTfixed_0.90-Cluster_97353	-	-	-	-
pacid=32113785 transcript=Prupe.1G206500.3 locus=Prupe.1G206500 ID=Prupe.1G206500.3.v2.1 annot-version=v2.1	Prupe_Seq32227	F:GO:0003824; F:GO:0003677	F:GO:0003677;F:GO:0003824	Y (0.997 | 1-45)	C	1	V5_BLAST_0.9SELF0.4OUT-REDO4-Cluster_163879	V5_UCLUSTfixed_0.90-Cluster_97353	-	-	-	-
pacid=32113786 transcript=Prupe.1G206500.4 locus=Prupe.1G206500 ID=Prupe.1G206500.4.v2.1 annot-version=v2.1	Prupe_Seq32228	F:GO:0003824; F:GO:0003677	F:GO:0003677;F:GO:0003824	Y (0.997 | 1-45)	C	1	V5_BLAST_0.9SELF0.4OUT-REDO4-Cluster_163879	V5_UCLUSTfixed_0.90-Cluster_97353	-	-	-	-
pacid=32113788 transcript=Prupe.1G206500.5 locus=Prupe.1G206500 ID=Prupe.1G206500.5.v2.1 annot-version=v2.1	Prupe_Seq32230	F:GO:0003677	F:GO:0003677	Y (0.997 | 1-45)	C	1	V5_BLAST_0.9SELF0.4OUT-REDO4-Cluster_163879	V5_UCLUSTfixed_0.90-Cluster_97353	-	-	-	-
pacid=32114014 transcript=Prupe.1G206600.1 locus=Prupe.1G206600 ID=Prupe.1G206600.1.v2.1 annot-version=v2.1	Prupe_Seq32278	P:GO:0055114; F:GO:0016491; F:GO:0016209	F:GO:0003824;P:GO:0008152;P:GO:0044710	Y (0.998 | 1-57)	C	1	V5_BLAST_0.9SELF0.4OUT-REDO4-Cluster_162555	V5_UCLUSTfixed_0.90-Cluster_95967	-	-	-	-
pacid=32117264 transcript=Prupe.1G208300.1 locus=Prupe.1G208300 ID=Prupe.1G208300.1.v2.1 annot-version=v2.1	Prupe_Seq32763	P:GO:0006355; C:GO:0005634	C:GO:0005634;P:GO:0009058;P:GO:0006139	Y (0.784 | 1-51)	C	1	V5_BLAST_0.9SELF0.4OUT-REDO4-Cluster_164073	V5_UCLUSTfixed_0.90-Cluster_97563	-	-	-	-
pacid=32117265 transcript=Prupe.1G208300.2 locus=Prupe.1G208300 ID=Prupe.1G208300.2.v2.1 annot-version=v2.1	Prupe_Seq32764	P:GO:0006355; C:GO:0005634	C:GO:0005634;P:GO:0009058;P:GO:0006139	Y (0.784 | 1-51)	C	1	V5_BLAST_0.9SELF0.4OUT-REDO4-Cluster_164073	V5_UCLUSTfixed_0.90-Cluster_97563	-	-	-	-
pacid=32117788 transcript=Prupe.1G209300.1 locus=Prupe.1G209300 ID=Prupe.1G209300.1.v2.1 annot-version=v2.1	Prupe_Seq32833	P:GO:0006412; C:GO:0005840; C:GO:0005622; F:GO:0003735	F:GO:0005198;C:GO:0005840;P:GO:0006412	Y (0.999 | 1-38)	C	1	V5_BLAST_0.9SELF0.4OUT-REDO4-Cluster_163791	V5_UCLUSTfixed_0.90-Cluster_97253	-	-	-	-
pacid=32117789 transcript=Prupe.1G209300.2 locus=Prupe.1G209300 ID=Prupe.1G209300.2.v2.1 annot-version=v2.1	Prupe_Seq32834	P:GO:0006412; C:GO:0005840; C:GO:0005622; F:GO:0003735	F:GO:0005198;C:GO:0005840;P:GO:0006412	Y (0.999 | 1-38)	C	1	V5_BLAST_0.9SELF0.4OUT-REDO4-Cluster_163791	V5_UCLUSTfixed_0.90-Cluster_97253	-	-	-	-
pacid=32118304 transcript=Prupe.1G209800.1 locus=Prupe.1G209800 ID=Prupe.1G209800.1.v2.1 annot-version=v2.1	Prupe_Seq32923		-	Y (0.974 | 1-39)	C	1	V5_BLAST_0.9SELF0.4OUT-REDO4-Cluster_164671	V5_UCLUSTfixed_0.90-Cluster_98143	-	-	-	-
pacid=32116108 transcript=Prupe.1G209900.1 locus=Prupe.1G209900 ID=Prupe.1G209900.1.v2.1 annot-version=v2.1	Prupe_Seq32600		-	Y (0.937 | 1-31)	C	1	V5_BLAST_0.9SELF0.4OUT-REDO4-Cluster_163356	V5_UCLUSTfixed_0.90-Cluster_95890	-	-	-	-
pacid=32116109 transcript=Prupe.1G209900.2 locus=Prupe.1G209900 ID=Prupe.1G209900.2.v2.1 annot-version=v2.1	Prupe_Seq32601		-	Y (0.937 | 1-31)	C	1	V5_BLAST_0.9SELF0.4OUT-REDO4-Cluster_163356	V5_UCLUSTfixed_0.90-Cluster_95890	-	-	-	-
pacid=32116110 transcript=Prupe.1G209900.3 locus=Prupe.1G209900 ID=Prupe.1G209900.3.v2.1 annot-version=v2.1	Prupe_Seq32602		-	Y (0.949 | 1-61)	C	1	V5_BLAST_0.9SELF0.4OUT-REDO4-Cluster_163356	V5_UCLUSTfixed_0.90-Cluster_95890	-	-	-	-
pacid=32111513 transcript=Prupe.1G213300.1 locus=Prupe.1G213300 ID=Prupe.1G213300.1.v2.1 annot-version=v2.1	Prupe_Seq31885		-	Y (0.878 | 1-25)	C	1	V5_BLAST_0.9SELF0.4OUT-REDO4-Cluster_162478	V5_UCLUSTfixed_0.90-Cluster_95888	-	-	-	-
pacid=32113637 transcript=Prupe.1G214100.1 locus=Prupe.1G214100 ID=Prupe.1G214100.1.v2.1 annot-version=v2.1	Prupe_Seq32186	P:GO:0006457	P:GO:0009987	Y (1.0 | 1-41)	C	1	V5_BLAST_0.9SELF0.4OUT-REDO4-Cluster_164665	V5_UCLUSTfixed_0.90-Cluster_98137	-	-	-	-
pacid=32113638 transcript=Prupe.1G214100.2 locus=Prupe.1G214100 ID=Prupe.1G214100.2.v2.1 annot-version=v2.1	Prupe_Seq32187	P:GO:0006457	P:GO:0009987	Y (1.0 | 1-41)	C	1	V5_BLAST_0.9SELF0.4OUT-REDO4-Cluster_164665	V5_UCLUSTfixed_0.90-Cluster_98137	-	-	-	-
pacid=32113639 transcript=Prupe.1G214100.3 locus=Prupe.1G214100 ID=Prupe.1G214100.3.v2.1 annot-version=v2.1	Prupe_Seq32188	P:GO:0006457	P:GO:0009987	Y (1.0 | 1-41)	C	1	V5_BLAST_0.9SELF0.4OUT-REDO4-Cluster_164665	V5_UCLUSTfixed_0.90-Cluster_98137	-	-	-	-
pacid=32113640 transcript=Prupe.1G214100.4 locus=Prupe.1G214100 ID=Prupe.1G214100.4.v2.1 annot-version=v2.1	Prupe_Seq32189	P:GO:0006457	P:GO:0009987	Y (1.0 | 1-41)	C	1	V5_BLAST_0.9SELF0.4OUT-REDO4-Cluster_164665	V5_UCLUSTfixed_0.90-Cluster_98137	-	-	-	-
pacid=32113641 transcript=Prupe.1G214100.5 locus=Prupe.1G214100 ID=Prupe.1G214100.5.v2.1 annot-version=v2.1	Prupe_Seq32190	P:GO:0006457	P:GO:0009987	Y (1.0 | 1-41)	C	1	V5_BLAST_0.9SELF0.4OUT-REDO4-Cluster_164665	V5_UCLUSTfixed_0.90-Cluster_98137	-	-	-	-
pacid=32113642 transcript=Prupe.1G214100.6 locus=Prupe.1G214100 ID=Prupe.1G214100.6.v2.1 annot-version=v2.1	Prupe_Seq32191	P:GO:0006457	P:GO:0009987	Y (1.0 | 1-41)	C	1	V5_BLAST_0.9SELF0.4OUT-REDO4-Cluster_164665	V5_UCLUSTfixed_0.90-Cluster_98137	-	-	-	-
pacid=32119530 transcript=Prupe.1G214200.1 locus=Prupe.1G214200 ID=Prupe.1G214200.1.v2.1 annot-version=v2.1	Prupe_Seq33159	P:GO:0005975	P:GO:0005975	Y (0.999 | 1-51)	C	1	V5_BLAST_0.9SELF0.4OUT-REDO4-Cluster_162475	V5_UCLUSTfixed_0.90-Cluster_95886	-	-	-	-
pacid=32119531 transcript=Prupe.1G214200.2 locus=Prupe.1G214200 ID=Prupe.1G214200.2.v2.1 annot-version=v2.1	Prupe_Seq33160	P:GO:0005975	P:GO:0005975	Y (0.999 | 1-51)	C	1	V5_BLAST_0.9SELF0.4OUT-REDO4-Cluster_162475	V5_UCLUSTfixed_0.90-Cluster_95886	-	-	-	-
pacid=32113824 transcript=Prupe.1G214800.1 locus=Prupe.1G214800 ID=Prupe.1G214800.1.v2.1 annot-version=v2.1	Prupe_Seq32243		-	Y (0.996 | 1-48)	C	1	V5_BLAST_0.9SELF0.4OUT-REDO4-Cluster_164663	V5_UCLUSTfixed_0.90-Cluster_87680	-	-	-	-
pacid=32110410 transcript=Prupe.1G216700.1 locus=Prupe.1G216700 ID=Prupe.1G216700.1.v2.1 annot-version=v2.1	Prupe_Seq31716		-	Y (0.999 | 1-51)	C	1	V5_BLAST_0.9SELF0.4OUT-REDO4-Cluster_162930	V5_UCLUSTfixed_0.90-Cluster_96357	-	-	-	-
pacid=32112434 transcript=Prupe.1G216900.1 locus=Prupe.1G216900 ID=Prupe.1G216900.1.v2.1 annot-version=v2.1	Prupe_Seq32015		-	Y (1.0 | 1-41)	C	1	V5_BLAST_0.9SELF0.4OUT-REDO4-Cluster_162932	V5_UCLUSTfixed_0.90-Cluster_96358	-	-	-	-
pacid=32117983 transcript=Prupe.1G218500.1 locus=Prupe.1G218500 ID=Prupe.1G218500.1.v2.1 annot-version=v2.1	Prupe_Seq32869		-	Y (1.0 | 1-52)	C	1	V5_BLAST_0.9SELF0.4OUT-REDO4-Cluster_164325	V5_UCLUSTfixed_0.90-Cluster_90292	-	-	-	-
pacid=32113727 transcript=Prupe.1G221800.1 locus=Prupe.1G221800 ID=Prupe.1G221800.1.v2.1 annot-version=v2.1	Prupe_Seq32205	P:GO:0006457; F:GO:0003755; P:GO:0000413	F:GO:0003824;P:GO:0006464	Y (1.0 | 1-51)	C	1	V5_BLAST_0.9SELF0.4OUT-REDO4-Cluster_129548	V5_UCLUSTfixed_0.90-Cluster_102507	-	-	-	-
pacid=32113728 transcript=Prupe.1G221800.2 locus=Prupe.1G221800 ID=Prupe.1G221800.2.v2.1 annot-version=v2.1	Prupe_Seq32206	P:GO:0006457; F:GO:0003755; P:GO:0000413	F:GO:0003824;P:GO:0006464	Y (1.0 | 1-51)	C	1	V5_BLAST_0.9SELF0.4OUT-REDO4-Cluster_164071	V5_UCLUSTfixed_0.90-Cluster_102507	-	-	-	-
pacid=32113729 transcript=Prupe.1G221800.3 locus=Prupe.1G221800 ID=Prupe.1G221800.3.v2.1 annot-version=v2.1	Prupe_Seq32207	P:GO:0006457; F:GO:0003755; P:GO:0000413	F:GO:0003824;P:GO:0006464	Y (1.0 | 1-51)	C	1	V5_BLAST_0.9SELF0.4OUT-REDO4-Cluster_164071	V5_UCLUSTfixed_0.90-Cluster_102507	-	-	-	-
pacid=32116983 transcript=Prupe.1G222100.1 locus=Prupe.1G222100 ID=Prupe.1G222100.1.v2.1 annot-version=v2.1	Prupe_Seq32715	P:GO:0055114; F:GO:0050661; P:GO:0006006; F:GO:0004345	F:GO:0000166;P:GO:0005975;F:GO:0003824;P:GO:0044723	Y (0.993 | 1-61)	C	1	V5_BLAST_0.9SELF0.4OUT-REDO4-Cluster_162691	V5_UCLUSTfixed_0.90-Cluster_96259	-	-	-	-
pacid=32110720 transcript=Prupe.1G225400.1 locus=Prupe.1G225400 ID=Prupe.1G225400.1.v2.1 annot-version=v2.1	Prupe_Seq31779		-	Y (0.993 | 1-40)	C	1	V5_BLAST_0.9SELF0.4OUT-REDO4-Cluster_167268	V5_UCLUSTfixed_0.90-Cluster_100447	-	-	-	-
pacid=32110721 transcript=Prupe.1G225400.2 locus=Prupe.1G225400 ID=Prupe.1G225400.2.v2.1 annot-version=v2.1	Prupe_Seq31780		-	Y (0.993 | 1-40)	C	1	V5_BLAST_0.9SELF0.4OUT-REDO4-Cluster_167268	V5_UCLUSTfixed_0.90-Cluster_100447	-	-	-	-
pacid=32118807 transcript=Prupe.1G225600.1 locus=Prupe.1G225600 ID=Prupe.1G225600.1.v2.1 annot-version=v2.1	Prupe_Seq33015		-	Y (0.917 | 1-50)	C	1	V5_BLAST_0.9SELF0.4OUT-REDO4-Cluster_162462	V5_UCLUSTfixed_0.90-Cluster_95875	-	-	-	-
pacid=32110611 transcript=Prupe.1G225700.1 locus=Prupe.1G225700 ID=Prupe.1G225700.1.v2.1 annot-version=v2.1	Prupe_Seq31748	C:GO:0016020; P:GO:0009765	P:GO:0006091;C:GO:0016020;P:GO:0015979	Y (0.988 | 1-60)	C	1	V5_BLAST_0.9SELF0.4OUT-REDO4-Cluster_163271	V5_UCLUSTfixed_0.90-Cluster_96405	-	-	-	-
pacid=32118820 transcript=Prupe.1G226300.1 locus=Prupe.1G226300 ID=Prupe.1G226300.1.v2.1 annot-version=v2.1	Prupe_Seq33018	F:GO:0051536; F:GO:0009055	F:GO:0005488	Y (1.0 | 1-41)	C	1	V5_BLAST_0.9SELF0.4OUT-REDO4-Cluster_164004	V5_UCLUSTfixed_0.90-Cluster_97487	-	-	-	-
pacid=32112575 transcript=Prupe.1G227600.1 locus=Prupe.1G227600 ID=Prupe.1G227600.1.v2.1 annot-version=v2.1	Prupe_Seq32024		-	Y (0.983 | 1-42)	C	1	V5_BLAST_0.9SELF0.4OUT-REDO4-Cluster_129534	V5_UCLUSTfixed_0.90-Cluster_96733	-	-	-	-
pacid=32115138 transcript=Prupe.1G228400.1 locus=Prupe.1G228400 ID=Prupe.1G228400.1.v2.1 annot-version=v2.1	Prupe_Seq32464	F:GO:0005525	F:GO:0000166	Y (0.991 | 1-61)	C	1	V5_BLAST_0.9SELF0.4OUT-REDO4-Cluster_162460	V5_UCLUSTfixed_0.90-Cluster_95873	-	-	-	-
pacid=32117696 transcript=Prupe.1G233400.1 locus=Prupe.1G233400 ID=Prupe.1G233400.1.v2.1 annot-version=v2.1	Prupe_Seq32816		-	Y (0.919 | 1-56)	C	1	V5_BLAST_0.9SELF0.4OUT-REDO4-Cluster_163136	V5_UCLUSTfixed_0.90-Cluster_96561	-	-	-	-
pacid=32118087 transcript=Prupe.1G235100.1 locus=Prupe.1G235100 ID=Prupe.1G235100.1.v2.1 annot-version=v2.1	Prupe_Seq32881		-	Y (0.999 | 1-61)	C	1	V5_BLAST_0.9SELF0.4OUT-REDO4-Cluster_165322	V5_UCLUSTfixed_0.90-Cluster_95869	-	-	-	-
pacid=32118088 transcript=Prupe.1G235100.2 locus=Prupe.1G235100 ID=Prupe.1G235100.2.v2.1 annot-version=v2.1	Prupe_Seq32882		-	Y (0.998 | 1-33)	C	1	V5_BLAST_0.9SELF0.4OUT-REDO4-Cluster_165322	V5_UCLUSTfixed_0.90-Cluster_95869	-	-	-	-
pacid=32114950 transcript=Prupe.1G236300.1 locus=Prupe.1G236300 ID=Prupe.1G236300.1.v2.1 annot-version=v2.1	Prupe_Seq32432		-	Y (0.679 | 1-71)	C	1	V5_BLAST_0.9SELF0.4OUT-REDO4-Cluster_129567	V5_UCLUSTfixed_0.90-Cluster_36902	-	-	-	-
pacid=32118598 transcript=Prupe.1G237800.1 locus=Prupe.1G237800 ID=Prupe.1G237800.1.v2.1 annot-version=v2.1	Prupe_Seq32982		-	Y (1.0 | 1-41)	C	1	V5_BLAST_0.9SELF0.4OUT-REDO4-Cluster_166809	V5_UCLUSTfixed_0.90-Cluster_95866	-	-	-	-
pacid=32114200 transcript=Prupe.1G239600.1 locus=Prupe.1G239600 ID=Prupe.1G239600.1.v2.1 annot-version=v2.1	Prupe_Seq32302	F:GO:0030145; C:GO:0016021; P:GO:0015979; C:GO:0009523	C:GO:0016020;P:GO:0015979;F:GO:0005488;C:GO:0009579	Y (0.971 | 1-51)	C	1	V5_BLAST_0.9SELF0.4OUT-REDO4-Cluster_162395	V5_UCLUSTfixed_0.90-Cluster_95809	-	-	-	-
pacid=32116924 transcript=Prupe.1G239700.1 locus=Prupe.1G239700 ID=Prupe.1G239700.1.v2.1 annot-version=v2.1	Prupe_Seq32712	P:GO:0051205; C:GO:0016021	C:GO:0016020;P:GO:0016043	Y (0.998 | 1-22)	C	1	V5_BLAST_0.9SELF0.4OUT-REDO4-Cluster_169046	V5_UCLUSTfixed_0.90-Cluster_98074	-	-	-	-
pacid=32113171 transcript=Prupe.1G241300.1 locus=Prupe.1G241300 ID=Prupe.1G241300.1.v2.1 annot-version=v2.1	Prupe_Seq32127	F:GO:0005515	F:GO:0005515	Y (0.974 | 1-34)	C	1	V5_BLAST_0.9SELF0.4OUT-REDO4-Cluster_163178	V5_UCLUSTfixed_0.90-Cluster_96617	-	-	-	-
pacid=32120273 transcript=Prupe.1G244000.1 locus=Prupe.1G244000 ID=Prupe.1G244000.1.v2.1 annot-version=v2.1	Prupe_Seq33259	F:GO:0016887; F:GO:0005524; P:GO:0055085; F:GO:0042626; C:GO:0016021; P:GO:0006810	F:GO:0000166;C:GO:0016020;P:GO:0006810;F:GO:0005215;F:GO:0016787	Y (0.992 | 1-72)	C	1	V5_BLAST_0.9SELF0.4OUT-REDO4-Cluster_170785	V5_UCLUSTfixed_0.90-Cluster_103335	-	-	-	-
pacid=32113570 transcript=Prupe.1G244400.1 locus=Prupe.1G244400 ID=Prupe.1G244400.1.v2.1 annot-version=v2.1	Prupe_Seq32183	C:GO:0016020; P:GO:0006817; F:GO:0005315	C:GO:0016020;P:GO:0006810;F:GO:0005215	Y (0.952 | 1-38)	C	1	V5_BLAST_0.9SELF0.4OUT-REDO4-Cluster_164477	V5_UCLUSTfixed_0.90-Cluster_97956	-	-	-	-
pacid=32115533 transcript=Prupe.1G246300.1 locus=Prupe.1G246300 ID=Prupe.1G246300.1.v2.1 annot-version=v2.1	Prupe_Seq32525		-	Y (0.998 | 1-42)	C	1	V5_BLAST_0.9SELF0.4OUT-REDO4-Cluster_162399	V5_UCLUSTfixed_0.90-Cluster_95812	-	-	-	-
pacid=32115535 transcript=Prupe.1G246300.2 locus=Prupe.1G246300 ID=Prupe.1G246300.2.v2.1 annot-version=v2.1	Prupe_Seq32527		-	Y (0.998 | 1-42)	C	1	V5_BLAST_0.9SELF0.4OUT-REDO4-Cluster_129574	V5_UCLUSTfixed_0.90-Cluster_95812	-	-	-	-
pacid=32115534 transcript=Prupe.1G246300.3 locus=Prupe.1G246300 ID=Prupe.1G246300.3.v2.1 annot-version=v2.1	Prupe_Seq32526		-	Y (0.998 | 1-42)	C	1	V5_BLAST_0.9SELF0.4OUT-REDO4-Cluster_162399	V5_UCLUSTfixed_0.90-Cluster_95812	-	-	-	-
pacid=32115537 transcript=Prupe.1G246300.4 locus=Prupe.1G246300 ID=Prupe.1G246300.4.v2.1 annot-version=v2.1	Prupe_Seq32529		-	Y (0.998 | 1-42)	C	1	V5_BLAST_0.9SELF0.4OUT-REDO4-Cluster_162399	V5_UCLUSTfixed_0.90-Cluster_95812	-	-	-	-
pacid=32115536 transcript=Prupe.1G246300.5 locus=Prupe.1G246300 ID=Prupe.1G246300.5.v2.1 annot-version=v2.1	Prupe_Seq32528		-	Y (0.998 | 1-42)	C	1	V5_BLAST_0.9SELF0.4OUT-REDO4-Cluster_162399	V5_UCLUSTfixed_0.90-Cluster_95812	-	-	-	-
pacid=32120658 transcript=Prupe.1G246900.1 locus=Prupe.1G246900 ID=Prupe.1G246900.1.v2.1 annot-version=v2.1	Prupe_Seq33321		-	Y (0.953 | 1-72)	C	1	V5_BLAST_0.9SELF0.4OUT-REDO4-Cluster_169336	V5_UCLUSTfixed_0.90-Cluster_79068	-	-	-	-
pacid=32118680 transcript=Prupe.1G247200.1 locus=Prupe.1G247200 ID=Prupe.1G247200.1.v2.1 annot-version=v2.1	Prupe_Seq32994	P:GO:0009116	P:GO:0006139	Y (0.87 | 1-22)	C	1	V5_BLAST_0.9SELF0.4OUT-REDO4-Cluster_165290	V5_UCLUSTfixed_0.90-Cluster_97935	-	-	-	-
pacid=32118681 transcript=Prupe.1G247200.2 locus=Prupe.1G247200 ID=Prupe.1G247200.2.v2.1 annot-version=v2.1	Prupe_Seq32995	P:GO:0009116	P:GO:0006139	Y (0.87 | 1-22)	C	1	V5_BLAST_0.9SELF0.4OUT-REDO4-Cluster_165290	V5_UCLUSTfixed_0.90-Cluster_97935	-	-	-	-
pacid=32114887 transcript=Prupe.1G247400.1 locus=Prupe.1G247400 ID=Prupe.1G247400.1.v2.1 annot-version=v2.1	Prupe_Seq32411		-	Y (0.999 | 1-51)	C	1	V5_BLAST_0.9SELF0.4OUT-REDO4-Cluster_168543	V5_UCLUSTfixed_0.90-Cluster_97936	-	-	-	-
pacid=32114892 transcript=Prupe.1G247400.2 locus=Prupe.1G247400 ID=Prupe.1G247400.2.v2.1 annot-version=v2.1	Prupe_Seq32416		-	Y (0.999 | 1-51)	C	1	V5_BLAST_0.9SELF0.4OUT-REDO4-Cluster_168543	V5_UCLUSTfixed_0.90-Cluster_97936	-	-	-	-
pacid=32114888 transcript=Prupe.1G247400.3 locus=Prupe.1G247400 ID=Prupe.1G247400.3.v2.1 annot-version=v2.1	Prupe_Seq32412		-	Y (0.999 | 1-51)	C	1	V5_BLAST_0.9SELF0.4OUT-REDO4-Cluster_168543	V5_UCLUSTfixed_0.90-Cluster_97936	-	-	-	-
pacid=32114891 transcript=Prupe.1G247400.4 locus=Prupe.1G247400 ID=Prupe.1G247400.4.v2.1 annot-version=v2.1	Prupe_Seq32415		-	Y (0.999 | 1-51)	C	1	V5_BLAST_0.9SELF0.4OUT-REDO4-Cluster_168543	V5_UCLUSTfixed_0.90-Cluster_97936	-	-	-	-
pacid=32114890 transcript=Prupe.1G247400.5 locus=Prupe.1G247400 ID=Prupe.1G247400.5.v2.1 annot-version=v2.1	Prupe_Seq32414		-	Y (0.999 | 1-51)	C	1	V5_BLAST_0.9SELF0.4OUT-REDO4-Cluster_168543	V5_UCLUSTfixed_0.90-Cluster_97936	-	-	-	-
pacid=32114889 transcript=Prupe.1G247400.6 locus=Prupe.1G247400 ID=Prupe.1G247400.6.v2.1 annot-version=v2.1	Prupe_Seq32413		-	Y (0.999 | 1-51)	C	1	V5_BLAST_0.9SELF0.4OUT-REDO4-Cluster_168543	V5_UCLUSTfixed_0.90-Cluster_97936	-	-	-	-
pacid=32114526 transcript=Prupe.1G248900.1 locus=Prupe.1G248900 ID=Prupe.1G248900.1.v2.1 annot-version=v2.1	Prupe_Seq32354	P:GO:0016310; F:GO:0016301; F:GO:0005524	F:GO:0000166;F:GO:0016301	Y (0.868 | 1-68)	C	1	V5_BLAST_0.9SELF0.4OUT-REDO4-Cluster_162400	V5_UCLUSTfixed_0.90-Cluster_95813	-	-	-	-
pacid=32114528 transcript=Prupe.1G248900.2 locus=Prupe.1G248900 ID=Prupe.1G248900.2.v2.1 annot-version=v2.1	Prupe_Seq32356	P:GO:0016310; F:GO:0016301; F:GO:0005524	F:GO:0000166;F:GO:0016301	Y (0.995 | 1-52)	C	1	V5_BLAST_0.9SELF0.4OUT-REDO4-Cluster_162400	V5_UCLUSTfixed_0.90-Cluster_95813	-	-	-	-
pacid=32114527 transcript=Prupe.1G248900.3 locus=Prupe.1G248900 ID=Prupe.1G248900.3.v2.1 annot-version=v2.1	Prupe_Seq32355	P:GO:0016310; F:GO:0016301; F:GO:0005524	F:GO:0000166;F:GO:0016301	Y (0.995 | 1-52)	C	1	V5_BLAST_0.9SELF0.4OUT-REDO4-Cluster_162400	V5_UCLUSTfixed_0.90-Cluster_95813	-	-	-	-
pacid=32114530 transcript=Prupe.1G248900.4 locus=Prupe.1G248900 ID=Prupe.1G248900.4.v2.1 annot-version=v2.1	Prupe_Seq32358	P:GO:0016310; F:GO:0016301; F:GO:0005524	F:GO:0000166;F:GO:0016301	Y (0.995 | 1-52)	C	1	V5_BLAST_0.9SELF0.4OUT-REDO4-Cluster_162400	V5_UCLUSTfixed_0.90-Cluster_95813	-	-	-	-
pacid=32114529 transcript=Prupe.1G248900.5 locus=Prupe.1G248900 ID=Prupe.1G248900.5.v2.1 annot-version=v2.1	Prupe_Seq32357	P:GO:0016310; F:GO:0016301; F:GO:0005524	F:GO:0000166;F:GO:0016301	Y (0.995 | 1-52)	C	1	V5_BLAST_0.9SELF0.4OUT-REDO4-Cluster_162400	V5_UCLUSTfixed_0.90-Cluster_95813	-	-	-	-
pacid=32113815 transcript=Prupe.1G250700.1 locus=Prupe.1G250700 ID=Prupe.1G250700.1.v2.1 annot-version=v2.1	Prupe_Seq32238	F:GO:0003723	F:GO:0003723	Y (0.974 | 1-68)	C	1	V5_BLAST_0.9SELF0.4OUT-REDO4-Cluster_162401	V5_UCLUSTfixed_0.90-Cluster_95815	-	-	-	-
pacid=32115116 transcript=Prupe.1G251700.1 locus=Prupe.1G251700 ID=Prupe.1G251700.1.v2.1 annot-version=v2.1	Prupe_Seq32461		-	Y (0.998 | 1-24)	C	1	V5_BLAST_0.9SELF0.4OUT-REDO4-Cluster_154406	V5_UCLUSTfixed_0.90-Cluster_90179	-	-	-	-
pacid=32115117 transcript=Prupe.1G251700.2 locus=Prupe.1G251700 ID=Prupe.1G251700.2.v2.1 annot-version=v2.1	Prupe_Seq32462		-	Y (0.998 | 1-24)	C	1	V5_BLAST_0.9SELF0.4OUT-REDO4-Cluster_154406	V5_UCLUSTfixed_0.90-Cluster_90179	-	-	-	-
pacid=32115118 transcript=Prupe.1G251700.3 locus=Prupe.1G251700 ID=Prupe.1G251700.3.v2.1 annot-version=v2.1	Prupe_Seq32463		-	Y (0.998 | 1-24)	C	1	V5_BLAST_0.9SELF0.4OUT-REDO4-Cluster_154406	V5_UCLUSTfixed_0.90-Cluster_90179	-	-	-	-
pacid=32119824 transcript=Prupe.1G253500.1 locus=Prupe.1G253500 ID=Prupe.1G253500.1.v2.1 annot-version=v2.1	Prupe_Seq33184	P:GO:0055114; F:GO:0016491; F:GO:0008270	F:GO:0003824;P:GO:0008152;F:GO:0005488;P:GO:0044710	Y (0.999 | 1-51)	C	1	V5_BLAST_0.9SELF0.4OUT-REDO4-Cluster_162404	V5_UCLUSTfixed_0.90-Cluster_95817	-	-	-	-
pacid=32117750 transcript=Prupe.1G254700.2 locus=Prupe.1G254700 ID=Prupe.1G254700.2.v2.1 annot-version=v2.1	Prupe_Seq32828	F:GO:0003676; P:GO:0006397	F:GO:0003676;P:GO:0006139	Y (0.995 | 1-23)	C	1	V5_BLAST_0.9SELF0.4OUT-REDO4-Cluster_167192	V5_UCLUSTfixed_0.90-Cluster_100375	-	-	-	-
pacid=32117751 transcript=Prupe.1G254700.3 locus=Prupe.1G254700 ID=Prupe.1G254700.3.v2.1 annot-version=v2.1	Prupe_Seq32829	F:GO:0003676; P:GO:0006397	F:GO:0003676;P:GO:0006139	Y (0.995 | 1-23)	C	1	V5_BLAST_0.9SELF0.4OUT-REDO4-Cluster_167192	V5_UCLUSTfixed_0.90-Cluster_100375	-	-	-	-
pacid=32117752 transcript=Prupe.1G254700.4 locus=Prupe.1G254700 ID=Prupe.1G254700.4.v2.1 annot-version=v2.1	Prupe_Seq32830	F:GO:0003676; P:GO:0006397	F:GO:0003676;P:GO:0006139	Y (0.995 | 1-23)	C	1	V5_BLAST_0.9SELF0.4OUT-REDO4-Cluster_167192	V5_UCLUSTfixed_0.90-Cluster_100375	-	-	-	-
pacid=32115281 transcript=Prupe.1G258300.1 locus=Prupe.1G258300 ID=Prupe.1G258300.1.v2.1 annot-version=v2.1	Prupe_Seq32478	F:GO:0008080	F:GO:0016740	Y (0.996 | 1-71)	C	1	V5_BLAST_0.9SELF0.4OUT-REDO4-Cluster_167195	V5_UCLUSTfixed_0.90-Cluster_79084	-	-	-	-
pacid=32115076 transcript=Prupe.1G259500.1 locus=Prupe.1G259500 ID=Prupe.1G259500.1.v2.1 annot-version=v2.1	Prupe_Seq32456		-	Y (0.919 | 1-28)	C	1	V5_BLAST_0.9SELF0.4OUT-REDO4-Cluster_150255	V5_UCLUSTfixed_0.90-Cluster_73597	-	-	-	-
pacid=32114215 transcript=Prupe.1G259600.1 locus=Prupe.1G259600 ID=Prupe.1G259600.1.v2.1 annot-version=v2.1	Prupe_Seq32303		-	Y (0.995 | 1-72)	C	1	V5_BLAST_0.9SELF0.4OUT-REDO4-Cluster_162412	V5_UCLUSTfixed_0.90-Cluster_95822	-	-	-	-
pacid=32119310 transcript=Prupe.1G259800.1 locus=Prupe.1G259800 ID=Prupe.1G259800.1.v2.1 annot-version=v2.1	Prupe_Seq33122		-	Y (0.999 | 1-71)	C	1	V5_BLAST_0.9SELF0.4OUT-REDO4-Cluster_162411	V5_UCLUSTfixed_0.90-Cluster_95821	-	-	-	-
pacid=32115022 transcript=Prupe.1G260000.1 locus=Prupe.1G260000 ID=Prupe.1G260000.1.v2.1 annot-version=v2.1	Prupe_Seq32447	F:GO:0005524; F:GO:0003676	F:GO:0000166;F:GO:0003676	Y (0.977 | 1-29)	C	1	V5_BLAST_0.9SELF0.4OUT-REDO4-Cluster_162409	V5_UCLUSTfixed_0.90-Cluster_95820	-	-	-	-
pacid=32115023 transcript=Prupe.1G260000.2 locus=Prupe.1G260000 ID=Prupe.1G260000.2.v2.1 annot-version=v2.1	Prupe_Seq32448	F:GO:0005524; F:GO:0003676	F:GO:0000166;F:GO:0003676	Y (0.977 | 1-29)	C	1	V5_BLAST_0.9SELF0.4OUT-REDO4-Cluster_162409	V5_UCLUSTfixed_0.90-Cluster_95820	-	-	-	-
pacid=32118638 transcript=Prupe.1G260300.1 locus=Prupe.1G260300 ID=Prupe.1G260300.1.v2.1 annot-version=v2.1	Prupe_Seq32985		-	Y (0.999 | 1-61)	C	1	V5_BLAST_0.9SELF0.4OUT-REDO4-Cluster_167196	V5_UCLUSTfixed_0.90-Cluster_100382	-	-	-	-
pacid=32115038 transcript=Prupe.1G262100.1 locus=Prupe.1G262100 ID=Prupe.1G262100.1.v2.1 annot-version=v2.1	Prupe_Seq32450	F:GO:0016624; P:GO:0008152	F:GO:0003824;P:GO:0008152	Y (0.964 | 1-37)	C	1	V5_BLAST_0.9SELF0.4OUT-REDO4-Cluster_164412	V5_UCLUSTfixed_0.90-Cluster_97896	-	-	-	-
pacid=32112059 transcript=Prupe.1G262200.1 locus=Prupe.1G262200 ID=Prupe.1G262200.1.v2.1 annot-version=v2.1	Prupe_Seq31967	F:GO:0005524; F:GO:0003676	F:GO:0000166;F:GO:0003676	Y (0.997 | 1-71)	C	1	V5_BLAST_0.9SELF0.4OUT-REDO4-Cluster_169795	V5_UCLUSTfixed_0.90-Cluster_98095	-	-	-	-
pacid=32112687 transcript=Prupe.1G263700.2 locus=Prupe.1G263700 ID=Prupe.1G263700.2.v2.1 annot-version=v2.1	Prupe_Seq32042	F:GO:0046872; F:GO:0000166	F:GO:0000166	Y (0.999 | 1-29)	C	1	V5_BLAST_0.9SELF0.4OUT-REDO4-Cluster_166857	V5_UCLUSTfixed_0.90-Cluster_83053	-	-	UniqueCluster_1886	X
pacid=32113285 transcript=Prupe.1G266300.1 locus=Prupe.1G266300 ID=Prupe.1G266300.1.v2.1 annot-version=v2.1	Prupe_Seq32149	F:GO:0016758; P:GO:0008152	P:GO:0008152;F:GO:0016740	Y (0.913 | 1-69)	C	1	V5_BLAST_0.9SELF0.4OUT-REDO4-Cluster_169687	V5_UCLUSTfixed_0.90-Cluster_99334	-	-	-	-
pacid=32113488 transcript=Prupe.1G266900.1 locus=Prupe.1G266900 ID=Prupe.1G266900.1.v2.1 annot-version=v2.1	Prupe_Seq32169		-	Y (0.999 | 1-61)	C	1	V5_BLAST_0.9SELF0.4OUT-REDO4-Cluster_167205	V5_UCLUSTfixed_0.90-Cluster_100391	-	-	-	-
pacid=32110965 transcript=Prupe.1G267200.1 locus=Prupe.1G267200 ID=Prupe.1G267200.1.v2.1 annot-version=v2.1	Prupe_Seq31806		-	Y (1.0 | 1-41)	C	1	V5_BLAST_0.9SELF0.4OUT-REDO4-Cluster_162421	V5_UCLUSTfixed_0.90-Cluster_95829	-	-	-	-
pacid=32120380 transcript=Prupe.1G268000.1 locus=Prupe.1G268000 ID=Prupe.1G268000.1.v2.1 annot-version=v2.1	Prupe_Seq33279		-	Y (0.995 | 1-51)	C	1	V5_BLAST_0.9SELF0.4OUT-REDO4-Cluster_169963	V5_UCLUSTfixed_0.90-Cluster_90203	-	-	-	-
pacid=32114354 transcript=Prupe.1G269100.1 locus=Prupe.1G269100 ID=Prupe.1G269100.1.v2.1 annot-version=v2.1	Prupe_Seq32323		-	Y (1.0 | 1-61)	C	1	V5_BLAST_0.9SELF0.4OUT-REDO4-Cluster_162422	V5_UCLUSTfixed_0.90-Cluster_95832	-	-	-	-
pacid=32113305 transcript=Prupe.1G271300.1 locus=Prupe.1G271300 ID=Prupe.1G271300.1.v2.1 annot-version=v2.1	Prupe_Seq32152		-	Y (0.972 | 1-50)	C	1	V5_BLAST_0.9SELF0.4OUT-REDO4-Cluster_162423	V5_UCLUSTfixed_0.90-Cluster_95833	-	-	-	-
pacid=32117251 transcript=Prupe.1G273600.1 locus=Prupe.1G273600 ID=Prupe.1G273600.1.v2.1 annot-version=v2.1	Prupe_Seq32759	C:GO:0016020	C:GO:0016020	Y (0.999 | 1-61)	C	1	V5_BLAST_0.9SELF0.4OUT-REDO4-Cluster_162665	V5_UCLUSTfixed_0.90-Cluster_95835	-	-	-	-
pacid=32117252 transcript=Prupe.1G273600.2 locus=Prupe.1G273600 ID=Prupe.1G273600.2.v2.1 annot-version=v2.1	Prupe_Seq32760	C:GO:0016020	C:GO:0016020	Y (0.999 | 1-61)	C	1	V5_BLAST_0.9SELF0.4OUT-REDO4-Cluster_162665	V5_UCLUSTfixed_0.90-Cluster_95835	-	-	-	-
pacid=32113198 transcript=Prupe.1G275200.1 locus=Prupe.1G275200 ID=Prupe.1G275200.1.v2.1 annot-version=v2.1	Prupe_Seq32136		-	Y (0.985 | 1-33)	C	1	V5_BLAST_0.9SELF0.4OUT-REDO4-Cluster_170710	V5_UCLUSTfixed_0.90-Cluster_95837	-	-	-	-
pacid=32111681 transcript=Prupe.1G275600.1 locus=Prupe.1G275600 ID=Prupe.1G275600.1.v2.1 annot-version=v2.1	Prupe_Seq31919	P:GO:0006412; C:GO:0005840; C:GO:0005622; F:GO:0003735	F:GO:0005198;C:GO:0005840;P:GO:0006412	Y (0.999 | 1-81)	C	1	V5_BLAST_0.9SELF0.4OUT-REDO4-Cluster_162705	V5_UCLUSTfixed_0.90-Cluster_73568	-	-	-	-
pacid=32111682 transcript=Prupe.1G275600.2 locus=Prupe.1G275600 ID=Prupe.1G275600.2.v2.1 annot-version=v2.1	Prupe_Seq31920	P:GO:0006412; C:GO:0005840; C:GO:0005622; F:GO:0003735	F:GO:0005198;C:GO:0005840;P:GO:0006412	Y (0.999 | 1-81)	C	1	V5_BLAST_0.9SELF0.4OUT-REDO4-Cluster_162705	V5_UCLUSTfixed_0.90-Cluster_73568	-	-	-	-
pacid=32111683 transcript=Prupe.1G275600.3 locus=Prupe.1G275600 ID=Prupe.1G275600.3.v2.1 annot-version=v2.1	Prupe_Seq31921	P:GO:0006412; C:GO:0005840; C:GO:0005622; F:GO:0003735	F:GO:0005198;C:GO:0005840;P:GO:0006412	Y (0.999 | 1-81)	C	1	V5_BLAST_0.9SELF0.4OUT-REDO4-Cluster_129523	V5_UCLUSTfixed_0.90-Cluster_73568	-	-	-	-
pacid=32115291 transcript=Prupe.1G276500.1 locus=Prupe.1G276500 ID=Prupe.1G276500.1.v2.1 annot-version=v2.1	Prupe_Seq32479	P:GO:0006355; C:GO:0005739; F:GO:0003690	F:GO:0003677;C:GO:0005739;P:GO:0009058;P:GO:0006139	Y (0.997 | 1-68)	C	1	V5_BLAST_0.9SELF0.4OUT-REDO4-Cluster_162463	V5_UCLUSTfixed_0.90-Cluster_95877	-	-	-	-
pacid=32118033 transcript=Prupe.1G276900.1 locus=Prupe.1G276900 ID=Prupe.1G276900.1.v2.1 annot-version=v2.1	Prupe_Seq32870	F:GO:0008168; P:GO:0008152	P:GO:0008152;F:GO:0016740	Y (0.999 | 1-29)	C	1	V5_BLAST_0.9SELF0.4OUT-REDO4-Cluster_162427	V5_UCLUSTfixed_0.90-Cluster_95841	-	-	-	-
pacid=32118034 transcript=Prupe.1G276900.2 locus=Prupe.1G276900 ID=Prupe.1G276900.2.v2.1 annot-version=v2.1	Prupe_Seq32871	F:GO:0008168; P:GO:0008152	P:GO:0008152;F:GO:0016740	Y (0.999 | 1-29)	C	1	V5_BLAST_0.9SELF0.4OUT-REDO4-Cluster_162427	V5_UCLUSTfixed_0.90-Cluster_95841	-	-	-	-
pacid=32113982 transcript=Prupe.1G278300.1 locus=Prupe.1G278300 ID=Prupe.1G278300.1.v2.1 annot-version=v2.1	Prupe_Seq32274		-	Y (0.986 | 1-69)	C	1	V5_BLAST_0.9SELF0.4OUT-REDO4-Cluster_164472	V5_UCLUSTfixed_0.90-Cluster_97950	-	-	-	-
pacid=32116736 transcript=Prupe.1G278900.1 locus=Prupe.1G278900 ID=Prupe.1G278900.1.v2.1 annot-version=v2.1	Prupe_Seq32689	F:GO:0005515	F:GO:0005515	Y (0.989 | 1-45)	C	1	V5_BLAST_0.9SELF0.4OUT-REDO4-Cluster_162432	V5_UCLUSTfixed_0.90-Cluster_95845	-	-	-	-
pacid=32120382 transcript=Prupe.1G279300.1 locus=Prupe.1G279300 ID=Prupe.1G279300.1.v2.1 annot-version=v2.1	Prupe_Seq33280		-	Y (1.0 | 1-31)	C	1	V5_BLAST_0.9SELF0.4OUT-REDO4-Cluster_162431	V5_UCLUSTfixed_0.90-Cluster_95844	-	-	-	-
pacid=32116059 transcript=Prupe.1G280600.1 locus=Prupe.1G280600 ID=Prupe.1G280600.1.v2.1 annot-version=v2.1	Prupe_Seq32596		-	Y (0.994 | 1-23)	C	1	V5_BLAST_0.9SELF0.4OUT-REDO4-Cluster_129582	V5_UCLUSTfixed_0.90-Cluster_95826	-	-	-	-
pacid=32116060 transcript=Prupe.1G280600.2 locus=Prupe.1G280600 ID=Prupe.1G280600.2.v2.1 annot-version=v2.1	Prupe_Seq32597		-	Y (0.994 | 1-23)	C	1	V5_BLAST_0.9SELF0.4OUT-REDO4-Cluster_156372	V5_UCLUSTfixed_0.90-Cluster_95826	-	-	-	-
pacid=32116062 transcript=Prupe.1G280600.3 locus=Prupe.1G280600 ID=Prupe.1G280600.3.v2.1 annot-version=v2.1	Prupe_Seq32599		-	Y (0.994 | 1-23)	C	1	V5_BLAST_0.9SELF0.4OUT-REDO4-Cluster_156372	V5_UCLUSTfixed_0.90-Cluster_73607	-	-	-	-
pacid=32116061 transcript=Prupe.1G280600.4 locus=Prupe.1G280600 ID=Prupe.1G280600.4.v2.1 annot-version=v2.1	Prupe_Seq32598		-	Y (0.994 | 1-23)	C	1	V5_BLAST_0.9SELF0.4OUT-REDO4-Cluster_156372	V5_UCLUSTfixed_0.90-Cluster_95826	-	-	-	-
pacid=32116233 transcript=Prupe.1G281100.1 locus=Prupe.1G281100 ID=Prupe.1G281100.1.v2.1 annot-version=v2.1	Prupe_Seq32616	P:GO:0051301; P:GO:0032955	P:GO:0016043;P:GO:0007049	Y (0.998 | 1-30)	C	1	V5_BLAST_0.9SELF0.4OUT-REDO4-Cluster_165839	V5_UCLUSTfixed_0.90-Cluster_91440	-	-	-	-
pacid=32120037 transcript=Prupe.1G281400.1 locus=Prupe.1G281400 ID=Prupe.1G281400.1.v2.1 annot-version=v2.1	Prupe_Seq33218	P:GO:0009073; F:GO:0004106	F:GO:0003824;P:GO:0009058;P:GO:0044763;P:GO:0044711;P:GO:0009987	Y (0.996 | 1-59)	C	1	V5_BLAST_0.9SELF0.4OUT-REDO4-Cluster_162968	V5_UCLUSTfixed_0.90-Cluster_96396	-	-	-	-
pacid=32120174 transcript=Prupe.1G282200.1 locus=Prupe.1G282200 ID=Prupe.1G282200.1.v2.1 annot-version=v2.1	Prupe_Seq33237		-	Y (0.999 | 1-67)	C	1	V5_BLAST_0.9SELF0.4OUT-REDO4-Cluster_162351	V5_UCLUSTfixed_0.90-Cluster_95760	-	-	-	-
pacid=32113782 transcript=Prupe.1G283400.1 locus=Prupe.1G283400 ID=Prupe.1G283400.1.v2.1 annot-version=v2.1	Prupe_Seq32225	F:GO:0008184; P:GO:0005975	P:GO:0005975;F:GO:0016740	Y (1.0 | 1-51)	C	1	V5_BLAST_0.9SELF0.4OUT-REDO4-Cluster_164684	V5_UCLUSTfixed_0.90-Cluster_100478	-	-	-	-
pacid=32116445 transcript=Prupe.1G286000.1 locus=Prupe.1G286000 ID=Prupe.1G286000.1.v2.1 annot-version=v2.1	Prupe_Seq32654		-	Y (1.0 | 1-51)	C	1	V5_BLAST_0.9SELF0.4OUT-REDO4-Cluster_166571	V5_UCLUSTfixed_0.90-Cluster_98158	-	-	-	-
pacid=32114975 transcript=Prupe.1G286400.1 locus=Prupe.1G286400 ID=Prupe.1G286400.1.v2.1 annot-version=v2.1	Prupe_Seq32440		-	Y (1.0 | 1-26)	C	1	V5_BLAST_0.9SELF0.4OUT-REDO4-Cluster_162350	V5_UCLUSTfixed_0.90-Cluster_95758	-	-	-	-
pacid=32114976 transcript=Prupe.1G286400.2 locus=Prupe.1G286400 ID=Prupe.1G286400.2.v2.1 annot-version=v2.1	Prupe_Seq32441		-	Y (1.0 | 1-26)	C	1	V5_BLAST_0.9SELF0.4OUT-REDO4-Cluster_162350	V5_UCLUSTfixed_0.90-Cluster_95758	-	-	-	-
pacid=32114257 transcript=Prupe.1G287700.1 locus=Prupe.1G287700 ID=Prupe.1G287700.1.v2.1 annot-version=v2.1	Prupe_Seq32309		-	Y (0.999 | 1-29)	C	1	V5_BLAST_0.9SELF0.4OUT-REDO4-Cluster_165818	V5_UCLUSTfixed_0.90-Cluster_99162	-	-	-	-
pacid=32111867 transcript=Prupe.1G288600.1 locus=Prupe.1G288600 ID=Prupe.1G288600.1.v2.1 annot-version=v2.1	Prupe_Seq31938		-	Y (0.977 | 1-41)	C	1	V5_BLAST_0.9SELF0.4OUT-REDO4-Cluster_163154	V5_UCLUSTfixed_0.90-Cluster_96346	-	-	-	-
pacid=32118061 transcript=Prupe.1G289300.1 locus=Prupe.1G289300 ID=Prupe.1G289300.1.v2.1 annot-version=v2.1	Prupe_Seq32879		-	Y (0.758 | 1-41)	C	1	V5_BLAST_0.9SELF0.4OUT-REDO4-Cluster_164549	V5_UCLUSTfixed_0.90-Cluster_98027	-	UniqueCluster_2443	-	X
pacid=32118062 transcript=Prupe.1G289300.2 locus=Prupe.1G289300 ID=Prupe.1G289300.2.v2.1 annot-version=v2.1	Prupe_Seq32880		-	Y (0.758 | 1-41)	C	1	V5_BLAST_0.9SELF0.4OUT-REDO4-Cluster_164549	V5_UCLUSTfixed_0.90-Cluster_98027	-	UniqueCluster_2443	-	X
pacid=32118445 transcript=Prupe.1G290200.1 locus=Prupe.1G290200 ID=Prupe.1G290200.1.v2.1 annot-version=v2.1	Prupe_Seq32948	C:GO:0005634; F:GO:0003677	C:GO:0005634;F:GO:0003677	Y (0.971 | 1-29)	C	1	V5_BLAST_0.9SELF0.4OUT-REDO4-Cluster_129611	V5_UCLUSTfixed_0.90-Cluster_100290	-	UniqueCluster_2214	-	X
pacid=32111963 transcript=Prupe.1G292200.1 locus=Prupe.1G292200 ID=Prupe.1G292200.1.v2.1 annot-version=v2.1	Prupe_Seq31949		-	Y (0.923 | 1-22)	C	1	V5_BLAST_0.9SELF0.4OUT-REDO4-Cluster_129527	V5_UCLUSTfixed_0.90-Cluster_74279	-	-	-	-
pacid=32113831 transcript=Prupe.1G293400.1 locus=Prupe.1G293400 ID=Prupe.1G293400.1.v2.1 annot-version=v2.1	Prupe_Seq32244	F:GO:0051499; F:GO:0016788	F:GO:0016787	Y (0.992 | 1-51)	C	1	V5_BLAST_0.9SELF0.4OUT-REDO4-Cluster_165179	V5_UCLUSTfixed_0.90-Cluster_91943	-	-	UniqueCluster_2554	X
pacid=32111631 transcript=Prupe.1G293700.1 locus=Prupe.1G293700 ID=Prupe.1G293700.1.v2.1 annot-version=v2.1	Prupe_Seq31910		-	Y (0.864 | 1-21)	C	1	V5_BLAST_0.9SELF0.4OUT-REDO4-Cluster_129521	V5_UCLUSTfixed_0.90-Cluster_73566	-	-	-	-
pacid=32116962 transcript=Prupe.1G295600.1 locus=Prupe.1G295600 ID=Prupe.1G295600.1.v2.1 annot-version=v2.1	Prupe_Seq32714	F:GO:0051082; P:GO:0006950; P:GO:0006457; F:GO:0005524	F:GO:0000166;F:GO:0005515;P:GO:0006950;P:GO:0009987	Y (0.999 | 1-31)	C	1	V5_BLAST_0.9SELF0.4OUT-REDO4-Cluster_169127	V5_UCLUSTfixed_0.90-Cluster_101937	-	-	-	-
pacid=32114308 transcript=Prupe.1G298000.1 locus=Prupe.1G298000 ID=Prupe.1G298000.1.v2.1 annot-version=v2.1	Prupe_Seq32317	F:GO:0030976; F:GO:0003824	F:GO:0003824;F:GO:0005488	Y (0.959 | 1-52)	C	1	V5_BLAST_0.9SELF0.4OUT-REDO4-Cluster_169963	V5_UCLUSTfixed_0.90-Cluster_90228	-	-	-	-
pacid=32114311 transcript=Prupe.1G298000.2 locus=Prupe.1G298000 ID=Prupe.1G298000.2.v2.1 annot-version=v2.1	Prupe_Seq32320	F:GO:0030976	F:GO:0005488	Y (0.959 | 1-52)	C	1	V5_BLAST_0.9SELF0.4OUT-REDO4-Cluster_169963	V5_UCLUSTfixed_0.90-Cluster_90228	-	-	-	-
pacid=32114309 transcript=Prupe.1G298000.3 locus=Prupe.1G298000 ID=Prupe.1G298000.3.v2.1 annot-version=v2.1	Prupe_Seq32318	F:GO:0030976; F:GO:0003824	F:GO:0003824;F:GO:0005488	Y (0.959 | 1-52)	C	1	V5_BLAST_0.9SELF0.4OUT-REDO4-Cluster_169963	V5_UCLUSTfixed_0.90-Cluster_90228	-	-	-	-
pacid=32114310 transcript=Prupe.1G298000.4 locus=Prupe.1G298000 ID=Prupe.1G298000.4.v2.1 annot-version=v2.1	Prupe_Seq32319	F:GO:0030976; F:GO:0003824	F:GO:0003824;F:GO:0005488	Y (0.959 | 1-52)	C	1	V5_BLAST_0.9SELF0.4OUT-REDO4-Cluster_169963	V5_UCLUSTfixed_0.90-Cluster_90228	-	-	-	-
pacid=32118596 transcript=Prupe.1G298500.1 locus=Prupe.1G298500 ID=Prupe.1G298500.1.v2.1 annot-version=v2.1	Prupe_Seq32980	F:GO:0005524	F:GO:0000166	Y (0.999 | 1-24)	C	1	V5_BLAST_0.9SELF0.4OUT-REDO4-Cluster_166767	V5_UCLUSTfixed_0.90-Cluster_101880	-	-	-	-
pacid=32118597 transcript=Prupe.1G298500.2 locus=Prupe.1G298500 ID=Prupe.1G298500.2.v2.1 annot-version=v2.1	Prupe_Seq32981	F:GO:0005524	F:GO:0000166	Y (0.999 | 1-24)	C	1	V5_BLAST_0.9SELF0.4OUT-REDO4-Cluster_166767	V5_UCLUSTfixed_0.90-Cluster_101880	-	-	-	-
pacid=32113115 transcript=Prupe.1G299800.1 locus=Prupe.1G299800 ID=Prupe.1G299800.1.v2.1 annot-version=v2.1	Prupe_Seq32108		-	Y (0.987 | 1-72)	C	1	V5_BLAST_0.9SELF0.4OUT-REDO4-Cluster_162366	V5_UCLUSTfixed_0.90-Cluster_95776	-	-	-	-
pacid=32115848 transcript=Prupe.1G301100.1 locus=Prupe.1G301100 ID=Prupe.1G301100.1.v2.1 annot-version=v2.1	Prupe_Seq32563		-	Y (0.999 | 1-21)	C	1	V5_BLAST_0.9SELF0.4OUT-REDO4-Cluster_129579	V5_UCLUSTfixed_0.90-Cluster_95777	-	-	-	-
pacid=32115849 transcript=Prupe.1G301100.2 locus=Prupe.1G301100 ID=Prupe.1G301100.2.v2.1 annot-version=v2.1	Prupe_Seq32564		-	Y (0.999 | 1-21)	C	1	V5_BLAST_0.9SELF0.4OUT-REDO4-Cluster_162615	V5_UCLUSTfixed_0.90-Cluster_95777	-	-	-	-
pacid=32115850 transcript=Prupe.1G301100.3 locus=Prupe.1G301100 ID=Prupe.1G301100.3.v2.1 annot-version=v2.1	Prupe_Seq32565		-	Y (0.999 | 1-21)	C	1	V5_BLAST_0.9SELF0.4OUT-REDO4-Cluster_162615	V5_UCLUSTfixed_0.90-Cluster_95777	-	-	-	-
pacid=32114230 transcript=Prupe.1G301800.1 locus=Prupe.1G301800 ID=Prupe.1G301800.1.v2.1 annot-version=v2.1	Prupe_Seq32305	F:GO:0008270	F:GO:0005488	Y (1.0 | 1-61)	C	1	V5_BLAST_0.9SELF0.4OUT-REDO4-Cluster_162368	V5_UCLUSTfixed_0.90-Cluster_95778	-	-	-	-
pacid=32115591 transcript=Prupe.1G304100.1 locus=Prupe.1G304100 ID=Prupe.1G304100.1.v2.1 annot-version=v2.1	Prupe_Seq32535		-	Y (0.998 | 1-41)	C	1	V5_BLAST_0.9SELF0.4OUT-REDO4-Cluster_162371	V5_UCLUSTfixed_0.90-Cluster_95781	-	-	-	-
pacid=32115592 transcript=Prupe.1G304100.2 locus=Prupe.1G304100 ID=Prupe.1G304100.2.v2.1 annot-version=v2.1	Prupe_Seq32536		-	Y (0.998 | 1-41)	C	1	V5_BLAST_0.9SELF0.4OUT-REDO4-Cluster_162371	V5_UCLUSTfixed_0.90-Cluster_95781	-	-	-	-
pacid=32110871 transcript=Prupe.1G304300.1 locus=Prupe.1G304300 ID=Prupe.1G304300.1.v2.1 annot-version=v2.1	Prupe_Seq31794		-	Y (1.0 | 1-30)	C	1	V5_BLAST_0.9SELF0.4OUT-REDO4-Cluster_170734	V5_UCLUSTfixed_0.90-Cluster_98566	-	-	-	-
pacid=32110872 transcript=Prupe.1G304300.3 locus=Prupe.1G304300 ID=Prupe.1G304300.3.v2.1 annot-version=v2.1	Prupe_Seq31795		-	Y (1.0 | 1-30)	C	1	V5_BLAST_0.9SELF0.4OUT-REDO4-Cluster_170734	V5_UCLUSTfixed_0.90-Cluster_98566	-	-	-	-
pacid=32112768 transcript=Prupe.1G305500.1 locus=Prupe.1G305500 ID=Prupe.1G305500.1.v2.1 annot-version=v2.1	Prupe_Seq32057	P:GO:0006468; F:GO:0005524; F:GO:0004672	F:GO:0000166;P:GO:0006464;F:GO:0016301	Y (0.998 | 1-61)	C	1	V5_BLAST_0.9SELF0.4OUT-REDO4-Cluster_154319	V5_UCLUSTfixed_0.90-Cluster_90082	-	-	-	-
pacid=32116365 transcript=Prupe.1G306000.1 locus=Prupe.1G306000 ID=Prupe.1G306000.1.v2.1 annot-version=v2.1	Prupe_Seq32635		-	Y (0.999 | 1-51)	C	1	V5_BLAST_0.9SELF0.4OUT-REDO4-Cluster_166553	V5_UCLUSTfixed_0.90-Cluster_99844	-	-	-	-
pacid=32116366 transcript=Prupe.1G306000.2 locus=Prupe.1G306000 ID=Prupe.1G306000.2.v2.1 annot-version=v2.1	Prupe_Seq32636		-	Y (0.999 | 1-51)	C	1	V5_BLAST_0.9SELF0.4OUT-REDO4-Cluster_166553	V5_UCLUSTfixed_0.90-Cluster_99844	-	-	-	-
pacid=32116367 transcript=Prupe.1G306000.3 locus=Prupe.1G306000 ID=Prupe.1G306000.3.v2.1 annot-version=v2.1	Prupe_Seq32637		-	Y (0.999 | 1-51)	C	1	V5_BLAST_0.9SELF0.4OUT-REDO4-Cluster_166553	V5_UCLUSTfixed_0.90-Cluster_99844	-	-	-	-
pacid=32116368 transcript=Prupe.1G306000.4 locus=Prupe.1G306000 ID=Prupe.1G306000.4.v2.1 annot-version=v2.1	Prupe_Seq32638		-	Y (0.999 | 1-51)	C	1	V5_BLAST_0.9SELF0.4OUT-REDO4-Cluster_166553	V5_UCLUSTfixed_0.90-Cluster_99844	-	-	-	-
pacid=32114958 transcript=Prupe.1G306100.1 locus=Prupe.1G306100 ID=Prupe.1G306100.1.v2.1 annot-version=v2.1	Prupe_Seq32434	F:GO:0016853; C:GO:0009507	F:GO:0003824;C:GO:0009536	Y (0.999 | 1-61)	C	1	V5_BLAST_0.9SELF0.4OUT-REDO4-Cluster_162913	V5_UCLUSTfixed_0.90-Cluster_96333	-	-	-	-
pacid=32113928 transcript=Prupe.1G306400.1 locus=Prupe.1G306400 ID=Prupe.1G306400.1.v2.1 annot-version=v2.1	Prupe_Seq32270		-	Y (0.999 | 1-51)	C	1	V5_BLAST_0.9SELF0.4OUT-REDO4-Cluster_162373	V5_UCLUSTfixed_0.90-Cluster_95784	-	-	-	-
pacid=32119836 transcript=Prupe.1G308400.1 locus=Prupe.1G308400 ID=Prupe.1G308400.1.v2.1 annot-version=v2.1	Prupe_Seq33185		-	Y (0.999 | 1-41)	C	1	V5_BLAST_0.9SELF0.4OUT-REDO4-Cluster_162376	V5_UCLUSTfixed_0.90-Cluster_95789	-	-	-	-
pacid=32119093 transcript=Prupe.1G309100.1 locus=Prupe.1G309100 ID=Prupe.1G309100.1.v2.1 annot-version=v2.1	Prupe_Seq33091	F:GO:0016746; P:GO:0008152	P:GO:0008152;F:GO:0016740	Y (1.0 | 1-61)	C	1	V5_BLAST_0.9SELF0.4OUT-REDO4-Cluster_162377	V5_UCLUSTfixed_0.90-Cluster_96762	-	-	-	-
pacid=32120280 transcript=Prupe.1G311400.1 locus=Prupe.1G311400 ID=Prupe.1G311400.1.v2.1 annot-version=v2.1	Prupe_Seq33260		-	Y (0.988 | 1-42)	C	1	V5_BLAST_0.9SELF0.4OUT-REDO4-Cluster_166031	V5_UCLUSTfixed_0.90-Cluster_96577	-	-	-	-
pacid=32113164 transcript=Prupe.1G311800.1 locus=Prupe.1G311800 ID=Prupe.1G311800.1.v2.1 annot-version=v2.1	Prupe_Seq32124	C:GO:0015934; P:GO:0006412; F:GO:0003735	F:GO:0005198;C:GO:0005840;P:GO:0006412	Y (1.0 | 1-51)	C	1	V5_BLAST_0.9SELF0.4OUT-REDO4-Cluster_162379	V5_UCLUSTfixed_0.90-Cluster_95790	-	-	-	-
pacid=32113165 transcript=Prupe.1G311800.2 locus=Prupe.1G311800 ID=Prupe.1G311800.2.v2.1 annot-version=v2.1	Prupe_Seq32125	C:GO:0015934; P:GO:0006412; F:GO:0003735	F:GO:0005198;C:GO:0005840;P:GO:0006412	Y (1.0 | 1-51)	C	1	V5_BLAST_0.9SELF0.4OUT-REDO4-Cluster_162379	V5_UCLUSTfixed_0.90-Cluster_95790	-	-	-	-
pacid=32111379 transcript=Prupe.1G313100.1 locus=Prupe.1G313100 ID=Prupe.1G313100.1.v2.1 annot-version=v2.1	Prupe_Seq31871		-	Y (0.997 | 1-50)	C	1	V5_BLAST_0.9SELF0.4OUT-REDO4-Cluster_162380	V5_UCLUSTfixed_0.90-Cluster_95792	-	-	-	-
pacid=32114857 transcript=Prupe.1G315700.4 locus=Prupe.1G315700 ID=Prupe.1G315700.4.v2.1 annot-version=v2.1	Prupe_Seq32404		-	Y (0.999 | 1-24)	C	1	V5_BLAST_0.9SELF0.4OUT-REDO4-Cluster_169967	V5_UCLUSTfixed_0.90-Cluster_102655	-	-	-	-
pacid=32120354 transcript=Prupe.1G315800.1 locus=Prupe.1G315800 ID=Prupe.1G315800.1.v2.1 annot-version=v2.1	Prupe_Seq33275		-	Y (0.991 | 1-38)	C	1	V5_BLAST_0.9SELF0.4OUT-REDO4-Cluster_162381	V5_UCLUSTfixed_0.90-Cluster_95795	-	-	-	-
pacid=32114509 transcript=Prupe.1G317100.1 locus=Prupe.1G317100 ID=Prupe.1G317100.1.v2.1 annot-version=v2.1	Prupe_Seq32345		-	Y (0.955 | 1-54)	C	1	V5_BLAST_0.9SELF0.4OUT-REDO4-Cluster_169221	V5_UCLUSTfixed_0.90-Cluster_96573	-	-	-	-
pacid=32114510 transcript=Prupe.1G317100.2 locus=Prupe.1G317100 ID=Prupe.1G317100.2.v2.1 annot-version=v2.1	Prupe_Seq32346		-	Y (0.955 | 1-54)	C	1	V5_BLAST_0.9SELF0.4OUT-REDO4-Cluster_169221	V5_UCLUSTfixed_0.90-Cluster_96573	-	-	-	-
pacid=32114512 transcript=Prupe.1G317100.3 locus=Prupe.1G317100 ID=Prupe.1G317100.3.v2.1 annot-version=v2.1	Prupe_Seq32348		-	Y (0.955 | 1-54)	C	1	V5_BLAST_0.9SELF0.4OUT-REDO4-Cluster_169221	V5_UCLUSTfixed_0.90-Cluster_96573	-	-	-	-
pacid=32114513 transcript=Prupe.1G317100.4 locus=Prupe.1G317100 ID=Prupe.1G317100.4.v2.1 annot-version=v2.1	Prupe_Seq32349		-	Y (0.955 | 1-54)	C	1	V5_BLAST_0.9SELF0.4OUT-REDO4-Cluster_169221	V5_UCLUSTfixed_0.90-Cluster_96573	-	-	-	-
pacid=32114514 transcript=Prupe.1G317100.5 locus=Prupe.1G317100 ID=Prupe.1G317100.5.v2.1 annot-version=v2.1	Prupe_Seq32350		-	Y (0.955 | 1-54)	C	1	V5_BLAST_0.9SELF0.4OUT-REDO4-Cluster_169221	V5_UCLUSTfixed_0.90-Cluster_96573	-	-	-	-
pacid=32114515 transcript=Prupe.1G317100.6 locus=Prupe.1G317100 ID=Prupe.1G317100.6.v2.1 annot-version=v2.1	Prupe_Seq32351		-	Y (0.955 | 1-54)	C	1	V5_BLAST_0.9SELF0.4OUT-REDO4-Cluster_169221	V5_UCLUSTfixed_0.90-Cluster_96573	-	-	-	-
pacid=32114516 transcript=Prupe.1G317100.7 locus=Prupe.1G317100 ID=Prupe.1G317100.7.v2.1 annot-version=v2.1	Prupe_Seq32352		-	Y (0.955 | 1-54)	C	1	V5_BLAST_0.9SELF0.4OUT-REDO4-Cluster_169221	V5_UCLUSTfixed_0.90-Cluster_96573	-	-	-	-
pacid=32114517 transcript=Prupe.1G317100.8 locus=Prupe.1G317100 ID=Prupe.1G317100.8.v2.1 annot-version=v2.1	Prupe_Seq32353		-	Y (0.955 | 1-54)	C	1	V5_BLAST_0.9SELF0.4OUT-REDO4-Cluster_169221	V5_UCLUSTfixed_0.90-Cluster_96573	-	-	-	-
pacid=32114511 transcript=Prupe.1G317100.9 locus=Prupe.1G317100 ID=Prupe.1G317100.9.v2.1 annot-version=v2.1	Prupe_Seq32347		-	Y (0.955 | 1-54)	C	1	V5_BLAST_0.9SELF0.4OUT-REDO4-Cluster_169221	V5_UCLUSTfixed_0.90-Cluster_96573	-	-	-	-
pacid=32117430 transcript=Prupe.1G319500.1 locus=Prupe.1G319500 ID=Prupe.1G319500.1.v2.1 annot-version=v2.1	Prupe_Seq32774	P:GO:0006096; F:GO:0004332	P:GO:0005975;P:GO:0006091;P:GO:0009056;F:GO:0003824;P:GO:0006139;P:GO:0044712;P:GO:0044723	Y (0.994 | 1-41)	C	1	V5_BLAST_0.9SELF0.4OUT-REDO4-Cluster_163736	V5_UCLUSTfixed_0.90-Cluster_103397	-	-	-	-
pacid=32116874 transcript=Prupe.1G319600.1 locus=Prupe.1G319600 ID=Prupe.1G319600.1.v2.1 annot-version=v2.1	Prupe_Seq32701	F:GO:0005524; F:GO:0003676; F:GO:0004386	F:GO:0000166;F:GO:0003676;F:GO:0016787	Y (0.998 | 1-51)	C	1	V5_BLAST_0.9SELF0.4OUT-REDO4-Cluster_168756	V5_UCLUSTfixed_0.90-Cluster_101652	-	-	-	-
pacid=32116875 transcript=Prupe.1G319600.2 locus=Prupe.1G319600 ID=Prupe.1G319600.2.v2.1 annot-version=v2.1	Prupe_Seq32702	F:GO:0005524; F:GO:0003676; F:GO:0004386	F:GO:0000166;F:GO:0003676;F:GO:0016787	Y (0.998 | 1-51)	C	1	V5_BLAST_0.9SELF0.4OUT-REDO4-Cluster_168756	V5_UCLUSTfixed_0.90-Cluster_101652	-	-	-	-
pacid=32115869 transcript=Prupe.1G320000.1 locus=Prupe.1G320000 ID=Prupe.1G320000.1.v2.1 annot-version=v2.1	Prupe_Seq32568	C:GO:0016021	C:GO:0016020	Y (1.0 | 1-41)	C	1	V5_BLAST_0.9SELF0.4OUT-REDO4-Cluster_162383	V5_UCLUSTfixed_0.90-Cluster_95796	-	-	-	-
pacid=32116888 transcript=Prupe.1G320700.1 locus=Prupe.1G320700 ID=Prupe.1G320700.1.v2.1 annot-version=v2.1	Prupe_Seq32705	F:GO:0016887; P:GO:0006754; F:GO:0005524; C:GO:0000275; P:GO:0046034; P:GO:0015992; C:GO:0033178; F:GO:0016820; P:GO:0015991	F:GO:0000166;C:GO:0016020;C:GO:0005739;P:GO:0009058;P:GO:0044711;P:GO:0006139;P:GO:0044765;P:GO:0006810;F:GO:0005215;F:GO:0016787	Y (0.904 | 1-32)	C	1	V5_BLAST_0.9SELF0.4OUT-REDO4-Cluster_165450	V5_UCLUSTfixed_0.90-Cluster_98831	-	-	-	-
pacid=32120269 transcript=Prupe.1G320800.1 locus=Prupe.1G320800 ID=Prupe.1G320800.1.v2.1 annot-version=v2.1	Prupe_Seq33258	P:GO:0055114; F:GO:0016491	F:GO:0003824;P:GO:0008152;P:GO:0044710	Y (1.0 | 1-51)	C	1	V5_BLAST_0.9SELF0.4OUT-REDO4-Cluster_162384	V5_UCLUSTfixed_0.90-Cluster_95797	-	-	-	-
pacid=32116598 transcript=Prupe.1G321400.3 locus=Prupe.1G321400 ID=Prupe.1G321400.3.v2.1 annot-version=v2.1	Prupe_Seq32678		-	Y (0.992 | 1-38)	C	1	V5_BLAST_0.9SELF0.4OUT-REDO4-Cluster_154351	V5_UCLUSTfixed_0.90-Cluster_90115	-	-	UniqueCluster_1915	X
pacid=32119589 transcript=Prupe.1G321600.1 locus=Prupe.1G321600 ID=Prupe.1G321600.1.v2.1 annot-version=v2.1	Prupe_Seq33164		-	Y (1.0 | 1-34)	C	1	V5_BLAST_0.9SELF0.4OUT-REDO4-Cluster_162385	V5_UCLUSTfixed_0.90-Cluster_95798	-	UniqueCluster_2990	-	X
pacid=32115698 transcript=Prupe.1G322400.1 locus=Prupe.1G322400 ID=Prupe.1G322400.1.v2.1 annot-version=v2.1	Prupe_Seq32548		-	Y (0.998 | 1-33)	C	1	V5_BLAST_0.9SELF0.4OUT-REDO4-Cluster_165124	V5_UCLUSTfixed_0.90-Cluster_96317	-	-	-	-
pacid=32116732 transcript=Prupe.1G322500.1 locus=Prupe.1G322500 ID=Prupe.1G322500.1.v2.1 annot-version=v2.1	Prupe_Seq32688		-	Y (1.0 | 1-51)	C	1	V5_BLAST_0.9SELF0.4OUT-REDO4-Cluster_165124	V5_UCLUSTfixed_0.90-Cluster_96317	-	-	-	-
pacid=32114422 transcript=Prupe.1G322900.1 locus=Prupe.1G322900 ID=Prupe.1G322900.1.v2.1 annot-version=v2.1	Prupe_Seq32330		-	Y (0.993 | 1-21)	C	1	V5_BLAST_0.9SELF0.4OUT-REDO4-Cluster_167158	V5_UCLUSTfixed_0.90-Cluster_100337	-	-	-	-
pacid=32117955 transcript=Prupe.1G323300.1 locus=Prupe.1G323300 ID=Prupe.1G323300.1.v2.1 annot-version=v2.1	Prupe_Seq32853		-	Y (1.0 | 1-41)	C	1	V5_BLAST_0.9SELF0.4OUT-REDO4-Cluster_167160	V5_UCLUSTfixed_0.90-Cluster_90120	-	-	-	-
pacid=32117966 transcript=Prupe.1G323300.10 locus=Prupe.1G323300 ID=Prupe.1G323300.10.v2.1 annot-version=v2.1	Prupe_Seq32864		-	Y (1.0 | 1-41)	C	1	V5_BLAST_0.9SELF0.4OUT-REDO4-Cluster_167160	V5_UCLUSTfixed_0.90-Cluster_90120	-	-	-	-
pacid=32117960 transcript=Prupe.1G323300.11 locus=Prupe.1G323300 ID=Prupe.1G323300.11.v2.1 annot-version=v2.1	Prupe_Seq32858		-	Y (1.0 | 1-41)	C	1	V5_BLAST_0.9SELF0.4OUT-REDO4-Cluster_167160	V5_UCLUSTfixed_0.90-Cluster_90120	-	-	-	-
pacid=32117961 transcript=Prupe.1G323300.12 locus=Prupe.1G323300 ID=Prupe.1G323300.12.v2.1 annot-version=v2.1	Prupe_Seq32859		-	Y (1.0 | 1-41)	C	1	V5_BLAST_0.9SELF0.4OUT-REDO4-Cluster_167160	V5_UCLUSTfixed_0.90-Cluster_90120	-	-	-	-
pacid=32117957 transcript=Prupe.1G323300.13 locus=Prupe.1G323300 ID=Prupe.1G323300.13.v2.1 annot-version=v2.1	Prupe_Seq32855		-	Y (1.0 | 1-41)	C	1	V5_BLAST_0.9SELF0.4OUT-REDO4-Cluster_167160	V5_UCLUSTfixed_0.90-Cluster_90120	-	-	-	-
pacid=32117958 transcript=Prupe.1G323300.14 locus=Prupe.1G323300 ID=Prupe.1G323300.14.v2.1 annot-version=v2.1	Prupe_Seq32856		-	Y (1.0 | 1-41)	C	1	V5_BLAST_0.9SELF0.4OUT-REDO4-Cluster_167160	V5_UCLUSTfixed_0.90-Cluster_90120	-	-	-	-
pacid=32117967 transcript=Prupe.1G323300.15 locus=Prupe.1G323300 ID=Prupe.1G323300.15.v2.1 annot-version=v2.1	Prupe_Seq32865		-	Y (1.0 | 1-41)	C	1	V5_BLAST_0.9SELF0.4OUT-REDO4-Cluster_167160	V5_UCLUSTfixed_0.90-Cluster_90120	-	-	-	-
pacid=32117963 transcript=Prupe.1G323300.2 locus=Prupe.1G323300 ID=Prupe.1G323300.2.v2.1 annot-version=v2.1	Prupe_Seq32861		-	Y (1.0 | 1-41)	C	1	V5_BLAST_0.9SELF0.4OUT-REDO4-Cluster_167160	V5_UCLUSTfixed_0.90-Cluster_90120	-	-	-	-
pacid=32117956 transcript=Prupe.1G323300.3 locus=Prupe.1G323300 ID=Prupe.1G323300.3.v2.1 annot-version=v2.1	Prupe_Seq32854		-	Y (1.0 | 1-41)	C	1	V5_BLAST_0.9SELF0.4OUT-REDO4-Cluster_167160	V5_UCLUSTfixed_0.90-Cluster_90120	-	-	-	-
pacid=32117962 transcript=Prupe.1G323300.4 locus=Prupe.1G323300 ID=Prupe.1G323300.4.v2.1 annot-version=v2.1	Prupe_Seq32860		-	Y (1.0 | 1-41)	C	1	V5_BLAST_0.9SELF0.4OUT-REDO4-Cluster_167160	V5_UCLUSTfixed_0.90-Cluster_90120	-	-	-	-
pacid=32117959 transcript=Prupe.1G323300.5 locus=Prupe.1G323300 ID=Prupe.1G323300.5.v2.1 annot-version=v2.1	Prupe_Seq32857		-	Y (1.0 | 1-41)	C	1	V5_BLAST_0.9SELF0.4OUT-REDO4-Cluster_167160	V5_UCLUSTfixed_0.90-Cluster_90120	-	-	-	-
pacid=32117964 transcript=Prupe.1G323300.6 locus=Prupe.1G323300 ID=Prupe.1G323300.6.v2.1 annot-version=v2.1	Prupe_Seq32862		-	Y (1.0 | 1-41)	C	1	V5_BLAST_0.9SELF0.4OUT-REDO4-Cluster_167160	V5_UCLUSTfixed_0.90-Cluster_90120	-	-	-	-
pacid=32117968 transcript=Prupe.1G323300.7 locus=Prupe.1G323300 ID=Prupe.1G323300.7.v2.1 annot-version=v2.1	Prupe_Seq32866		-	Y (1.0 | 1-41)	C	1	V5_BLAST_0.9SELF0.4OUT-REDO4-Cluster_167160	V5_UCLUSTfixed_0.90-Cluster_90120	-	-	-	-
pacid=32117969 transcript=Prupe.1G323300.8 locus=Prupe.1G323300 ID=Prupe.1G323300.8.v2.1 annot-version=v2.1	Prupe_Seq32867		-	Y (1.0 | 1-41)	C	1	V5_BLAST_0.9SELF0.4OUT-REDO4-Cluster_167160	V5_UCLUSTfixed_0.90-Cluster_90120	-	-	-	-
pacid=32117965 transcript=Prupe.1G323300.9 locus=Prupe.1G323300 ID=Prupe.1G323300.9.v2.1 annot-version=v2.1	Prupe_Seq32863		-	Y (1.0 | 1-41)	C	1	V5_BLAST_0.9SELF0.4OUT-REDO4-Cluster_167160	V5_UCLUSTfixed_0.90-Cluster_90120	-	-	-	-
pacid=32120475 transcript=Prupe.1G323900.1 locus=Prupe.1G323900 ID=Prupe.1G323900.1.v2.1 annot-version=v2.1	Prupe_Seq33298	F:GO:0016763; P:GO:0009435; F:GO:0004514	P:GO:0009058;F:GO:0016740;P:GO:0044711;P:GO:0006139	Y (0.993 | 1-42)	C	1	V5_BLAST_0.9SELF0.4OUT-REDO4-Cluster_154353	V5_UCLUSTfixed_0.90-Cluster_90122	-	-	-	-
pacid=32120476 transcript=Prupe.1G323900.2 locus=Prupe.1G323900 ID=Prupe.1G323900.2.v2.1 annot-version=v2.1	Prupe_Seq33299	F:GO:0016763; P:GO:0009435; F:GO:0004514	P:GO:0009058;F:GO:0016740;P:GO:0044711;P:GO:0006139	Y (0.993 | 1-42)	C	1	V5_BLAST_0.9SELF0.4OUT-REDO4-Cluster_154353	V5_UCLUSTfixed_0.90-Cluster_90122	-	-	-	-
pacid=32120478 transcript=Prupe.1G323900.3 locus=Prupe.1G323900 ID=Prupe.1G323900.3.v2.1 annot-version=v2.1	Prupe_Seq33301	F:GO:0016763; P:GO:0009435; F:GO:0004514	P:GO:0009058;F:GO:0016740;P:GO:0044711;P:GO:0006139	Y (0.993 | 1-42)	C	1	V5_BLAST_0.9SELF0.4OUT-REDO4-Cluster_154353	V5_UCLUSTfixed_0.90-Cluster_90122	-	-	-	-
pacid=32120477 transcript=Prupe.1G323900.4 locus=Prupe.1G323900 ID=Prupe.1G323900.4.v2.1 annot-version=v2.1	Prupe_Seq33300	F:GO:0016763; P:GO:0009435; F:GO:0004514	P:GO:0009058;F:GO:0016740;P:GO:0044711;P:GO:0006139	Y (0.993 | 1-42)	C	1	V5_BLAST_0.9SELF0.4OUT-REDO4-Cluster_154353	V5_UCLUSTfixed_0.90-Cluster_90122	-	-	-	-
pacid=32111377 transcript=Prupe.1G324100.1 locus=Prupe.1G324100 ID=Prupe.1G324100.1.v2.1 annot-version=v2.1	Prupe_Seq31870		-	Y (0.947 | 1-29)	C	1	V5_BLAST_0.9SELF0.4OUT-REDO4-Cluster_151114	V5_UCLUSTfixed_0.90-Cluster_73565	-	-	-	-
pacid=32114809 transcript=Prupe.1G325100.1 locus=Prupe.1G325100 ID=Prupe.1G325100.1.v2.1 annot-version=v2.1	Prupe_Seq32390	F:GO:0005524; F:GO:0003676	F:GO:0000166;F:GO:0003676	Y (0.994 | 1-58)	C	1	V5_BLAST_0.9SELF0.4OUT-REDO4-Cluster_164579	V5_UCLUSTfixed_0.90-Cluster_98056	-	-	-	-
pacid=32114810 transcript=Prupe.1G325100.10 locus=Prupe.1G325100 ID=Prupe.1G325100.10.v2.1 annot-version=v2.1	Prupe_Seq32391	F:GO:0005524; F:GO:0003676	F:GO:0000166;F:GO:0003676	Y (0.994 | 1-58)	C	1	V5_BLAST_0.9SELF0.4OUT-REDO4-Cluster_164579	V5_UCLUSTfixed_0.90-Cluster_98056	-	-	-	-
pacid=32114816 transcript=Prupe.1G325100.11 locus=Prupe.1G325100 ID=Prupe.1G325100.11.v2.1 annot-version=v2.1	Prupe_Seq32395	F:GO:0005524; F:GO:0003676	F:GO:0000166;F:GO:0003676	Y (0.994 | 1-58)	C	1	V5_BLAST_0.9SELF0.4OUT-REDO4-Cluster_164579	V5_UCLUSTfixed_0.90-Cluster_98056	-	-	-	-
pacid=32114818 transcript=Prupe.1G325100.2 locus=Prupe.1G325100 ID=Prupe.1G325100.2.v2.1 annot-version=v2.1	Prupe_Seq32397	F:GO:0005524; F:GO:0003676	F:GO:0000166;F:GO:0003676	Y (0.994 | 1-58)	C	1	V5_BLAST_0.9SELF0.4OUT-REDO4-Cluster_164579	V5_UCLUSTfixed_0.90-Cluster_98056	-	-	-	-
pacid=32114819 transcript=Prupe.1G325100.3 locus=Prupe.1G325100 ID=Prupe.1G325100.3.v2.1 annot-version=v2.1	Prupe_Seq32398	F:GO:0005524; F:GO:0003676	F:GO:0000166;F:GO:0003676	Y (0.994 | 1-58)	C	1	V5_BLAST_0.9SELF0.4OUT-REDO4-Cluster_164579	V5_UCLUSTfixed_0.90-Cluster_98056	-	-	-	-
pacid=32114815 transcript=Prupe.1G325100.4 locus=Prupe.1G325100 ID=Prupe.1G325100.4.v2.1 annot-version=v2.1	Prupe_Seq32394	F:GO:0005524; F:GO:0003676	F:GO:0000166;F:GO:0003676	Y (0.994 | 1-58)	C	1	V5_BLAST_0.9SELF0.4OUT-REDO4-Cluster_129559	V5_UCLUSTfixed_0.90-Cluster_98056	-	-	-	-
pacid=32114817 transcript=Prupe.1G325100.5 locus=Prupe.1G325100 ID=Prupe.1G325100.5.v2.1 annot-version=v2.1	Prupe_Seq32396	F:GO:0005524; F:GO:0003676	F:GO:0000166;F:GO:0003676	Y (0.994 | 1-58)	C	1	V5_BLAST_0.9SELF0.4OUT-REDO4-Cluster_164579	V5_UCLUSTfixed_0.90-Cluster_98056	-	-	-	-
pacid=32114811 transcript=Prupe.1G325100.8 locus=Prupe.1G325100 ID=Prupe.1G325100.8.v2.1 annot-version=v2.1	Prupe_Seq32392	F:GO:0005524; F:GO:0003676	F:GO:0000166;F:GO:0003676	Y (0.994 | 1-58)	C	1	V5_BLAST_0.9SELF0.4OUT-REDO4-Cluster_164579	V5_UCLUSTfixed_0.90-Cluster_98056	-	-	-	-
pacid=32114812 transcript=Prupe.1G325100.9 locus=Prupe.1G325100 ID=Prupe.1G325100.9.v2.1 annot-version=v2.1	Prupe_Seq32393	F:GO:0005524; F:GO:0003676	F:GO:0000166;F:GO:0003676	Y (0.994 | 1-58)	C	1	V5_BLAST_0.9SELF0.4OUT-REDO4-Cluster_164579	V5_UCLUSTfixed_0.90-Cluster_98056	-	-	-	-
pacid=32114185 transcript=Prupe.1G326600.1 locus=Prupe.1G326600 ID=Prupe.1G326600.1.v2.1 annot-version=v2.1	Prupe_Seq32301		-	Y (0.937 | 1-60)	C	1	V5_BLAST_0.9SELF0.4OUT-REDO4-Cluster_168617	V5_UCLUSTfixed_0.90-Cluster_101530	-	-	-	-
pacid=32111607 transcript=Prupe.1G327200.1 locus=Prupe.1G327200 ID=Prupe.1G327200.1.v2.1 annot-version=v2.1	Prupe_Seq31906	C:GO:0016021; C:GO:0016020	C:GO:0016020	Y (0.978 | 1-41)	C	1	V5_BLAST_0.9SELF0.4OUT-REDO4-Cluster_168460	V5_UCLUSTfixed_0.90-Cluster_101375	-	-	-	-
pacid=32118993 transcript=Prupe.1G329200.1 locus=Prupe.1G329200 ID=Prupe.1G329200.1.v2.1 annot-version=v2.1	Prupe_Seq33071	F:GO:0016868; P:GO:0005975	P:GO:0005975;F:GO:0003824	Y (1.0 | 1-51)	C	1	V5_BLAST_0.9SELF0.4OUT-REDO4-Cluster_165730	V5_UCLUSTfixed_0.90-Cluster_95801	-	-	-	-
pacid=32119619 transcript=Prupe.1G329600.1 locus=Prupe.1G329600 ID=Prupe.1G329600.1.v2.1 annot-version=v2.1	Prupe_Seq33167		-	Y (0.761 | 1-39)	C	1	V5_BLAST_0.9SELF0.4OUT-REDO4-Cluster_162584	V5_UCLUSTfixed_0.90-Cluster_91240	-	-	-	-
pacid=32115086 transcript=Prupe.1G330000.1 locus=Prupe.1G330000 ID=Prupe.1G330000.1.v2.1 annot-version=v2.1	Prupe_Seq32459	P:GO:0055114; F:GO:0016655	F:GO:0003824;P:GO:0008152;P:GO:0044710	Y (1.0 | 1-22)	C	1	V5_BLAST_0.9SELF0.4OUT-REDO4-Cluster_162388	V5_UCLUSTfixed_0.90-Cluster_95802	-	-	-	-
pacid=32115087 transcript=Prupe.1G330000.2 locus=Prupe.1G330000 ID=Prupe.1G330000.2.v2.1 annot-version=v2.1	Prupe_Seq32460	P:GO:0055114; F:GO:0016655	F:GO:0003824;P:GO:0008152;P:GO:0044710	Y (1.0 | 1-22)	C	1	V5_BLAST_0.9SELF0.4OUT-REDO4-Cluster_162388	V5_UCLUSTfixed_0.90-Cluster_95802	-	-	-	-
pacid=32113177 transcript=Prupe.1G330100.1 locus=Prupe.1G330100 ID=Prupe.1G330100.1.v2.1 annot-version=v2.1	Prupe_Seq32128	F:GO:0005515	F:GO:0005515	Y (0.998 | 1-63)	C	1	V5_BLAST_0.9SELF0.4OUT-REDO4-Cluster_170637	V5_UCLUSTfixed_0.90-Cluster_95803	-	-	-	-
pacid=32113179 transcript=Prupe.1G330100.2 locus=Prupe.1G330100 ID=Prupe.1G330100.2.v2.1 annot-version=v2.1	Prupe_Seq32130	F:GO:0005515	F:GO:0005515	Y (0.998 | 1-63)	C	1	V5_BLAST_0.9SELF0.4OUT-REDO4-Cluster_129540	V5_UCLUSTfixed_0.90-Cluster_95803	-	-	-	-
pacid=32113180 transcript=Prupe.1G330100.3 locus=Prupe.1G330100 ID=Prupe.1G330100.3.v2.1 annot-version=v2.1	Prupe_Seq32131	F:GO:0005515	F:GO:0005515	Y (0.998 | 1-63)	C	1	V5_BLAST_0.9SELF0.4OUT-REDO4-Cluster_170637	V5_UCLUSTfixed_0.90-Cluster_95803	-	-	-	-
pacid=32113178 transcript=Prupe.1G330100.4 locus=Prupe.1G330100 ID=Prupe.1G330100.4.v2.1 annot-version=v2.1	Prupe_Seq32129	F:GO:0005515	F:GO:0005515	Y (0.998 | 1-63)	C	1	V5_BLAST_0.9SELF0.4OUT-REDO4-Cluster_170637	V5_UCLUSTfixed_0.90-Cluster_95803	-	-	-	-
pacid=32120685 transcript=Prupe.1G330200.1 locus=Prupe.1G330200 ID=Prupe.1G330200.1.v2.1 annot-version=v2.1	Prupe_Seq33328		-	Y (0.982 | 1-60)	C	1	V5_BLAST_0.9SELF0.4OUT-REDO4-Cluster_154359	V5_UCLUSTfixed_0.90-Cluster_90130	-	-	-	-
pacid=32120686 transcript=Prupe.1G330200.2 locus=Prupe.1G330200 ID=Prupe.1G330200.2.v2.1 annot-version=v2.1	Prupe_Seq33329		-	Y (0.982 | 1-60)	C	1	V5_BLAST_0.9SELF0.4OUT-REDO4-Cluster_154359	V5_UCLUSTfixed_0.90-Cluster_90130	-	-	-	-
pacid=32120832 transcript=Prupe.1G331600.1 locus=Prupe.1G331600 ID=Prupe.1G331600.1.v2.1 annot-version=v2.1	Prupe_Seq33343	F:GO:0005515	F:GO:0005515	Y (0.805 | 1-42)	C	1	V5_BLAST_0.9SELF0.4OUT-REDO4-Cluster_162390	V5_UCLUSTfixed_0.90-Cluster_95804	-	UniqueCluster_2229	-	X
pacid=32120833 transcript=Prupe.1G331600.2 locus=Prupe.1G331600 ID=Prupe.1G331600.2.v2.1 annot-version=v2.1	Prupe_Seq33344		-	Y (0.805 | 1-42)	C	1	V5_BLAST_0.9SELF0.4OUT-REDO4-Cluster_162390	V5_UCLUSTfixed_0.90-Cluster_95804	-	UniqueCluster_2229	-	X
pacid=32115587 transcript=Prupe.1G332900.1 locus=Prupe.1G332900 ID=Prupe.1G332900.1.v2.1 annot-version=v2.1	Prupe_Seq32533		-	Y (0.977 | 1-21)	C	1	V5_BLAST_0.9SELF0.4OUT-REDO4-Cluster_134698	V5_UCLUSTfixed_0.90-Cluster_73600	-	-	-	-
pacid=32115178 transcript=Prupe.1G333500.1 locus=Prupe.1G333500 ID=Prupe.1G333500.1.v2.1 annot-version=v2.1	Prupe_Seq32468	F:GO:0008270; F:GO:0005515	F:GO:0005515	Y (0.726 | 1-62)	C	1	V5_BLAST_0.9SELF0.4OUT-REDO4-Cluster_164210	V5_UCLUSTfixed_0.90-Cluster_97686	-	-	-	-
pacid=32115179 transcript=Prupe.1G333500.2 locus=Prupe.1G333500 ID=Prupe.1G333500.2.v2.1 annot-version=v2.1	Prupe_Seq32469		-	Y (0.726 | 1-62)	C	1	V5_BLAST_0.9SELF0.4OUT-REDO4-Cluster_164210	V5_UCLUSTfixed_0.90-Cluster_97686	-	-	-	-
pacid=32112879 transcript=Prupe.1G334100.1 locus=Prupe.1G334100 ID=Prupe.1G334100.1.v2.1 annot-version=v2.1	Prupe_Seq32079		-	Y (0.611 | 1-41)	C	1	V5_BLAST_0.9SELF0.4OUT-REDO4-Cluster_162391	V5_UCLUSTfixed_0.90-Cluster_73576	-	-	-	-
pacid=32114106 transcript=Prupe.1G334400.1 locus=Prupe.1G334400 ID=Prupe.1G334400.1.v2.1 annot-version=v2.1	Prupe_Seq32290	P:GO:0055114; F:GO:0051287; F:GO:0016620; F:GO:0046983; P:GO:0008652; C:GO:0005737; F:GO:0003942	F:GO:0000166;F:GO:0005515;F:GO:0003824;C:GO:0005737;P:GO:0009058;P:GO:0044763;P:GO:0044711;P:GO:0009987	Y (0.988 | 1-41)	C	1	V5_BLAST_0.9SELF0.4OUT-REDO4-Cluster_162392	V5_UCLUSTfixed_0.90-Cluster_95806	-	-	-	-
pacid=32117862 transcript=Prupe.1G335600.1 locus=Prupe.1G335600 ID=Prupe.1G335600.1.v2.1 annot-version=v2.1	Prupe_Seq32844	C:GO:0005634	C:GO:0005634	Y (0.667 | 1-40)	C	1	V5_BLAST_0.9SELF0.4OUT-REDO4-Cluster_162393	V5_UCLUSTfixed_0.90-Cluster_73627	-	-	-	-
pacid=32117284 transcript=Prupe.1G337100.1 locus=Prupe.1G337100 ID=Prupe.1G337100.1.v2.1 annot-version=v2.1	Prupe_Seq32765	F:GO:0016787; P:GO:0006541	P:GO:0008152;P:GO:0044763;P:GO:0044710;P:GO:0009987;F:GO:0016787	Y (0.999 | 1-28)	C	1	V5_BLAST_0.9SELF0.4OUT-REDO4-Cluster_166162	V5_UCLUSTfixed_0.90-Cluster_95808	-	-	-	-
pacid=32118817 transcript=Prupe.1G340900.1 locus=Prupe.1G340900 ID=Prupe.1G340900.1.v2.1 annot-version=v2.1	Prupe_Seq33016		-	Y (0.998 | 1-61)	C	1	V5_BLAST_0.9SELF0.4OUT-REDO4-Cluster_154499	V5_UCLUSTfixed_0.90-Cluster_90244	-	-	-	-
pacid=32118818 transcript=Prupe.1G340900.2 locus=Prupe.1G340900 ID=Prupe.1G340900.2.v2.1 annot-version=v2.1	Prupe_Seq33017		-	Y (0.998 | 1-61)	C	1	V5_BLAST_0.9SELF0.4OUT-REDO4-Cluster_154499	V5_UCLUSTfixed_0.90-Cluster_90244	-	-	-	-
pacid=32116708 transcript=Prupe.1G342000.1 locus=Prupe.1G342000 ID=Prupe.1G342000.1.v2.1 annot-version=v2.1	Prupe_Seq32685		-	Y (0.84 | 1-23)	C	1	V5_BLAST_0.9SELF0.4OUT-REDO4-Cluster_164824	V5_UCLUSTfixed_0.90-Cluster_98280	-	-	-	-
pacid=32119547 transcript=Prupe.1G342100.1 locus=Prupe.1G342100 ID=Prupe.1G342100.1.v2.1 annot-version=v2.1	Prupe_Seq33161		-	Y (0.934 | 1-59)	C	1	V5_BLAST_0.9SELF0.4OUT-REDO4-Cluster_162623	V5_UCLUSTfixed_0.90-Cluster_96042	-	-	-	-
pacid=32119637 transcript=Prupe.1G342400.1 locus=Prupe.1G342400 ID=Prupe.1G342400.1.v2.1 annot-version=v2.1	Prupe_Seq33168		-	Y (0.821 | 1-57)	C	1	V5_BLAST_0.9SELF0.4OUT-REDO4-Cluster_162448	V5_UCLUSTfixed_0.90-Cluster_73647	-	-	-	-
pacid=32116557 transcript=Prupe.1G343600.1 locus=Prupe.1G343600 ID=Prupe.1G343600.1.v2.1 annot-version=v2.1	Prupe_Seq32667	F:GO:0005515; P:GO:0006468; F:GO:0005524; F:GO:0004672	F:GO:0000166;F:GO:0005515;P:GO:0006464;F:GO:0016301	Y (0.967 | 1-34)	C	1	V5_BLAST_0.9SELF0.4OUT-REDO4-Cluster_167242	V5_UCLUSTfixed_0.90-Cluster_100426	-	-	UniqueCluster_1256	X
pacid=32114878 transcript=Prupe.1G344200.1 locus=Prupe.1G344200 ID=Prupe.1G344200.1.v2.1 annot-version=v2.1	Prupe_Seq32410	P:GO:0030163	P:GO:0019538;P:GO:0009056	Y (0.998 | 1-41)	C	1	V5_BLAST_0.9SELF0.4OUT-REDO4-Cluster_134458	V5_UCLUSTfixed_0.90-Cluster_76040	-	-	-	-
pacid=32119935 transcript=Prupe.1G344800.1 locus=Prupe.1G344800 ID=Prupe.1G344800.1.v2.1 annot-version=v2.1	Prupe_Seq33196		-	Y (0.995 | 1-28)	C	1	V5_BLAST_0.9SELF0.4OUT-REDO4-Cluster_129623	V5_UCLUSTfixed_0.90-Cluster_73650	-	-	UniqueCluster_2770	X
pacid=32112718 transcript=Prupe.1G345100.2 locus=Prupe.1G345100 ID=Prupe.1G345100.2.v2.1 annot-version=v2.1	Prupe_Seq32050	F:GO:0005515	F:GO:0005515	Y (0.922 | 1-74)	C	1	V5_BLAST_0.9SELF0.4OUT-REDO4-Cluster_163264	V5_UCLUSTfixed_0.90-Cluster_95857	-	-	-	-
pacid=32112719 transcript=Prupe.1G345100.4 locus=Prupe.1G345100 ID=Prupe.1G345100.4.v2.1 annot-version=v2.1	Prupe_Seq32051	F:GO:0005515	F:GO:0005515	Y (0.922 | 1-74)	C	1	V5_BLAST_0.9SELF0.4OUT-REDO4-Cluster_163264	V5_UCLUSTfixed_0.90-Cluster_95857	-	-	-	-
pacid=32110982 transcript=Prupe.1G345200.1 locus=Prupe.1G345200 ID=Prupe.1G345200.1.v2.1 annot-version=v2.1	Prupe_Seq31809	F:GO:0005515	F:GO:0005515	Y (1.0 | 1-51)	C	1	V5_BLAST_0.9SELF0.4OUT-REDO4-Cluster_162445	V5_UCLUSTfixed_0.90-Cluster_95856	-	-	-	-
pacid=32117877 transcript=Prupe.1G345500.1 locus=Prupe.1G345500 ID=Prupe.1G345500.1.v2.1 annot-version=v2.1	Prupe_Seq32845	C:GO:0016020	C:GO:0016020	Y (0.886 | 1-68)	C	1	V5_BLAST_0.9SELF0.4OUT-REDO4-Cluster_162440	V5_UCLUSTfixed_0.90-Cluster_95852	-	-	-	-
pacid=32116055 transcript=Prupe.1G346500.1 locus=Prupe.1G346500 ID=Prupe.1G346500.1.v2.1 annot-version=v2.1	Prupe_Seq32594	C:GO:0016021; F:GO:0004659	C:GO:0016020;F:GO:0016740	Y (0.999 | 1-71)	C	1	V5_BLAST_0.9SELF0.4OUT-REDO4-Cluster_170931	V5_UCLUSTfixed_0.90-Cluster_95775	-	UniqueCluster_185	-	X
pacid=32113481 transcript=Prupe.1G347100.1 locus=Prupe.1G347100 ID=Prupe.1G347100.1.v2.1 annot-version=v2.1	Prupe_Seq32165		-	Y (0.956 | 1-52)	C	1	V5_BLAST_0.9SELF0.4OUT-REDO4-Cluster_162365	V5_UCLUSTfixed_0.90-Cluster_95774	-	-	-	-
pacid=32117249 transcript=Prupe.1G347200.1 locus=Prupe.1G347200 ID=Prupe.1G347200.1.v2.1 annot-version=v2.1	Prupe_Seq32757	P:GO:0055114; F:GO:0046872; P:GO:0006801; F:GO:0004784	F:GO:0003824;P:GO:0008152;F:GO:0005488;P:GO:0044710;P:GO:0009987	Y (0.999 | 1-36)	C	1	V5_BLAST_0.9SELF0.4OUT-REDO4-Cluster_167722	V5_UCLUSTfixed_0.90-Cluster_100816	-	-	-	-
pacid=32117250 transcript=Prupe.1G347200.2 locus=Prupe.1G347200 ID=Prupe.1G347200.2.v2.1 annot-version=v2.1	Prupe_Seq32758	P:GO:0055114; F:GO:0046872; P:GO:0006801; F:GO:0004784	F:GO:0003824;P:GO:0008152;F:GO:0005488;P:GO:0044710;P:GO:0009987	Y (0.999 | 1-36)	C	1	V5_BLAST_0.9SELF0.4OUT-REDO4-Cluster_167722	V5_UCLUSTfixed_0.90-Cluster_100816	-	-	-	-
pacid=32120119 transcript=Prupe.1G347300.1 locus=Prupe.1G347300 ID=Prupe.1G347300.1.v2.1 annot-version=v2.1	Prupe_Seq33229		-	Y (0.801 | 1-53)	C	1	V5_BLAST_0.9SELF0.4OUT-REDO4-Cluster_157333	V5_UCLUSTfixed_0.90-Cluster_95773	-	-	-	-
pacid=32120120 transcript=Prupe.1G347300.2 locus=Prupe.1G347300 ID=Prupe.1G347300.2.v2.1 annot-version=v2.1	Prupe_Seq33230		-	Y (0.801 | 1-53)	C	1	V5_BLAST_0.9SELF0.4OUT-REDO4-Cluster_157333	V5_UCLUSTfixed_0.90-Cluster_95773	-	-	-	-
pacid=32116916 transcript=Prupe.1G347600.1 locus=Prupe.1G347600 ID=Prupe.1G347600.1.v2.1 annot-version=v2.1	Prupe_Seq32709		-	Y (0.931 | 1-52)	C	1	V5_BLAST_0.9SELF0.4OUT-REDO4-Cluster_129591	V5_UCLUSTfixed_0.90-Cluster_73613	-	-	-	-
pacid=32111787 transcript=Prupe.1G348400.1 locus=Prupe.1G348400 ID=Prupe.1G348400.1.v2.1 annot-version=v2.1	Prupe_Seq31934	P:GO:0033014; F:GO:0004418	P:GO:0009058;F:GO:0016740;P:GO:0009987	Y (0.967 | 1-52)	C	1	V5_BLAST_0.9SELF0.4OUT-REDO4-Cluster_164521	V5_UCLUSTfixed_0.90-Cluster_97999	-	-	-	-
pacid=32120212 transcript=Prupe.1G348700.1 locus=Prupe.1G348700 ID=Prupe.1G348700.1.v2.1 annot-version=v2.1	Prupe_Seq33246		-	Y (0.993 | 1-66)	C	1	V5_BLAST_0.9SELF0.4OUT-REDO4-Cluster_162535	V5_UCLUSTfixed_0.90-Cluster_95952	-	-	-	-
pacid=32112073 transcript=Prupe.1G349600.1 locus=Prupe.1G349600 ID=Prupe.1G349600.1.v2.1 annot-version=v2.1	Prupe_Seq31970	F:GO:0016874; P:GO:0009058; F:GO:0005524; P:GO:0051301; F:GO:0008766; P:GO:0008360; C:GO:0005737	F:GO:0000166;F:GO:0003824;C:GO:0005737;P:GO:0016043;P:GO:0009653;P:GO:0009058	Y (0.999 | 1-29)	C	1	V5_BLAST_0.9SELF0.4OUT-REDO4-Cluster_162543	V5_UCLUSTfixed_0.90-Cluster_95954	-	-	-	-
pacid=32115841 transcript=Prupe.1G351900.1 locus=Prupe.1G351900 ID=Prupe.1G351900.1.v2.1 annot-version=v2.1	Prupe_Seq32562		-	Y (1.0 | 1-71)	C	1	V5_BLAST_0.9SELF0.4OUT-REDO4-Cluster_162914	V5_UCLUSTfixed_0.90-Cluster_95959	-	-	-	-
pacid=32111697 transcript=Prupe.1G352000.1 locus=Prupe.1G352000 ID=Prupe.1G352000.1.v2.1 annot-version=v2.1	Prupe_Seq31922	F:GO:0051536; F:GO:0003824; F:GO:0051539; F:GO:0016992; P:GO:0009107	P:GO:0006629;P:GO:0009058;P:GO:0044763;F:GO:0005488;F:GO:0016740;P:GO:0044711;P:GO:0009987	Y (0.927 | 1-61)	C	1	V5_BLAST_0.9SELF0.4OUT-REDO4-Cluster_167418	V5_UCLUSTfixed_0.90-Cluster_100554	-	-	-	-
pacid=32111700 transcript=Prupe.1G352000.2 locus=Prupe.1G352000 ID=Prupe.1G352000.2.v2.1 annot-version=v2.1	Prupe_Seq31925	F:GO:0051536; F:GO:0003824; F:GO:0051539; F:GO:0016992; P:GO:0009107	P:GO:0006629;P:GO:0009058;P:GO:0044763;F:GO:0005488;F:GO:0016740;P:GO:0044711;P:GO:0009987	Y (0.927 | 1-61)	C	1	V5_BLAST_0.9SELF0.4OUT-REDO4-Cluster_167418	V5_UCLUSTfixed_0.90-Cluster_100554	-	-	-	-
pacid=32111698 transcript=Prupe.1G352000.3 locus=Prupe.1G352000 ID=Prupe.1G352000.3.v2.1 annot-version=v2.1	Prupe_Seq31923	F:GO:0051536; F:GO:0003824; F:GO:0051539; F:GO:0016992; P:GO:0009107	P:GO:0006629;P:GO:0009058;P:GO:0044763;F:GO:0005488;F:GO:0016740;P:GO:0044711;P:GO:0009987	Y (0.927 | 1-61)	C	1	V5_BLAST_0.9SELF0.4OUT-REDO4-Cluster_167418	V5_UCLUSTfixed_0.90-Cluster_100554	-	-	-	-
pacid=32111699 transcript=Prupe.1G352000.4 locus=Prupe.1G352000 ID=Prupe.1G352000.4.v2.1 annot-version=v2.1	Prupe_Seq31924	F:GO:0051536; F:GO:0003824; F:GO:0051539; F:GO:0016992; P:GO:0009107	P:GO:0006629;P:GO:0009058;P:GO:0044763;F:GO:0005488;F:GO:0016740;P:GO:0044711;P:GO:0009987	Y (0.927 | 1-61)	C	1	V5_BLAST_0.9SELF0.4OUT-REDO4-Cluster_167418	V5_UCLUSTfixed_0.90-Cluster_100554	-	-	-	-
pacid=32110520 transcript=Prupe.1G352600.1 locus=Prupe.1G352600 ID=Prupe.1G352600.1.v2.1 annot-version=v2.1	Prupe_Seq31737	P:GO:0015979	P:GO:0015979	Y (1.0 | 1-41)	C	1	V5_BLAST_0.9SELF0.4OUT-REDO4-Cluster_162548	V5_UCLUSTfixed_0.90-Cluster_95961	-	-	-	-
pacid=32113484 transcript=Prupe.1G352700.1 locus=Prupe.1G352700 ID=Prupe.1G352700.1.v2.1 annot-version=v2.1	Prupe_Seq32166	F:GO:0016787	F:GO:0016787	Y (0.998 | 1-51)	C	1	V5_BLAST_0.9SELF0.4OUT-REDO4-Cluster_162736	V5_UCLUSTfixed_0.90-Cluster_96160	-	-	-	-
pacid=32113485 transcript=Prupe.1G352700.3 locus=Prupe.1G352700 ID=Prupe.1G352700.3.v2.1 annot-version=v2.1	Prupe_Seq32167	F:GO:0016787	F:GO:0016787	Y (0.998 | 1-51)	C	1	V5_BLAST_0.9SELF0.4OUT-REDO4-Cluster_162736	V5_UCLUSTfixed_0.90-Cluster_96160	-	-	-	-
pacid=32113486 transcript=Prupe.1G352700.4 locus=Prupe.1G352700 ID=Prupe.1G352700.4.v2.1 annot-version=v2.1	Prupe_Seq32168	F:GO:0016787	F:GO:0016787	Y (0.998 | 1-51)	C	1	V5_BLAST_0.9SELF0.4OUT-REDO4-Cluster_162736	V5_UCLUSTfixed_0.90-Cluster_96160	-	-	-	-
pacid=32113153 transcript=Prupe.1G352800.1 locus=Prupe.1G352800 ID=Prupe.1G352800.1.v2.1 annot-version=v2.1	Prupe_Seq32121		-	Y (0.992 | 1-29)	C	1	V5_BLAST_0.9SELF0.4OUT-REDO4-Cluster_163452	V5_UCLUSTfixed_0.90-Cluster_96883	-	-	-	-
pacid=32111990 transcript=Prupe.1G354000.1 locus=Prupe.1G354000 ID=Prupe.1G354000.1.v2.1 annot-version=v2.1	Prupe_Seq31954	F:GO:0043169; P:GO:0005975; F:GO:0003824; F:GO:0004553	P:GO:0005975;F:GO:0005488;F:GO:0016787	Y (0.998 | 1-68)	C	1	V5_BLAST_0.9SELF0.4OUT-REDO4-Cluster_165778	V5_UCLUSTfixed_0.90-Cluster_96637	-	-	-	-
pacid=32111991 transcript=Prupe.1G354000.2 locus=Prupe.1G354000 ID=Prupe.1G354000.2.v2.1 annot-version=v2.1	Prupe_Seq31955	F:GO:0043169; P:GO:0005975; F:GO:0003824; F:GO:0004553	P:GO:0005975;F:GO:0005488;F:GO:0016787	Y (0.998 | 1-68)	C	1	V5_BLAST_0.9SELF0.4OUT-REDO4-Cluster_165778	V5_UCLUSTfixed_0.90-Cluster_96637	-	-	-	-
pacid=32111992 transcript=Prupe.1G354000.3 locus=Prupe.1G354000 ID=Prupe.1G354000.3.v2.1 annot-version=v2.1	Prupe_Seq31956	F:GO:0043169; P:GO:0005975; F:GO:0003824; F:GO:0004553	P:GO:0005975;F:GO:0005488;F:GO:0016787	Y (0.998 | 1-68)	C	1	V5_BLAST_0.9SELF0.4OUT-REDO4-Cluster_129528	V5_UCLUSTfixed_0.90-Cluster_96637	-	-	-	-
pacid=32115986 transcript=Prupe.1G354200.1 locus=Prupe.1G354200 ID=Prupe.1G354200.1.v2.1 annot-version=v2.1	Prupe_Seq32581		-	Y (0.993 | 1-41)	C	1	V5_BLAST_0.9SELF0.4OUT-REDO4-Cluster_166207	V5_UCLUSTfixed_0.90-Cluster_97169	-	-	-	-
pacid=32115989 transcript=Prupe.1G354200.2 locus=Prupe.1G354200 ID=Prupe.1G354200.2.v2.1 annot-version=v2.1	Prupe_Seq32584		-	Y (0.993 | 1-41)	C	1	V5_BLAST_0.9SELF0.4OUT-REDO4-Cluster_166207	V5_UCLUSTfixed_0.90-Cluster_97169	-	-	-	-
pacid=32115988 transcript=Prupe.1G354200.3 locus=Prupe.1G354200 ID=Prupe.1G354200.3.v2.1 annot-version=v2.1	Prupe_Seq32583		-	Y (0.993 | 1-41)	C	1	V5_BLAST_0.9SELF0.4OUT-REDO4-Cluster_166207	V5_UCLUSTfixed_0.90-Cluster_97169	-	-	-	-
pacid=32115987 transcript=Prupe.1G354200.4 locus=Prupe.1G354200 ID=Prupe.1G354200.4.v2.1 annot-version=v2.1	Prupe_Seq32582		-	Y (0.993 | 1-41)	C	1	V5_BLAST_0.9SELF0.4OUT-REDO4-Cluster_166207	V5_UCLUSTfixed_0.90-Cluster_97169	-	-	-	-
pacid=32112237 transcript=Prupe.1G354600.1 locus=Prupe.1G354600 ID=Prupe.1G354600.1.v2.1 annot-version=v2.1	Prupe_Seq31990		-	Y (0.968 | 1-28)	C	1	V5_BLAST_0.9SELF0.4OUT-REDO4-Cluster_165546	V5_UCLUSTfixed_0.90-Cluster_98921	-	-	-	-
pacid=32113929 transcript=Prupe.1G354700.1 locus=Prupe.1G354700 ID=Prupe.1G354700.1.v2.1 annot-version=v2.1	Prupe_Seq32271		-	Y (0.967 | 1-52)	C	1	V5_BLAST_0.9SELF0.4OUT-REDO4-Cluster_163211	V5_UCLUSTfixed_0.90-Cluster_98924	-	-	-	-
pacid=32113930 transcript=Prupe.1G354700.2 locus=Prupe.1G354700 ID=Prupe.1G354700.2.v2.1 annot-version=v2.1	Prupe_Seq32272		-	Y (0.967 | 1-52)	C	1	V5_BLAST_0.9SELF0.4OUT-REDO4-Cluster_163211	V5_UCLUSTfixed_0.90-Cluster_98924	-	-	-	-
pacid=32113866 transcript=Prupe.1G354900.1 locus=Prupe.1G354900 ID=Prupe.1G354900.1.v2.1 annot-version=v2.1	Prupe_Seq32249		-	Y (0.99 | 1-32)	C	1	V5_BLAST_0.9SELF0.4OUT-REDO4-Cluster_165550	V5_UCLUSTfixed_0.90-Cluster_98925	-	-	-	-
pacid=32118046 transcript=Prupe.1G355300.1 locus=Prupe.1G355300 ID=Prupe.1G355300.1.v2.1 annot-version=v2.1	Prupe_Seq32876		-	Y (0.984 | 1-21)	C	1	V5_BLAST_0.9SELF0.4OUT-REDO4-Cluster_163212	V5_UCLUSTfixed_0.90-Cluster_73630	-	-	-	-
pacid=32110947 transcript=Prupe.1G355600.1 locus=Prupe.1G355600 ID=Prupe.1G355600.1.v2.1 annot-version=v2.1	Prupe_Seq31801	F:GO:0005524; P:GO:0006508; F:GO:0004222	F:GO:0000166;P:GO:0019538;F:GO:0016787	Y (0.999 | 1-45)	C	1	V5_BLAST_0.9SELF0.4OUT-REDO4-Cluster_163213	V5_UCLUSTfixed_0.90-Cluster_96639	-	-	-	-
pacid=32110948 transcript=Prupe.1G355600.2 locus=Prupe.1G355600 ID=Prupe.1G355600.2.v2.1 annot-version=v2.1	Prupe_Seq31802	F:GO:0005524; P:GO:0006508; F:GO:0004222	F:GO:0000166;P:GO:0019538;F:GO:0016787	Y (0.999 | 1-45)	C	1	V5_BLAST_0.9SELF0.4OUT-REDO4-Cluster_163213	V5_UCLUSTfixed_0.90-Cluster_96639	-	-	-	-
pacid=32115473 transcript=Prupe.1G357500.1 locus=Prupe.1G357500 ID=Prupe.1G357500.1.v2.1 annot-version=v2.1	Prupe_Seq32519	F:GO:0008236; P:GO:0006508; F:GO:0070008; F:GO:0004252	P:GO:0019538;F:GO:0016787	Y (0.946 | 1-82)	C	1	V5_BLAST_0.9SELF0.4OUT-REDO4-Cluster_163216	V5_UCLUSTfixed_0.90-Cluster_96642	-	-	-	-
pacid=32117833 transcript=Prupe.1G358900.1 locus=Prupe.1G358900 ID=Prupe.1G358900.1.v2.1 annot-version=v2.1	Prupe_Seq32843	F:GO:0009055; F:GO:0005507	F:GO:0005488	Y (0.991 | 1-39)	C	1	V5_BLAST_0.9SELF0.4OUT-REDO4-Cluster_163218	V5_UCLUSTfixed_0.90-Cluster_96644	-	-	-	-
pacid=32120669 transcript=Prupe.1G359300.1 locus=Prupe.1G359300 ID=Prupe.1G359300.1.v2.1 annot-version=v2.1	Prupe_Seq33324	P:GO:0045454; F:GO:0015035; P:GO:0006662	P:GO:0019725;F:GO:0003824;P:GO:0008152;P:GO:0044710	Y (1.0 | 1-21)	C	1	V5_BLAST_0.9SELF0.4OUT-REDO4-Cluster_163219	V5_UCLUSTfixed_0.90-Cluster_96645	-	-	-	-
pacid=32112765 transcript=Prupe.1G364400.1 locus=Prupe.1G364400 ID=Prupe.1G364400.1.v2.1 annot-version=v2.1	Prupe_Seq32056		-	Y (0.997 | 1-40)	C	1	V5_BLAST_0.9SELF0.4OUT-REDO4-Cluster_163936	V5_UCLUSTfixed_0.90-Cluster_97203	-	-	-	-
pacid=32113042 transcript=Prupe.1G366000.1 locus=Prupe.1G366000 ID=Prupe.1G366000.1.v2.1 annot-version=v2.1	Prupe_Seq32103	F:GO:0016773; P:GO:0005975; F:GO:0005524; P:GO:0046835; F:GO:0005536; F:GO:0004396; P:GO:0001678	F:GO:0000166;P:GO:0005975;P:GO:0019725;F:GO:0030246;F:GO:0016301	Y (0.999 | 1-51)	C	1	V5_BLAST_0.9SELF0.4OUT-REDO4-Cluster_170500	V5_UCLUSTfixed_0.90-Cluster_103106	-	-	-	-
pacid=32113043 transcript=Prupe.1G366000.2 locus=Prupe.1G366000 ID=Prupe.1G366000.2.v2.1 annot-version=v2.1	Prupe_Seq32104	F:GO:0016773; P:GO:0005975; F:GO:0005524; P:GO:0046835; F:GO:0005536; F:GO:0004396; P:GO:0001678	F:GO:0000166;P:GO:0005975;P:GO:0019725;F:GO:0030246;F:GO:0016301	Y (0.999 | 1-51)	C	1	V5_BLAST_0.9SELF0.4OUT-REDO4-Cluster_170500	V5_UCLUSTfixed_0.90-Cluster_103106	-	-	-	-
pacid=32114877 transcript=Prupe.1G367000.1 locus=Prupe.1G367000 ID=Prupe.1G367000.1.v2.1 annot-version=v2.1	Prupe_Seq32409		-	Y (1.0 | 1-41)	C	1	V5_BLAST_0.9SELF0.4OUT-REDO4-Cluster_163305	V5_UCLUSTfixed_0.90-Cluster_96739	-	-	-	-
pacid=32118651 transcript=Prupe.1G370400.1 locus=Prupe.1G370400 ID=Prupe.1G370400.1.v2.1 annot-version=v2.1	Prupe_Seq32989		-	Y (0.999 | 1-35)	C	1	V5_BLAST_0.9SELF0.4OUT-REDO4-Cluster_165915	V5_UCLUSTfixed_0.90-Cluster_99242	-	-	-	-
pacid=32118723 transcript=Prupe.1G372200.1 locus=Prupe.1G372200 ID=Prupe.1G372200.1.v2.1 annot-version=v2.1	Prupe_Seq33001	F:GO:0005525; F:GO:0003924; F:GO:0000287	F:GO:0000166;F:GO:0016787	Y (0.999 | 1-21)	C	1	V5_BLAST_0.9SELF0.4OUT-REDO4-Cluster_163299	V5_UCLUSTfixed_0.90-Cluster_96735	-	-	-	-
pacid=32111953 transcript=Prupe.1G372600.1 locus=Prupe.1G372600 ID=Prupe.1G372600.1.v2.1 annot-version=v2.1	Prupe_Seq31947	P:GO:0006508; F:GO:0004176	P:GO:0019538;F:GO:0016787	Y (1.0 | 1-61)	C	1	V5_BLAST_0.9SELF0.4OUT-REDO4-Cluster_163298	V5_UCLUSTfixed_0.90-Cluster_96734	-	-	-	-
pacid=32111679 transcript=Prupe.1G373200.1 locus=Prupe.1G373200 ID=Prupe.1G373200.1.v2.1 annot-version=v2.1	Prupe_Seq31917		-	Y (0.983 | 1-42)	C	1	V5_BLAST_0.9SELF0.4OUT-REDO4-Cluster_163297	V5_UCLUSTfixed_0.90-Cluster_96733	-	-	-	-
pacid=32111680 transcript=Prupe.1G373200.2 locus=Prupe.1G373200 ID=Prupe.1G373200.2.v2.1 annot-version=v2.1	Prupe_Seq31918		-	Y (0.983 | 1-42)	C	1	V5_BLAST_0.9SELF0.4OUT-REDO4-Cluster_163297	V5_UCLUSTfixed_0.90-Cluster_96733	-	-	-	-
pacid=32112105 transcript=Prupe.1G373800.1 locus=Prupe.1G373800 ID=Prupe.1G373800.1.v2.1 annot-version=v2.1	Prupe_Seq31972		-	Y (0.999 | 1-71)	C	1	V5_BLAST_0.9SELF0.4OUT-REDO4-Cluster_162412	V5_UCLUSTfixed_0.90-Cluster_95822	-	-	-	-
pacid=32112108 transcript=Prupe.1G373800.2 locus=Prupe.1G373800 ID=Prupe.1G373800.2.v2.1 annot-version=v2.1	Prupe_Seq31975		-	Y (0.999 | 1-71)	C	1	V5_BLAST_0.9SELF0.4OUT-REDO4-Cluster_162412	V5_UCLUSTfixed_0.90-Cluster_95822	-	-	-	-
pacid=32112109 transcript=Prupe.1G373800.3 locus=Prupe.1G373800 ID=Prupe.1G373800.3.v2.1 annot-version=v2.1	Prupe_Seq31976		-	Y (0.999 | 1-71)	C	1	V5_BLAST_0.9SELF0.4OUT-REDO4-Cluster_129529	V5_UCLUSTfixed_0.90-Cluster_95822	-	-	-	-
pacid=32112107 transcript=Prupe.1G373800.4 locus=Prupe.1G373800 ID=Prupe.1G373800.4.v2.1 annot-version=v2.1	Prupe_Seq31974		-	Y (0.999 | 1-71)	C	1	V5_BLAST_0.9SELF0.4OUT-REDO4-Cluster_162412	V5_UCLUSTfixed_0.90-Cluster_95822	-	-	-	-
pacid=32112106 transcript=Prupe.1G373800.5 locus=Prupe.1G373800 ID=Prupe.1G373800.5.v2.1 annot-version=v2.1	Prupe_Seq31973		-	Y (0.999 | 1-71)	C	1	V5_BLAST_0.9SELF0.4OUT-REDO4-Cluster_162412	V5_UCLUSTfixed_0.90-Cluster_95822	-	-	-	-
pacid=32116237 transcript=Prupe.1G373900.1 locus=Prupe.1G373900 ID=Prupe.1G373900.1.v2.1 annot-version=v2.1	Prupe_Seq32617	F:GO:0005525	F:GO:0000166	Y (0.991 | 1-47)	C	1	V5_BLAST_0.9SELF0.4OUT-REDO4-Cluster_168691	V5_UCLUSTfixed_0.90-Cluster_96731	-	-	-	-
pacid=32113816 transcript=Prupe.1G375100.1 locus=Prupe.1G375100 ID=Prupe.1G375100.1.v2.1 annot-version=v2.1	Prupe_Seq32239	F:GO:0004518	F:GO:0004518	Y (0.999 | 1-71)	C	1	V5_BLAST_0.9SELF0.4OUT-REDO4-Cluster_167086	V5_UCLUSTfixed_0.90-Cluster_102732	-	-	-	-
pacid=32113818 transcript=Prupe.1G375100.3 locus=Prupe.1G375100 ID=Prupe.1G375100.3.v2.1 annot-version=v2.1	Prupe_Seq32241	F:GO:0004518	F:GO:0004518	Y (0.999 | 1-71)	C	1	V5_BLAST_0.9SELF0.4OUT-REDO4-Cluster_167086	V5_UCLUSTfixed_0.90-Cluster_102732	-	-	-	-
pacid=32113819 transcript=Prupe.1G375100.5 locus=Prupe.1G375100 ID=Prupe.1G375100.5.v2.1 annot-version=v2.1	Prupe_Seq32242	F:GO:0004518	F:GO:0004518	Y (0.999 | 1-71)	C	1	V5_BLAST_0.9SELF0.4OUT-REDO4-Cluster_167086	V5_UCLUSTfixed_0.90-Cluster_102732	-	-	-	-
pacid=32113817 transcript=Prupe.1G375100.6 locus=Prupe.1G375100 ID=Prupe.1G375100.6.v2.1 annot-version=v2.1	Prupe_Seq32240	F:GO:0004518	F:GO:0004518	Y (0.999 | 1-71)	C	1	V5_BLAST_0.9SELF0.4OUT-REDO4-Cluster_167086	V5_UCLUSTfixed_0.90-Cluster_102732	-	-	-	-
pacid=32119298 transcript=Prupe.1G376500.1 locus=Prupe.1G376500 ID=Prupe.1G376500.1.v2.1 annot-version=v2.1	Prupe_Seq33119	F:GO:0016743; P:GO:0006520; F:GO:0016597	P:GO:0008152;P:GO:0044763;F:GO:0016740;F:GO:0005488;P:GO:0044710;P:GO:0009987	Y (0.984 | 1-34)	C	1	V5_BLAST_0.9SELF0.4OUT-REDO4-Cluster_163294	V5_UCLUSTfixed_0.90-Cluster_96729	-	-	-	-
pacid=32113681 transcript=Prupe.1G378100.1 locus=Prupe.1G378100 ID=Prupe.1G378100.1.v2.1 annot-version=v2.1	Prupe_Seq32199	F:GO:0016491	F:GO:0003824	Y (0.999 | 1-64)	C	1	V5_BLAST_0.9SELF0.4OUT-REDO4-Cluster_129547	V5_UCLUSTfixed_0.90-Cluster_73584	-	-	-	-
pacid=32112867 transcript=Prupe.1G379000.1 locus=Prupe.1G379000 ID=Prupe.1G379000.1.v2.1 annot-version=v2.1	Prupe_Seq32075		-	Y (0.997 | 1-91)	C	1	V5_BLAST_0.9SELF0.4OUT-REDO4-Cluster_163292	V5_UCLUSTfixed_0.90-Cluster_96727	-	-	-	-
pacid=32112869 transcript=Prupe.1G379000.3 locus=Prupe.1G379000 ID=Prupe.1G379000.3.v2.1 annot-version=v2.1	Prupe_Seq32077		-	Y (0.997 | 1-91)	C	1	V5_BLAST_0.9SELF0.4OUT-REDO4-Cluster_163292	V5_UCLUSTfixed_0.90-Cluster_96727	-	-	-	-
pacid=32112870 transcript=Prupe.1G379000.7 locus=Prupe.1G379000 ID=Prupe.1G379000.7.v2.1 annot-version=v2.1	Prupe_Seq32078		-	Y (0.997 | 1-91)	C	1	V5_BLAST_0.9SELF0.4OUT-REDO4-Cluster_163292	V5_UCLUSTfixed_0.90-Cluster_96727	-	-	-	-
pacid=32112868 transcript=Prupe.1G379000.8 locus=Prupe.1G379000 ID=Prupe.1G379000.8.v2.1 annot-version=v2.1	Prupe_Seq32076		-	Y (0.997 | 1-91)	C	1	V5_BLAST_0.9SELF0.4OUT-REDO4-Cluster_163292	V5_UCLUSTfixed_0.90-Cluster_96727	-	-	-	-
pacid=32111632 transcript=Prupe.1G379100.1 locus=Prupe.1G379100 ID=Prupe.1G379100.1.v2.1 annot-version=v2.1	Prupe_Seq31911		-	Y (0.998 | 1-51)	C	1	V5_BLAST_0.9SELF0.4OUT-REDO4-Cluster_163291	V5_UCLUSTfixed_0.90-Cluster_96726	-	-	-	-
pacid=32111633 transcript=Prupe.1G379100.2 locus=Prupe.1G379100 ID=Prupe.1G379100.2.v2.1 annot-version=v2.1	Prupe_Seq31912		-	Y (0.998 | 1-51)	C	1	V5_BLAST_0.9SELF0.4OUT-REDO4-Cluster_163291	V5_UCLUSTfixed_0.90-Cluster_96726	-	-	-	-
pacid=32113689 transcript=Prupe.1G382800.1 locus=Prupe.1G382800 ID=Prupe.1G382800.1.v2.1 annot-version=v2.1	Prupe_Seq32200	F:GO:0008725; P:GO:0006284	P:GO:0006259;P:GO:0006950;F:GO:0016787	Y (0.988 | 1-29)	C	1	V5_BLAST_0.9SELF0.4OUT-REDO4-Cluster_170155	V5_UCLUSTfixed_0.90-Cluster_95847	-	-	-	-
pacid=32115083 transcript=Prupe.1G384800.2 locus=Prupe.1G384800 ID=Prupe.1G384800.2.v2.1 annot-version=v2.1	Prupe_Seq32458	P:GO:0055085; C:GO:0016020; F:GO:0015297; F:GO:0015238; P:GO:0006855	C:GO:0016020;P:GO:0006810;P:GO:0044765;F:GO:0005215	Y (0.95 | 1-39)	C	1	V5_BLAST_0.9SELF0.4OUT-REDO4-Cluster_129571	V5_UCLUSTfixed_0.90-Cluster_95574	-	-	-	-
pacid=32119279 transcript=Prupe.1G385800.1 locus=Prupe.1G385800 ID=Prupe.1G385800.1.v2.1 annot-version=v2.1	Prupe_Seq33117	P:GO:0016567; F:GO:0004842	P:GO:0006464;F:GO:0016740	Y (0.979 | 1-32)	C	1	V5_BLAST_0.9SELF0.4OUT-REDO4-Cluster_161707	V5_UCLUSTfixed_0.90-Cluster_73642	UniqueCluster_2724	-	-	X
pacid=32115046 transcript=Prupe.1G386100.1 locus=Prupe.1G386100 ID=Prupe.1G386100.1.v2.1 annot-version=v2.1	Prupe_Seq32451		-	Y (0.993 | 1-22)	C	1	V5_BLAST_0.9SELF0.4OUT-REDO4-Cluster_163283	V5_UCLUSTfixed_0.90-Cluster_96716	-	-	-	-
pacid=32116273 transcript=Prupe.1G386300.1 locus=Prupe.1G386300 ID=Prupe.1G386300.1.v2.1 annot-version=v2.1	Prupe_Seq32621	P:GO:0055114; F:GO:0020037; F:GO:0016705; F:GO:0005506	F:GO:0003824;P:GO:0008152;F:GO:0005488;P:GO:0044710	Y (0.998 | 1-41)	C	1	V5_BLAST_0.9SELF0.4OUT-REDO4-Cluster_163589	V5_UCLUSTfixed_0.90-Cluster_97035	-	-	-	-
pacid=32115866 transcript=Prupe.1G388400.1 locus=Prupe.1G388400 ID=Prupe.1G388400.1.v2.1 annot-version=v2.1	Prupe_Seq32567		-	Y (0.937 | 1-42)	C	1	V5_BLAST_0.9SELF0.4OUT-REDO4-Cluster_165607	V5_UCLUSTfixed_0.90-Cluster_98994	-	-	-	-
pacid=32113716 transcript=Prupe.1G388900.1 locus=Prupe.1G388900 ID=Prupe.1G388900.1.v2.1 annot-version=v2.1	Prupe_Seq32203	C:GO:0016020; F:GO:0008236; P:GO:0006508	P:GO:0019538;C:GO:0016020;F:GO:0016787	Y (0.923 | 1-71)	C	1	V5_BLAST_0.9SELF0.4OUT-REDO4-Cluster_168601	V5_UCLUSTfixed_0.90-Cluster_96714	-	-	-	-
pacid=32113717 transcript=Prupe.1G388900.2 locus=Prupe.1G388900 ID=Prupe.1G388900.2.v2.1 annot-version=v2.1	Prupe_Seq32204	C:GO:0016020; F:GO:0008236; P:GO:0006508	P:GO:0019538;C:GO:0016020;F:GO:0016787	Y (0.923 | 1-71)	C	1	V5_BLAST_0.9SELF0.4OUT-REDO4-Cluster_168601	V5_UCLUSTfixed_0.90-Cluster_96714	-	-	-	-
pacid=32111537 transcript=Prupe.1G389800.1 locus=Prupe.1G389800 ID=Prupe.1G389800.1.v2.1 annot-version=v2.1	Prupe_Seq31896	P:GO:0006468; F:GO:0005524; F:GO:0004672	F:GO:0000166;P:GO:0006464;F:GO:0016301	Y (0.691 | 1-61)	C	1	V5_BLAST_0.9SELF0.4OUT-REDO4-Cluster_168670	V5_UCLUSTfixed_0.90-Cluster_98993	-	-	-	-
pacid=32114399 transcript=Prupe.1G390200.1 locus=Prupe.1G390200 ID=Prupe.1G390200.1.v2.1 annot-version=v2.1	Prupe_Seq32327	P:GO:0000723	P:GO:0016043;P:GO:0006259	Y (0.647 | 1-41)	C	1	V5_BLAST_0.9SELF0.4OUT-REDO4-Cluster_129556	V5_UCLUSTfixed_0.90-Cluster_73589	-	-	-	-
pacid=32114400 transcript=Prupe.1G390200.2 locus=Prupe.1G390200 ID=Prupe.1G390200.2.v2.1 annot-version=v2.1	Prupe_Seq32328	P:GO:0000723	P:GO:0016043;P:GO:0006259	Y (0.647 | 1-41)	C	1	V5_BLAST_0.9SELF0.4OUT-REDO4-Cluster_129556	V5_UCLUSTfixed_0.90-Cluster_73589	-	-	-	-
pacid=32113505 transcript=Prupe.1G390500.1 locus=Prupe.1G390500 ID=Prupe.1G390500.1.v2.1 annot-version=v2.1	Prupe_Seq32173	F:GO:0030170; P:GO:0009058; F:GO:0008483; P:GO:0006520	P:GO:0009058;P:GO:0044763;F:GO:0005488;F:GO:0016740;P:GO:0009987	Y (1.0 | 1-34)	C	1	V5_BLAST_0.9SELF0.4OUT-REDO4-Cluster_159058	V5_UCLUSTfixed_0.90-Cluster_99911	-	-	-	-
pacid=32113509 transcript=Prupe.1G390500.2 locus=Prupe.1G390500 ID=Prupe.1G390500.2.v2.1 annot-version=v2.1	Prupe_Seq32177	F:GO:0030170; P:GO:0009058; F:GO:0008483; P:GO:0006520	P:GO:0009058;P:GO:0044763;F:GO:0005488;F:GO:0016740;P:GO:0009987	Y (1.0 | 1-34)	C	1	V5_BLAST_0.9SELF0.4OUT-REDO4-Cluster_159058	V5_UCLUSTfixed_0.90-Cluster_99911	-	-	-	-
pacid=32113506 transcript=Prupe.1G390500.3 locus=Prupe.1G390500 ID=Prupe.1G390500.3.v2.1 annot-version=v2.1	Prupe_Seq32174	F:GO:0030170; P:GO:0009058; F:GO:0008483; P:GO:0006520	P:GO:0009058;P:GO:0044763;F:GO:0005488;F:GO:0016740;P:GO:0009987	Y (1.0 | 1-34)	C	1	V5_BLAST_0.9SELF0.4OUT-REDO4-Cluster_159058	V5_UCLUSTfixed_0.90-Cluster_99911	-	-	-	-
pacid=32113507 transcript=Prupe.1G390500.4 locus=Prupe.1G390500 ID=Prupe.1G390500.4.v2.1 annot-version=v2.1	Prupe_Seq32175	F:GO:0030170; P:GO:0009058; F:GO:0008483; P:GO:0006520	P:GO:0009058;P:GO:0044763;F:GO:0005488;F:GO:0016740;P:GO:0009987	Y (1.0 | 1-34)	C	1	V5_BLAST_0.9SELF0.4OUT-REDO4-Cluster_159058	V5_UCLUSTfixed_0.90-Cluster_99911	-	-	-	-
pacid=32113508 transcript=Prupe.1G390500.5 locus=Prupe.1G390500 ID=Prupe.1G390500.5.v2.1 annot-version=v2.1	Prupe_Seq32176	F:GO:0030170; P:GO:0009058; F:GO:0008483; P:GO:0006520	P:GO:0009058;P:GO:0044763;F:GO:0005488;F:GO:0016740;P:GO:0009987	Y (1.0 | 1-34)	C	1	V5_BLAST_0.9SELF0.4OUT-REDO4-Cluster_159058	V5_UCLUSTfixed_0.90-Cluster_99911	-	-	-	-
pacid=32113510 transcript=Prupe.1G390500.6 locus=Prupe.1G390500 ID=Prupe.1G390500.6.v2.1 annot-version=v2.1	Prupe_Seq32178	F:GO:0030170; P:GO:0009058; F:GO:0008483; P:GO:0006520	P:GO:0009058;P:GO:0044763;F:GO:0005488;F:GO:0016740;P:GO:0009987	Y (1.0 | 1-34)	C	1	V5_BLAST_0.9SELF0.4OUT-REDO4-Cluster_159058	V5_UCLUSTfixed_0.90-Cluster_99911	-	-	-	-
pacid=32114623 transcript=Prupe.1G390900.1 locus=Prupe.1G390900 ID=Prupe.1G390900.1.v2.1 annot-version=v2.1	Prupe_Seq32367		-	Y (0.901 | 1-25)	C	1	V5_BLAST_0.9SELF0.4OUT-REDO4-Cluster_163686	V5_UCLUSTfixed_0.90-Cluster_97142	-	-	-	-
pacid=32112892 transcript=Prupe.1G395100.1 locus=Prupe.1G395100 ID=Prupe.1G395100.1.v2.1 annot-version=v2.1	Prupe_Seq32080	F:GO:0005515; F:GO:0003723	F:GO:0005515;F:GO:0003723	Y (0.97 | 1-28)	C	1	V5_BLAST_0.9SELF0.4OUT-REDO4-Cluster_169436	V5_UCLUSTfixed_0.90-Cluster_99407	-	UniqueCluster_3315	-	X
pacid=32118981 transcript=Prupe.1G395200.1 locus=Prupe.1G395200 ID=Prupe.1G395200.1.v2.1 annot-version=v2.1	Prupe_Seq33066	P:GO:0055114; F:GO:0016491; F:GO:0016209; P:GO:0006979; F:GO:0004602	F:GO:0003824;P:GO:0008152;P:GO:0044710;P:GO:0006950	Y (1.0 | 1-81)	C	1	V5_BLAST_0.9SELF0.4OUT-REDO4-Cluster_163692	V5_UCLUSTfixed_0.90-Cluster_97149	-	-	-	-
pacid=32115078 transcript=Prupe.1G396700.1 locus=Prupe.1G396700 ID=Prupe.1G396700.1.v2.1 annot-version=v2.1	Prupe_Seq32457		-	Y (0.994 | 1-50)	C	1	V5_BLAST_0.9SELF0.4OUT-REDO4-Cluster_163695	V5_UCLUSTfixed_0.90-Cluster_97152	-	-	-	-
pacid=32111912 transcript=Prupe.1G397100.1 locus=Prupe.1G397100 ID=Prupe.1G397100.1.v2.1 annot-version=v2.1	Prupe_Seq31945	P:GO:0055114; F:GO:0010277; F:GO:0051537; F:GO:0016491	F:GO:0003824;P:GO:0008152;F:GO:0005488;P:GO:0044710	Y (0.989 | 1-52)	C	1	V5_BLAST_0.9SELF0.4OUT-REDO4-Cluster_163697	V5_UCLUSTfixed_0.90-Cluster_97153	-	-	-	-
pacid=32118911 transcript=Prupe.1G397200.1 locus=Prupe.1G397200 ID=Prupe.1G397200.1.v2.1 annot-version=v2.1	Prupe_Seq33034	P:GO:0055114; F:GO:0010277; F:GO:0051537; F:GO:0016491	F:GO:0003824;P:GO:0008152;F:GO:0005488;P:GO:0044710	Y (1.0 | 1-51)	C	1	V5_BLAST_0.9SELF0.4OUT-REDO4-Cluster_163697	V5_UCLUSTfixed_0.90-Cluster_97153	-	-	-	-
pacid=32118249 transcript=Prupe.1G403700.1 locus=Prupe.1G403700 ID=Prupe.1G403700.1.v2.1 annot-version=v2.1	Prupe_Seq32914	F:GO:0046872; P:GO:0030001; F:GO:0000166	F:GO:0000166;P:GO:0006810	Y (0.987 | 1-55)	C	1	V5_BLAST_0.9SELF0.4OUT-REDO4-Cluster_163647	V5_UCLUSTfixed_0.90-Cluster_97097	-	-	-	-
pacid=32118250 transcript=Prupe.1G403700.2 locus=Prupe.1G403700 ID=Prupe.1G403700.2.v2.1 annot-version=v2.1	Prupe_Seq32915	F:GO:0046872; P:GO:0030001; F:GO:0000166	F:GO:0000166;P:GO:0006810	Y (0.987 | 1-55)	C	1	V5_BLAST_0.9SELF0.4OUT-REDO4-Cluster_163647	V5_UCLUSTfixed_0.90-Cluster_97097	-	-	-	-
pacid=32110401 transcript=Prupe.1G403800.1 locus=Prupe.1G403800 ID=Prupe.1G403800.1.v2.1 annot-version=v2.1	Prupe_Seq31712	C:GO:0016020	C:GO:0016020	Y (0.924 | 1-45)	C	1	V5_BLAST_0.9SELF0.4OUT-REDO4-Cluster_163858	V5_UCLUSTfixed_0.90-Cluster_97096	-	-	-	-
pacid=32110962 transcript=Prupe.1G404100.1 locus=Prupe.1G404100 ID=Prupe.1G404100.1.v2.1 annot-version=v2.1	Prupe_Seq31804		-	Y (0.997 | 1-69)	C	1	V5_BLAST_0.9SELF0.4OUT-REDO4-Cluster_163646	V5_UCLUSTfixed_0.90-Cluster_97095	-	-	-	-
pacid=32119519 transcript=Prupe.1G405600.1 locus=Prupe.1G405600 ID=Prupe.1G405600.1.v2.1 annot-version=v2.1	Prupe_Seq33156		-	Y (1.0 | 1-51)	C	1	V5_BLAST_0.9SELF0.4OUT-REDO4-Cluster_163645	V5_UCLUSTfixed_0.90-Cluster_97094	-	-	-	-
pacid=32119520 transcript=Prupe.1G405600.2 locus=Prupe.1G405600 ID=Prupe.1G405600.2.v2.1 annot-version=v2.1	Prupe_Seq33157		-	Y (1.0 | 1-51)	C	1	V5_BLAST_0.9SELF0.4OUT-REDO4-Cluster_163645	V5_UCLUSTfixed_0.90-Cluster_97094	-	-	-	-
pacid=32120397 transcript=Prupe.1G406000.1 locus=Prupe.1G406000 ID=Prupe.1G406000.1.v2.1 annot-version=v2.1	Prupe_Seq33283	C:GO:0016020; P:GO:0015979; C:GO:0009523	C:GO:0016020;P:GO:0015979;C:GO:0009579	Y (1.0 | 1-51)	C	1	V5_BLAST_0.9SELF0.4OUT-REDO4-Cluster_163644	V5_UCLUSTfixed_0.90-Cluster_73656	-	-	-	-
pacid=32111518 transcript=Prupe.1G406400.1 locus=Prupe.1G406400 ID=Prupe.1G406400.1.v2.1 annot-version=v2.1	Prupe_Seq31886	F:GO:0016810; P:GO:0006807	P:GO:0008152;F:GO:0016787	Y (0.969 | 1-32)	C	1	V5_BLAST_0.9SELF0.4OUT-REDO4-Cluster_163642	V5_UCLUSTfixed_0.90-Cluster_97091	-	-	-	-
pacid=32117580 transcript=Prupe.1G406700.1 locus=Prupe.1G406700 ID=Prupe.1G406700.1.v2.1 annot-version=v2.1	Prupe_Seq32797		-	Y (0.946 | 1-22)	C	1	V5_BLAST_0.9SELF0.4OUT-REDO4-Cluster_158965	V5_UCLUSTfixed_0.90-Cluster_93258	-	-	-	-
pacid=32113868 transcript=Prupe.1G411000.1 locus=Prupe.1G411000 ID=Prupe.1G411000.1.v2.1 annot-version=v2.1	Prupe_Seq32250	F:GO:0050662; F:GO:0003824	F:GO:0003824;F:GO:0005488	Y (0.993 | 1-24)	C	1	V5_BLAST_0.9SELF0.4OUT-REDO4-Cluster_129551	V5_UCLUSTfixed_0.90-Cluster_97087	-	-	-	-
pacid=32113869 transcript=Prupe.1G411000.2 locus=Prupe.1G411000 ID=Prupe.1G411000.2.v2.1 annot-version=v2.1	Prupe_Seq32251	F:GO:0050662; F:GO:0003824	F:GO:0003824;F:GO:0005488	Y (0.993 | 1-24)	C	1	V5_BLAST_0.9SELF0.4OUT-REDO4-Cluster_163640	V5_UCLUSTfixed_0.90-Cluster_97087	-	-	-	-
pacid=32113870 transcript=Prupe.1G411000.3 locus=Prupe.1G411000 ID=Prupe.1G411000.3.v2.1 annot-version=v2.1	Prupe_Seq32252	F:GO:0050662; F:GO:0003824	F:GO:0003824;F:GO:0005488	Y (0.993 | 1-24)	C	1	V5_BLAST_0.9SELF0.4OUT-REDO4-Cluster_163640	V5_UCLUSTfixed_0.90-Cluster_97087	-	-	-	-
pacid=32115068 transcript=Prupe.1G411800.1 locus=Prupe.1G411800 ID=Prupe.1G411800.1.v2.1 annot-version=v2.1	Prupe_Seq32454	C:GO:0016020; F:GO:0008378; P:GO:0006486	C:GO:0016020;P:GO:0006464;P:GO:0009058;F:GO:0016740	Y (0.998 | 1-41)	C	1	V5_BLAST_0.9SELF0.4OUT-REDO4-Cluster_165731	V5_UCLUSTfixed_0.90-Cluster_99095	-	-	-	-
pacid=32120726 transcript=Prupe.1G412300.1 locus=Prupe.1G412300 ID=Prupe.1G412300.1.v2.1 annot-version=v2.1	Prupe_Seq33333		-	Y (0.997 | 1-52)	C	1	V5_BLAST_0.9SELF0.4OUT-REDO4-Cluster_166540	V5_UCLUSTfixed_0.90-Cluster_97088	-	-	-	-
pacid=32115383 transcript=Prupe.1G414400.1 locus=Prupe.1G414400 ID=Prupe.1G414400.1.v2.1 annot-version=v2.1	Prupe_Seq32497	P:GO:0006783; F:GO:0004325	F:GO:0003824;P:GO:0009058;P:GO:0044763;P:GO:0044711;P:GO:0009987	Y (0.985 | 1-52)	C	1	V5_BLAST_0.9SELF0.4OUT-REDO4-Cluster_164147	V5_UCLUSTfixed_0.90-Cluster_97634	-	-	-	-
pacid=32119900 transcript=Prupe.1G417600.1 locus=Prupe.1G417600 ID=Prupe.1G417600.1.v2.1 annot-version=v2.1	Prupe_Seq33191		-	Y (1.0 | 1-41)	C	1	V5_BLAST_0.9SELF0.4OUT-REDO4-Cluster_168650	V5_UCLUSTfixed_0.90-Cluster_73649	-	-	-	-
pacid=32114822 transcript=Prupe.1G418700.1 locus=Prupe.1G418700 ID=Prupe.1G418700.1.v2.1 annot-version=v2.1	Prupe_Seq32399		-	Y (1.0 | 1-41)	C	1	V5_BLAST_0.9SELF0.4OUT-REDO4-Cluster_163263	V5_UCLUSTfixed_0.90-Cluster_96697	-	-	-	-
pacid=32115539 transcript=Prupe.1G419300.1 locus=Prupe.1G419300 ID=Prupe.1G419300.1.v2.1 annot-version=v2.1	Prupe_Seq32530		-	Y (0.917 | 1-25)	C	1	V5_BLAST_0.9SELF0.4OUT-REDO4-Cluster_157509	V5_UCLUSTfixed_0.90-Cluster_36904	UniqueCluster_1710	-	-	X
pacid=32116949 transcript=Prupe.1G419900.1 locus=Prupe.1G419900 ID=Prupe.1G419900.1.v2.1 annot-version=v2.1	Prupe_Seq32713		-	Y (0.96 | 1-28)	C	1	V5_BLAST_0.9SELF0.4OUT-REDO4-Cluster_163265	V5_UCLUSTfixed_0.90-Cluster_96699	-	-	-	-
pacid=32114594 transcript=Prupe.1G424200.1 locus=Prupe.1G424200 ID=Prupe.1G424200.1.v2.1 annot-version=v2.1	Prupe_Seq32365	P:GO:0009116	P:GO:0006139	Y (0.998 | 1-61)	C	1	V5_BLAST_0.9SELF0.4OUT-REDO4-Cluster_170980	V5_UCLUSTfixed_0.90-Cluster_103477	-	-	-	-
pacid=32114595 transcript=Prupe.1G424200.3 locus=Prupe.1G424200 ID=Prupe.1G424200.3.v2.1 annot-version=v2.1	Prupe_Seq32366	P:GO:0009116	P:GO:0006139	Y (0.998 | 1-61)	C	1	V5_BLAST_0.9SELF0.4OUT-REDO4-Cluster_170980	V5_UCLUSTfixed_0.90-Cluster_103477	-	-	-	-
pacid=32116176 transcript=Prupe.1G424500.1 locus=Prupe.1G424500 ID=Prupe.1G424500.1.v2.1 annot-version=v2.1	Prupe_Seq32611		-	Y (0.997 | 1-30)	C	1	V5_BLAST_0.9SELF0.4OUT-REDO4-Cluster_163877	V5_UCLUSTfixed_0.90-Cluster_97058	-	-	-	-
pacid=32116177 transcript=Prupe.1G424500.2 locus=Prupe.1G424500 ID=Prupe.1G424500.2.v2.1 annot-version=v2.1	Prupe_Seq32612		-	Y (0.997 | 1-30)	C	1	V5_BLAST_0.9SELF0.4OUT-REDO4-Cluster_163877	V5_UCLUSTfixed_0.90-Cluster_97058	-	-	-	-
pacid=32118972 transcript=Prupe.1G431900.1 locus=Prupe.1G431900 ID=Prupe.1G431900.1.v2.1 annot-version=v2.1	Prupe_Seq33062		-	Y (0.992 | 1-50)	C	1	V5_BLAST_0.9SELF0.4OUT-REDO4-Cluster_165885	V5_UCLUSTfixed_0.90-Cluster_96705	-	-	-	-
pacid=32117727 transcript=Prupe.1G434700.1 locus=Prupe.1G434700 ID=Prupe.1G434700.1.v2.1 annot-version=v2.1	Prupe_Seq32825		-	Y (0.978 | 1-41)	C	1	V5_BLAST_0.9SELF0.4OUT-REDO4-Cluster_164113	V5_UCLUSTfixed_0.90-Cluster_97605	-	-	-	-
pacid=32118275 transcript=Prupe.1G435200.1 locus=Prupe.1G435200 ID=Prupe.1G435200.1.v2.1 annot-version=v2.1	Prupe_Seq32918		-	Y (0.998 | 1-30)	C	1	V5_BLAST_0.9SELF0.4OUT-REDO4-Cluster_163551	V5_UCLUSTfixed_0.90-Cluster_96992	-	-	-	-
pacid=32118276 transcript=Prupe.1G435200.2 locus=Prupe.1G435200 ID=Prupe.1G435200.2.v2.1 annot-version=v2.1	Prupe_Seq32919		-	Y (0.998 | 1-30)	C	1	V5_BLAST_0.9SELF0.4OUT-REDO4-Cluster_163551	V5_UCLUSTfixed_0.90-Cluster_96992	-	-	-	-
pacid=32115454 transcript=Prupe.1G435400.1 locus=Prupe.1G435400 ID=Prupe.1G435400.1.v2.1 annot-version=v2.1	Prupe_Seq32511	P:GO:0045454; F:GO:0015035; P:GO:0006662	P:GO:0019725;F:GO:0003824;P:GO:0008152;P:GO:0044710	Y (0.978 | 1-50)	C	1	V5_BLAST_0.9SELF0.4OUT-REDO4-Cluster_162567	V5_UCLUSTfixed_0.90-Cluster_92292	-	-	-	-
pacid=32115456 transcript=Prupe.1G435400.2 locus=Prupe.1G435400 ID=Prupe.1G435400.2.v2.1 annot-version=v2.1	Prupe_Seq32513	P:GO:0045454; F:GO:0015035; P:GO:0006662	P:GO:0019725;F:GO:0003824;P:GO:0008152;P:GO:0044710	Y (0.978 | 1-50)	C	1	V5_BLAST_0.9SELF0.4OUT-REDO4-Cluster_162567	V5_UCLUSTfixed_0.90-Cluster_92292	-	-	-	-
pacid=32115455 transcript=Prupe.1G435400.3 locus=Prupe.1G435400 ID=Prupe.1G435400.3.v2.1 annot-version=v2.1	Prupe_Seq32512	P:GO:0045454; F:GO:0015035; P:GO:0006662	P:GO:0019725;F:GO:0003824;P:GO:0008152;P:GO:0044710	Y (0.978 | 1-50)	C	1	V5_BLAST_0.9SELF0.4OUT-REDO4-Cluster_162567	V5_UCLUSTfixed_0.90-Cluster_92292	-	-	-	-
pacid=32114083 transcript=Prupe.1G435600.1 locus=Prupe.1G435600 ID=Prupe.1G435600.1.v2.1 annot-version=v2.1	Prupe_Seq32284	F:GO:0043169; P:GO:0005975; F:GO:0003824; F:GO:0005509; F:GO:0004556	P:GO:0005975;F:GO:0005488;F:GO:0016787	Y (0.919 | 1-42)	C	1	V5_BLAST_0.9SELF0.4OUT-REDO4-Cluster_170705	V5_UCLUSTfixed_0.90-Cluster_102011	-	-	-	-
pacid=32114084 transcript=Prupe.1G435600.3 locus=Prupe.1G435600 ID=Prupe.1G435600.3.v2.1 annot-version=v2.1	Prupe_Seq32285	F:GO:0043169; P:GO:0005975; F:GO:0003824; F:GO:0005509; F:GO:0004556	P:GO:0005975;F:GO:0005488;F:GO:0016787	Y (0.919 | 1-42)	C	1	V5_BLAST_0.9SELF0.4OUT-REDO4-Cluster_170705	V5_UCLUSTfixed_0.90-Cluster_102011	-	UniqueCluster_1236	-	X
pacid=32120098 transcript=Prupe.1G435700.1 locus=Prupe.1G435700 ID=Prupe.1G435700.1.v2.1 annot-version=v2.1	Prupe_Seq33227		-	Y (0.995 | 1-33)	C	1	V5_BLAST_0.9SELF0.4OUT-REDO4-Cluster_168669	V5_UCLUSTfixed_0.90-Cluster_101576	-	-	UniqueCluster_1837	X
pacid=32117903 transcript=Prupe.1G440300.1 locus=Prupe.1G440300 ID=Prupe.1G440300.1.v2.1 annot-version=v2.1	Prupe_Seq32851	P:GO:0055114; P:GO:0006788; F:GO:0004392	P:GO:0009056;F:GO:0003824;P:GO:0044763;P:GO:0009987	Y (0.999 | 1-41)	C	1	V5_BLAST_0.9SELF0.4OUT-REDO4-Cluster_157539	V5_UCLUSTfixed_0.90-Cluster_92303	-	-	-	-
pacid=32113025 transcript=Prupe.1G440800.1 locus=Prupe.1G440800 ID=Prupe.1G440800.1.v2.1 annot-version=v2.1	Prupe_Seq32098	P:GO:0033014; F:GO:0004852	F:GO:0003824;P:GO:0009058;P:GO:0009987	Y (1.0 | 1-67)	C	1	V5_BLAST_0.9SELF0.4OUT-REDO4-Cluster_163275	V5_UCLUSTfixed_0.90-Cluster_96709	-	-	-	-
pacid=32113028 transcript=Prupe.1G440800.2 locus=Prupe.1G440800 ID=Prupe.1G440800.2.v2.1 annot-version=v2.1	Prupe_Seq32101	P:GO:0033014; F:GO:0004852	F:GO:0003824;P:GO:0009058;P:GO:0009987	Y (1.0 | 1-67)	C	1	V5_BLAST_0.9SELF0.4OUT-REDO4-Cluster_163275	V5_UCLUSTfixed_0.90-Cluster_96709	-	-	-	-
pacid=32113027 transcript=Prupe.1G440800.3 locus=Prupe.1G440800 ID=Prupe.1G440800.3.v2.1 annot-version=v2.1	Prupe_Seq32100	P:GO:0033014; F:GO:0004852	F:GO:0003824;P:GO:0009058;P:GO:0009987	Y (1.0 | 1-67)	C	1	V5_BLAST_0.9SELF0.4OUT-REDO4-Cluster_163275	V5_UCLUSTfixed_0.90-Cluster_96709	-	-	-	-
pacid=32113026 transcript=Prupe.1G440800.4 locus=Prupe.1G440800 ID=Prupe.1G440800.4.v2.1 annot-version=v2.1	Prupe_Seq32099	P:GO:0033014; F:GO:0004852	F:GO:0003824;P:GO:0009058;P:GO:0009987	Y (1.0 | 1-67)	C	1	V5_BLAST_0.9SELF0.4OUT-REDO4-Cluster_163275	V5_UCLUSTfixed_0.90-Cluster_96709	-	-	-	-
pacid=32113029 transcript=Prupe.1G440800.5 locus=Prupe.1G440800 ID=Prupe.1G440800.5.v2.1 annot-version=v2.1	Prupe_Seq32102	P:GO:0033014; F:GO:0004852	F:GO:0003824;P:GO:0009058;P:GO:0009987	Y (1.0 | 1-67)	C	1	V5_BLAST_0.9SELF0.4OUT-REDO4-Cluster_163275	V5_UCLUSTfixed_0.90-Cluster_96709	-	-	-	-
pacid=32118980 transcript=Prupe.1G441500.1 locus=Prupe.1G441500 ID=Prupe.1G441500.1.v2.1 annot-version=v2.1	Prupe_Seq33065		-	Y (1.0 | 1-41)	C	1	V5_BLAST_0.9SELF0.4OUT-REDO4-Cluster_163822	V5_UCLUSTfixed_0.90-Cluster_96710	-	-	-	-
pacid=32118111 transcript=Prupe.1G441600.1 locus=Prupe.1G441600 ID=Prupe.1G441600.1.v2.1 annot-version=v2.1	Prupe_Seq32887		-	Y (0.996 | 1-48)	C	1	V5_BLAST_0.9SELF0.4OUT-REDO4-Cluster_163276	V5_UCLUSTfixed_0.90-Cluster_96711	-	-	-	-
pacid=32110848 transcript=Prupe.1G443400.1 locus=Prupe.1G443400 ID=Prupe.1G443400.1.v2.1 annot-version=v2.1	Prupe_Seq31789	P:GO:0006450	P:GO:0006412	Y (0.973 | 1-38)	C	1	V5_BLAST_0.9SELF0.4OUT-REDO4-Cluster_163637	V5_UCLUSTfixed_0.90-Cluster_97085	-	-	-	-
pacid=32110849 transcript=Prupe.1G443400.2 locus=Prupe.1G443400 ID=Prupe.1G443400.2.v2.1 annot-version=v2.1	Prupe_Seq31790	P:GO:0006450	P:GO:0006412	Y (0.973 | 1-38)	C	1	V5_BLAST_0.9SELF0.4OUT-REDO4-Cluster_163637	V5_UCLUSTfixed_0.90-Cluster_97085	-	-	-	-
pacid=32114266 transcript=Prupe.1G444400.1 locus=Prupe.1G444400 ID=Prupe.1G444400.1.v2.1 annot-version=v2.1	Prupe_Seq32311	P:GO:0006364; F:GO:0004222	P:GO:0006139;F:GO:0016787	Y (0.998 | 1-61)	C	1	V5_BLAST_0.9SELF0.4OUT-REDO4-Cluster_167183	V5_UCLUSTfixed_0.90-Cluster_99349	-	-	-	-
pacid=32114268 transcript=Prupe.1G444400.2 locus=Prupe.1G444400 ID=Prupe.1G444400.2.v2.1 annot-version=v2.1	Prupe_Seq32313	P:GO:0006364; F:GO:0004222	P:GO:0006139;F:GO:0016787	Y (0.998 | 1-61)	C	1	V5_BLAST_0.9SELF0.4OUT-REDO4-Cluster_129555	V5_UCLUSTfixed_0.90-Cluster_99349	-	-	-	-
pacid=32114269 transcript=Prupe.1G444400.3 locus=Prupe.1G444400 ID=Prupe.1G444400.3.v2.1 annot-version=v2.1	Prupe_Seq32314	P:GO:0006364; F:GO:0004222	P:GO:0006139;F:GO:0016787	Y (0.998 | 1-61)	C	1	V5_BLAST_0.9SELF0.4OUT-REDO4-Cluster_167183	V5_UCLUSTfixed_0.90-Cluster_99349	-	-	-	-
pacid=32114270 transcript=Prupe.1G444400.4 locus=Prupe.1G444400 ID=Prupe.1G444400.4.v2.1 annot-version=v2.1	Prupe_Seq32315	P:GO:0006364; F:GO:0004222	P:GO:0006139;F:GO:0016787	Y (0.998 | 1-61)	C	1	V5_BLAST_0.9SELF0.4OUT-REDO4-Cluster_167183	V5_UCLUSTfixed_0.90-Cluster_99349	-	-	-	-
pacid=32114267 transcript=Prupe.1G444400.5 locus=Prupe.1G444400 ID=Prupe.1G444400.5.v2.1 annot-version=v2.1	Prupe_Seq32312	P:GO:0006364; F:GO:0004222	P:GO:0006139;F:GO:0016787	Y (0.998 | 1-61)	C	1	V5_BLAST_0.9SELF0.4OUT-REDO4-Cluster_167183	V5_UCLUSTfixed_0.90-Cluster_99349	-	-	-	-
pacid=32117053 transcript=Prupe.1G444500.1 locus=Prupe.1G444500 ID=Prupe.1G444500.1.v2.1 annot-version=v2.1	Prupe_Seq32720	P:GO:0006364; F:GO:0004222	P:GO:0006139;F:GO:0016787	Y (0.999 | 1-34)	C	1	V5_BLAST_0.9SELF0.4OUT-REDO4-Cluster_167183	V5_UCLUSTfixed_0.90-Cluster_99349	-	-	-	-
pacid=32117054 transcript=Prupe.1G444500.3 locus=Prupe.1G444500 ID=Prupe.1G444500.3.v2.1 annot-version=v2.1	Prupe_Seq32721	P:GO:0006364; F:GO:0004222	P:GO:0006139;F:GO:0016787	Y (0.999 | 1-34)	C	1	V5_BLAST_0.9SELF0.4OUT-REDO4-Cluster_167183	V5_UCLUSTfixed_0.90-Cluster_99349	-	-	-	-
pacid=32119068 transcript=Prupe.1G445200.1 locus=Prupe.1G445200 ID=Prupe.1G445200.1.v2.1 annot-version=v2.1	Prupe_Seq33082	P:GO:0006418; F:GO:0005524; F:GO:0004812; F:GO:0000166; P:GO:0006436; C:GO:0005737; F:GO:0004830	F:GO:0000166;F:GO:0003824;C:GO:0005737;P:GO:0006139;P:GO:0006412	Y (0.998 | 1-51)	C	1	V5_BLAST_0.9SELF0.4OUT-REDO4-Cluster_166730	V5_UCLUSTfixed_0.90-Cluster_100022	-	-	-	-
pacid=32119069 transcript=Prupe.1G445200.2 locus=Prupe.1G445200 ID=Prupe.1G445200.2.v2.1 annot-version=v2.1	Prupe_Seq33083	P:GO:0006418; F:GO:0005524; F:GO:0004812; F:GO:0000166; P:GO:0006436; C:GO:0005737; F:GO:0004830	F:GO:0000166;F:GO:0003824;C:GO:0005737;P:GO:0006139;P:GO:0006412	Y (0.997 | 1-51)	C	1	V5_BLAST_0.9SELF0.4OUT-REDO4-Cluster_166730	V5_UCLUSTfixed_0.90-Cluster_100022	-	-	-	-
pacid=32119071 transcript=Prupe.1G445200.3 locus=Prupe.1G445200 ID=Prupe.1G445200.3.v2.1 annot-version=v2.1	Prupe_Seq33085	P:GO:0006418; F:GO:0005524; F:GO:0004812; F:GO:0000166; P:GO:0006436; C:GO:0005737; F:GO:0004830	F:GO:0000166;F:GO:0003824;C:GO:0005737;P:GO:0006139;P:GO:0006412	Y (0.998 | 1-51)	C	1	V5_BLAST_0.9SELF0.4OUT-REDO4-Cluster_166730	V5_UCLUSTfixed_0.90-Cluster_100022	-	-	-	-
pacid=32119072 transcript=Prupe.1G445200.4 locus=Prupe.1G445200 ID=Prupe.1G445200.4.v2.1 annot-version=v2.1	Prupe_Seq33086	P:GO:0006418; F:GO:0005524; F:GO:0004812; F:GO:0000166; P:GO:0006436; C:GO:0005737; F:GO:0004830	F:GO:0000166;F:GO:0003824;C:GO:0005737;P:GO:0006139;P:GO:0006412	Y (0.997 | 1-51)	C	1	V5_BLAST_0.9SELF0.4OUT-REDO4-Cluster_166730	V5_UCLUSTfixed_0.90-Cluster_100022	-	-	-	-
pacid=32119070 transcript=Prupe.1G445200.5 locus=Prupe.1G445200 ID=Prupe.1G445200.5.v2.1 annot-version=v2.1	Prupe_Seq33084	P:GO:0006418; F:GO:0005524; F:GO:0004812; F:GO:0000166; P:GO:0006436; C:GO:0005737; F:GO:0004830	F:GO:0000166;F:GO:0003824;C:GO:0005737;P:GO:0006139;P:GO:0006412	Y (0.997 | 1-51)	C	1	V5_BLAST_0.9SELF0.4OUT-REDO4-Cluster_166730	V5_UCLUSTfixed_0.90-Cluster_100022	-	-	-	-
pacid=32119073 transcript=Prupe.1G445200.6 locus=Prupe.1G445200 ID=Prupe.1G445200.6.v2.1 annot-version=v2.1	Prupe_Seq33087	P:GO:0006418; F:GO:0005524; F:GO:0004812; F:GO:0000166; P:GO:0006436; C:GO:0005737; F:GO:0004830	F:GO:0000166;F:GO:0003824;C:GO:0005737;P:GO:0006139;P:GO:0006412	Y (0.998 | 1-51)	C	1	V5_BLAST_0.9SELF0.4OUT-REDO4-Cluster_166730	V5_UCLUSTfixed_0.90-Cluster_100022	-	-	-	-
pacid=32119074 transcript=Prupe.1G445200.7 locus=Prupe.1G445200 ID=Prupe.1G445200.7.v2.1 annot-version=v2.1	Prupe_Seq33088	P:GO:0006418; F:GO:0005524; F:GO:0004812; F:GO:0000166; P:GO:0006436; C:GO:0005737; F:GO:0004830	F:GO:0000166;F:GO:0003824;C:GO:0005737;P:GO:0006139;P:GO:0006412	Y (0.998 | 1-51)	C	1	V5_BLAST_0.9SELF0.4OUT-REDO4-Cluster_166730	V5_UCLUSTfixed_0.90-Cluster_100022	-	-	-	-
pacid=32119075 transcript=Prupe.1G445200.8 locus=Prupe.1G445200 ID=Prupe.1G445200.8.v2.1 annot-version=v2.1	Prupe_Seq33089	P:GO:0006418; F:GO:0005524; F:GO:0004812; F:GO:0000166; P:GO:0006436; C:GO:0005737; F:GO:0004830	F:GO:0000166;F:GO:0003824;C:GO:0005737;P:GO:0006139;P:GO:0006412	Y (0.997 | 1-51)	C	1	V5_BLAST_0.9SELF0.4OUT-REDO4-Cluster_166730	V5_UCLUSTfixed_0.90-Cluster_100022	-	-	-	-
pacid=32119076 transcript=Prupe.1G445200.9 locus=Prupe.1G445200 ID=Prupe.1G445200.9.v2.1 annot-version=v2.1	Prupe_Seq33090	P:GO:0006418; F:GO:0005524; F:GO:0004812; F:GO:0000166; P:GO:0006436; C:GO:0005737; F:GO:0004830	F:GO:0000166;F:GO:0003824;C:GO:0005737;P:GO:0006139;P:GO:0006412	Y (0.997 | 1-51)	C	1	V5_BLAST_0.9SELF0.4OUT-REDO4-Cluster_166730	V5_UCLUSTfixed_0.90-Cluster_100022	-	-	-	-
pacid=32116205 transcript=Prupe.1G447500.1 locus=Prupe.1G447500 ID=Prupe.1G447500.1.v2.1 annot-version=v2.1	Prupe_Seq32613		-	Y (0.985 | 1-24)	C	1	V5_BLAST_0.9SELF0.4OUT-REDO4-Cluster_164498	V5_UCLUSTfixed_0.90-Cluster_97115	-	-	-	-
pacid=32116206 transcript=Prupe.1G447500.2 locus=Prupe.1G447500 ID=Prupe.1G447500.2.v2.1 annot-version=v2.1	Prupe_Seq32614		-	Y (0.985 | 1-24)	C	1	V5_BLAST_0.9SELF0.4OUT-REDO4-Cluster_164498	V5_UCLUSTfixed_0.90-Cluster_97115	-	-	-	-
pacid=32117785 transcript=Prupe.1G447700.1 locus=Prupe.1G447700 ID=Prupe.1G447700.1.v2.1 annot-version=v2.1	Prupe_Seq32832	F:GO:0008270; F:GO:0005515	F:GO:0005515	Y (0.908 | 1-57)	C	1	V5_BLAST_0.9SELF0.4OUT-REDO4-Cluster_163661	V5_UCLUSTfixed_0.90-Cluster_97116	-	-	-	-
pacid=32112112 transcript=Prupe.1G448300.1 locus=Prupe.1G448300 ID=Prupe.1G448300.1.v2.1 annot-version=v2.1	Prupe_Seq31977		-	Y (0.999 | 1-48)	C	1	V5_BLAST_0.9SELF0.4OUT-REDO4-Cluster_169670	V5_UCLUSTfixed_0.90-Cluster_97117	-	-	-	-
pacid=32115152 transcript=Prupe.1G448400.1 locus=Prupe.1G448400 ID=Prupe.1G448400.1.v2.1 annot-version=v2.1	Prupe_Seq32465		-	Y (0.994 | 1-42)	C	1	V5_BLAST_0.9SELF0.4OUT-REDO4-Cluster_163662	V5_UCLUSTfixed_0.90-Cluster_97118	-	-	-	-
pacid=32119482 transcript=Prupe.1G449300.1 locus=Prupe.1G449300 ID=Prupe.1G449300.1.v2.1 annot-version=v2.1	Prupe_Seq33145		-	Y (0.994 | 1-38)	C	1	V5_BLAST_0.9SELF0.4OUT-REDO4-Cluster_166066	V5_UCLUSTfixed_0.90-Cluster_99386	-	-	-	-
pacid=32114682 transcript=Prupe.1G449600.1 locus=Prupe.1G449600 ID=Prupe.1G449600.1.v2.1 annot-version=v2.1	Prupe_Seq32377		-	Y (0.995 | 1-31)	C	1	V5_BLAST_0.9SELF0.4OUT-REDO4-Cluster_163665	V5_UCLUSTfixed_0.90-Cluster_97121	-	-	-	-
pacid=32114683 transcript=Prupe.1G449600.2 locus=Prupe.1G449600 ID=Prupe.1G449600.2.v2.1 annot-version=v2.1	Prupe_Seq32378		-	Y (0.995 | 1-31)	C	1	V5_BLAST_0.9SELF0.4OUT-REDO4-Cluster_163665	V5_UCLUSTfixed_0.90-Cluster_97121	-	-	-	-
pacid=32119998 transcript=Prupe.1G450300.1 locus=Prupe.1G450300 ID=Prupe.1G450300.1.v2.1 annot-version=v2.1	Prupe_Seq33204	F:GO:0009976	F:GO:0003824	Y (0.999 | 1-36)	C	1	V5_BLAST_0.9SELF0.4OUT-REDO4-Cluster_165923	V5_UCLUSTfixed_0.90-Cluster_102113	-	-	-	-
pacid=32111265 transcript=Prupe.1G450600.1 locus=Prupe.1G450600 ID=Prupe.1G450600.1.v2.1 annot-version=v2.1	Prupe_Seq31861	C:GO:0072546	C:GO:0005737;C:GO:0016020;C:GO:0005783	Y (0.946 | 1-36)	C	1	V5_BLAST_0.9SELF0.4OUT-REDO4-Cluster_169324	V5_UCLUSTfixed_0.90-Cluster_102114	-	-	UniqueCluster_2536	X
pacid=32111266 transcript=Prupe.1G450600.2 locus=Prupe.1G450600 ID=Prupe.1G450600.2.v2.1 annot-version=v2.1	Prupe_Seq31862	C:GO:0072546	C:GO:0005737;C:GO:0016020;C:GO:0005783	Y (0.946 | 1-36)	C	1	V5_BLAST_0.9SELF0.4OUT-REDO4-Cluster_169324	V5_UCLUSTfixed_0.90-Cluster_102114	-	-	UniqueCluster_2536	X
pacid=32120523 transcript=Prupe.1G451400.1 locus=Prupe.1G451400 ID=Prupe.1G451400.1.v2.1 annot-version=v2.1	Prupe_Seq33315	P:GO:0008152; F:GO:0003824	F:GO:0003824;P:GO:0008152	Y (0.992 | 1-62)	C	1	V5_BLAST_0.9SELF0.4OUT-REDO4-Cluster_163669	V5_UCLUSTfixed_0.90-Cluster_97126	-	-	-	-
pacid=32115025 transcript=Prupe.1G451900.1 locus=Prupe.1G451900 ID=Prupe.1G451900.1.v2.1 annot-version=v2.1	Prupe_Seq32449	F:GO:0030170; P:GO:0009058; F:GO:0008483; P:GO:0006520	P:GO:0009058;P:GO:0044763;F:GO:0005488;F:GO:0016740;P:GO:0009987	Y (0.953 | 1-42)	C	1	V5_BLAST_0.9SELF0.4OUT-REDO4-Cluster_166629	V5_UCLUSTfixed_0.90-Cluster_99911	-	-	-	-
pacid=32118334 transcript=Prupe.1G453900.1 locus=Prupe.1G453900 ID=Prupe.1G453900.1.v2.1 annot-version=v2.1	Prupe_Seq32925	F:GO:0005524; F:GO:0003676; P:GO:0006260; F:GO:0003887; F:GO:0003677	F:GO:0000166;F:GO:0003677;P:GO:0009058;P:GO:0006259;F:GO:0016740	Y (0.999 | 1-23)	C	1	V5_BLAST_0.9SELF0.4OUT-REDO4-Cluster_168116	V5_UCLUSTfixed_0.90-Cluster_93306	-	-	-	-
pacid=32118335 transcript=Prupe.1G453900.2 locus=Prupe.1G453900 ID=Prupe.1G453900.2.v2.1 annot-version=v2.1	Prupe_Seq32926	F:GO:0005524; F:GO:0003676; P:GO:0006260; F:GO:0003887; F:GO:0003677	F:GO:0000166;F:GO:0003677;P:GO:0009058;P:GO:0006259;F:GO:0016740	Y (0.999 | 1-23)	C	1	V5_BLAST_0.9SELF0.4OUT-REDO4-Cluster_168116	V5_UCLUSTfixed_0.90-Cluster_93306	-	-	-	-
pacid=32114579 transcript=Prupe.1G455800.1 locus=Prupe.1G455800 ID=Prupe.1G455800.1.v2.1 annot-version=v2.1	Prupe_Seq32364		-	Y (1.0 | 1-41)	C	1	V5_BLAST_0.9SELF0.4OUT-REDO4-Cluster_158988	V5_UCLUSTfixed_0.90-Cluster_93275	-	-	-	-
pacid=32120679 transcript=Prupe.1G457000.1 locus=Prupe.1G457000 ID=Prupe.1G457000.1.v2.1 annot-version=v2.1	Prupe_Seq33326		-	Y (0.659 | 1-51)	C	1	V5_BLAST_0.9SELF0.4OUT-REDO4-Cluster_170329	V5_UCLUSTfixed_0.90-Cluster_99380	-	UniqueCluster_2176	-	X
pacid=32120680 transcript=Prupe.1G457000.3 locus=Prupe.1G457000 ID=Prupe.1G457000.3.v2.1 annot-version=v2.1	Prupe_Seq33327		-	Y (0.659 | 1-51)	C	1	V5_BLAST_0.9SELF0.4OUT-REDO4-Cluster_170329	V5_UCLUSTfixed_0.90-Cluster_99380	-	UniqueCluster_2176	-	X
pacid=32112603 transcript=Prupe.1G457500.1 locus=Prupe.1G457500 ID=Prupe.1G457500.1.v2.1 annot-version=v2.1	Prupe_Seq32030	P:GO:0006265; C:GO:0005694; F:GO:0003916; F:GO:0003677; F:GO:0003917	F:GO:0003677;F:GO:0003824;P:GO:0016043;P:GO:0006259;C:GO:0005622	Y (0.999 | 1-41)	C	1	V5_BLAST_0.9SELF0.4OUT-REDO4-Cluster_166059	V5_UCLUSTfixed_0.90-Cluster_103070	-	-	-	-
pacid=32112604 transcript=Prupe.1G457500.3 locus=Prupe.1G457500 ID=Prupe.1G457500.3.v2.1 annot-version=v2.1	Prupe_Seq32031	P:GO:0006265; C:GO:0005694; F:GO:0003916; F:GO:0003677; F:GO:0003917	F:GO:0003677;F:GO:0003824;P:GO:0016043;P:GO:0006259;C:GO:0005622	Y (0.999 | 1-41)	C	1	V5_BLAST_0.9SELF0.4OUT-REDO4-Cluster_166059	V5_UCLUSTfixed_0.90-Cluster_103070	-	-	-	-
pacid=32112295 transcript=Prupe.1G459500.1 locus=Prupe.1G459500 ID=Prupe.1G459500.1.v2.1 annot-version=v2.1	Prupe_Seq31996	F:GO:0004045	F:GO:0016787	Y (1.0 | 1-51)	C	1	V5_BLAST_0.9SELF0.4OUT-REDO4-Cluster_170627	V5_UCLUSTfixed_0.90-Cluster_97100	-	-	-	-
pacid=32116412 transcript=Prupe.1G459800.1 locus=Prupe.1G459800 ID=Prupe.1G459800.1.v2.1 annot-version=v2.1	Prupe_Seq32643		-	Y (1.0 | 1-41)	C	1	V5_BLAST_0.9SELF0.4OUT-REDO4-Cluster_163651	V5_UCLUSTfixed_0.90-Cluster_97102	-	-	-	-
pacid=32118192 transcript=Prupe.1G461300.1 locus=Prupe.1G461300 ID=Prupe.1G461300.1.v2.1 annot-version=v2.1	Prupe_Seq32908		-	Y (0.998 | 1-61)	C	1	V5_BLAST_0.9SELF0.4OUT-REDO4-Cluster_166096	V5_UCLUSTfixed_0.90-Cluster_97104	-	-	-	-
pacid=32118193 transcript=Prupe.1G461300.3 locus=Prupe.1G461300 ID=Prupe.1G461300.3.v2.1 annot-version=v2.1	Prupe_Seq32909		-	Y (0.998 | 1-61)	C	1	V5_BLAST_0.9SELF0.4OUT-REDO4-Cluster_166096	V5_UCLUSTfixed_0.90-Cluster_97104	-	-	-	-
pacid=32111259 transcript=Prupe.1G462100.1 locus=Prupe.1G462100 ID=Prupe.1G462100.1.v2.1 annot-version=v2.1	Prupe_Seq31857		-	Y (0.999 | 1-61)	C	1	V5_BLAST_0.9SELF0.4OUT-REDO4-Cluster_163656	V5_UCLUSTfixed_0.90-Cluster_97107	-	-	-	-
pacid=32120503 transcript=Prupe.1G463000.1 locus=Prupe.1G463000 ID=Prupe.1G463000.1.v2.1 annot-version=v2.1	Prupe_Seq33309	F:GO:0008168	F:GO:0016740	Y (0.999 | 1-43)	C	1	V5_BLAST_0.9SELF0.4OUT-REDO4-Cluster_163659	V5_UCLUSTfixed_0.90-Cluster_97113	-	-	-	-
pacid=32120504 transcript=Prupe.1G463000.2 locus=Prupe.1G463000 ID=Prupe.1G463000.2.v2.1 annot-version=v2.1	Prupe_Seq33310	F:GO:0008168	F:GO:0016740	Y (0.999 | 1-43)	C	1	V5_BLAST_0.9SELF0.4OUT-REDO4-Cluster_163659	V5_UCLUSTfixed_0.90-Cluster_97113	-	-	-	-
pacid=32114896 transcript=Prupe.1G463900.1 locus=Prupe.1G463900 ID=Prupe.1G463900.1.v2.1 annot-version=v2.1	Prupe_Seq32418		-	Y (1.0 | 1-37)	C	1	V5_BLAST_0.9SELF0.4OUT-REDO4-Cluster_164524	V5_UCLUSTfixed_0.90-Cluster_97112	-	-	-	-
pacid=32117683 transcript=Prupe.1G464900.1 locus=Prupe.1G464900 ID=Prupe.1G464900.1.v2.1 annot-version=v2.1	Prupe_Seq32814		-	Y (1.0 | 1-31)	C	1	V5_BLAST_0.9SELF0.4OUT-REDO4-Cluster_129598	V5_UCLUSTfixed_0.90-Cluster_73624	-	-	-	-
pacid=32117640 transcript=Prupe.1G466400.1 locus=Prupe.1G466400 ID=Prupe.1G466400.1.v2.1 annot-version=v2.1	Prupe_Seq32803		-	Y (0.995 | 1-42)	C	1	V5_BLAST_0.9SELF0.4OUT-REDO4-Cluster_169305	V5_UCLUSTfixed_0.90-Cluster_93312	-	-	-	-
pacid=32117641 transcript=Prupe.1G466400.2 locus=Prupe.1G466400 ID=Prupe.1G466400.2.v2.1 annot-version=v2.1	Prupe_Seq32804		-	Y (0.995 | 1-42)	C	1	V5_BLAST_0.9SELF0.4OUT-REDO4-Cluster_169305	V5_UCLUSTfixed_0.90-Cluster_93312	-	-	-	-
pacid=32113850 transcript=Prupe.1G466600.1 locus=Prupe.1G466600 ID=Prupe.1G466600.1.v2.1 annot-version=v2.1	Prupe_Seq32246	C:GO:0019898; P:GO:0015979; C:GO:0009654; C:GO:0009523; F:GO:0005509	C:GO:0016020;P:GO:0015979;F:GO:0005488;C:GO:0009579	Y (0.985 | 1-50)	C	1	V5_BLAST_0.9SELF0.4OUT-REDO4-Cluster_169335	V5_UCLUSTfixed_0.90-Cluster_102121	-	-	-	-
pacid=32113852 transcript=Prupe.1G466600.2 locus=Prupe.1G466600 ID=Prupe.1G466600.2.v2.1 annot-version=v2.1	Prupe_Seq32248		-	Y (0.985 | 1-50)	C	1	V5_BLAST_0.9SELF0.4OUT-REDO4-Cluster_169335	V5_UCLUSTfixed_0.90-Cluster_102121	-	-	-	-
pacid=32113851 transcript=Prupe.1G466600.3 locus=Prupe.1G466600 ID=Prupe.1G466600.3.v2.1 annot-version=v2.1	Prupe_Seq32247	C:GO:0019898; P:GO:0015979; C:GO:0009654; C:GO:0009523; F:GO:0005509	C:GO:0016020;P:GO:0015979;F:GO:0005488;C:GO:0009579	Y (0.985 | 1-50)	C	1	V5_BLAST_0.9SELF0.4OUT-REDO4-Cluster_169335	V5_UCLUSTfixed_0.90-Cluster_102121	-	-	-	-
pacid=32120314 transcript=Prupe.1G471900.1 locus=Prupe.1G471900 ID=Prupe.1G471900.1.v2.1 annot-version=v2.1	Prupe_Seq33261		-	Y (0.999 | 1-40)	C	1	V5_BLAST_0.9SELF0.4OUT-REDO4-Cluster_163676	V5_UCLUSTfixed_0.90-Cluster_97134	-	-	-	-
pacid=32111827 transcript=Prupe.1G473400.1 locus=Prupe.1G473400 ID=Prupe.1G473400.1.v2.1 annot-version=v2.1	Prupe_Seq31936	C:GO:0005740; F:GO:0004129	F:GO:0003824;C:GO:0005739;F:GO:0005215	Y (0.828 | 1-32)	C	1	V5_BLAST_0.9SELF0.4OUT-REDO4-Cluster_166800	V5_UCLUSTfixed_0.90-Cluster_100085	-	-	-	-
pacid=32115807 transcript=Prupe.1G478100.1 locus=Prupe.1G478100 ID=Prupe.1G478100.1.v2.1 annot-version=v2.1	Prupe_Seq32560		-	Y (0.947 | 1-61)	C	1	V5_BLAST_0.9SELF0.4OUT-REDO4-Cluster_170527	V5_UCLUSTfixed_0.90-Cluster_103126	-	-	-	-
pacid=32117114 transcript=Prupe.1G478200.1 locus=Prupe.1G478200 ID=Prupe.1G478200.1.v2.1 annot-version=v2.1	Prupe_Seq32735	F:GO:0003677	F:GO:0003677	Y (0.999 | 1-51)	C	1	V5_BLAST_0.9SELF0.4OUT-REDO4-Cluster_169201	V5_UCLUSTfixed_0.90-Cluster_97137	-	-	-	-
pacid=32115419 transcript=Prupe.1G479100.1 locus=Prupe.1G479100 ID=Prupe.1G479100.1.v2.1 annot-version=v2.1	Prupe_Seq32501	F:GO:0005524	F:GO:0000166	Y (0.932 | 1-51)	C	1	V5_BLAST_0.9SELF0.4OUT-REDO4-Cluster_166085	V5_UCLUSTfixed_0.90-Cluster_99400	-	-	-	-
pacid=32115420 transcript=Prupe.1G479100.2 locus=Prupe.1G479100 ID=Prupe.1G479100.2.v2.1 annot-version=v2.1	Prupe_Seq32502	F:GO:0005524	F:GO:0000166	Y (0.923 | 1-42)	C	1	V5_BLAST_0.9SELF0.4OUT-REDO4-Cluster_166085	V5_UCLUSTfixed_0.90-Cluster_99400	-	-	-	-
pacid=32115422 transcript=Prupe.1G479100.3 locus=Prupe.1G479100 ID=Prupe.1G479100.3.v2.1 annot-version=v2.1	Prupe_Seq32503	F:GO:0005524	F:GO:0000166	Y (0.932 | 1-51)	C	1	V5_BLAST_0.9SELF0.4OUT-REDO4-Cluster_166085	V5_UCLUSTfixed_0.90-Cluster_99400	-	-	-	-
pacid=32114681 transcript=Prupe.1G479400.1 locus=Prupe.1G479400 ID=Prupe.1G479400.1.v2.1 annot-version=v2.1	Prupe_Seq32376	F:GO:0030246; P:GO:0006468; F:GO:0005524; F:GO:0004672	F:GO:0000166;P:GO:0006464;F:GO:0030246;F:GO:0016301	Y (0.622 | 1-51)	C	1	V5_BLAST_0.9SELF0.4OUT-REDO4-Cluster_170828	V5_UCLUSTfixed_0.90-Cluster_102132	-	UniqueCluster_3203	-	X
pacid=32117672 transcript=Prupe.1G481000.1 locus=Prupe.1G481000 ID=Prupe.1G481000.1.v2.1 annot-version=v2.1	Prupe_Seq32811	P:GO:0055114; F:GO:0020037; P:GO:0006979; F:GO:0004601	F:GO:0003824;P:GO:0008152;F:GO:0005488;P:GO:0044710;P:GO:0006950	Y (0.999 | 1-41)	C	1	V5_BLAST_0.9SELF0.4OUT-REDO4-Cluster_169349	V5_UCLUSTfixed_0.90-Cluster_102136	-	-	-	-
pacid=32116854 transcript=Prupe.1G482000.1 locus=Prupe.1G482000 ID=Prupe.1G482000.1.v2.1 annot-version=v2.1	Prupe_Seq32697	C:GO:0045263; P:GO:0015986; F:GO:0015078	C:GO:0016020;P:GO:0009058;P:GO:0044711;P:GO:0044765;P:GO:0006139;P:GO:0006810;C:GO:0005622;F:GO:0005215	Y (0.956 | 1-56)	C	1	V5_BLAST_0.9SELF0.4OUT-REDO4-Cluster_169954	V5_UCLUSTfixed_0.90-Cluster_97140	-	-	-	-
pacid=32113289 transcript=Prupe.1G482200.1 locus=Prupe.1G482200 ID=Prupe.1G482200.1.v2.1 annot-version=v2.1	Prupe_Seq32150		-	Y (1.0 | 1-35)	C	1	V5_BLAST_0.9SELF0.4OUT-REDO4-Cluster_163685	V5_UCLUSTfixed_0.90-Cluster_97141	-	-	-	-
pacid=32113290 transcript=Prupe.1G482200.3 locus=Prupe.1G482200 ID=Prupe.1G482200.3.v2.1 annot-version=v2.1	Prupe_Seq32151		-	Y (1.0 | 1-35)	C	1	V5_BLAST_0.9SELF0.4OUT-REDO4-Cluster_163685	V5_UCLUSTfixed_0.90-Cluster_97141	-	-	-	-
pacid=32115367 transcript=Prupe.1G486000.1 locus=Prupe.1G486000 ID=Prupe.1G486000.1.v2.1 annot-version=v2.1	Prupe_Seq32496		-	Y (0.978 | 1-39)	C	1	V5_BLAST_0.9SELF0.4OUT-REDO4-Cluster_139738	V5_UCLUSTfixed_0.90-Cluster_73599	-	-	-	-
pacid=32112173 transcript=Prupe.1G486800.1 locus=Prupe.1G486800 ID=Prupe.1G486800.1.v2.1 annot-version=v2.1	Prupe_Seq31985		-	Y (0.912 | 1-37)	C	1	V5_BLAST_0.9SELF0.4OUT-REDO4-Cluster_129530	V5_UCLUSTfixed_0.90-Cluster_73602	-	-	UniqueCluster_1085	X
pacid=32118477 transcript=Prupe.1G489500.1 locus=Prupe.1G489500 ID=Prupe.1G489500.1.v2.1 annot-version=v2.1	Prupe_Seq32954		-	Y (0.998 | 1-54)	C	1	V5_BLAST_0.9SELF0.4OUT-REDO4-Cluster_129612	V5_UCLUSTfixed_0.90-Cluster_96649	-	-	-	-
pacid=32118478 transcript=Prupe.1G489500.2 locus=Prupe.1G489500 ID=Prupe.1G489500.2.v2.1 annot-version=v2.1	Prupe_Seq32955		-	Y (0.998 | 1-54)	C	1	V5_BLAST_0.9SELF0.4OUT-REDO4-Cluster_163222	V5_UCLUSTfixed_0.90-Cluster_96649	-	-	-	-
pacid=32118479 transcript=Prupe.1G489500.3 locus=Prupe.1G489500 ID=Prupe.1G489500.3.v2.1 annot-version=v2.1	Prupe_Seq32956		-	Y (0.998 | 1-54)	C	1	V5_BLAST_0.9SELF0.4OUT-REDO4-Cluster_163222	V5_UCLUSTfixed_0.90-Cluster_96649	-	-	-	-
pacid=32110407 transcript=Prupe.1G489900.1 locus=Prupe.1G489900 ID=Prupe.1G489900.1.v2.1 annot-version=v2.1	Prupe_Seq31715	P:GO:0008152; P:GO:0006741; F:GO:0003951	P:GO:0009058;P:GO:0044711;P:GO:0006139;F:GO:0016301	Y (0.981 | 1-62)	C	1	V5_BLAST_0.9SELF0.4OUT-REDO4-Cluster_170899	V5_UCLUSTfixed_0.90-Cluster_96650	-	-	-	-
pacid=32110696 transcript=Prupe.1G490400.1 locus=Prupe.1G490400 ID=Prupe.1G490400.1.v2.1 annot-version=v2.1	Prupe_Seq31773	P:GO:0017038; C:GO:0016020; F:GO:0005524	F:GO:0000166;C:GO:0016020;P:GO:0044765;P:GO:0006810	Y (1.0 | 1-51)	C	1	V5_BLAST_0.9SELF0.4OUT-REDO4-Cluster_170821	V5_UCLUSTfixed_0.90-Cluster_96651	-	-	-	-
pacid=32113475 transcript=Prupe.1G491700.1 locus=Prupe.1G491700 ID=Prupe.1G491700.1.v2.1 annot-version=v2.1	Prupe_Seq32164	C:GO:0005634	C:GO:0005634	Y (0.977 | 1-21)	C	1	V5_BLAST_0.9SELF0.4OUT-REDO4-Cluster_163268	V5_UCLUSTfixed_0.90-Cluster_96652	-	-	-	-
pacid=32117827 transcript=Prupe.1G491800.1 locus=Prupe.1G491800 ID=Prupe.1G491800.1.v2.1 annot-version=v2.1	Prupe_Seq32838	C:GO:0005634	C:GO:0005634	Y (0.815 | 1-42)	C	1	V5_BLAST_0.9SELF0.4OUT-REDO4-Cluster_163268	V5_UCLUSTfixed_0.90-Cluster_96652	-	-	-	-
pacid=32117828 transcript=Prupe.1G491800.2 locus=Prupe.1G491800 ID=Prupe.1G491800.2.v2.1 annot-version=v2.1	Prupe_Seq32839	C:GO:0005634	C:GO:0005634	Y (0.815 | 1-42)	C	1	V5_BLAST_0.9SELF0.4OUT-REDO4-Cluster_163268	V5_UCLUSTfixed_0.90-Cluster_96652	-	-	-	-
pacid=32112212 transcript=Prupe.1G492700.1 locus=Prupe.1G492700 ID=Prupe.1G492700.1.v2.1 annot-version=v2.1	Prupe_Seq31989	P:GO:0006284; F:GO:0008534; P:GO:0006289; F:GO:0003684	F:GO:0003677;F:GO:0004518;P:GO:0006259;P:GO:0006950	Y (0.946 | 1-62)	C	1	V5_BLAST_0.9SELF0.4OUT-REDO4-Cluster_170021	V5_UCLUSTfixed_0.90-Cluster_96653	-	-	-	-
pacid=32120377 transcript=Prupe.1G493900.1 locus=Prupe.1G493900 ID=Prupe.1G493900.1.v2.1 annot-version=v2.1	Prupe_Seq33277	P:GO:0055114; F:GO:0020037; P:GO:0006979; F:GO:0004601	F:GO:0003824;P:GO:0008152;F:GO:0005488;P:GO:0044710;P:GO:0006950	Y (0.998 | 1-58)	C	1	V5_BLAST_0.9SELF0.4OUT-REDO4-Cluster_163224	V5_UCLUSTfixed_0.90-Cluster_96655	-	-	-	-
pacid=32120378 transcript=Prupe.1G493900.2 locus=Prupe.1G493900 ID=Prupe.1G493900.2.v2.1 annot-version=v2.1	Prupe_Seq33278	P:GO:0055114; F:GO:0020037; P:GO:0006979; F:GO:0004601	F:GO:0003824;P:GO:0008152;F:GO:0005488;P:GO:0044710;P:GO:0006950	Y (0.998 | 1-58)	C	1	V5_BLAST_0.9SELF0.4OUT-REDO4-Cluster_163224	V5_UCLUSTfixed_0.90-Cluster_96655	-	-	-	-
pacid=32118725 transcript=Prupe.1G495400.1 locus=Prupe.1G495400 ID=Prupe.1G495400.1.v2.1 annot-version=v2.1	Prupe_Seq33002	P:GO:0055114; F:GO:0010277; F:GO:0051537; F:GO:0016491	F:GO:0003824;P:GO:0008152;F:GO:0005488;P:GO:0044710	Y (1.0 | 1-41)	C	1	V5_BLAST_0.9SELF0.4OUT-REDO4-Cluster_165562	V5_UCLUSTfixed_0.90-Cluster_98937	-	-	-	-
pacid=32117111 transcript=Prupe.1G497100.1 locus=Prupe.1G497100 ID=Prupe.1G497100.1.v2.1 annot-version=v2.1	Prupe_Seq32733		-	Y (0.995 | 1-79)	C	1	V5_BLAST_0.9SELF0.4OUT-REDO4-Cluster_163375	V5_UCLUSTfixed_0.90-Cluster_96656	-	-	-	-
pacid=32117112 transcript=Prupe.1G497100.2 locus=Prupe.1G497100 ID=Prupe.1G497100.2.v2.1 annot-version=v2.1	Prupe_Seq32734		-	Y (0.995 | 1-79)	C	1	V5_BLAST_0.9SELF0.4OUT-REDO4-Cluster_163375	V5_UCLUSTfixed_0.90-Cluster_96656	-	-	-	-
pacid=32113933 transcript=Prupe.1G500300.1 locus=Prupe.1G500300 ID=Prupe.1G500300.1.v2.1 annot-version=v2.1	Prupe_Seq32273		-	Y (1.0 | 1-42)	C	1	V5_BLAST_0.9SELF0.4OUT-REDO4-Cluster_168612	V5_UCLUSTfixed_0.90-Cluster_101526	-	UniqueCluster_2944	-	X
pacid=32110513 transcript=Prupe.1G500700.1 locus=Prupe.1G500700 ID=Prupe.1G500700.1.v2.1 annot-version=v2.1	Prupe_Seq31730		-	Y (0.999 | 1-51)	C	1	V5_BLAST_0.9SELF0.4OUT-REDO4-Cluster_164301	V5_UCLUSTfixed_0.90-Cluster_96659	-	-	-	-
pacid=32110514 transcript=Prupe.1G500700.2 locus=Prupe.1G500700 ID=Prupe.1G500700.2.v2.1 annot-version=v2.1	Prupe_Seq31731		-	Y (0.999 | 1-51)	C	1	V5_BLAST_0.9SELF0.4OUT-REDO4-Cluster_164301	V5_UCLUSTfixed_0.90-Cluster_96659	-	-	-	-
pacid=32110517 transcript=Prupe.1G500700.3 locus=Prupe.1G500700 ID=Prupe.1G500700.3.v2.1 annot-version=v2.1	Prupe_Seq31734		-	Y (0.999 | 1-51)	C	1	V5_BLAST_0.9SELF0.4OUT-REDO4-Cluster_129507	V5_UCLUSTfixed_0.90-Cluster_96659	-	-	-	-
pacid=32110516 transcript=Prupe.1G500700.4 locus=Prupe.1G500700 ID=Prupe.1G500700.4.v2.1 annot-version=v2.1	Prupe_Seq31733		-	Y (0.999 | 1-51)	C	1	V5_BLAST_0.9SELF0.4OUT-REDO4-Cluster_164301	V5_UCLUSTfixed_0.90-Cluster_96659	-	-	-	-
pacid=32110515 transcript=Prupe.1G500700.5 locus=Prupe.1G500700 ID=Prupe.1G500700.5.v2.1 annot-version=v2.1	Prupe_Seq31732		-	Y (0.999 | 1-51)	C	1	V5_BLAST_0.9SELF0.4OUT-REDO4-Cluster_164301	V5_UCLUSTfixed_0.90-Cluster_96659	-	-	-	-
pacid=32112385 transcript=Prupe.1G501400.1 locus=Prupe.1G501400 ID=Prupe.1G501400.1.v2.1 annot-version=v2.1	Prupe_Seq32007		-	Y (0.953 | 1-47)	C	1	V5_BLAST_0.9SELF0.4OUT-REDO4-Cluster_163229	V5_UCLUSTfixed_0.90-Cluster_96661	-	-	-	-
pacid=32113760 transcript=Prupe.1G503700.1 locus=Prupe.1G503700 ID=Prupe.1G503700.1.v2.1 annot-version=v2.1	Prupe_Seq32214	P:GO:0006468; F:GO:0004672; P:GO:0051304; P:GO:0007093; F:GO:0004712	P:GO:0006464;F:GO:0016301;P:GO:0007049	Y (0.785 | 1-72)	C	1	V5_BLAST_0.9SELF0.4OUT-REDO4-Cluster_168618	V5_UCLUSTfixed_0.90-Cluster_101531	-	-	-	-
pacid=32113762 transcript=Prupe.1G503700.3 locus=Prupe.1G503700 ID=Prupe.1G503700.3.v2.1 annot-version=v2.1	Prupe_Seq32216	P:GO:0006468; F:GO:0004672; P:GO:0051304; P:GO:0007093; F:GO:0004712	P:GO:0006464;F:GO:0016301;P:GO:0007049	Y (0.785 | 1-72)	C	1	V5_BLAST_0.9SELF0.4OUT-REDO4-Cluster_168618	V5_UCLUSTfixed_0.90-Cluster_101531	-	-	-	-
pacid=32113761 transcript=Prupe.1G503700.5 locus=Prupe.1G503700 ID=Prupe.1G503700.5.v2.1 annot-version=v2.1	Prupe_Seq32215	P:GO:0006468; F:GO:0004672; P:GO:0051304; P:GO:0007093; F:GO:0004712	P:GO:0006464;F:GO:0016301;P:GO:0007049	Y (0.785 | 1-72)	C	1	V5_BLAST_0.9SELF0.4OUT-REDO4-Cluster_168618	V5_UCLUSTfixed_0.90-Cluster_101531	-	-	-	-
pacid=32116245 transcript=Prupe.1G504000.1 locus=Prupe.1G504000 ID=Prupe.1G504000.1.v2.1 annot-version=v2.1	Prupe_Seq32618		-	Y (0.907 | 1-36)	C	1	V5_BLAST_0.9SELF0.4OUT-REDO4-Cluster_169093	V5_UCLUSTfixed_0.90-Cluster_101907	-	-	-	-
pacid=32116246 transcript=Prupe.1G504000.2 locus=Prupe.1G504000 ID=Prupe.1G504000.2.v2.1 annot-version=v2.1	Prupe_Seq32619		-	Y (0.907 | 1-36)	C	1	V5_BLAST_0.9SELF0.4OUT-REDO4-Cluster_169093	V5_UCLUSTfixed_0.90-Cluster_101907	-	-	-	-
pacid=32118553 transcript=Prupe.1G504800.1 locus=Prupe.1G504800 ID=Prupe.1G504800.1.v2.1 annot-version=v2.1	Prupe_Seq32970	P:GO:0006412; C:GO:0005840; C:GO:0005622; F:GO:0003735; F:GO:0003723	F:GO:0003723;F:GO:0005198;C:GO:0005840;P:GO:0006412	Y (0.999 | 1-51)	C	1	V5_BLAST_0.9SELF0.4OUT-REDO4-Cluster_163230	V5_UCLUSTfixed_0.90-Cluster_96664	-	-	-	-
pacid=32118554 transcript=Prupe.1G504800.2 locus=Prupe.1G504800 ID=Prupe.1G504800.2.v2.1 annot-version=v2.1	Prupe_Seq32971	P:GO:0006412; C:GO:0005840; C:GO:0005622; F:GO:0003735; F:GO:0003723	F:GO:0003723;F:GO:0005198;C:GO:0005840;P:GO:0006412	Y (0.999 | 1-51)	C	1	V5_BLAST_0.9SELF0.4OUT-REDO4-Cluster_163230	V5_UCLUSTfixed_0.90-Cluster_96664	-	-	-	-
pacid=32118682 transcript=Prupe.1G505200.1 locus=Prupe.1G505200 ID=Prupe.1G505200.1.v2.1 annot-version=v2.1	Prupe_Seq32996	F:GO:0016758; P:GO:0008152	P:GO:0008152;F:GO:0016740	Y (0.768 | 1-51)	C	1	V5_BLAST_0.9SELF0.4OUT-REDO4-Cluster_160526	V5_UCLUSTfixed_0.90-Cluster_92011	-	UniqueCluster_625	-	X
pacid=32115546 transcript=Prupe.1G507100.1 locus=Prupe.1G507100 ID=Prupe.1G507100.1.v2.1 annot-version=v2.1	Prupe_Seq32531	F:GO:0051087; F:GO:0042803; P:GO:0006457; F:GO:0000774	F:GO:0000166;F:GO:0005515;F:GO:0030234;P:GO:0009987	Y (1.0 | 1-41)	C	1	V5_BLAST_0.9SELF0.4OUT-REDO4-Cluster_170185	V5_UCLUSTfixed_0.90-Cluster_96667	-	-	-	-
pacid=32111158 transcript=Prupe.1G508000.1 locus=Prupe.1G508000 ID=Prupe.1G508000.1.v2.1 annot-version=v2.1	Prupe_Seq31846		-	Y (0.998 | 1-31)	C	1	V5_BLAST_0.9SELF0.4OUT-REDO4-Cluster_163235	V5_UCLUSTfixed_0.90-Cluster_96669	-	-	-	-
pacid=32110518 transcript=Prupe.1G508600.1 locus=Prupe.1G508600 ID=Prupe.1G508600.1.v2.1 annot-version=v2.1	Prupe_Seq31735		-	Y (0.999 | 1-41)	C	1	V5_BLAST_0.9SELF0.4OUT-REDO4-Cluster_169875	V5_UCLUSTfixed_0.90-Cluster_101534	-	-	-	-
pacid=32110519 transcript=Prupe.1G508600.2 locus=Prupe.1G508600 ID=Prupe.1G508600.2.v2.1 annot-version=v2.1	Prupe_Seq31736		-	Y (0.999 | 1-41)	C	1	V5_BLAST_0.9SELF0.4OUT-REDO4-Cluster_169875	V5_UCLUSTfixed_0.90-Cluster_101534	-	-	-	-
pacid=32112165 transcript=Prupe.1G508700.1 locus=Prupe.1G508700 ID=Prupe.1G508700.1.v2.1 annot-version=v2.1	Prupe_Seq31984		-	Y (1.0 | 1-41)	C	1	V5_BLAST_0.9SELF0.4OUT-REDO4-Cluster_163236	V5_UCLUSTfixed_0.90-Cluster_96670	-	-	-	-
pacid=32117635 transcript=Prupe.1G509100.2 locus=Prupe.1G509100 ID=Prupe.1G509100.2.v2.1 annot-version=v2.1	Prupe_Seq32802	F:GO:0030170; P:GO:0009058	P:GO:0009058;F:GO:0005488	Y (0.873 | 1-29)	C	1	V5_BLAST_0.9SELF0.4OUT-REDO4-Cluster_169336	V5_UCLUSTfixed_0.90-Cluster_98945	-	-	-	-
pacid=32112957 transcript=Prupe.1G512500.1 locus=Prupe.1G512500 ID=Prupe.1G512500.1.v2.1 annot-version=v2.1	Prupe_Seq32089	F:GO:0016868; P:GO:0006096; F:GO:0004619	P:GO:0005975;P:GO:0006091;F:GO:0003824;P:GO:0009056;P:GO:0006139;P:GO:0044712;P:GO:0044723	Y (0.985 | 1-39)	C	1	V5_BLAST_0.9SELF0.4OUT-REDO4-Cluster_168627	V5_UCLUSTfixed_0.90-Cluster_101538	-	-	-	-
pacid=32112958 transcript=Prupe.1G512500.2 locus=Prupe.1G512500 ID=Prupe.1G512500.2.v2.1 annot-version=v2.1	Prupe_Seq32090	F:GO:0016868; P:GO:0006096; F:GO:0004619	P:GO:0005975;P:GO:0006091;F:GO:0003824;P:GO:0009056;P:GO:0006139;P:GO:0044712;P:GO:0044723	Y (0.985 | 1-39)	C	1	V5_BLAST_0.9SELF0.4OUT-REDO4-Cluster_168627	V5_UCLUSTfixed_0.90-Cluster_101538	-	-	-	-
pacid=32112960 transcript=Prupe.1G512500.3 locus=Prupe.1G512500 ID=Prupe.1G512500.3.v2.1 annot-version=v2.1	Prupe_Seq32092	F:GO:0016868; P:GO:0006096; F:GO:0004619	P:GO:0005975;P:GO:0006091;F:GO:0003824;P:GO:0009056;P:GO:0006139;P:GO:0044712;P:GO:0044723	Y (0.985 | 1-39)	C	1	V5_BLAST_0.9SELF0.4OUT-REDO4-Cluster_168627	V5_UCLUSTfixed_0.90-Cluster_101538	-	-	-	-
pacid=32112961 transcript=Prupe.1G512500.4 locus=Prupe.1G512500 ID=Prupe.1G512500.4.v2.1 annot-version=v2.1	Prupe_Seq32093	F:GO:0016868; P:GO:0006096; F:GO:0004619	P:GO:0005975;P:GO:0006091;F:GO:0003824;P:GO:0009056;P:GO:0006139;P:GO:0044712;P:GO:0044723	Y (0.985 | 1-39)	C	1	V5_BLAST_0.9SELF0.4OUT-REDO4-Cluster_168627	V5_UCLUSTfixed_0.90-Cluster_101538	-	-	-	-
pacid=32112959 transcript=Prupe.1G512500.5 locus=Prupe.1G512500 ID=Prupe.1G512500.5.v2.1 annot-version=v2.1	Prupe_Seq32091	F:GO:0016868; P:GO:0006096; F:GO:0004619	P:GO:0005975;P:GO:0006091;F:GO:0003824;P:GO:0009056;P:GO:0006139;P:GO:0044712;P:GO:0044723	Y (0.985 | 1-39)	C	1	V5_BLAST_0.9SELF0.4OUT-REDO4-Cluster_168627	V5_UCLUSTfixed_0.90-Cluster_101538	-	-	-	-
pacid=32112962 transcript=Prupe.1G512500.6 locus=Prupe.1G512500 ID=Prupe.1G512500.6.v2.1 annot-version=v2.1	Prupe_Seq32094	F:GO:0016868; P:GO:0006096; F:GO:0004619	P:GO:0005975;P:GO:0006091;F:GO:0003824;P:GO:0009056;P:GO:0006139;P:GO:0044712;P:GO:0044723	Y (0.985 | 1-39)	C	1	V5_BLAST_0.9SELF0.4OUT-REDO4-Cluster_168627	V5_UCLUSTfixed_0.90-Cluster_101538	-	-	-	-
pacid=32111021 transcript=Prupe.1G514200.1 locus=Prupe.1G514200 ID=Prupe.1G514200.1.v2.1 annot-version=v2.1	Prupe_Seq31827	P:GO:0006468; F:GO:0005524; F:GO:0004672	F:GO:0000166;P:GO:0006464;F:GO:0016301	Y (0.999 | 1-42)	C	1	V5_BLAST_0.9SELF0.4OUT-REDO4-Cluster_129514	V5_UCLUSTfixed_0.90-Cluster_101144	-	-	-	-
pacid=32114759 transcript=Prupe.1G514800.1 locus=Prupe.1G514800 ID=Prupe.1G514800.1.v2.1 annot-version=v2.1	Prupe_Seq32386	F:GO:0008168; P:GO:0008152	P:GO:0008152;F:GO:0016740	Y (1.0 | 1-41)	C	1	V5_BLAST_0.9SELF0.4OUT-REDO4-Cluster_165573	V5_UCLUSTfixed_0.90-Cluster_98947	-	-	-	-
pacid=32120445 transcript=Prupe.1G514900.1 locus=Prupe.1G514900 ID=Prupe.1G514900.1.v2.1 annot-version=v2.1	Prupe_Seq33295	F:GO:0008168; P:GO:0008152	P:GO:0008152;F:GO:0016740	Y (1.0 | 1-41)	C	1	V5_BLAST_0.9SELF0.4OUT-REDO4-Cluster_165573	V5_UCLUSTfixed_0.90-Cluster_98947	-	-	-	-
pacid=32120835 transcript=Prupe.1G521200.1 locus=Prupe.1G521200 ID=Prupe.1G521200.1.v2.1 annot-version=v2.1	Prupe_Seq33345	P:GO:0009073; F:GO:0003849	P:GO:0009058;P:GO:0044763;P:GO:0044711;F:GO:0016740;P:GO:0009987	Y (1.0 | 1-42)	C	1	V5_BLAST_0.9SELF0.4OUT-REDO4-Cluster_164529	V5_UCLUSTfixed_0.90-Cluster_98008	-	-	-	-
pacid=32119353 transcript=Prupe.1G522400.1 locus=Prupe.1G522400 ID=Prupe.1G522400.1.v2.1 annot-version=v2.1	Prupe_Seq33123	P:GO:0006418; F:GO:0005524; F:GO:0004812; F:GO:0000166; P:GO:0006434; C:GO:0005737; F:GO:0004828	F:GO:0000166;F:GO:0003824;C:GO:0005737;P:GO:0006139;P:GO:0006412	Y (0.989 | 1-45)	C	1	V5_BLAST_0.9SELF0.4OUT-REDO4-Cluster_169046	V5_UCLUSTfixed_0.90-Cluster_98009	-	-	-	-
pacid=32110854 transcript=Prupe.1G523800.1 locus=Prupe.1G523800 ID=Prupe.1G523800.1.v2.1 annot-version=v2.1	Prupe_Seq31791	F:GO:0003676	F:GO:0003676	Y (0.94 | 1-72)	C	1	V5_BLAST_0.9SELF0.4OUT-REDO4-Cluster_163250	V5_UCLUSTfixed_0.90-Cluster_96684	-	-	-	-
pacid=32110855 transcript=Prupe.1G523800.2 locus=Prupe.1G523800 ID=Prupe.1G523800.2.v2.1 annot-version=v2.1	Prupe_Seq31792	F:GO:0003676	F:GO:0003676	Y (0.94 | 1-72)	C	1	V5_BLAST_0.9SELF0.4OUT-REDO4-Cluster_163250	V5_UCLUSTfixed_0.90-Cluster_96684	-	-	-	-
pacid=32114942 transcript=Prupe.1G524300.1 locus=Prupe.1G524300 ID=Prupe.1G524300.1.v2.1 annot-version=v2.1	Prupe_Seq32430		-	Y (0.999 | 1-40)	C	1	V5_BLAST_0.9SELF0.4OUT-REDO4-Cluster_169341	V5_UCLUSTfixed_0.90-Cluster_73594	-	-	-	-
pacid=32114943 transcript=Prupe.1G524300.2 locus=Prupe.1G524300 ID=Prupe.1G524300.2.v2.1 annot-version=v2.1	Prupe_Seq32431		-	Y (0.999 | 1-40)	C	1	V5_BLAST_0.9SELF0.4OUT-REDO4-Cluster_129566	V5_UCLUSTfixed_0.90-Cluster_36901	-	-	-	-
pacid=32113551 transcript=Prupe.1G525100.1 locus=Prupe.1G525100 ID=Prupe.1G525100.1.v2.1 annot-version=v2.1	Prupe_Seq32180		-	Y (0.738 | 1-81)	C	1	V5_BLAST_0.9SELF0.4OUT-REDO4-Cluster_154981	V5_UCLUSTfixed_0.90-Cluster_73583	-	-	-	-
pacid=32116453 transcript=Prupe.1G525300.2 locus=Prupe.1G525300 ID=Prupe.1G525300.2.v2.1 annot-version=v2.1	Prupe_Seq32655	P:GO:0055085; C:GO:0016020; F:GO:0015297; F:GO:0015238; P:GO:0006855	C:GO:0016020;P:GO:0006810;P:GO:0044765;F:GO:0005215	Y (0.931 | 1-34)	C	1	V5_BLAST_0.9SELF0.4OUT-REDO4-Cluster_170189	V5_UCLUSTfixed_0.90-Cluster_95574	UniqueCluster_2025	-	-	X
pacid=32118742 transcript=Prupe.1G526100.1 locus=Prupe.1G526100 ID=Prupe.1G526100.1.v2.1 annot-version=v2.1	Prupe_Seq33004		-	Y (0.993 | 1-49)	C	1	V5_BLAST_0.9SELF0.4OUT-REDO4-Cluster_163252	V5_UCLUSTfixed_0.90-Cluster_96686	-	-	-	-
pacid=32118744 transcript=Prupe.1G526100.3 locus=Prupe.1G526100 ID=Prupe.1G526100.3.v2.1 annot-version=v2.1	Prupe_Seq33006		-	Y (0.993 | 1-49)	C	1	V5_BLAST_0.9SELF0.4OUT-REDO4-Cluster_163252	V5_UCLUSTfixed_0.90-Cluster_96686	-	-	-	-
pacid=32118745 transcript=Prupe.1G526100.4 locus=Prupe.1G526100 ID=Prupe.1G526100.4.v2.1 annot-version=v2.1	Prupe_Seq33007		-	Y (0.993 | 1-49)	C	1	V5_BLAST_0.9SELF0.4OUT-REDO4-Cluster_163252	V5_UCLUSTfixed_0.90-Cluster_96686	-	-	-	-
pacid=32118743 transcript=Prupe.1G526100.5 locus=Prupe.1G526100 ID=Prupe.1G526100.5.v2.1 annot-version=v2.1	Prupe_Seq33005		-	Y (0.993 | 1-49)	C	1	V5_BLAST_0.9SELF0.4OUT-REDO4-Cluster_163252	V5_UCLUSTfixed_0.90-Cluster_96686	-	-	-	-
pacid=32117484 transcript=Prupe.1G527300.2 locus=Prupe.1G527300 ID=Prupe.1G527300.2.v2.1 annot-version=v2.1	Prupe_Seq32781		-	Y (0.981 | 1-25)	C	1	V5_BLAST_0.9SELF0.4OUT-REDO4-Cluster_157478	V5_UCLUSTfixed_0.90-Cluster_92219	-	-	-	-
pacid=32110471 transcript=Prupe.1G528400.1 locus=Prupe.1G528400 ID=Prupe.1G528400.1.v2.1 annot-version=v2.1	Prupe_Seq31728	P:GO:0006096; P:GO:0006094; F:GO:0004347	P:GO:0005975;P:GO:0006091;P:GO:0009056;F:GO:0003824;P:GO:0009058;P:GO:0044711;P:GO:0006139;P:GO:0044712;P:GO:0044723	Y (0.999 | 1-29)	C	1	V5_BLAST_0.9SELF0.4OUT-REDO4-Cluster_163632	V5_UCLUSTfixed_0.90-Cluster_96688	-	-	-	-
pacid=32110472 transcript=Prupe.1G528400.2 locus=Prupe.1G528400 ID=Prupe.1G528400.2.v2.1 annot-version=v2.1	Prupe_Seq31729	P:GO:0006096; P:GO:0006094; F:GO:0004347	P:GO:0005975;P:GO:0006091;P:GO:0009056;F:GO:0003824;P:GO:0009058;P:GO:0044711;P:GO:0006139;P:GO:0044712;P:GO:0044723	Y (0.999 | 1-29)	C	1	V5_BLAST_0.9SELF0.4OUT-REDO4-Cluster_163632	V5_UCLUSTfixed_0.90-Cluster_96688	-	-	-	-
pacid=32112800 transcript=Prupe.1G528600.1 locus=Prupe.1G528600 ID=Prupe.1G528600.1.v2.1 annot-version=v2.1	Prupe_Seq32070		-	Y (0.998 | 1-64)	C	1	V5_BLAST_0.9SELF0.4OUT-REDO4-Cluster_164056	V5_UCLUSTfixed_0.90-Cluster_97545	-	-	-	-
pacid=32117002 transcript=Prupe.1G531900.12 locus=Prupe.1G531900 ID=Prupe.1G531900.12.v2.1 annot-version=v2.1	Prupe_Seq32717	P:GO:0055085; C:GO:0016020	C:GO:0016020;P:GO:0006810	Y (0.995 | 1-41)	C	1	V5_BLAST_0.9SELF0.4OUT-REDO4-Cluster_170801	V5_UCLUSTfixed_0.90-Cluster_103346	-	-	-	-
pacid=32117001 transcript=Prupe.1G531900.5 locus=Prupe.1G531900 ID=Prupe.1G531900.5.v2.1 annot-version=v2.1	Prupe_Seq32716	P:GO:0055085; C:GO:0016020	C:GO:0016020;P:GO:0006810	Y (0.988 | 1-35)	C	1	V5_BLAST_0.9SELF0.4OUT-REDO4-Cluster_170801	V5_UCLUSTfixed_0.90-Cluster_103346	-	-	-	-
pacid=32119508 transcript=Prupe.1G532200.1 locus=Prupe.1G532200 ID=Prupe.1G532200.1.v2.1 annot-version=v2.1	Prupe_Seq33151	P:GO:0042450; F:GO:0004056	F:GO:0003824;P:GO:0009058;P:GO:0044763;P:GO:0044711;P:GO:0009987	Y (0.944 | 1-45)	C	1	V5_BLAST_0.9SELF0.4OUT-REDO4-Cluster_163254	V5_UCLUSTfixed_0.90-Cluster_96689	-	-	-	-
pacid=32115440 transcript=Prupe.1G532300.1 locus=Prupe.1G532300 ID=Prupe.1G532300.1.v2.1 annot-version=v2.1	Prupe_Seq32506		-	Y (0.865 | 1-62)	C	1	V5_BLAST_0.9SELF0.4OUT-REDO4-Cluster_163256	V5_UCLUSTfixed_0.90-Cluster_96690	-	-	-	-
pacid=32115443 transcript=Prupe.1G532300.2 locus=Prupe.1G532300 ID=Prupe.1G532300.2.v2.1 annot-version=v2.1	Prupe_Seq32509		-	Y (0.865 | 1-62)	C	1	V5_BLAST_0.9SELF0.4OUT-REDO4-Cluster_163256	V5_UCLUSTfixed_0.90-Cluster_96690	-	-	-	-
pacid=32115441 transcript=Prupe.1G532300.3 locus=Prupe.1G532300 ID=Prupe.1G532300.3.v2.1 annot-version=v2.1	Prupe_Seq32507		-	Y (0.865 | 1-62)	C	1	V5_BLAST_0.9SELF0.4OUT-REDO4-Cluster_163256	V5_UCLUSTfixed_0.90-Cluster_96690	-	-	-	-
pacid=32115442 transcript=Prupe.1G532300.4 locus=Prupe.1G532300 ID=Prupe.1G532300.4.v2.1 annot-version=v2.1	Prupe_Seq32508		-	Y (0.865 | 1-62)	C	1	V5_BLAST_0.9SELF0.4OUT-REDO4-Cluster_163256	V5_UCLUSTfixed_0.90-Cluster_96690	-	-	-	-
pacid=32111570 transcript=Prupe.1G535300.1 locus=Prupe.1G535300 ID=Prupe.1G535300.1.v2.1 annot-version=v2.1	Prupe_Seq31899		-	Y (0.99 | 1-51)	C	1	V5_BLAST_0.9SELF0.4OUT-REDO4-Cluster_170347	V5_UCLUSTfixed_0.90-Cluster_99707	-	-	-	-
pacid=32111571 transcript=Prupe.1G535300.2 locus=Prupe.1G535300 ID=Prupe.1G535300.2.v2.1 annot-version=v2.1	Prupe_Seq31900		-	Y (0.99 | 1-51)	C	1	V5_BLAST_0.9SELF0.4OUT-REDO4-Cluster_170347	V5_UCLUSTfixed_0.90-Cluster_99707	-	-	-	-
pacid=32120414 transcript=Prupe.1G536100.1 locus=Prupe.1G536100 ID=Prupe.1G536100.1.v2.1 annot-version=v2.1	Prupe_Seq33286	P:GO:0016310; F:GO:0016301; F:GO:0005524	F:GO:0000166;F:GO:0016301	Y (0.994 | 1-41)	C	1	V5_BLAST_0.9SELF0.4OUT-REDO4-Cluster_162400	V5_UCLUSTfixed_0.90-Cluster_73657	-	-	-	-
pacid=32120420 transcript=Prupe.1G536100.2 locus=Prupe.1G536100 ID=Prupe.1G536100.2.v2.1 annot-version=v2.1	Prupe_Seq33292	P:GO:0016310; F:GO:0016301; F:GO:0005524	F:GO:0000166;F:GO:0016301	Y (0.994 | 1-41)	C	1	V5_BLAST_0.9SELF0.4OUT-REDO4-Cluster_162400	V5_UCLUSTfixed_0.90-Cluster_73657	-	-	-	-
pacid=32120417 transcript=Prupe.1G536100.3 locus=Prupe.1G536100 ID=Prupe.1G536100.3.v2.1 annot-version=v2.1	Prupe_Seq33289	P:GO:0016310; F:GO:0016301; F:GO:0005524	F:GO:0000166;F:GO:0016301	Y (0.994 | 1-41)	C	1	V5_BLAST_0.9SELF0.4OUT-REDO4-Cluster_129629	V5_UCLUSTfixed_0.90-Cluster_73657	-	-	-	-
pacid=32120419 transcript=Prupe.1G536100.4 locus=Prupe.1G536100 ID=Prupe.1G536100.4.v2.1 annot-version=v2.1	Prupe_Seq33291	P:GO:0016310; F:GO:0016301; F:GO:0005524	F:GO:0000166;F:GO:0016301	Y (0.994 | 1-41)	C	1	V5_BLAST_0.9SELF0.4OUT-REDO4-Cluster_162400	V5_UCLUSTfixed_0.90-Cluster_73657	-	-	-	-
pacid=32120418 transcript=Prupe.1G536100.5 locus=Prupe.1G536100 ID=Prupe.1G536100.5.v2.1 annot-version=v2.1	Prupe_Seq33290	P:GO:0016310; F:GO:0016301; F:GO:0005524	F:GO:0000166;F:GO:0016301	Y (0.994 | 1-41)	C	1	V5_BLAST_0.9SELF0.4OUT-REDO4-Cluster_162400	V5_UCLUSTfixed_0.90-Cluster_73657	-	-	-	-
pacid=32120415 transcript=Prupe.1G536100.6 locus=Prupe.1G536100 ID=Prupe.1G536100.6.v2.1 annot-version=v2.1	Prupe_Seq33287	P:GO:0016310; F:GO:0016301; F:GO:0005524	F:GO:0000166;F:GO:0016301	Y (0.994 | 1-41)	C	1	V5_BLAST_0.9SELF0.4OUT-REDO4-Cluster_162400	V5_UCLUSTfixed_0.90-Cluster_73657	-	-	-	-
pacid=32120416 transcript=Prupe.1G536100.7 locus=Prupe.1G536100 ID=Prupe.1G536100.7.v2.1 annot-version=v2.1	Prupe_Seq33288	P:GO:0016310; F:GO:0016301; F:GO:0005524	F:GO:0000166;F:GO:0016301	Y (0.994 | 1-41)	C	1	V5_BLAST_0.9SELF0.4OUT-REDO4-Cluster_162400	V5_UCLUSTfixed_0.90-Cluster_73657	-	-	-	-
pacid=32120422 transcript=Prupe.1G536100.9 locus=Prupe.1G536100 ID=Prupe.1G536100.9.v2.1 annot-version=v2.1	Prupe_Seq33293		-	Y (0.994 | 1-41)	C	1	V5_BLAST_0.9SELF0.4OUT-REDO4-Cluster_162400	V5_UCLUSTfixed_0.90-Cluster_73657	-	-	-	-
pacid=32116491 transcript=Prupe.1G536200.1 locus=Prupe.1G536200 ID=Prupe.1G536200.1.v2.1 annot-version=v2.1	Prupe_Seq32661		-	Y (0.95 | 1-23)	C	1	V5_BLAST_0.9SELF0.4OUT-REDO4-Cluster_143033	V5_UCLUSTfixed_0.90-Cluster_79260	-	UniqueCluster_1154	-	X
pacid=32115319 transcript=Prupe.1G540100.1 locus=Prupe.1G540100 ID=Prupe.1G540100.1.v2.1 annot-version=v2.1	Prupe_Seq32488		-	Y (0.958 | 1-42)	C	1	V5_BLAST_0.9SELF0.4OUT-REDO4-Cluster_168644	V5_UCLUSTfixed_0.90-Cluster_101557	-	-	UniqueCluster_1669	X
pacid=32115320 transcript=Prupe.1G540100.2 locus=Prupe.1G540100 ID=Prupe.1G540100.2.v2.1 annot-version=v2.1	Prupe_Seq32489		-	Y (0.958 | 1-42)	C	1	V5_BLAST_0.9SELF0.4OUT-REDO4-Cluster_168644	V5_UCLUSTfixed_0.90-Cluster_101557	-	-	UniqueCluster_1669	X
pacid=32114315 transcript=Prupe.1G540200.1 locus=Prupe.1G540200 ID=Prupe.1G540200.1.v2.1 annot-version=v2.1	Prupe_Seq32321		-	Y (0.994 | 1-37)	C	1	V5_BLAST_0.9SELF0.4OUT-REDO4-Cluster_165585	V5_UCLUSTfixed_0.90-Cluster_98964	-	-	-	-
pacid=32114316 transcript=Prupe.1G540200.3 locus=Prupe.1G540200 ID=Prupe.1G540200.3.v2.1 annot-version=v2.1	Prupe_Seq32322		-	Y (0.994 | 1-37)	C	1	V5_BLAST_0.9SELF0.4OUT-REDO4-Cluster_165585	V5_UCLUSTfixed_0.90-Cluster_98964	-	-	-	-
pacid=32111017 transcript=Prupe.1G541100.1 locus=Prupe.1G541100 ID=Prupe.1G541100.1.v2.1 annot-version=v2.1	Prupe_Seq31824	P:GO:0055114; F:GO:0050661; P:GO:0033014; F:GO:0008883	F:GO:0000166;F:GO:0003824;P:GO:0009058;P:GO:0009987	Y (0.998 | 1-51)	C	1	V5_BLAST_0.9SELF0.4OUT-REDO4-Cluster_169248	V5_UCLUSTfixed_0.90-Cluster_102050	-	-	-	-
pacid=32112404 transcript=Prupe.1G542100.1 locus=Prupe.1G542100 ID=Prupe.1G542100.1.v2.1 annot-version=v2.1	Prupe_Seq32009		-	Y (0.918 | 1-34)	C	1	V5_BLAST_0.9SELF0.4OUT-REDO4-Cluster_169581	V5_UCLUSTfixed_0.90-Cluster_90959	-	-	-	-
pacid=32112406 transcript=Prupe.1G542100.2 locus=Prupe.1G542100 ID=Prupe.1G542100.2.v2.1 annot-version=v2.1	Prupe_Seq32011		-	Y (0.918 | 1-34)	C	1	V5_BLAST_0.9SELF0.4OUT-REDO4-Cluster_169581	V5_UCLUSTfixed_0.90-Cluster_90959	-	-	-	-
pacid=32112408 transcript=Prupe.1G542100.3 locus=Prupe.1G542100 ID=Prupe.1G542100.3.v2.1 annot-version=v2.1	Prupe_Seq32013		-	Y (0.918 | 1-34)	C	1	V5_BLAST_0.9SELF0.4OUT-REDO4-Cluster_169581	V5_UCLUSTfixed_0.90-Cluster_90959	-	-	-	-
pacid=32112405 transcript=Prupe.1G542100.4 locus=Prupe.1G542100 ID=Prupe.1G542100.4.v2.1 annot-version=v2.1	Prupe_Seq32010		-	Y (0.918 | 1-34)	C	1	V5_BLAST_0.9SELF0.4OUT-REDO4-Cluster_169581	V5_UCLUSTfixed_0.90-Cluster_90959	-	-	-	-
pacid=32112407 transcript=Prupe.1G542100.5 locus=Prupe.1G542100 ID=Prupe.1G542100.5.v2.1 annot-version=v2.1	Prupe_Seq32012		-	Y (0.918 | 1-34)	C	1	V5_BLAST_0.9SELF0.4OUT-REDO4-Cluster_169581	V5_UCLUSTfixed_0.90-Cluster_90959	-	-	-	-
pacid=32112262 transcript=Prupe.1G543000.1 locus=Prupe.1G543000 ID=Prupe.1G543000.1.v2.1 annot-version=v2.1	Prupe_Seq31995		-	Y (0.993 | 1-53)	C	1	V5_BLAST_0.9SELF0.4OUT-REDO4-Cluster_170143	V5_UCLUSTfixed_0.90-Cluster_103252	-	-	-	-
pacid=32114998 transcript=Prupe.1G543300.1 locus=Prupe.1G543300 ID=Prupe.1G543300.1.v2.1 annot-version=v2.1	Prupe_Seq32444		-	Y (0.954 | 1-39)	C	1	V5_BLAST_0.9SELF0.4OUT-REDO4-Cluster_169404	V5_UCLUSTfixed_0.90-Cluster_96696	-	UniqueCluster_1570	-	X
pacid=32118303 transcript=Prupe.1G543500.1 locus=Prupe.1G543500 ID=Prupe.1G543500.1.v2.1 annot-version=v2.1	Prupe_Seq32922		-	Y (0.988 | 1-69)	C	1	V5_BLAST_0.9SELF0.4OUT-REDO4-Cluster_164080	V5_UCLUSTfixed_0.90-Cluster_97572	-	-	-	-
pacid=32120064 transcript=Prupe.1G544500.1 locus=Prupe.1G544500 ID=Prupe.1G544500.1.v2.1 annot-version=v2.1	Prupe_Seq33220		-	Y (0.629 | 1-51)	C	1	V5_BLAST_0.9SELF0.4OUT-REDO4-Cluster_157914	V5_UCLUSTfixed_0.90-Cluster_73652	UniqueCluster_1671	-	-	X
pacid=32118374 transcript=Prupe.1G545800.1 locus=Prupe.1G545800 ID=Prupe.1G545800.1.v2.1 annot-version=v2.1	Prupe_Seq32936		-	Y (1.0 | 1-41)	C	1	V5_BLAST_0.9SELF0.4OUT-REDO4-Cluster_163374	V5_UCLUSTfixed_0.90-Cluster_96791	-	-	-	-
pacid=32111606 transcript=Prupe.1G546000.1 locus=Prupe.1G546000 ID=Prupe.1G546000.1.v2.1 annot-version=v2.1	Prupe_Seq31905		-	Y (0.996 | 1-38)	C	1	V5_BLAST_0.9SELF0.4OUT-REDO4-Cluster_165605	V5_UCLUSTfixed_0.90-Cluster_96792	-	-	-	-
pacid=32114825 transcript=Prupe.1G546400.1 locus=Prupe.1G546400 ID=Prupe.1G546400.1.v2.1 annot-version=v2.1	Prupe_Seq32400		-	Y (0.869 | 1-38)	C	1	V5_BLAST_0.9SELF0.4OUT-REDO4-Cluster_169670	V5_UCLUSTfixed_0.90-Cluster_99276	-	-	-	-
pacid=32115877 transcript=Prupe.1G546800.4 locus=Prupe.1G546800 ID=Prupe.1G546800.4.v2.1 annot-version=v2.1	Prupe_Seq32569	F:GO:0005515	F:GO:0005515	Y (0.99 | 1-24)	C	1	V5_BLAST_0.9SELF0.4OUT-REDO4-Cluster_163376	V5_UCLUSTfixed_0.90-Cluster_96794	-	-	-	-
pacid=32117255 transcript=Prupe.1G548300.1 locus=Prupe.1G548300 ID=Prupe.1G548300.1.v2.1 annot-version=v2.1	Prupe_Seq32762	P:GO:0055114; F:GO:0016491; F:GO:0010181	F:GO:0000166;F:GO:0003824;P:GO:0008152;P:GO:0044710	Y (0.996 | 1-36)	C	1	V5_BLAST_0.9SELF0.4OUT-REDO4-Cluster_165692	V5_UCLUSTfixed_0.90-Cluster_99062	-	-	-	-
pacid=32114093 transcript=Prupe.1G548600.1 locus=Prupe.1G548600 ID=Prupe.1G548600.1.v2.1 annot-version=v2.1	Prupe_Seq32287	P:GO:0055114; F:GO:0016491; F:GO:0010181	F:GO:0000166;F:GO:0003824;P:GO:0008152;P:GO:0044710	Y (0.999 | 1-36)	C	1	V5_BLAST_0.9SELF0.4OUT-REDO4-Cluster_165692	V5_UCLUSTfixed_0.90-Cluster_99062	-	-	-	-
pacid=32116873 transcript=Prupe.1G548700.1 locus=Prupe.1G548700 ID=Prupe.1G548700.1.v2.1 annot-version=v2.1	Prupe_Seq32700	P:GO:0055114; F:GO:0016491; F:GO:0010181	F:GO:0000166;F:GO:0003824;P:GO:0008152;P:GO:0044710	Y (0.999 | 1-33)	C	1	V5_BLAST_0.9SELF0.4OUT-REDO4-Cluster_165692	V5_UCLUSTfixed_0.90-Cluster_99062	-	-	-	-
pacid=32110662 transcript=Prupe.1G548800.1 locus=Prupe.1G548800 ID=Prupe.1G548800.1.v2.1 annot-version=v2.1	Prupe_Seq31759	P:GO:0055114; F:GO:0016491; F:GO:0010181	F:GO:0000166;F:GO:0003824;P:GO:0008152;P:GO:0044710	Y (0.994 | 1-36)	C	1	V5_BLAST_0.9SELF0.4OUT-REDO4-Cluster_165692	V5_UCLUSTfixed_0.90-Cluster_99062	-	-	-	-
pacid=32120165 transcript=Prupe.1G548900.1 locus=Prupe.1G548900 ID=Prupe.1G548900.1.v2.1 annot-version=v2.1	Prupe_Seq33232	P:GO:0055114; F:GO:0016491; F:GO:0010181	F:GO:0000166;F:GO:0003824;P:GO:0008152;P:GO:0044710	Y (0.998 | 1-36)	C	1	V5_BLAST_0.9SELF0.4OUT-REDO4-Cluster_165692	V5_UCLUSTfixed_0.90-Cluster_99062	-	-	-	-
pacid=32117452 transcript=Prupe.1G549000.1 locus=Prupe.1G549000 ID=Prupe.1G549000.1.v2.1 annot-version=v2.1	Prupe_Seq32779	P:GO:0055114; F:GO:0016491; F:GO:0010181	F:GO:0000166;F:GO:0003824;P:GO:0008152;P:GO:0044710	Y (0.994 | 1-36)	C	1	V5_BLAST_0.9SELF0.4OUT-REDO4-Cluster_165692	V5_UCLUSTfixed_0.90-Cluster_99062	-	-	-	-
pacid=32114062 transcript=Prupe.1G549100.1 locus=Prupe.1G549100 ID=Prupe.1G549100.1.v2.1 annot-version=v2.1	Prupe_Seq32280	P:GO:0055114; F:GO:0016491; F:GO:0010181	F:GO:0000166;F:GO:0003824;P:GO:0008152;P:GO:0044710	Y (0.998 | 1-36)	C	1	V5_BLAST_0.9SELF0.4OUT-REDO4-Cluster_165692	V5_UCLUSTfixed_0.90-Cluster_99062	-	-	-	-
pacid=32115299 transcript=Prupe.1G549200.1 locus=Prupe.1G549200 ID=Prupe.1G549200.1.v2.1 annot-version=v2.1	Prupe_Seq32485		-	Y (0.998 | 1-30)	C	1	V5_BLAST_0.9SELF0.4OUT-REDO4-Cluster_164066	V5_UCLUSTfixed_0.90-Cluster_97559	-	-	-	-
pacid=32111311 transcript=Prupe.1G551200.1 locus=Prupe.1G551200 ID=Prupe.1G551200.1.v2.1 annot-version=v2.1	Prupe_Seq31866		-	Y (0.99 | 1-22)	C	1	V5_BLAST_0.9SELF0.4OUT-REDO4-Cluster_165674	V5_UCLUSTfixed_0.90-Cluster_99049	-	-	-	-
pacid=32116168 transcript=Prupe.1G551700.1 locus=Prupe.1G551700 ID=Prupe.1G551700.1.v2.1 annot-version=v2.1	Prupe_Seq32610	P:GO:0006412; C:GO:0005840; C:GO:0005622; F:GO:0003735	F:GO:0005198;C:GO:0005840;P:GO:0006412	Y (0.993 | 1-75)	C	1	V5_BLAST_0.9SELF0.4OUT-REDO4-Cluster_165092	V5_UCLUSTfixed_0.90-Cluster_96412	-	-	-	-
pacid=32113155 transcript=Prupe.1G551900.1 locus=Prupe.1G551900 ID=Prupe.1G551900.1.v2.1 annot-version=v2.1	Prupe_Seq32122		-	Y (0.997 | 1-52)	C	1	V5_BLAST_0.9SELF0.4OUT-REDO4-Cluster_163335	V5_UCLUSTfixed_0.90-Cluster_96766	-	-	-	-
pacid=32111180 transcript=Prupe.1G552500.1 locus=Prupe.1G552500 ID=Prupe.1G552500.1.v2.1 annot-version=v2.1	Prupe_Seq31850	P:GO:0016226	P:GO:0016043;P:GO:0009058	Y (1.0 | 1-41)	C	1	V5_BLAST_0.9SELF0.4OUT-REDO4-Cluster_166021	V5_UCLUSTfixed_0.90-Cluster_99340	-	-	-	-
pacid=32113778 transcript=Prupe.1G552800.1 locus=Prupe.1G552800 ID=Prupe.1G552800.1.v2.1 annot-version=v2.1	Prupe_Seq32223		-	Y (0.938 | 1-61)	C	1	V5_BLAST_0.9SELF0.4OUT-REDO4-Cluster_149968	V5_UCLUSTfixed_0.90-Cluster_84930	-	-	-	-
pacid=32113779 transcript=Prupe.1G552800.2 locus=Prupe.1G552800 ID=Prupe.1G552800.2.v2.1 annot-version=v2.1	Prupe_Seq32224		-	Y (0.912 | 1-42)	C	1	V5_BLAST_0.9SELF0.4OUT-REDO4-Cluster_129549	V5_UCLUSTfixed_0.90-Cluster_84930	-	-	-	-
pacid=32120106 transcript=Prupe.1G555000.1 locus=Prupe.1G555000 ID=Prupe.1G555000.1.v2.1 annot-version=v2.1	Prupe_Seq33228		-	Y (0.987 | 1-82)	C	1	V5_BLAST_0.9SELF0.4OUT-REDO4-Cluster_129626	V5_UCLUSTfixed_0.90-Cluster_73653	-	-	UniqueCluster_876	X
pacid=32113121 transcript=Prupe.1G555600.1 locus=Prupe.1G555600 ID=Prupe.1G555600.1.v2.1 annot-version=v2.1	Prupe_Seq32109		-	Y (0.944 | 1-50)	C	1	V5_BLAST_0.9SELF0.4OUT-REDO4-Cluster_167737	V5_UCLUSTfixed_0.90-Cluster_96769	-	-	-	-
pacid=32110676 transcript=Prupe.1G555700.1 locus=Prupe.1G555700 ID=Prupe.1G555700.1.v2.1 annot-version=v2.1	Prupe_Seq31761	P:GO:0006508; F:GO:0004176	P:GO:0019538;F:GO:0016787	Y (0.999 | 1-28)	C	1	V5_BLAST_0.9SELF0.4OUT-REDO4-Cluster_168772	V5_UCLUSTfixed_0.90-Cluster_101660	-	-	-	-
pacid=32110680 transcript=Prupe.1G555700.2 locus=Prupe.1G555700 ID=Prupe.1G555700.2.v2.1 annot-version=v2.1	Prupe_Seq31765	P:GO:0006508; F:GO:0004176	P:GO:0019538;F:GO:0016787	Y (0.999 | 1-28)	C	1	V5_BLAST_0.9SELF0.4OUT-REDO4-Cluster_129509	V5_UCLUSTfixed_0.90-Cluster_101660	-	-	-	-
pacid=32110682 transcript=Prupe.1G555700.3 locus=Prupe.1G555700 ID=Prupe.1G555700.3.v2.1 annot-version=v2.1	Prupe_Seq31767	P:GO:0030163; F:GO:0005524; F:GO:0004252; F:GO:0004176	F:GO:0000166;P:GO:0019538;P:GO:0009056;F:GO:0016787	Y (0.999 | 1-28)	C	1	V5_BLAST_0.9SELF0.4OUT-REDO4-Cluster_168772	V5_UCLUSTfixed_0.90-Cluster_101660	-	-	-	-
pacid=32110684 transcript=Prupe.1G555700.4 locus=Prupe.1G555700 ID=Prupe.1G555700.4.v2.1 annot-version=v2.1	Prupe_Seq31769		-	Y (0.999 | 1-28)	C	1	V5_BLAST_0.9SELF0.4OUT-REDO4-Cluster_129510	V5_UCLUSTfixed_0.90-Cluster_101660	-	-	-	-
pacid=32110677 transcript=Prupe.1G555700.5 locus=Prupe.1G555700 ID=Prupe.1G555700.5.v2.1 annot-version=v2.1	Prupe_Seq31762		-	Y (0.999 | 1-28)	C	1	V5_BLAST_0.9SELF0.4OUT-REDO4-Cluster_168772	V5_UCLUSTfixed_0.90-Cluster_101660	-	-	-	-
pacid=32110679 transcript=Prupe.1G555700.6 locus=Prupe.1G555700 ID=Prupe.1G555700.6.v2.1 annot-version=v2.1	Prupe_Seq31764		-	Y (0.999 | 1-28)	C	1	V5_BLAST_0.9SELF0.4OUT-REDO4-Cluster_168772	V5_UCLUSTfixed_0.90-Cluster_101660	-	-	-	-
pacid=32110681 transcript=Prupe.1G555700.7 locus=Prupe.1G555700 ID=Prupe.1G555700.7.v2.1 annot-version=v2.1	Prupe_Seq31766		-	Y (0.999 | 1-28)	C	1	V5_BLAST_0.9SELF0.4OUT-REDO4-Cluster_168772	V5_UCLUSTfixed_0.90-Cluster_101660	-	-	-	-
pacid=32110683 transcript=Prupe.1G555700.8 locus=Prupe.1G555700 ID=Prupe.1G555700.8.v2.1 annot-version=v2.1	Prupe_Seq31768	P:GO:0006508; F:GO:0004176	P:GO:0019538;F:GO:0016787	Y (0.999 | 1-28)	C	1	V5_BLAST_0.9SELF0.4OUT-REDO4-Cluster_168772	V5_UCLUSTfixed_0.90-Cluster_101660	-	-	-	-
pacid=32110678 transcript=Prupe.1G555700.9 locus=Prupe.1G555700 ID=Prupe.1G555700.9.v2.1 annot-version=v2.1	Prupe_Seq31763	P:GO:0006508; F:GO:0004176	P:GO:0019538;F:GO:0016787	Y (0.999 | 1-28)	C	1	V5_BLAST_0.9SELF0.4OUT-REDO4-Cluster_168772	V5_UCLUSTfixed_0.90-Cluster_101660	-	-	-	-
pacid=32116299 transcript=Prupe.1G556600.1 locus=Prupe.1G556600 ID=Prupe.1G556600.1.v2.1 annot-version=v2.1	Prupe_Seq32626	F:GO:0019205; P:GO:0006139; F:GO:0005524	F:GO:0000166;F:GO:0016301;P:GO:0006139	Y (0.981 | 1-71)	C	1	V5_BLAST_0.9SELF0.4OUT-REDO4-Cluster_162600	V5_UCLUSTfixed_0.90-Cluster_96021	-	-	-	-
pacid=32116300 transcript=Prupe.1G556600.2 locus=Prupe.1G556600 ID=Prupe.1G556600.2.v2.1 annot-version=v2.1	Prupe_Seq32627	F:GO:0019205; P:GO:0006139; F:GO:0005524	F:GO:0000166;F:GO:0016301;P:GO:0006139	Y (0.981 | 1-71)	C	1	V5_BLAST_0.9SELF0.4OUT-REDO4-Cluster_162600	V5_UCLUSTfixed_0.90-Cluster_96021	-	-	-	-
pacid=32120353 transcript=Prupe.1G557700.1 locus=Prupe.1G557700 ID=Prupe.1G557700.1.v2.1 annot-version=v2.1	Prupe_Seq33274		-	Y (1.0 | 1-41)	C	1	V5_BLAST_0.9SELF0.4OUT-REDO4-Cluster_167654	V5_UCLUSTfixed_0.90-Cluster_100773	-	-	-	-
pacid=32118045 transcript=Prupe.1G557800.1 locus=Prupe.1G557800 ID=Prupe.1G557800.1.v2.1 annot-version=v2.1	Prupe_Seq32875	C:GO:0016020; P:GO:0009765	P:GO:0006091;C:GO:0016020;P:GO:0015979	Y (0.923 | 1-24)	C	1	V5_BLAST_0.9SELF0.4OUT-REDO4-Cluster_162700	V5_UCLUSTfixed_0.90-Cluster_96127	-	-	-	-
pacid=32113467 transcript=Prupe.1G557900.1 locus=Prupe.1G557900 ID=Prupe.1G557900.1.v2.1 annot-version=v2.1	Prupe_Seq32163	F:GO:0003824	F:GO:0003824	Y (0.918 | 1-51)	C	1	V5_BLAST_0.9SELF0.4OUT-REDO4-Cluster_165618	V5_UCLUSTfixed_0.90-Cluster_73582	-	-	-	-
pacid=32112684 transcript=Prupe.1G558200.1 locus=Prupe.1G558200 ID=Prupe.1G558200.1.v2.1 annot-version=v2.1	Prupe_Seq32041		-	Y (1.0 | 1-25)	C	1	V5_BLAST_0.9SELF0.4OUT-REDO4-Cluster_150975	V5_UCLUSTfixed_0.90-Cluster_73573	-	-	-	-
pacid=32116135 transcript=Prupe.1G560000.1 locus=Prupe.1G560000 ID=Prupe.1G560000.1.v2.1 annot-version=v2.1	Prupe_Seq32604		-	Y (0.858 | 1-52)	C	1	V5_BLAST_0.9SELF0.4OUT-REDO4-Cluster_155357	V5_UCLUSTfixed_0.90-Cluster_90827	-	-	UniqueCluster_1172	X
pacid=32111032 transcript=Prupe.1G566600.1 locus=Prupe.1G566600 ID=Prupe.1G566600.1.v2.1 annot-version=v2.1	Prupe_Seq31828		-	Y (0.921 | 1-42)	C	1	V5_BLAST_0.9SELF0.4OUT-REDO4-Cluster_163979	V5_UCLUSTfixed_0.90-Cluster_97458	-	-	-	-
pacid=32116842 transcript=Prupe.1G566700.1 locus=Prupe.1G566700 ID=Prupe.1G566700.1.v2.1 annot-version=v2.1	Prupe_Seq32695		-	Y (0.992 | 1-71)	C	1	V5_BLAST_0.9SELF0.4OUT-REDO4-Cluster_162708	V5_UCLUSTfixed_0.90-Cluster_96130	-	-	-	-
pacid=32116843 transcript=Prupe.1G566700.2 locus=Prupe.1G566700 ID=Prupe.1G566700.2.v2.1 annot-version=v2.1	Prupe_Seq32696		-	Y (0.992 | 1-71)	C	1	V5_BLAST_0.9SELF0.4OUT-REDO4-Cluster_162708	V5_UCLUSTfixed_0.90-Cluster_96130	-	-	-	-
pacid=32117709 transcript=Prupe.1G566800.1 locus=Prupe.1G566800 ID=Prupe.1G566800.1.v2.1 annot-version=v2.1	Prupe_Seq32820		-	Y (0.993 | 1-48)	C	1	V5_BLAST_0.9SELF0.4OUT-REDO4-Cluster_167039	V5_UCLUSTfixed_0.90-Cluster_100242	-	-	-	-
pacid=32117718 transcript=Prupe.1G566800.10 locus=Prupe.1G566800 ID=Prupe.1G566800.10.v2.1 annot-version=v2.1	Prupe_Seq32824		-	Y (0.993 | 1-48)	C	1	V5_BLAST_0.9SELF0.4OUT-REDO4-Cluster_167039	V5_UCLUSTfixed_0.90-Cluster_100242	-	-	-	-
pacid=32117711 transcript=Prupe.1G566800.2 locus=Prupe.1G566800 ID=Prupe.1G566800.2.v2.1 annot-version=v2.1	Prupe_Seq32822		-	Y (0.993 | 1-48)	C	1	V5_BLAST_0.9SELF0.4OUT-REDO4-Cluster_167039	V5_UCLUSTfixed_0.90-Cluster_100242	-	-	-	-
pacid=32117710 transcript=Prupe.1G566800.3 locus=Prupe.1G566800 ID=Prupe.1G566800.3.v2.1 annot-version=v2.1	Prupe_Seq32821		-	Y (0.993 | 1-48)	C	1	V5_BLAST_0.9SELF0.4OUT-REDO4-Cluster_167039	V5_UCLUSTfixed_0.90-Cluster_100242	-	-	-	-
pacid=32117717 transcript=Prupe.1G566800.9 locus=Prupe.1G566800 ID=Prupe.1G566800.9.v2.1 annot-version=v2.1	Prupe_Seq32823		-	Y (0.993 | 1-48)	C	1	V5_BLAST_0.9SELF0.4OUT-REDO4-Cluster_167039	V5_UCLUSTfixed_0.90-Cluster_100242	-	-	-	-
pacid=32119166 transcript=Prupe.1G567400.1 locus=Prupe.1G567400 ID=Prupe.1G567400.1.v2.1 annot-version=v2.1	Prupe_Seq33102		-	Y (0.973 | 1-51)	C	1	V5_BLAST_0.9SELF0.4OUT-REDO4-Cluster_162711	V5_UCLUSTfixed_0.90-Cluster_96131	-	-	-	-
pacid=32113157 transcript=Prupe.1G569600.1 locus=Prupe.1G569600 ID=Prupe.1G569600.1.v2.1 annot-version=v2.1	Prupe_Seq32123		-	Y (0.995 | 1-57)	C	1	V5_BLAST_0.9SELF0.4OUT-REDO4-Cluster_162714	V5_UCLUSTfixed_0.90-Cluster_96133	-	-	-	-
pacid=32117831 transcript=Prupe.1G570000.1 locus=Prupe.1G570000 ID=Prupe.1G570000.1.v2.1 annot-version=v2.1	Prupe_Seq32841		-	Y (0.995 | 1-33)	C	1	V5_BLAST_0.9SELF0.4OUT-REDO4-Cluster_129601	V5_UCLUSTfixed_0.90-Cluster_97351	-	-	-	-
pacid=32110628 transcript=Prupe.1G571700.1 locus=Prupe.1G571700 ID=Prupe.1G571700.1.v2.1 annot-version=v2.1	Prupe_Seq31753		-	Y (0.771 | 1-50)	C	1	V5_BLAST_0.9SELF0.4OUT-REDO4-Cluster_169879	V5_UCLUSTfixed_0.90-Cluster_101488	-	-	-	-
pacid=32110631 transcript=Prupe.1G571700.2 locus=Prupe.1G571700 ID=Prupe.1G571700.2.v2.1 annot-version=v2.1	Prupe_Seq31756		-	Y (0.771 | 1-50)	C	1	V5_BLAST_0.9SELF0.4OUT-REDO4-Cluster_169879	V5_UCLUSTfixed_0.90-Cluster_101488	-	-	-	-
pacid=32110629 transcript=Prupe.1G571700.3 locus=Prupe.1G571700 ID=Prupe.1G571700.3.v2.1 annot-version=v2.1	Prupe_Seq31754		-	Y (0.771 | 1-50)	C	1	V5_BLAST_0.9SELF0.4OUT-REDO4-Cluster_169879	V5_UCLUSTfixed_0.90-Cluster_101488	-	-	-	-
pacid=32110630 transcript=Prupe.1G571700.4 locus=Prupe.1G571700 ID=Prupe.1G571700.4.v2.1 annot-version=v2.1	Prupe_Seq31755		-	Y (0.771 | 1-50)	C	1	V5_BLAST_0.9SELF0.4OUT-REDO4-Cluster_169879	V5_UCLUSTfixed_0.90-Cluster_101488	-	-	-	-
pacid=32118107 transcript=Prupe.1G572800.1 locus=Prupe.1G572800 ID=Prupe.1G572800.1.v2.1 annot-version=v2.1	Prupe_Seq32884		-	Y (0.924 | 1-34)	C	1	V5_BLAST_0.9SELF0.4OUT-REDO4-Cluster_157758	V5_UCLUSTfixed_0.90-Cluster_92437	-	-	UniqueCluster_1870	X
pacid=32118108 transcript=Prupe.1G572800.2 locus=Prupe.1G572800 ID=Prupe.1G572800.2.v2.1 annot-version=v2.1	Prupe_Seq32885		-	Y (0.924 | 1-34)	C	1	V5_BLAST_0.9SELF0.4OUT-REDO4-Cluster_157758	V5_UCLUSTfixed_0.90-Cluster_92437	-	-	UniqueCluster_1870	X
pacid=32113772 transcript=Prupe.1G573200.2 locus=Prupe.1G573200 ID=Prupe.1G573200.2.v2.1 annot-version=v2.1	Prupe_Seq32222	P:GO:0009228; F:GO:0004789	P:GO:0009058;P:GO:0044763;P:GO:0044711;F:GO:0016740;P:GO:0009987	Y (0.953 | 1-60)	C	1	V5_BLAST_0.9SELF0.4OUT-REDO4-Cluster_168734	V5_UCLUSTfixed_0.90-Cluster_96138	-	-	-	-
pacid=32113771 transcript=Prupe.1G573200.3 locus=Prupe.1G573200 ID=Prupe.1G573200.3.v2.1 annot-version=v2.1	Prupe_Seq32221	P:GO:0009228; F:GO:0004789	P:GO:0009058;P:GO:0044763;P:GO:0044711;F:GO:0016740;P:GO:0009987	Y (0.964 | 1-69)	C	1	V5_BLAST_0.9SELF0.4OUT-REDO4-Cluster_168734	V5_UCLUSTfixed_0.90-Cluster_96138	-	-	-	-
pacid=32114914 transcript=Prupe.1G573600.1 locus=Prupe.1G573600 ID=Prupe.1G573600.1.v2.1 annot-version=v2.1	Prupe_Seq32421	F:GO:0051536; F:GO:0009055	F:GO:0005488	Y (0.995 | 1-28)	C	1	V5_BLAST_0.9SELF0.4OUT-REDO4-Cluster_164934	V5_UCLUSTfixed_0.90-Cluster_98379	-	-	-	-
pacid=32115566 transcript=Prupe.1G577000.1 locus=Prupe.1G577000 ID=Prupe.1G577000.1.v2.1 annot-version=v2.1	Prupe_Seq32532	F:GO:0051536; P:GO:0016226; F:GO:0005506	P:GO:0016043;P:GO:0009058;F:GO:0005488	Y (0.989 | 1-54)	C	1	V5_BLAST_0.9SELF0.4OUT-REDO4-Cluster_168006	V5_UCLUSTfixed_0.90-Cluster_96141	-	-	-	-
pacid=32113512 transcript=Prupe.1G578600.1 locus=Prupe.1G578600 ID=Prupe.1G578600.1.v2.1 annot-version=v2.1	Prupe_Seq32179	C:GO:0016020	C:GO:0016020	Y (1.0 | 1-41)	C	1	V5_BLAST_0.9SELF0.4OUT-REDO4-Cluster_163380	V5_UCLUSTfixed_0.90-Cluster_96143	-	-	-	-
pacid=32119053 transcript=Prupe.1G580800.1 locus=Prupe.1G580800 ID=Prupe.1G580800.1.v2.1 annot-version=v2.1	Prupe_Seq33080	P:GO:0009113; F:GO:0004637	F:GO:0003824;P:GO:0009058;P:GO:0044711;P:GO:0006139	Y (0.985 | 1-41)	C	1	V5_BLAST_0.9SELF0.4OUT-REDO4-Cluster_167723	V5_UCLUSTfixed_0.90-Cluster_102096	-	-	-	-
pacid=32120080 transcript=Prupe.1G581000.1 locus=Prupe.1G581000 ID=Prupe.1G581000.1.v2.1 annot-version=v2.1	Prupe_Seq33223	P:GO:0055114; F:GO:0016491	F:GO:0003824;P:GO:0008152;P:GO:0044710	Y (0.993 | 1-34)	C	1	V5_BLAST_0.9SELF0.4OUT-REDO4-Cluster_162720	V5_UCLUSTfixed_0.90-Cluster_96146	-	-	-	-
pacid=32120081 transcript=Prupe.1G581000.2 locus=Prupe.1G581000 ID=Prupe.1G581000.2.v2.1 annot-version=v2.1	Prupe_Seq33224		-	Y (0.993 | 1-34)	C	1	V5_BLAST_0.9SELF0.4OUT-REDO4-Cluster_162720	V5_UCLUSTfixed_0.90-Cluster_96146	-	-	-	-
pacid=32120082 transcript=Prupe.1G581000.3 locus=Prupe.1G581000 ID=Prupe.1G581000.3.v2.1 annot-version=v2.1	Prupe_Seq33225		-	Y (0.993 | 1-34)	C	1	V5_BLAST_0.9SELF0.4OUT-REDO4-Cluster_129625	V5_UCLUSTfixed_0.90-Cluster_96146	-	-	-	-
pacid=32112965 transcript=Prupe.1G581500.1 locus=Prupe.1G581500 ID=Prupe.1G581500.1.v2.1 annot-version=v2.1	Prupe_Seq32095	F:GO:0005515; P:GO:0006414; F:GO:0003746	F:GO:0005515;F:GO:0008135	Y (0.947 | 1-48)	C	1	V5_BLAST_0.9SELF0.4OUT-REDO4-Cluster_168787	V5_UCLUSTfixed_0.90-Cluster_101671	-	-	-	-
pacid=32119643 transcript=Prupe.1G582700.1 locus=Prupe.1G582700 ID=Prupe.1G582700.1.v2.1 annot-version=v2.1	Prupe_Seq33170		-	Y (0.966 | 1-44)	C	1	V5_BLAST_0.9SELF0.4OUT-REDO4-Cluster_170710	V5_UCLUSTfixed_0.90-Cluster_93941	-	-	-	-
pacid=32112003 transcript=Prupe.1G585800.2 locus=Prupe.1G585800 ID=Prupe.1G585800.2.v2.1 annot-version=v2.1	Prupe_Seq31957	F:GO:0005524	F:GO:0000166	Y (0.986 | 1-46)	C	1	V5_BLAST_0.9SELF0.4OUT-REDO4-Cluster_165698	V5_UCLUSTfixed_0.90-Cluster_99067	-	-	-	-
pacid=32112004 transcript=Prupe.1G585800.7 locus=Prupe.1G585800 ID=Prupe.1G585800.7.v2.1 annot-version=v2.1	Prupe_Seq31958	F:GO:0005524; F:GO:0051082; P:GO:0006457	F:GO:0000166;F:GO:0005515;P:GO:0009987	Y (0.986 | 1-46)	C	1	V5_BLAST_0.9SELF0.4OUT-REDO4-Cluster_165698	V5_UCLUSTfixed_0.90-Cluster_99067	-	-	-	-
pacid=32118559 transcript=Prupe.1G585900.1 locus=Prupe.1G585900 ID=Prupe.1G585900.1.v2.1 annot-version=v2.1	Prupe_Seq32972		-	Y (0.814 | 1-21)	C	1	V5_BLAST_0.9SELF0.4OUT-REDO4-Cluster_168034	V5_UCLUSTfixed_0.90-Cluster_96148	-	-	-	-
pacid=32111388 transcript=Prupe.1G586600.1 locus=Prupe.1G586600 ID=Prupe.1G586600.1.v2.1 annot-version=v2.1	Prupe_Seq31872		-	Y (0.995 | 1-61)	C	1	V5_BLAST_0.9SELF0.4OUT-REDO4-Cluster_169323	V5_UCLUSTfixed_0.90-Cluster_100812	-	-	-	-
pacid=32117115 transcript=Prupe.1G586700.1 locus=Prupe.1G586700 ID=Prupe.1G586700.1.v2.1 annot-version=v2.1	Prupe_Seq32736	F:GO:0005524; F:GO:0003887	F:GO:0000166;F:GO:0016740	Y (0.982 | 1-72)	C	1	V5_BLAST_0.9SELF0.4OUT-REDO4-Cluster_163191	V5_UCLUSTfixed_0.90-Cluster_96149	-	-	-	-
pacid=32117117 transcript=Prupe.1G586700.4 locus=Prupe.1G586700 ID=Prupe.1G586700.4.v2.1 annot-version=v2.1	Prupe_Seq32738	F:GO:0005524; F:GO:0003887	F:GO:0000166;F:GO:0016740	Y (0.982 | 1-72)	C	1	V5_BLAST_0.9SELF0.4OUT-REDO4-Cluster_163191	V5_UCLUSTfixed_0.90-Cluster_96149	-	-	-	-
pacid=32117119 transcript=Prupe.1G586700.5 locus=Prupe.1G586700 ID=Prupe.1G586700.5.v2.1 annot-version=v2.1	Prupe_Seq32740	F:GO:0005524; F:GO:0003887	F:GO:0000166;F:GO:0016740	Y (0.982 | 1-72)	C	1	V5_BLAST_0.9SELF0.4OUT-REDO4-Cluster_163191	V5_UCLUSTfixed_0.90-Cluster_96149	-	-	-	-
pacid=32115940 transcript=Prupe.1G586800.1 locus=Prupe.1G586800 ID=Prupe.1G586800.1.v2.1 annot-version=v2.1	Prupe_Seq32578		-	Y (0.946 | 1-29)	C	1	V5_BLAST_0.9SELF0.4OUT-REDO4-Cluster_155494	V5_UCLUSTfixed_0.90-Cluster_90885	-	-	UniqueCluster_1411	X
pacid=32118537 transcript=Prupe.1G586900.1 locus=Prupe.1G586900 ID=Prupe.1G586900.1.v2.1 annot-version=v2.1	Prupe_Seq32968	P:GO:0015031; P:GO:0006457	P:GO:0006810;P:GO:0009987	Y (1.0 | 1-61)	C	1	V5_BLAST_0.9SELF0.4OUT-REDO4-Cluster_159715	V5_UCLUSTfixed_0.90-Cluster_78961	-	-	-	-
pacid=32118538 transcript=Prupe.1G586900.2 locus=Prupe.1G586900 ID=Prupe.1G586900.2.v2.1 annot-version=v2.1	Prupe_Seq32969	P:GO:0015031; P:GO:0006457	P:GO:0006810;P:GO:0009987	Y (1.0 | 1-61)	C	1	V5_BLAST_0.9SELF0.4OUT-REDO4-Cluster_159715	V5_UCLUSTfixed_0.90-Cluster_78961	-	-	-	-
pacid=32111886 transcript=Prupe.1G587400.1 locus=Prupe.1G587400 ID=Prupe.1G587400.1.v2.1 annot-version=v2.1	Prupe_Seq31944		-	Y (0.992 | 1-42)	C	1	V5_BLAST_0.9SELF0.4OUT-REDO4-Cluster_169356	V5_UCLUSTfixed_0.90-Cluster_96150	-	-	-	-
pacid=32077098 transcript=Prupe.2G000800.1 locus=Prupe.2G000800 ID=Prupe.2G000800.1.v2.1 annot-version=v2.1	Prupe_Seq26705		-	Y (0.907 | 1-26)	C	1	V5_BLAST_0.9SELF0.4OUT-REDO4-Cluster_129131	V5_UCLUSTfixed_0.90-Cluster_36849	-	-	-	-
pacid=32079589 transcript=Prupe.2G002100.1 locus=Prupe.2G002100 ID=Prupe.2G002100.1.v2.1 annot-version=v2.1	Prupe_Seq27098	P:GO:0019538	P:GO:0019538	Y (1.0 | 1-51)	C	1	V5_BLAST_0.9SELF0.4OUT-REDO4-Cluster_163078	V5_UCLUSTfixed_0.90-Cluster_96501	-	-	-	-
pacid=32077430 transcript=Prupe.2G002700.1 locus=Prupe.2G002700 ID=Prupe.2G002700.1.v2.1 annot-version=v2.1	Prupe_Seq26744		-	Y (0.864 | 1-21)	C	1	V5_BLAST_0.9SELF0.4OUT-REDO4-Cluster_129134	V5_UCLUSTfixed_0.90-Cluster_73566	-	-	-	-
pacid=32077657 transcript=Prupe.2G003000.1 locus=Prupe.2G003000 ID=Prupe.2G003000.1.v2.1 annot-version=v2.1	Prupe_Seq26794		-	Y (0.947 | 1-37)	C	1	V5_BLAST_0.9SELF0.4OUT-REDO4-Cluster_150679	V5_UCLUSTfixed_0.90-Cluster_73263	-	-	-	-
pacid=32078564 transcript=Prupe.2G004100.1 locus=Prupe.2G004100 ID=Prupe.2G004100.1.v2.1 annot-version=v2.1	Prupe_Seq26958		-	Y (0.92 | 1-91)	C	1	V5_BLAST_0.9SELF0.4OUT-REDO4-Cluster_162824	V5_UCLUSTfixed_0.90-Cluster_73272	-	-	-	-
pacid=32078566 transcript=Prupe.2G004100.2 locus=Prupe.2G004100 ID=Prupe.2G004100.2.v2.1 annot-version=v2.1	Prupe_Seq26960		-	Y (0.92 | 1-91)	C	1	V5_BLAST_0.9SELF0.4OUT-REDO4-Cluster_162824	V5_UCLUSTfixed_0.90-Cluster_73272	-	-	-	-
pacid=32078567 transcript=Prupe.2G004100.3 locus=Prupe.2G004100 ID=Prupe.2G004100.3.v2.1 annot-version=v2.1	Prupe_Seq26961		-	Y (0.92 | 1-91)	C	1	V5_BLAST_0.9SELF0.4OUT-REDO4-Cluster_162824	V5_UCLUSTfixed_0.90-Cluster_73272	-	-	-	-
pacid=32078565 transcript=Prupe.2G004100.4 locus=Prupe.2G004100 ID=Prupe.2G004100.4.v2.1 annot-version=v2.1	Prupe_Seq26959		-	Y (0.92 | 1-91)	C	1	V5_BLAST_0.9SELF0.4OUT-REDO4-Cluster_162824	V5_UCLUSTfixed_0.90-Cluster_73272	-	-	-	-
pacid=32079225 transcript=Prupe.2G005500.1 locus=Prupe.2G005500 ID=Prupe.2G005500.1.v2.1 annot-version=v2.1	Prupe_Seq27048	F:GO:0005515; P:GO:0055114; F:GO:0046872; F:GO:0016702	F:GO:0005515;F:GO:0003824;P:GO:0008152;P:GO:0044710	Y (0.971 | 1-36)	C	1	V5_BLAST_0.9SELF0.4OUT-REDO4-Cluster_164328	V5_UCLUSTfixed_0.90-Cluster_97811	-	-	-	-
pacid=32079251 transcript=Prupe.2G005900.1 locus=Prupe.2G005900 ID=Prupe.2G005900.1.v2.1 annot-version=v2.1	Prupe_Seq27055	F:GO:0008168; P:GO:0008152	P:GO:0008152;F:GO:0016740	Y (0.994 | 1-42)	C	1	V5_BLAST_0.9SELF0.4OUT-REDO4-Cluster_162819	V5_UCLUSTfixed_0.90-Cluster_96242	-	-	-	-
pacid=32079252 transcript=Prupe.2G005900.2 locus=Prupe.2G005900 ID=Prupe.2G005900.2.v2.1 annot-version=v2.1	Prupe_Seq27056	F:GO:0008168; P:GO:0008152	P:GO:0008152;F:GO:0016740	Y (0.994 | 1-42)	C	1	V5_BLAST_0.9SELF0.4OUT-REDO4-Cluster_162819	V5_UCLUSTfixed_0.90-Cluster_96242	-	-	-	-
pacid=32079253 transcript=Prupe.2G005900.3 locus=Prupe.2G005900 ID=Prupe.2G005900.3.v2.1 annot-version=v2.1	Prupe_Seq27057	F:GO:0008168; P:GO:0008152	P:GO:0008152;F:GO:0016740	Y (0.994 | 1-42)	C	1	V5_BLAST_0.9SELF0.4OUT-REDO4-Cluster_162819	V5_UCLUSTfixed_0.90-Cluster_96242	-	-	-	-
pacid=32079254 transcript=Prupe.2G005900.4 locus=Prupe.2G005900 ID=Prupe.2G005900.4.v2.1 annot-version=v2.1	Prupe_Seq27058	F:GO:0008168; P:GO:0008152	P:GO:0008152;F:GO:0016740	Y (0.994 | 1-42)	C	1	V5_BLAST_0.9SELF0.4OUT-REDO4-Cluster_162819	V5_UCLUSTfixed_0.90-Cluster_96242	-	-	-	-
pacid=32074117 transcript=Prupe.2G006100.1 locus=Prupe.2G006100 ID=Prupe.2G006100.1.v2.1 annot-version=v2.1	Prupe_Seq26260		-	Y (0.893 | 1-22)	C	1	V5_BLAST_0.9SELF0.4OUT-REDO4-Cluster_167872	V5_UCLUSTfixed_0.90-Cluster_100946	-	-	-	-
pacid=32075549 transcript=Prupe.2G006200.1 locus=Prupe.2G006200 ID=Prupe.2G006200.1.v2.1 annot-version=v2.1	Prupe_Seq26446		-	Y (0.993 | 1-71)	C	1	V5_BLAST_0.9SELF0.4OUT-REDO4-Cluster_167872	V5_UCLUSTfixed_0.90-Cluster_73246	-	-	-	-
pacid=32077541 transcript=Prupe.2G006300.1 locus=Prupe.2G006300 ID=Prupe.2G006300.1.v2.1 annot-version=v2.1	Prupe_Seq26769		-	Y (0.955 | 1-42)	C	1	V5_BLAST_0.9SELF0.4OUT-REDO4-Cluster_167872	V5_UCLUSTfixed_0.90-Cluster_100946	-	-	-	-
pacid=32075424 transcript=Prupe.2G006400.1 locus=Prupe.2G006400 ID=Prupe.2G006400.1.v2.1 annot-version=v2.1	Prupe_Seq26431		-	Y (0.992 | 1-66)	C	1	V5_BLAST_0.9SELF0.4OUT-REDO4-Cluster_167872	V5_UCLUSTfixed_0.90-Cluster_73246	-	-	-	-
pacid=32074833 transcript=Prupe.2G006700.1 locus=Prupe.2G006700 ID=Prupe.2G006700.1.v2.1 annot-version=v2.1	Prupe_Seq26344		-	Y (0.969 | 1-62)	C	1	V5_BLAST_0.9SELF0.4OUT-REDO4-Cluster_167872	V5_UCLUSTfixed_0.90-Cluster_100946	-	-	-	-
pacid=32079649 transcript=Prupe.2G006800.1 locus=Prupe.2G006800 ID=Prupe.2G006800.1.v2.1 annot-version=v2.1	Prupe_Seq27104		-	Y (0.997 | 1-71)	C	1	V5_BLAST_0.9SELF0.4OUT-REDO4-Cluster_129166	V5_UCLUSTfixed_0.90-Cluster_100946	-	-	-	-
pacid=32078608 transcript=Prupe.2G006900.1 locus=Prupe.2G006900 ID=Prupe.2G006900.1.v2.1 annot-version=v2.1	Prupe_Seq26967		-	Y (0.882 | 1-71)	C	1	V5_BLAST_0.9SELF0.4OUT-REDO4-Cluster_167872	V5_UCLUSTfixed_0.90-Cluster_100946	-	-	-	-
pacid=32075827 transcript=Prupe.2G007400.1 locus=Prupe.2G007400 ID=Prupe.2G007400.1.v2.1 annot-version=v2.1	Prupe_Seq26482	F:GO:0003676	F:GO:0003676	Y (0.998 | 1-61)	C	1	V5_BLAST_0.9SELF0.4OUT-REDO4-Cluster_162818	V5_UCLUSTfixed_0.90-Cluster_96241	-	-	-	-
pacid=32076180 transcript=Prupe.2G008800.1 locus=Prupe.2G008800 ID=Prupe.2G008800.1.v2.1 annot-version=v2.1	Prupe_Seq26561	F:GO:0009378; P:GO:0006310; P:GO:0006281	P:GO:0006259;P:GO:0006950;F:GO:0016787	Y (0.997 | 1-58)	C	1	V5_BLAST_0.9SELF0.4OUT-REDO4-Cluster_163756	V5_UCLUSTfixed_0.90-Cluster_97216	-	-	-	-
pacid=32074465 transcript=Prupe.2G012000.1 locus=Prupe.2G012000 ID=Prupe.2G012000.1.v2.1 annot-version=v2.1	Prupe_Seq26305	C:GO:0019898; P:GO:0015979; C:GO:0009654; C:GO:0009523; F:GO:0005509	C:GO:0016020;P:GO:0015979;F:GO:0005488;C:GO:0009579	Y (0.818 | 1-52)	C	1	V5_BLAST_0.9SELF0.4OUT-REDO4-Cluster_162815	V5_UCLUSTfixed_0.90-Cluster_96238	-	-	-	-
pacid=32078861 transcript=Prupe.2G012100.2 locus=Prupe.2G012100 ID=Prupe.2G012100.2.v2.1 annot-version=v2.1	Prupe_Seq27011		-	Y (0.834 | 1-21)	C	1	V5_BLAST_0.9SELF0.4OUT-REDO4-Cluster_155864	V5_UCLUSTfixed_0.90-Cluster_91095	-	-	-	-
pacid=32075140 transcript=Prupe.2G012600.5 locus=Prupe.2G012600 ID=Prupe.2G012600.5.v2.1 annot-version=v2.1	Prupe_Seq26392	F:GO:0003964	F:GO:0016740	Y (0.819 | 1-70)	C	1	V5_BLAST_0.9SELF0.4OUT-REDO4-Cluster_155861	V5_UCLUSTfixed_0.90-Cluster_91093	-	-	UniqueCluster_3290	X
pacid=32076439 transcript=Prupe.2G012700.1 locus=Prupe.2G012700 ID=Prupe.2G012700.1.v2.1 annot-version=v2.1	Prupe_Seq26610	F:GO:0046933; P:GO:0015986	P:GO:0009058;P:GO:0044711;P:GO:0044765;P:GO:0006139;P:GO:0006810;F:GO:0005215;F:GO:0016787	Y (0.773 | 1-67)	C	1	V5_BLAST_0.9SELF0.4OUT-REDO4-Cluster_129125	V5_UCLUSTfixed_0.90-Cluster_100942	-	UniqueCluster_2502	-	X
pacid=32074590 transcript=Prupe.2G015300.1 locus=Prupe.2G015300 ID=Prupe.2G015300.1.v2.1 annot-version=v2.1	Prupe_Seq26313	P:GO:0055114; F:GO:0050660; F:GO:0017150; P:GO:0008033	F:GO:0000166;F:GO:0003824;P:GO:0006139	Y (0.953 | 1-46)	C	1	V5_BLAST_0.9SELF0.4OUT-REDO4-Cluster_165042	V5_UCLUSTfixed_0.90-Cluster_98484	-	-	-	-
pacid=32075669 transcript=Prupe.2G015400.1 locus=Prupe.2G015400 ID=Prupe.2G015400.1.v2.1 annot-version=v2.1	Prupe_Seq26467		-	Y (0.998 | 1-51)	C	1	V5_BLAST_0.9SELF0.4OUT-REDO4-Cluster_162811	V5_UCLUSTfixed_0.90-Cluster_96233	-	-	-	-
pacid=32075670 transcript=Prupe.2G015400.2 locus=Prupe.2G015400 ID=Prupe.2G015400.2.v2.1 annot-version=v2.1	Prupe_Seq26468		-	Y (0.998 | 1-51)	C	1	V5_BLAST_0.9SELF0.4OUT-REDO4-Cluster_162811	V5_UCLUSTfixed_0.90-Cluster_96233	-	-	-	-
pacid=32074929 transcript=Prupe.2G015500.2 locus=Prupe.2G015500 ID=Prupe.2G015500.2.v2.1 annot-version=v2.1	Prupe_Seq26362		-	Y (0.854 | 1-71)	C	1	V5_BLAST_0.9SELF0.4OUT-REDO4-Cluster_129100	V5_UCLUSTfixed_0.90-Cluster_73241	-	-	-	-
pacid=32077888 transcript=Prupe.2G016800.1 locus=Prupe.2G016800 ID=Prupe.2G016800.1.v2.1 annot-version=v2.1	Prupe_Seq26864		-	Y (1.0 | 1-33)	C	1	V5_BLAST_0.9SELF0.4OUT-REDO4-Cluster_170429	V5_UCLUSTfixed_0.90-Cluster_103054	-	-	-	-
pacid=32077889 transcript=Prupe.2G016800.2 locus=Prupe.2G016800 ID=Prupe.2G016800.2.v2.1 annot-version=v2.1	Prupe_Seq26865		-	Y (1.0 | 1-33)	C	1	V5_BLAST_0.9SELF0.4OUT-REDO4-Cluster_170429	V5_UCLUSTfixed_0.90-Cluster_103054	-	-	-	-
pacid=32075628 transcript=Prupe.2G019900.1 locus=Prupe.2G019900 ID=Prupe.2G019900.1.v2.1 annot-version=v2.1	Prupe_Seq26455		-	Y (0.88 | 1-23)	C	1	V5_BLAST_0.9SELF0.4OUT-REDO4-Cluster_129113	V5_UCLUSTfixed_0.90-Cluster_100936	-	-	-	-
pacid=32075631 transcript=Prupe.2G019900.2 locus=Prupe.2G019900 ID=Prupe.2G019900.2.v2.1 annot-version=v2.1	Prupe_Seq26458		-	Y (0.88 | 1-23)	C	1	V5_BLAST_0.9SELF0.4OUT-REDO4-Cluster_155847	V5_UCLUSTfixed_0.90-Cluster_100936	-	-	-	-
pacid=32075632 transcript=Prupe.2G019900.3 locus=Prupe.2G019900 ID=Prupe.2G019900.3.v2.1 annot-version=v2.1	Prupe_Seq26459		-	Y (0.88 | 1-23)	C	1	V5_BLAST_0.9SELF0.4OUT-REDO4-Cluster_155847	V5_UCLUSTfixed_0.90-Cluster_100936	-	-	-	-
pacid=32075630 transcript=Prupe.2G019900.4 locus=Prupe.2G019900 ID=Prupe.2G019900.4.v2.1 annot-version=v2.1	Prupe_Seq26457		-	Y (0.88 | 1-23)	C	1	V5_BLAST_0.9SELF0.4OUT-REDO4-Cluster_155847	V5_UCLUSTfixed_0.90-Cluster_100936	-	-	-	-
pacid=32075633 transcript=Prupe.2G019900.5 locus=Prupe.2G019900 ID=Prupe.2G019900.5.v2.1 annot-version=v2.1	Prupe_Seq26460		-	Y (0.88 | 1-23)	C	1	V5_BLAST_0.9SELF0.4OUT-REDO4-Cluster_155847	V5_UCLUSTfixed_0.90-Cluster_100936	-	-	-	-
pacid=32075629 transcript=Prupe.2G019900.6 locus=Prupe.2G019900 ID=Prupe.2G019900.6.v2.1 annot-version=v2.1	Prupe_Seq26456		-	Y (0.88 | 1-23)	C	1	V5_BLAST_0.9SELF0.4OUT-REDO4-Cluster_155847	V5_UCLUSTfixed_0.90-Cluster_100936	-	-	-	-
pacid=32077809 transcript=Prupe.2G020600.1 locus=Prupe.2G020600 ID=Prupe.2G020600.1.v2.1 annot-version=v2.1	Prupe_Seq26834		-	Y (0.98 | 1-56)	C	1	V5_BLAST_0.9SELF0.4OUT-REDO4-Cluster_170710	V5_UCLUSTfixed_0.90-Cluster_97416	-	-	-	-
pacid=32074168 transcript=Prupe.2G021800.1 locus=Prupe.2G021800 ID=Prupe.2G021800.1.v2.1 annot-version=v2.1	Prupe_Seq26266		-	Y (0.999 | 1-41)	C	1	V5_BLAST_0.9SELF0.4OUT-REDO4-Cluster_165608	V5_UCLUSTfixed_0.90-Cluster_91086	-	-	-	-
pacid=32074169 transcript=Prupe.2G021800.2 locus=Prupe.2G021800 ID=Prupe.2G021800.2.v2.1 annot-version=v2.1	Prupe_Seq26267		-	Y (0.999 | 1-41)	C	1	V5_BLAST_0.9SELF0.4OUT-REDO4-Cluster_165608	V5_UCLUSTfixed_0.90-Cluster_91086	-	-	-	-
pacid=32078816 transcript=Prupe.2G021900.1 locus=Prupe.2G021900 ID=Prupe.2G021900.1.v2.1 annot-version=v2.1	Prupe_Seq26998	F:GO:0016987; P:GO:0006355; P:GO:0006352; F:GO:0003700; F:GO:0003677	F:GO:0003677;F:GO:0003700;P:GO:0009058;P:GO:0006139	Y (0.946 | 1-50)	C	1	V5_BLAST_0.9SELF0.4OUT-REDO4-Cluster_155834	V5_UCLUSTfixed_0.90-Cluster_91085	-	-	-	-
pacid=32078824 transcript=Prupe.2G021900.10 locus=Prupe.2G021900 ID=Prupe.2G021900.10.v2.1 annot-version=v2.1	Prupe_Seq27006		-	Y (0.946 | 1-50)	C	1	V5_BLAST_0.9SELF0.4OUT-REDO4-Cluster_155834	V5_UCLUSTfixed_0.90-Cluster_91085	-	-	-	-
pacid=32078821 transcript=Prupe.2G021900.2 locus=Prupe.2G021900 ID=Prupe.2G021900.2.v2.1 annot-version=v2.1	Prupe_Seq27003		-	Y (0.946 | 1-50)	C	1	V5_BLAST_0.9SELF0.4OUT-REDO4-Cluster_155834	V5_UCLUSTfixed_0.90-Cluster_91085	-	-	-	-
pacid=32078818 transcript=Prupe.2G021900.3 locus=Prupe.2G021900 ID=Prupe.2G021900.3.v2.1 annot-version=v2.1	Prupe_Seq27000	F:GO:0016987; P:GO:0006355; P:GO:0006352; F:GO:0003700; F:GO:0003677	F:GO:0003677;F:GO:0003700;P:GO:0009058;P:GO:0006139	Y (0.946 | 1-50)	C	1	V5_BLAST_0.9SELF0.4OUT-REDO4-Cluster_155834	V5_UCLUSTfixed_0.90-Cluster_91085	-	-	-	-
pacid=32078817 transcript=Prupe.2G021900.4 locus=Prupe.2G021900 ID=Prupe.2G021900.4.v2.1 annot-version=v2.1	Prupe_Seq26999	F:GO:0016987; P:GO:0006355; P:GO:0006352; F:GO:0003700; F:GO:0003677	F:GO:0003677;F:GO:0003700;P:GO:0009058;P:GO:0006139	Y (0.946 | 1-50)	C	1	V5_BLAST_0.9SELF0.4OUT-REDO4-Cluster_155834	V5_UCLUSTfixed_0.90-Cluster_91085	-	-	-	-
pacid=32078819 transcript=Prupe.2G021900.5 locus=Prupe.2G021900 ID=Prupe.2G021900.5.v2.1 annot-version=v2.1	Prupe_Seq27001	F:GO:0016987; P:GO:0006355; P:GO:0006352; F:GO:0003700; F:GO:0003677	F:GO:0003677;F:GO:0003700;P:GO:0009058;P:GO:0006139	Y (0.946 | 1-50)	C	1	V5_BLAST_0.9SELF0.4OUT-REDO4-Cluster_155834	V5_UCLUSTfixed_0.90-Cluster_91085	-	-	-	-
pacid=32078822 transcript=Prupe.2G021900.6 locus=Prupe.2G021900 ID=Prupe.2G021900.6.v2.1 annot-version=v2.1	Prupe_Seq27004		-	Y (0.946 | 1-50)	C	1	V5_BLAST_0.9SELF0.4OUT-REDO4-Cluster_155834	V5_UCLUSTfixed_0.90-Cluster_91085	-	-	-	-
pacid=32078823 transcript=Prupe.2G021900.7 locus=Prupe.2G021900 ID=Prupe.2G021900.7.v2.1 annot-version=v2.1	Prupe_Seq27005		-	Y (0.946 | 1-50)	C	1	V5_BLAST_0.9SELF0.4OUT-REDO4-Cluster_155834	V5_UCLUSTfixed_0.90-Cluster_91085	-	-	-	-
pacid=32078825 transcript=Prupe.2G021900.8 locus=Prupe.2G021900 ID=Prupe.2G021900.8.v2.1 annot-version=v2.1	Prupe_Seq27007		-	Y (0.946 | 1-50)	C	1	V5_BLAST_0.9SELF0.4OUT-REDO4-Cluster_155834	V5_UCLUSTfixed_0.90-Cluster_91085	-	-	-	-
pacid=32078820 transcript=Prupe.2G021900.9 locus=Prupe.2G021900 ID=Prupe.2G021900.9.v2.1 annot-version=v2.1	Prupe_Seq27002	F:GO:0016987; P:GO:0006355; P:GO:0006352; F:GO:0003700; F:GO:0003677	F:GO:0003677;F:GO:0003700;P:GO:0009058;P:GO:0006139	Y (0.946 | 1-50)	C	1	V5_BLAST_0.9SELF0.4OUT-REDO4-Cluster_155834	V5_UCLUSTfixed_0.90-Cluster_91085	-	-	-	-
pacid=32076366 transcript=Prupe.2G022100.1 locus=Prupe.2G022100 ID=Prupe.2G022100.1.v2.1 annot-version=v2.1	Prupe_Seq26602		-	Y (0.998 | 1-51)	C	1	V5_BLAST_0.9SELF0.4OUT-REDO4-Cluster_162807	V5_UCLUSTfixed_0.90-Cluster_96229	-	-	-	-
pacid=32079690 transcript=Prupe.2G022300.1 locus=Prupe.2G022300 ID=Prupe.2G022300.1.v2.1 annot-version=v2.1	Prupe_Seq27110		-	Y (1.0 | 1-44)	C	1	V5_BLAST_0.9SELF0.4OUT-REDO4-Cluster_163915	V5_UCLUSTfixed_0.90-Cluster_97386	-	-	-	-
pacid=32079671 transcript=Prupe.2G025000.1 locus=Prupe.2G025000 ID=Prupe.2G025000.1.v2.1 annot-version=v2.1	Prupe_Seq27106		-	Y (0.979 | 1-29)	C	1	V5_BLAST_0.9SELF0.4OUT-REDO4-Cluster_170406	V5_UCLUSTfixed_0.90-Cluster_96226	-	-	-	-
pacid=32074354 transcript=Prupe.2G025100.1 locus=Prupe.2G025100 ID=Prupe.2G025100.1.v2.1 annot-version=v2.1	Prupe_Seq26291		-	Y (0.989 | 1-41)	C	1	V5_BLAST_0.9SELF0.4OUT-REDO4-Cluster_165092	V5_UCLUSTfixed_0.90-Cluster_96227	-	-	-	-
pacid=32074355 transcript=Prupe.2G025100.2 locus=Prupe.2G025100 ID=Prupe.2G025100.2.v2.1 annot-version=v2.1	Prupe_Seq26292		-	Y (0.989 | 1-41)	C	1	V5_BLAST_0.9SELF0.4OUT-REDO4-Cluster_165092	V5_UCLUSTfixed_0.90-Cluster_96227	-	-	-	-
pacid=32076538 transcript=Prupe.2G027000.1 locus=Prupe.2G027000 ID=Prupe.2G027000.1.v2.1 annot-version=v2.1	Prupe_Seq26626		-	Y (0.871 | 1-41)	C	1	V5_BLAST_0.9SELF0.4OUT-REDO4-Cluster_162834	V5_UCLUSTfixed_0.90-Cluster_96253	-	-	-	-
pacid=32076539 transcript=Prupe.2G027000.2 locus=Prupe.2G027000 ID=Prupe.2G027000.2.v2.1 annot-version=v2.1	Prupe_Seq26627		-	Y (0.871 | 1-41)	C	1	V5_BLAST_0.9SELF0.4OUT-REDO4-Cluster_162834	V5_UCLUSTfixed_0.90-Cluster_96253	-	-	-	-
pacid=32077848 transcript=Prupe.2G027100.1 locus=Prupe.2G027100 ID=Prupe.2G027100.1.v2.1 annot-version=v2.1	Prupe_Seq26857		-	Y (0.999 | 1-42)	C	1	V5_BLAST_0.9SELF0.4OUT-REDO4-Cluster_162833	V5_UCLUSTfixed_0.90-Cluster_73265	-	-	-	-
pacid=32077849 transcript=Prupe.2G027100.2 locus=Prupe.2G027100 ID=Prupe.2G027100.2.v2.1 annot-version=v2.1	Prupe_Seq26858		-	Y (0.999 | 1-42)	C	1	V5_BLAST_0.9SELF0.4OUT-REDO4-Cluster_162833	V5_UCLUSTfixed_0.90-Cluster_73265	-	-	-	-
pacid=32077731 transcript=Prupe.2G027900.1 locus=Prupe.2G027900 ID=Prupe.2G027900.1.v2.1 annot-version=v2.1	Prupe_Seq26823	F:GO:0005515	F:GO:0005515	Y (0.987 | 1-37)	C	1	V5_BLAST_0.9SELF0.4OUT-REDO4-Cluster_155927	V5_UCLUSTfixed_0.90-Cluster_91127	-	-	-	-
pacid=32077732 transcript=Prupe.2G027900.2 locus=Prupe.2G027900 ID=Prupe.2G027900.2.v2.1 annot-version=v2.1	Prupe_Seq26824	F:GO:0005515	F:GO:0005515	Y (0.987 | 1-37)	C	1	V5_BLAST_0.9SELF0.4OUT-REDO4-Cluster_155927	V5_UCLUSTfixed_0.90-Cluster_91127	-	-	-	-
pacid=32077992 transcript=Prupe.2G029800.1 locus=Prupe.2G029800 ID=Prupe.2G029800.1.v2.1 annot-version=v2.1	Prupe_Seq26876		-	Y (0.999 | 1-32)	C	1	V5_BLAST_0.9SELF0.4OUT-REDO4-Cluster_169494	V5_UCLUSTfixed_0.90-Cluster_102599	-	-	-	-
pacid=32077993 transcript=Prupe.2G029800.2 locus=Prupe.2G029800 ID=Prupe.2G029800.2.v2.1 annot-version=v2.1	Prupe_Seq26877		-	Y (0.999 | 1-32)	C	1	V5_BLAST_0.9SELF0.4OUT-REDO4-Cluster_169494	V5_UCLUSTfixed_0.90-Cluster_102599	-	-	-	-
pacid=32077994 transcript=Prupe.2G029800.3 locus=Prupe.2G029800 ID=Prupe.2G029800.3.v2.1 annot-version=v2.1	Prupe_Seq26878		-	Y (0.999 | 1-32)	C	1	V5_BLAST_0.9SELF0.4OUT-REDO4-Cluster_129143	V5_UCLUSTfixed_0.90-Cluster_102599	-	-	-	-
pacid=32074838 transcript=Prupe.2G030700.1 locus=Prupe.2G030700 ID=Prupe.2G030700.1.v2.1 annot-version=v2.1	Prupe_Seq26345	C:GO:0016020	C:GO:0016020	Y (0.792 | 1-59)	C	1	V5_BLAST_0.9SELF0.4OUT-REDO4-Cluster_167904	V5_UCLUSTfixed_0.90-Cluster_100967	-	-	-	-
pacid=32075268 transcript=Prupe.2G036300.1 locus=Prupe.2G036300 ID=Prupe.2G036300.1.v2.1 annot-version=v2.1	Prupe_Seq26413		-	Y (0.999 | 1-51)	C	1	V5_BLAST_0.9SELF0.4OUT-REDO4-Cluster_162830	V5_UCLUSTfixed_0.90-Cluster_96248	-	-	-	-
pacid=32075269 transcript=Prupe.2G036300.2 locus=Prupe.2G036300 ID=Prupe.2G036300.2.v2.1 annot-version=v2.1	Prupe_Seq26414		-	Y (0.999 | 1-51)	C	1	V5_BLAST_0.9SELF0.4OUT-REDO4-Cluster_162830	V5_UCLUSTfixed_0.90-Cluster_96248	-	-	-	-
pacid=32075180 transcript=Prupe.2G037400.1 locus=Prupe.2G037400 ID=Prupe.2G037400.1.v2.1 annot-version=v2.1	Prupe_Seq26395	P:GO:0006355; C:GO:0005739; F:GO:0003690	F:GO:0003677;C:GO:0005739;P:GO:0009058;P:GO:0006139	Y (0.991 | 1-41)	C	1	V5_BLAST_0.9SELF0.4OUT-REDO4-Cluster_129660	V5_UCLUSTfixed_0.90-Cluster_74075	-	UniqueCluster_3288	-	X
pacid=32076408 transcript=Prupe.2G038100.1 locus=Prupe.2G038100 ID=Prupe.2G038100.1.v2.1 annot-version=v2.1	Prupe_Seq26605		-	Y (0.977 | 1-34)	C	1	V5_BLAST_0.9SELF0.4OUT-REDO4-Cluster_167897	V5_UCLUSTfixed_0.90-Cluster_100920	-	-	-	-
pacid=32075904 transcript=Prupe.2G038200.1 locus=Prupe.2G038200 ID=Prupe.2G038200.1.v2.1 annot-version=v2.1	Prupe_Seq26496		-	Y (0.985 | 1-34)	C	1	V5_BLAST_0.9SELF0.4OUT-REDO4-Cluster_167897	V5_UCLUSTfixed_0.90-Cluster_100920	-	-	-	-
pacid=32077016 transcript=Prupe.2G038600.1 locus=Prupe.2G038600 ID=Prupe.2G038600.1.v2.1 annot-version=v2.1	Prupe_Seq26695	F:GO:0005524; P:GO:0006508; F:GO:0004176; F:GO:0004252; P:GO:0030163	F:GO:0000166;P:GO:0019538;P:GO:0009056;F:GO:0016787	Y (0.853 | 1-52)	C	1	V5_BLAST_0.9SELF0.4OUT-REDO4-Cluster_163906	V5_UCLUSTfixed_0.90-Cluster_96264	-	-	-	-
pacid=32077023 transcript=Prupe.2G038600.10 locus=Prupe.2G038600 ID=Prupe.2G038600.10.v2.1 annot-version=v2.1	Prupe_Seq26702	F:GO:0005524; P:GO:0006508; F:GO:0004176; F:GO:0004252; P:GO:0030163	F:GO:0000166;P:GO:0019538;P:GO:0009056;F:GO:0016787	Y (0.853 | 1-52)	C	1	V5_BLAST_0.9SELF0.4OUT-REDO4-Cluster_163906	V5_UCLUSTfixed_0.90-Cluster_96264	-	-	-	-
pacid=32077017 transcript=Prupe.2G038600.2 locus=Prupe.2G038600 ID=Prupe.2G038600.2.v2.1 annot-version=v2.1	Prupe_Seq26696	F:GO:0005524; P:GO:0006508; F:GO:0004176; F:GO:0004252; P:GO:0030163	F:GO:0000166;P:GO:0019538;P:GO:0009056;F:GO:0016787	Y (0.853 | 1-52)	C	1	V5_BLAST_0.9SELF0.4OUT-REDO4-Cluster_163906	V5_UCLUSTfixed_0.90-Cluster_96264	-	-	-	-
pacid=32077019 transcript=Prupe.2G038600.5 locus=Prupe.2G038600 ID=Prupe.2G038600.5.v2.1 annot-version=v2.1	Prupe_Seq26698	F:GO:0005524; P:GO:0006508; F:GO:0004176; F:GO:0004252; P:GO:0030163	F:GO:0000166;P:GO:0019538;P:GO:0009056;F:GO:0016787	Y (0.853 | 1-52)	C	1	V5_BLAST_0.9SELF0.4OUT-REDO4-Cluster_163906	V5_UCLUSTfixed_0.90-Cluster_96264	-	-	-	-
pacid=32077018 transcript=Prupe.2G038600.6 locus=Prupe.2G038600 ID=Prupe.2G038600.6.v2.1 annot-version=v2.1	Prupe_Seq26697	F:GO:0005524; P:GO:0006508; F:GO:0004176; F:GO:0004252; P:GO:0030163	F:GO:0000166;P:GO:0019538;P:GO:0009056;F:GO:0016787	Y (0.853 | 1-52)	C	1	V5_BLAST_0.9SELF0.4OUT-REDO4-Cluster_163906	V5_UCLUSTfixed_0.90-Cluster_96264	-	-	-	-
pacid=32077022 transcript=Prupe.2G038600.7 locus=Prupe.2G038600 ID=Prupe.2G038600.7.v2.1 annot-version=v2.1	Prupe_Seq26701	F:GO:0005524; P:GO:0006508; F:GO:0004176; F:GO:0004252; P:GO:0030163	F:GO:0000166;P:GO:0019538;P:GO:0009056;F:GO:0016787	Y (0.853 | 1-52)	C	1	V5_BLAST_0.9SELF0.4OUT-REDO4-Cluster_163906	V5_UCLUSTfixed_0.90-Cluster_96264	-	-	-	-
pacid=32077020 transcript=Prupe.2G038600.8 locus=Prupe.2G038600 ID=Prupe.2G038600.8.v2.1 annot-version=v2.1	Prupe_Seq26699	F:GO:0005524; P:GO:0006508; F:GO:0004176; F:GO:0004252; P:GO:0030163	F:GO:0000166;P:GO:0019538;P:GO:0009056;F:GO:0016787	Y (0.853 | 1-52)	C	1	V5_BLAST_0.9SELF0.4OUT-REDO4-Cluster_163906	V5_UCLUSTfixed_0.90-Cluster_96264	-	-	-	-
pacid=32077021 transcript=Prupe.2G038600.9 locus=Prupe.2G038600 ID=Prupe.2G038600.9.v2.1 annot-version=v2.1	Prupe_Seq26700	F:GO:0005524; P:GO:0006508; F:GO:0004176; F:GO:0004252; P:GO:0030163	F:GO:0000166;P:GO:0019538;P:GO:0009056;F:GO:0016787	Y (0.853 | 1-52)	C	1	V5_BLAST_0.9SELF0.4OUT-REDO4-Cluster_163906	V5_UCLUSTfixed_0.90-Cluster_96264	-	-	-	-
pacid=32078952 transcript=Prupe.2G039200.1 locus=Prupe.2G039200 ID=Prupe.2G039200.1.v2.1 annot-version=v2.1	Prupe_Seq27019	P:GO:0045454; F:GO:0015035; P:GO:0006662	P:GO:0019725;F:GO:0003824;P:GO:0008152;P:GO:0044710	Y (0.998 | 1-71)	C	1	V5_BLAST_0.9SELF0.4OUT-REDO4-Cluster_162803	V5_UCLUSTfixed_0.90-Cluster_96224	-	-	-	-
pacid=32073920 transcript=Prupe.2G043700.1 locus=Prupe.2G043700 ID=Prupe.2G043700.1.v2.1 annot-version=v2.1	Prupe_Seq26237		-	Y (0.999 | 1-51)	C	1	V5_BLAST_0.9SELF0.4OUT-REDO4-Cluster_168154	V5_UCLUSTfixed_0.90-Cluster_96223	-	-	-	-
pacid=32075905 transcript=Prupe.2G044200.1 locus=Prupe.2G044200 ID=Prupe.2G044200.1.v2.1 annot-version=v2.1	Prupe_Seq26497		-	Y (0.993 | 1-42)	C	1	V5_BLAST_0.9SELF0.4OUT-REDO4-Cluster_165027	V5_UCLUSTfixed_0.90-Cluster_98471	-	-	-	-
pacid=32077806 transcript=Prupe.2G045800.1 locus=Prupe.2G045800 ID=Prupe.2G045800.1.v2.1 annot-version=v2.1	Prupe_Seq26831		-	Y (0.999 | 1-51)	C	1	V5_BLAST_0.9SELF0.4OUT-REDO4-Cluster_162898	V5_UCLUSTfixed_0.90-Cluster_96315	-	-	-	-
pacid=32077807 transcript=Prupe.2G045800.2 locus=Prupe.2G045800 ID=Prupe.2G045800.2.v2.1 annot-version=v2.1	Prupe_Seq26832		-	Y (0.999 | 1-51)	C	1	V5_BLAST_0.9SELF0.4OUT-REDO4-Cluster_162898	V5_UCLUSTfixed_0.90-Cluster_96315	-	-	-	-
pacid=32077808 transcript=Prupe.2G045800.3 locus=Prupe.2G045800 ID=Prupe.2G045800.3.v2.1 annot-version=v2.1	Prupe_Seq26833		-	Y (0.999 | 1-51)	C	1	V5_BLAST_0.9SELF0.4OUT-REDO4-Cluster_162898	V5_UCLUSTfixed_0.90-Cluster_96315	-	-	-	-
pacid=32079464 transcript=Prupe.2G047000.1 locus=Prupe.2G047000 ID=Prupe.2G047000.1.v2.1 annot-version=v2.1	Prupe_Seq27085		-	Y (0.999 | 1-26)	C	1	V5_BLAST_0.9SELF0.4OUT-REDO4-Cluster_129164	V5_UCLUSTfixed_0.90-Cluster_73685	-	-	-	-
pacid=32074077 transcript=Prupe.2G048500.1 locus=Prupe.2G048500 ID=Prupe.2G048500.1.v2.1 annot-version=v2.1	Prupe_Seq26253	F:GO:0016829; P:GO:0008152	F:GO:0003824;P:GO:0008152	Y (1.0 | 1-41)	C	1	V5_BLAST_0.9SELF0.4OUT-REDO4-Cluster_150929	V5_UCLUSTfixed_0.90-Cluster_93274	-	-	-	-
pacid=32074176 transcript=Prupe.2G049000.1 locus=Prupe.2G049000 ID=Prupe.2G049000.1.v2.1 annot-version=v2.1	Prupe_Seq26268		-	Y (0.999 | 1-51)	C	1	V5_BLAST_0.9SELF0.4OUT-REDO4-Cluster_162829	V5_UCLUSTfixed_0.90-Cluster_96247	-	-	-	-
pacid=32079025 transcript=Prupe.2G049700.1 locus=Prupe.2G049700 ID=Prupe.2G049700.1.v2.1 annot-version=v2.1	Prupe_Seq27028		-	Y (0.989 | 1-21)	C	1	V5_BLAST_0.9SELF0.4OUT-REDO4-Cluster_168813	V5_UCLUSTfixed_0.90-Cluster_100956	-	-	-	-
pacid=32079029 transcript=Prupe.2G049700.2 locus=Prupe.2G049700 ID=Prupe.2G049700.2.v2.1 annot-version=v2.1	Prupe_Seq27029		-	Y (0.989 | 1-21)	C	1	V5_BLAST_0.9SELF0.4OUT-REDO4-Cluster_168813	V5_UCLUSTfixed_0.90-Cluster_100956	-	-	-	-
pacid=32079031 transcript=Prupe.2G049700.7 locus=Prupe.2G049700 ID=Prupe.2G049700.7.v2.1 annot-version=v2.1	Prupe_Seq27030		-	Y (0.989 | 1-21)	C	1	V5_BLAST_0.9SELF0.4OUT-REDO4-Cluster_168813	V5_UCLUSTfixed_0.90-Cluster_100956	-	-	-	-
pacid=32074140 transcript=Prupe.2G050000.1 locus=Prupe.2G050000 ID=Prupe.2G050000.1.v2.1 annot-version=v2.1	Prupe_Seq26261	P:GO:0006468; F:GO:0004672	P:GO:0006464;F:GO:0016301	Y (0.987 | 1-35)	C	1	V5_BLAST_0.9SELF0.4OUT-REDO4-Cluster_162828	V5_UCLUSTfixed_0.90-Cluster_96246	-	-	UniqueCluster_914	X
pacid=32075836 transcript=Prupe.2G050600.1 locus=Prupe.2G050600 ID=Prupe.2G050600.1.v2.1 annot-version=v2.1	Prupe_Seq26484		-	Y (0.812 | 1-58)	C	1	V5_BLAST_0.9SELF0.4OUT-REDO4-Cluster_163339	V5_UCLUSTfixed_0.90-Cluster_96767	-	-	-	-
pacid=32074551 transcript=Prupe.2G054900.3 locus=Prupe.2G054900 ID=Prupe.2G054900.3.v2.1 annot-version=v2.1	Prupe_Seq26309		-	Y (0.985 | 1-38)	C	1	V5_BLAST_0.9SELF0.4OUT-REDO4-Cluster_167111	V5_UCLUSTfixed_0.90-Cluster_99134	-	-	-	-
pacid=32078761 transcript=Prupe.2G060600.1 locus=Prupe.2G060600 ID=Prupe.2G060600.1.v2.1 annot-version=v2.1	Prupe_Seq26985		-	Y (0.994 | 1-61)	C	1	V5_BLAST_0.9SELF0.4OUT-REDO4-Cluster_165791	V5_UCLUSTfixed_0.90-Cluster_99143	-	-	-	-
pacid=32078762 transcript=Prupe.2G060600.2 locus=Prupe.2G060600 ID=Prupe.2G060600.2.v2.1 annot-version=v2.1	Prupe_Seq26986		-	Y (0.994 | 1-61)	C	1	V5_BLAST_0.9SELF0.4OUT-REDO4-Cluster_129160	V5_UCLUSTfixed_0.90-Cluster_99143	-	-	-	-
pacid=32075722 transcript=Prupe.2G060900.1 locus=Prupe.2G060900 ID=Prupe.2G060900.1.v2.1 annot-version=v2.1	Prupe_Seq26472	P:GO:0006265; C:GO:0005694; F:GO:0005524; F:GO:0003916; F:GO:0003677; F:GO:0003918	F:GO:0000166;F:GO:0003677;P:GO:0016043;P:GO:0006259;C:GO:0005622;F:GO:0016787	Y (1.0 | 1-27)	C	1	V5_BLAST_0.9SELF0.4OUT-REDO4-Cluster_168159	V5_UCLUSTfixed_0.90-Cluster_98469	-	-	-	-
pacid=32078568 transcript=Prupe.2G064200.1 locus=Prupe.2G064200 ID=Prupe.2G064200.1.v2.1 annot-version=v2.1	Prupe_Seq26962		-	Y (1.0 | 1-21)	C	1	V5_BLAST_0.9SELF0.4OUT-REDO4-Cluster_167460	V5_UCLUSTfixed_0.90-Cluster_100418	-	-	-	-
pacid=32078569 transcript=Prupe.2G064200.2 locus=Prupe.2G064200 ID=Prupe.2G064200.2.v2.1 annot-version=v2.1	Prupe_Seq26963		-	Y (1.0 | 1-21)	C	1	V5_BLAST_0.9SELF0.4OUT-REDO4-Cluster_167460	V5_UCLUSTfixed_0.90-Cluster_100418	-	-	-	-
pacid=32078701 transcript=Prupe.2G065900.1 locus=Prupe.2G065900 ID=Prupe.2G065900.1.v2.1 annot-version=v2.1	Prupe_Seq26980		-	Y (0.998 | 1-61)	C	1	V5_BLAST_0.9SELF0.4OUT-REDO4-Cluster_164209	V5_UCLUSTfixed_0.90-Cluster_73273	-	-	-	-
pacid=32079033 transcript=Prupe.2G066000.1 locus=Prupe.2G066000 ID=Prupe.2G066000.1.v2.1 annot-version=v2.1	Prupe_Seq27031		-	Y (0.995 | 1-29)	C	1	V5_BLAST_0.9SELF0.4OUT-REDO4-Cluster_154690	V5_UCLUSTfixed_0.90-Cluster_90400	-	-	UniqueCluster_789	X
pacid=32076618 transcript=Prupe.2G066100.2 locus=Prupe.2G066100 ID=Prupe.2G066100.2.v2.1 annot-version=v2.1	Prupe_Seq26639	F:GO:0016627; C:GO:0016021; P:GO:0006629; C:GO:0005737	F:GO:0003824;C:GO:0005737;C:GO:0016020;P:GO:0006629	Y (0.999 | 1-41)	C	1	V5_BLAST_0.9SELF0.4OUT-REDO4-Cluster_168838	V5_UCLUSTfixed_0.90-Cluster_101701	-	-	UniqueCluster_3192	X
pacid=32074401 transcript=Prupe.2G066400.1 locus=Prupe.2G066400 ID=Prupe.2G066400.1.v2.1 annot-version=v2.1	Prupe_Seq26298	F:GO:0016627; C:GO:0016021; P:GO:0006629; C:GO:0005737	F:GO:0003824;C:GO:0005737;C:GO:0016020;P:GO:0006629	Y (0.992 | 1-62)	C	1	V5_BLAST_0.9SELF0.4OUT-REDO4-Cluster_168838	V5_UCLUSTfixed_0.90-Cluster_101701	-	-	UniqueCluster_3192	X
pacid=32074402 transcript=Prupe.2G066400.2 locus=Prupe.2G066400 ID=Prupe.2G066400.2.v2.1 annot-version=v2.1	Prupe_Seq26299	F:GO:0016627; C:GO:0016021; P:GO:0006629; C:GO:0005737	F:GO:0003824;C:GO:0005737;C:GO:0016020;P:GO:0006629	Y (0.997 | 1-46)	C	1	V5_BLAST_0.9SELF0.4OUT-REDO4-Cluster_168838	V5_UCLUSTfixed_0.90-Cluster_101701	-	-	UniqueCluster_3192	X
pacid=32076171 transcript=Prupe.2G069200.1 locus=Prupe.2G069200 ID=Prupe.2G069200.1.v2.1 annot-version=v2.1	Prupe_Seq26559	P:GO:0034968; F:GO:0018024; F:GO:0008270; C:GO:0005634; F:GO:0005515; F:GO:0042393	C:GO:0005634;F:GO:0005515;P:GO:0016043;P:GO:0006464;F:GO:0016740	Y (0.762 | 1-50)	C	1	V5_BLAST_0.9SELF0.4OUT-REDO4-Cluster_129122	V5_UCLUSTfixed_0.90-Cluster_97687	-	UniqueCluster_1526	-	X
pacid=32077652 transcript=Prupe.2G071100.1 locus=Prupe.2G071100 ID=Prupe.2G071100.1.v2.1 annot-version=v2.1	Prupe_Seq26792	P:GO:0055085; C:GO:0016020; P:GO:0006810; F:GO:0015171; P:GO:0003333	C:GO:0016020;P:GO:0006810;P:GO:0044765;F:GO:0005215	Y (0.963 | 1-41)	C	1	V5_BLAST_0.9SELF0.4OUT-REDO4-Cluster_170703	V5_UCLUSTfixed_0.90-Cluster_103263	-	-	-	-
pacid=32077653 transcript=Prupe.2G071100.2 locus=Prupe.2G071100 ID=Prupe.2G071100.2.v2.1 annot-version=v2.1	Prupe_Seq26793	C:GO:0016020; F:GO:0015171; P:GO:0003333	C:GO:0016020;P:GO:0044765;P:GO:0006810;F:GO:0005215	Y (0.963 | 1-41)	C	1	V5_BLAST_0.9SELF0.4OUT-REDO4-Cluster_170703	V5_UCLUSTfixed_0.90-Cluster_103263	-	-	-	-
pacid=32078561 transcript=Prupe.2G071400.1 locus=Prupe.2G071400 ID=Prupe.2G071400.1.v2.1 annot-version=v2.1	Prupe_Seq26955	F:GO:0003676	F:GO:0003676	Y (0.99 | 1-46)	C	1	V5_BLAST_0.9SELF0.4OUT-REDO4-Cluster_162790	V5_UCLUSTfixed_0.90-Cluster_96210	-	-	-	-
pacid=32078563 transcript=Prupe.2G071400.2 locus=Prupe.2G071400 ID=Prupe.2G071400.2.v2.1 annot-version=v2.1	Prupe_Seq26957	F:GO:0003676	F:GO:0003676	Y (0.99 | 1-46)	C	1	V5_BLAST_0.9SELF0.4OUT-REDO4-Cluster_162790	V5_UCLUSTfixed_0.90-Cluster_96210	-	-	-	-
pacid=32078562 transcript=Prupe.2G071400.3 locus=Prupe.2G071400 ID=Prupe.2G071400.3.v2.1 annot-version=v2.1	Prupe_Seq26956	F:GO:0003676	F:GO:0003676	Y (0.99 | 1-46)	C	1	V5_BLAST_0.9SELF0.4OUT-REDO4-Cluster_162790	V5_UCLUSTfixed_0.90-Cluster_96210	-	-	-	-
pacid=32074216 transcript=Prupe.2G071700.1 locus=Prupe.2G071700 ID=Prupe.2G071700.1.v2.1 annot-version=v2.1	Prupe_Seq26271	P:GO:0019538	P:GO:0019538	Y (0.94 | 1-62)	C	1	V5_BLAST_0.9SELF0.4OUT-REDO4-Cluster_166685	V5_UCLUSTfixed_0.90-Cluster_99973	-	-	-	-
pacid=32077129 transcript=Prupe.2G077000.1 locus=Prupe.2G077000 ID=Prupe.2G077000.1.v2.1 annot-version=v2.1	Prupe_Seq26707		-	Y (0.999 | 1-22)	C	1	V5_BLAST_0.9SELF0.4OUT-REDO4-Cluster_164408	V5_UCLUSTfixed_0.90-Cluster_97891	-	-	-	-
pacid=32075640 transcript=Prupe.2G078800.1 locus=Prupe.2G078800 ID=Prupe.2G078800.1.v2.1 annot-version=v2.1	Prupe_Seq26462		-	Y (0.828 | 1-28)	C	1	V5_BLAST_0.9SELF0.4OUT-REDO4-Cluster_129114	V5_UCLUSTfixed_0.90-Cluster_101319	-	UniqueCluster_449	-	X
pacid=32077204 transcript=Prupe.2G080000.1 locus=Prupe.2G080000 ID=Prupe.2G080000.1.v2.1 annot-version=v2.1	Prupe_Seq26711	F:GO:0003676	F:GO:0003676	Y (1.0 | 1-61)	C	1	V5_BLAST_0.9SELF0.4OUT-REDO4-Cluster_162786	V5_UCLUSTfixed_0.90-Cluster_100897	-	-	-	-
pacid=32078529 transcript=Prupe.2G083900.1 locus=Prupe.2G083900 ID=Prupe.2G083900.1.v2.1 annot-version=v2.1	Prupe_Seq26952	F:GO:0033926	F:GO:0016787	Y (0.996 | 1-62)	C	1	V5_BLAST_0.9SELF0.4OUT-REDO4-Cluster_164000	V5_UCLUSTfixed_0.90-Cluster_97484	-	-	-	-
pacid=32074081 transcript=Prupe.2G084200.1 locus=Prupe.2G084200 ID=Prupe.2G084200.1.v2.1 annot-version=v2.1	Prupe_Seq26255	C:GO:0035267; C:GO:0032777; P:GO:0006357	P:GO:0009058;P:GO:0006139;C:GO:0005654	Y (0.764 | 1-52)	C	1	V5_BLAST_0.9SELF0.4OUT-REDO4-Cluster_170917	V5_UCLUSTfixed_0.90-Cluster_96208	-	UniqueCluster_721	-	X
pacid=32074082 transcript=Prupe.2G084200.2 locus=Prupe.2G084200 ID=Prupe.2G084200.2.v2.1 annot-version=v2.1	Prupe_Seq26256	C:GO:0035267; C:GO:0032777; P:GO:0006357	P:GO:0009058;P:GO:0006139;C:GO:0005654	Y (0.764 | 1-52)	C	1	V5_BLAST_0.9SELF0.4OUT-REDO4-Cluster_170917	V5_UCLUSTfixed_0.90-Cluster_96208	-	UniqueCluster_721	-	X
pacid=32075492 transcript=Prupe.2G084300.1 locus=Prupe.2G084300 ID=Prupe.2G084300.1.v2.1 annot-version=v2.1	Prupe_Seq26439	F:GO:0016887; F:GO:0005524; C:GO:0016020	F:GO:0000166;C:GO:0016020;F:GO:0016787	Y (0.915 | 1-36)	C	1	V5_BLAST_0.9SELF0.4OUT-REDO4-Cluster_170501	V5_UCLUSTfixed_0.90-Cluster_103197	-	-	-	-
pacid=32075493 transcript=Prupe.2G084300.2 locus=Prupe.2G084300 ID=Prupe.2G084300.2.v2.1 annot-version=v2.1	Prupe_Seq26440	F:GO:0016887; F:GO:0005524; C:GO:0016020	F:GO:0000166;C:GO:0016020;F:GO:0016787	Y (0.915 | 1-36)	C	1	V5_BLAST_0.9SELF0.4OUT-REDO4-Cluster_170501	V5_UCLUSTfixed_0.90-Cluster_103197	-	-	-	-
pacid=32076386 transcript=Prupe.2G086100.1 locus=Prupe.2G086100 ID=Prupe.2G086100.1.v2.1 annot-version=v2.1	Prupe_Seq26604		-	Y (0.79 | 1-38)	C	1	V5_BLAST_0.9SELF0.4OUT-REDO4-Cluster_165006	V5_UCLUSTfixed_0.90-Cluster_73253	-	-	UniqueCluster_2474	X
pacid=32074733 transcript=Prupe.2G086600.1 locus=Prupe.2G086600 ID=Prupe.2G086600.1.v2.1 annot-version=v2.1	Prupe_Seq26329		-	Y (1.0 | 1-51)	C	1	V5_BLAST_0.9SELF0.4OUT-REDO4-Cluster_155667	V5_UCLUSTfixed_0.90-Cluster_73236	-	-	-	-
pacid=32078890 transcript=Prupe.2G090700.1 locus=Prupe.2G090700 ID=Prupe.2G090700.1.v2.1 annot-version=v2.1	Prupe_Seq27014		-	Y (0.957 | 1-70)	C	1	V5_BLAST_0.9SELF0.4OUT-REDO4-Cluster_167799	V5_UCLUSTfixed_0.90-Cluster_100888	-	-	UniqueCluster_1451	X
pacid=32076246 transcript=Prupe.2G091600.1 locus=Prupe.2G091600 ID=Prupe.2G091600.1.v2.1 annot-version=v2.1	Prupe_Seq26575	P:GO:0055114; F:GO:0016491; F:GO:0016616; F:GO:0016615; P:GO:0006108	F:GO:0003824;P:GO:0008152;P:GO:0044763;P:GO:0044710;P:GO:0009987	Y (0.853 | 1-46)	C	1	V5_BLAST_0.9SELF0.4OUT-REDO4-Cluster_162778	V5_UCLUSTfixed_0.90-Cluster_96202	-	-	-	-
pacid=32077639 transcript=Prupe.2G094500.1 locus=Prupe.2G094500 ID=Prupe.2G094500.1.v2.1 annot-version=v2.1	Prupe_Seq26790		-	Y (0.999 | 1-28)	C	1	V5_BLAST_0.9SELF0.4OUT-REDO4-Cluster_162781	V5_UCLUSTfixed_0.90-Cluster_96204	-	-	-	-
pacid=32076925 transcript=Prupe.2G096100.1 locus=Prupe.2G096100 ID=Prupe.2G096100.1.v2.1 annot-version=v2.1	Prupe_Seq26671	F:GO:0008138; P:GO:0006470	P:GO:0006464;F:GO:0016787	Y (1.0 | 1-27)	C	1	V5_BLAST_0.9SELF0.4OUT-REDO4-Cluster_166937	V5_UCLUSTfixed_0.90-Cluster_100167	-	-	-	-
pacid=32076926 transcript=Prupe.2G096100.2 locus=Prupe.2G096100 ID=Prupe.2G096100.2.v2.1 annot-version=v2.1	Prupe_Seq26672	F:GO:0008138; P:GO:0006470	P:GO:0006464;F:GO:0016787	Y (1.0 | 1-27)	C	1	V5_BLAST_0.9SELF0.4OUT-REDO4-Cluster_166937	V5_UCLUSTfixed_0.90-Cluster_100167	-	-	-	-
pacid=32077000 transcript=Prupe.2G096700.1 locus=Prupe.2G096700 ID=Prupe.2G096700.1.v2.1 annot-version=v2.1	Prupe_Seq26692		-	Y (0.994 | 1-31)	C	1	V5_BLAST_0.9SELF0.4OUT-REDO4-Cluster_162783	V5_UCLUSTfixed_0.90-Cluster_96205	-	-	-	-
pacid=32077001 transcript=Prupe.2G096700.2 locus=Prupe.2G096700 ID=Prupe.2G096700.2.v2.1 annot-version=v2.1	Prupe_Seq26693		-	Y (0.994 | 1-31)	C	1	V5_BLAST_0.9SELF0.4OUT-REDO4-Cluster_162783	V5_UCLUSTfixed_0.90-Cluster_96205	-	-	-	-
pacid=32078462 transcript=Prupe.2G102700.1 locus=Prupe.2G102700 ID=Prupe.2G102700.1.v2.1 annot-version=v2.1	Prupe_Seq26946		-	Y (1.0 | 1-51)	C	1	V5_BLAST_0.9SELF0.4OUT-REDO4-Cluster_170087	V5_UCLUSTfixed_0.90-Cluster_96771	-	-	-	-
pacid=32078015 transcript=Prupe.2G103000.1 locus=Prupe.2G103000 ID=Prupe.2G103000.1.v2.1 annot-version=v2.1	Prupe_Seq26879	P:GO:0006508; F:GO:0004190	P:GO:0019538;F:GO:0016787	Y (0.897 | 1-52)	C	1	V5_BLAST_0.9SELF0.4OUT-REDO4-Cluster_129144	V5_UCLUSTfixed_0.90-Cluster_73266	UniqueCluster_1452	-	-	X
pacid=32076466 transcript=Prupe.2G103500.1 locus=Prupe.2G103500 ID=Prupe.2G103500.1.v2.1 annot-version=v2.1	Prupe_Seq26614	F:GO:0016491; P:GO:0008152	F:GO:0003824;P:GO:0008152	Y (0.99 | 1-52)	C	1	V5_BLAST_0.9SELF0.4OUT-REDO4-Cluster_163136	V5_UCLUSTfixed_0.90-Cluster_96561	-	-	-	-
pacid=32074682 transcript=Prupe.2G104200.1 locus=Prupe.2G104200 ID=Prupe.2G104200.1.v2.1 annot-version=v2.1	Prupe_Seq26318		-	Y (1.0 | 1-72)	C	1	V5_BLAST_0.9SELF0.4OUT-REDO4-Cluster_162975	V5_UCLUSTfixed_0.90-Cluster_96410	-	-	-	-
pacid=32076665 transcript=Prupe.2G106000.1 locus=Prupe.2G106000 ID=Prupe.2G106000.1.v2.1 annot-version=v2.1	Prupe_Seq26640		-	Y (0.969 | 1-49)	C	1	V5_BLAST_0.9SELF0.4OUT-REDO4-Cluster_167898	V5_UCLUSTfixed_0.90-Cluster_96409	-	-	-	-
pacid=32076668 transcript=Prupe.2G106000.2 locus=Prupe.2G106000 ID=Prupe.2G106000.2.v2.1 annot-version=v2.1	Prupe_Seq26643		-	Y (0.969 | 1-49)	C	1	V5_BLAST_0.9SELF0.4OUT-REDO4-Cluster_167898	V5_UCLUSTfixed_0.90-Cluster_96409	-	-	-	-
pacid=32076666 transcript=Prupe.2G106000.3 locus=Prupe.2G106000 ID=Prupe.2G106000.3.v2.1 annot-version=v2.1	Prupe_Seq26641		-	Y (0.969 | 1-49)	C	1	V5_BLAST_0.9SELF0.4OUT-REDO4-Cluster_167898	V5_UCLUSTfixed_0.90-Cluster_96409	-	-	-	-
pacid=32076667 transcript=Prupe.2G106000.4 locus=Prupe.2G106000 ID=Prupe.2G106000.4.v2.1 annot-version=v2.1	Prupe_Seq26642		-	Y (0.969 | 1-49)	C	1	V5_BLAST_0.9SELF0.4OUT-REDO4-Cluster_167898	V5_UCLUSTfixed_0.90-Cluster_96409	-	-	-	-
pacid=32078536 transcript=Prupe.2G106800.1 locus=Prupe.2G106800 ID=Prupe.2G106800.1.v2.1 annot-version=v2.1	Prupe_Seq26953	F:GO:0016788; P:GO:0006886; P:GO:0006505	P:GO:0006629;P:GO:0044763;P:GO:0006810;P:GO:0009987;F:GO:0016787	Y (0.754 | 1-31)	C	1	V5_BLAST_0.9SELF0.4OUT-REDO4-Cluster_169336	V5_UCLUSTfixed_0.90-Cluster_96407	-	-	-	-
pacid=32077915 transcript=Prupe.2G107400.1 locus=Prupe.2G107400 ID=Prupe.2G107400.1.v2.1 annot-version=v2.1	Prupe_Seq26866	P:GO:0006412; C:GO:0005840; C:GO:0005622; F:GO:0003735	F:GO:0005198;C:GO:0005840;P:GO:0006412	Y (1.0 | 1-50)	C	1	V5_BLAST_0.9SELF0.4OUT-REDO4-Cluster_166202	V5_UCLUSTfixed_0.90-Cluster_85358	-	-	-	-
pacid=32074026 transcript=Prupe.2G108000.1 locus=Prupe.2G108000 ID=Prupe.2G108000.1.v2.1 annot-version=v2.1	Prupe_Seq26247		-	Y (0.92 | 1-24)	C	1	V5_BLAST_0.9SELF0.4OUT-REDO4-Cluster_162976	V5_UCLUSTfixed_0.90-Cluster_96411	-	-	-	-
pacid=32074963 transcript=Prupe.2G108800.1 locus=Prupe.2G108800 ID=Prupe.2G108800.1.v2.1 annot-version=v2.1	Prupe_Seq26365	F:GO:0005525	F:GO:0000166	Y (0.958 | 1-40)	C	1	V5_BLAST_0.9SELF0.4OUT-REDO4-Cluster_165351	V5_UCLUSTfixed_0.90-Cluster_98754	-	-	-	-
pacid=32077261 transcript=Prupe.2G110600.1 locus=Prupe.2G110600 ID=Prupe.2G110600.1.v2.1 annot-version=v2.1	Prupe_Seq26720	P:GO:0009165; F:GO:0004749; F:GO:0000287	P:GO:0009058;P:GO:0044711;F:GO:0016740;F:GO:0005488;P:GO:0006139	Y (1.0 | 1-41)	C	1	V5_BLAST_0.9SELF0.4OUT-REDO4-Cluster_170980	V5_UCLUSTfixed_0.90-Cluster_96961	-	-	-	-
pacid=32077262 transcript=Prupe.2G110600.2 locus=Prupe.2G110600 ID=Prupe.2G110600.2.v2.1 annot-version=v2.1	Prupe_Seq26721	P:GO:0009165; F:GO:0004749; F:GO:0000287	P:GO:0009058;P:GO:0044711;F:GO:0016740;F:GO:0005488;P:GO:0006139	Y (1.0 | 1-41)	C	1	V5_BLAST_0.9SELF0.4OUT-REDO4-Cluster_170980	V5_UCLUSTfixed_0.90-Cluster_96961	-	-	-	-
pacid=32075023 transcript=Prupe.2G112100.1 locus=Prupe.2G112100 ID=Prupe.2G112100.1.v2.1 annot-version=v2.1	Prupe_Seq26372	F:GO:0008270	F:GO:0005488	Y (0.997 | 1-51)	C	1	V5_BLAST_0.9SELF0.4OUT-REDO4-Cluster_163033	V5_UCLUSTfixed_0.90-Cluster_96465	-	-	-	-
pacid=32075772 transcript=Prupe.2G112200.1 locus=Prupe.2G112200 ID=Prupe.2G112200.1.v2.1 annot-version=v2.1	Prupe_Seq26478	F:GO:0043142; P:GO:0033567; F:GO:0017108	F:GO:0004518;P:GO:0009058;P:GO:0006259	Y (0.888 | 1-32)	C	1	V5_BLAST_0.9SELF0.4OUT-REDO4-Cluster_162981	V5_UCLUSTfixed_0.90-Cluster_96415	-	-	UniqueCluster_1655	X
pacid=32075907 transcript=Prupe.2G113900.1 locus=Prupe.2G113900 ID=Prupe.2G113900.1.v2.1 annot-version=v2.1	Prupe_Seq26498	P:GO:0006412; C:GO:0005840; C:GO:0005622; F:GO:0003735	F:GO:0005198;C:GO:0005840;P:GO:0006412	Y (0.998 | 1-31)	C	1	V5_BLAST_0.9SELF0.4OUT-REDO4-Cluster_165092	V5_UCLUSTfixed_0.90-Cluster_96412	-	-	-	-
pacid=32079479 transcript=Prupe.2G114700.1 locus=Prupe.2G114700 ID=Prupe.2G114700.1.v2.1 annot-version=v2.1	Prupe_Seq27087		-	Y (0.989 | 1-64)	C	1	V5_BLAST_0.9SELF0.4OUT-REDO4-Cluster_157813	V5_UCLUSTfixed_0.90-Cluster_92454	-	-	-	-
pacid=32077524 transcript=Prupe.2G115800.1 locus=Prupe.2G115800 ID=Prupe.2G115800.1.v2.1 annot-version=v2.1	Prupe_Seq26767	P:GO:0006468; F:GO:0005524; F:GO:0004672	F:GO:0000166;P:GO:0006464;F:GO:0016301	Y (0.928 | 1-47)	C	1	V5_BLAST_0.9SELF0.4OUT-REDO4-Cluster_170555	V5_UCLUSTfixed_0.90-Cluster_102959	-	-	-	-
pacid=32078293 transcript=Prupe.2G116500.1 locus=Prupe.2G116500 ID=Prupe.2G116500.1.v2.1 annot-version=v2.1	Prupe_Seq26927	P:GO:0006457; C:GO:0005737	C:GO:0005737;P:GO:0009987	Y (0.997 | 1-38)	C	1	V5_BLAST_0.9SELF0.4OUT-REDO4-Cluster_162984	V5_UCLUSTfixed_0.90-Cluster_96417	-	-	-	-
pacid=32074386 transcript=Prupe.2G116700.1 locus=Prupe.2G116700 ID=Prupe.2G116700.1.v2.1 annot-version=v2.1	Prupe_Seq26297	F:GO:0008270; F:GO:0005515	F:GO:0005515	Y (0.971 | 1-88)	C	1	V5_BLAST_0.9SELF0.4OUT-REDO4-Cluster_156481	V5_UCLUSTfixed_0.90-Cluster_73232	-	-	-	-
pacid=32076537 transcript=Prupe.2G122200.1 locus=Prupe.2G122200 ID=Prupe.2G122200.1.v2.1 annot-version=v2.1	Prupe_Seq26625		-	Y (0.996 | 1-47)	C	1	V5_BLAST_0.9SELF0.4OUT-REDO4-Cluster_157915	V5_UCLUSTfixed_0.90-Cluster_92500	-	-	-	-
pacid=32076026 transcript=Prupe.2G122500.1 locus=Prupe.2G122500 ID=Prupe.2G122500.1.v2.1 annot-version=v2.1	Prupe_Seq26536		-	Y (0.998 | 1-29)	C	1	V5_BLAST_0.9SELF0.4OUT-REDO4-Cluster_163861	V5_UCLUSTfixed_0.90-Cluster_97332	-	-	-	-
pacid=32076908 transcript=Prupe.2G125200.1 locus=Prupe.2G125200 ID=Prupe.2G125200.1.v2.1 annot-version=v2.1	Prupe_Seq26669		-	Y (0.978 | 1-31)	C	1	V5_BLAST_0.9SELF0.4OUT-REDO4-Cluster_129128	V5_UCLUSTfixed_0.90-Cluster_73699	-	-	UniqueCluster_2986	X
pacid=32076909 transcript=Prupe.2G125200.3 locus=Prupe.2G125200 ID=Prupe.2G125200.3.v2.1 annot-version=v2.1	Prupe_Seq26670		-	Y (0.978 | 1-31)	C	1	V5_BLAST_0.9SELF0.4OUT-REDO4-Cluster_129128	V5_UCLUSTfixed_0.90-Cluster_73699	-	-	UniqueCluster_2986	X
pacid=32075851 transcript=Prupe.2G126500.1 locus=Prupe.2G126500 ID=Prupe.2G126500.1.v2.1 annot-version=v2.1	Prupe_Seq26489	P:GO:0007165; F:GO:0005515	F:GO:0005515;P:GO:0007165	Y (0.804 | 1-45)	C	1	V5_BLAST_0.9SELF0.4OUT-REDO4-Cluster_138953	V5_UCLUSTfixed_0.90-Cluster_73849	-	-	UniqueCluster_3047	X
pacid=32078288 transcript=Prupe.2G130300.1 locus=Prupe.2G130300 ID=Prupe.2G130300.1.v2.1 annot-version=v2.1	Prupe_Seq26926	F:GO:0005515	F:GO:0005515	Y (0.891 | 1-56)	C	1	V5_BLAST_0.9SELF0.4OUT-REDO4-Cluster_129149	V5_UCLUSTfixed_0.90-Cluster_100475	-	UniqueCluster_2943	-	X
pacid=32078054 transcript=Prupe.2G132000.1 locus=Prupe.2G132000 ID=Prupe.2G132000.1.v2.1 annot-version=v2.1	Prupe_Seq26880	P:GO:0006629	P:GO:0006629	Y (0.868 | 1-42)	C	1	V5_BLAST_0.9SELF0.4OUT-REDO4-Cluster_165246	V5_UCLUSTfixed_0.90-Cluster_98661	-	-	-	-
pacid=32074163 transcript=Prupe.2G132100.1 locus=Prupe.2G132100 ID=Prupe.2G132100.1.v2.1 annot-version=v2.1	Prupe_Seq26265		-	Y (0.992 | 1-25)	C	1	V5_BLAST_0.9SELF0.4OUT-REDO4-Cluster_165246	V5_UCLUSTfixed_0.90-Cluster_98661	-	-	-	-
pacid=32078166 transcript=Prupe.2G132400.1 locus=Prupe.2G132400 ID=Prupe.2G132400.1.v2.1 annot-version=v2.1	Prupe_Seq26899	P:GO:0006426; C:GO:0005737; F:GO:0005524; F:GO:0004820; F:GO:0000166	F:GO:0000166;C:GO:0005737;F:GO:0003824;P:GO:0006139;P:GO:0006412	Y (0.995 | 1-68)	C	1	V5_BLAST_0.9SELF0.4OUT-REDO4-Cluster_168196	V5_UCLUSTfixed_0.90-Cluster_101176	-	-	-	-
pacid=32077613 transcript=Prupe.2G133500.1 locus=Prupe.2G133500 ID=Prupe.2G133500.1.v2.1 annot-version=v2.1	Prupe_Seq26787		-	Y (0.995 | 1-71)	C	1	V5_BLAST_0.9SELF0.4OUT-REDO4-Cluster_162987	V5_UCLUSTfixed_0.90-Cluster_96421	-	-	-	-
pacid=32077406 transcript=Prupe.2G135300.1 locus=Prupe.2G135300 ID=Prupe.2G135300.1.v2.1 annot-version=v2.1	Prupe_Seq26738		-	Y (0.997 | 1-22)	C	1	V5_BLAST_0.9SELF0.4OUT-REDO4-Cluster_165254	V5_UCLUSTfixed_0.90-Cluster_98667	-	-	-	-
pacid=32077411 transcript=Prupe.2G135300.2 locus=Prupe.2G135300 ID=Prupe.2G135300.2.v2.1 annot-version=v2.1	Prupe_Seq26743		-	Y (0.997 | 1-22)	C	1	V5_BLAST_0.9SELF0.4OUT-REDO4-Cluster_165254	V5_UCLUSTfixed_0.90-Cluster_98667	-	-	-	-
pacid=32077409 transcript=Prupe.2G135300.3 locus=Prupe.2G135300 ID=Prupe.2G135300.3.v2.1 annot-version=v2.1	Prupe_Seq26741		-	Y (0.997 | 1-22)	C	1	V5_BLAST_0.9SELF0.4OUT-REDO4-Cluster_165254	V5_UCLUSTfixed_0.90-Cluster_98667	-	-	-	-
pacid=32077408 transcript=Prupe.2G135300.4 locus=Prupe.2G135300 ID=Prupe.2G135300.4.v2.1 annot-version=v2.1	Prupe_Seq26740		-	Y (0.997 | 1-22)	C	1	V5_BLAST_0.9SELF0.4OUT-REDO4-Cluster_165254	V5_UCLUSTfixed_0.90-Cluster_98667	-	-	-	-
pacid=32077410 transcript=Prupe.2G135300.5 locus=Prupe.2G135300 ID=Prupe.2G135300.5.v2.1 annot-version=v2.1	Prupe_Seq26742		-	Y (0.997 | 1-22)	C	1	V5_BLAST_0.9SELF0.4OUT-REDO4-Cluster_165254	V5_UCLUSTfixed_0.90-Cluster_98667	-	-	-	-
pacid=32077407 transcript=Prupe.2G135300.6 locus=Prupe.2G135300 ID=Prupe.2G135300.6.v2.1 annot-version=v2.1	Prupe_Seq26739		-	Y (0.997 | 1-22)	C	1	V5_BLAST_0.9SELF0.4OUT-REDO4-Cluster_165254	V5_UCLUSTfixed_0.90-Cluster_98667	-	-	-	-
pacid=32078435 transcript=Prupe.2G136400.1 locus=Prupe.2G136400 ID=Prupe.2G136400.1.v2.1 annot-version=v2.1	Prupe_Seq26941		-	Y (0.989 | 1-22)	C	1	V5_BLAST_0.9SELF0.4OUT-REDO4-Cluster_162993	V5_UCLUSTfixed_0.90-Cluster_96426	-	-	UniqueCluster_1569	X
pacid=32078436 transcript=Prupe.2G136400.2 locus=Prupe.2G136400 ID=Prupe.2G136400.2.v2.1 annot-version=v2.1	Prupe_Seq26942	F:GO:0019901; P:GO:0000079	F:GO:0005515;P:GO:0006464;P:GO:0007049	Y (0.989 | 1-22)	C	1	V5_BLAST_0.9SELF0.4OUT-REDO4-Cluster_129152	V5_UCLUSTfixed_0.90-Cluster_96426	-	-	UniqueCluster_1569	X
pacid=32076362 transcript=Prupe.2G137100.1 locus=Prupe.2G137100 ID=Prupe.2G137100.1.v2.1 annot-version=v2.1	Prupe_Seq26601	P:GO:0006310	P:GO:0006259	Y (0.986 | 1-48)	C	1	V5_BLAST_0.9SELF0.4OUT-REDO4-Cluster_168205	V5_UCLUSTfixed_0.90-Cluster_101183	-	-	-	-
pacid=32078760 transcript=Prupe.2G138000.1 locus=Prupe.2G138000 ID=Prupe.2G138000.1.v2.1 annot-version=v2.1	Prupe_Seq26984		-	Y (0.997 | 1-31)	C	1	V5_BLAST_0.9SELF0.4OUT-REDO4-Cluster_165258	V5_UCLUSTfixed_0.90-Cluster_98675	-	-	-	-
pacid=32077568 transcript=Prupe.2G138300.1 locus=Prupe.2G138300 ID=Prupe.2G138300.1.v2.1 annot-version=v2.1	Prupe_Seq26779		-	Y (1.0 | 1-41)	C	1	V5_BLAST_0.9SELF0.4OUT-REDO4-Cluster_162996	V5_UCLUSTfixed_0.90-Cluster_96428	-	-	-	-
pacid=32077569 transcript=Prupe.2G138300.2 locus=Prupe.2G138300 ID=Prupe.2G138300.2.v2.1 annot-version=v2.1	Prupe_Seq26780		-	Y (1.0 | 1-41)	C	1	V5_BLAST_0.9SELF0.4OUT-REDO4-Cluster_162996	V5_UCLUSTfixed_0.90-Cluster_96428	-	-	-	-
pacid=32074179 transcript=Prupe.2G139000.1 locus=Prupe.2G139000 ID=Prupe.2G139000.1.v2.1 annot-version=v2.1	Prupe_Seq26269		-	Y (0.984 | 1-50)	C	1	V5_BLAST_0.9SELF0.4OUT-REDO4-Cluster_169353	V5_UCLUSTfixed_0.90-Cluster_101910	-	-	-	-
pacid=32077332 transcript=Prupe.2G142000.1 locus=Prupe.2G142000 ID=Prupe.2G142000.1.v2.1 annot-version=v2.1	Prupe_Seq26728		-	Y (0.997 | 1-28)	C	1	V5_BLAST_0.9SELF0.4OUT-REDO4-Cluster_165261	V5_UCLUSTfixed_0.90-Cluster_98679	-	-	-	-
pacid=32074922 transcript=Prupe.2G142200.1 locus=Prupe.2G142200 ID=Prupe.2G142200.1.v2.1 annot-version=v2.1	Prupe_Seq26358		-	Y (0.999 | 1-71)	C	1	V5_BLAST_0.9SELF0.4OUT-REDO4-Cluster_162998	V5_UCLUSTfixed_0.90-Cluster_96430	-	-	-	-
pacid=32079532 transcript=Prupe.2G143600.1 locus=Prupe.2G143600 ID=Prupe.2G143600.1.v2.1 annot-version=v2.1	Prupe_Seq27092	P:GO:0008152; F:GO:0003824	F:GO:0003824;P:GO:0008152	Y (0.999 | 1-81)	C	1	V5_BLAST_0.9SELF0.4OUT-REDO4-Cluster_168210	V5_UCLUSTfixed_0.90-Cluster_101187	-	-	-	-
pacid=32076048 transcript=Prupe.2G143700.1 locus=Prupe.2G143700 ID=Prupe.2G143700.1.v2.1 annot-version=v2.1	Prupe_Seq26537	F:GO:0016765	F:GO:0016740	Y (0.982 | 1-60)	C	1	V5_BLAST_0.9SELF0.4OUT-REDO4-Cluster_166345	V5_UCLUSTfixed_0.90-Cluster_98677	-	-	-	-
pacid=32077546 transcript=Prupe.2G146700.1 locus=Prupe.2G146700 ID=Prupe.2G146700.1.v2.1 annot-version=v2.1	Prupe_Seq26770		-	Y (0.967 | 1-61)	C	1	V5_BLAST_0.9SELF0.4OUT-REDO4-Cluster_129138	V5_UCLUSTfixed_0.90-Cluster_97567	-	-	-	-
pacid=32077547 transcript=Prupe.2G146700.2 locus=Prupe.2G146700 ID=Prupe.2G146700.2.v2.1 annot-version=v2.1	Prupe_Seq26771		-	Y (0.967 | 1-61)	C	1	V5_BLAST_0.9SELF0.4OUT-REDO4-Cluster_164076	V5_UCLUSTfixed_0.90-Cluster_97567	-	-	-	-
pacid=32077548 transcript=Prupe.2G146700.3 locus=Prupe.2G146700 ID=Prupe.2G146700.3.v2.1 annot-version=v2.1	Prupe_Seq26772		-	Y (0.967 | 1-61)	C	1	V5_BLAST_0.9SELF0.4OUT-REDO4-Cluster_164076	V5_UCLUSTfixed_0.90-Cluster_97567	-	-	-	-
pacid=32077551 transcript=Prupe.2G147300.1 locus=Prupe.2G147300 ID=Prupe.2G147300.1.v2.1 annot-version=v2.1	Prupe_Seq26773		-	Y (0.855 | 1-36)	C	1	V5_BLAST_0.9SELF0.4OUT-REDO4-Cluster_166696	V5_UCLUSTfixed_0.90-Cluster_73261	-	-	-	-
pacid=32078377 transcript=Prupe.2G151100.1 locus=Prupe.2G151100 ID=Prupe.2G151100.1.v2.1 annot-version=v2.1	Prupe_Seq26937		-	Y (0.999 | 1-26)	C	1	V5_BLAST_0.9SELF0.4OUT-REDO4-Cluster_168804	V5_UCLUSTfixed_0.90-Cluster_101683	-	-	-	-
pacid=32078803 transcript=Prupe.2G152500.1 locus=Prupe.2G152500 ID=Prupe.2G152500.1.v2.1 annot-version=v2.1	Prupe_Seq26994	C:GO:0016020	C:GO:0016020	Y (1.0 | 1-41)	C	1	V5_BLAST_0.9SELF0.4OUT-REDO4-Cluster_166940	V5_UCLUSTfixed_0.90-Cluster_100170	-	-	-	-
pacid=32079702 transcript=Prupe.2G154300.1 locus=Prupe.2G154300 ID=Prupe.2G154300.1.v2.1 annot-version=v2.1	Prupe_Seq27113		-	Y (0.987 | 1-65)	C	1	V5_BLAST_0.9SELF0.4OUT-REDO4-Cluster_166140	V5_UCLUSTfixed_0.90-Cluster_96437	-	-	-	-
pacid=32079703 transcript=Prupe.2G154300.2 locus=Prupe.2G154300 ID=Prupe.2G154300.2.v2.1 annot-version=v2.1	Prupe_Seq27114		-	Y (0.987 | 1-65)	C	1	V5_BLAST_0.9SELF0.4OUT-REDO4-Cluster_166140	V5_UCLUSTfixed_0.90-Cluster_96437	-	-	-	-
pacid=32076527 transcript=Prupe.2G154600.1 locus=Prupe.2G154600 ID=Prupe.2G154600.1.v2.1 annot-version=v2.1	Prupe_Seq26623		-	Y (0.994 | 1-39)	C	1	V5_BLAST_0.9SELF0.4OUT-REDO4-Cluster_163004	V5_UCLUSTfixed_0.90-Cluster_96438	-	-	-	-
pacid=32076529 transcript=Prupe.2G154600.6 locus=Prupe.2G154600 ID=Prupe.2G154600.6.v2.1 annot-version=v2.1	Prupe_Seq26624		-	Y (0.994 | 1-39)	C	1	V5_BLAST_0.9SELF0.4OUT-REDO4-Cluster_163004	V5_UCLUSTfixed_0.90-Cluster_96438	-	-	-	-
pacid=32077405 transcript=Prupe.2G157700.1 locus=Prupe.2G157700 ID=Prupe.2G157700.1.v2.1 annot-version=v2.1	Prupe_Seq26737	P:GO:0006614; F:GO:0005525	F:GO:0000166;P:GO:0006810	Y (0.997 | 1-34)	C	1	V5_BLAST_0.9SELF0.4OUT-REDO4-Cluster_163005	V5_UCLUSTfixed_0.90-Cluster_96439	-	-	-	-
pacid=32077650 transcript=Prupe.2G162600.1 locus=Prupe.2G162600 ID=Prupe.2G162600.1.v2.1 annot-version=v2.1	Prupe_Seq26791	P:GO:0055114; P:GO:0009396; F:GO:0004488; F:GO:0003824	F:GO:0003824;P:GO:0009058;P:GO:0044763;P:GO:0044711;P:GO:0009987	Y (0.999 | 1-61)	C	1	V5_BLAST_0.9SELF0.4OUT-REDO4-Cluster_169464	V5_UCLUSTfixed_0.90-Cluster_101246	-	-	-	-
pacid=32075877 transcript=Prupe.2G164200.2 locus=Prupe.2G164200 ID=Prupe.2G164200.2.v2.1 annot-version=v2.1	Prupe_Seq26495	F:GO:0008270	F:GO:0005488	Y (0.999 | 1-41)	C	1	V5_BLAST_0.9SELF0.4OUT-REDO4-Cluster_158403	V5_UCLUSTfixed_0.90-Cluster_92859	UniqueCluster_452	-	-	X
pacid=32079338 transcript=Prupe.2G164800.1 locus=Prupe.2G164800 ID=Prupe.2G164800.1.v2.1 annot-version=v2.1	Prupe_Seq27066	P:GO:0006396; F:GO:0004000; F:GO:0003723	F:GO:0003723;P:GO:0006139;F:GO:0016787	Y (0.74 | 1-61)	C	1	V5_BLAST_0.9SELF0.4OUT-REDO4-Cluster_168272	V5_UCLUSTfixed_0.90-Cluster_101241	-	-	-	-
pacid=32079340 transcript=Prupe.2G164800.2 locus=Prupe.2G164800 ID=Prupe.2G164800.2.v2.1 annot-version=v2.1	Prupe_Seq27068	P:GO:0006396; F:GO:0004000; F:GO:0003723	F:GO:0003723;P:GO:0006139;F:GO:0016787	Y (0.74 | 1-61)	C	1	V5_BLAST_0.9SELF0.4OUT-REDO4-Cluster_168272	V5_UCLUSTfixed_0.90-Cluster_101241	-	-	-	-
pacid=32079339 transcript=Prupe.2G164800.3 locus=Prupe.2G164800 ID=Prupe.2G164800.3.v2.1 annot-version=v2.1	Prupe_Seq27067	P:GO:0006396; F:GO:0004000; F:GO:0003723	F:GO:0003723;P:GO:0006139;F:GO:0016787	Y (0.74 | 1-61)	C	1	V5_BLAST_0.9SELF0.4OUT-REDO4-Cluster_168272	V5_UCLUSTfixed_0.90-Cluster_101241	-	-	-	-
pacid=32075314 transcript=Prupe.2G168100.1 locus=Prupe.2G168100 ID=Prupe.2G168100.1.v2.1 annot-version=v2.1	Prupe_Seq26418		-	Y (0.92 | 1-48)	C	1	V5_BLAST_0.9SELF0.4OUT-REDO4-Cluster_163034	V5_UCLUSTfixed_0.90-Cluster_96466	-	-	-	-
pacid=32075316 transcript=Prupe.2G168100.2 locus=Prupe.2G168100 ID=Prupe.2G168100.2.v2.1 annot-version=v2.1	Prupe_Seq26420		-	Y (0.92 | 1-48)	C	1	V5_BLAST_0.9SELF0.4OUT-REDO4-Cluster_129109	V5_UCLUSTfixed_0.90-Cluster_96466	-	-	-	-
pacid=32075315 transcript=Prupe.2G168100.3 locus=Prupe.2G168100 ID=Prupe.2G168100.3.v2.1 annot-version=v2.1	Prupe_Seq26419		-	Y (0.92 | 1-48)	C	1	V5_BLAST_0.9SELF0.4OUT-REDO4-Cluster_163034	V5_UCLUSTfixed_0.90-Cluster_96466	-	-	-	-
pacid=32073880 transcript=Prupe.2G171200.1 locus=Prupe.2G171200 ID=Prupe.2G171200.1.v2.1 annot-version=v2.1	Prupe_Seq26234	C:GO:0016020; P:GO:0006810; F:GO:0005215	C:GO:0016020;P:GO:0006810;F:GO:0005215	Y (0.998 | 1-33)	C	1	V5_BLAST_0.9SELF0.4OUT-REDO4-Cluster_166828	V5_UCLUSTfixed_0.90-Cluster_94722	-	-	-	-
pacid=32074814 transcript=Prupe.2G173500.1 locus=Prupe.2G173500 ID=Prupe.2G173500.1.v2.1 annot-version=v2.1	Prupe_Seq26339	P:GO:0006468; F:GO:0005524; F:GO:0004672	F:GO:0000166;P:GO:0006464;F:GO:0016301	Y (0.993 | 1-36)	C	1	V5_BLAST_0.9SELF0.4OUT-REDO4-Cluster_163025	V5_UCLUSTfixed_0.90-Cluster_102957	-	-	-	-
pacid=32077465 transcript=Prupe.2G175300.1 locus=Prupe.2G175300 ID=Prupe.2G175300.1.v2.1 annot-version=v2.1	Prupe_Seq26751		-	Y (0.988 | 1-40)	C	1	V5_BLAST_0.9SELF0.4OUT-REDO4-Cluster_163027	V5_UCLUSTfixed_0.90-Cluster_101704	-	-	-	-
pacid=32078954 transcript=Prupe.2G175600.1 locus=Prupe.2G175600 ID=Prupe.2G175600.1.v2.1 annot-version=v2.1	Prupe_Seq27020		-	Y (1.0 | 1-22)	C	1	V5_BLAST_0.9SELF0.4OUT-REDO4-Cluster_165302	V5_UCLUSTfixed_0.90-Cluster_98717	-	-	-	-
pacid=32077570 transcript=Prupe.2G175700.1 locus=Prupe.2G175700 ID=Prupe.2G175700.1.v2.1 annot-version=v2.1	Prupe_Seq26781	F:GO:0016301	F:GO:0016301	Y (0.968 | 1-52)	C	1	V5_BLAST_0.9SELF0.4OUT-REDO4-Cluster_163023	V5_UCLUSTfixed_0.90-Cluster_96456	-	-	-	-
pacid=32077571 transcript=Prupe.2G175700.2 locus=Prupe.2G175700 ID=Prupe.2G175700.2.v2.1 annot-version=v2.1	Prupe_Seq26782	F:GO:0016301	F:GO:0016301	Y (0.968 | 1-52)	C	1	V5_BLAST_0.9SELF0.4OUT-REDO4-Cluster_163023	V5_UCLUSTfixed_0.90-Cluster_96456	-	-	-	-
pacid=32076261 transcript=Prupe.2G175800.1 locus=Prupe.2G175800 ID=Prupe.2G175800.1.v2.1 annot-version=v2.1	Prupe_Seq26576		-	Y (0.999 | 1-37)	C	1	V5_BLAST_0.9SELF0.4OUT-REDO4-Cluster_163024	V5_UCLUSTfixed_0.90-Cluster_96457	-	-	-	-
pacid=32074616 transcript=Prupe.2G176300.1 locus=Prupe.2G176300 ID=Prupe.2G176300.1.v2.1 annot-version=v2.1	Prupe_Seq26314	P:GO:0055114; F:GO:0051287	F:GO:0000166;P:GO:0008152;P:GO:0044710	Y (0.649 | 1-50)	C	1	V5_BLAST_0.9SELF0.4OUT-REDO4-Cluster_163631	V5_UCLUSTfixed_0.90-Cluster_96461	-	-	-	-
pacid=32074617 transcript=Prupe.2G176300.2 locus=Prupe.2G176300 ID=Prupe.2G176300.2.v2.1 annot-version=v2.1	Prupe_Seq26315	P:GO:0055114; F:GO:0051287	F:GO:0000166;P:GO:0008152;P:GO:0044710	Y (0.649 | 1-50)	C	1	V5_BLAST_0.9SELF0.4OUT-REDO4-Cluster_129094	V5_UCLUSTfixed_0.90-Cluster_96461	-	-	-	-
pacid=32074618 transcript=Prupe.2G176300.3 locus=Prupe.2G176300 ID=Prupe.2G176300.3.v2.1 annot-version=v2.1	Prupe_Seq26316	P:GO:0055114; F:GO:0051287	F:GO:0000166;P:GO:0008152;P:GO:0044710	Y (0.649 | 1-50)	C	1	V5_BLAST_0.9SELF0.4OUT-REDO4-Cluster_163631	V5_UCLUSTfixed_0.90-Cluster_96461	-	-	-	-
pacid=32079007 transcript=Prupe.2G177700.1 locus=Prupe.2G177700 ID=Prupe.2G177700.1.v2.1 annot-version=v2.1	Prupe_Seq27024		-	Y (0.993 | 1-61)	C	1	V5_BLAST_0.9SELF0.4OUT-REDO4-Cluster_168668	V5_UCLUSTfixed_0.90-Cluster_96460	-	-	-	-
pacid=32074961 transcript=Prupe.2G179500.1 locus=Prupe.2G179500 ID=Prupe.2G179500.1.v2.1 annot-version=v2.1	Prupe_Seq26364		-	Y (0.998 | 1-47)	C	1	V5_BLAST_0.9SELF0.4OUT-REDO4-Cluster_163020	V5_UCLUSTfixed_0.90-Cluster_96454	-	-	-	-
pacid=32077881 transcript=Prupe.2G179700.1 locus=Prupe.2G179700 ID=Prupe.2G179700.1.v2.1 annot-version=v2.1	Prupe_Seq26863		-	Y (0.973 | 1-42)	C	1	V5_BLAST_0.9SELF0.4OUT-REDO4-Cluster_165000	V5_UCLUSTfixed_0.90-Cluster_98439	-	-	-	-
pacid=32077685 transcript=Prupe.2G182400.1 locus=Prupe.2G182400 ID=Prupe.2G182400.1.v2.1 annot-version=v2.1	Prupe_Seq26799		-	Y (1.0 | 1-41)	C	1	V5_BLAST_0.9SELF0.4OUT-REDO4-Cluster_166894	V5_UCLUSTfixed_0.90-Cluster_96528	-	-	-	-
pacid=32077686 transcript=Prupe.2G182400.2 locus=Prupe.2G182400 ID=Prupe.2G182400.2.v2.1 annot-version=v2.1	Prupe_Seq26800		-	Y (1.0 | 1-41)	C	1	V5_BLAST_0.9SELF0.4OUT-REDO4-Cluster_166894	V5_UCLUSTfixed_0.90-Cluster_96528	-	-	-	-
pacid=32077687 transcript=Prupe.2G182400.3 locus=Prupe.2G182400 ID=Prupe.2G182400.3.v2.1 annot-version=v2.1	Prupe_Seq26801		-	Y (1.0 | 1-41)	C	1	V5_BLAST_0.9SELF0.4OUT-REDO4-Cluster_166894	V5_UCLUSTfixed_0.90-Cluster_96528	-	-	-	-
pacid=32077688 transcript=Prupe.2G182400.4 locus=Prupe.2G182400 ID=Prupe.2G182400.4.v2.1 annot-version=v2.1	Prupe_Seq26802		-	Y (1.0 | 1-41)	C	1	V5_BLAST_0.9SELF0.4OUT-REDO4-Cluster_166894	V5_UCLUSTfixed_0.90-Cluster_96528	-	-	-	-
pacid=32074462 transcript=Prupe.2G185500.1 locus=Prupe.2G185500 ID=Prupe.2G185500.1.v2.1 annot-version=v2.1	Prupe_Seq26303		-	Y (0.996 | 1-71)	C	1	V5_BLAST_0.9SELF0.4OUT-REDO4-Cluster_164157	V5_UCLUSTfixed_0.90-Cluster_96452	-	-	-	-
pacid=32074463 transcript=Prupe.2G185500.2 locus=Prupe.2G185500 ID=Prupe.2G185500.2.v2.1 annot-version=v2.1	Prupe_Seq26304		-	Y (0.996 | 1-71)	C	1	V5_BLAST_0.9SELF0.4OUT-REDO4-Cluster_164157	V5_UCLUSTfixed_0.90-Cluster_96452	-	-	-	-
pacid=32076952 transcript=Prupe.2G185600.1 locus=Prupe.2G185600 ID=Prupe.2G185600.1.v2.1 annot-version=v2.1	Prupe_Seq26688	P:GO:0005975; F:GO:0004553	P:GO:0005975;F:GO:0016787	Y (0.911 | 1-29)	C	1	V5_BLAST_0.9SELF0.4OUT-REDO4-Cluster_156615	V5_UCLUSTfixed_0.90-Cluster_91586	-	-	UniqueCluster_2171	X
pacid=32076953 transcript=Prupe.2G185600.2 locus=Prupe.2G185600 ID=Prupe.2G185600.2.v2.1 annot-version=v2.1	Prupe_Seq26689	P:GO:0005975; F:GO:0004553	P:GO:0005975;F:GO:0016787	Y (0.911 | 1-29)	C	1	V5_BLAST_0.9SELF0.4OUT-REDO4-Cluster_156615	V5_UCLUSTfixed_0.90-Cluster_91586	-	-	UniqueCluster_2171	X
pacid=32077454 transcript=Prupe.2G186100.1 locus=Prupe.2G186100 ID=Prupe.2G186100.1.v2.1 annot-version=v2.1	Prupe_Seq26745	P:GO:0006629	P:GO:0006629	Y (1.0 | 1-91)	C	1	V5_BLAST_0.9SELF0.4OUT-REDO4-Cluster_163018	V5_UCLUSTfixed_0.90-Cluster_96450	-	-	-	-
pacid=32077455 transcript=Prupe.2G186100.2 locus=Prupe.2G186100 ID=Prupe.2G186100.2.v2.1 annot-version=v2.1	Prupe_Seq26746	P:GO:0006629	P:GO:0006629	Y (1.0 | 1-91)	C	1	V5_BLAST_0.9SELF0.4OUT-REDO4-Cluster_163018	V5_UCLUSTfixed_0.90-Cluster_96450	-	-	-	-
pacid=32075695 transcript=Prupe.2G186500.1 locus=Prupe.2G186500 ID=Prupe.2G186500.1.v2.1 annot-version=v2.1	Prupe_Seq26469	F:GO:0016787; F:GO:0005524; F:GO:0003677	F:GO:0000166;F:GO:0003677;F:GO:0016787	Y (0.978 | 1-21)	C	1	V5_BLAST_0.9SELF0.4OUT-REDO4-Cluster_165297	V5_UCLUSTfixed_0.90-Cluster_99203	-	-	-	-
pacid=32079019 transcript=Prupe.2G186700.1 locus=Prupe.2G186700 ID=Prupe.2G186700.1.v2.1 annot-version=v2.1	Prupe_Seq27025	P:GO:0055085; C:GO:0016020; P:GO:0006811; F:GO:0005216	C:GO:0016020;P:GO:0006810;F:GO:0005215	Y (0.987 | 1-47)	C	1	V5_BLAST_0.9SELF0.4OUT-REDO4-Cluster_168468	V5_UCLUSTfixed_0.90-Cluster_101130	-	-	-	-
pacid=32079021 transcript=Prupe.2G186700.2 locus=Prupe.2G186700 ID=Prupe.2G186700.2.v2.1 annot-version=v2.1	Prupe_Seq27027	P:GO:0055085; C:GO:0016020; P:GO:0006811; F:GO:0005216	C:GO:0016020;P:GO:0006810;F:GO:0005215	Y (0.987 | 1-47)	C	1	V5_BLAST_0.9SELF0.4OUT-REDO4-Cluster_168468	V5_UCLUSTfixed_0.90-Cluster_101130	-	-	-	-
pacid=32079020 transcript=Prupe.2G186700.3 locus=Prupe.2G186700 ID=Prupe.2G186700.3.v2.1 annot-version=v2.1	Prupe_Seq27026	P:GO:0055085; C:GO:0016020; P:GO:0006811; F:GO:0005216	C:GO:0016020;P:GO:0006810;F:GO:0005215	Y (0.987 | 1-47)	C	1	V5_BLAST_0.9SELF0.4OUT-REDO4-Cluster_129162	V5_UCLUSTfixed_0.90-Cluster_101130	-	-	-	-
pacid=32079419 transcript=Prupe.2G188600.1 locus=Prupe.2G188600 ID=Prupe.2G188600.1.v2.1 annot-version=v2.1	Prupe_Seq27078		-	Y (0.966 | 1-62)	C	1	V5_BLAST_0.9SELF0.4OUT-REDO4-Cluster_169126	V5_UCLUSTfixed_0.90-Cluster_101936	-	-	-	-
pacid=32079420 transcript=Prupe.2G188600.2 locus=Prupe.2G188600 ID=Prupe.2G188600.2.v2.1 annot-version=v2.1	Prupe_Seq27079		-	Y (0.966 | 1-62)	C	1	V5_BLAST_0.9SELF0.4OUT-REDO4-Cluster_169126	V5_UCLUSTfixed_0.90-Cluster_101936	-	-	-	-
pacid=32074669 transcript=Prupe.2G188900.1 locus=Prupe.2G188900 ID=Prupe.2G188900.1.v2.1 annot-version=v2.1	Prupe_Seq26317	F:GO:0005515; F:GO:0016773	F:GO:0005515;F:GO:0016740	Y (0.953 | 1-26)	C	1	V5_BLAST_0.9SELF0.4OUT-REDO4-Cluster_163486	V5_UCLUSTfixed_0.90-Cluster_96916	-	-	-	-
pacid=32077834 transcript=Prupe.2G189000.1 locus=Prupe.2G189000 ID=Prupe.2G189000.1.v2.1 annot-version=v2.1	Prupe_Seq26845		-	Y (0.982 | 1-38)	C	1	V5_BLAST_0.9SELF0.4OUT-REDO4-Cluster_170454	V5_UCLUSTfixed_0.90-Cluster_98479	-	-	-	-
pacid=32077836 transcript=Prupe.2G189000.2 locus=Prupe.2G189000 ID=Prupe.2G189000.2.v2.1 annot-version=v2.1	Prupe_Seq26847		-	Y (0.982 | 1-38)	C	1	V5_BLAST_0.9SELF0.4OUT-REDO4-Cluster_170454	V5_UCLUSTfixed_0.90-Cluster_98479	-	-	-	-
pacid=32077835 transcript=Prupe.2G189000.3 locus=Prupe.2G189000 ID=Prupe.2G189000.3.v2.1 annot-version=v2.1	Prupe_Seq26846		-	Y (0.982 | 1-38)	C	1	V5_BLAST_0.9SELF0.4OUT-REDO4-Cluster_170454	V5_UCLUSTfixed_0.90-Cluster_98479	-	-	-	-
pacid=32077820 transcript=Prupe.2G191200.1 locus=Prupe.2G191200 ID=Prupe.2G191200.1.v2.1 annot-version=v2.1	Prupe_Seq26835		-	Y (0.907 | 1-41)	C	1	V5_BLAST_0.9SELF0.4OUT-REDO4-Cluster_167080	V5_UCLUSTfixed_0.90-Cluster_96921	-	-	-	-
pacid=32075380 transcript=Prupe.2G193500.1 locus=Prupe.2G193500 ID=Prupe.2G193500.1.v2.1 annot-version=v2.1	Prupe_Seq26427	F:GO:0046933; P:GO:0015986	P:GO:0009058;P:GO:0044711;P:GO:0044765;P:GO:0006139;P:GO:0006810;F:GO:0005215;F:GO:0016787	Y (0.991 | 1-79)	C	1	V5_BLAST_0.9SELF0.4OUT-REDO4-Cluster_142684	V5_UCLUSTfixed_0.90-Cluster_79075	-	-	-	-
pacid=32077749 transcript=Prupe.2G193800.1 locus=Prupe.2G193800 ID=Prupe.2G193800.1.v2.1 annot-version=v2.1	Prupe_Seq26828		-	Y (0.995 | 1-35)	C	1	V5_BLAST_0.9SELF0.4OUT-REDO4-Cluster_163014	V5_UCLUSTfixed_0.90-Cluster_96447	-	-	-	-
pacid=32074005 transcript=Prupe.2G196100.1 locus=Prupe.2G196100 ID=Prupe.2G196100.1.v2.1 annot-version=v2.1	Prupe_Seq26242		-	Y (0.997 | 1-41)	C	1	V5_BLAST_0.9SELF0.4OUT-REDO4-Cluster_150333	V5_UCLUSTfixed_0.90-Cluster_73228	-	-	-	-
pacid=32076174 transcript=Prupe.2G196300.1 locus=Prupe.2G196300 ID=Prupe.2G196300.1.v2.1 annot-version=v2.1	Prupe_Seq26560		-	Y (0.982 | 1-33)	C	1	V5_BLAST_0.9SELF0.4OUT-REDO4-Cluster_165284	V5_UCLUSTfixed_0.90-Cluster_98696	-	-	-	-
pacid=32074249 transcript=Prupe.2G197400.1 locus=Prupe.2G197400 ID=Prupe.2G197400.1.v2.1 annot-version=v2.1	Prupe_Seq26278		-	Y (0.924 | 1-91)	C	1	V5_BLAST_0.9SELF0.4OUT-REDO4-Cluster_163496	V5_UCLUSTfixed_0.90-Cluster_96928	-	-	-	-
pacid=32074251 transcript=Prupe.2G197400.2 locus=Prupe.2G197400 ID=Prupe.2G197400.2.v2.1 annot-version=v2.1	Prupe_Seq26280		-	Y (0.924 | 1-91)	C	1	V5_BLAST_0.9SELF0.4OUT-REDO4-Cluster_163496	V5_UCLUSTfixed_0.90-Cluster_96928	-	-	-	-
pacid=32074250 transcript=Prupe.2G197400.3 locus=Prupe.2G197400 ID=Prupe.2G197400.3.v2.1 annot-version=v2.1	Prupe_Seq26279		-	Y (0.924 | 1-91)	C	1	V5_BLAST_0.9SELF0.4OUT-REDO4-Cluster_163496	V5_UCLUSTfixed_0.90-Cluster_96928	-	-	-	-
pacid=32076509 transcript=Prupe.2G197600.1 locus=Prupe.2G197600 ID=Prupe.2G197600.1.v2.1 annot-version=v2.1	Prupe_Seq26618	C:GO:0016592; P:GO:0006357; F:GO:0001104	P:GO:0009058;P:GO:0006139;F:GO:0003674;C:GO:0005654	Y (0.959 | 1-32)	C	1	V5_BLAST_0.9SELF0.4OUT-REDO4-Cluster_129126	V5_UCLUSTfixed_0.90-Cluster_97715	-	-	-	-
pacid=32076511 transcript=Prupe.2G197600.2 locus=Prupe.2G197600 ID=Prupe.2G197600.2.v2.1 annot-version=v2.1	Prupe_Seq26620	C:GO:0016592; P:GO:0006357; F:GO:0001104	P:GO:0009058;P:GO:0006139;F:GO:0003674;C:GO:0005654	Y (0.959 | 1-32)	C	1	V5_BLAST_0.9SELF0.4OUT-REDO4-Cluster_164235	V5_UCLUSTfixed_0.90-Cluster_97715	-	-	-	-
pacid=32076510 transcript=Prupe.2G197600.3 locus=Prupe.2G197600 ID=Prupe.2G197600.3.v2.1 annot-version=v2.1	Prupe_Seq26619	C:GO:0016592; P:GO:0006357; F:GO:0001104	P:GO:0009058;P:GO:0006139;F:GO:0003674;C:GO:0005654	Y (0.959 | 1-32)	C	1	V5_BLAST_0.9SELF0.4OUT-REDO4-Cluster_164235	V5_UCLUSTfixed_0.90-Cluster_97715	-	-	-	-
pacid=32075651 transcript=Prupe.2G197700.1 locus=Prupe.2G197700 ID=Prupe.2G197700.1.v2.1 annot-version=v2.1	Prupe_Seq26464	F:GO:0016624; P:GO:0008152	F:GO:0003824;P:GO:0008152	Y (0.997 | 1-44)	C	1	V5_BLAST_0.9SELF0.4OUT-REDO4-Cluster_166773	V5_UCLUSTfixed_0.90-Cluster_96446	-	-	-	-
pacid=32074828 transcript=Prupe.2G198900.1 locus=Prupe.2G198900 ID=Prupe.2G198900.1.v2.1 annot-version=v2.1	Prupe_Seq26342		-	Y (0.906 | 1-39)	C	1	V5_BLAST_0.9SELF0.4OUT-REDO4-Cluster_166785	V5_UCLUSTfixed_0.90-Cluster_96444	-	-	-	-
pacid=32074829 transcript=Prupe.2G198900.2 locus=Prupe.2G198900 ID=Prupe.2G198900.2.v2.1 annot-version=v2.1	Prupe_Seq26343		-	Y (0.906 | 1-39)	C	1	V5_BLAST_0.9SELF0.4OUT-REDO4-Cluster_166785	V5_UCLUSTfixed_0.90-Cluster_96444	-	-	-	-
pacid=32078209 transcript=Prupe.2G205800.1 locus=Prupe.2G205800 ID=Prupe.2G205800.1.v2.1 annot-version=v2.1	Prupe_Seq26908	P:GO:0005975; F:GO:0004553; F:GO:0003824	P:GO:0005975;F:GO:0016787	Y (0.995 | 1-71)	C	1	V5_BLAST_0.9SELF0.4OUT-REDO4-Cluster_162777	V5_UCLUSTfixed_0.90-Cluster_96201	-	-	-	-
pacid=32078210 transcript=Prupe.2G205800.2 locus=Prupe.2G205800 ID=Prupe.2G205800.2.v2.1 annot-version=v2.1	Prupe_Seq26909	P:GO:0005975; F:GO:0004553; F:GO:0003824	P:GO:0005975;F:GO:0016787	Y (0.995 | 1-71)	C	1	V5_BLAST_0.9SELF0.4OUT-REDO4-Cluster_162777	V5_UCLUSTfixed_0.90-Cluster_96201	-	-	-	-
pacid=32078211 transcript=Prupe.2G205800.3 locus=Prupe.2G205800 ID=Prupe.2G205800.3.v2.1 annot-version=v2.1	Prupe_Seq26910	P:GO:0005975; F:GO:0004553; F:GO:0003824	P:GO:0005975;F:GO:0016787	Y (0.995 | 1-71)	C	1	V5_BLAST_0.9SELF0.4OUT-REDO4-Cluster_162777	V5_UCLUSTfixed_0.90-Cluster_96201	-	-	-	-
pacid=32078212 transcript=Prupe.2G205800.4 locus=Prupe.2G205800 ID=Prupe.2G205800.4.v2.1 annot-version=v2.1	Prupe_Seq26911	P:GO:0005975; F:GO:0004553; F:GO:0003824	P:GO:0005975;F:GO:0016787	Y (0.995 | 1-71)	C	1	V5_BLAST_0.9SELF0.4OUT-REDO4-Cluster_162777	V5_UCLUSTfixed_0.90-Cluster_96201	-	-	-	-
pacid=32078213 transcript=Prupe.2G205800.5 locus=Prupe.2G205800 ID=Prupe.2G205800.5.v2.1 annot-version=v2.1	Prupe_Seq26912	P:GO:0005975; F:GO:0004553; F:GO:0003824	P:GO:0005975;F:GO:0016787	Y (0.995 | 1-71)	C	1	V5_BLAST_0.9SELF0.4OUT-REDO4-Cluster_162777	V5_UCLUSTfixed_0.90-Cluster_96201	-	-	-	-
pacid=32077767 transcript=Prupe.2G206900.1 locus=Prupe.2G206900 ID=Prupe.2G206900.1.v2.1 annot-version=v2.1	Prupe_Seq26829		-	Y (0.998 | 1-62)	C	1	V5_BLAST_0.9SELF0.4OUT-REDO4-Cluster_165733	V5_UCLUSTfixed_0.90-Cluster_99098	-	-	-	-
pacid=32077729 transcript=Prupe.2G208300.1 locus=Prupe.2G208300 ID=Prupe.2G208300.1.v2.1 annot-version=v2.1	Prupe_Seq26821		-	Y (0.999 | 1-61)	C	1	V5_BLAST_0.9SELF0.4OUT-REDO4-Cluster_162776	V5_UCLUSTfixed_0.90-Cluster_96199	-	-	-	-
pacid=32077730 transcript=Prupe.2G208300.2 locus=Prupe.2G208300 ID=Prupe.2G208300.2.v2.1 annot-version=v2.1	Prupe_Seq26822		-	Y (0.999 | 1-61)	C	1	V5_BLAST_0.9SELF0.4OUT-REDO4-Cluster_162776	V5_UCLUSTfixed_0.90-Cluster_96199	-	-	-	-
pacid=32078635 transcript=Prupe.2G208900.1 locus=Prupe.2G208900 ID=Prupe.2G208900.1.v2.1 annot-version=v2.1	Prupe_Seq26971	F:GO:0003723; F:GO:0009982; P:GO:0009451; P:GO:0001522	F:GO:0003723;F:GO:0003824;P:GO:0006139	Y (0.998 | 1-61)	C	1	V5_BLAST_0.9SELF0.4OUT-REDO4-Cluster_169908	V5_UCLUSTfixed_0.90-Cluster_96198	-	-	-	-
pacid=32079217 transcript=Prupe.2G209600.1 locus=Prupe.2G209600 ID=Prupe.2G209600.1.v2.1 annot-version=v2.1	Prupe_Seq27046		-	Y (0.661 | 1-50)	C	1	V5_BLAST_0.9SELF0.4OUT-REDO4-Cluster_164873	V5_UCLUSTfixed_0.90-Cluster_73276	-	-	-	-
pacid=32078927 transcript=Prupe.2G210100.1 locus=Prupe.2G210100 ID=Prupe.2G210100.1.v2.1 annot-version=v2.1	Prupe_Seq27016	P:GO:0045454; F:GO:0015035; P:GO:0006662	P:GO:0019725;F:GO:0003824;P:GO:0008152;P:GO:0044710	Y (0.999 | 1-51)	C	1	V5_BLAST_0.9SELF0.4OUT-REDO4-Cluster_164999	V5_UCLUSTfixed_0.90-Cluster_98438	-	-	-	-
pacid=32078929 transcript=Prupe.2G210100.2 locus=Prupe.2G210100 ID=Prupe.2G210100.2.v2.1 annot-version=v2.1	Prupe_Seq27018	P:GO:0045454; F:GO:0015035; P:GO:0006662	P:GO:0019725;F:GO:0003824;P:GO:0008152;P:GO:0044710	Y (0.999 | 1-51)	C	1	V5_BLAST_0.9SELF0.4OUT-REDO4-Cluster_164999	V5_UCLUSTfixed_0.90-Cluster_98438	-	-	-	-
pacid=32078928 transcript=Prupe.2G210100.3 locus=Prupe.2G210100 ID=Prupe.2G210100.3.v2.1 annot-version=v2.1	Prupe_Seq27017	P:GO:0045454; F:GO:0015035; P:GO:0006662	P:GO:0019725;F:GO:0003824;P:GO:0008152;P:GO:0044710	Y (0.999 | 1-51)	C	1	V5_BLAST_0.9SELF0.4OUT-REDO4-Cluster_164999	V5_UCLUSTfixed_0.90-Cluster_98438	-	-	-	-
pacid=32074011 transcript=Prupe.2G211000.2 locus=Prupe.2G211000 ID=Prupe.2G211000.2.v2.1 annot-version=v2.1	Prupe_Seq26243	F:GO:0016887; F:GO:0005524	F:GO:0000166;F:GO:0016787	Y (1.0 | 1-41)	C	1	V5_BLAST_0.9SELF0.4OUT-REDO4-Cluster_162774	V5_UCLUSTfixed_0.90-Cluster_96197	-	-	-	-
pacid=32074012 transcript=Prupe.2G211000.3 locus=Prupe.2G211000 ID=Prupe.2G211000.3.v2.1 annot-version=v2.1	Prupe_Seq26244	F:GO:0016887; F:GO:0005524	F:GO:0000166;F:GO:0016787	Y (1.0 | 1-41)	C	1	V5_BLAST_0.9SELF0.4OUT-REDO4-Cluster_162774	V5_UCLUSTfixed_0.90-Cluster_96197	-	-	-	-
pacid=32074013 transcript=Prupe.2G211000.4 locus=Prupe.2G211000 ID=Prupe.2G211000.4.v2.1 annot-version=v2.1	Prupe_Seq26245	F:GO:0016887; F:GO:0005524	F:GO:0000166;F:GO:0016787	Y (1.0 | 1-41)	C	1	V5_BLAST_0.9SELF0.4OUT-REDO4-Cluster_162774	V5_UCLUSTfixed_0.90-Cluster_96197	-	-	-	-
pacid=32075949 transcript=Prupe.2G212300.1 locus=Prupe.2G212300 ID=Prupe.2G212300.1.v2.1 annot-version=v2.1	Prupe_Seq26509		-	Y (0.95 | 1-22)	C	1	V5_BLAST_0.9SELF0.4OUT-REDO4-Cluster_163873	V5_UCLUSTfixed_0.90-Cluster_97344	-	-	-	-
pacid=32075916 transcript=Prupe.2G213200.1 locus=Prupe.2G213200 ID=Prupe.2G213200.1.v2.1 annot-version=v2.1	Prupe_Seq26499	F:GO:0008080	F:GO:0016740	Y (1.0 | 1-32)	C	1	V5_BLAST_0.9SELF0.4OUT-REDO4-Cluster_167195	V5_UCLUSTfixed_0.90-Cluster_96194	-	-	-	-
pacid=32079646 transcript=Prupe.2G214400.1 locus=Prupe.2G214400 ID=Prupe.2G214400.1.v2.1 annot-version=v2.1	Prupe_Seq27101	P:GO:0009073; F:GO:0004107	F:GO:0003824;P:GO:0009058;P:GO:0044763;P:GO:0044711;P:GO:0009987	Y (0.954 | 1-49)	C	1	V5_BLAST_0.9SELF0.4OUT-REDO4-Cluster_166345	V5_UCLUSTfixed_0.90-Cluster_99647	-	-	-	-
pacid=32079648 transcript=Prupe.2G214400.2 locus=Prupe.2G214400 ID=Prupe.2G214400.2.v2.1 annot-version=v2.1	Prupe_Seq27103	P:GO:0009073; F:GO:0004107	F:GO:0003824;P:GO:0009058;P:GO:0044763;P:GO:0044711;P:GO:0009987	Y (0.954 | 1-49)	C	1	V5_BLAST_0.9SELF0.4OUT-REDO4-Cluster_166345	V5_UCLUSTfixed_0.90-Cluster_99647	-	-	-	-
pacid=32079647 transcript=Prupe.2G214400.3 locus=Prupe.2G214400 ID=Prupe.2G214400.3.v2.1 annot-version=v2.1	Prupe_Seq27102	P:GO:0009073; F:GO:0004107	F:GO:0003824;P:GO:0009058;P:GO:0044763;P:GO:0044711;P:GO:0009987	Y (0.954 | 1-49)	C	1	V5_BLAST_0.9SELF0.4OUT-REDO4-Cluster_166345	V5_UCLUSTfixed_0.90-Cluster_99647	-	-	-	-
pacid=32078624 transcript=Prupe.2G218000.1 locus=Prupe.2G218000 ID=Prupe.2G218000.1.v2.1 annot-version=v2.1	Prupe_Seq26970		-	Y (0.751 | 1-87)	C	1	V5_BLAST_0.9SELF0.4OUT-REDO4-Cluster_164996	V5_UCLUSTfixed_0.90-Cluster_98435	-	-	-	-
pacid=32075129 transcript=Prupe.2G221600.1 locus=Prupe.2G221600 ID=Prupe.2G221600.1.v2.1 annot-version=v2.1	Prupe_Seq26391	F:GO:0016780; C:GO:0016020; P:GO:0008654	C:GO:0016020;P:GO:0006629;P:GO:0009058;P:GO:0044763;F:GO:0016740;P:GO:0044711;P:GO:0009987	Y (0.984 | 1-55)	C	1	V5_BLAST_0.9SELF0.4OUT-REDO4-Cluster_155544	V5_UCLUSTfixed_0.90-Cluster_90933	-	-	-	-
pacid=32075928 transcript=Prupe.2G221700.1 locus=Prupe.2G221700 ID=Prupe.2G221700.1.v2.1 annot-version=v2.1	Prupe_Seq26504	F:GO:0005515	F:GO:0005515	Y (0.998 | 1-56)	C	1	V5_BLAST_0.9SELF0.4OUT-REDO4-Cluster_163925	V5_UCLUSTfixed_0.90-Cluster_97398	-	-	-	-
pacid=32075929 transcript=Prupe.2G221700.2 locus=Prupe.2G221700 ID=Prupe.2G221700.2.v2.1 annot-version=v2.1	Prupe_Seq26505	F:GO:0005515	F:GO:0005515	Y (0.998 | 1-56)	C	1	V5_BLAST_0.9SELF0.4OUT-REDO4-Cluster_163925	V5_UCLUSTfixed_0.90-Cluster_97398	-	-	-	-
pacid=32076689 transcript=Prupe.2G221900.1 locus=Prupe.2G221900 ID=Prupe.2G221900.1.v2.1 annot-version=v2.1	Prupe_Seq26650	F:GO:0016810; P:GO:0006807	P:GO:0008152;F:GO:0016787	Y (1.0 | 1-29)	C	1	V5_BLAST_0.9SELF0.4OUT-REDO4-Cluster_162749	V5_UCLUSTfixed_0.90-Cluster_96171	-	-	-	-
pacid=32077979 transcript=Prupe.2G224700.1 locus=Prupe.2G224700 ID=Prupe.2G224700.1.v2.1 annot-version=v2.1	Prupe_Seq26873		-	Y (0.997 | 1-37)	C	1	V5_BLAST_0.9SELF0.4OUT-REDO4-Cluster_163817	V5_UCLUSTfixed_0.90-Cluster_96174	-	-	-	-
pacid=32076487 transcript=Prupe.2G226200.1 locus=Prupe.2G226200 ID=Prupe.2G226200.1.v2.1 annot-version=v2.1	Prupe_Seq26616	P:GO:0006887; C:GO:0000145	C:GO:0005737;P:GO:0044763;P:GO:0044765;P:GO:0006810;P:GO:0009987	Y (0.998 | 1-28)	C	1	V5_BLAST_0.9SELF0.4OUT-REDO4-Cluster_170811	V5_UCLUSTfixed_0.90-Cluster_73256	-	-	-	-
pacid=32075221 transcript=Prupe.2G227400.1 locus=Prupe.2G227400 ID=Prupe.2G227400.1.v2.1 annot-version=v2.1	Prupe_Seq26400	C:GO:0016021; F:GO:0015116; P:GO:0008272; P:GO:0055085; C:GO:0016020; F:GO:0008271	C:GO:0016020;P:GO:0044765;P:GO:0006810;F:GO:0005215	Y (0.703 | 1-59)	C	1	V5_BLAST_0.9SELF0.4OUT-REDO4-Cluster_167751	V5_UCLUSTfixed_0.90-Cluster_100843	-	-	-	-
pacid=32075222 transcript=Prupe.2G227400.3 locus=Prupe.2G227400 ID=Prupe.2G227400.3.v2.1 annot-version=v2.1	Prupe_Seq26401	C:GO:0016021; F:GO:0015116; P:GO:0008272; P:GO:0055085; C:GO:0016020; F:GO:0008271	C:GO:0016020;P:GO:0044765;P:GO:0006810;F:GO:0005215	Y (0.703 | 1-59)	C	1	V5_BLAST_0.9SELF0.4OUT-REDO4-Cluster_167751	V5_UCLUSTfixed_0.90-Cluster_100843	-	-	-	-
pacid=32075100 transcript=Prupe.2G228100.1 locus=Prupe.2G228100 ID=Prupe.2G228100.1.v2.1 annot-version=v2.1	Prupe_Seq26386	F:GO:0008138; P:GO:0006470	P:GO:0006464;F:GO:0016787	Y (0.877 | 1-35)	C	1	V5_BLAST_0.9SELF0.4OUT-REDO4-Cluster_169221	V5_UCLUSTfixed_0.90-Cluster_90938	-	-	-	-
pacid=32074263 transcript=Prupe.2G229000.1 locus=Prupe.2G229000 ID=Prupe.2G229000.1.v2.1 annot-version=v2.1	Prupe_Seq26283	C:GO:0019898; P:GO:0015979; C:GO:0009654; C:GO:0009523; F:GO:0005509	C:GO:0016020;P:GO:0015979;F:GO:0005488;C:GO:0009579	Y (0.998 | 1-41)	C	1	V5_BLAST_0.9SELF0.4OUT-REDO4-Cluster_164982	V5_UCLUSTfixed_0.90-Cluster_98418	-	-	-	-
pacid=32078121 transcript=Prupe.2G229200.1 locus=Prupe.2G229200 ID=Prupe.2G229200.1.v2.1 annot-version=v2.1	Prupe_Seq26886	C:GO:0019898; P:GO:0015979; C:GO:0009654; C:GO:0009523; F:GO:0005509	C:GO:0016020;P:GO:0015979;F:GO:0005488;C:GO:0009579	Y (0.948 | 1-50)	C	1	V5_BLAST_0.9SELF0.4OUT-REDO4-Cluster_167755	V5_UCLUSTfixed_0.90-Cluster_100848	-	-	-	-
pacid=32075337 transcript=Prupe.2G232400.1 locus=Prupe.2G232400 ID=Prupe.2G232400.1.v2.1 annot-version=v2.1	Prupe_Seq26421	P:GO:0006418; F:GO:0005524; F:GO:0004812; F:GO:0000166	F:GO:0000166;F:GO:0003824;P:GO:0006139;P:GO:0006412	Y (0.97 | 1-41)	C	1	V5_BLAST_0.9SELF0.4OUT-REDO4-Cluster_162752	V5_UCLUSTfixed_0.90-Cluster_96179	-	-	-	-
pacid=32075338 transcript=Prupe.2G232400.2 locus=Prupe.2G232400 ID=Prupe.2G232400.2.v2.1 annot-version=v2.1	Prupe_Seq26422	P:GO:0006418; F:GO:0005524; F:GO:0004812; F:GO:0000166	F:GO:0000166;F:GO:0003824;P:GO:0006139;P:GO:0006412	Y (0.97 | 1-41)	C	1	V5_BLAST_0.9SELF0.4OUT-REDO4-Cluster_162752	V5_UCLUSTfixed_0.90-Cluster_96179	-	-	-	-
pacid=32079352 transcript=Prupe.2G232700.1 locus=Prupe.2G232700 ID=Prupe.2G232700.1.v2.1 annot-version=v2.1	Prupe_Seq27071		-	Y (0.913 | 1-70)	C	1	V5_BLAST_0.9SELF0.4OUT-REDO4-Cluster_147131	V5_UCLUSTfixed_0.90-Cluster_79222	-	-	-	-
pacid=32079170 transcript=Prupe.2G236100.1 locus=Prupe.2G236100 ID=Prupe.2G236100.1.v2.1 annot-version=v2.1	Prupe_Seq27043	P:GO:0006468; F:GO:0005524; F:GO:0004672	F:GO:0000166;P:GO:0006464;F:GO:0016301	Y (0.964 | 1-36)	C	1	V5_BLAST_0.9SELF0.4OUT-REDO4-Cluster_170299	V5_UCLUSTfixed_0.90-Cluster_102932	-	-	-	-
pacid=32077466 transcript=Prupe.2G236300.1 locus=Prupe.2G236300 ID=Prupe.2G236300.1.v2.1 annot-version=v2.1	Prupe_Seq26752	F:GO:0051536; F:GO:0003824; F:GO:0008173; P:GO:0006364; C:GO:0005737	C:GO:0005737;F:GO:0005488;F:GO:0016740;P:GO:0006139	Y (1.0 | 1-21)	C	1	V5_BLAST_0.9SELF0.4OUT-REDO4-Cluster_164985	V5_UCLUSTfixed_0.90-Cluster_98422	-	-	-	-
pacid=32076897 transcript=Prupe.2G237500.1 locus=Prupe.2G237500 ID=Prupe.2G237500.1.v2.1 annot-version=v2.1	Prupe_Seq26668		-	Y (0.764 | 1-91)	C	1	V5_BLAST_0.9SELF0.4OUT-REDO4-Cluster_162757	V5_UCLUSTfixed_0.90-Cluster_96945	-	-	-	-
pacid=32076465 transcript=Prupe.2G237800.1 locus=Prupe.2G237800 ID=Prupe.2G237800.1.v2.1 annot-version=v2.1	Prupe_Seq26613		-	Y (0.987 | 1-90)	C	1	V5_BLAST_0.9SELF0.4OUT-REDO4-Cluster_164873	V5_UCLUSTfixed_0.90-Cluster_73255	-	-	-	-
pacid=32074158 transcript=Prupe.2G238800.1 locus=Prupe.2G238800 ID=Prupe.2G238800.1.v2.1 annot-version=v2.1	Prupe_Seq26262	F:GO:0005524	F:GO:0000166	Y (0.994 | 1-50)	C	1	V5_BLAST_0.9SELF0.4OUT-REDO4-Cluster_170597	V5_UCLUSTfixed_0.90-Cluster_97729	-	-	-	-
pacid=32074159 transcript=Prupe.2G238800.2 locus=Prupe.2G238800 ID=Prupe.2G238800.2.v2.1 annot-version=v2.1	Prupe_Seq26263	F:GO:0005524	F:GO:0000166	Y (0.994 | 1-50)	C	1	V5_BLAST_0.9SELF0.4OUT-REDO4-Cluster_170597	V5_UCLUSTfixed_0.90-Cluster_97729	-	-	-	-
pacid=32074160 transcript=Prupe.2G238800.3 locus=Prupe.2G238800 ID=Prupe.2G238800.3.v2.1 annot-version=v2.1	Prupe_Seq26264	F:GO:0005524	F:GO:0000166	Y (0.994 | 1-50)	C	1	V5_BLAST_0.9SELF0.4OUT-REDO4-Cluster_170597	V5_UCLUSTfixed_0.90-Cluster_97729	-	-	-	-
pacid=32075060 transcript=Prupe.2G239300.1 locus=Prupe.2G239300 ID=Prupe.2G239300.1.v2.1 annot-version=v2.1	Prupe_Seq26378		-	Y (0.996 | 1-28)	C	1	V5_BLAST_0.9SELF0.4OUT-REDO4-Cluster_162759	V5_UCLUSTfixed_0.90-Cluster_96182	-	-	-	-
pacid=32075061 transcript=Prupe.2G239300.2 locus=Prupe.2G239300 ID=Prupe.2G239300.2.v2.1 annot-version=v2.1	Prupe_Seq26379		-	Y (0.996 | 1-28)	C	1	V5_BLAST_0.9SELF0.4OUT-REDO4-Cluster_162759	V5_UCLUSTfixed_0.90-Cluster_96182	-	-	-	-
pacid=32075371 transcript=Prupe.2G241500.1 locus=Prupe.2G241500 ID=Prupe.2G241500.1.v2.1 annot-version=v2.1	Prupe_Seq26424	F:GO:0008270	F:GO:0005488	Y (0.995 | 1-44)	C	1	V5_BLAST_0.9SELF0.4OUT-REDO4-Cluster_162761	V5_UCLUSTfixed_0.90-Cluster_96184	-	-	-	-
pacid=32075372 transcript=Prupe.2G241500.2 locus=Prupe.2G241500 ID=Prupe.2G241500.2.v2.1 annot-version=v2.1	Prupe_Seq26425	F:GO:0008270	F:GO:0005488	Y (0.999 | 1-35)	C	1	V5_BLAST_0.9SELF0.4OUT-REDO4-Cluster_162761	V5_UCLUSTfixed_0.90-Cluster_96184	-	-	-	-
pacid=32075373 transcript=Prupe.2G241500.3 locus=Prupe.2G241500 ID=Prupe.2G241500.3.v2.1 annot-version=v2.1	Prupe_Seq26426	F:GO:0008270	F:GO:0005488	Y (0.92 | 1-33)	C	1	V5_BLAST_0.9SELF0.4OUT-REDO4-Cluster_162761	V5_UCLUSTfixed_0.90-Cluster_96184	-	-	-	-
pacid=32079584 transcript=Prupe.2G244900.1 locus=Prupe.2G244900 ID=Prupe.2G244900.1.v2.1 annot-version=v2.1	Prupe_Seq27097	P:GO:0055085	P:GO:0006810	Y (1.0 | 1-51)	C	1	V5_BLAST_0.9SELF0.4OUT-REDO4-Cluster_160797	V5_UCLUSTfixed_0.90-Cluster_100036	-	-	-	-
pacid=32079438 transcript=Prupe.2G245700.1 locus=Prupe.2G245700 ID=Prupe.2G245700.1.v2.1 annot-version=v2.1	Prupe_Seq27083	F:GO:0042578; F:GO:0042132; P:GO:0005975	P:GO:0005975;F:GO:0016787	Y (0.998 | 1-61)	C	1	V5_BLAST_0.9SELF0.4OUT-REDO4-Cluster_162764	V5_UCLUSTfixed_0.90-Cluster_96189	-	-	-	-
pacid=32079439 transcript=Prupe.2G245700.2 locus=Prupe.2G245700 ID=Prupe.2G245700.2.v2.1 annot-version=v2.1	Prupe_Seq27084	F:GO:0042578; F:GO:0042132; P:GO:0005975	P:GO:0005975;F:GO:0016787	Y (0.998 | 1-61)	C	1	V5_BLAST_0.9SELF0.4OUT-REDO4-Cluster_162764	V5_UCLUSTfixed_0.90-Cluster_96189	-	-	-	-
pacid=32078159 transcript=Prupe.2G247500.1 locus=Prupe.2G247500 ID=Prupe.2G247500.1.v2.1 annot-version=v2.1	Prupe_Seq26897		-	Y (0.997 | 1-80)	C	1	V5_BLAST_0.9SELF0.4OUT-REDO4-Cluster_167727	V5_UCLUSTfixed_0.90-Cluster_100821	-	-	-	-
pacid=32078611 transcript=Prupe.2G248000.1 locus=Prupe.2G248000 ID=Prupe.2G248000.1.v2.1 annot-version=v2.1	Prupe_Seq26968	P:GO:0006508; F:GO:0004222	P:GO:0019538;F:GO:0016787	Y (1.0 | 1-46)	C	1	V5_BLAST_0.9SELF0.4OUT-REDO4-Cluster_162730	V5_UCLUSTfixed_0.90-Cluster_97423	-	-	-	-
pacid=32075216 transcript=Prupe.2G248900.1 locus=Prupe.2G248900 ID=Prupe.2G248900.1.v2.1 annot-version=v2.1	Prupe_Seq26397	C:GO:0016020; P:GO:0009765	P:GO:0006091;C:GO:0016020;P:GO:0015979	Y (0.971 | 1-56)	C	1	V5_BLAST_0.9SELF0.4OUT-REDO4-Cluster_129104	V5_UCLUSTfixed_0.90-Cluster_97742	-	-	-	-
pacid=32074717 transcript=Prupe.2G251400.2 locus=Prupe.2G251400 ID=Prupe.2G251400.2.v2.1 annot-version=v2.1	Prupe_Seq26325		-	Y (0.965 | 1-91)	C	1	V5_BLAST_0.9SELF0.4OUT-REDO4-Cluster_162732	V5_UCLUSTfixed_0.90-Cluster_96156	-	-	-	-
pacid=32078959 transcript=Prupe.2G251500.1 locus=Prupe.2G251500 ID=Prupe.2G251500.1.v2.1 annot-version=v2.1	Prupe_Seq27021	P:GO:0050826	P:GO:0009628;P:GO:0006950	Y (0.698 | 1-71)	C	1	V5_BLAST_0.9SELF0.4OUT-REDO4-Cluster_168863	V5_UCLUSTfixed_0.90-Cluster_73275	-	-	-	-
pacid=32078960 transcript=Prupe.2G251500.2 locus=Prupe.2G251500 ID=Prupe.2G251500.2.v2.1 annot-version=v2.1	Prupe_Seq27022	P:GO:0050826	P:GO:0009628;P:GO:0006950	Y (0.698 | 1-71)	C	1	V5_BLAST_0.9SELF0.4OUT-REDO4-Cluster_168863	V5_UCLUSTfixed_0.90-Cluster_73275	-	-	-	-
pacid=32076243 transcript=Prupe.2G251900.1 locus=Prupe.2G251900 ID=Prupe.2G251900.1.v2.1 annot-version=v2.1	Prupe_Seq26573	P:GO:0050826	P:GO:0009628;P:GO:0006950	Y (0.929 | 1-68)	C	1	V5_BLAST_0.9SELF0.4OUT-REDO4-Cluster_168863	V5_UCLUSTfixed_0.90-Cluster_100831	-	-	-	-
pacid=32078226 transcript=Prupe.2G252200.1 locus=Prupe.2G252200 ID=Prupe.2G252200.1.v2.1 annot-version=v2.1	Prupe_Seq26919	F:GO:0003824; P:GO:0006470; F:GO:0004722	P:GO:0006464;F:GO:0016787	Y (1.0 | 1-71)	C	1	V5_BLAST_0.9SELF0.4OUT-REDO4-Cluster_163948	V5_UCLUSTfixed_0.90-Cluster_97426	-	-	-	-
pacid=32074015 transcript=Prupe.2G252500.1 locus=Prupe.2G252500 ID=Prupe.2G252500.1.v2.1 annot-version=v2.1	Prupe_Seq26246		-	Y (0.993 | 1-55)	C	1	V5_BLAST_0.9SELF0.4OUT-REDO4-Cluster_162733	V5_UCLUSTfixed_0.90-Cluster_73229	-	-	-	-
pacid=32077487 transcript=Prupe.2G253500.1 locus=Prupe.2G253500 ID=Prupe.2G253500.1.v2.1 annot-version=v2.1	Prupe_Seq26754	F:GO:0070569; P:GO:0008152	P:GO:0008152;F:GO:0016740	Y (0.891 | 1-37)	C	1	V5_BLAST_0.9SELF0.4OUT-REDO4-Cluster_162735	V5_UCLUSTfixed_0.90-Cluster_96159	-	-	-	-
pacid=32077489 transcript=Prupe.2G253500.3 locus=Prupe.2G253500 ID=Prupe.2G253500.3.v2.1 annot-version=v2.1	Prupe_Seq26756	F:GO:0070569; P:GO:0008152	P:GO:0008152;F:GO:0016740	Y (0.891 | 1-37)	C	1	V5_BLAST_0.9SELF0.4OUT-REDO4-Cluster_162735	V5_UCLUSTfixed_0.90-Cluster_96159	-	-	-	-
pacid=32077488 transcript=Prupe.2G253500.4 locus=Prupe.2G253500 ID=Prupe.2G253500.4.v2.1 annot-version=v2.1	Prupe_Seq26755	F:GO:0070569; P:GO:0008152	P:GO:0008152;F:GO:0016740	Y (0.891 | 1-37)	C	1	V5_BLAST_0.9SELF0.4OUT-REDO4-Cluster_162735	V5_UCLUSTfixed_0.90-Cluster_96159	-	-	-	-
pacid=32077490 transcript=Prupe.2G253500.5 locus=Prupe.2G253500 ID=Prupe.2G253500.5.v2.1 annot-version=v2.1	Prupe_Seq26757	F:GO:0070569; P:GO:0008152	P:GO:0008152;F:GO:0016740	Y (0.891 | 1-37)	C	1	V5_BLAST_0.9SELF0.4OUT-REDO4-Cluster_162735	V5_UCLUSTfixed_0.90-Cluster_96159	-	-	-	-
pacid=32077491 transcript=Prupe.2G253500.6 locus=Prupe.2G253500 ID=Prupe.2G253500.6.v2.1 annot-version=v2.1	Prupe_Seq26758	F:GO:0070569; P:GO:0008152	P:GO:0008152;F:GO:0016740	Y (0.891 | 1-37)	C	1	V5_BLAST_0.9SELF0.4OUT-REDO4-Cluster_162735	V5_UCLUSTfixed_0.90-Cluster_96159	-	-	-	-
pacid=32078786 transcript=Prupe.2G254600.1 locus=Prupe.2G254600 ID=Prupe.2G254600.1.v2.1 annot-version=v2.1	Prupe_Seq26991	P:GO:0045454; F:GO:0015035; F:GO:0009055	P:GO:0019725;F:GO:0003824	Y (0.891 | 1-29)	C	1	V5_BLAST_0.9SELF0.4OUT-REDO4-Cluster_166376	V5_UCLUSTfixed_0.90-Cluster_99676	-	-	-	-
pacid=32075872 transcript=Prupe.2G255300.1 locus=Prupe.2G255300 ID=Prupe.2G255300.1.v2.1 annot-version=v2.1	Prupe_Seq26493		-	Y (0.844 | 1-62)	C	1	V5_BLAST_0.9SELF0.4OUT-REDO4-Cluster_164958	V5_UCLUSTfixed_0.90-Cluster_90915	-	-	UniqueCluster_2449	X
pacid=32078622 transcript=Prupe.2G255800.1 locus=Prupe.2G255800 ID=Prupe.2G255800.1.v2.1 annot-version=v2.1	Prupe_Seq26969	F:GO:0005515; P:GO:0006468; F:GO:0004672	F:GO:0005515;P:GO:0006464;F:GO:0016301	Y (0.867 | 1-56)	C	1	V5_BLAST_0.9SELF0.4OUT-REDO4-Cluster_129155	V5_UCLUSTfixed_0.90-Cluster_98824	-	-	-	-
pacid=32075165 transcript=Prupe.2G256100.1 locus=Prupe.2G256100 ID=Prupe.2G256100.1.v2.1 annot-version=v2.1	Prupe_Seq26394	F:GO:0008199; P:GO:0006879; P:GO:0006826	P:GO:0019725;F:GO:0005488;P:GO:0006810	Y (0.962 | 1-59)	C	1	V5_BLAST_0.9SELF0.4OUT-REDO4-Cluster_164195	V5_UCLUSTfixed_0.90-Cluster_102871	-	-	-	-
pacid=32076001 transcript=Prupe.2G257700.1 locus=Prupe.2G257700 ID=Prupe.2G257700.1.v2.1 annot-version=v2.1	Prupe_Seq26531		-	Y (0.97 | 1-49)	C	1	V5_BLAST_0.9SELF0.4OUT-REDO4-Cluster_164342	V5_UCLUSTfixed_0.90-Cluster_96161	-	-	-	-
pacid=32074331 transcript=Prupe.2G257800.1 locus=Prupe.2G257800 ID=Prupe.2G257800.1.v2.1 annot-version=v2.1	Prupe_Seq26288		-	Y (0.776 | 1-58)	C	1	V5_BLAST_0.9SELF0.4OUT-REDO4-Cluster_162737	V5_UCLUSTfixed_0.90-Cluster_96162	-	-	-	-
pacid=32078797 transcript=Prupe.2G257900.1 locus=Prupe.2G257900 ID=Prupe.2G257900.1.v2.1 annot-version=v2.1	Prupe_Seq26993		-	Y (0.978 | 1-25)	C	1	V5_BLAST_0.9SELF0.4OUT-REDO4-Cluster_162738	V5_UCLUSTfixed_0.90-Cluster_96163	-	-	-	-
pacid=32076122 transcript=Prupe.2G258000.1 locus=Prupe.2G258000 ID=Prupe.2G258000.1.v2.1 annot-version=v2.1	Prupe_Seq26553		-	Y (0.9 | 1-49)	C	1	V5_BLAST_0.9SELF0.4OUT-REDO4-Cluster_164964	V5_UCLUSTfixed_0.90-Cluster_98402	-	-	-	-
pacid=32078177 transcript=Prupe.2G258800.1 locus=Prupe.2G258800 ID=Prupe.2G258800.1.v2.1 annot-version=v2.1	Prupe_Seq26900		-	Y (0.981 | 1-42)	C	1	V5_BLAST_0.9SELF0.4OUT-REDO4-Cluster_169814	V5_UCLUSTfixed_0.90-Cluster_96164	-	-	-	-
pacid=32078178 transcript=Prupe.2G258800.2 locus=Prupe.2G258800 ID=Prupe.2G258800.2.v2.1 annot-version=v2.1	Prupe_Seq26901		-	Y (0.981 | 1-42)	C	1	V5_BLAST_0.9SELF0.4OUT-REDO4-Cluster_169814	V5_UCLUSTfixed_0.90-Cluster_96164	-	-	-	-
pacid=32077293 transcript=Prupe.2G261400.1 locus=Prupe.2G261400 ID=Prupe.2G261400.1.v2.1 annot-version=v2.1	Prupe_Seq26726		-	Y (0.972 | 1-34)	C	1	V5_BLAST_0.9SELF0.4OUT-REDO4-Cluster_164970	V5_UCLUSTfixed_0.90-Cluster_98407	-	-	-	-
pacid=32077294 transcript=Prupe.2G261400.2 locus=Prupe.2G261400 ID=Prupe.2G261400.2.v2.1 annot-version=v2.1	Prupe_Seq26727		-	Y (0.972 | 1-34)	C	1	V5_BLAST_0.9SELF0.4OUT-REDO4-Cluster_164970	V5_UCLUSTfixed_0.90-Cluster_98407	-	-	-	-
pacid=32078207 transcript=Prupe.2G261500.1 locus=Prupe.2G261500 ID=Prupe.2G261500.1.v2.1 annot-version=v2.1	Prupe_Seq26906	P:GO:0006779; F:GO:0004853	F:GO:0003824;P:GO:0009058;P:GO:0009987	Y (1.0 | 1-41)	C	1	V5_BLAST_0.9SELF0.4OUT-REDO4-Cluster_162741	V5_UCLUSTfixed_0.90-Cluster_103465	-	-	-	-
pacid=32078208 transcript=Prupe.2G261500.2 locus=Prupe.2G261500 ID=Prupe.2G261500.2.v2.1 annot-version=v2.1	Prupe_Seq26907	P:GO:0006779; F:GO:0004853	F:GO:0003824;P:GO:0009058;P:GO:0009987	Y (1.0 | 1-41)	C	1	V5_BLAST_0.9SELF0.4OUT-REDO4-Cluster_129148	V5_UCLUSTfixed_0.90-Cluster_103465	-	-	-	-
pacid=32075862 transcript=Prupe.2G261800.1 locus=Prupe.2G261800 ID=Prupe.2G261800.1.v2.1 annot-version=v2.1	Prupe_Seq26490	F:GO:0008138; P:GO:0006470	P:GO:0006464;F:GO:0016787	Y (0.994 | 1-61)	C	1	V5_BLAST_0.9SELF0.4OUT-REDO4-Cluster_166937	V5_UCLUSTfixed_0.90-Cluster_96165	-	-	-	-
pacid=32075863 transcript=Prupe.2G261800.2 locus=Prupe.2G261800 ID=Prupe.2G261800.2.v2.1 annot-version=v2.1	Prupe_Seq26491		-	Y (0.994 | 1-61)	C	1	V5_BLAST_0.9SELF0.4OUT-REDO4-Cluster_166937	V5_UCLUSTfixed_0.90-Cluster_96165	-	-	-	-
pacid=32079634 transcript=Prupe.2G262000.1 locus=Prupe.2G262000 ID=Prupe.2G262000.1.v2.1 annot-version=v2.1	Prupe_Seq27100		-	Y (0.997 | 1-39)	C	1	V5_BLAST_0.9SELF0.4OUT-REDO4-Cluster_164973	V5_UCLUSTfixed_0.90-Cluster_98410	-	-	-	-
pacid=32074800 transcript=Prupe.2G264000.1 locus=Prupe.2G264000 ID=Prupe.2G264000.1.v2.1 annot-version=v2.1	Prupe_Seq26337		-	Y (0.934 | 1-66)	C	1	V5_BLAST_0.9SELF0.4OUT-REDO4-Cluster_164971	V5_UCLUSTfixed_0.90-Cluster_73237	-	-	-	-
pacid=32074767 transcript=Prupe.2G264600.1 locus=Prupe.2G264600 ID=Prupe.2G264600.1.v2.1 annot-version=v2.1	Prupe_Seq26333	P:GO:0055114; F:GO:0051287; P:GO:0046168; F:GO:0016616; P:GO:0005975; F:GO:0004367; C:GO:0009331; P:GO:0006072	F:GO:0000166;P:GO:0005975;P:GO:0009056;F:GO:0003824;C:GO:0005737;P:GO:0009987	Y (0.872 | 1-55)	C	1	V5_BLAST_0.9SELF0.4OUT-REDO4-Cluster_162390	V5_UCLUSTfixed_0.90-Cluster_88002	-	-	-	-
pacid=32074768 transcript=Prupe.2G264600.2 locus=Prupe.2G264600 ID=Prupe.2G264600.2.v2.1 annot-version=v2.1	Prupe_Seq26334	P:GO:0055114; P:GO:0005975; F:GO:0004367; F:GO:0051287; P:GO:0046168; F:GO:0016616; C:GO:0009331; P:GO:0006072	F:GO:0000166;P:GO:0005975;F:GO:0003824;P:GO:0009056;C:GO:0005737;P:GO:0009987	Y (0.872 | 1-55)	C	1	V5_BLAST_0.9SELF0.4OUT-REDO4-Cluster_162390	V5_UCLUSTfixed_0.90-Cluster_88002	-	-	-	-
pacid=32079388 transcript=Prupe.2G265100.1 locus=Prupe.2G265100 ID=Prupe.2G265100.1.v2.1 annot-version=v2.1	Prupe_Seq27075		-	Y (1.0 | 1-51)	C	1	V5_BLAST_0.9SELF0.4OUT-REDO4-Cluster_164976	V5_UCLUSTfixed_0.90-Cluster_98413	-	-	-	-
pacid=32076068 transcript=Prupe.2G265400.1 locus=Prupe.2G265400 ID=Prupe.2G265400.1.v2.1 annot-version=v2.1	Prupe_Seq26538		-	Y (0.781 | 1-40)	C	1	V5_BLAST_0.9SELF0.4OUT-REDO4-Cluster_155539	V5_UCLUSTfixed_0.90-Cluster_90927	-	-	-	-
pacid=32078811 transcript=Prupe.2G266500.1 locus=Prupe.2G266500 ID=Prupe.2G266500.1.v2.1 annot-version=v2.1	Prupe_Seq26995		-	Y (0.975 | 1-33)	C	1	V5_BLAST_0.9SELF0.4OUT-REDO4-Cluster_164952	V5_UCLUSTfixed_0.90-Cluster_98391	-	-	-	-
pacid=32078813 transcript=Prupe.2G266500.2 locus=Prupe.2G266500 ID=Prupe.2G266500.2.v2.1 annot-version=v2.1	Prupe_Seq26997		-	Y (0.975 | 1-33)	C	1	V5_BLAST_0.9SELF0.4OUT-REDO4-Cluster_164952	V5_UCLUSTfixed_0.90-Cluster_98391	-	-	-	-
pacid=32078812 transcript=Prupe.2G266500.3 locus=Prupe.2G266500 ID=Prupe.2G266500.3.v2.1 annot-version=v2.1	Prupe_Seq26996		-	Y (0.975 | 1-33)	C	1	V5_BLAST_0.9SELF0.4OUT-REDO4-Cluster_164952	V5_UCLUSTfixed_0.90-Cluster_98391	-	-	-	-
pacid=32078556 transcript=Prupe.2G267200.2 locus=Prupe.2G267200 ID=Prupe.2G267200.2.v2.1 annot-version=v2.1	Prupe_Seq26954		-	Y (0.969 | 1-41)	C	1	V5_BLAST_0.9SELF0.4OUT-REDO4-Cluster_167726	V5_UCLUSTfixed_0.90-Cluster_100820	-	-	-	-
pacid=32079137 transcript=Prupe.2G269400.1 locus=Prupe.2G269400 ID=Prupe.2G269400.1.v2.1 annot-version=v2.1	Prupe_Seq27040	P:GO:0055114; F:GO:0046872; P:GO:0006801; F:GO:0004784	F:GO:0003824;P:GO:0008152;F:GO:0005488;P:GO:0044710;P:GO:0009987	Y (0.982 | 1-61)	C	1	V5_BLAST_0.9SELF0.4OUT-REDO4-Cluster_167722	V5_UCLUSTfixed_0.90-Cluster_100816	-	-	-	-
pacid=32079138 transcript=Prupe.2G269400.2 locus=Prupe.2G269400 ID=Prupe.2G269400.2.v2.1 annot-version=v2.1	Prupe_Seq27041	P:GO:0055114; F:GO:0046872; P:GO:0006801; F:GO:0004784	F:GO:0003824;P:GO:0008152;F:GO:0005488;P:GO:0044710;P:GO:0009987	Y (0.984 | 1-62)	C	1	V5_BLAST_0.9SELF0.4OUT-REDO4-Cluster_167722	V5_UCLUSTfixed_0.90-Cluster_100816	-	-	-	-
pacid=32076313 transcript=Prupe.2G269900.1 locus=Prupe.2G269900 ID=Prupe.2G269900.1.v2.1 annot-version=v2.1	Prupe_Seq26589		-	Y (1.0 | 1-22)	C	1	V5_BLAST_0.9SELF0.4OUT-REDO4-Cluster_164444	V5_UCLUSTfixed_0.90-Cluster_97926	-	-	-	-
pacid=32076496 transcript=Prupe.2G271000.1 locus=Prupe.2G271000 ID=Prupe.2G271000.1.v2.1 annot-version=v2.1	Prupe_Seq26617		-	Y (0.945 | 1-36)	C	1	V5_BLAST_0.9SELF0.4OUT-REDO4-Cluster_144485	V5_UCLUSTfixed_0.90-Cluster_36848	UniqueCluster_2876	-	-	X
pacid=32075811 transcript=Prupe.2G271200.1 locus=Prupe.2G271200 ID=Prupe.2G271200.1.v2.1 annot-version=v2.1	Prupe_Seq26480	P:GO:0055114; F:GO:0008113; P:GO:0030091; F:GO:0016671; P:GO:0006979	P:GO:0019538;F:GO:0003824;P:GO:0009987;P:GO:0006950	Y (0.999 | 1-61)	C	1	V5_BLAST_0.9SELF0.4OUT-REDO4-Cluster_168043	V5_UCLUSTfixed_0.90-Cluster_96492	-	-	-	-
pacid=32078463 transcript=Prupe.2G272600.1 locus=Prupe.2G272600 ID=Prupe.2G272600.1.v2.1 annot-version=v2.1	Prupe_Seq26947	P:GO:0006096; F:GO:0003872	P:GO:0005975;P:GO:0006091;P:GO:0009056;P:GO:0006139;F:GO:0016301;P:GO:0044712;P:GO:0044723	Y (0.999 | 1-51)	C	1	V5_BLAST_0.9SELF0.4OUT-REDO4-Cluster_170676	V5_UCLUSTfixed_0.90-Cluster_101189	-	-	-	-
pacid=32077281 transcript=Prupe.2G276500.1 locus=Prupe.2G276500 ID=Prupe.2G276500.1.v2.1 annot-version=v2.1	Prupe_Seq26723	F:GO:0005525	F:GO:0000166	Y (0.988 | 1-47)	C	1	V5_BLAST_0.9SELF0.4OUT-REDO4-Cluster_163072	V5_UCLUSTfixed_0.90-Cluster_96495	-	-	-	-
pacid=32076616 transcript=Prupe.2G278300.1 locus=Prupe.2G278300 ID=Prupe.2G278300.1.v2.1 annot-version=v2.1	Prupe_Seq26638	F:GO:0004857; P:GO:0042545; F:GO:0030599; C:GO:0005618	C:GO:0005618;P:GO:0016043;F:GO:0030234;F:GO:0016787	Y (0.974 | 1-35)	C	1	V5_BLAST_0.9SELF0.4OUT-REDO4-Cluster_168337	V5_UCLUSTfixed_0.90-Cluster_102548	UniqueCluster_776	-	-	X
pacid=32078708 transcript=Prupe.2G278800.1 locus=Prupe.2G278800 ID=Prupe.2G278800.1.v2.1 annot-version=v2.1	Prupe_Seq26982	P:GO:0005975; F:GO:0004553	P:GO:0005975;F:GO:0016787	Y (0.67 | 1-41)	C	1	V5_BLAST_0.9SELF0.4OUT-REDO4-Cluster_129158	V5_UCLUSTfixed_0.90-Cluster_102650	-	-	-	-
pacid=32074815 transcript=Prupe.2G280000.1 locus=Prupe.2G280000 ID=Prupe.2G280000.1.v2.1 annot-version=v2.1	Prupe_Seq26340		-	Y (0.999 | 1-26)	C	1	V5_BLAST_0.9SELF0.4OUT-REDO4-Cluster_156841	V5_UCLUSTfixed_0.90-Cluster_101211	-	-	-	-
pacid=32078250 transcript=Prupe.2G280200.1 locus=Prupe.2G280200 ID=Prupe.2G280200.1.v2.1 annot-version=v2.1	Prupe_Seq26921	P:GO:0006468; F:GO:0004672	P:GO:0006464;F:GO:0016301	Y (0.867 | 1-56)	C	1	V5_BLAST_0.9SELF0.4OUT-REDO4-Cluster_165441	V5_UCLUSTfixed_0.90-Cluster_98824	-	-	-	-
pacid=32078251 transcript=Prupe.2G280200.2 locus=Prupe.2G280200 ID=Prupe.2G280200.2.v2.1 annot-version=v2.1	Prupe_Seq26922	P:GO:0006468; F:GO:0004672	P:GO:0006464;F:GO:0016301	Y (0.867 | 1-56)	C	1	V5_BLAST_0.9SELF0.4OUT-REDO4-Cluster_165441	V5_UCLUSTfixed_0.90-Cluster_98824	-	-	-	-
pacid=32075719 transcript=Prupe.2G280600.1 locus=Prupe.2G280600 ID=Prupe.2G280600.1.v2.1 annot-version=v2.1	Prupe_Seq26471		-	Y (1.0 | 1-29)	C	1	V5_BLAST_0.9SELF0.4OUT-REDO4-Cluster_170716	V5_UCLUSTfixed_0.90-Cluster_101288	-	-	-	-
pacid=32074030 transcript=Prupe.2G280700.1 locus=Prupe.2G280700 ID=Prupe.2G280700.1.v2.1 annot-version=v2.1	Prupe_Seq26248		-	Y (0.882 | 1-92)	C	1	V5_BLAST_0.9SELF0.4OUT-REDO4-Cluster_163075	V5_UCLUSTfixed_0.90-Cluster_96499	-	-	-	-
pacid=32074032 transcript=Prupe.2G280700.2 locus=Prupe.2G280700 ID=Prupe.2G280700.2.v2.1 annot-version=v2.1	Prupe_Seq26250		-	Y (0.882 | 1-92)	C	1	V5_BLAST_0.9SELF0.4OUT-REDO4-Cluster_129089	V5_UCLUSTfixed_0.90-Cluster_96499	-	-	-	-
pacid=32074031 transcript=Prupe.2G280700.3 locus=Prupe.2G280700 ID=Prupe.2G280700.3.v2.1 annot-version=v2.1	Prupe_Seq26249		-	Y (0.882 | 1-92)	C	1	V5_BLAST_0.9SELF0.4OUT-REDO4-Cluster_163075	V5_UCLUSTfixed_0.90-Cluster_96499	-	-	-	-
pacid=32077947 transcript=Prupe.2G283900.1 locus=Prupe.2G283900 ID=Prupe.2G283900.1.v2.1 annot-version=v2.1	Prupe_Seq26872	F:GO:0051537; C:GO:0043231	F:GO:0005488;C:GO:0005622	Y (1.0 | 1-61)	C	1	V5_BLAST_0.9SELF0.4OUT-REDO4-Cluster_163079	V5_UCLUSTfixed_0.90-Cluster_96502	-	-	-	-
pacid=32079006 transcript=Prupe.2G285400.1 locus=Prupe.2G285400 ID=Prupe.2G285400.1.v2.1 annot-version=v2.1	Prupe_Seq27023	F:GO:0016747; C:GO:0016020; P:GO:0006633	C:GO:0016020;P:GO:0006629;P:GO:0009058;P:GO:0044763;F:GO:0016740;P:GO:0044711;P:GO:0009987	Y (0.764 | 1-71)	C	1	V5_BLAST_0.9SELF0.4OUT-REDO4-Cluster_169913	V5_UCLUSTfixed_0.90-Cluster_91713	-	UniqueCluster_247	-	X
pacid=32077565 transcript=Prupe.2G285800.1 locus=Prupe.2G285800 ID=Prupe.2G285800.1.v2.1 annot-version=v2.1	Prupe_Seq26778	P:GO:0006468; F:GO:0005524; F:GO:0004672	F:GO:0000166;P:GO:0006464;F:GO:0016301	Y (0.894 | 1-53)	C	1	V5_BLAST_0.9SELF0.4OUT-REDO4-Cluster_163080	V5_UCLUSTfixed_0.90-Cluster_96503	-	-	-	-
pacid=32077856 transcript=Prupe.2G286900.1 locus=Prupe.2G286900 ID=Prupe.2G286900.1.v2.1 annot-version=v2.1	Prupe_Seq26860	P:GO:0071704; F:GO:0016868; P:GO:0005975	P:GO:0005975;F:GO:0003824	Y (0.998 | 1-34)	C	1	V5_BLAST_0.9SELF0.4OUT-REDO4-Cluster_164584	V5_UCLUSTfixed_0.90-Cluster_98064	-	-	-	-
pacid=32078913 transcript=Prupe.2G288200.1 locus=Prupe.2G288200 ID=Prupe.2G288200.1.v2.1 annot-version=v2.1	Prupe_Seq27015		-	Y (0.878 | 1-45)	C	1	V5_BLAST_0.9SELF0.4OUT-REDO4-Cluster_165607	V5_UCLUSTfixed_0.90-Cluster_77955	-	-	-	-
pacid=32075267 transcript=Prupe.2G289100.1 locus=Prupe.2G289100 ID=Prupe.2G289100.1.v2.1 annot-version=v2.1	Prupe_Seq26412		-	Y (0.963 | 1-34)	C	1	V5_BLAST_0.9SELF0.4OUT-REDO4-Cluster_163084	V5_UCLUSTfixed_0.90-Cluster_96508	-	-	-	-
pacid=32076780 transcript=Prupe.2G289200.1 locus=Prupe.2G289200 ID=Prupe.2G289200.1.v2.1 annot-version=v2.1	Prupe_Seq26657	F:GO:0016887; F:GO:0005524; P:GO:0055085; F:GO:0042626; C:GO:0016021; P:GO:0006810	F:GO:0000166;C:GO:0016020;P:GO:0006810;F:GO:0005215;F:GO:0016787	Y (0.998 | 1-41)	C	1	V5_BLAST_0.9SELF0.4OUT-REDO4-Cluster_165387	V5_UCLUSTfixed_0.90-Cluster_98781	-	-	-	-
pacid=32076781 transcript=Prupe.2G289200.2 locus=Prupe.2G289200 ID=Prupe.2G289200.2.v2.1 annot-version=v2.1	Prupe_Seq26658	F:GO:0016887; F:GO:0005524; P:GO:0055085; F:GO:0042626; C:GO:0016021; P:GO:0006810	F:GO:0000166;C:GO:0016020;P:GO:0006810;F:GO:0005215;F:GO:0016787	Y (0.998 | 1-41)	C	1	V5_BLAST_0.9SELF0.4OUT-REDO4-Cluster_165387	V5_UCLUSTfixed_0.90-Cluster_98781	-	-	-	-
pacid=32076181 transcript=Prupe.2G290400.1 locus=Prupe.2G290400 ID=Prupe.2G290400.1.v2.1 annot-version=v2.1	Prupe_Seq26562	P:GO:0055114; P:GO:0009089; F:GO:0008839	F:GO:0003824;P:GO:0009058;P:GO:0044763;P:GO:0044711;P:GO:0009987	Y (0.99 | 1-30)	C	1	V5_BLAST_0.9SELF0.4OUT-REDO4-Cluster_168349	V5_UCLUSTfixed_0.90-Cluster_101297	-	-	-	-
pacid=32075940 transcript=Prupe.2G295900.1 locus=Prupe.2G295900 ID=Prupe.2G295900.1.v2.1 annot-version=v2.1	Prupe_Seq26507	P:GO:0006508; F:GO:0004252	P:GO:0019538;F:GO:0016787	Y (0.997 | 1-47)	C	1	V5_BLAST_0.9SELF0.4OUT-REDO4-Cluster_168365	V5_UCLUSTfixed_0.90-Cluster_96515	-	-	-	-
pacid=32075941 transcript=Prupe.2G295900.2 locus=Prupe.2G295900 ID=Prupe.2G295900.2.v2.1 annot-version=v2.1	Prupe_Seq26508	P:GO:0006508; F:GO:0004252	P:GO:0019538;F:GO:0016787	Y (0.997 | 1-47)	C	1	V5_BLAST_0.9SELF0.4OUT-REDO4-Cluster_168365	V5_UCLUSTfixed_0.90-Cluster_96515	-	-	-	-
pacid=32076289 transcript=Prupe.2G296700.1 locus=Prupe.2G296700 ID=Prupe.2G296700.1.v2.1 annot-version=v2.1	Prupe_Seq26584		-	Y (0.996 | 1-36)	C	1	V5_BLAST_0.9SELF0.4OUT-REDO4-Cluster_163603	V5_UCLUSTfixed_0.90-Cluster_96516	-	-	-	-
pacid=32076291 transcript=Prupe.2G296700.2 locus=Prupe.2G296700 ID=Prupe.2G296700.2.v2.1 annot-version=v2.1	Prupe_Seq26586		-	Y (0.996 | 1-36)	C	1	V5_BLAST_0.9SELF0.4OUT-REDO4-Cluster_163603	V5_UCLUSTfixed_0.90-Cluster_96516	-	-	-	-
pacid=32076290 transcript=Prupe.2G296700.4 locus=Prupe.2G296700 ID=Prupe.2G296700.4.v2.1 annot-version=v2.1	Prupe_Seq26585		-	Y (0.996 | 1-36)	C	1	V5_BLAST_0.9SELF0.4OUT-REDO4-Cluster_163603	V5_UCLUSTfixed_0.90-Cluster_96516	-	-	-	-
pacid=32078400 transcript=Prupe.2G298400.1 locus=Prupe.2G298400 ID=Prupe.2G298400.1.v2.1 annot-version=v2.1	Prupe_Seq26938	P:GO:0015031; F:GO:0008565	P:GO:0006810;F:GO:0005215	Y (0.999 | 1-81)	C	1	V5_BLAST_0.9SELF0.4OUT-REDO4-Cluster_163092	V5_UCLUSTfixed_0.90-Cluster_96519	-	-	-	-
pacid=32078401 transcript=Prupe.2G298400.2 locus=Prupe.2G298400 ID=Prupe.2G298400.2.v2.1 annot-version=v2.1	Prupe_Seq26939	P:GO:0015031; F:GO:0008565	P:GO:0006810;F:GO:0005215	Y (0.999 | 1-81)	C	1	V5_BLAST_0.9SELF0.4OUT-REDO4-Cluster_163092	V5_UCLUSTfixed_0.90-Cluster_96519	-	-	-	-
pacid=32078259 transcript=Prupe.2G299900.1 locus=Prupe.2G299900 ID=Prupe.2G299900.1.v2.1 annot-version=v2.1	Prupe_Seq26923	P:GO:0055114; F:GO:0016491	F:GO:0003824;P:GO:0008152;P:GO:0044710	Y (1.0 | 1-41)	C	1	V5_BLAST_0.9SELF0.4OUT-REDO4-Cluster_168372	V5_UCLUSTfixed_0.90-Cluster_101313	-	-	-	-
pacid=32075864 transcript=Prupe.2G300000.1 locus=Prupe.2G300000 ID=Prupe.2G300000.1.v2.1 annot-version=v2.1	Prupe_Seq26492		-	Y (1.0 | 1-41)	C	1	V5_BLAST_0.9SELF0.4OUT-REDO4-Cluster_163095	V5_UCLUSTfixed_0.90-Cluster_96522	-	-	-	-
pacid=32075474 transcript=Prupe.2G300600.1 locus=Prupe.2G300600 ID=Prupe.2G300600.1.v2.1 annot-version=v2.1	Prupe_Seq26435		-	Y (0.999 | 1-41)	C	1	V5_BLAST_0.9SELF0.4OUT-REDO4-Cluster_163096	V5_UCLUSTfixed_0.90-Cluster_96523	-	-	-	-
pacid=32074221 transcript=Prupe.2G300700.1 locus=Prupe.2G300700 ID=Prupe.2G300700.1.v2.1 annot-version=v2.1	Prupe_Seq26272	P:GO:0009058; F:GO:0005524; F:GO:0016874	F:GO:0000166;F:GO:0003824;P:GO:0009058	Y (0.975 | 1-59)	C	1	V5_BLAST_0.9SELF0.4OUT-REDO4-Cluster_163097	V5_UCLUSTfixed_0.90-Cluster_96524	-	-	-	-
pacid=32078086 transcript=Prupe.2G300800.1 locus=Prupe.2G300800 ID=Prupe.2G300800.1.v2.1 annot-version=v2.1	Prupe_Seq26883	P:GO:0055114; F:GO:0016491; P:GO:0006633; F:GO:0005506	F:GO:0003824;P:GO:0006629;P:GO:0009058;P:GO:0044763;P:GO:0044711;F:GO:0005488;P:GO:0009987	Y (0.994 | 1-51)	C	1	V5_BLAST_0.9SELF0.4OUT-REDO4-Cluster_163468	V5_UCLUSTfixed_0.90-Cluster_96903	-	-	-	-
pacid=32074180 transcript=Prupe.2G301700.1 locus=Prupe.2G301700 ID=Prupe.2G301700.1.v2.1 annot-version=v2.1	Prupe_Seq26270		-	Y (0.995 | 1-42)	C	1	V5_BLAST_0.9SELF0.4OUT-REDO4-Cluster_163098	V5_UCLUSTfixed_0.90-Cluster_96525	-	-	-	-
pacid=32079305 transcript=Prupe.2G302000.1 locus=Prupe.2G302000 ID=Prupe.2G302000.1.v2.1 annot-version=v2.1	Prupe_Seq27062		-	Y (0.719 | 1-69)	C	1	V5_BLAST_0.9SELF0.4OUT-REDO4-Cluster_163099	V5_UCLUSTfixed_0.90-Cluster_96526	-	-	-	-
pacid=32076677 transcript=Prupe.2G302100.1 locus=Prupe.2G302100 ID=Prupe.2G302100.1.v2.1 annot-version=v2.1	Prupe_Seq26644		-	Y (0.994 | 1-81)	C	1	V5_BLAST_0.9SELF0.4OUT-REDO4-Cluster_165401	V5_UCLUSTfixed_0.90-Cluster_98790	-	-	-	-
pacid=32076678 transcript=Prupe.2G302100.2 locus=Prupe.2G302100 ID=Prupe.2G302100.2.v2.1 annot-version=v2.1	Prupe_Seq26645		-	Y (0.993 | 1-34)	C	1	V5_BLAST_0.9SELF0.4OUT-REDO4-Cluster_165401	V5_UCLUSTfixed_0.90-Cluster_98790	-	-	-	-
pacid=32076449 transcript=Prupe.2G304400.1 locus=Prupe.2G304400 ID=Prupe.2G304400.1.v2.1 annot-version=v2.1	Prupe_Seq26611		-	Y (0.948 | 1-36)	C	1	V5_BLAST_0.9SELF0.4OUT-REDO4-Cluster_138300	V5_UCLUSTfixed_0.90-Cluster_73254	-	-	UniqueCluster_99	X
pacid=32076074 transcript=Prupe.2G305000.1 locus=Prupe.2G305000 ID=Prupe.2G305000.1.v2.1 annot-version=v2.1	Prupe_Seq26539	F:GO:0030955; P:GO:0006096; F:GO:0004743; F:GO:0000287	P:GO:0005975;P:GO:0006091;P:GO:0009056;F:GO:0005488;F:GO:0016740;P:GO:0006139;P:GO:0044712;P:GO:0044723	Y (0.988 | 1-42)	C	1	V5_BLAST_0.9SELF0.4OUT-REDO4-Cluster_165406	V5_UCLUSTfixed_0.90-Cluster_98794	-	-	-	-
pacid=32078880 transcript=Prupe.2G305500.1 locus=Prupe.2G305500 ID=Prupe.2G305500.1.v2.1 annot-version=v2.1	Prupe_Seq27013		-	Y (0.856 | 1-48)	C	1	V5_BLAST_0.9SELF0.4OUT-REDO4-Cluster_163101	V5_UCLUSTfixed_0.90-Cluster_96529	-	-	-	-
pacid=32077538 transcript=Prupe.2G307100.1 locus=Prupe.2G307100 ID=Prupe.2G307100.1.v2.1 annot-version=v2.1	Prupe_Seq26768	P:GO:0009058; F:GO:0005524; P:GO:0009396; F:GO:0004326	F:GO:0000166;F:GO:0003824;P:GO:0009058;P:GO:0044763;P:GO:0044711;P:GO:0009987	Y (0.92 | 1-62)	C	1	V5_BLAST_0.9SELF0.4OUT-REDO4-Cluster_168389	V5_UCLUSTfixed_0.90-Cluster_101325	-	UniqueCluster_1109	-	X
pacid=32076189 transcript=Prupe.2G307500.1 locus=Prupe.2G307500 ID=Prupe.2G307500.1.v2.1 annot-version=v2.1	Prupe_Seq26563	F:GO:0016987; P:GO:0006355; P:GO:0006352; F:GO:0003700; F:GO:0003677	F:GO:0003677;F:GO:0003700;P:GO:0009058;P:GO:0006139	Y (0.997 | 1-32)	C	1	V5_BLAST_0.9SELF0.4OUT-REDO4-Cluster_163102	V5_UCLUSTfixed_0.90-Cluster_96531	-	-	-	-
pacid=32076190 transcript=Prupe.2G307500.2 locus=Prupe.2G307500 ID=Prupe.2G307500.2.v2.1 annot-version=v2.1	Prupe_Seq26564	F:GO:0016987; P:GO:0006355; P:GO:0006352; F:GO:0003700; F:GO:0003677	F:GO:0003677;F:GO:0003700;P:GO:0009058;P:GO:0006139	Y (0.997 | 1-32)	C	1	V5_BLAST_0.9SELF0.4OUT-REDO4-Cluster_163102	V5_UCLUSTfixed_0.90-Cluster_96531	-	-	-	-
pacid=32077205 transcript=Prupe.2G308600.1 locus=Prupe.2G308600 ID=Prupe.2G308600.1.v2.1 annot-version=v2.1	Prupe_Seq26712	F:GO:0003824; P:GO:0006470; F:GO:0004722	P:GO:0006464;F:GO:0016787	Y (0.772 | 1-52)	C	1	V5_BLAST_0.9SELF0.4OUT-REDO4-Cluster_168711	V5_UCLUSTfixed_0.90-Cluster_99031	-	-	UniqueCluster_2509	X
pacid=32077210 transcript=Prupe.2G308600.2 locus=Prupe.2G308600 ID=Prupe.2G308600.2.v2.1 annot-version=v2.1	Prupe_Seq26717	F:GO:0003824; P:GO:0006470; F:GO:0004722	P:GO:0006464;F:GO:0016787	Y (0.772 | 1-52)	C	1	V5_BLAST_0.9SELF0.4OUT-REDO4-Cluster_168711	V5_UCLUSTfixed_0.90-Cluster_99031	-	-	UniqueCluster_2509	X
pacid=32077207 transcript=Prupe.2G308600.3 locus=Prupe.2G308600 ID=Prupe.2G308600.3.v2.1 annot-version=v2.1	Prupe_Seq26714	F:GO:0003824; P:GO:0006470; F:GO:0004722	P:GO:0006464;F:GO:0016787	Y (0.772 | 1-52)	C	1	V5_BLAST_0.9SELF0.4OUT-REDO4-Cluster_168711	V5_UCLUSTfixed_0.90-Cluster_99031	-	-	UniqueCluster_2509	X
pacid=32077208 transcript=Prupe.2G308600.4 locus=Prupe.2G308600 ID=Prupe.2G308600.4.v2.1 annot-version=v2.1	Prupe_Seq26715	F:GO:0003824; P:GO:0006470; F:GO:0004722	P:GO:0006464;F:GO:0016787	Y (0.772 | 1-52)	C	1	V5_BLAST_0.9SELF0.4OUT-REDO4-Cluster_168711	V5_UCLUSTfixed_0.90-Cluster_99031	-	-	UniqueCluster_2509	X
pacid=32077209 transcript=Prupe.2G308600.5 locus=Prupe.2G308600 ID=Prupe.2G308600.5.v2.1 annot-version=v2.1	Prupe_Seq26716	F:GO:0003824; P:GO:0006470; F:GO:0004722	P:GO:0006464;F:GO:0016787	Y (0.772 | 1-52)	C	1	V5_BLAST_0.9SELF0.4OUT-REDO4-Cluster_168711	V5_UCLUSTfixed_0.90-Cluster_99031	-	-	UniqueCluster_2509	X
pacid=32077211 transcript=Prupe.2G308600.6 locus=Prupe.2G308600 ID=Prupe.2G308600.6.v2.1 annot-version=v2.1	Prupe_Seq26718	F:GO:0003824; P:GO:0006470; F:GO:0004722	P:GO:0006464;F:GO:0016787	Y (0.772 | 1-52)	C	1	V5_BLAST_0.9SELF0.4OUT-REDO4-Cluster_168711	V5_UCLUSTfixed_0.90-Cluster_99031	-	-	UniqueCluster_2509	X
pacid=32077212 transcript=Prupe.2G308600.7 locus=Prupe.2G308600 ID=Prupe.2G308600.7.v2.1 annot-version=v2.1	Prupe_Seq26719	F:GO:0003824; P:GO:0006470; F:GO:0004722	P:GO:0006464;F:GO:0016787	Y (0.772 | 1-52)	C	1	V5_BLAST_0.9SELF0.4OUT-REDO4-Cluster_168711	V5_UCLUSTfixed_0.90-Cluster_99031	-	-	UniqueCluster_2509	X
pacid=32077206 transcript=Prupe.2G308600.8 locus=Prupe.2G308600 ID=Prupe.2G308600.8.v2.1 annot-version=v2.1	Prupe_Seq26713	F:GO:0003824; P:GO:0006470; F:GO:0004722	P:GO:0006464;F:GO:0016787	Y (0.772 | 1-52)	C	1	V5_BLAST_0.9SELF0.4OUT-REDO4-Cluster_168711	V5_UCLUSTfixed_0.90-Cluster_99031	-	-	UniqueCluster_2509	X
pacid=32075699 transcript=Prupe.2G309400.1 locus=Prupe.2G309400 ID=Prupe.2G309400.1.v2.1 annot-version=v2.1	Prupe_Seq26470		-	Y (0.882 | 1-52)	C	1	V5_BLAST_0.9SELF0.4OUT-REDO4-Cluster_163124	V5_UCLUSTfixed_0.90-Cluster_96549	-	-	-	-
pacid=32077005 transcript=Prupe.2G310200.1 locus=Prupe.2G310200 ID=Prupe.2G310200.1.v2.1 annot-version=v2.1	Prupe_Seq26694		-	Y (0.97 | 1-35)	C	1	V5_BLAST_0.9SELF0.4OUT-REDO4-Cluster_163125	V5_UCLUSTfixed_0.90-Cluster_96550	-	-	-	-
pacid=32075497 transcript=Prupe.2G311100.1 locus=Prupe.2G311100 ID=Prupe.2G311100.1.v2.1 annot-version=v2.1	Prupe_Seq26441	F:GO:0008080	F:GO:0016740	Y (0.855 | 1-40)	C	1	V5_BLAST_0.9SELF0.4OUT-REDO4-Cluster_168777	V5_UCLUSTfixed_0.90-Cluster_101665	-	-	-	-
pacid=32075498 transcript=Prupe.2G311100.2 locus=Prupe.2G311100 ID=Prupe.2G311100.2.v2.1 annot-version=v2.1	Prupe_Seq26442		-	Y (0.855 | 1-40)	C	1	V5_BLAST_0.9SELF0.4OUT-REDO4-Cluster_168777	V5_UCLUSTfixed_0.90-Cluster_101665	-	-	-	-
pacid=32075499 transcript=Prupe.2G311100.3 locus=Prupe.2G311100 ID=Prupe.2G311100.3.v2.1 annot-version=v2.1	Prupe_Seq26443		-	Y (0.855 | 1-40)	C	1	V5_BLAST_0.9SELF0.4OUT-REDO4-Cluster_168777	V5_UCLUSTfixed_0.90-Cluster_101665	-	-	-	-
pacid=32074105 transcript=Prupe.2G311400.1 locus=Prupe.2G311400 ID=Prupe.2G311400.1.v2.1 annot-version=v2.1	Prupe_Seq26257	P:GO:0006468; F:GO:0005524; F:GO:0004672	F:GO:0000166;P:GO:0006464;F:GO:0016301	Y (0.982 | 1-48)	C	1	V5_BLAST_0.9SELF0.4OUT-REDO4-Cluster_163105	V5_UCLUSTfixed_0.90-Cluster_96534	-	-	-	-
pacid=32074106 transcript=Prupe.2G311400.2 locus=Prupe.2G311400 ID=Prupe.2G311400.2.v2.1 annot-version=v2.1	Prupe_Seq26258	P:GO:0006468; F:GO:0005524; F:GO:0004672	F:GO:0000166;P:GO:0006464;F:GO:0016301	Y (0.982 | 1-48)	C	1	V5_BLAST_0.9SELF0.4OUT-REDO4-Cluster_163105	V5_UCLUSTfixed_0.90-Cluster_96534	-	-	-	-
pacid=32074556 transcript=Prupe.2G311700.1 locus=Prupe.2G311700 ID=Prupe.2G311700.1.v2.1 annot-version=v2.1	Prupe_Seq26310	P:GO:0055114; F:GO:0016491; P:GO:0008152; F:GO:0015930; P:GO:0006807; F:GO:0016638; P:GO:0006537	F:GO:0003824;P:GO:0009058;P:GO:0044763;P:GO:0044711;P:GO:0009987	Y (0.945 | 1-21)	C	1	V5_BLAST_0.9SELF0.4OUT-REDO4-Cluster_170734	V5_UCLUSTfixed_0.90-Cluster_101328	-	-	-	-
pacid=32074557 transcript=Prupe.2G311700.2 locus=Prupe.2G311700 ID=Prupe.2G311700.2.v2.1 annot-version=v2.1	Prupe_Seq26311	P:GO:0055114; F:GO:0016491; P:GO:0008152; F:GO:0015930; P:GO:0006807; F:GO:0016638; P:GO:0006537	F:GO:0003824;P:GO:0009058;P:GO:0044763;P:GO:0044711;P:GO:0009987	Y (0.945 | 1-21)	C	1	V5_BLAST_0.9SELF0.4OUT-REDO4-Cluster_170734	V5_UCLUSTfixed_0.90-Cluster_101328	-	-	-	-
pacid=32079375 transcript=Prupe.2G311900.1 locus=Prupe.2G311900 ID=Prupe.2G311900.1.v2.1 annot-version=v2.1	Prupe_Seq27072		-	Y (0.998 | 1-21)	C	1	V5_BLAST_0.9SELF0.4OUT-REDO4-Cluster_163104	V5_UCLUSTfixed_0.90-Cluster_73278	-	-	-	-
pacid=32079436 transcript=Prupe.2G313600.1 locus=Prupe.2G313600 ID=Prupe.2G313600.1.v2.1 annot-version=v2.1	Prupe_Seq27081		-	Y (1.0 | 1-41)	C	1	V5_BLAST_0.9SELF0.4OUT-REDO4-Cluster_162452	V5_UCLUSTfixed_0.90-Cluster_95868	-	-	-	-
pacid=32079437 transcript=Prupe.2G313600.2 locus=Prupe.2G313600 ID=Prupe.2G313600.2.v2.1 annot-version=v2.1	Prupe_Seq27082		-	Y (1.0 | 1-23)	C	1	V5_BLAST_0.9SELF0.4OUT-REDO4-Cluster_162452	V5_UCLUSTfixed_0.90-Cluster_95868	-	-	-	-
pacid=32074974 transcript=Prupe.2G314300.1 locus=Prupe.2G314300 ID=Prupe.2G314300.1.v2.1 annot-version=v2.1	Prupe_Seq26368		-	Y (1.0 | 1-25)	C	1	V5_BLAST_0.9SELF0.4OUT-REDO4-Cluster_163123	V5_UCLUSTfixed_0.90-Cluster_96547	-	-	-	-
pacid=32074975 transcript=Prupe.2G314300.2 locus=Prupe.2G314300 ID=Prupe.2G314300.2.v2.1 annot-version=v2.1	Prupe_Seq26369		-	Y (0.99 | 1-24)	C	1	V5_BLAST_0.9SELF0.4OUT-REDO4-Cluster_163123	V5_UCLUSTfixed_0.90-Cluster_96547	-	-	-	-
pacid=32079331 transcript=Prupe.2G315600.1 locus=Prupe.2G315600 ID=Prupe.2G315600.1.v2.1 annot-version=v2.1	Prupe_Seq27063		-	Y (0.999 | 1-61)	C	1	V5_BLAST_0.9SELF0.4OUT-REDO4-Cluster_163120	V5_UCLUSTfixed_0.90-Cluster_96545	-	-	-	-
pacid=32079332 transcript=Prupe.2G315600.2 locus=Prupe.2G315600 ID=Prupe.2G315600.2.v2.1 annot-version=v2.1	Prupe_Seq27064		-	Y (0.999 | 1-61)	C	1	V5_BLAST_0.9SELF0.4OUT-REDO4-Cluster_163120	V5_UCLUSTfixed_0.90-Cluster_96545	-	-	-	-
pacid=32079333 transcript=Prupe.2G315600.3 locus=Prupe.2G315600 ID=Prupe.2G315600.3.v2.1 annot-version=v2.1	Prupe_Seq27065		-	Y (0.999 | 1-61)	C	1	V5_BLAST_0.9SELF0.4OUT-REDO4-Cluster_163120	V5_UCLUSTfixed_0.90-Cluster_96545	-	-	-	-
pacid=32075099 transcript=Prupe.2G316300.1 locus=Prupe.2G316300 ID=Prupe.2G316300.1.v2.1 annot-version=v2.1	Prupe_Seq26385	P:GO:0005975	P:GO:0005975	Y (1.0 | 1-41)	C	1	V5_BLAST_0.9SELF0.4OUT-REDO4-Cluster_163119	V5_UCLUSTfixed_0.90-Cluster_96544	-	-	-	-
pacid=32075920 transcript=Prupe.2G317700.1 locus=Prupe.2G317700 ID=Prupe.2G317700.1.v2.1 annot-version=v2.1	Prupe_Seq26500		-	Y (0.997 | 1-41)	C	1	V5_BLAST_0.9SELF0.4OUT-REDO4-Cluster_163115	V5_UCLUSTfixed_0.90-Cluster_96541	-	-	-	-
pacid=32076098 transcript=Prupe.2G318700.1 locus=Prupe.2G318700 ID=Prupe.2G318700.1.v2.1 annot-version=v2.1	Prupe_Seq26541	P:GO:0006355; C:GO:0005739; F:GO:0003690	F:GO:0003677;C:GO:0005739;P:GO:0009058;P:GO:0006139	Y (0.983 | 1-75)	C	1	V5_BLAST_0.9SELF0.4OUT-REDO4-Cluster_142562	V5_UCLUSTfixed_0.90-Cluster_79001	-	-	-	-
pacid=32075970 transcript=Prupe.2G319100.1 locus=Prupe.2G319100 ID=Prupe.2G319100.1.v2.1 annot-version=v2.1	Prupe_Seq26510		-	Y (0.871 | 1-71)	C	1	V5_BLAST_0.9SELF0.4OUT-REDO4-Cluster_163109	V5_UCLUSTfixed_0.90-Cluster_96538	-	UniqueCluster_1203	-	X
pacid=32078118 transcript=Prupe.2G319800.1 locus=Prupe.2G319800 ID=Prupe.2G319800.1.v2.1 annot-version=v2.1	Prupe_Seq26884		-	Y (0.852 | 1-51)	C	1	V5_BLAST_0.9SELF0.4OUT-REDO4-Cluster_129145	V5_UCLUSTfixed_0.90-Cluster_73267	-	-	-	-
pacid=32078119 transcript=Prupe.2G319800.2 locus=Prupe.2G319800 ID=Prupe.2G319800.2.v2.1 annot-version=v2.1	Prupe_Seq26885		-	Y (0.852 | 1-51)	C	1	V5_BLAST_0.9SELF0.4OUT-REDO4-Cluster_166112	V5_UCLUSTfixed_0.90-Cluster_73267	-	-	-	-
pacid=32074329 transcript=Prupe.2G321600.1 locus=Prupe.2G321600 ID=Prupe.2G321600.1.v2.1 annot-version=v2.1	Prupe_Seq26287	F:GO:0030983; P:GO:0006298; F:GO:0005524	F:GO:0000166;F:GO:0003677;P:GO:0006259;P:GO:0006950	Y (1.0 | 1-41)	C	1	V5_BLAST_0.9SELF0.4OUT-REDO4-Cluster_163107	V5_UCLUSTfixed_0.90-Cluster_96536	-	-	-	-
pacid=32077153 transcript=Prupe.2G323500.1 locus=Prupe.2G323500 ID=Prupe.2G323500.1.v2.1 annot-version=v2.1	Prupe_Seq26708		-	Y (0.998 | 1-52)	C	1	V5_BLAST_0.9SELF0.4OUT-REDO4-Cluster_166330	V5_UCLUSTfixed_0.90-Cluster_96485	-	-	-	-
pacid=32078317 transcript=Prupe.2G324500.1 locus=Prupe.2G324500 ID=Prupe.2G324500.1.v2.1 annot-version=v2.1	Prupe_Seq26933	P:GO:0015969	P:GO:0006139	Y (0.995 | 1-34)	C	1	V5_BLAST_0.9SELF0.4OUT-REDO4-Cluster_165331	V5_UCLUSTfixed_0.90-Cluster_98741	-	-	-	-
pacid=32078320 transcript=Prupe.2G324500.7 locus=Prupe.2G324500 ID=Prupe.2G324500.7.v2.1 annot-version=v2.1	Prupe_Seq26934	P:GO:0015969	P:GO:0006139	Y (0.995 | 1-34)	C	1	V5_BLAST_0.9SELF0.4OUT-REDO4-Cluster_165331	V5_UCLUSTfixed_0.90-Cluster_98741	-	-	-	-
pacid=32078321 transcript=Prupe.2G324500.9 locus=Prupe.2G324500 ID=Prupe.2G324500.9.v2.1 annot-version=v2.1	Prupe_Seq26935	P:GO:0015969	P:GO:0006139	Y (0.995 | 1-34)	C	1	V5_BLAST_0.9SELF0.4OUT-REDO4-Cluster_165331	V5_UCLUSTfixed_0.90-Cluster_98741	-	-	-	-
pacid=32074721 transcript=Prupe.2G325900.1 locus=Prupe.2G325900 ID=Prupe.2G325900.1.v2.1 annot-version=v2.1	Prupe_Seq26327		-	Y (0.888 | 1-62)	C	1	V5_BLAST_0.9SELF0.4OUT-REDO4-Cluster_163053	V5_UCLUSTfixed_0.90-Cluster_96482	-	-	-	-
pacid=32074722 transcript=Prupe.2G325900.2 locus=Prupe.2G325900 ID=Prupe.2G325900.2.v2.1 annot-version=v2.1	Prupe_Seq26328		-	Y (0.888 | 1-62)	C	1	V5_BLAST_0.9SELF0.4OUT-REDO4-Cluster_163053	V5_UCLUSTfixed_0.90-Cluster_96482	-	-	-	-
pacid=32076118 transcript=Prupe.2G326200.1 locus=Prupe.2G326200 ID=Prupe.2G326200.1.v2.1 annot-version=v2.1	Prupe_Seq26552	F:GO:0005524	F:GO:0000166	Y (0.924 | 1-52)	C	1	V5_BLAST_0.9SELF0.4OUT-REDO4-Cluster_169441	V5_UCLUSTfixed_0.90-Cluster_102207	-	-	-	-
pacid=32077556 transcript=Prupe.2G328000.5 locus=Prupe.2G328000 ID=Prupe.2G328000.5.v2.1 annot-version=v2.1	Prupe_Seq26775	P:GO:0006094; F:GO:0005524; F:GO:0004612	F:GO:0000166;P:GO:0005975;F:GO:0003824;P:GO:0009058;P:GO:0044711;P:GO:0044723	Y (0.943 | 1-40)	C	1	V5_BLAST_0.9SELF0.4OUT-REDO4-Cluster_169879	V5_UCLUSTfixed_0.90-Cluster_98737	-	UniqueCluster_2624	-	X
pacid=32077555 transcript=Prupe.2G328000.7 locus=Prupe.2G328000 ID=Prupe.2G328000.7.v2.1 annot-version=v2.1	Prupe_Seq26774	P:GO:0006094; F:GO:0005524; F:GO:0004612	F:GO:0000166;P:GO:0005975;F:GO:0003824;P:GO:0009058;P:GO:0044711;P:GO:0044723	Y (0.943 | 1-40)	C	1	V5_BLAST_0.9SELF0.4OUT-REDO4-Cluster_169879	V5_UCLUSTfixed_0.90-Cluster_98737	-	UniqueCluster_2624	-	X
pacid=32077557 transcript=Prupe.2G328000.8 locus=Prupe.2G328000 ID=Prupe.2G328000.8.v2.1 annot-version=v2.1	Prupe_Seq26776	P:GO:0006094; F:GO:0005524; F:GO:0004612	F:GO:0000166;P:GO:0005975;F:GO:0003824;P:GO:0009058;P:GO:0044711;P:GO:0044723	Y (0.943 | 1-40)	C	1	V5_BLAST_0.9SELF0.4OUT-REDO4-Cluster_169879	V5_UCLUSTfixed_0.90-Cluster_98737	-	UniqueCluster_2624	-	X
pacid=32077560 transcript=Prupe.2G328000.9 locus=Prupe.2G328000 ID=Prupe.2G328000.9.v2.1 annot-version=v2.1	Prupe_Seq26777	P:GO:0006094; F:GO:0005524; F:GO:0004612	F:GO:0000166;P:GO:0005975;F:GO:0003824;P:GO:0009058;P:GO:0044711;P:GO:0044723	Y (0.943 | 1-40)	C	1	V5_BLAST_0.9SELF0.4OUT-REDO4-Cluster_169879	V5_UCLUSTfixed_0.90-Cluster_98737	-	UniqueCluster_2624	-	X
pacid=32079095 transcript=Prupe.2G328200.1 locus=Prupe.2G328200 ID=Prupe.2G328200.1.v2.1 annot-version=v2.1	Prupe_Seq27032		-	Y (0.739 | 1-32)	C	1	V5_BLAST_0.9SELF0.4OUT-REDO4-Cluster_164227	V5_UCLUSTfixed_0.90-Cluster_96479	-	-	-	-
pacid=32075874 transcript=Prupe.2G328500.1 locus=Prupe.2G328500 ID=Prupe.2G328500.1.v2.1 annot-version=v2.1	Prupe_Seq26494		-	Y (0.99 | 1-24)	C	1	V5_BLAST_0.9SELF0.4OUT-REDO4-Cluster_163048	V5_UCLUSTfixed_0.90-Cluster_96478	-	-	-	-
pacid=32077837 transcript=Prupe.2G328900.1 locus=Prupe.2G328900 ID=Prupe.2G328900.1.v2.1 annot-version=v2.1	Prupe_Seq26848		-	Y (0.998 | 1-50)	C	1	V5_BLAST_0.9SELF0.4OUT-REDO4-Cluster_166229	V5_UCLUSTfixed_0.90-Cluster_98735	-	-	-	-
pacid=32077838 transcript=Prupe.2G328900.2 locus=Prupe.2G328900 ID=Prupe.2G328900.2.v2.1 annot-version=v2.1	Prupe_Seq26849		-	Y (0.998 | 1-50)	C	1	V5_BLAST_0.9SELF0.4OUT-REDO4-Cluster_166229	V5_UCLUSTfixed_0.90-Cluster_98735	-	-	-	-
pacid=32077839 transcript=Prupe.2G328900.3 locus=Prupe.2G328900 ID=Prupe.2G328900.3.v2.1 annot-version=v2.1	Prupe_Seq26850		-	Y (0.998 | 1-50)	C	1	V5_BLAST_0.9SELF0.4OUT-REDO4-Cluster_166229	V5_UCLUSTfixed_0.90-Cluster_98735	-	-	-	-
pacid=32077843 transcript=Prupe.2G328900.4 locus=Prupe.2G328900 ID=Prupe.2G328900.4.v2.1 annot-version=v2.1	Prupe_Seq26854		-	Y (0.998 | 1-50)	C	1	V5_BLAST_0.9SELF0.4OUT-REDO4-Cluster_166229	V5_UCLUSTfixed_0.90-Cluster_98735	-	-	-	-
pacid=32077841 transcript=Prupe.2G328900.5 locus=Prupe.2G328900 ID=Prupe.2G328900.5.v2.1 annot-version=v2.1	Prupe_Seq26852		-	Y (0.998 | 1-50)	C	1	V5_BLAST_0.9SELF0.4OUT-REDO4-Cluster_166229	V5_UCLUSTfixed_0.90-Cluster_98735	-	-	-	-
pacid=32077842 transcript=Prupe.2G328900.6 locus=Prupe.2G328900 ID=Prupe.2G328900.6.v2.1 annot-version=v2.1	Prupe_Seq26853		-	Y (0.998 | 1-50)	C	1	V5_BLAST_0.9SELF0.4OUT-REDO4-Cluster_166229	V5_UCLUSTfixed_0.90-Cluster_98735	-	-	-	-
pacid=32077840 transcript=Prupe.2G328900.9 locus=Prupe.2G328900 ID=Prupe.2G328900.9.v2.1 annot-version=v2.1	Prupe_Seq26851		-	Y (0.998 | 1-50)	C	1	V5_BLAST_0.9SELF0.4OUT-REDO4-Cluster_166229	V5_UCLUSTfixed_0.90-Cluster_98735	-	-	-	-
pacid=32079097 transcript=Prupe.2G329800.1 locus=Prupe.2G329800 ID=Prupe.2G329800.1.v2.1 annot-version=v2.1	Prupe_Seq27033		-	Y (0.911 | 1-39)	C	1	V5_BLAST_0.9SELF0.4OUT-REDO4-Cluster_163043	V5_UCLUSTfixed_0.90-Cluster_96474	-	-	-	-
pacid=32079098 transcript=Prupe.2G329800.2 locus=Prupe.2G329800 ID=Prupe.2G329800.2.v2.1 annot-version=v2.1	Prupe_Seq27034		-	Y (0.911 | 1-39)	C	1	V5_BLAST_0.9SELF0.4OUT-REDO4-Cluster_163043	V5_UCLUSTfixed_0.90-Cluster_96474	-	-	-	-
pacid=32075664 transcript=Prupe.2G329900.1 locus=Prupe.2G329900 ID=Prupe.2G329900.1.v2.1 annot-version=v2.1	Prupe_Seq26465	P:GO:0006412; C:GO:0005840; F:GO:0003735; F:GO:0003723	F:GO:0003723;F:GO:0005198;C:GO:0005840;P:GO:0006412	Y (0.859 | 1-37)	C	1	V5_BLAST_0.9SELF0.4OUT-REDO4-Cluster_162653	V5_UCLUSTfixed_0.90-Cluster_96076	-	-	-	-
pacid=32075665 transcript=Prupe.2G329900.2 locus=Prupe.2G329900 ID=Prupe.2G329900.2.v2.1 annot-version=v2.1	Prupe_Seq26466	P:GO:0006412; C:GO:0005840; F:GO:0003735; F:GO:0003723	F:GO:0003723;F:GO:0005198;C:GO:0005840;P:GO:0006412	Y (0.859 | 1-37)	C	1	V5_BLAST_0.9SELF0.4OUT-REDO4-Cluster_162653	V5_UCLUSTfixed_0.90-Cluster_96076	-	-	-	-
pacid=32105842 transcript=Prupe.3G000100.1 locus=Prupe.3G000100 ID=Prupe.3G000100.1.v2.1 annot-version=v2.1	Prupe_Seq31034	P:GO:0006415; F:GO:0003747	P:GO:0016043;F:GO:0008135	Y (0.78 | 1-59)	C	1	V5_BLAST_0.9SELF0.4OUT-REDO4-Cluster_170005	V5_UCLUSTfixed_0.90-Cluster_99068	-	-	-	-
pacid=32105844 transcript=Prupe.3G000100.2 locus=Prupe.3G000100 ID=Prupe.3G000100.2.v2.1 annot-version=v2.1	Prupe_Seq31036	P:GO:0006415; F:GO:0003747	P:GO:0016043;F:GO:0008135	Y (0.78 | 1-59)	C	1	V5_BLAST_0.9SELF0.4OUT-REDO4-Cluster_170005	V5_UCLUSTfixed_0.90-Cluster_99068	-	-	-	-
pacid=32105843 transcript=Prupe.3G000100.3 locus=Prupe.3G000100 ID=Prupe.3G000100.3.v2.1 annot-version=v2.1	Prupe_Seq31035	P:GO:0006415; F:GO:0003747	P:GO:0016043;F:GO:0008135	Y (0.78 | 1-59)	C	1	V5_BLAST_0.9SELF0.4OUT-REDO4-Cluster_170005	V5_UCLUSTfixed_0.90-Cluster_99068	-	-	-	-
pacid=32110276 transcript=Prupe.3G000900.1 locus=Prupe.3G000900 ID=Prupe.3G000900.1.v2.1 annot-version=v2.1	Prupe_Seq31701		-	Y (0.936 | 1-69)	C	1	V5_BLAST_0.9SELF0.4OUT-REDO4-Cluster_164070	V5_UCLUSTfixed_0.90-Cluster_97561	-	-	-	-
pacid=32106688 transcript=Prupe.3G001000.1 locus=Prupe.3G001000 ID=Prupe.3G001000.1.v2.1 annot-version=v2.1	Prupe_Seq31172	P:GO:0006457; F:GO:0003755; P:GO:0000413	F:GO:0003824;P:GO:0006464	Y (1.0 | 1-22)	C	1	V5_BLAST_0.9SELF0.4OUT-REDO4-Cluster_164071	V5_UCLUSTfixed_0.90-Cluster_102507	-	-	-	-
pacid=32106689 transcript=Prupe.3G001000.2 locus=Prupe.3G001000 ID=Prupe.3G001000.2.v2.1 annot-version=v2.1	Prupe_Seq31173	P:GO:0006457; F:GO:0003755; P:GO:0000413	F:GO:0003824;P:GO:0006464	Y (1.0 | 1-22)	C	1	V5_BLAST_0.9SELF0.4OUT-REDO4-Cluster_164071	V5_UCLUSTfixed_0.90-Cluster_102507	-	-	-	-
pacid=32109859 transcript=Prupe.3G001500.2 locus=Prupe.3G001500 ID=Prupe.3G001500.2.v2.1 annot-version=v2.1	Prupe_Seq31652	P:GO:0007034	P:GO:0006810	Y (0.97 | 1-51)	C	1	V5_BLAST_0.9SELF0.4OUT-REDO4-Cluster_167776	V5_UCLUSTfixed_0.90-Cluster_94332	-	UniqueCluster_2339	-	X
pacid=32105955 transcript=Prupe.3G001700.1 locus=Prupe.3G001700 ID=Prupe.3G001700.1.v2.1 annot-version=v2.1	Prupe_Seq31047		-	Y (0.976 | 1-50)	C	1	V5_BLAST_0.9SELF0.4OUT-REDO4-Cluster_164072	V5_UCLUSTfixed_0.90-Cluster_97562	-	-	-	-
pacid=32105956 transcript=Prupe.3G001700.2 locus=Prupe.3G001700 ID=Prupe.3G001700.2.v2.1 annot-version=v2.1	Prupe_Seq31048		-	Y (0.976 | 1-50)	C	1	V5_BLAST_0.9SELF0.4OUT-REDO4-Cluster_164072	V5_UCLUSTfixed_0.90-Cluster_97562	-	-	-	-
pacid=32108066 transcript=Prupe.3G002000.1 locus=Prupe.3G002000 ID=Prupe.3G002000.1.v2.1 annot-version=v2.1	Prupe_Seq31362		-	Y (0.974 | 1-21)	C	1	V5_BLAST_0.9SELF0.4OUT-REDO4-Cluster_163019	V5_UCLUSTfixed_0.90-Cluster_96451	-	-	-	-
pacid=32106373 transcript=Prupe.3G002700.1 locus=Prupe.3G002700 ID=Prupe.3G002700.1.v2.1 annot-version=v2.1	Prupe_Seq31123	P:GO:0017038; C:GO:0016020; F:GO:0005524	F:GO:0000166;C:GO:0016020;P:GO:0044765;P:GO:0006810	Y (0.993 | 1-71)	C	1	V5_BLAST_0.9SELF0.4OUT-REDO4-Cluster_170627	V5_UCLUSTfixed_0.90-Cluster_97564	-	-	-	-
pacid=32109260 transcript=Prupe.3G004100.1 locus=Prupe.3G004100 ID=Prupe.3G004100.1.v2.1 annot-version=v2.1	Prupe_Seq31579	C:GO:0016020; P:GO:0009765	P:GO:0006091;C:GO:0016020;P:GO:0015979	Y (0.996 | 1-41)	C	1	V5_BLAST_0.9SELF0.4OUT-REDO4-Cluster_164068	V5_UCLUSTfixed_0.90-Cluster_97916	-	-	-	-
pacid=32109141 transcript=Prupe.3G006200.1 locus=Prupe.3G006200 ID=Prupe.3G006200.1.v2.1 annot-version=v2.1	Prupe_Seq31540		-	Y (0.999 | 1-71)	C	1	V5_BLAST_0.9SELF0.4OUT-REDO4-Cluster_164067	V5_UCLUSTfixed_0.90-Cluster_97560	-	-	-	-
pacid=32109142 transcript=Prupe.3G006200.2 locus=Prupe.3G006200 ID=Prupe.3G006200.2.v2.1 annot-version=v2.1	Prupe_Seq31541		-	Y (0.999 | 1-71)	C	1	V5_BLAST_0.9SELF0.4OUT-REDO4-Cluster_164067	V5_UCLUSTfixed_0.90-Cluster_97560	-	-	-	-
pacid=32109143 transcript=Prupe.3G006200.3 locus=Prupe.3G006200 ID=Prupe.3G006200.3.v2.1 annot-version=v2.1	Prupe_Seq31542		-	Y (0.999 | 1-71)	C	1	V5_BLAST_0.9SELF0.4OUT-REDO4-Cluster_164067	V5_UCLUSTfixed_0.90-Cluster_97560	-	-	-	-
pacid=32106988 transcript=Prupe.3G006500.1 locus=Prupe.3G006500 ID=Prupe.3G006500.1.v2.1 annot-version=v2.1	Prupe_Seq31209		-	Y (0.992 | 1-52)	C	1	V5_BLAST_0.9SELF0.4OUT-REDO4-Cluster_163136	V5_UCLUSTfixed_0.90-Cluster_96561	-	-	-	-
pacid=32106989 transcript=Prupe.3G006500.2 locus=Prupe.3G006500 ID=Prupe.3G006500.2.v2.1 annot-version=v2.1	Prupe_Seq31210		-	Y (0.992 | 1-52)	C	1	V5_BLAST_0.9SELF0.4OUT-REDO4-Cluster_163136	V5_UCLUSTfixed_0.90-Cluster_96561	-	-	-	-
pacid=32107098 transcript=Prupe.3G006900.1 locus=Prupe.3G006900 ID=Prupe.3G006900.1.v2.1 annot-version=v2.1	Prupe_Seq31223		-	Y (1.0 | 1-61)	C	1	V5_BLAST_0.9SELF0.4OUT-REDO4-Cluster_164065	V5_UCLUSTfixed_0.90-Cluster_97558	-	-	-	-
pacid=32106531 transcript=Prupe.3G007000.1 locus=Prupe.3G007000 ID=Prupe.3G007000.1.v2.1 annot-version=v2.1	Prupe_Seq31155	F:GO:0051536; P:GO:0016226; F:GO:0005506	P:GO:0016043;P:GO:0009058;F:GO:0005488	Y (0.997 | 1-51)	C	1	V5_BLAST_0.9SELF0.4OUT-REDO4-Cluster_168006	V5_UCLUSTfixed_0.90-Cluster_101026	-	-	-	-
pacid=32106532 transcript=Prupe.3G007000.2 locus=Prupe.3G007000 ID=Prupe.3G007000.2.v2.1 annot-version=v2.1	Prupe_Seq31156	F:GO:0051536; P:GO:0016226; F:GO:0005506	P:GO:0016043;P:GO:0009058;F:GO:0005488	Y (0.997 | 1-51)	C	1	V5_BLAST_0.9SELF0.4OUT-REDO4-Cluster_168006	V5_UCLUSTfixed_0.90-Cluster_101026	-	-	-	-
pacid=32106533 transcript=Prupe.3G007000.3 locus=Prupe.3G007000 ID=Prupe.3G007000.3.v2.1 annot-version=v2.1	Prupe_Seq31157	F:GO:0051536; P:GO:0016226; F:GO:0005506	P:GO:0016043;P:GO:0009058;F:GO:0005488	Y (0.997 | 1-51)	C	1	V5_BLAST_0.9SELF0.4OUT-REDO4-Cluster_168006	V5_UCLUSTfixed_0.90-Cluster_101026	-	-	-	-
pacid=32105658 transcript=Prupe.3G010400.1 locus=Prupe.3G010400 ID=Prupe.3G010400.1.v2.1 annot-version=v2.1	Prupe_Seq31013		-	Y (0.948 | 1-79)	C	1	V5_BLAST_0.9SELF0.4OUT-REDO4-Cluster_164063	V5_UCLUSTfixed_0.90-Cluster_97556	-	-	-	-
pacid=32105659 transcript=Prupe.3G010400.2 locus=Prupe.3G010400 ID=Prupe.3G010400.2.v2.1 annot-version=v2.1	Prupe_Seq31014		-	Y (0.948 | 1-79)	C	1	V5_BLAST_0.9SELF0.4OUT-REDO4-Cluster_164063	V5_UCLUSTfixed_0.90-Cluster_97556	-	-	-	-
pacid=32107253 transcript=Prupe.3G010800.1 locus=Prupe.3G010800 ID=Prupe.3G010800.1.v2.1 annot-version=v2.1	Prupe_Seq31238		-	Y (0.991 | 1-37)	C	1	V5_BLAST_0.9SELF0.4OUT-REDO4-Cluster_170073	V5_UCLUSTfixed_0.90-Cluster_102668	-	-	-	-
pacid=32108187 transcript=Prupe.3G013200.1 locus=Prupe.3G013200 ID=Prupe.3G013200.1.v2.1 annot-version=v2.1	Prupe_Seq31387	F:GO:0016740; P:GO:0009058	P:GO:0009058;F:GO:0016740	Y (0.989 | 1-53)	C	1	V5_BLAST_0.9SELF0.4OUT-REDO4-Cluster_162644	V5_UCLUSTfixed_0.90-Cluster_96068	-	-	-	-
pacid=32108188 transcript=Prupe.3G013200.2 locus=Prupe.3G013200 ID=Prupe.3G013200.2.v2.1 annot-version=v2.1	Prupe_Seq31388	F:GO:0016740; P:GO:0009058	P:GO:0009058;F:GO:0016740	Y (0.989 | 1-53)	C	1	V5_BLAST_0.9SELF0.4OUT-REDO4-Cluster_162644	V5_UCLUSTfixed_0.90-Cluster_96068	-	-	-	-
pacid=32108216 transcript=Prupe.3G019900.1 locus=Prupe.3G019900 ID=Prupe.3G019900.1.v2.1 annot-version=v2.1	Prupe_Seq31396	P:GO:0006355; F:GO:0003700	F:GO:0003700;P:GO:0009058;P:GO:0006139	Y (0.951 | 1-39)	C	1	V5_BLAST_0.9SELF0.4OUT-REDO4-Cluster_165851	V5_UCLUSTfixed_0.90-Cluster_77726	-	-	-	-
pacid=32107995 transcript=Prupe.3G020500.1 locus=Prupe.3G020500 ID=Prupe.3G020500.1.v2.1 annot-version=v2.1	Prupe_Seq31349		-	Y (0.998 | 1-42)	C	1	V5_BLAST_0.9SELF0.4OUT-REDO4-Cluster_170624	V5_UCLUSTfixed_0.90-Cluster_103200	-	-	-	-
pacid=32108635 transcript=Prupe.3G021000.1 locus=Prupe.3G021000 ID=Prupe.3G021000.1.v2.1 annot-version=v2.1	Prupe_Seq31461	C:GO:0016020	C:GO:0016020	Y (1.0 | 1-41)	C	1	V5_BLAST_0.9SELF0.4OUT-REDO4-Cluster_163858	V5_UCLUSTfixed_0.90-Cluster_97327	-	-	-	-
pacid=32105598 transcript=Prupe.3G022800.2 locus=Prupe.3G022800 ID=Prupe.3G022800.2.v2.1 annot-version=v2.1	Prupe_Seq31001		-	Y (0.996 | 1-24)	C	1	V5_BLAST_0.9SELF0.4OUT-REDO4-Cluster_165282	V5_UCLUSTfixed_0.90-Cluster_98694	-	-	-	-
pacid=32107258 transcript=Prupe.3G022900.1 locus=Prupe.3G022900 ID=Prupe.3G022900.1.v2.1 annot-version=v2.1	Prupe_Seq31239		-	Y (0.996 | 1-40)	C	1	V5_BLAST_0.9SELF0.4OUT-REDO4-Cluster_168423	V5_UCLUSTfixed_0.90-Cluster_96440	-	-	-	-
pacid=32107260 transcript=Prupe.3G022900.2 locus=Prupe.3G022900 ID=Prupe.3G022900.2.v2.1 annot-version=v2.1	Prupe_Seq31241		-	Y (0.996 | 1-40)	C	1	V5_BLAST_0.9SELF0.4OUT-REDO4-Cluster_168423	V5_UCLUSTfixed_0.90-Cluster_96440	-	-	-	-
pacid=32107259 transcript=Prupe.3G022900.3 locus=Prupe.3G022900 ID=Prupe.3G022900.3.v2.1 annot-version=v2.1	Prupe_Seq31240		-	Y (0.996 | 1-40)	C	1	V5_BLAST_0.9SELF0.4OUT-REDO4-Cluster_168423	V5_UCLUSTfixed_0.90-Cluster_96440	-	-	-	-
pacid=32107261 transcript=Prupe.3G022900.4 locus=Prupe.3G022900 ID=Prupe.3G022900.4.v2.1 annot-version=v2.1	Prupe_Seq31242		-	Y (0.996 | 1-40)	C	1	V5_BLAST_0.9SELF0.4OUT-REDO4-Cluster_168423	V5_UCLUSTfixed_0.90-Cluster_96440	-	-	-	-
pacid=32108403 transcript=Prupe.3G023000.1 locus=Prupe.3G023000 ID=Prupe.3G023000.1.v2.1 annot-version=v2.1	Prupe_Seq31415		-	Y (0.997 | 1-57)	C	1	V5_BLAST_0.9SELF0.4OUT-REDO4-Cluster_161449	V5_UCLUSTfixed_0.90-Cluster_95275	-	-	-	-
pacid=32108199 transcript=Prupe.3G024200.1 locus=Prupe.3G024200 ID=Prupe.3G024200.1.v2.1 annot-version=v2.1	Prupe_Seq31393		-	Y (0.993 | 1-30)	C	1	V5_BLAST_0.9SELF0.4OUT-REDO4-Cluster_161441	V5_UCLUSTfixed_0.90-Cluster_95269	-	-	-	-
pacid=32108200 transcript=Prupe.3G024200.2 locus=Prupe.3G024200 ID=Prupe.3G024200.2.v2.1 annot-version=v2.1	Prupe_Seq31394		-	Y (0.993 | 1-30)	C	1	V5_BLAST_0.9SELF0.4OUT-REDO4-Cluster_161441	V5_UCLUSTfixed_0.90-Cluster_95269	-	-	-	-
pacid=32107930 transcript=Prupe.3G025200.1 locus=Prupe.3G025200 ID=Prupe.3G025200.1.v2.1 annot-version=v2.1	Prupe_Seq31335	P:GO:0006355; C:GO:0005739; F:GO:0003690	F:GO:0003677;C:GO:0005739;P:GO:0009058;P:GO:0006139	Y (0.991 | 1-40)	C	1	V5_BLAST_0.9SELF0.4OUT-REDO4-Cluster_170207	V5_UCLUSTfixed_0.90-Cluster_97904	-	-	-	-
pacid=32107931 transcript=Prupe.3G025200.3 locus=Prupe.3G025200 ID=Prupe.3G025200.3.v2.1 annot-version=v2.1	Prupe_Seq31336	P:GO:0006355; C:GO:0005739; F:GO:0003690	F:GO:0003677;C:GO:0005739;P:GO:0009058;P:GO:0006139	Y (0.991 | 1-40)	C	1	V5_BLAST_0.9SELF0.4OUT-REDO4-Cluster_170207	V5_UCLUSTfixed_0.90-Cluster_97904	-	-	-	-
pacid=32107932 transcript=Prupe.3G025200.4 locus=Prupe.3G025200 ID=Prupe.3G025200.4.v2.1 annot-version=v2.1	Prupe_Seq31337	P:GO:0006355; C:GO:0005739; F:GO:0003690	F:GO:0003677;C:GO:0005739;P:GO:0009058;P:GO:0006139	Y (0.991 | 1-40)	C	1	V5_BLAST_0.9SELF0.4OUT-REDO4-Cluster_170207	V5_UCLUSTfixed_0.90-Cluster_97904	-	-	-	-
pacid=32107934 transcript=Prupe.3G025200.5 locus=Prupe.3G025200 ID=Prupe.3G025200.5.v2.1 annot-version=v2.1	Prupe_Seq31338	P:GO:0006355; C:GO:0005739; F:GO:0003690	F:GO:0003677;C:GO:0005739;P:GO:0009058;P:GO:0006139	Y (0.991 | 1-40)	C	1	V5_BLAST_0.9SELF0.4OUT-REDO4-Cluster_129474	V5_UCLUSTfixed_0.90-Cluster_97904	-	-	-	-
pacid=32107935 transcript=Prupe.3G025200.6 locus=Prupe.3G025200 ID=Prupe.3G025200.6.v2.1 annot-version=v2.1	Prupe_Seq31339	P:GO:0006355; C:GO:0005739; F:GO:0003690	F:GO:0003677;C:GO:0005739;P:GO:0009058;P:GO:0006139	Y (0.991 | 1-40)	C	1	V5_BLAST_0.9SELF0.4OUT-REDO4-Cluster_129474	V5_UCLUSTfixed_0.90-Cluster_97904	-	-	-	-
pacid=32108761 transcript=Prupe.3G028100.1 locus=Prupe.3G028100 ID=Prupe.3G028100.1.v2.1 annot-version=v2.1	Prupe_Seq31484		-	Y (0.995 | 1-59)	C	1	V5_BLAST_0.9SELF0.4OUT-REDO4-Cluster_164420	V5_UCLUSTfixed_0.90-Cluster_97906	-	-	-	-
pacid=32108762 transcript=Prupe.3G028100.2 locus=Prupe.3G028100 ID=Prupe.3G028100.2.v2.1 annot-version=v2.1	Prupe_Seq31485		-	Y (0.995 | 1-59)	C	1	V5_BLAST_0.9SELF0.4OUT-REDO4-Cluster_164420	V5_UCLUSTfixed_0.90-Cluster_97906	-	-	-	-
pacid=32108763 transcript=Prupe.3G028100.3 locus=Prupe.3G028100 ID=Prupe.3G028100.3.v2.1 annot-version=v2.1	Prupe_Seq31486		-	Y (0.995 | 1-59)	C	1	V5_BLAST_0.9SELF0.4OUT-REDO4-Cluster_129486	V5_UCLUSTfixed_0.90-Cluster_97906	-	-	-	-
pacid=32109468 transcript=Prupe.3G029700.1 locus=Prupe.3G029700 ID=Prupe.3G029700.1.v2.1 annot-version=v2.1	Prupe_Seq31609		-	Y (0.914 | 1-39)	C	1	V5_BLAST_0.9SELF0.4OUT-REDO4-Cluster_164873	V5_UCLUSTfixed_0.90-Cluster_73548	-	-	-	-
pacid=32108988 transcript=Prupe.3G030400.1 locus=Prupe.3G030400 ID=Prupe.3G030400.1.v2.1 annot-version=v2.1	Prupe_Seq31516	F:GO:0003677	F:GO:0003677	Y (0.946 | 1-61)	C	1	V5_BLAST_0.9SELF0.4OUT-REDO4-Cluster_165732	V5_UCLUSTfixed_0.90-Cluster_73544	-	-	-	-
pacid=32108990 transcript=Prupe.3G030400.2 locus=Prupe.3G030400 ID=Prupe.3G030400.2.v2.1 annot-version=v2.1	Prupe_Seq31518	F:GO:0003677	F:GO:0003677	Y (0.946 | 1-61)	C	1	V5_BLAST_0.9SELF0.4OUT-REDO4-Cluster_165732	V5_UCLUSTfixed_0.90-Cluster_73544	-	-	-	-
pacid=32108991 transcript=Prupe.3G030400.3 locus=Prupe.3G030400 ID=Prupe.3G030400.3.v2.1 annot-version=v2.1	Prupe_Seq31519	F:GO:0003677	F:GO:0003677	Y (0.913 | 1-60)	C	1	V5_BLAST_0.9SELF0.4OUT-REDO4-Cluster_165732	V5_UCLUSTfixed_0.90-Cluster_73544	-	-	-	-
pacid=32108989 transcript=Prupe.3G030400.4 locus=Prupe.3G030400 ID=Prupe.3G030400.4.v2.1 annot-version=v2.1	Prupe_Seq31517	F:GO:0003677	F:GO:0003677	Y (0.913 | 1-60)	C	1	V5_BLAST_0.9SELF0.4OUT-REDO4-Cluster_165732	V5_UCLUSTfixed_0.90-Cluster_73544	-	-	-	-
pacid=32107512 transcript=Prupe.3G031300.1 locus=Prupe.3G031300 ID=Prupe.3G031300.1.v2.1 annot-version=v2.1	Prupe_Seq31280		-	Y (0.998 | 1-51)	C	1	V5_BLAST_0.9SELF0.4OUT-REDO4-Cluster_166749	V5_UCLUSTfixed_0.90-Cluster_73529	-	-	-	-
pacid=32107513 transcript=Prupe.3G031300.2 locus=Prupe.3G031300 ID=Prupe.3G031300.2.v2.1 annot-version=v2.1	Prupe_Seq31281		-	Y (0.998 | 1-51)	C	1	V5_BLAST_0.9SELF0.4OUT-REDO4-Cluster_166749	V5_UCLUSTfixed_0.90-Cluster_73529	-	-	-	-
pacid=32108127 transcript=Prupe.3G033000.1 locus=Prupe.3G033000 ID=Prupe.3G033000.1.v2.1 annot-version=v2.1	Prupe_Seq31377		-	Y (0.897 | 1-36)	C	1	V5_BLAST_0.9SELF0.4OUT-REDO4-Cluster_129478	V5_UCLUSTfixed_0.90-Cluster_73538	-	-	-	-
pacid=32109420 transcript=Prupe.3G034100.1 locus=Prupe.3G034100 ID=Prupe.3G034100.1.v2.1 annot-version=v2.1	Prupe_Seq31599		-	Y (0.995 | 1-34)	C	1	V5_BLAST_0.9SELF0.4OUT-REDO4-Cluster_129494	V5_UCLUSTfixed_0.90-Cluster_73549	-	-	-	-
pacid=32109530 transcript=Prupe.3G034300.1 locus=Prupe.3G034300 ID=Prupe.3G034300.1.v2.1 annot-version=v2.1	Prupe_Seq31613		-	Y (0.99 | 1-42)	C	1	V5_BLAST_0.9SELF0.4OUT-REDO4-Cluster_129496	V5_UCLUSTfixed_0.90-Cluster_73549	-	-	-	-
pacid=32110068 transcript=Prupe.3G035800.1 locus=Prupe.3G035800 ID=Prupe.3G035800.1.v2.1 annot-version=v2.1	Prupe_Seq31675		-	Y (1.0 | 1-51)	C	1	V5_BLAST_0.9SELF0.4OUT-REDO4-Cluster_166946	V5_UCLUSTfixed_0.90-Cluster_97805	-	-	-	-
pacid=32105965 transcript=Prupe.3G036900.1 locus=Prupe.3G036900 ID=Prupe.3G036900.1.v2.1 annot-version=v2.1	Prupe_Seq31049		-	Y (0.999 | 1-41)	C	1	V5_BLAST_0.9SELF0.4OUT-REDO4-Cluster_170450	V5_UCLUSTfixed_0.90-Cluster_103067	-	-	-	-
pacid=32108436 transcript=Prupe.3G037500.1 locus=Prupe.3G037500 ID=Prupe.3G037500.1.v2.1 annot-version=v2.1	Prupe_Seq31417		-	Y (0.937 | 1-70)	C	1	V5_BLAST_0.9SELF0.4OUT-REDO4-Cluster_162630	V5_UCLUSTfixed_0.90-Cluster_96052	-	-	-	-
pacid=32106293 transcript=Prupe.3G037600.1 locus=Prupe.3G037600 ID=Prupe.3G037600.1.v2.1 annot-version=v2.1	Prupe_Seq31104		-	Y (1.0 | 1-23)	C	1	V5_BLAST_0.9SELF0.4OUT-REDO4-Cluster_170452	V5_UCLUSTfixed_0.90-Cluster_103069	-	-	-	-
pacid=32106294 transcript=Prupe.3G037600.10 locus=Prupe.3G037600 ID=Prupe.3G037600.10.v2.1 annot-version=v2.1	Prupe_Seq31105		-	Y (1.0 | 1-23)	C	1	V5_BLAST_0.9SELF0.4OUT-REDO4-Cluster_170452	V5_UCLUSTfixed_0.90-Cluster_103069	-	-	-	-
pacid=32106300 transcript=Prupe.3G037600.2 locus=Prupe.3G037600 ID=Prupe.3G037600.2.v2.1 annot-version=v2.1	Prupe_Seq31111		-	Y (1.0 | 1-23)	C	1	V5_BLAST_0.9SELF0.4OUT-REDO4-Cluster_170452	V5_UCLUSTfixed_0.90-Cluster_103069	-	-	-	-
pacid=32106299 transcript=Prupe.3G037600.3 locus=Prupe.3G037600 ID=Prupe.3G037600.3.v2.1 annot-version=v2.1	Prupe_Seq31110		-	Y (1.0 | 1-23)	C	1	V5_BLAST_0.9SELF0.4OUT-REDO4-Cluster_170452	V5_UCLUSTfixed_0.90-Cluster_103069	-	-	-	-
pacid=32106301 transcript=Prupe.3G037600.4 locus=Prupe.3G037600 ID=Prupe.3G037600.4.v2.1 annot-version=v2.1	Prupe_Seq31112		-	Y (1.0 | 1-23)	C	1	V5_BLAST_0.9SELF0.4OUT-REDO4-Cluster_170452	V5_UCLUSTfixed_0.90-Cluster_103069	-	-	-	-
pacid=32106302 transcript=Prupe.3G037600.5 locus=Prupe.3G037600 ID=Prupe.3G037600.5.v2.1 annot-version=v2.1	Prupe_Seq31113		-	Y (1.0 | 1-23)	C	1	V5_BLAST_0.9SELF0.4OUT-REDO4-Cluster_170452	V5_UCLUSTfixed_0.90-Cluster_103069	-	-	-	-
pacid=32106296 transcript=Prupe.3G037600.6 locus=Prupe.3G037600 ID=Prupe.3G037600.6.v2.1 annot-version=v2.1	Prupe_Seq31107		-	Y (1.0 | 1-23)	C	1	V5_BLAST_0.9SELF0.4OUT-REDO4-Cluster_170452	V5_UCLUSTfixed_0.90-Cluster_103069	-	-	-	-
pacid=32106297 transcript=Prupe.3G037600.7 locus=Prupe.3G037600 ID=Prupe.3G037600.7.v2.1 annot-version=v2.1	Prupe_Seq31108		-	Y (1.0 | 1-23)	C	1	V5_BLAST_0.9SELF0.4OUT-REDO4-Cluster_170452	V5_UCLUSTfixed_0.90-Cluster_103069	-	-	-	-
pacid=32106298 transcript=Prupe.3G037600.8 locus=Prupe.3G037600 ID=Prupe.3G037600.8.v2.1 annot-version=v2.1	Prupe_Seq31109		-	Y (1.0 | 1-23)	C	1	V5_BLAST_0.9SELF0.4OUT-REDO4-Cluster_170452	V5_UCLUSTfixed_0.90-Cluster_103069	-	-	-	-
pacid=32106295 transcript=Prupe.3G037600.9 locus=Prupe.3G037600 ID=Prupe.3G037600.9.v2.1 annot-version=v2.1	Prupe_Seq31106		-	Y (1.0 | 1-23)	C	1	V5_BLAST_0.9SELF0.4OUT-REDO4-Cluster_170452	V5_UCLUSTfixed_0.90-Cluster_103069	-	-	-	-
pacid=32105308 transcript=Prupe.3G039200.1 locus=Prupe.3G039200 ID=Prupe.3G039200.1.v2.1 annot-version=v2.1	Prupe_Seq30950	F:GO:0005515; P:GO:0055114; F:GO:0046872; F:GO:0016702	F:GO:0005515;F:GO:0003824;P:GO:0008152;P:GO:0044710	Y (0.97 | 1-46)	C	1	V5_BLAST_0.9SELF0.4OUT-REDO4-Cluster_164328	V5_UCLUSTfixed_0.90-Cluster_97811	-	-	-	-
pacid=32106070 transcript=Prupe.3G039500.1 locus=Prupe.3G039500 ID=Prupe.3G039500.1.v2.1 annot-version=v2.1	Prupe_Seq31070	P:GO:0006468; F:GO:0004672	P:GO:0006464;F:GO:0016301	Y (0.965 | 1-24)	C	1	V5_BLAST_0.9SELF0.4OUT-REDO4-Cluster_167507	V5_UCLUSTfixed_0.90-Cluster_102932	-	-	-	-
pacid=32105616 transcript=Prupe.3G039700.1 locus=Prupe.3G039700 ID=Prupe.3G039700.1.v2.1 annot-version=v2.1	Prupe_Seq31005	P:GO:0015969	P:GO:0006139	Y (0.959 | 1-69)	C	1	V5_BLAST_0.9SELF0.4OUT-REDO4-Cluster_165331	V5_UCLUSTfixed_0.90-Cluster_97812	-	-	-	-
pacid=32106457 transcript=Prupe.3G042700.1 locus=Prupe.3G042700 ID=Prupe.3G042700.1.v2.1 annot-version=v2.1	Prupe_Seq31139		-	Y (0.999 | 1-51)	C	1	V5_BLAST_0.9SELF0.4OUT-REDO4-Cluster_167449	V5_UCLUSTfixed_0.90-Cluster_100051	-	-	-	-
pacid=32106458 transcript=Prupe.3G042700.2 locus=Prupe.3G042700 ID=Prupe.3G042700.2.v2.1 annot-version=v2.1	Prupe_Seq31140		-	Y (0.999 | 1-51)	C	1	V5_BLAST_0.9SELF0.4OUT-REDO4-Cluster_167449	V5_UCLUSTfixed_0.90-Cluster_100051	-	-	-	-
pacid=32106459 transcript=Prupe.3G042700.3 locus=Prupe.3G042700 ID=Prupe.3G042700.3.v2.1 annot-version=v2.1	Prupe_Seq31141		-	Y (0.999 | 1-51)	C	1	V5_BLAST_0.9SELF0.4OUT-REDO4-Cluster_167449	V5_UCLUSTfixed_0.90-Cluster_100051	-	-	-	-
pacid=32107381 transcript=Prupe.3G044400.1 locus=Prupe.3G044400 ID=Prupe.3G044400.1.v2.1 annot-version=v2.1	Prupe_Seq31265		-	Y (0.995 | 1-25)	C	1	V5_BLAST_0.9SELF0.4OUT-REDO4-Cluster_163687	V5_UCLUSTfixed_0.90-Cluster_97143	-	-	-	-
pacid=32105513 transcript=Prupe.3G048100.1 locus=Prupe.3G048100 ID=Prupe.3G048100.1.v2.1 annot-version=v2.1	Prupe_Seq30991	F:GO:0051287	F:GO:0000166	Y (0.986 | 1-62)	C	1	V5_BLAST_0.9SELF0.4OUT-REDO4-Cluster_164340	V5_UCLUSTfixed_0.90-Cluster_97822	-	-	-	-
pacid=32106282 transcript=Prupe.3G049100.1 locus=Prupe.3G049100 ID=Prupe.3G049100.1.v2.1 annot-version=v2.1	Prupe_Seq31103		-	Y (0.98 | 1-33)	C	1	V5_BLAST_0.9SELF0.4OUT-REDO4-Cluster_166769	V5_UCLUSTfixed_0.90-Cluster_100062	-	-	-	-
pacid=32106426 transcript=Prupe.3G050600.1 locus=Prupe.3G050600 ID=Prupe.3G050600.1.v2.1 annot-version=v2.1	Prupe_Seq31131	P:GO:0006396; F:GO:0004525; F:GO:0003723	F:GO:0003723;F:GO:0004518	Y (0.99 | 1-24)	C	1	V5_BLAST_0.9SELF0.4OUT-REDO4-Cluster_164337	V5_UCLUSTfixed_0.90-Cluster_97820	-	-	-	-
pacid=32106427 transcript=Prupe.3G050600.2 locus=Prupe.3G050600 ID=Prupe.3G050600.2.v2.1 annot-version=v2.1	Prupe_Seq31132	P:GO:0006396; F:GO:0004525; F:GO:0003723	F:GO:0003723;F:GO:0004518	Y (0.99 | 1-24)	C	1	V5_BLAST_0.9SELF0.4OUT-REDO4-Cluster_164337	V5_UCLUSTfixed_0.90-Cluster_97820	-	-	-	-
pacid=32107988 transcript=Prupe.3G053200.1 locus=Prupe.3G053200 ID=Prupe.3G053200.1.v2.1 annot-version=v2.1	Prupe_Seq31346		-	Y (0.818 | 1-73)	C	1	V5_BLAST_0.9SELF0.4OUT-REDO4-Cluster_169701	V5_UCLUSTfixed_0.90-Cluster_95078	-	UniqueCluster_2028	-	X
pacid=32107989 transcript=Prupe.3G053200.3 locus=Prupe.3G053200 ID=Prupe.3G053200.3.v2.1 annot-version=v2.1	Prupe_Seq31347		-	Y (0.818 | 1-73)	C	1	V5_BLAST_0.9SELF0.4OUT-REDO4-Cluster_169701	V5_UCLUSTfixed_0.90-Cluster_95078	-	UniqueCluster_2028	-	X
pacid=32106971 transcript=Prupe.3G059400.1 locus=Prupe.3G059400 ID=Prupe.3G059400.1.v2.1 annot-version=v2.1	Prupe_Seq31207	P:GO:0055114; F:GO:0004471; F:GO:0051287	F:GO:0000166;F:GO:0003824;P:GO:0008152;P:GO:0044710	Y (0.999 | 1-30)	C	1	V5_BLAST_0.9SELF0.4OUT-REDO4-Cluster_169129	V5_UCLUSTfixed_0.90-Cluster_101940	-	-	-	-
pacid=32106973 transcript=Prupe.3G059400.2 locus=Prupe.3G059400 ID=Prupe.3G059400.2.v2.1 annot-version=v2.1	Prupe_Seq31208	P:GO:0055114; F:GO:0051287; F:GO:0004471	F:GO:0000166;F:GO:0003824;P:GO:0008152;P:GO:0044710	Y (0.999 | 1-30)	C	1	V5_BLAST_0.9SELF0.4OUT-REDO4-Cluster_169129	V5_UCLUSTfixed_0.90-Cluster_101940	-	-	-	-
pacid=32109455 transcript=Prupe.3G061400.1 locus=Prupe.3G061400 ID=Prupe.3G061400.1.v2.1 annot-version=v2.1	Prupe_Seq31606	F:GO:0009378; P:GO:0006310; P:GO:0006281; P:GO:0006508; F:GO:0005524; F:GO:0004222	F:GO:0000166;P:GO:0019538;P:GO:0006259;P:GO:0006950;F:GO:0016787	Y (0.971 | 1-42)	C	1	V5_BLAST_0.9SELF0.4OUT-REDO4-Cluster_164350	V5_UCLUSTfixed_0.90-Cluster_97836	-	-	-	-
pacid=32107491 transcript=Prupe.3G063100.1 locus=Prupe.3G063100 ID=Prupe.3G063100.1.v2.1 annot-version=v2.1	Prupe_Seq31277		-	Y (0.947 | 1-32)	C	1	V5_BLAST_0.9SELF0.4OUT-REDO4-Cluster_170956	V5_UCLUSTfixed_0.90-Cluster_103164	-	-	-	-
pacid=32107492 transcript=Prupe.3G063100.2 locus=Prupe.3G063100 ID=Prupe.3G063100.2.v2.1 annot-version=v2.1	Prupe_Seq31278		-	Y (0.882 | 1-30)	C	1	V5_BLAST_0.9SELF0.4OUT-REDO4-Cluster_170956	V5_UCLUSTfixed_0.90-Cluster_103164	-	-	-	-
pacid=32105466 transcript=Prupe.3G063600.1 locus=Prupe.3G063600 ID=Prupe.3G063600.1.v2.1 annot-version=v2.1	Prupe_Seq30982	F:GO:0051536; F:GO:0009055	F:GO:0005488	Y (0.998 | 1-51)	C	1	V5_BLAST_0.9SELF0.4OUT-REDO4-Cluster_164352	V5_UCLUSTfixed_0.90-Cluster_97839	-	-	-	-
pacid=32105467 transcript=Prupe.3G063600.2 locus=Prupe.3G063600 ID=Prupe.3G063600.2.v2.1 annot-version=v2.1	Prupe_Seq30983	F:GO:0051536; F:GO:0009055	F:GO:0005488	Y (0.998 | 1-51)	C	1	V5_BLAST_0.9SELF0.4OUT-REDO4-Cluster_164352	V5_UCLUSTfixed_0.90-Cluster_97839	-	-	-	-
pacid=32107307 transcript=Prupe.3G063700.1 locus=Prupe.3G063700 ID=Prupe.3G063700.1.v2.1 annot-version=v2.1	Prupe_Seq31253	P:GO:0008033	P:GO:0006139	Y (0.996 | 1-64)	C	1	V5_BLAST_0.9SELF0.4OUT-REDO4-Cluster_168043	V5_UCLUSTfixed_0.90-Cluster_97838	-	-	-	-
pacid=32107318 transcript=Prupe.3G063900.1 locus=Prupe.3G063900 ID=Prupe.3G063900.1.v2.1 annot-version=v2.1	Prupe_Seq31255	F:GO:0003723; F:GO:0005515	F:GO:0003723;F:GO:0005515	Y (0.962 | 1-37)	C	1	V5_BLAST_0.9SELF0.4OUT-REDO4-Cluster_164353	V5_UCLUSTfixed_0.90-Cluster_97840	-	-	-	-
pacid=32107319 transcript=Prupe.3G063900.2 locus=Prupe.3G063900 ID=Prupe.3G063900.2.v2.1 annot-version=v2.1	Prupe_Seq31256	F:GO:0003723; F:GO:0005515	F:GO:0003723;F:GO:0005515	Y (0.962 | 1-37)	C	1	V5_BLAST_0.9SELF0.4OUT-REDO4-Cluster_164353	V5_UCLUSTfixed_0.90-Cluster_97840	-	-	-	-
pacid=32106445 transcript=Prupe.3G064300.1 locus=Prupe.3G064300 ID=Prupe.3G064300.1.v2.1 annot-version=v2.1	Prupe_Seq31134		-	Y (0.999 | 1-37)	C	1	V5_BLAST_0.9SELF0.4OUT-REDO4-Cluster_164355	V5_UCLUSTfixed_0.90-Cluster_97842	-	-	-	-
pacid=32107335 transcript=Prupe.3G065400.1 locus=Prupe.3G065400 ID=Prupe.3G065400.1.v2.1 annot-version=v2.1	Prupe_Seq31258	F:GO:0009378; P:GO:0006310; P:GO:0006281; P:GO:0006508; F:GO:0005524; F:GO:0004222	F:GO:0000166;P:GO:0019538;P:GO:0006259;P:GO:0006950;F:GO:0016787	Y (0.971 | 1-42)	C	1	V5_BLAST_0.9SELF0.4OUT-REDO4-Cluster_164350	V5_UCLUSTfixed_0.90-Cluster_97836	-	-	-	-
pacid=32106460 transcript=Prupe.3G066500.1 locus=Prupe.3G066500 ID=Prupe.3G066500.1.v2.1 annot-version=v2.1	Prupe_Seq31142		-	Y (1.0 | 1-37)	C	1	V5_BLAST_0.9SELF0.4OUT-REDO4-Cluster_166785	V5_UCLUSTfixed_0.90-Cluster_100075	-	-	-	-
pacid=32106461 transcript=Prupe.3G066500.2 locus=Prupe.3G066500 ID=Prupe.3G066500.2.v2.1 annot-version=v2.1	Prupe_Seq31143		-	Y (1.0 | 1-37)	C	1	V5_BLAST_0.9SELF0.4OUT-REDO4-Cluster_129467	V5_UCLUSTfixed_0.90-Cluster_100075	-	-	-	-
pacid=32105705 transcript=Prupe.3G067300.1 locus=Prupe.3G067300 ID=Prupe.3G067300.1.v2.1 annot-version=v2.1	Prupe_Seq31019	P:GO:0006412; C:GO:0005840; C:GO:0005622; F:GO:0003735	F:GO:0005198;C:GO:0005840;P:GO:0006412	Y (0.869 | 1-52)	C	1	V5_BLAST_0.9SELF0.4OUT-REDO4-Cluster_161157	V5_UCLUSTfixed_0.90-Cluster_95119	-	-	-	-
pacid=32106371 transcript=Prupe.3G067400.1 locus=Prupe.3G067400 ID=Prupe.3G067400.1.v2.1 annot-version=v2.1	Prupe_Seq31122	P:GO:0015979; C:GO:0009538; C:GO:0009522	C:GO:0016020;P:GO:0015979;C:GO:0009579	Y (1.0 | 1-41)	C	1	V5_BLAST_0.9SELF0.4OUT-REDO4-Cluster_164357	V5_UCLUSTfixed_0.90-Cluster_97846	-	-	-	-
pacid=32105244 transcript=Prupe.3G069800.1 locus=Prupe.3G069800 ID=Prupe.3G069800.1.v2.1 annot-version=v2.1	Prupe_Seq30943		-	Y (1.0 | 1-71)	C	1	V5_BLAST_0.9SELF0.4OUT-REDO4-Cluster_164359	V5_UCLUSTfixed_0.90-Cluster_97848	-	-	-	-
pacid=32107132 transcript=Prupe.3G071600.1 locus=Prupe.3G071600 ID=Prupe.3G071600.1.v2.1 annot-version=v2.1	Prupe_Seq31231		-	Y (0.895 | 1-27)	C	1	V5_BLAST_0.9SELF0.4OUT-REDO4-Cluster_166444	V5_UCLUSTfixed_0.90-Cluster_73958	-	-	-	-
pacid=32107135 transcript=Prupe.3G071600.2 locus=Prupe.3G071600 ID=Prupe.3G071600.2.v2.1 annot-version=v2.1	Prupe_Seq31233		-	Y (0.895 | 1-27)	C	1	V5_BLAST_0.9SELF0.4OUT-REDO4-Cluster_166444	V5_UCLUSTfixed_0.90-Cluster_73958	-	-	-	-
pacid=32107134 transcript=Prupe.3G071600.4 locus=Prupe.3G071600 ID=Prupe.3G071600.4.v2.1 annot-version=v2.1	Prupe_Seq31232		-	Y (0.895 | 1-27)	C	1	V5_BLAST_0.9SELF0.4OUT-REDO4-Cluster_166444	V5_UCLUSTfixed_0.90-Cluster_73958	-	-	-	-
pacid=32108508 transcript=Prupe.3G071700.1 locus=Prupe.3G071700 ID=Prupe.3G071700.1.v2.1 annot-version=v2.1	Prupe_Seq31437		-	Y (1.0 | 1-51)	C	1	V5_BLAST_0.9SELF0.4OUT-REDO4-Cluster_166791	V5_UCLUSTfixed_0.90-Cluster_100080	-	-	-	-
pacid=32106871 transcript=Prupe.3G074100.1 locus=Prupe.3G074100 ID=Prupe.3G074100.1.v2.1 annot-version=v2.1	Prupe_Seq31194		-	Y (0.999 | 1-51)	C	1	V5_BLAST_0.9SELF0.4OUT-REDO4-Cluster_129469	V5_UCLUSTfixed_0.90-Cluster_73525	-	-	-	-
pacid=32107108 transcript=Prupe.3G074700.1 locus=Prupe.3G074700 ID=Prupe.3G074700.1.v2.1 annot-version=v2.1	Prupe_Seq31225	F:GO:0016790; P:GO:0006633	P:GO:0006629;P:GO:0009058;P:GO:0044763;P:GO:0044711;P:GO:0009987;F:GO:0016787	Y (0.999 | 1-27)	C	1	V5_BLAST_0.9SELF0.4OUT-REDO4-Cluster_164461	V5_UCLUSTfixed_0.90-Cluster_73555	-	-	-	-
pacid=32108651 transcript=Prupe.3G075100.1 locus=Prupe.3G075100 ID=Prupe.3G075100.1.v2.1 annot-version=v2.1	Prupe_Seq31463		-	Y (0.936 | 1-41)	C	1	V5_BLAST_0.9SELF0.4OUT-REDO4-Cluster_161196	V5_UCLUSTfixed_0.90-Cluster_95142	-	-	-	-
pacid=32109447 transcript=Prupe.3G077600.1 locus=Prupe.3G077600 ID=Prupe.3G077600.1.v2.1 annot-version=v2.1	Prupe_Seq31604	C:GO:0016021; P:GO:0006810; F:GO:0005524; F:GO:0005471	F:GO:0000166;C:GO:0016020;P:GO:0006810;F:GO:0005215	Y (0.993 | 1-41)	C	1	V5_BLAST_0.9SELF0.4OUT-REDO4-Cluster_167960	V5_UCLUSTfixed_0.90-Cluster_97853	-	-	-	-
pacid=32109448 transcript=Prupe.3G077600.2 locus=Prupe.3G077600 ID=Prupe.3G077600.2.v2.1 annot-version=v2.1	Prupe_Seq31605	C:GO:0016021; P:GO:0006810; F:GO:0005524; F:GO:0005471	F:GO:0000166;C:GO:0016020;P:GO:0006810;F:GO:0005215	Y (0.993 | 1-41)	C	1	V5_BLAST_0.9SELF0.4OUT-REDO4-Cluster_167960	V5_UCLUSTfixed_0.90-Cluster_97853	-	-	-	-
pacid=32109823 transcript=Prupe.3G078100.1 locus=Prupe.3G078100 ID=Prupe.3G078100.1.v2.1 annot-version=v2.1	Prupe_Seq31646	F:GO:0051082; F:GO:0031072	F:GO:0005515	Y (0.99 | 1-77)	C	1	V5_BLAST_0.9SELF0.4OUT-REDO4-Cluster_164486	V5_UCLUSTfixed_0.90-Cluster_97966	-	-	-	-
pacid=32109824 transcript=Prupe.3G078100.2 locus=Prupe.3G078100 ID=Prupe.3G078100.2.v2.1 annot-version=v2.1	Prupe_Seq31647	F:GO:0051082; F:GO:0031072	F:GO:0005515	Y (0.99 | 1-77)	C	1	V5_BLAST_0.9SELF0.4OUT-REDO4-Cluster_164486	V5_UCLUSTfixed_0.90-Cluster_97966	-	-	-	-
pacid=32105766 transcript=Prupe.3G078300.1 locus=Prupe.3G078300 ID=Prupe.3G078300.1.v2.1 annot-version=v2.1	Prupe_Seq31026		-	Y (0.999 | 1-23)	C	1	V5_BLAST_0.9SELF0.4OUT-REDO4-Cluster_164368	V5_UCLUSTfixed_0.90-Cluster_97854	-	-	-	-
pacid=32105457 transcript=Prupe.3G080100.2 locus=Prupe.3G080100 ID=Prupe.3G080100.2.v2.1 annot-version=v2.1	Prupe_Seq30981		-	Y (0.992 | 1-30)	C	1	V5_BLAST_0.9SELF0.4OUT-REDO4-Cluster_164370	V5_UCLUSTfixed_0.90-Cluster_97856	-	-	-	-
pacid=32107113 transcript=Prupe.3G081800.1 locus=Prupe.3G081800 ID=Prupe.3G081800.1.v2.1 annot-version=v2.1	Prupe_Seq31227	F:GO:0042586; F:GO:0005506	F:GO:0005488;F:GO:0016787	Y (0.817 | 1-62)	C	1	V5_BLAST_0.9SELF0.4OUT-REDO4-Cluster_164373	V5_UCLUSTfixed_0.90-Cluster_97857	-	-	-	-
pacid=32107114 transcript=Prupe.3G081800.2 locus=Prupe.3G081800 ID=Prupe.3G081800.2.v2.1 annot-version=v2.1	Prupe_Seq31228	F:GO:0042586; F:GO:0005506	F:GO:0005488;F:GO:0016787	Y (0.817 | 1-62)	C	1	V5_BLAST_0.9SELF0.4OUT-REDO4-Cluster_164373	V5_UCLUSTfixed_0.90-Cluster_97857	-	-	-	-
pacid=32108203 transcript=Prupe.3G082900.1 locus=Prupe.3G082900 ID=Prupe.3G082900.1.v2.1 annot-version=v2.1	Prupe_Seq31395		-	Y (0.981 | 1-34)	C	1	V5_BLAST_0.9SELF0.4OUT-REDO4-Cluster_164375	V5_UCLUSTfixed_0.90-Cluster_97859	-	-	-	-
pacid=32107977 transcript=Prupe.3G083900.1 locus=Prupe.3G083900 ID=Prupe.3G083900.1.v2.1 annot-version=v2.1	Prupe_Seq31343		-	Y (0.775 | 1-45)	C	1	V5_BLAST_0.9SELF0.4OUT-REDO4-Cluster_129475	V5_UCLUSTfixed_0.90-Cluster_73533	-	-	-	-
pacid=32107978 transcript=Prupe.3G083900.2 locus=Prupe.3G083900 ID=Prupe.3G083900.2.v2.1 annot-version=v2.1	Prupe_Seq31344		-	Y (0.775 | 1-45)	C	1	V5_BLAST_0.9SELF0.4OUT-REDO4-Cluster_129475	V5_UCLUSTfixed_0.90-Cluster_73533	-	-	-	-
pacid=32105583 transcript=Prupe.3G085400.1 locus=Prupe.3G085400 ID=Prupe.3G085400.1.v2.1 annot-version=v2.1	Prupe_Seq31000		-	Y (0.997 | 1-57)	C	1	V5_BLAST_0.9SELF0.4OUT-REDO4-Cluster_164376	V5_UCLUSTfixed_0.90-Cluster_97860	-	-	-	-
pacid=32105733 transcript=Prupe.3G085500.1 locus=Prupe.3G085500 ID=Prupe.3G085500.1.v2.1 annot-version=v2.1	Prupe_Seq31024		-	Y (0.987 | 1-24)	C	1	V5_BLAST_0.9SELF0.4OUT-REDO4-Cluster_162589	V5_UCLUSTfixed_0.90-Cluster_96011	-	-	-	-
pacid=32105431 transcript=Prupe.3G087200.1 locus=Prupe.3G087200 ID=Prupe.3G087200.1.v2.1 annot-version=v2.1	Prupe_Seq30975	P:GO:0006629	P:GO:0006629	Y (0.969 | 1-42)	C	1	V5_BLAST_0.9SELF0.4OUT-REDO4-Cluster_164378	V5_UCLUSTfixed_0.90-Cluster_100094	-	-	-	-
pacid=32105432 transcript=Prupe.3G087200.2 locus=Prupe.3G087200 ID=Prupe.3G087200.2.v2.1 annot-version=v2.1	Prupe_Seq30976	P:GO:0006629	P:GO:0006629	Y (0.969 | 1-42)	C	1	V5_BLAST_0.9SELF0.4OUT-REDO4-Cluster_164378	V5_UCLUSTfixed_0.90-Cluster_100094	-	-	-	-
pacid=32110156 transcript=Prupe.3G087300.1 locus=Prupe.3G087300 ID=Prupe.3G087300.1.v2.1 annot-version=v2.1	Prupe_Seq31684		-	Y (1.0 | 1-61)	C	1	V5_BLAST_0.9SELF0.4OUT-REDO4-Cluster_170637	V5_UCLUSTfixed_0.90-Cluster_97862	-	-	-	-
pacid=32110157 transcript=Prupe.3G087300.2 locus=Prupe.3G087300 ID=Prupe.3G087300.2.v2.1 annot-version=v2.1	Prupe_Seq31685		-	Y (1.0 | 1-61)	C	1	V5_BLAST_0.9SELF0.4OUT-REDO4-Cluster_170637	V5_UCLUSTfixed_0.90-Cluster_97862	-	-	-	-
pacid=32110158 transcript=Prupe.3G087300.3 locus=Prupe.3G087300 ID=Prupe.3G087300.3.v2.1 annot-version=v2.1	Prupe_Seq31686		-	Y (1.0 | 1-61)	C	1	V5_BLAST_0.9SELF0.4OUT-REDO4-Cluster_170637	V5_UCLUSTfixed_0.90-Cluster_97862	-	-	-	-
pacid=32110159 transcript=Prupe.3G087300.5 locus=Prupe.3G087300 ID=Prupe.3G087300.5.v2.1 annot-version=v2.1	Prupe_Seq31687		-	Y (0.884 | 1-28)	C	1	V5_BLAST_0.9SELF0.4OUT-REDO4-Cluster_170637	V5_UCLUSTfixed_0.90-Cluster_97862	-	-	-	-
pacid=32105345 transcript=Prupe.3G088700.1 locus=Prupe.3G088700 ID=Prupe.3G088700.1.v2.1 annot-version=v2.1	Prupe_Seq30958	F:GO:0005515	F:GO:0005515	Y (0.997 | 1-38)	C	1	V5_BLAST_0.9SELF0.4OUT-REDO4-Cluster_164380	V5_UCLUSTfixed_0.90-Cluster_97864	-	-	-	-
pacid=32108754 transcript=Prupe.3G088900.1 locus=Prupe.3G088900 ID=Prupe.3G088900.1.v2.1 annot-version=v2.1	Prupe_Seq31480	F:GO:0051082; F:GO:0031072	F:GO:0005515	Y (0.995 | 1-71)	C	1	V5_BLAST_0.9SELF0.4OUT-REDO4-Cluster_164486	V5_UCLUSTfixed_0.90-Cluster_97966	-	-	-	-
pacid=32108756 transcript=Prupe.3G088900.2 locus=Prupe.3G088900 ID=Prupe.3G088900.2.v2.1 annot-version=v2.1	Prupe_Seq31482	F:GO:0051082; F:GO:0031072	F:GO:0005515	Y (0.995 | 1-71)	C	1	V5_BLAST_0.9SELF0.4OUT-REDO4-Cluster_164486	V5_UCLUSTfixed_0.90-Cluster_97966	-	-	-	-
pacid=32108755 transcript=Prupe.3G088900.3 locus=Prupe.3G088900 ID=Prupe.3G088900.3.v2.1 annot-version=v2.1	Prupe_Seq31481	F:GO:0051082; F:GO:0031072	F:GO:0005515	Y (0.995 | 1-71)	C	1	V5_BLAST_0.9SELF0.4OUT-REDO4-Cluster_164486	V5_UCLUSTfixed_0.90-Cluster_97966	-	-	-	-
pacid=32108757 transcript=Prupe.3G088900.4 locus=Prupe.3G088900 ID=Prupe.3G088900.4.v2.1 annot-version=v2.1	Prupe_Seq31483	F:GO:0051082; F:GO:0031072	F:GO:0005515	Y (0.995 | 1-71)	C	1	V5_BLAST_0.9SELF0.4OUT-REDO4-Cluster_164486	V5_UCLUSTfixed_0.90-Cluster_97966	-	-	-	-
pacid=32108590 transcript=Prupe.3G089500.1 locus=Prupe.3G089500 ID=Prupe.3G089500.1.v2.1 annot-version=v2.1	Prupe_Seq31452		-	Y (0.963 | 1-62)	C	1	V5_BLAST_0.9SELF0.4OUT-REDO4-Cluster_164381	V5_UCLUSTfixed_0.90-Cluster_73541	-	-	-	-
pacid=32105128 transcript=Prupe.3G090600.1 locus=Prupe.3G090600 ID=Prupe.3G090600.1.v2.1 annot-version=v2.1	Prupe_Seq30936		-	Y (0.996 | 1-47)	C	1	V5_BLAST_0.9SELF0.4OUT-REDO4-Cluster_164382	V5_UCLUSTfixed_0.90-Cluster_97867	-	-	-	-
pacid=32105346 transcript=Prupe.3G092000.1 locus=Prupe.3G092000 ID=Prupe.3G092000.1.v2.1 annot-version=v2.1	Prupe_Seq30959	P:GO:0055114; F:GO:0008977; P:GO:0006571; F:GO:0004665	F:GO:0003824;P:GO:0009058;P:GO:0044763;P:GO:0044711;P:GO:0009987	Y (0.998 | 1-56)	C	1	V5_BLAST_0.9SELF0.4OUT-REDO4-Cluster_170546	V5_UCLUSTfixed_0.90-Cluster_98403	-	-	-	-
pacid=32106507 transcript=Prupe.3G092800.1 locus=Prupe.3G092800 ID=Prupe.3G092800.1.v2.1 annot-version=v2.1	Prupe_Seq31148		-	Y (0.996 | 1-71)	C	1	V5_BLAST_0.9SELF0.4OUT-REDO4-Cluster_165918	V5_UCLUSTfixed_0.90-Cluster_99246	-	-	-	-
pacid=32106508 transcript=Prupe.3G092800.2 locus=Prupe.3G092800 ID=Prupe.3G092800.2.v2.1 annot-version=v2.1	Prupe_Seq31149		-	Y (0.996 | 1-71)	C	1	V5_BLAST_0.9SELF0.4OUT-REDO4-Cluster_165918	V5_UCLUSTfixed_0.90-Cluster_99246	-	-	-	-
pacid=32109642 transcript=Prupe.3G094300.1 locus=Prupe.3G094300 ID=Prupe.3G094300.1.v2.1 annot-version=v2.1	Prupe_Seq31628	P:GO:0055114; F:GO:0016616; F:GO:0051287; F:GO:0000287	F:GO:0000166;F:GO:0003824;P:GO:0008152;P:GO:0044710	Y (0.999 | 1-31)	C	1	V5_BLAST_0.9SELF0.4OUT-REDO4-Cluster_162707	V5_UCLUSTfixed_0.90-Cluster_96129	-	-	-	-
pacid=32109643 transcript=Prupe.3G094300.2 locus=Prupe.3G094300 ID=Prupe.3G094300.2.v2.1 annot-version=v2.1	Prupe_Seq31629	P:GO:0055114; F:GO:0016616; F:GO:0051287; F:GO:0000287	F:GO:0000166;F:GO:0003824;P:GO:0008152;P:GO:0044710	Y (0.999 | 1-31)	C	1	V5_BLAST_0.9SELF0.4OUT-REDO4-Cluster_162707	V5_UCLUSTfixed_0.90-Cluster_96129	-	-	-	-
pacid=32109711 transcript=Prupe.3G094700.1 locus=Prupe.3G094700 ID=Prupe.3G094700.1.v2.1 annot-version=v2.1	Prupe_Seq31638	P:GO:0006355; F:GO:0003700	F:GO:0003700;P:GO:0009058;P:GO:0006139	Y (0.998 | 1-21)	C	1	V5_BLAST_0.9SELF0.4OUT-REDO4-Cluster_161294	V5_UCLUSTfixed_0.90-Cluster_95193	-	-	UniqueCluster_3136	X
pacid=32108245 transcript=Prupe.3G095500.1 locus=Prupe.3G095500 ID=Prupe.3G095500.1.v2.1 annot-version=v2.1	Prupe_Seq31401		-	Y (0.868 | 1-92)	C	1	V5_BLAST_0.9SELF0.4OUT-REDO4-Cluster_129479	V5_UCLUSTfixed_0.90-Cluster_73539	-	-	-	-
pacid=32106071 transcript=Prupe.3G098200.1 locus=Prupe.3G098200 ID=Prupe.3G098200.1.v2.1 annot-version=v2.1	Prupe_Seq31071	F:GO:0016757; P:GO:0008152	P:GO:0008152;F:GO:0016740	Y (0.998 | 1-21)	C	1	V5_BLAST_0.9SELF0.4OUT-REDO4-Cluster_164398	V5_UCLUSTfixed_0.90-Cluster_97883	-	-	-	-
pacid=32106016 transcript=Prupe.3G098800.1 locus=Prupe.3G098800 ID=Prupe.3G098800.1.v2.1 annot-version=v2.1	Prupe_Seq31060		-	Y (1.0 | 1-61)	C	1	V5_BLAST_0.9SELF0.4OUT-REDO4-Cluster_164399	V5_UCLUSTfixed_0.90-Cluster_97884	-	-	-	-
pacid=32106020 transcript=Prupe.3G098800.2 locus=Prupe.3G098800 ID=Prupe.3G098800.2.v2.1 annot-version=v2.1	Prupe_Seq31064		-	Y (1.0 | 1-61)	C	1	V5_BLAST_0.9SELF0.4OUT-REDO4-Cluster_164399	V5_UCLUSTfixed_0.90-Cluster_97884	-	-	-	-
pacid=32106018 transcript=Prupe.3G098800.3 locus=Prupe.3G098800 ID=Prupe.3G098800.3.v2.1 annot-version=v2.1	Prupe_Seq31062		-	Y (1.0 | 1-61)	C	1	V5_BLAST_0.9SELF0.4OUT-REDO4-Cluster_164399	V5_UCLUSTfixed_0.90-Cluster_97884	-	-	-	-
pacid=32106017 transcript=Prupe.3G098800.4 locus=Prupe.3G098800 ID=Prupe.3G098800.4.v2.1 annot-version=v2.1	Prupe_Seq31061		-	Y (1.0 | 1-61)	C	1	V5_BLAST_0.9SELF0.4OUT-REDO4-Cluster_164399	V5_UCLUSTfixed_0.90-Cluster_97884	-	-	-	-
pacid=32106019 transcript=Prupe.3G098800.5 locus=Prupe.3G098800 ID=Prupe.3G098800.5.v2.1 annot-version=v2.1	Prupe_Seq31063		-	Y (1.0 | 1-61)	C	1	V5_BLAST_0.9SELF0.4OUT-REDO4-Cluster_164399	V5_UCLUSTfixed_0.90-Cluster_97884	-	-	-	-
pacid=32105559 transcript=Prupe.3G099300.1 locus=Prupe.3G099300 ID=Prupe.3G099300.1.v2.1 annot-version=v2.1	Prupe_Seq30998	P:GO:0006468; F:GO:0005524; F:GO:0004672	F:GO:0000166;P:GO:0006464;F:GO:0016301	Y (0.969 | 1-38)	C	1	V5_BLAST_0.9SELF0.4OUT-REDO4-Cluster_150415	V5_UCLUSTfixed_0.90-Cluster_79906	-	-	-	-
pacid=32109103 transcript=Prupe.3G107400.1 locus=Prupe.3G107400 ID=Prupe.3G107400.1.v2.1 annot-version=v2.1	Prupe_Seq31534		-	Y (0.837 | 1-52)	C	1	V5_BLAST_0.9SELF0.4OUT-REDO4-Cluster_129979	V5_UCLUSTfixed_0.90-Cluster_73844	-	-	-	-
pacid=32109105 transcript=Prupe.3G107400.2 locus=Prupe.3G107400 ID=Prupe.3G107400.2.v2.1 annot-version=v2.1	Prupe_Seq31536		-	Y (0.837 | 1-52)	C	1	V5_BLAST_0.9SELF0.4OUT-REDO4-Cluster_129979	V5_UCLUSTfixed_0.90-Cluster_73844	-	-	-	-
pacid=32109104 transcript=Prupe.3G107400.3 locus=Prupe.3G107400 ID=Prupe.3G107400.3.v2.1 annot-version=v2.1	Prupe_Seq31535		-	Y (0.837 | 1-52)	C	1	V5_BLAST_0.9SELF0.4OUT-REDO4-Cluster_129979	V5_UCLUSTfixed_0.90-Cluster_73844	-	-	-	-
pacid=32105387 transcript=Prupe.3G107700.1 locus=Prupe.3G107700 ID=Prupe.3G107700.1.v2.1 annot-version=v2.1	Prupe_Seq30963		-	Y (0.993 | 1-67)	C	1	V5_BLAST_0.9SELF0.4OUT-REDO4-Cluster_164408	V5_UCLUSTfixed_0.90-Cluster_97891	-	-	-	-
pacid=32105388 transcript=Prupe.3G107700.2 locus=Prupe.3G107700 ID=Prupe.3G107700.2.v2.1 annot-version=v2.1	Prupe_Seq30964		-	Y (0.993 | 1-67)	C	1	V5_BLAST_0.9SELF0.4OUT-REDO4-Cluster_164408	V5_UCLUSTfixed_0.90-Cluster_97891	-	-	-	-
pacid=32106469 transcript=Prupe.3G111600.1 locus=Prupe.3G111600 ID=Prupe.3G111600.1.v2.1 annot-version=v2.1	Prupe_Seq31144		-	Y (0.894 | 1-31)	C	1	V5_BLAST_0.9SELF0.4OUT-REDO4-Cluster_165888	V5_UCLUSTfixed_0.90-Cluster_99219	-	-	-	-
pacid=32108437 transcript=Prupe.3G112700.1 locus=Prupe.3G112700 ID=Prupe.3G112700.1.v2.1 annot-version=v2.1	Prupe_Seq31418	F:GO:0005524; P:GO:0006508; F:GO:0004222	F:GO:0000166;P:GO:0019538;F:GO:0016787	Y (0.949 | 1-60)	C	1	V5_BLAST_0.9SELF0.4OUT-REDO4-Cluster_169777	V5_UCLUSTfixed_0.90-Cluster_96639	-	-	-	-
pacid=32108438 transcript=Prupe.3G112700.2 locus=Prupe.3G112700 ID=Prupe.3G112700.2.v2.1 annot-version=v2.1	Prupe_Seq31419	F:GO:0005524; P:GO:0006508; F:GO:0004222	F:GO:0000166;P:GO:0019538;F:GO:0016787	Y (0.997 | 1-51)	C	1	V5_BLAST_0.9SELF0.4OUT-REDO4-Cluster_169777	V5_UCLUSTfixed_0.90-Cluster_96639	-	-	-	-
pacid=32107107 transcript=Prupe.3G113500.1 locus=Prupe.3G113500 ID=Prupe.3G113500.1.v2.1 annot-version=v2.1	Prupe_Seq31224		-	Y (0.999 | 1-51)	C	1	V5_BLAST_0.9SELF0.4OUT-REDO4-Cluster_162652	V5_UCLUSTfixed_0.90-Cluster_96075	-	-	-	-
pacid=32107786 transcript=Prupe.3G114100.1 locus=Prupe.3G114100 ID=Prupe.3G114100.1.v2.1 annot-version=v2.1	Prupe_Seq31321		-	Y (0.999 | 1-21)	C	1	V5_BLAST_0.9SELF0.4OUT-REDO4-Cluster_164312	V5_UCLUSTfixed_0.90-Cluster_97794	-	-	-	-
pacid=32106425 transcript=Prupe.3G117700.1 locus=Prupe.3G117700 ID=Prupe.3G117700.1.v2.1 annot-version=v2.1	Prupe_Seq31130		-	Y (0.949 | 1-41)	C	1	V5_BLAST_0.9SELF0.4OUT-REDO4-Cluster_155176	V5_UCLUSTfixed_0.90-Cluster_90715	-	-	-	-
pacid=32106548 transcript=Prupe.3G118500.1 locus=Prupe.3G118500 ID=Prupe.3G118500.1.v2.1 annot-version=v2.1	Prupe_Seq31158		-	Y (0.99 | 1-49)	C	1	V5_BLAST_0.9SELF0.4OUT-REDO4-Cluster_169725	V5_UCLUSTfixed_0.90-Cluster_96078	-	-	-	-
pacid=32109191 transcript=Prupe.3G122300.1 locus=Prupe.3G122300 ID=Prupe.3G122300.1.v2.1 annot-version=v2.1	Prupe_Seq31565	P:GO:0055114; P:GO:0009082; F:GO:0004455; F:GO:0016491	F:GO:0003824;P:GO:0009058;P:GO:0044763;P:GO:0044711;P:GO:0009987	Y (0.999 | 1-51)	C	1	V5_BLAST_0.9SELF0.4OUT-REDO4-Cluster_165640	V5_UCLUSTfixed_0.90-Cluster_99026	-	-	-	-
pacid=32109192 transcript=Prupe.3G122300.2 locus=Prupe.3G122300 ID=Prupe.3G122300.2.v2.1 annot-version=v2.1	Prupe_Seq31566	P:GO:0055114; P:GO:0009082; F:GO:0004455; F:GO:0016491	F:GO:0003824;P:GO:0009058;P:GO:0044763;P:GO:0044711;P:GO:0009987	Y (0.999 | 1-51)	C	1	V5_BLAST_0.9SELF0.4OUT-REDO4-Cluster_165640	V5_UCLUSTfixed_0.90-Cluster_99026	-	-	-	-
pacid=32109308 transcript=Prupe.3G124300.1 locus=Prupe.3G124300 ID=Prupe.3G124300.1.v2.1 annot-version=v2.1	Prupe_Seq31595		-	Y (0.912 | 1-25)	C	1	V5_BLAST_0.9SELF0.4OUT-REDO4-Cluster_162655	V5_UCLUSTfixed_0.90-Cluster_96079	-	-	-	-
pacid=32108626 transcript=Prupe.3G124800.1 locus=Prupe.3G124800 ID=Prupe.3G124800.1.v2.1 annot-version=v2.1	Prupe_Seq31458	C:GO:0016021; F:GO:0004252; P:GO:0006508	P:GO:0019538;C:GO:0016020;F:GO:0016787	Y (0.958 | 1-23)	C	1	V5_BLAST_0.9SELF0.4OUT-REDO4-Cluster_129483	V5_UCLUSTfixed_0.90-Cluster_98851	-	UniqueCluster_2326	-	X
pacid=32108628 transcript=Prupe.3G124800.2 locus=Prupe.3G124800 ID=Prupe.3G124800.2.v2.1 annot-version=v2.1	Prupe_Seq31460	C:GO:0016021; F:GO:0004252; P:GO:0006508	P:GO:0019538;C:GO:0016020;F:GO:0016787	Y (0.958 | 1-23)	C	1	V5_BLAST_0.9SELF0.4OUT-REDO4-Cluster_129484	V5_UCLUSTfixed_0.90-Cluster_98851	-	UniqueCluster_2326	-	X
pacid=32108627 transcript=Prupe.3G124800.3 locus=Prupe.3G124800 ID=Prupe.3G124800.3.v2.1 annot-version=v2.1	Prupe_Seq31459	C:GO:0016021; F:GO:0004252; P:GO:0006508	P:GO:0019538;C:GO:0016020;F:GO:0016787	Y (0.958 | 1-23)	C	1	V5_BLAST_0.9SELF0.4OUT-REDO4-Cluster_129483	V5_UCLUSTfixed_0.90-Cluster_98851	-	UniqueCluster_2326	-	X
pacid=32108775 transcript=Prupe.3G126600.1 locus=Prupe.3G126600 ID=Prupe.3G126600.1.v2.1 annot-version=v2.1	Prupe_Seq31488	F:GO:0005525	F:GO:0000166	Y (0.973 | 1-61)	C	1	V5_BLAST_0.9SELF0.4OUT-REDO4-Cluster_164861	V5_UCLUSTfixed_0.90-Cluster_98314	-	-	-	-
pacid=32108777 transcript=Prupe.3G126600.2 locus=Prupe.3G126600 ID=Prupe.3G126600.2.v2.1 annot-version=v2.1	Prupe_Seq31490	F:GO:0005525	F:GO:0000166	Y (0.973 | 1-61)	C	1	V5_BLAST_0.9SELF0.4OUT-REDO4-Cluster_164861	V5_UCLUSTfixed_0.90-Cluster_98314	-	-	-	-
pacid=32108776 transcript=Prupe.3G126600.3 locus=Prupe.3G126600 ID=Prupe.3G126600.3.v2.1 annot-version=v2.1	Prupe_Seq31489	F:GO:0005525	F:GO:0000166	Y (0.973 | 1-61)	C	1	V5_BLAST_0.9SELF0.4OUT-REDO4-Cluster_164861	V5_UCLUSTfixed_0.90-Cluster_98314	-	-	-	-
pacid=32108778 transcript=Prupe.3G126600.4 locus=Prupe.3G126600 ID=Prupe.3G126600.4.v2.1 annot-version=v2.1	Prupe_Seq31491	F:GO:0005525	F:GO:0000166	Y (0.973 | 1-61)	C	1	V5_BLAST_0.9SELF0.4OUT-REDO4-Cluster_164861	V5_UCLUSTfixed_0.90-Cluster_98314	-	-	-	-
pacid=32105266 transcript=Prupe.3G132600.1 locus=Prupe.3G132600 ID=Prupe.3G132600.1.v2.1 annot-version=v2.1	Prupe_Seq30947		-	Y (1.0 | 1-41)	C	1	V5_BLAST_0.9SELF0.4OUT-REDO4-Cluster_162954	V5_UCLUSTfixed_0.90-Cluster_96381	-	-	-	-
pacid=32109188 transcript=Prupe.3G132900.1 locus=Prupe.3G132900 ID=Prupe.3G132900.1.v2.1 annot-version=v2.1	Prupe_Seq31564		-	Y (0.93 | 1-82)	C	1	V5_BLAST_0.9SELF0.4OUT-REDO4-Cluster_162659	V5_UCLUSTfixed_0.90-Cluster_96083	-	-	-	-
pacid=32110297 transcript=Prupe.3G133200.1 locus=Prupe.3G133200 ID=Prupe.3G133200.1.v2.1 annot-version=v2.1	Prupe_Seq31703		-	Y (0.942 | 1-82)	C	1	V5_BLAST_0.9SELF0.4OUT-REDO4-Cluster_162659	V5_UCLUSTfixed_0.90-Cluster_36893	-	-	-	-
pacid=32108388 transcript=Prupe.3G133500.1 locus=Prupe.3G133500 ID=Prupe.3G133500.1.v2.1 annot-version=v2.1	Prupe_Seq31414	F:GO:0046872	F:GO:0005488	Y (0.811 | 1-42)	C	1	V5_BLAST_0.9SELF0.4OUT-REDO4-Cluster_169804	V5_UCLUSTfixed_0.90-Cluster_96084	-	-	-	-
pacid=32105429 transcript=Prupe.3G134500.1 locus=Prupe.3G134500 ID=Prupe.3G134500.1.v2.1 annot-version=v2.1	Prupe_Seq30974		-	Y (0.892 | 1-61)	C	1	V5_BLAST_0.9SELF0.4OUT-REDO4-Cluster_170087	V5_UCLUSTfixed_0.90-Cluster_101680	-	-	-	-
pacid=32108116 transcript=Prupe.3G134600.1 locus=Prupe.3G134600 ID=Prupe.3G134600.1.v2.1 annot-version=v2.1	Prupe_Seq31368		-	Y (0.75 | 1-22)	C	1	V5_BLAST_0.9SELF0.4OUT-REDO4-Cluster_164498	V5_UCLUSTfixed_0.90-Cluster_73537	-	-	-	-
pacid=32108118 transcript=Prupe.3G134600.2 locus=Prupe.3G134600 ID=Prupe.3G134600.2.v2.1 annot-version=v2.1	Prupe_Seq31370		-	Y (0.75 | 1-22)	C	1	V5_BLAST_0.9SELF0.4OUT-REDO4-Cluster_164498	V5_UCLUSTfixed_0.90-Cluster_73537	-	-	-	-
pacid=32108119 transcript=Prupe.3G134600.3 locus=Prupe.3G134600 ID=Prupe.3G134600.3.v2.1 annot-version=v2.1	Prupe_Seq31371		-	Y (0.75 | 1-22)	C	1	V5_BLAST_0.9SELF0.4OUT-REDO4-Cluster_164498	V5_UCLUSTfixed_0.90-Cluster_73537	-	-	-	-
pacid=32108117 transcript=Prupe.3G134600.4 locus=Prupe.3G134600 ID=Prupe.3G134600.4.v2.1 annot-version=v2.1	Prupe_Seq31369		-	Y (0.75 | 1-22)	C	1	V5_BLAST_0.9SELF0.4OUT-REDO4-Cluster_164498	V5_UCLUSTfixed_0.90-Cluster_73537	-	-	-	-
pacid=32107445 transcript=Prupe.3G136100.1 locus=Prupe.3G136100 ID=Prupe.3G136100.1.v2.1 annot-version=v2.1	Prupe_Seq31273	C:GO:0005840	C:GO:0005840	Y (1.0 | 1-61)	C	1	V5_BLAST_0.9SELF0.4OUT-REDO4-Cluster_166951	V5_UCLUSTfixed_0.90-Cluster_96468	-	-	-	-
pacid=32105490 transcript=Prupe.3G136600.2 locus=Prupe.3G136600 ID=Prupe.3G136600.2.v2.1 annot-version=v2.1	Prupe_Seq30988		-	Y (0.914 | 1-40)	C	1	V5_BLAST_0.9SELF0.4OUT-REDO4-Cluster_165739	V5_UCLUSTfixed_0.90-Cluster_98322	-	UniqueCluster_74	-	X
pacid=32105569 transcript=Prupe.3G136700.1 locus=Prupe.3G136700 ID=Prupe.3G136700.1.v2.1 annot-version=v2.1	Prupe_Seq30999		-	Y (0.995 | 1-41)	C	1	V5_BLAST_0.9SELF0.4OUT-REDO4-Cluster_165739	V5_UCLUSTfixed_0.90-Cluster_98321	-	-	-	-
pacid=32108293 transcript=Prupe.3G137100.1 locus=Prupe.3G137100 ID=Prupe.3G137100.1.v2.1 annot-version=v2.1	Prupe_Seq31405	P:GO:0045454; F:GO:0015035; P:GO:0006662	P:GO:0019725;F:GO:0003824;P:GO:0008152;P:GO:0044710	Y (0.985 | 1-71)	C	1	V5_BLAST_0.9SELF0.4OUT-REDO4-Cluster_165966	V5_UCLUSTfixed_0.90-Cluster_96817	-	-	-	-
pacid=32108294 transcript=Prupe.3G137100.2 locus=Prupe.3G137100 ID=Prupe.3G137100.2.v2.1 annot-version=v2.1	Prupe_Seq31406	P:GO:0045454; F:GO:0015035; P:GO:0006662	P:GO:0019725;F:GO:0003824;P:GO:0008152;P:GO:0044710	Y (0.985 | 1-71)	C	1	V5_BLAST_0.9SELF0.4OUT-REDO4-Cluster_165966	V5_UCLUSTfixed_0.90-Cluster_96817	-	-	-	-
pacid=32109265 transcript=Prupe.3G137200.1 locus=Prupe.3G137200 ID=Prupe.3G137200.1.v2.1 annot-version=v2.1	Prupe_Seq31582		-	Y (0.998 | 1-33)	C	1	V5_BLAST_0.9SELF0.4OUT-REDO4-Cluster_162664	V5_UCLUSTfixed_0.90-Cluster_96087	-	-	-	-
pacid=32109267 transcript=Prupe.3G137200.2 locus=Prupe.3G137200 ID=Prupe.3G137200.2.v2.1 annot-version=v2.1	Prupe_Seq31584		-	Y (0.998 | 1-33)	C	1	V5_BLAST_0.9SELF0.4OUT-REDO4-Cluster_129491	V5_UCLUSTfixed_0.90-Cluster_96087	-	-	-	-
pacid=32109268 transcript=Prupe.3G137200.3 locus=Prupe.3G137200 ID=Prupe.3G137200.3.v2.1 annot-version=v2.1	Prupe_Seq31585		-	Y (0.998 | 1-33)	C	1	V5_BLAST_0.9SELF0.4OUT-REDO4-Cluster_129492	V5_UCLUSTfixed_0.90-Cluster_96087	-	-	-	-
pacid=32109266 transcript=Prupe.3G137200.4 locus=Prupe.3G137200 ID=Prupe.3G137200.4.v2.1 annot-version=v2.1	Prupe_Seq31583		-	Y (0.998 | 1-33)	C	1	V5_BLAST_0.9SELF0.4OUT-REDO4-Cluster_162664	V5_UCLUSTfixed_0.90-Cluster_96087	-	-	-	-
pacid=32106785 transcript=Prupe.3G137400.1 locus=Prupe.3G137400 ID=Prupe.3G137400.1.v2.1 annot-version=v2.1	Prupe_Seq31188		-	Y (0.952 | 1-25)	C	1	V5_BLAST_0.9SELF0.4OUT-REDO4-Cluster_169066	V5_UCLUSTfixed_0.90-Cluster_101881	-	-	-	-
pacid=32105729 transcript=Prupe.3G137500.1 locus=Prupe.3G137500 ID=Prupe.3G137500.1.v2.1 annot-version=v2.1	Prupe_Seq31021	P:GO:0009231; F:GO:0004746	P:GO:0009058;P:GO:0044763;P:GO:0044711;F:GO:0016740;P:GO:0009987	Y (1.0 | 1-35)	C	1	V5_BLAST_0.9SELF0.4OUT-REDO4-Cluster_129456	V5_UCLUSTfixed_0.90-Cluster_96086	-	-	-	-
pacid=32105730 transcript=Prupe.3G137500.2 locus=Prupe.3G137500 ID=Prupe.3G137500.2.v2.1 annot-version=v2.1	Prupe_Seq31022	P:GO:0009231; F:GO:0004746	P:GO:0009058;P:GO:0044763;P:GO:0044711;F:GO:0016740;P:GO:0009987	Y (1.0 | 1-35)	C	1	V5_BLAST_0.9SELF0.4OUT-REDO4-Cluster_162662	V5_UCLUSTfixed_0.90-Cluster_96086	-	-	-	-
pacid=32105731 transcript=Prupe.3G137500.3 locus=Prupe.3G137500 ID=Prupe.3G137500.3.v2.1 annot-version=v2.1	Prupe_Seq31023	P:GO:0009231; F:GO:0004746	P:GO:0009058;P:GO:0044763;P:GO:0044711;F:GO:0016740;P:GO:0009987	Y (1.0 | 1-35)	C	1	V5_BLAST_0.9SELF0.4OUT-REDO4-Cluster_162662	V5_UCLUSTfixed_0.90-Cluster_96086	-	-	-	-
pacid=32105179 transcript=Prupe.3G139400.1 locus=Prupe.3G139400 ID=Prupe.3G139400.1.v2.1 annot-version=v2.1	Prupe_Seq30939		-	Y (0.976 | 1-32)	C	1	V5_BLAST_0.9SELF0.4OUT-REDO4-Cluster_170571	V5_UCLUSTfixed_0.90-Cluster_98848	-	-	-	-
pacid=32105468 transcript=Prupe.3G142000.1 locus=Prupe.3G142000 ID=Prupe.3G142000.1.v2.1 annot-version=v2.1	Prupe_Seq30984		-	Y (0.995 | 1-40)	C	1	V5_BLAST_0.9SELF0.4OUT-REDO4-Cluster_156186	V5_UCLUSTfixed_0.90-Cluster_91272	-	-	-	-
pacid=32107723 transcript=Prupe.3G143700.1 locus=Prupe.3G143700 ID=Prupe.3G143700.1.v2.1 annot-version=v2.1	Prupe_Seq31308	F:GO:0004045	F:GO:0016787	Y (0.994 | 1-41)	C	1	V5_BLAST_0.9SELF0.4OUT-REDO4-Cluster_169725	V5_UCLUSTfixed_0.90-Cluster_73531	-	-	-	-
pacid=32107725 transcript=Prupe.3G143700.2 locus=Prupe.3G143700 ID=Prupe.3G143700.2.v2.1 annot-version=v2.1	Prupe_Seq31310	F:GO:0004045	F:GO:0016787	Y (0.994 | 1-41)	C	1	V5_BLAST_0.9SELF0.4OUT-REDO4-Cluster_169725	V5_UCLUSTfixed_0.90-Cluster_73531	-	-	-	-
pacid=32107724 transcript=Prupe.3G143700.3 locus=Prupe.3G143700 ID=Prupe.3G143700.3.v2.1 annot-version=v2.1	Prupe_Seq31309	F:GO:0004045	F:GO:0016787	Y (0.994 | 1-41)	C	1	V5_BLAST_0.9SELF0.4OUT-REDO4-Cluster_169725	V5_UCLUSTfixed_0.90-Cluster_73531	-	-	-	-
pacid=32107726 transcript=Prupe.3G143700.4 locus=Prupe.3G143700 ID=Prupe.3G143700.4.v2.1 annot-version=v2.1	Prupe_Seq31311	F:GO:0004045	F:GO:0016787	Y (0.994 | 1-41)	C	1	V5_BLAST_0.9SELF0.4OUT-REDO4-Cluster_169725	V5_UCLUSTfixed_0.90-Cluster_73531	-	-	-	-
pacid=32105897 transcript=Prupe.3G144200.1 locus=Prupe.3G144200 ID=Prupe.3G144200.1.v2.1 annot-version=v2.1	Prupe_Seq31044	P:GO:0006568; F:GO:0004834	F:GO:0003824;P:GO:0008152;P:GO:0044763;P:GO:0044710;P:GO:0009987	Y (0.998 | 1-38)	C	1	V5_BLAST_0.9SELF0.4OUT-REDO4-Cluster_169915	V5_UCLUSTfixed_0.90-Cluster_102605	-	-	-	-
pacid=32105836 transcript=Prupe.3G144300.1 locus=Prupe.3G144300 ID=Prupe.3G144300.1.v2.1 annot-version=v2.1	Prupe_Seq31033	P:GO:0006568; F:GO:0004834	F:GO:0003824;P:GO:0008152;P:GO:0044763;P:GO:0044710;P:GO:0009987	Y (0.989 | 1-23)	C	1	V5_BLAST_0.9SELF0.4OUT-REDO4-Cluster_169915	V5_UCLUSTfixed_0.90-Cluster_102605	-	-	-	-
pacid=32108439 transcript=Prupe.3G144400.1 locus=Prupe.3G144400 ID=Prupe.3G144400.1.v2.1 annot-version=v2.1	Prupe_Seq31420	P:GO:0006568; F:GO:0004834	F:GO:0003824;P:GO:0008152;P:GO:0044763;P:GO:0044710;P:GO:0009987	Y (0.967 | 1-22)	C	1	V5_BLAST_0.9SELF0.4OUT-REDO4-Cluster_169915	V5_UCLUSTfixed_0.90-Cluster_102605	-	-	-	-
pacid=32108823 transcript=Prupe.3G144500.1 locus=Prupe.3G144500 ID=Prupe.3G144500.1.v2.1 annot-version=v2.1	Prupe_Seq31496	P:GO:0006568; F:GO:0004834	F:GO:0003824;P:GO:0008152;P:GO:0044763;P:GO:0044710;P:GO:0009987	Y (0.998 | 1-39)	C	1	V5_BLAST_0.9SELF0.4OUT-REDO4-Cluster_169915	V5_UCLUSTfixed_0.90-Cluster_102605	-	-	-	-
pacid=32107915 transcript=Prupe.3G144600.1 locus=Prupe.3G144600 ID=Prupe.3G144600.1.v2.1 annot-version=v2.1	Prupe_Seq31334	P:GO:0055085; C:GO:0016021	C:GO:0016020;P:GO:0006810	Y (0.855 | 1-42)	C	1	V5_BLAST_0.9SELF0.4OUT-REDO4-Cluster_167454	V5_UCLUSTfixed_0.90-Cluster_96324	-	-	-	-
[truncated: 2,137 more rows]
