# Supplementary material for: Genome-Scale Characterization of Predicted Plastid-Targeted Proteomes in Higher Plants
Source: Sci Rep. 2020 May 19;10:8281. doi: 10.1038/s41598-020-64670-5 (PMC7237471; doi:10.1038/s41598-020-64670-5)
Supplement: Supplementary file 5 [file 41598_2020_64670_MOESM5_ESM.zip › Supplementary File 5/Setaria-italica_Plastidial.xlsx]

## Sheet: Setaria-italica_TABLE
Description	Final Alias	Alt GO IDs	GO Slim Terms	Localizer Prediction	TargetP Prediction	Consensus Prediction	BLAST Cluster	UCLUST Cluster	Blast-Only	Uclust-Only	Consensus	Unique
pacid=32680609 transcript=Seita.5G284200.1 locus=Seita.5G284200 ID=Seita.5G284200.1.v2.2 annot-version=v2.2	Setit_seq7		-	Y (0.983 | 1-26)	C	1	V5_BLAST_0.9SELF0.4OUT-REDO4-Cluster_134402	V5_UCLUSTfixed_0.90-Cluster_76021	-	-	UniqueCluster_268	X
pacid=32680612 transcript=Seita.5G244700.1 locus=Seita.5G244700 ID=Seita.5G244700.1.v2.2 annot-version=v2.2	Setit_seq10		-	Y (1.0 | 1-32)	C	1	V5_BLAST_0.9SELF0.4OUT-REDO4-Cluster_149393	V5_UCLUSTfixed_0.90-Cluster_84216	-	-	UniqueCluster_1722	X
pacid=32680619 transcript=Seita.5G363900.1 locus=Seita.5G363900 ID=Seita.5G363900.1.v2.2 annot-version=v2.2	Setit_seq17	F:GO:0005515; P:GO:0016567; F:GO:0004842	F:GO:0005515;P:GO:0006464;F:GO:0016740	Y (0.925 | 1-82)	C	1	V5_BLAST_0.9SELF0.4OUT-REDO4-Cluster_164693	V5_UCLUSTfixed_0.90-Cluster_84667	-	-	-	-
pacid=32680627 transcript=Seita.5G033900.1 locus=Seita.5G033900 ID=Seita.5G033900.1.v2.2 annot-version=v2.2	Setit_seq25		-	Y (0.996 | 1-22)	C	1	V5_BLAST_0.9SELF0.4OUT-REDO4-Cluster_164072	V5_UCLUSTfixed_0.90-Cluster_97562	-	-	-	-
pacid=32680635 transcript=Seita.5G268400.1 locus=Seita.5G268400 ID=Seita.5G268400.1.v2.2 annot-version=v2.2	Setit_seq33		-	Y (0.91 | 1-41)	C	1	V5_BLAST_0.9SELF0.4OUT-REDO4-Cluster_159746	V5_UCLUSTfixed_0.90-Cluster_84670	-	-	-	-
pacid=32680649 transcript=Seita.5G174000.1 locus=Seita.5G174000 ID=Seita.5G174000.1.v2.2 annot-version=v2.2	Setit_seq47		-	Y (0.776 | 1-40)	C	1	V5_BLAST_0.9SELF0.4OUT-REDO4-Cluster_149800	V5_UCLUSTfixed_0.90-Cluster_84683	-	-	-	-
pacid=32680661 transcript=Seita.5G268800.1 locus=Seita.5G268800 ID=Seita.5G268800.1.v2.2 annot-version=v2.2	Setit_seq59	P:GO:0006355; F:GO:0003677	F:GO:0003677;P:GO:0009058;P:GO:0006139	Y (0.839 | 1-29)	C	1	V5_BLAST_0.9SELF0.4OUT-REDO4-Cluster_146061	V5_UCLUSTfixed_0.90-Cluster_80912	-	-	-	-
pacid=32680686 transcript=Seita.5G020200.1 locus=Seita.5G020200 ID=Seita.5G020200.1.v2.2 annot-version=v2.2	Setit_seq84		-	Y (0.999 | 1-38)	C	1	V5_BLAST_0.9SELF0.4OUT-REDO4-Cluster_156610	V5_UCLUSTfixed_0.90-Cluster_80832	-	-	-	-
pacid=32680688 transcript=Seita.5G287100.1 locus=Seita.5G287100 ID=Seita.5G287100.1.v2.2 annot-version=v2.2	Setit_seq86		-	Y (0.98 | 1-31)	C	1	V5_BLAST_0.9SELF0.4OUT-REDO4-Cluster_165258	V5_UCLUSTfixed_0.90-Cluster_96612	-	-	-	-
pacid=32680689 transcript=Seita.5G205800.1 locus=Seita.5G205800 ID=Seita.5G205800.1.v2.2 annot-version=v2.2	Setit_seq87		-	Y (0.973 | 1-61)	C	1	V5_BLAST_0.9SELF0.4OUT-REDO4-Cluster_149856	V5_UCLUSTfixed_0.90-Cluster_84768	-	-	-	-
pacid=32680704 transcript=Seita.5G362100.1 locus=Seita.5G362100 ID=Seita.5G362100.1.v2.2 annot-version=v2.2	Setit_seq102	C:GO:0016020	C:GO:0016020	Y (0.997 | 1-45)	C	1	V5_BLAST_0.9SELF0.4OUT-REDO4-Cluster_164204	V5_UCLUSTfixed_0.90-Cluster_84755	-	-	-	-
pacid=32680738 transcript=Seita.5G436100.1 locus=Seita.5G436100 ID=Seita.5G436100.1.v2.2 annot-version=v2.2	Setit_seq136	F:GO:0016301	F:GO:0016301	Y (0.995 | 1-26)	C	1	V5_BLAST_0.9SELF0.4OUT-REDO4-Cluster_163023	V5_UCLUSTfixed_0.90-Cluster_96456	-	-	-	-
pacid=32680743 transcript=Seita.5G413400.1 locus=Seita.5G413400 ID=Seita.5G413400.1.v2.2 annot-version=v2.2	Setit_seq141		-	Y (0.998 | 1-37)	C	1	V5_BLAST_0.9SELF0.4OUT-REDO4-Cluster_168053	V5_UCLUSTfixed_0.90-Cluster_84616	-	-	-	-
pacid=32680784 transcript=Seita.5G140100.1 locus=Seita.5G140100 ID=Seita.5G140100.1.v2.2 annot-version=v2.2	Setit_seq182		-	Y (0.808 | 1-37)	C	1	V5_BLAST_0.9SELF0.4OUT-REDO4-Cluster_167687	V5_UCLUSTfixed_0.90-Cluster_99356	-	-	-	-
pacid=32680786 transcript=Seita.5G263000.1 locus=Seita.5G263000 ID=Seita.5G263000.1.v2.2 annot-version=v2.2	Setit_seq184	P:GO:0055114; F:GO:0020037; P:GO:0006979; F:GO:0004601	F:GO:0003824;P:GO:0008152;F:GO:0005488;P:GO:0044710;P:GO:0006950	Y (0.989 | 1-27)	C	1	V5_BLAST_0.9SELF0.4OUT-REDO4-Cluster_167304	V5_UCLUSTfixed_0.90-Cluster_100481	-	-	UniqueCluster_1725	X
pacid=32680788 transcript=Seita.5G270200.1 locus=Seita.5G270200 ID=Seita.5G270200.1.v2.2 annot-version=v2.2	Setit_seq186	P:GO:0006412; C:GO:0005840; C:GO:0005622; F:GO:0003735; F:GO:0003723	F:GO:0003723;F:GO:0005198;C:GO:0005840;P:GO:0006412	Y (0.999 | 1-71)	C	1	V5_BLAST_0.9SELF0.4OUT-REDO4-Cluster_163395	V5_UCLUSTfixed_0.90-Cluster_84696	-	-	-	-
pacid=32680809 transcript=Seita.5G347600.1 locus=Seita.5G347600 ID=Seita.5G347600.1.v2.2 annot-version=v2.2	Setit_seq207		-	Y (0.994 | 1-22)	C	1	V5_BLAST_0.9SELF0.4OUT-REDO4-Cluster_134403	V5_UCLUSTfixed_0.90-Cluster_96061	-	-	-	-
pacid=32680810 transcript=Seita.5G347600.3 locus=Seita.5G347600 ID=Seita.5G347600.3.v2.2 annot-version=v2.2	Setit_seq208		-	Y (0.994 | 1-22)	C	1	V5_BLAST_0.9SELF0.4OUT-REDO4-Cluster_162638	V5_UCLUSTfixed_0.90-Cluster_96061	-	-	-	-
pacid=32680811 transcript=Seita.5G347600.2 locus=Seita.5G347600 ID=Seita.5G347600.2.v2.2 annot-version=v2.2	Setit_seq209		-	Y (0.994 | 1-22)	C	1	V5_BLAST_0.9SELF0.4OUT-REDO4-Cluster_162638	V5_UCLUSTfixed_0.90-Cluster_96061	-	-	-	-
pacid=32680829 transcript=Seita.5G058800.1 locus=Seita.5G058800 ID=Seita.5G058800.1.v2.2 annot-version=v2.2	Setit_seq227	P:GO:0006629	P:GO:0006629	Y (0.941 | 1-56)	C	1	V5_BLAST_0.9SELF0.4OUT-REDO4-Cluster_164058	V5_UCLUSTfixed_0.90-Cluster_97548	-	-	-	-
pacid=32680833 transcript=Seita.5G158200.1 locus=Seita.5G158200 ID=Seita.5G158200.1.v2.2 annot-version=v2.2	Setit_seq231		-	Y (0.94 | 1-39)	C	1	V5_BLAST_0.9SELF0.4OUT-REDO4-Cluster_163770	V5_UCLUSTfixed_0.90-Cluster_84721	-	-	-	-
pacid=32680834 transcript=Seita.5G161100.1 locus=Seita.5G161100 ID=Seita.5G161100.1.v2.2 annot-version=v2.2	Setit_seq232		-	Y (0.97 | 1-29)	C	1	V5_BLAST_0.9SELF0.4OUT-REDO4-Cluster_170034	V5_UCLUSTfixed_0.90-Cluster_96269	-	-	-	-
pacid=32680855 transcript=Seita.5G095800.1 locus=Seita.5G095800 ID=Seita.5G095800.1.v2.2 annot-version=v2.2	Setit_seq253	P:GO:0008152; F:GO:0003824	F:GO:0003824;P:GO:0008152	Y (1.0 | 1-81)	C	1	V5_BLAST_0.9SELF0.4OUT-REDO4-Cluster_164194	V5_UCLUSTfixed_0.90-Cluster_91903	-	-	-	-
pacid=32680856 transcript=Seita.5G095800.2 locus=Seita.5G095800 ID=Seita.5G095800.2.v2.2 annot-version=v2.2	Setit_seq254	P:GO:0008152; F:GO:0003824	F:GO:0003824;P:GO:0008152	Y (1.0 | 1-81)	C	1	V5_BLAST_0.9SELF0.4OUT-REDO4-Cluster_164194	V5_UCLUSTfixed_0.90-Cluster_91903	-	-	-	-
pacid=32680859 transcript=Seita.5G371500.1 locus=Seita.5G371500 ID=Seita.5G371500.1.v2.2 annot-version=v2.2	Setit_seq257		-	Y (0.969 | 1-29)	C	1	V5_BLAST_0.9SELF0.4OUT-REDO4-Cluster_166968	V5_UCLUSTfixed_0.90-Cluster_84713	-	-	-	-
pacid=32680864 transcript=Seita.5G469400.1 locus=Seita.5G469400 ID=Seita.5G469400.1.v2.2 annot-version=v2.2	Setit_seq262		-	Y (0.886 | 1-42)	C	1	V5_BLAST_0.9SELF0.4OUT-REDO4-Cluster_169775	V5_UCLUSTfixed_0.90-Cluster_102488	-	UniqueCluster_3172	-	X
pacid=32680866 transcript=Seita.5G097200.1 locus=Seita.5G097200 ID=Seita.5G097200.1.v2.2 annot-version=v2.2	Setit_seq264		-	Y (0.961 | 1-52)	C	1	V5_BLAST_0.9SELF0.4OUT-REDO4-Cluster_166683	V5_UCLUSTfixed_0.90-Cluster_99971	-	-	-	-
pacid=32680896 transcript=Seita.5G267700.1 locus=Seita.5G267700 ID=Seita.5G267700.1.v2.2 annot-version=v2.2	Setit_seq294		-	Y (0.999 | 1-55)	C	1	V5_BLAST_0.9SELF0.4OUT-REDO4-Cluster_162526	V5_UCLUSTfixed_0.90-Cluster_95942	-	-	-	-
pacid=32680897 transcript=Seita.5G361000.1 locus=Seita.5G361000 ID=Seita.5G361000.1.v2.2 annot-version=v2.2	Setit_seq295		-	Y (0.659 | 1-71)	C	1	V5_BLAST_0.9SELF0.4OUT-REDO4-Cluster_166691	V5_UCLUSTfixed_0.90-Cluster_84643	-	UniqueCluster_467	-	X
pacid=32680902 transcript=Seita.5G089100.1 locus=Seita.5G089100 ID=Seita.5G089100.1.v2.2 annot-version=v2.2	Setit_seq300	P:GO:0006355; F:GO:0003700	F:GO:0003700;P:GO:0009058;P:GO:0006139	Y (0.938 | 1-56)	C	1	V5_BLAST_0.9SELF0.4OUT-REDO4-Cluster_149791	V5_UCLUSTfixed_0.90-Cluster_86337	-	-	-	-
pacid=32680909 transcript=Seita.5G276500.1 locus=Seita.5G276500 ID=Seita.5G276500.1.v2.2 annot-version=v2.2	Setit_seq307		-	Y (0.929 | 1-62)	C	1	V5_BLAST_0.9SELF0.4OUT-REDO4-Cluster_166332	V5_UCLUSTfixed_0.90-Cluster_84794	-	-	-	-
pacid=32680930 transcript=Seita.5G295900.1 locus=Seita.5G295900 ID=Seita.5G295900.1.v2.2 annot-version=v2.2	Setit_seq328		-	Y (0.818 | 1-47)	C	1	V5_BLAST_0.9SELF0.4OUT-REDO4-Cluster_149862	V5_UCLUSTfixed_0.90-Cluster_84773	-	-	-	-
pacid=32680931 transcript=Seita.5G197200.1 locus=Seita.5G197200 ID=Seita.5G197200.1.v2.2 annot-version=v2.2	Setit_seq329	F:GO:0016787; F:GO:0005524; F:GO:0003677	F:GO:0000166;F:GO:0003677;F:GO:0016787	Y (1.0 | 1-53)	C	1	V5_BLAST_0.9SELF0.4OUT-REDO4-Cluster_161233	V5_UCLUSTfixed_0.90-Cluster_95163	-	-	UniqueCluster_2059	X
pacid=32680939 transcript=Seita.5G373800.1 locus=Seita.5G373800 ID=Seita.5G373800.1.v2.2 annot-version=v2.2	Setit_seq337	P:GO:0055114; F:GO:0016616; P:GO:0006694; F:GO:0003854	F:GO:0003824;P:GO:0006629;P:GO:0009058;P:GO:0044711	Y (0.768 | 1-41)	C	1	V5_BLAST_0.9SELF0.4OUT-REDO4-Cluster_166195	V5_UCLUSTfixed_0.90-Cluster_99661	-	-	-	-
pacid=32680954 transcript=Seita.5G331300.1 locus=Seita.5G331300 ID=Seita.5G331300.1.v2.2 annot-version=v2.2	Setit_seq352	F:GO:0008236; P:GO:0006508	P:GO:0019538;F:GO:0016787	Y (0.996 | 1-21)	C	1	V5_BLAST_0.9SELF0.4OUT-REDO4-Cluster_170909	V5_UCLUSTfixed_0.90-Cluster_103421	-	-	-	-
pacid=32680956 transcript=Seita.5G346300.1 locus=Seita.5G346300 ID=Seita.5G346300.1.v2.2 annot-version=v2.2	Setit_seq354		-	Y (0.884 | 1-82)	C	1	V5_BLAST_0.9SELF0.4OUT-REDO4-Cluster_158074	V5_UCLUSTfixed_0.90-Cluster_80939	-	UniqueCluster_546	-	X
pacid=32680958 transcript=Seita.5G365700.1 locus=Seita.5G365700 ID=Seita.5G365700.1.v2.2 annot-version=v2.2	Setit_seq356		-	Y (0.988 | 1-31)	C	1	V5_BLAST_0.9SELF0.4OUT-REDO4-Cluster_164964	V5_UCLUSTfixed_0.90-Cluster_98402	-	-	-	-
pacid=32680962 transcript=Seita.5G158800.1 locus=Seita.5G158800 ID=Seita.5G158800.1.v2.2 annot-version=v2.2	Setit_seq360	F:GO:0050660; P:GO:0008033; P:GO:0055114; F:GO:0016491; P:GO:0045454	F:GO:0000166;P:GO:0019725;F:GO:0003824;P:GO:0006139	Y (0.997 | 1-61)	C	1	V5_BLAST_0.9SELF0.4OUT-REDO4-Cluster_163775	V5_UCLUSTfixed_0.90-Cluster_97235	-	-	-	-
pacid=32680970 transcript=Seita.5G379700.1 locus=Seita.5G379700 ID=Seita.5G379700.1.v2.2 annot-version=v2.2	Setit_seq368	P:GO:0015031; F:GO:0008565	P:GO:0006810;F:GO:0005215	Y (1.0 | 1-61)	C	1	V5_BLAST_0.9SELF0.4OUT-REDO4-Cluster_163092	V5_UCLUSTfixed_0.90-Cluster_85921	-	-	-	-
pacid=32680976 transcript=Seita.5G025900.1 locus=Seita.5G025900 ID=Seita.5G025900.1.v2.2 annot-version=v2.2	Setit_seq374	F:GO:0016740	F:GO:0016740	Y (0.997 | 1-36)	C	1	V5_BLAST_0.9SELF0.4OUT-REDO4-Cluster_159556	V5_UCLUSTfixed_0.90-Cluster_99834	-	-	-	-
pacid=32681022 transcript=Seita.5G258300.1 locus=Seita.5G258300 ID=Seita.5G258300.1.v2.2 annot-version=v2.2	Setit_seq420	F:GO:0016705; P:GO:0016117	F:GO:0003824;P:GO:0006629;P:GO:0009058;P:GO:0044763;P:GO:0044711;P:GO:0009987	Y (0.964 | 1-31)	C	1	V5_BLAST_0.9SELF0.4OUT-REDO4-Cluster_167435	V5_UCLUSTfixed_0.90-Cluster_100572	-	-	-	-
pacid=32681064 transcript=Seita.5G226900.2 locus=Seita.5G226900 ID=Seita.5G226900.2.v2.2 annot-version=v2.2	Setit_seq462	F:GO:0046872	F:GO:0005488	Y (0.984 | 1-62)	C	1	V5_BLAST_0.9SELF0.4OUT-REDO4-Cluster_163464	V5_UCLUSTfixed_0.90-Cluster_96898	-	-	-	-
pacid=32681085 transcript=Seita.5G413000.1 locus=Seita.5G413000 ID=Seita.5G413000.1.v2.2 annot-version=v2.2	Setit_seq483		-	Y (1.0 | 1-51)	C	1	V5_BLAST_0.9SELF0.4OUT-REDO4-Cluster_169691	V5_UCLUSTfixed_0.90-Cluster_102416	-	-	-	-
pacid=32681098 transcript=Seita.5G218800.1 locus=Seita.5G218800 ID=Seita.5G218800.1.v2.2 annot-version=v2.2	Setit_seq496		-	Y (1.0 | 1-22)	C	1	V5_BLAST_0.9SELF0.4OUT-REDO4-Cluster_168842	V5_UCLUSTfixed_0.90-Cluster_86507	-	-	-	-
pacid=32681104 transcript=Seita.5G376500.1 locus=Seita.5G376500 ID=Seita.5G376500.1.v2.2 annot-version=v2.2	Setit_seq502	P:GO:0006412; C:GO:0005840; C:GO:0005622; F:GO:0003735	F:GO:0005198;C:GO:0005840;P:GO:0006412	Y (0.964 | 1-49)	C	1	V5_BLAST_0.9SELF0.4OUT-REDO4-Cluster_156924	V5_UCLUSTfixed_0.90-Cluster_96056	-	-	-	-
pacid=32681106 transcript=Seita.5G417000.1 locus=Seita.5G417000 ID=Seita.5G417000.1.v2.2 annot-version=v2.2	Setit_seq504	F:GO:0071949	F:GO:0000166	Y (0.901 | 1-42)	C	1	V5_BLAST_0.9SELF0.4OUT-REDO4-Cluster_164648	V5_UCLUSTfixed_0.90-Cluster_98119	-	-	-	-
pacid=32681142 transcript=Seita.5G261500.1 locus=Seita.5G261500 ID=Seita.5G261500.1.v2.2 annot-version=v2.2	Setit_seq540		-	Y (0.919 | 1-52)	C	1	V5_BLAST_0.9SELF0.4OUT-REDO4-Cluster_134406	V5_UCLUSTfixed_0.90-Cluster_76214	-	-	-	-
pacid=32681147 transcript=Seita.5G083000.1 locus=Seita.5G083000 ID=Seita.5G083000.1.v2.2 annot-version=v2.2	Setit_seq545		-	Y (0.999 | 1-30)	C	1	V5_BLAST_0.9SELF0.4OUT-REDO4-Cluster_165124	V5_UCLUSTfixed_0.90-Cluster_84740	-	-	-	-
pacid=32681166 transcript=Seita.5G392700.1 locus=Seita.5G392700 ID=Seita.5G392700.1.v2.2 annot-version=v2.2	Setit_seq564	P:GO:0016567; F:GO:0004842	P:GO:0006464;F:GO:0016740	Y (0.941 | 1-75)	C	1	V5_BLAST_0.9SELF0.4OUT-REDO4-Cluster_160617	V5_UCLUSTfixed_0.90-Cluster_94632	-	-	-	-
pacid=32681173 transcript=Seita.5G035400.1 locus=Seita.5G035400 ID=Seita.5G035400.1.v2.2 annot-version=v2.2	Setit_seq571		-	Y (0.98 | 1-27)	C	1	V5_BLAST_0.9SELF0.4OUT-REDO4-Cluster_134939	V5_UCLUSTfixed_0.90-Cluster_76319	-	-	-	-
pacid=32681176 transcript=Seita.5G318100.1 locus=Seita.5G318100 ID=Seita.5G318100.1.v2.2 annot-version=v2.2	Setit_seq574		-	Y (0.805 | 1-48)	C	1	V5_BLAST_0.9SELF0.4OUT-REDO4-Cluster_168749	V5_UCLUSTfixed_0.90-Cluster_92312	-	-	-	-
pacid=32681178 transcript=Seita.5G224900.1 locus=Seita.5G224900 ID=Seita.5G224900.1.v2.2 annot-version=v2.2	Setit_seq576		-	Y (1.0 | 1-41)	C	1	V5_BLAST_0.9SELF0.4OUT-REDO4-Cluster_162496	V5_UCLUSTfixed_0.90-Cluster_95911	-	-	-	-
pacid=32681210 transcript=Seita.5G177500.1 locus=Seita.5G177500 ID=Seita.5G177500.1.v2.2 annot-version=v2.2	Setit_seq608		-	Y (0.993 | 1-28)	C	1	V5_BLAST_0.9SELF0.4OUT-REDO4-Cluster_134407	V5_UCLUSTfixed_0.90-Cluster_76165	-	-	-	-
pacid=32681221 transcript=Seita.5G075900.1 locus=Seita.5G075900 ID=Seita.5G075900.1.v2.2 annot-version=v2.2	Setit_seq619		-	Y (0.95 | 1-82)	C	1	V5_BLAST_0.9SELF0.4OUT-REDO4-Cluster_157179	V5_UCLUSTfixed_0.90-Cluster_84746	-	-	-	-
pacid=32681222 transcript=Seita.5G075900.2 locus=Seita.5G075900 ID=Seita.5G075900.2.v2.2 annot-version=v2.2	Setit_seq620		-	Y (0.95 | 1-82)	C	1	V5_BLAST_0.9SELF0.4OUT-REDO4-Cluster_157179	V5_UCLUSTfixed_0.90-Cluster_84746	-	-	-	-
pacid=32681226 transcript=Seita.5G128000.1 locus=Seita.5G128000 ID=Seita.5G128000.1.v2.2 annot-version=v2.2	Setit_seq624		-	Y (0.99 | 1-34)	C	1	V5_BLAST_0.9SELF0.4OUT-REDO4-Cluster_166791	V5_UCLUSTfixed_0.90-Cluster_84931	-	-	-	-
pacid=32681227 transcript=Seita.5G228200.1 locus=Seita.5G228200 ID=Seita.5G228200.1.v2.2 annot-version=v2.2	Setit_seq625	C:GO:0019898; P:GO:0015979; C:GO:0009654; C:GO:0009523; F:GO:0005509	C:GO:0016020;P:GO:0015979;F:GO:0005488;C:GO:0009579	Y (1.0 | 1-51)	C	1	V5_BLAST_0.9SELF0.4OUT-REDO4-Cluster_169335	V5_UCLUSTfixed_0.90-Cluster_102121	-	-	-	-
pacid=32681230 transcript=Seita.5G044700.1 locus=Seita.5G044700 ID=Seita.5G044700.1.v2.2 annot-version=v2.2	Setit_seq628		-	Y (0.999 | 1-33)	C	1	V5_BLAST_0.9SELF0.4OUT-REDO4-Cluster_164431	V5_UCLUSTfixed_0.90-Cluster_85888	-	-	-	-
pacid=32681239 transcript=Seita.5G296000.1 locus=Seita.5G296000 ID=Seita.5G296000.1.v2.2 annot-version=v2.2	Setit_seq637		-	Y (0.999 | 1-51)	C	1	V5_BLAST_0.9SELF0.4OUT-REDO4-Cluster_160457	V5_UCLUSTfixed_0.90-Cluster_94502	-	-	-	-
pacid=32681243 transcript=Seita.5G082900.1 locus=Seita.5G082900 ID=Seita.5G082900.1.v2.2 annot-version=v2.2	Setit_seq641		-	Y (0.964 | 1-28)	C	1	V5_BLAST_0.9SELF0.4OUT-REDO4-Cluster_165124	V5_UCLUSTfixed_0.90-Cluster_84724	-	-	-	-
pacid=32681245 transcript=Seita.5G074600.1 locus=Seita.5G074600 ID=Seita.5G074600.1.v2.2 annot-version=v2.2	Setit_seq643	F:GO:0004857	F:GO:0030234	Y (0.923 | 1-75)	C	1	V5_BLAST_0.9SELF0.4OUT-REDO4-Cluster_151289	V5_UCLUSTfixed_0.90-Cluster_86597	-	-	-	-
pacid=32681253 transcript=Seita.5G288000.1 locus=Seita.5G288000 ID=Seita.5G288000.1.v2.2 annot-version=v2.2	Setit_seq651		-	Y (0.987 | 1-51)	C	1	V5_BLAST_0.9SELF0.4OUT-REDO4-Cluster_162452	V5_UCLUSTfixed_0.90-Cluster_95868	-	-	-	-
pacid=32681304 transcript=Seita.5G381200.1 locus=Seita.5G381200 ID=Seita.5G381200.1.v2.2 annot-version=v2.2	Setit_seq702		-	Y (1.0 | 1-41)	C	1	V5_BLAST_0.9SELF0.4OUT-REDO4-Cluster_170710	V5_UCLUSTfixed_0.90-Cluster_97416	-	-	-	-
pacid=32681312 transcript=Seita.5G080300.1 locus=Seita.5G080300 ID=Seita.5G080300.1.v2.2 annot-version=v2.2	Setit_seq710	F:GO:0016757	F:GO:0016740	Y (0.976 | 1-69)	C	1	V5_BLAST_0.9SELF0.4OUT-REDO4-Cluster_145943	V5_UCLUSTfixed_0.90-Cluster_80783	-	-	UniqueCluster_1232	X
pacid=32681319 transcript=Seita.5G459400.1 locus=Seita.5G459400 ID=Seita.5G459400.1.v2.2 annot-version=v2.2	Setit_seq717	P:GO:0006614; F:GO:0005525	F:GO:0000166;P:GO:0006810	Y (1.0 | 1-41)	C	1	V5_BLAST_0.9SELF0.4OUT-REDO4-Cluster_163005	V5_UCLUSTfixed_0.90-Cluster_96439	-	-	-	-
pacid=32681328 transcript=Seita.5G201300.1 locus=Seita.5G201300 ID=Seita.5G201300.1.v2.2 annot-version=v2.2	Setit_seq726		-	Y (0.706 | 1-51)	C	1	V5_BLAST_0.9SELF0.4OUT-REDO4-Cluster_162570	V5_UCLUSTfixed_0.90-Cluster_95984	-	-	-	-
pacid=32681332 transcript=Seita.5G438900.1 locus=Seita.5G438900 ID=Seita.5G438900.1.v2.2 annot-version=v2.2	Setit_seq730		-	Y (0.993 | 1-34)	C	1	V5_BLAST_0.9SELF0.4OUT-REDO4-Cluster_163823	V5_UCLUSTfixed_0.90-Cluster_97299	-	-	-	-
pacid=32681388 transcript=Seita.5G219500.1 locus=Seita.5G219500 ID=Seita.5G219500.1.v2.2 annot-version=v2.2	Setit_seq786		-	Y (0.827 | 1-48)	C	1	V5_BLAST_0.9SELF0.4OUT-REDO4-Cluster_149746	V5_UCLUSTfixed_0.90-Cluster_84615	-	-	-	-
pacid=32681397 transcript=Seita.5G196200.1 locus=Seita.5G196200 ID=Seita.5G196200.1.v2.2 annot-version=v2.2	Setit_seq795		-	Y (0.939 | 1-35)	C	1	V5_BLAST_0.9SELF0.4OUT-REDO4-Cluster_134409	V5_UCLUSTfixed_0.90-Cluster_76024	-	-	-	-
pacid=32681411 transcript=Seita.5G338300.1 locus=Seita.5G338300 ID=Seita.5G338300.1.v2.2 annot-version=v2.2	Setit_seq809		-	Y (0.973 | 1-39)	C	1	V5_BLAST_0.9SELF0.4OUT-REDO4-Cluster_166701	V5_UCLUSTfixed_0.90-Cluster_84569	-	-	-	-
pacid=32681417 transcript=Seita.5G219000.1 locus=Seita.5G219000 ID=Seita.5G219000.1.v2.2 annot-version=v2.2	Setit_seq815		-	Y (0.922 | 1-38)	C	1	V5_BLAST_0.9SELF0.4OUT-REDO4-Cluster_168842	V5_UCLUSTfixed_0.90-Cluster_76307	-	-	-	-
pacid=32681445 transcript=Seita.5G367700.1 locus=Seita.5G367700 ID=Seita.5G367700.1.v2.2 annot-version=v2.2	Setit_seq843	P:GO:0016226	P:GO:0016043;P:GO:0009058	Y (1.0 | 1-61)	C	1	V5_BLAST_0.9SELF0.4OUT-REDO4-Cluster_162487	V5_UCLUSTfixed_0.90-Cluster_95901	-	-	-	-
pacid=32681461 transcript=Seita.5G209700.1 locus=Seita.5G209700 ID=Seita.5G209700.1.v2.2 annot-version=v2.2	Setit_seq859		-	Y (0.996 | 1-38)	C	1	V5_BLAST_0.9SELF0.4OUT-REDO4-Cluster_163375	V5_UCLUSTfixed_0.90-Cluster_96755	-	-	-	-
pacid=32681467 transcript=Seita.5G217400.1 locus=Seita.5G217400 ID=Seita.5G217400.1.v2.2 annot-version=v2.2	Setit_seq865		-	Y (0.984 | 1-36)	C	1	V5_BLAST_0.9SELF0.4OUT-REDO4-Cluster_134411	V5_UCLUSTfixed_0.90-Cluster_76025	-	-	-	-
pacid=32681468 transcript=Seita.5G217400.2 locus=Seita.5G217400 ID=Seita.5G217400.2.v2.2 annot-version=v2.2	Setit_seq866		-	Y (0.984 | 1-36)	C	1	V5_BLAST_0.9SELF0.4OUT-REDO4-Cluster_134411	V5_UCLUSTfixed_0.90-Cluster_76025	-	-	-	-
pacid=32681469 transcript=Seita.5G119400.1 locus=Seita.5G119400 ID=Seita.5G119400.1.v2.2 annot-version=v2.2	Setit_seq867		-	Y (0.91 | 1-42)	C	1	V5_BLAST_0.9SELF0.4OUT-REDO4-Cluster_166981	V5_UCLUSTfixed_0.90-Cluster_100201	-	-	-	-
pacid=32681478 transcript=Seita.5G350600.1 locus=Seita.5G350600 ID=Seita.5G350600.1.v2.2 annot-version=v2.2	Setit_seq876	P:GO:0055114; F:GO:0051287; P:GO:0046168; F:GO:0016616; P:GO:0005975; F:GO:0004367; C:GO:0009331; P:GO:0006072	F:GO:0000166;P:GO:0005975;P:GO:0009056;F:GO:0003824;C:GO:0005737;P:GO:0009987	Y (0.813 | 1-43)	C	1	V5_BLAST_0.9SELF0.4OUT-REDO4-Cluster_170035	V5_UCLUSTfixed_0.90-Cluster_95013	-	UniqueCluster_2183	-	X
pacid=32681480 transcript=Seita.5G149400.1 locus=Seita.5G149400 ID=Seita.5G149400.1.v2.2 annot-version=v2.2	Setit_seq878	F:GO:0005515	F:GO:0005515	Y (0.816 | 1-60)	C	1	V5_BLAST_0.9SELF0.4OUT-REDO4-Cluster_163615	V5_UCLUSTfixed_0.90-Cluster_84599	-	-	-	-
pacid=32681483 transcript=Seita.5G276300.1 locus=Seita.5G276300 ID=Seita.5G276300.1.v2.2 annot-version=v2.2	Setit_seq881	P:GO:0055085; C:GO:0016021; F:GO:0008324; P:GO:0006812	C:GO:0016020;P:GO:0006810;F:GO:0005215	Y (0.662 | 1-48)	C	1	V5_BLAST_0.9SELF0.4OUT-REDO4-Cluster_165640	V5_UCLUSTfixed_0.90-Cluster_91274	-	-	-	-
pacid=32681496 transcript=Seita.5G170600.1 locus=Seita.5G170600 ID=Seita.5G170600.1.v2.2 annot-version=v2.2	Setit_seq894		-	Y (0.989 | 1-69)	C	1	V5_BLAST_0.9SELF0.4OUT-REDO4-Cluster_134412	V5_UCLUSTfixed_0.90-Cluster_76278	-	-	-	-
pacid=32681507 transcript=Seita.5G460500.1 locus=Seita.5G460500 ID=Seita.5G460500.1.v2.2 annot-version=v2.2	Setit_seq905	F:GO:0005515; P:GO:0008654; F:GO:0004609	F:GO:0005515;F:GO:0003824;P:GO:0006629;P:GO:0009058;P:GO:0044763;P:GO:0044711;P:GO:0009987	Y (0.992 | 1-32)	C	1	V5_BLAST_0.9SELF0.4OUT-REDO4-Cluster_166926	V5_UCLUSTfixed_0.90-Cluster_94413	-	-	-	-
pacid=32681535 transcript=Seita.5G253100.1 locus=Seita.5G253100 ID=Seita.5G253100.1.v2.2 annot-version=v2.2	Setit_seq933		-	Y (1.0 | 1-51)	C	1	V5_BLAST_0.9SELF0.4OUT-REDO4-Cluster_149776	V5_UCLUSTfixed_0.90-Cluster_84654	-	-	UniqueCluster_2069	X
pacid=32681549 transcript=Seita.5G148100.1 locus=Seita.5G148100 ID=Seita.5G148100.1.v2.2 annot-version=v2.2	Setit_seq947	C:GO:0016021; F:GO:0008963	C:GO:0016020;F:GO:0016740	Y (0.999 | 1-51)	C	1	V5_BLAST_0.9SELF0.4OUT-REDO4-Cluster_169046	V5_UCLUSTfixed_0.90-Cluster_84571	-	-	-	-
pacid=32681578 transcript=Seita.5G112600.1 locus=Seita.5G112600 ID=Seita.5G112600.1.v2.2 annot-version=v2.2	Setit_seq976	F:GO:0008270; P:GO:0006355; C:GO:0005634; F:GO:0003700	C:GO:0005634;F:GO:0003700;P:GO:0009058;F:GO:0005488;P:GO:0006139	Y (0.895 | 1-36)	C	1	V5_BLAST_0.9SELF0.4OUT-REDO4-Cluster_155517	V5_UCLUSTfixed_0.90-Cluster_90902	-	-	-	-
pacid=32681593 transcript=Seita.5G089500.1 locus=Seita.5G089500 ID=Seita.5G089500.1.v2.2 annot-version=v2.2	Setit_seq991		-	Y (0.975 | 1-35)	C	1	V5_BLAST_0.9SELF0.4OUT-REDO4-Cluster_167160	V5_UCLUSTfixed_0.90-Cluster_90120	-	-	-	-
pacid=32681628 transcript=Seita.5G280800.1 locus=Seita.5G280800 ID=Seita.5G280800.1.v2.2 annot-version=v2.2	Setit_seq1026		-	Y (0.998 | 1-41)	C	1	V5_BLAST_0.9SELF0.4OUT-REDO4-Cluster_163687	V5_UCLUSTfixed_0.90-Cluster_97143	-	-	-	-
pacid=32681634 transcript=Seita.5G441000.1 locus=Seita.5G441000 ID=Seita.5G441000.1.v2.2 annot-version=v2.2	Setit_seq1032		-	Y (0.962 | 1-21)	C	1	V5_BLAST_0.9SELF0.4OUT-REDO4-Cluster_134413	V5_UCLUSTfixed_0.90-Cluster_81070	-	-	-	-
pacid=32681679 transcript=Seita.5G299900.1 locus=Seita.5G299900 ID=Seita.5G299900.1.v2.2 annot-version=v2.2	Setit_seq1077	C:GO:0016020; P:GO:0009765	P:GO:0006091;C:GO:0016020;P:GO:0015979	Y (0.999 | 1-41)	C	1	V5_BLAST_0.9SELF0.4OUT-REDO4-Cluster_164068	V5_UCLUSTfixed_0.90-Cluster_97916	-	-	-	-
pacid=32681680 transcript=Seita.5G206500.1 locus=Seita.5G206500 ID=Seita.5G206500.1.v2.2 annot-version=v2.2	Setit_seq1078		-	Y (0.974 | 1-37)	C	1	V5_BLAST_0.9SELF0.4OUT-REDO4-Cluster_164334	V5_UCLUSTfixed_0.90-Cluster_97818	-	-	-	-
pacid=32681689 transcript=Seita.5G146600.1 locus=Seita.5G146600 ID=Seita.5G146600.1.v2.2 annot-version=v2.2	Setit_seq1087		-	Y (0.994 | 1-58)	C	1	V5_BLAST_0.9SELF0.4OUT-REDO4-Cluster_134415	V5_UCLUSTfixed_0.90-Cluster_88521	-	-	-	-
pacid=32681693 transcript=Seita.5G349200.1 locus=Seita.5G349200 ID=Seita.5G349200.1.v2.2 annot-version=v2.2	Setit_seq1091	P:GO:0006096; F:GO:0004618	P:GO:0005975;P:GO:0006091;P:GO:0009056;P:GO:0006139;F:GO:0016301;P:GO:0044712;P:GO:0044723	Y (0.997 | 1-36)	C	1	V5_BLAST_0.9SELF0.4OUT-REDO4-Cluster_170454	V5_UCLUSTfixed_0.90-Cluster_96891	-	-	-	-
pacid=32681715 transcript=Seita.5G319800.1 locus=Seita.5G319800 ID=Seita.5G319800.1.v2.2 annot-version=v2.2	Setit_seq1113		-	Y (0.985 | 1-59)	C	1	V5_BLAST_0.9SELF0.4OUT-REDO4-Cluster_164447	V5_UCLUSTfixed_0.90-Cluster_84722	-	-	-	-
pacid=32681716 transcript=Seita.5G384700.1 locus=Seita.5G384700 ID=Seita.5G384700.1.v2.2 annot-version=v2.2	Setit_seq1114	F:GO:0042578; F:GO:0042132; P:GO:0005975	P:GO:0005975;F:GO:0016787	Y (0.906 | 1-39)	C	1	V5_BLAST_0.9SELF0.4OUT-REDO4-Cluster_162764	V5_UCLUSTfixed_0.90-Cluster_96189	-	-	-	-
pacid=32681727 transcript=Seita.5G180800.1 locus=Seita.5G180800 ID=Seita.5G180800.1.v2.2 annot-version=v2.2	Setit_seq1125		-	Y (0.996 | 1-22)	C	1	V5_BLAST_0.9SELF0.4OUT-REDO4-Cluster_166657	V5_UCLUSTfixed_0.90-Cluster_82587	UniqueCluster_2966	-	-	X
pacid=32681766 transcript=Seita.5G157600.1 locus=Seita.5G157600 ID=Seita.5G157600.1.v2.2 annot-version=v2.2	Setit_seq1164	F:GO:0033926	F:GO:0016787	Y (0.997 | 1-28)	C	1	V5_BLAST_0.9SELF0.4OUT-REDO4-Cluster_164000	V5_UCLUSTfixed_0.90-Cluster_97484	-	-	-	-
pacid=32681782 transcript=Seita.5G272500.1 locus=Seita.5G272500 ID=Seita.5G272500.1.v2.2 annot-version=v2.2	Setit_seq1180	P:GO:0055114; F:GO:0016491; P:GO:0008152; F:GO:0015930; P:GO:0006807; F:GO:0016638; P:GO:0006537	F:GO:0003824;P:GO:0009058;P:GO:0044763;P:GO:0044711;P:GO:0009987	Y (0.985 | 1-29)	C	1	V5_BLAST_0.9SELF0.4OUT-REDO4-Cluster_170734	V5_UCLUSTfixed_0.90-Cluster_101328	-	-	-	-
pacid=32681784 transcript=Seita.5G423800.1 locus=Seita.5G423800 ID=Seita.5G423800.1.v2.2 annot-version=v2.2	Setit_seq1182	F:GO:0016887; F:GO:0005524; P:GO:0055085; F:GO:0042626; C:GO:0016021; P:GO:0006810	F:GO:0000166;C:GO:0016020;P:GO:0006810;F:GO:0005215;F:GO:0016787	Y (0.999 | 1-38)	C	1	V5_BLAST_0.9SELF0.4OUT-REDO4-Cluster_170785	V5_UCLUSTfixed_0.90-Cluster_103335	-	-	-	-
pacid=32681789 transcript=Seita.5G249100.1 locus=Seita.5G249100 ID=Seita.5G249100.1.v2.2 annot-version=v2.2	Setit_seq1187		-	Y (0.999 | 1-51)	C	1	V5_BLAST_0.9SELF0.4OUT-REDO4-Cluster_134417	V5_UCLUSTfixed_0.90-Cluster_76026	-	-	-	-
pacid=32681799 transcript=Seita.5G237100.1 locus=Seita.5G237100 ID=Seita.5G237100.1.v2.2 annot-version=v2.2	Setit_seq1197	P:GO:0006412; C:GO:0005840; C:GO:0005622; F:GO:0003735	F:GO:0005198;C:GO:0005840;P:GO:0006412	Y (1.0 | 1-41)	C	1	V5_BLAST_0.9SELF0.4OUT-REDO4-Cluster_165624	V5_UCLUSTfixed_0.90-Cluster_99013	-	-	-	-
pacid=32681802 transcript=Seita.5G138100.1 locus=Seita.5G138100 ID=Seita.5G138100.1.v2.2 annot-version=v2.2	Setit_seq1200		-	Y (0.825 | 1-66)	C	1	V5_BLAST_0.9SELF0.4OUT-REDO4-Cluster_146034	V5_UCLUSTfixed_0.90-Cluster_81508	-	-	-	-
pacid=32681820 transcript=Seita.5G368100.1 locus=Seita.5G368100 ID=Seita.5G368100.1.v2.2 annot-version=v2.2	Setit_seq1218		-	Y (0.963 | 1-76)	C	1	V5_BLAST_0.9SELF0.4OUT-REDO4-Cluster_149741	V5_UCLUSTfixed_0.90-Cluster_84605	-	-	-	-
pacid=32681822 transcript=Seita.5G218300.1 locus=Seita.5G218300 ID=Seita.5G218300.1.v2.2 annot-version=v2.2	Setit_seq1220		-	Y (0.927 | 1-61)	C	1	V5_BLAST_0.9SELF0.4OUT-REDO4-Cluster_156207	V5_UCLUSTfixed_0.90-Cluster_88401	-	-	UniqueCluster_1379	X
pacid=32681841 transcript=Seita.5G408800.1 locus=Seita.5G408800 ID=Seita.5G408800.1.v2.2 annot-version=v2.2	Setit_seq1239		-	Y (0.981 | 1-34)	C	1	V5_BLAST_0.9SELF0.4OUT-REDO4-Cluster_164157	V5_UCLUSTfixed_0.90-Cluster_86500	-	-	-	-
pacid=32681859 transcript=Seita.5G236100.1 locus=Seita.5G236100 ID=Seita.5G236100.1.v2.2 annot-version=v2.2	Setit_seq1257	F:GO:0008168; P:GO:0008152	P:GO:0008152;F:GO:0016740	Y (0.989 | 1-21)	C	1	V5_BLAST_0.9SELF0.4OUT-REDO4-Cluster_162819	V5_UCLUSTfixed_0.90-Cluster_96242	-	-	-	-
pacid=32681862 transcript=Seita.5G325500.1 locus=Seita.5G325500 ID=Seita.5G325500.1.v2.2 annot-version=v2.2	Setit_seq1260	P:GO:0007165	P:GO:0007165	Y (0.863 | 1-34)	C	1	V5_BLAST_0.9SELF0.4OUT-REDO4-Cluster_154621	V5_UCLUSTfixed_0.90-Cluster_99684	-	-	-	-
pacid=32681869 transcript=Seita.5G059400.1 locus=Seita.5G059400 ID=Seita.5G059400.1.v2.2 annot-version=v2.2	Setit_seq1267	F:GO:0004857	F:GO:0030234	Y (0.732 | 1-64)	C	1	V5_BLAST_0.9SELF0.4OUT-REDO4-Cluster_152765	V5_UCLUSTfixed_0.90-Cluster_88398	-	-	UniqueCluster_929	X
pacid=32681924 transcript=Seita.5G145100.1 locus=Seita.5G145100 ID=Seita.5G145100.1.v2.2 annot-version=v2.2	Setit_seq1322		-	Y (0.991 | 1-41)	C	1	V5_BLAST_0.9SELF0.4OUT-REDO4-Cluster_163488	V5_UCLUSTfixed_0.90-Cluster_96918	-	-	-	-
pacid=32681925 transcript=Seita.5G145100.2 locus=Seita.5G145100 ID=Seita.5G145100.2.v2.2 annot-version=v2.2	Setit_seq1323		-	Y (0.991 | 1-41)	C	1	V5_BLAST_0.9SELF0.4OUT-REDO4-Cluster_163488	V5_UCLUSTfixed_0.90-Cluster_96918	-	-	-	-
pacid=32681926 transcript=Seita.5G145100.3 locus=Seita.5G145100 ID=Seita.5G145100.3.v2.2 annot-version=v2.2	Setit_seq1324		-	Y (0.991 | 1-41)	C	1	V5_BLAST_0.9SELF0.4OUT-REDO4-Cluster_163488	V5_UCLUSTfixed_0.90-Cluster_96918	-	-	-	-
pacid=32681940 transcript=Seita.5G240700.1 locus=Seita.5G240700 ID=Seita.5G240700.1.v2.2 annot-version=v2.2	Setit_seq1338		-	Y (0.998 | 1-21)	C	1	V5_BLAST_0.9SELF0.4OUT-REDO4-Cluster_162615	V5_UCLUSTfixed_0.90-Cluster_95777	-	-	-	-
pacid=32681941 transcript=Seita.5G229200.1 locus=Seita.5G229200 ID=Seita.5G229200.1.v2.2 annot-version=v2.2	Setit_seq1339	P:GO:0006629	P:GO:0006629	Y (0.736 | 1-35)	C	1	V5_BLAST_0.9SELF0.4OUT-REDO4-Cluster_163018	V5_UCLUSTfixed_0.90-Cluster_96450	-	-	-	-
pacid=32681972 transcript=Seita.5G102400.1 locus=Seita.5G102400 ID=Seita.5G102400.1.v2.2 annot-version=v2.2	Setit_seq1370		-	Y (0.988 | 1-52)	C	1	V5_BLAST_0.9SELF0.4OUT-REDO4-Cluster_159813	V5_UCLUSTfixed_0.90-Cluster_84578	-	-	-	-
pacid=32681975 transcript=Seita.5G038200.1 locus=Seita.5G038200 ID=Seita.5G038200.1.v2.2 annot-version=v2.2	Setit_seq1373	C:GO:0005634	C:GO:0005634	Y (0.899 | 1-46)	C	1	V5_BLAST_0.9SELF0.4OUT-REDO4-Cluster_170260	V5_UCLUSTfixed_0.90-Cluster_102894	-	-	-	-
pacid=32681978 transcript=Seita.5G161200.1 locus=Seita.5G161200 ID=Seita.5G161200.1.v2.2 annot-version=v2.2	Setit_seq1376		-	Y (0.997 | 1-41)	C	1	V5_BLAST_0.9SELF0.4OUT-REDO4-Cluster_149769	V5_UCLUSTfixed_0.90-Cluster_84644	-	-	-	-
pacid=32681993 transcript=Seita.5G222200.1 locus=Seita.5G222200 ID=Seita.5G222200.1.v2.2 annot-version=v2.2	Setit_seq1391		-	Y (1.0 | 1-23)	C	1	V5_BLAST_0.9SELF0.4OUT-REDO4-Cluster_134418	V5_UCLUSTfixed_0.90-Cluster_37739	-	-	-	-
pacid=32682014 transcript=Seita.5G121300.1 locus=Seita.5G121300 ID=Seita.5G121300.1.v2.2 annot-version=v2.2	Setit_seq1412		-	Y (0.998 | 1-33)	C	1	V5_BLAST_0.9SELF0.4OUT-REDO4-Cluster_163946	V5_UCLUSTfixed_0.90-Cluster_97423	-	-	-	-
pacid=32682054 transcript=Seita.5G315700.1 locus=Seita.5G315700 ID=Seita.5G315700.1.v2.2 annot-version=v2.2	Setit_seq1452		-	Y (0.999 | 1-41)	C	1	V5_BLAST_0.9SELF0.4OUT-REDO4-Cluster_163662	V5_UCLUSTfixed_0.90-Cluster_97118	-	-	-	-
pacid=32682064 transcript=Seita.5G312800.1 locus=Seita.5G312800 ID=Seita.5G312800.1.v2.2 annot-version=v2.2	Setit_seq1462	F:GO:0008168; F:GO:0008173; P:GO:0006396; F:GO:0003723	F:GO:0003723;F:GO:0016740;P:GO:0006139	Y (0.992 | 1-25)	C	1	V5_BLAST_0.9SELF0.4OUT-REDO4-Cluster_162573	V5_UCLUSTfixed_0.90-Cluster_76027	-	-	-	-
pacid=32682065 transcript=Seita.5G274300.1 locus=Seita.5G274300 ID=Seita.5G274300.1.v2.2 annot-version=v2.2	Setit_seq1463	P:GO:0006310; P:GO:0006281; F:GO:0003910; F:GO:0003677; F:GO:0005524	F:GO:0000166;F:GO:0003677;F:GO:0003824;P:GO:0006259;P:GO:0006950	Y (0.766 | 1-45)	C	1	V5_BLAST_0.9SELF0.4OUT-REDO4-Cluster_162903	V5_UCLUSTfixed_0.90-Cluster_96320	-	-	-	-
pacid=32682066 transcript=Seita.5G274300.2 locus=Seita.5G274300 ID=Seita.5G274300.2.v2.2 annot-version=v2.2	Setit_seq1464	P:GO:0006310; P:GO:0006281; F:GO:0003910; F:GO:0003677	F:GO:0003677;F:GO:0003824;P:GO:0006259;P:GO:0006950	Y (0.766 | 1-45)	C	1	V5_BLAST_0.9SELF0.4OUT-REDO4-Cluster_162903	V5_UCLUSTfixed_0.90-Cluster_96320	-	-	-	-
pacid=32682067 transcript=Seita.5G274300.3 locus=Seita.5G274300 ID=Seita.5G274300.3.v2.2 annot-version=v2.2	Setit_seq1465	P:GO:0006310; P:GO:0006281; F:GO:0003910; F:GO:0003677	F:GO:0003677;F:GO:0003824;P:GO:0006259;P:GO:0006950	Y (0.766 | 1-45)	C	1	V5_BLAST_0.9SELF0.4OUT-REDO4-Cluster_162903	V5_UCLUSTfixed_0.90-Cluster_96320	-	-	-	-
pacid=32682076 transcript=Seita.5G119600.1 locus=Seita.5G119600 ID=Seita.5G119600.1.v2.2 annot-version=v2.2	Setit_seq1474	F:GO:0016846	F:GO:0003824	Y (0.765 | 1-52)	C	1	V5_BLAST_0.9SELF0.4OUT-REDO4-Cluster_168718	V5_UCLUSTfixed_0.90-Cluster_101463	-	-	-	-
pacid=32682077 transcript=Seita.5G008100.1 locus=Seita.5G008100 ID=Seita.5G008100.1.v2.2 annot-version=v2.2	Setit_seq1475		-	Y (0.915 | 1-62)	C	1	V5_BLAST_0.9SELF0.4OUT-REDO4-Cluster_134421	V5_UCLUSTfixed_0.90-Cluster_76028	UniqueCluster_448	-	-	X
pacid=32682086 transcript=Seita.5G004900.1 locus=Seita.5G004900 ID=Seita.5G004900.1.v2.2 annot-version=v2.2	Setit_seq1484		-	Y (1.0 | 1-23)	C	1	V5_BLAST_0.9SELF0.4OUT-REDO4-Cluster_164209	V5_UCLUSTfixed_0.90-Cluster_85231	-	-	-	-
pacid=32682107 transcript=Seita.5G225000.1 locus=Seita.5G225000 ID=Seita.5G225000.1.v2.2 annot-version=v2.2	Setit_seq1505		-	Y (0.962 | 1-71)	C	1	V5_BLAST_0.9SELF0.4OUT-REDO4-Cluster_162498	V5_UCLUSTfixed_0.90-Cluster_95912	-	-	-	-
pacid=32682108 transcript=Seita.5G225000.2 locus=Seita.5G225000 ID=Seita.5G225000.2.v2.2 annot-version=v2.2	Setit_seq1506		-	Y (0.962 | 1-71)	C	1	V5_BLAST_0.9SELF0.4OUT-REDO4-Cluster_162498	V5_UCLUSTfixed_0.90-Cluster_95912	-	-	-	-
pacid=32682123 transcript=Seita.5G276100.1 locus=Seita.5G276100 ID=Seita.5G276100.1.v2.2 annot-version=v2.2	Setit_seq1521	P:GO:0008033	P:GO:0006139	Y (0.753 | 1-40)	C	1	V5_BLAST_0.9SELF0.4OUT-REDO4-Cluster_166833	V5_UCLUSTfixed_0.90-Cluster_86673	-	-	-	-
pacid=32682137 transcript=Seita.5G329200.1 locus=Seita.5G329200 ID=Seita.5G329200.1.v2.2 annot-version=v2.2	Setit_seq1535	F:GO:0005515; F:GO:0003677	F:GO:0003677;F:GO:0005515	Y (1.0 | 1-31)	C	1	V5_BLAST_0.9SELF0.4OUT-REDO4-Cluster_169679	V5_UCLUSTfixed_0.90-Cluster_90043	-	-	-	-
pacid=32682142 transcript=Seita.5G261900.1 locus=Seita.5G261900 ID=Seita.5G261900.1.v2.2 annot-version=v2.2	Setit_seq1540		-	Y (0.976 | 1-47)	C	1	V5_BLAST_0.9SELF0.4OUT-REDO4-Cluster_165128	V5_UCLUSTfixed_0.90-Cluster_98564	UniqueCluster_2708	-	-	X
pacid=32682143 transcript=Seita.5G261900.2 locus=Seita.5G261900 ID=Seita.5G261900.2.v2.2 annot-version=v2.2	Setit_seq1541		-	Y (0.976 | 1-47)	C	1	V5_BLAST_0.9SELF0.4OUT-REDO4-Cluster_165128	V5_UCLUSTfixed_0.90-Cluster_98564	UniqueCluster_2708	-	-	X
pacid=32682144 transcript=Seita.5G261900.3 locus=Seita.5G261900 ID=Seita.5G261900.3.v2.2 annot-version=v2.2	Setit_seq1542		-	Y (0.976 | 1-47)	C	1	V5_BLAST_0.9SELF0.4OUT-REDO4-Cluster_165128	V5_UCLUSTfixed_0.90-Cluster_98564	UniqueCluster_2708	-	-	X
pacid=32682148 transcript=Seita.5G121600.1 locus=Seita.5G121600 ID=Seita.5G121600.1.v2.2 annot-version=v2.2	Setit_seq1546		-	Y (0.898 | 1-30)	C	1	V5_BLAST_0.9SELF0.4OUT-REDO4-Cluster_163185	V5_UCLUSTfixed_0.90-Cluster_96610	-	-	-	-
pacid=32682161 transcript=Seita.5G009000.1 locus=Seita.5G009000 ID=Seita.5G009000.1.v2.2 annot-version=v2.2	Setit_seq1559		-	Y (0.998 | 1-23)	C	1	V5_BLAST_0.9SELF0.4OUT-REDO4-Cluster_134423	V5_UCLUSTfixed_0.90-Cluster_84665	-	-	-	-
pacid=32682162 transcript=Seita.5G009000.2 locus=Seita.5G009000 ID=Seita.5G009000.2.v2.2 annot-version=v2.2	Setit_seq1560		-	Y (0.998 | 1-23)	C	1	V5_BLAST_0.9SELF0.4OUT-REDO4-Cluster_149785	V5_UCLUSTfixed_0.90-Cluster_84665	-	-	-	-
pacid=32682163 transcript=Seita.5G009000.3 locus=Seita.5G009000 ID=Seita.5G009000.3.v2.2 annot-version=v2.2	Setit_seq1561		-	Y (0.998 | 1-23)	C	1	V5_BLAST_0.9SELF0.4OUT-REDO4-Cluster_149785	V5_UCLUSTfixed_0.90-Cluster_84665	-	-	-	-
pacid=32682170 transcript=Seita.5G376900.1 locus=Seita.5G376900 ID=Seita.5G376900.1.v2.2 annot-version=v2.2	Setit_seq1568		-	Y (0.912 | 1-39)	C	1	V5_BLAST_0.9SELF0.4OUT-REDO4-Cluster_168617	V5_UCLUSTfixed_0.90-Cluster_101530	-	-	-	-
pacid=32682171 transcript=Seita.5G134300.1 locus=Seita.5G134300 ID=Seita.5G134300.1.v2.2 annot-version=v2.2	Setit_seq1569	P:GO:0055114; F:GO:0004471; F:GO:0051287	F:GO:0000166;F:GO:0003824;P:GO:0008152;P:GO:0044710	Y (0.991 | 1-26)	C	1	V5_BLAST_0.9SELF0.4OUT-REDO4-Cluster_169129	V5_UCLUSTfixed_0.90-Cluster_101940	-	-	-	-
pacid=32682173 transcript=Seita.5G209000.1 locus=Seita.5G209000 ID=Seita.5G209000.1.v2.2 annot-version=v2.2	Setit_seq1571	F:GO:0003676	F:GO:0003676	Y (0.998 | 1-36)	C	1	V5_BLAST_0.9SELF0.4OUT-REDO4-Cluster_163364	V5_UCLUSTfixed_0.90-Cluster_96786	-	-	-	-
pacid=32682177 transcript=Seita.5G354500.1 locus=Seita.5G354500 ID=Seita.5G354500.1.v2.2 annot-version=v2.2	Setit_seq1575		-	Y (1.0 | 1-29)	C	1	V5_BLAST_0.9SELF0.4OUT-REDO4-Cluster_164108	V5_UCLUSTfixed_0.90-Cluster_97597	-	-	-	-
pacid=32682185 transcript=Seita.5G175400.1 locus=Seita.5G175400 ID=Seita.5G175400.1.v2.2 annot-version=v2.2	Setit_seq1583	F:GO:0016790; P:GO:0006633	P:GO:0006629;P:GO:0009058;P:GO:0044763;P:GO:0044711;P:GO:0009987;F:GO:0016787	Y (0.98 | 1-22)	C	1	V5_BLAST_0.9SELF0.4OUT-REDO4-Cluster_162382	V5_UCLUSTfixed_0.90-Cluster_96005	-	-	-	-
pacid=32682241 transcript=Seita.5G041800.1 locus=Seita.5G041800 ID=Seita.5G041800.1.v2.2 annot-version=v2.2	Setit_seq1639	F:GO:0004635; P:GO:0000105	P:GO:0009058;P:GO:0044763;P:GO:0044711;P:GO:0009987;F:GO:0016787	Y (0.991 | 1-35)	C	1	V5_BLAST_0.9SELF0.4OUT-REDO4-Cluster_165151	V5_UCLUSTfixed_0.90-Cluster_98583	-	-	-	-
pacid=32682253 transcript=Seita.5G321600.1 locus=Seita.5G321600 ID=Seita.5G321600.1.v2.2 annot-version=v2.2	Setit_seq1651		-	Y (0.946 | 1-47)	C	1	V5_BLAST_0.9SELF0.4OUT-REDO4-Cluster_164498	V5_UCLUSTfixed_0.90-Cluster_84581	-	-	-	-
pacid=32682257 transcript=Seita.5G388800.2 locus=Seita.5G388800 ID=Seita.5G388800.2.v2.2 annot-version=v2.2	Setit_seq1655		-	Y (0.641 | 1-41)	C	1	V5_BLAST_0.9SELF0.4OUT-REDO4-Cluster_166430	V5_UCLUSTfixed_0.90-Cluster_99723	-	-	UniqueCluster_1083	X
pacid=32682320 transcript=Seita.5G317100.1 locus=Seita.5G317100 ID=Seita.5G317100.1.v2.2 annot-version=v2.2	Setit_seq1718		-	Y (0.939 | 1-51)	C	1	V5_BLAST_0.9SELF0.4OUT-REDO4-Cluster_164840	V5_UCLUSTfixed_0.90-Cluster_98294	-	-	-	-
pacid=32682322 transcript=Seita.5G447600.1 locus=Seita.5G447600 ID=Seita.5G447600.1.v2.2 annot-version=v2.2	Setit_seq1720	P:GO:0046294; F:GO:0018738	P:GO:0009056;P:GO:0044763;P:GO:0009987;P:GO:0044712;F:GO:0016787	Y (0.941 | 1-42)	C	1	V5_BLAST_0.9SELF0.4OUT-REDO4-Cluster_165114	V5_UCLUSTfixed_0.90-Cluster_95014	-	-	-	-
pacid=32682342 transcript=Seita.5G172800.1 locus=Seita.5G172800 ID=Seita.5G172800.1.v2.2 annot-version=v2.2	Setit_seq1740		-	Y (0.974 | 1-29)	C	1	V5_BLAST_0.9SELF0.4OUT-REDO4-Cluster_164498	V5_UCLUSTfixed_0.90-Cluster_85923	-	-	-	-
pacid=32682343 transcript=Seita.5G172800.4 locus=Seita.5G172800 ID=Seita.5G172800.4.v2.2 annot-version=v2.2	Setit_seq1741		-	Y (0.974 | 1-29)	C	1	V5_BLAST_0.9SELF0.4OUT-REDO4-Cluster_164498	V5_UCLUSTfixed_0.90-Cluster_85923	-	-	-	-
pacid=32682344 transcript=Seita.5G172800.3 locus=Seita.5G172800 ID=Seita.5G172800.3.v2.2 annot-version=v2.2	Setit_seq1742		-	Y (0.974 | 1-29)	C	1	V5_BLAST_0.9SELF0.4OUT-REDO4-Cluster_164498	V5_UCLUSTfixed_0.90-Cluster_85923	-	-	-	-
pacid=32682345 transcript=Seita.5G172800.2 locus=Seita.5G172800 ID=Seita.5G172800.2.v2.2 annot-version=v2.2	Setit_seq1743		-	Y (0.974 | 1-29)	C	1	V5_BLAST_0.9SELF0.4OUT-REDO4-Cluster_164498	V5_UCLUSTfixed_0.90-Cluster_85923	-	-	-	-
pacid=32682368 transcript=Seita.5G363500.1 locus=Seita.5G363500 ID=Seita.5G363500.1.v2.2 annot-version=v2.2	Setit_seq1766		-	Y (0.995 | 1-37)	C	1	V5_BLAST_0.9SELF0.4OUT-REDO4-Cluster_162743	V5_UCLUSTfixed_0.90-Cluster_96166	-	-	-	-
pacid=32682383 transcript=Seita.5G114700.1 locus=Seita.5G114700 ID=Seita.5G114700.1.v2.2 annot-version=v2.2	Setit_seq1781	F:GO:0003824	F:GO:0003824	Y (0.996 | 1-30)	C	1	V5_BLAST_0.9SELF0.4OUT-REDO4-Cluster_163954	V5_UCLUSTfixed_0.90-Cluster_97431	-	-	-	-
pacid=32682391 transcript=Seita.5G202200.1 locus=Seita.5G202200 ID=Seita.5G202200.1.v2.2 annot-version=v2.2	Setit_seq1789		-	Y (1.0 | 1-41)	C	1	V5_BLAST_0.9SELF0.4OUT-REDO4-Cluster_170185	V5_UCLUSTfixed_0.90-Cluster_99618	-	-	-	-
pacid=32682392 transcript=Seita.5G202200.4 locus=Seita.5G202200 ID=Seita.5G202200.4.v2.2 annot-version=v2.2	Setit_seq1790		-	Y (1.0 | 1-41)	C	1	V5_BLAST_0.9SELF0.4OUT-REDO4-Cluster_170185	V5_UCLUSTfixed_0.90-Cluster_99618	-	-	-	-
pacid=32682393 transcript=Seita.5G202200.10 locus=Seita.5G202200 ID=Seita.5G202200.10.v2.2 annot-version=v2.2	Setit_seq1791		-	Y (1.0 | 1-41)	C	1	V5_BLAST_0.9SELF0.4OUT-REDO4-Cluster_170185	V5_UCLUSTfixed_0.90-Cluster_99618	-	-	-	-
pacid=32682394 transcript=Seita.5G202200.9 locus=Seita.5G202200 ID=Seita.5G202200.9.v2.2 annot-version=v2.2	Setit_seq1792		-	Y (1.0 | 1-41)	C	1	V5_BLAST_0.9SELF0.4OUT-REDO4-Cluster_170185	V5_UCLUSTfixed_0.90-Cluster_99618	-	-	-	-
pacid=32682395 transcript=Seita.5G202200.8 locus=Seita.5G202200 ID=Seita.5G202200.8.v2.2 annot-version=v2.2	Setit_seq1793		-	Y (1.0 | 1-41)	C	1	V5_BLAST_0.9SELF0.4OUT-REDO4-Cluster_170185	V5_UCLUSTfixed_0.90-Cluster_99618	-	-	-	-
pacid=32682396 transcript=Seita.5G202200.7 locus=Seita.5G202200 ID=Seita.5G202200.7.v2.2 annot-version=v2.2	Setit_seq1794		-	Y (1.0 | 1-41)	C	1	V5_BLAST_0.9SELF0.4OUT-REDO4-Cluster_170185	V5_UCLUSTfixed_0.90-Cluster_99618	-	-	-	-
pacid=32682442 transcript=Seita.5G387700.1 locus=Seita.5G387700 ID=Seita.5G387700.1.v2.2 annot-version=v2.2	Setit_seq1840	F:GO:0016765	F:GO:0016740	Y (1.0 | 1-21)	C	1	V5_BLAST_0.9SELF0.4OUT-REDO4-Cluster_159907	V5_UCLUSTfixed_0.90-Cluster_94041	-	-	-	-
pacid=32682445 transcript=Seita.5G316800.1 locus=Seita.5G316800 ID=Seita.5G316800.1.v2.2 annot-version=v2.2	Setit_seq1843		-	Y (0.995 | 1-21)	C	1	V5_BLAST_0.9SELF0.4OUT-REDO4-Cluster_168881	V5_UCLUSTfixed_0.90-Cluster_101730	-	-	-	-
pacid=32682458 transcript=Seita.5G226400.1 locus=Seita.5G226400 ID=Seita.5G226400.1.v2.2 annot-version=v2.2	Setit_seq1856	F:GO:0016747	F:GO:0016740	Y (0.96 | 1-41)	C	1	V5_BLAST_0.9SELF0.4OUT-REDO4-Cluster_149744	V5_UCLUSTfixed_0.90-Cluster_84729	-	-	-	-
pacid=32682459 transcript=Seita.5G345800.1 locus=Seita.5G345800 ID=Seita.5G345800.1.v2.2 annot-version=v2.2	Setit_seq1857	P:GO:0055114; F:GO:0004097; F:GO:0016491; P:GO:0008152	F:GO:0003824;P:GO:0008152;P:GO:0044710	Y (1.0 | 1-41)	C	1	V5_BLAST_0.9SELF0.4OUT-REDO4-Cluster_167018	V5_UCLUSTfixed_0.90-Cluster_100222	-	-	-	-
pacid=32682460 transcript=Seita.5G233700.1 locus=Seita.5G233700 ID=Seita.5G233700.1.v2.2 annot-version=v2.2	Setit_seq1858	C:GO:0030131; P:GO:0016192; P:GO:0006886	C:GO:0005737;C:GO:0016020;P:GO:0006810	Y (0.92 | 1-40)	C	1	V5_BLAST_0.9SELF0.4OUT-REDO4-Cluster_163671	V5_UCLUSTfixed_0.90-Cluster_97128	-	-	-	-
pacid=32682513 transcript=Seita.5G090300.1 locus=Seita.5G090300 ID=Seita.5G090300.1.v2.2 annot-version=v2.2	Setit_seq1911	F:GO:0004045	F:GO:0016787	Y (1.0 | 1-41)	C	1	V5_BLAST_0.9SELF0.4OUT-REDO4-Cluster_169725	V5_UCLUSTfixed_0.90-Cluster_99630	-	-	-	-
pacid=32682514 transcript=Seita.5G090300.2 locus=Seita.5G090300 ID=Seita.5G090300.2.v2.2 annot-version=v2.2	Setit_seq1912	F:GO:0004045	F:GO:0016787	Y (1.0 | 1-41)	C	1	V5_BLAST_0.9SELF0.4OUT-REDO4-Cluster_169725	V5_UCLUSTfixed_0.90-Cluster_99630	-	-	-	-
pacid=32682522 transcript=Seita.5G339600.1 locus=Seita.5G339600 ID=Seita.5G339600.1.v2.2 annot-version=v2.2	Setit_seq1920		-	Y (0.969 | 1-31)	C	1	V5_BLAST_0.9SELF0.4OUT-REDO4-Cluster_164385	V5_UCLUSTfixed_0.90-Cluster_84577	-	-	-	-
pacid=32682547 transcript=Seita.5G396300.1 locus=Seita.5G396300 ID=Seita.5G396300.1.v2.2 annot-version=v2.2	Setit_seq1945		-	Y (0.956 | 1-44)	C	1	V5_BLAST_0.9SELF0.4OUT-REDO4-Cluster_163879	V5_UCLUSTfixed_0.90-Cluster_84834	-	-	-	-
pacid=32682577 transcript=Seita.5G172700.1 locus=Seita.5G172700 ID=Seita.5G172700.1.v2.2 annot-version=v2.2	Setit_seq1975	P:GO:0042549; C:GO:0019898; P:GO:0015979; C:GO:0009654; C:GO:0009523; F:GO:0005509	P:GO:0006091;C:GO:0016020;P:GO:0015979;F:GO:0005488;C:GO:0009579	Y (0.998 | 1-34)	C	1	V5_BLAST_0.9SELF0.4OUT-REDO4-Cluster_165609	V5_UCLUSTfixed_0.90-Cluster_98996	-	-	-	-
pacid=32682578 transcript=Seita.5G172700.2 locus=Seita.5G172700 ID=Seita.5G172700.2.v2.2 annot-version=v2.2	Setit_seq1976	P:GO:0042549; C:GO:0019898; P:GO:0015979; C:GO:0009654; C:GO:0009523; F:GO:0005509	P:GO:0006091;C:GO:0016020;P:GO:0015979;F:GO:0005488;C:GO:0009579	Y (0.998 | 1-34)	C	1	V5_BLAST_0.9SELF0.4OUT-REDO4-Cluster_165609	V5_UCLUSTfixed_0.90-Cluster_98996	-	-	-	-
pacid=32682589 transcript=Seita.5G196400.1 locus=Seita.5G196400 ID=Seita.5G196400.1.v2.2 annot-version=v2.2	Setit_seq1987		-	Y (0.865 | 1-23)	C	1	V5_BLAST_0.9SELF0.4OUT-REDO4-Cluster_157020	V5_UCLUSTfixed_0.90-Cluster_81067	-	-	-	-
pacid=32682597 transcript=Seita.5G226300.1 locus=Seita.5G226300 ID=Seita.5G226300.1.v2.2 annot-version=v2.2	Setit_seq1995	F:GO:0016747	F:GO:0016740	Y (0.896 | 1-21)	C	1	V5_BLAST_0.9SELF0.4OUT-REDO4-Cluster_164075	V5_UCLUSTfixed_0.90-Cluster_84729	-	-	-	-
pacid=32682598 transcript=Seita.5G154500.1 locus=Seita.5G154500 ID=Seita.5G154500.1.v2.2 annot-version=v2.2	Setit_seq1996	F:GO:0003723	F:GO:0003723	Y (0.961 | 1-41)	C	1	V5_BLAST_0.9SELF0.4OUT-REDO4-Cluster_162401	V5_UCLUSTfixed_0.90-Cluster_95815	-	-	-	-
pacid=32682610 transcript=Seita.5G451300.1 locus=Seita.5G451300 ID=Seita.5G451300.1.v2.2 annot-version=v2.2	Setit_seq2008		-	Y (0.959 | 1-21)	C	1	V5_BLAST_0.9SELF0.4OUT-REDO4-Cluster_165262	V5_UCLUSTfixed_0.90-Cluster_84730	-	-	-	-
pacid=32682620 transcript=Seita.5G112000.1 locus=Seita.5G112000 ID=Seita.5G112000.1.v2.2 annot-version=v2.2	Setit_seq2018		-	Y (0.997 | 1-48)	C	1	V5_BLAST_0.9SELF0.4OUT-REDO4-Cluster_164355	V5_UCLUSTfixed_0.90-Cluster_85802	-	-	-	-
pacid=32682632 transcript=Seita.5G305800.1 locus=Seita.5G305800 ID=Seita.5G305800.1.v2.2 annot-version=v2.2	Setit_seq2030		-	Y (0.966 | 1-33)	C	1	V5_BLAST_0.9SELF0.4OUT-REDO4-Cluster_162652	V5_UCLUSTfixed_0.90-Cluster_96075	-	-	-	-
pacid=32682650 transcript=Seita.5G318200.1 locus=Seita.5G318200 ID=Seita.5G318200.1.v2.2 annot-version=v2.2	Setit_seq2048	P:GO:0006412; C:GO:0005840; F:GO:0003735	F:GO:0005198;C:GO:0005840;P:GO:0006412	Y (0.997 | 1-31)	C	1	V5_BLAST_0.9SELF0.4OUT-REDO4-Cluster_165165	V5_UCLUSTfixed_0.90-Cluster_96799	-	-	-	-
pacid=32682685 transcript=Seita.5G045500.1 locus=Seita.5G045500 ID=Seita.5G045500.1.v2.2 annot-version=v2.2	Setit_seq2083		-	Y (0.994 | 1-36)	C	1	V5_BLAST_0.9SELF0.4OUT-REDO4-Cluster_162830	V5_UCLUSTfixed_0.90-Cluster_96248	-	-	-	-
pacid=32682721 transcript=Seita.5G253600.1 locus=Seita.5G253600 ID=Seita.5G253600.1.v2.2 annot-version=v2.2	Setit_seq2119		-	Y (0.987 | 1-41)	C	1	V5_BLAST_0.9SELF0.4OUT-REDO4-Cluster_157243	V5_UCLUSTfixed_0.90-Cluster_101451	-	-	-	-
pacid=32682744 transcript=Seita.5G332400.1 locus=Seita.5G332400 ID=Seita.5G332400.1.v2.2 annot-version=v2.2	Setit_seq2142		-	Y (1.0 | 1-51)	C	1	V5_BLAST_0.9SELF0.4OUT-REDO4-Cluster_167350	V5_UCLUSTfixed_0.90-Cluster_100520	-	-	-	-
pacid=32682755 transcript=Seita.5G044900.1 locus=Seita.5G044900 ID=Seita.5G044900.1.v2.2 annot-version=v2.2	Setit_seq2153		-	Y (0.926 | 1-44)	C	1	V5_BLAST_0.9SELF0.4OUT-REDO4-Cluster_170799	V5_UCLUSTfixed_0.90-Cluster_103345	-	-	-	-
pacid=32682789 transcript=Seita.5G314000.1 locus=Seita.5G314000 ID=Seita.5G314000.1.v2.2 annot-version=v2.2	Setit_seq2187		-	Y (0.95 | 1-38)	C	1	V5_BLAST_0.9SELF0.4OUT-REDO4-Cluster_134430	V5_UCLUSTfixed_0.90-Cluster_88082	-	UniqueCluster_468	-	X
pacid=32682793 transcript=Seita.5G352400.1 locus=Seita.5G352400 ID=Seita.5G352400.1.v2.2 annot-version=v2.2	Setit_seq2191	P:GO:0006412; C:GO:0005840; C:GO:0005622; F:GO:0003735	F:GO:0005198;C:GO:0005840;P:GO:0006412	Y (0.983 | 1-21)	C	1	V5_BLAST_0.9SELF0.4OUT-REDO4-Cluster_154615	V5_UCLUSTfixed_0.90-Cluster_84728	-	-	-	-
pacid=32682835 transcript=Seita.5G205900.1 locus=Seita.5G205900 ID=Seita.5G205900.1.v2.2 annot-version=v2.2	Setit_seq2233		-	Y (0.999 | 1-41)	C	1	V5_BLAST_0.9SELF0.4OUT-REDO4-Cluster_170347	V5_UCLUSTfixed_0.90-Cluster_97397	-	-	-	-
pacid=32682847 transcript=Seita.5G312500.1 locus=Seita.5G312500 ID=Seita.5G312500.1.v2.2 annot-version=v2.2	Setit_seq2245	P:GO:0006468; F:GO:0004672	P:GO:0006464;F:GO:0016301	Y (0.908 | 1-37)	C	1	V5_BLAST_0.9SELF0.4OUT-REDO4-Cluster_169345	V5_UCLUSTfixed_0.90-Cluster_97830	-	-	-	-
pacid=32682881 transcript=Seita.5G301100.1 locus=Seita.5G301100 ID=Seita.5G301100.1.v2.2 annot-version=v2.2	Setit_seq2279		-	Y (0.982 | 1-69)	C	1	V5_BLAST_0.9SELF0.4OUT-REDO4-Cluster_164765	V5_UCLUSTfixed_0.90-Cluster_98230	-	-	-	-
pacid=32682911 transcript=Seita.5G343500.1 locus=Seita.5G343500 ID=Seita.5G343500.1.v2.2 annot-version=v2.2	Setit_seq2309		-	Y (0.929 | 1-26)	C	1	V5_BLAST_0.9SELF0.4OUT-REDO4-Cluster_166956	V5_UCLUSTfixed_0.90-Cluster_87617	-	-	-	-
pacid=32682913 transcript=Seita.5G007100.1 locus=Seita.5G007100 ID=Seita.5G007100.1.v2.2 annot-version=v2.2	Setit_seq2311	P:GO:0008033	P:GO:0006139	Y (0.981 | 1-68)	C	1	V5_BLAST_0.9SELF0.4OUT-REDO4-Cluster_168043	V5_UCLUSTfixed_0.90-Cluster_97838	-	-	-	-
pacid=32682915 transcript=Seita.5G104000.1 locus=Seita.5G104000 ID=Seita.5G104000.1.v2.2 annot-version=v2.2	Setit_seq2313	P:GO:0051205; C:GO:0016021	C:GO:0016020;P:GO:0016043	Y (0.896 | 1-41)	C	1	V5_BLAST_0.9SELF0.4OUT-REDO4-Cluster_169046	V5_UCLUSTfixed_0.90-Cluster_98074	-	-	-	-
pacid=32682952 transcript=Seita.5G122300.1 locus=Seita.5G122300 ID=Seita.5G122300.1.v2.2 annot-version=v2.2	Setit_seq2350		-	Y (0.857 | 1-41)	C	1	V5_BLAST_0.9SELF0.4OUT-REDO4-Cluster_166808	V5_UCLUSTfixed_0.90-Cluster_100091	-	-	-	-
pacid=32682953 transcript=Seita.5G122300.2 locus=Seita.5G122300 ID=Seita.5G122300.2.v2.2 annot-version=v2.2	Setit_seq2351		-	Y (0.857 | 1-41)	C	1	V5_BLAST_0.9SELF0.4OUT-REDO4-Cluster_166808	V5_UCLUSTfixed_0.90-Cluster_100091	-	-	-	-
pacid=32683011 transcript=Seita.5G100200.1 locus=Seita.5G100200 ID=Seita.5G100200.1.v2.2 annot-version=v2.2	Setit_seq2409		-	Y (0.715 | 1-59)	C	1	V5_BLAST_0.9SELF0.4OUT-REDO4-Cluster_134432	V5_UCLUSTfixed_0.90-Cluster_84650	-	-	-	-
pacid=32683017 transcript=Seita.5G127300.1 locus=Seita.5G127300 ID=Seita.5G127300.1.v2.2 annot-version=v2.2	Setit_seq2415		-	Y (1.0 | 1-41)	C	1	V5_BLAST_0.9SELF0.4OUT-REDO4-Cluster_169305	V5_UCLUSTfixed_0.90-Cluster_93312	-	-	-	-
pacid=32683018 transcript=Seita.5G126500.1 locus=Seita.5G126500 ID=Seita.5G126500.1.v2.2 annot-version=v2.2	Setit_seq2416		-	Y (1.0 | 1-30)	C	1	V5_BLAST_0.9SELF0.4OUT-REDO4-Cluster_164873	V5_UCLUSTfixed_0.90-Cluster_84781	-	-	-	-
pacid=32683023 transcript=Seita.5G253700.1 locus=Seita.5G253700 ID=Seita.5G253700.1.v2.2 annot-version=v2.2	Setit_seq2421	P:GO:0006412; F:GO:0003735	F:GO:0005198;P:GO:0006412	Y (0.994 | 1-40)	C	1	V5_BLAST_0.9SELF0.4OUT-REDO4-Cluster_167096	V5_UCLUSTfixed_0.90-Cluster_96373	-	-	-	-
pacid=32683062 transcript=Seita.5G036800.1 locus=Seita.5G036800 ID=Seita.5G036800.1.v2.2 annot-version=v2.2	Setit_seq2460		-	Y (0.992 | 1-27)	C	1	V5_BLAST_0.9SELF0.4OUT-REDO4-Cluster_163205	V5_UCLUSTfixed_0.90-Cluster_90215	-	-	-	-
pacid=32683064 transcript=Seita.5G111500.1 locus=Seita.5G111500 ID=Seita.5G111500.1.v2.2 annot-version=v2.2	Setit_seq2462		-	Y (0.925 | 1-32)	C	1	V5_BLAST_0.9SELF0.4OUT-REDO4-Cluster_146157	V5_UCLUSTfixed_0.90-Cluster_81029	-	-	UniqueCluster_458	X
pacid=32683073 transcript=Seita.5G164200.1 locus=Seita.5G164200 ID=Seita.5G164200.1.v2.2 annot-version=v2.2	Setit_seq2471		-	Y (0.997 | 1-61)	C	1	V5_BLAST_0.9SELF0.4OUT-REDO4-Cluster_170034	V5_UCLUSTfixed_0.90-Cluster_97539	-	-	-	-
pacid=32683087 transcript=Seita.5G176800.1 locus=Seita.5G176800 ID=Seita.5G176800.1.v2.2 annot-version=v2.2	Setit_seq2485		-	Y (0.959 | 1-21)	C	1	V5_BLAST_0.9SELF0.4OUT-REDO4-Cluster_162964	V5_UCLUSTfixed_0.90-Cluster_84547	-	UniqueCluster_1002	-	X
pacid=32683130 transcript=Seita.5G260800.1 locus=Seita.5G260800 ID=Seita.5G260800.1.v2.2 annot-version=v2.2	Setit_seq2528	F:GO:0005515; F:GO:0008236; P:GO:0006508	P:GO:0019538;F:GO:0005515;F:GO:0016787	Y (0.994 | 1-38)	C	1	V5_BLAST_0.9SELF0.4OUT-REDO4-Cluster_162504	V5_UCLUSTfixed_0.90-Cluster_95925	-	-	-	-
pacid=32683134 transcript=Seita.5G115100.1 locus=Seita.5G115100 ID=Seita.5G115100.1.v2.2 annot-version=v2.2	Setit_seq2532		-	Y (0.872 | 1-50)	C	1	V5_BLAST_0.9SELF0.4OUT-REDO4-Cluster_162737	V5_UCLUSTfixed_0.90-Cluster_84653	-	-	-	-
pacid=32683148 transcript=Seita.5G446500.1 locus=Seita.5G446500 ID=Seita.5G446500.1.v2.2 annot-version=v2.2	Setit_seq2546	C:GO:0016020; P:GO:0015979; C:GO:0009654; C:GO:0009523	C:GO:0016020;P:GO:0015979;C:GO:0009579	Y (0.999 | 1-51)	C	1	V5_BLAST_0.9SELF0.4OUT-REDO4-Cluster_160291	V5_UCLUSTfixed_0.90-Cluster_94374	-	-	-	-
pacid=32683156 transcript=Seita.5G054400.1 locus=Seita.5G054400 ID=Seita.5G054400.1.v2.2 annot-version=v2.2	Setit_seq2554	P:GO:0046854	P:GO:0006629;P:GO:0044763;P:GO:0009987	Y (0.998 | 1-47)	C	1	V5_BLAST_0.9SELF0.4OUT-REDO4-Cluster_163571	V5_UCLUSTfixed_0.90-Cluster_97015	-	-	-	-
pacid=32683174 transcript=Seita.5G055200.1 locus=Seita.5G055200 ID=Seita.5G055200.1.v2.2 annot-version=v2.2	Setit_seq2572		-	Y (0.895 | 1-28)	C	1	V5_BLAST_0.9SELF0.4OUT-REDO4-Cluster_166325	V5_UCLUSTfixed_0.90-Cluster_86520	-	UniqueCluster_3077	-	X
pacid=32683214 transcript=Seita.5G209800.1 locus=Seita.5G209800 ID=Seita.5G209800.1.v2.2 annot-version=v2.2	Setit_seq2612		-	Y (0.982 | 1-40)	C	1	V5_BLAST_0.9SELF0.4OUT-REDO4-Cluster_164906	V5_UCLUSTfixed_0.90-Cluster_98357	-	-	-	-
pacid=32683230 transcript=Seita.5G367000.1 locus=Seita.5G367000 ID=Seita.5G367000.1.v2.2 annot-version=v2.2	Setit_seq2628		-	Y (1.0 | 1-33)	C	1	V5_BLAST_0.9SELF0.4OUT-REDO4-Cluster_166575	V5_UCLUSTfixed_0.90-Cluster_97573	-	-	-	-
pacid=32683231 transcript=Seita.5G367000.3 locus=Seita.5G367000 ID=Seita.5G367000.3.v2.2 annot-version=v2.2	Setit_seq2629		-	Y (1.0 | 1-33)	C	1	V5_BLAST_0.9SELF0.4OUT-REDO4-Cluster_166575	V5_UCLUSTfixed_0.90-Cluster_97573	-	-	-	-
pacid=32683232 transcript=Seita.5G367000.2 locus=Seita.5G367000 ID=Seita.5G367000.2.v2.2 annot-version=v2.2	Setit_seq2630		-	Y (1.0 | 1-33)	C	1	V5_BLAST_0.9SELF0.4OUT-REDO4-Cluster_134438	V5_UCLUSTfixed_0.90-Cluster_97573	-	-	-	-
pacid=32683236 transcript=Seita.5G204100.1 locus=Seita.5G204100 ID=Seita.5G204100.1.v2.2 annot-version=v2.2	Setit_seq2634		-	Y (0.809 | 1-46)	C	1	V5_BLAST_0.9SELF0.4OUT-REDO4-Cluster_134439	V5_UCLUSTfixed_0.90-Cluster_87220	-	UniqueCluster_1602	-	X
pacid=32683249 transcript=Seita.5G408700.1 locus=Seita.5G408700 ID=Seita.5G408700.1.v2.2 annot-version=v2.2	Setit_seq2647		-	Y (0.992 | 1-44)	C	1	V5_BLAST_0.9SELF0.4OUT-REDO4-Cluster_166981	V5_UCLUSTfixed_0.90-Cluster_86508	-	-	-	-
pacid=32683250 transcript=Seita.5G408700.2 locus=Seita.5G408700 ID=Seita.5G408700.2.v2.2 annot-version=v2.2	Setit_seq2648		-	Y (0.992 | 1-44)	C	1	V5_BLAST_0.9SELF0.4OUT-REDO4-Cluster_166981	V5_UCLUSTfixed_0.90-Cluster_86508	-	-	-	-
pacid=32683252 transcript=Seita.5G342600.1 locus=Seita.5G342600 ID=Seita.5G342600.1.v2.2 annot-version=v2.2	Setit_seq2650	F:GO:0004674; P:GO:0048544; P:GO:0006468; F:GO:0004672	P:GO:0009875;P:GO:0006464;F:GO:0016301	Y (0.915 | 1-42)	C	1	V5_BLAST_0.9SELF0.4OUT-REDO4-Cluster_171010	V5_UCLUSTfixed_0.90-Cluster_103499	-	-	-	-
pacid=32683254 transcript=Seita.5G302600.1 locus=Seita.5G302600 ID=Seita.5G302600.1.v2.2 annot-version=v2.2	Setit_seq2652		-	Y (0.694 | 1-72)	C	1	V5_BLAST_0.9SELF0.4OUT-REDO4-Cluster_161137	V5_UCLUSTfixed_0.90-Cluster_95102	UniqueCluster_1872	-	-	X
pacid=32683278 transcript=Seita.5G332900.1 locus=Seita.5G332900 ID=Seita.5G332900.1.v2.2 annot-version=v2.2	Setit_seq2676	F:GO:0016887; F:GO:0005524	F:GO:0000166;F:GO:0016787	Y (0.999 | 1-41)	C	1	V5_BLAST_0.9SELF0.4OUT-REDO4-Cluster_163761	V5_UCLUSTfixed_0.90-Cluster_97220	-	-	-	-
pacid=32683280 transcript=Seita.5G195600.1 locus=Seita.5G195600 ID=Seita.5G195600.1.v2.2 annot-version=v2.2	Setit_seq2678	F:GO:0036361; P:GO:0006807	F:GO:0003824;P:GO:0008152	Y (0.98 | 1-42)	C	1	V5_BLAST_0.9SELF0.4OUT-REDO4-Cluster_170821	V5_UCLUSTfixed_0.90-Cluster_86441	-	-	-	-
pacid=32683281 transcript=Seita.5G195600.2 locus=Seita.5G195600 ID=Seita.5G195600.2.v2.2 annot-version=v2.2	Setit_seq2679	F:GO:0036361; P:GO:0006807	F:GO:0003824;P:GO:0008152	Y (0.98 | 1-42)	C	1	V5_BLAST_0.9SELF0.4OUT-REDO4-Cluster_170821	V5_UCLUSTfixed_0.90-Cluster_86441	-	-	-	-
pacid=32683293 transcript=Seita.5G186300.1 locus=Seita.5G186300 ID=Seita.5G186300.1.v2.2 annot-version=v2.2	Setit_seq2691		-	Y (0.876 | 1-42)	C	1	V5_BLAST_0.9SELF0.4OUT-REDO4-Cluster_151206	V5_UCLUSTfixed_0.90-Cluster_86498	UniqueCluster_860	-	-	X
pacid=32683296 transcript=Seita.5G163300.1 locus=Seita.5G163300 ID=Seita.5G163300.1.v2.2 annot-version=v2.2	Setit_seq2694	F:GO:0016887; F:GO:0005524; P:GO:0055085; F:GO:0042626; C:GO:0016021; P:GO:0006810	F:GO:0000166;C:GO:0016020;P:GO:0006810;F:GO:0005215;F:GO:0016787	Y (1.0 | 1-21)	C	1	V5_BLAST_0.9SELF0.4OUT-REDO4-Cluster_160174	V5_UCLUSTfixed_0.90-Cluster_103095	-	-	-	-
pacid=32683302 transcript=Seita.5G004000.1 locus=Seita.5G004000 ID=Seita.5G004000.1.v2.2 annot-version=v2.2	Setit_seq2700	F:GO:0016161; P:GO:0000272	P:GO:0005975;P:GO:0009056;F:GO:0016787	Y (0.974 | 1-75)	C	1	V5_BLAST_0.9SELF0.4OUT-REDO4-Cluster_163491	V5_UCLUSTfixed_0.90-Cluster_97951	-	-	-	-
pacid=32683333 transcript=Seita.5G060100.1 locus=Seita.5G060100 ID=Seita.5G060100.1.v2.2 annot-version=v2.2	Setit_seq2731	F:GO:0016746; P:GO:0008152	P:GO:0008152;F:GO:0016740	Y (0.991 | 1-48)	C	1	V5_BLAST_0.9SELF0.4OUT-REDO4-Cluster_166489	V5_UCLUSTfixed_0.90-Cluster_99785	-	-	-	-
pacid=32683344 transcript=Seita.5G152600.1 locus=Seita.5G152600 ID=Seita.5G152600.1.v2.2 annot-version=v2.2	Setit_seq2742	F:GO:0016887; F:GO:0005524; C:GO:0016021; P:GO:0006810; F:GO:0005215	F:GO:0000166;C:GO:0016020;P:GO:0006810;F:GO:0005215;F:GO:0016787	Y (0.999 | 1-30)	C	1	V5_BLAST_0.9SELF0.4OUT-REDO4-Cluster_163465	V5_UCLUSTfixed_0.90-Cluster_96899	-	-	-	-
pacid=32683355 transcript=Seita.5G099000.1 locus=Seita.5G099000 ID=Seita.5G099000.1.v2.2 annot-version=v2.2	Setit_seq2753		-	Y (0.689 | 1-58)	C	1	V5_BLAST_0.9SELF0.4OUT-REDO4-Cluster_134440	V5_UCLUSTfixed_0.90-Cluster_76033	UniqueCluster_308	-	-	X
pacid=32683393 transcript=Seita.5G358700.1 locus=Seita.5G358700 ID=Seita.5G358700.1.v2.2 annot-version=v2.2	Setit_seq2791		-	Y (0.995 | 1-21)	C	1	V5_BLAST_0.9SELF0.4OUT-REDO4-Cluster_134441	V5_UCLUSTfixed_0.90-Cluster_78973	-	-	-	-
pacid=32683405 transcript=Seita.5G262000.1 locus=Seita.5G262000 ID=Seita.5G262000.1.v2.2 annot-version=v2.2	Setit_seq2803		-	Y (0.883 | 1-40)	C	1	V5_BLAST_0.9SELF0.4OUT-REDO4-Cluster_162506	V5_UCLUSTfixed_0.90-Cluster_76034	-	-	-	-
pacid=32683417 transcript=Seita.5G405600.1 locus=Seita.5G405600 ID=Seita.5G405600.1.v2.2 annot-version=v2.2	Setit_seq2815	C:GO:0016021	C:GO:0016020	Y (0.999 | 1-64)	C	1	V5_BLAST_0.9SELF0.4OUT-REDO4-Cluster_163368	V5_UCLUSTfixed_0.90-Cluster_96790	-	-	-	-
pacid=32683457 transcript=Seita.5G215200.1 locus=Seita.5G215200 ID=Seita.5G215200.1.v2.2 annot-version=v2.2	Setit_seq2855		-	Y (0.997 | 1-62)	C	1	V5_BLAST_0.9SELF0.4OUT-REDO4-Cluster_134442	V5_UCLUSTfixed_0.90-Cluster_76868	-	-	-	-
pacid=32683475 transcript=Seita.5G251700.1 locus=Seita.5G251700 ID=Seita.5G251700.1.v2.2 annot-version=v2.2	Setit_seq2873	F:GO:0030955; P:GO:0006096; F:GO:0004743; F:GO:0000287	P:GO:0005975;P:GO:0006091;P:GO:0009056;F:GO:0005488;F:GO:0016740;P:GO:0006139;P:GO:0044712;P:GO:0044723	Y (0.951 | 1-44)	C	1	V5_BLAST_0.9SELF0.4OUT-REDO4-Cluster_165406	V5_UCLUSTfixed_0.90-Cluster_98794	-	-	-	-
pacid=32683478 transcript=Seita.5G447900.1 locus=Seita.5G447900 ID=Seita.5G447900.1.v2.2 annot-version=v2.2	Setit_seq2876		-	Y (0.709 | 1-50)	C	1	V5_BLAST_0.9SELF0.4OUT-REDO4-Cluster_162833	V5_UCLUSTfixed_0.90-Cluster_85009	-	-	-	-
pacid=32683479 transcript=Seita.5G353300.1 locus=Seita.5G353300 ID=Seita.5G353300.1.v2.2 annot-version=v2.2	Setit_seq2877		-	Y (0.992 | 1-71)	C	1	V5_BLAST_0.9SELF0.4OUT-REDO4-Cluster_168154	V5_UCLUSTfixed_0.90-Cluster_96223	-	-	-	-
pacid=32683489 transcript=Seita.5G017500.1 locus=Seita.5G017500 ID=Seita.5G017500.1.v2.2 annot-version=v2.2	Setit_seq2887	C:GO:0016020	C:GO:0016020	Y (1.0 | 1-41)	C	1	V5_BLAST_0.9SELF0.4OUT-REDO4-Cluster_163477	V5_UCLUSTfixed_0.90-Cluster_99569	-	-	-	-
pacid=32683495 transcript=Seita.5G333900.1 locus=Seita.5G333900 ID=Seita.5G333900.1.v2.2 annot-version=v2.2	Setit_seq2893		-	Y (0.997 | 1-21)	C	1	V5_BLAST_0.9SELF0.4OUT-REDO4-Cluster_134444	V5_UCLUSTfixed_0.90-Cluster_84726	-	-	-	-
pacid=32683496 transcript=Seita.5G333900.2 locus=Seita.5G333900 ID=Seita.5G333900.2.v2.2 annot-version=v2.2	Setit_seq2894		-	Y (0.997 | 1-21)	C	1	V5_BLAST_0.9SELF0.4OUT-REDO4-Cluster_163968	V5_UCLUSTfixed_0.90-Cluster_84726	-	-	-	-
pacid=32683505 transcript=Seita.5G229300.1 locus=Seita.5G229300 ID=Seita.5G229300.1.v2.2 annot-version=v2.2	Setit_seq2903	F:GO:0016887; F:GO:0005524; P:GO:0006508; F:GO:0004222	F:GO:0000166;P:GO:0019538;F:GO:0016787	Y (0.996 | 1-42)	C	1	V5_BLAST_0.9SELF0.4OUT-REDO4-Cluster_169302	V5_UCLUSTfixed_0.90-Cluster_102096	-	-	-	-
pacid=32683517 transcript=Seita.5G327100.1 locus=Seita.5G327100 ID=Seita.5G327100.1.v2.2 annot-version=v2.2	Setit_seq2915		-	Y (0.963 | 1-29)	C	1	V5_BLAST_0.9SELF0.4OUT-REDO4-Cluster_163430	V5_UCLUSTfixed_0.90-Cluster_84660	-	-	-	-
pacid=32683535 transcript=Seita.5G187400.1 locus=Seita.5G187400 ID=Seita.5G187400.1.v2.2 annot-version=v2.2	Setit_seq2933		-	Y (0.896 | 1-33)	C	1	V5_BLAST_0.9SELF0.4OUT-REDO4-Cluster_166700	V5_UCLUSTfixed_0.90-Cluster_37742	-	-	-	-
pacid=32683566 transcript=Seita.5G469200.1 locus=Seita.5G469200 ID=Seita.5G469200.1.v2.2 annot-version=v2.2	Setit_seq2964		-	Y (0.983 | 1-36)	C	1	V5_BLAST_0.9SELF0.4OUT-REDO4-Cluster_155564	V5_UCLUSTfixed_0.90-Cluster_90946	-	-	-	-
pacid=32683591 transcript=Seita.5G047800.1 locus=Seita.5G047800 ID=Seita.5G047800.1.v2.2 annot-version=v2.2	Setit_seq2989	P:GO:0042398; F:GO:0004357	F:GO:0003824;P:GO:0009058	Y (0.994 | 1-34)	C	1	V5_BLAST_0.9SELF0.4OUT-REDO4-Cluster_134446	V5_UCLUSTfixed_0.90-Cluster_96936	-	-	-	-
pacid=32683595 transcript=Seita.5G395300.1 locus=Seita.5G395300 ID=Seita.5G395300.1.v2.2 annot-version=v2.2	Setit_seq2993		-	Y (0.986 | 1-49)	C	1	V5_BLAST_0.9SELF0.4OUT-REDO4-Cluster_163375	V5_UCLUSTfixed_0.90-Cluster_96656	-	-	-	-
pacid=32683607 transcript=Seita.5G452600.1 locus=Seita.5G452600 ID=Seita.5G452600.1.v2.2 annot-version=v2.2	Setit_seq3005	P:GO:0006508; F:GO:0004190	P:GO:0019538;F:GO:0016787	Y (0.993 | 1-34)	C	1	V5_BLAST_0.9SELF0.4OUT-REDO4-Cluster_134447	V5_UCLUSTfixed_0.90-Cluster_77307	-	UniqueCluster_1611	-	X
pacid=32683622 transcript=Seita.5G039100.1 locus=Seita.5G039100 ID=Seita.5G039100.1.v2.2 annot-version=v2.2	Setit_seq3020	P:GO:0055085; C:GO:0016021	C:GO:0016020;P:GO:0006810	Y (0.997 | 1-31)	C	1	V5_BLAST_0.9SELF0.4OUT-REDO4-Cluster_170322	V5_UCLUSTfixed_0.90-Cluster_97421	-	-	-	-
pacid=32683623 transcript=Seita.5G218100.1 locus=Seita.5G218100 ID=Seita.5G218100.1.v2.2 annot-version=v2.2	Setit_seq3021	F:GO:0008270	F:GO:0005488	Y (0.998 | 1-56)	C	1	V5_BLAST_0.9SELF0.4OUT-REDO4-Cluster_162368	V5_UCLUSTfixed_0.90-Cluster_84608	-	-	-	-
pacid=32683642 transcript=Seita.5G460900.1 locus=Seita.5G460900 ID=Seita.5G460900.1.v2.2 annot-version=v2.2	Setit_seq3040		-	Y (0.986 | 1-41)	C	1	V5_BLAST_0.9SELF0.4OUT-REDO4-Cluster_149846	V5_UCLUSTfixed_0.90-Cluster_84757	-	-	-	-
pacid=32683684 transcript=Seita.5G369000.1 locus=Seita.5G369000 ID=Seita.5G369000.1.v2.2 annot-version=v2.2	Setit_seq3082		-	Y (0.998 | 1-69)	C	1	V5_BLAST_0.9SELF0.4OUT-REDO4-Cluster_169808	V5_UCLUSTfixed_0.90-Cluster_102514	-	-	-	-
pacid=32683712 transcript=Seita.5G267400.1 locus=Seita.5G267400 ID=Seita.5G267400.1.v2.2 annot-version=v2.2	Setit_seq3110		-	Y (1.0 | 1-23)	C	1	V5_BLAST_0.9SELF0.4OUT-REDO4-Cluster_134449	V5_UCLUSTfixed_0.90-Cluster_76035	-	-	-	-
pacid=32683735 transcript=Seita.5G381500.1 locus=Seita.5G381500 ID=Seita.5G381500.1.v2.2 annot-version=v2.2	Setit_seq3133	P:GO:0008152; F:GO:0003824	F:GO:0003824;P:GO:0008152	Y (0.997 | 1-41)	C	1	V5_BLAST_0.9SELF0.4OUT-REDO4-Cluster_168210	V5_UCLUSTfixed_0.90-Cluster_101187	-	-	-	-
pacid=32683746 transcript=Seita.5G315600.1 locus=Seita.5G315600 ID=Seita.5G315600.1.v2.2 annot-version=v2.2	Setit_seq3144		-	Y (1.0 | 1-41)	C	1	V5_BLAST_0.9SELF0.4OUT-REDO4-Cluster_163662	V5_UCLUSTfixed_0.90-Cluster_97118	-	-	-	-
pacid=32683774 transcript=Seita.5G187800.1 locus=Seita.5G187800 ID=Seita.5G187800.1.v2.2 annot-version=v2.2	Setit_seq3172		-	Y (0.977 | 1-41)	C	1	V5_BLAST_0.9SELF0.4OUT-REDO4-Cluster_134450	V5_UCLUSTfixed_0.90-Cluster_76036	-	-	-	-
pacid=32683782 transcript=Seita.5G166500.1 locus=Seita.5G166500 ID=Seita.5G166500.1.v2.2 annot-version=v2.2	Setit_seq3180		-	Y (0.999 | 1-41)	C	1	V5_BLAST_0.9SELF0.4OUT-REDO4-Cluster_170120	V5_UCLUSTfixed_0.90-Cluster_97262	-	-	-	-
pacid=32683806 transcript=Seita.5G304700.1 locus=Seita.5G304700 ID=Seita.5G304700.1.v2.2 annot-version=v2.2	Setit_seq3204	C:GO:0016021	C:GO:0016020	Y (0.999 | 1-41)	C	1	V5_BLAST_0.9SELF0.4OUT-REDO4-Cluster_167467	V5_UCLUSTfixed_0.90-Cluster_99085	-	-	-	-
pacid=32683861 transcript=Seita.5G356000.1 locus=Seita.5G356000 ID=Seita.5G356000.1.v2.2 annot-version=v2.2	Setit_seq3259		-	Y (0.999 | 1-57)	C	1	V5_BLAST_0.9SELF0.4OUT-REDO4-Cluster_164161	V5_UCLUSTfixed_0.90-Cluster_97650	-	-	-	-
pacid=32683877 transcript=Seita.5G143900.1 locus=Seita.5G143900 ID=Seita.5G143900.1.v2.2 annot-version=v2.2	Setit_seq3275		-	Y (0.919 | 1-41)	C	1	V5_BLAST_0.9SELF0.4OUT-REDO4-Cluster_165727	V5_UCLUSTfixed_0.90-Cluster_84712	-	-	-	-
pacid=32683883 transcript=Seita.5G390900.1 locus=Seita.5G390900 ID=Seita.5G390900.1.v2.2 annot-version=v2.2	Setit_seq3281		-	Y (0.976 | 1-30)	C	1	V5_BLAST_0.9SELF0.4OUT-REDO4-Cluster_164273	V5_UCLUSTfixed_0.90-Cluster_97749	-	-	-	-
pacid=32683924 transcript=Seita.5G201200.1 locus=Seita.5G201200 ID=Seita.5G201200.1.v2.2 annot-version=v2.2	Setit_seq3322	P:GO:0006468; F:GO:0004672	P:GO:0006464;F:GO:0016301	Y (0.99 | 1-23)	C	1	V5_BLAST_0.9SELF0.4OUT-REDO4-Cluster_145956	V5_UCLUSTfixed_0.90-Cluster_81732	-	-	UniqueCluster_385	X
pacid=32683929 transcript=Seita.5G246700.1 locus=Seita.5G246700 ID=Seita.5G246700.1.v2.2 annot-version=v2.2	Setit_seq3327	P:GO:0055114; P:GO:0009082; F:GO:0004455; F:GO:0016491	F:GO:0003824;P:GO:0009058;P:GO:0044763;P:GO:0044711;P:GO:0009987	Y (0.994 | 1-72)	C	1	V5_BLAST_0.9SELF0.4OUT-REDO4-Cluster_165640	V5_UCLUSTfixed_0.90-Cluster_99026	-	-	-	-
pacid=32683931 transcript=Seita.5G248500.1 locus=Seita.5G248500 ID=Seita.5G248500.1.v2.2 annot-version=v2.2	Setit_seq3329	P:GO:0006468; F:GO:0005524; F:GO:0004672	F:GO:0000166;P:GO:0006464;F:GO:0016301	Y (0.958 | 1-45)	C	1	V5_BLAST_0.9SELF0.4OUT-REDO4-Cluster_163105	V5_UCLUSTfixed_0.90-Cluster_96534	-	-	-	-
pacid=32683946 transcript=Seita.5G458400.1 locus=Seita.5G458400 ID=Seita.5G458400.1.v2.2 annot-version=v2.2	Setit_seq3344		-	Y (0.647 | 1-52)	C	1	V5_BLAST_0.9SELF0.4OUT-REDO4-Cluster_161017	V5_UCLUSTfixed_0.90-Cluster_95007	-	-	-	-
pacid=32683996 transcript=Seita.5G398200.1 locus=Seita.5G398200 ID=Seita.5G398200.1.v2.2 annot-version=v2.2	Setit_seq3394		-	Y (0.995 | 1-35)	C	1	V5_BLAST_0.9SELF0.4OUT-REDO4-Cluster_134454	V5_UCLUSTfixed_0.90-Cluster_76176	-	-	-	-
pacid=32684012 transcript=Seita.5G440600.1 locus=Seita.5G440600 ID=Seita.5G440600.1.v2.2 annot-version=v2.2	Setit_seq3410	F:GO:0030975; P:GO:0009229; F:GO:0005524; F:GO:0004788	F:GO:0000166;P:GO:0009058;F:GO:0016740;P:GO:0009987	Y (0.994 | 1-22)	C	1	V5_BLAST_0.9SELF0.4OUT-REDO4-Cluster_166290	V5_UCLUSTfixed_0.90-Cluster_94274	-	-	-	-
pacid=32684015 transcript=Seita.5G061600.1 locus=Seita.5G061600 ID=Seita.5G061600.1.v2.2 annot-version=v2.2	Setit_seq3413		-	Y (0.682 | 1-45)	C	1	V5_BLAST_0.9SELF0.4OUT-REDO4-Cluster_166204	V5_UCLUSTfixed_0.90-Cluster_99509	-	-	-	-
pacid=32684024 transcript=Seita.5G242000.1 locus=Seita.5G242000 ID=Seita.5G242000.1.v2.2 annot-version=v2.2	Setit_seq3422		-	Y (0.886 | 1-29)	C	1	V5_BLAST_0.9SELF0.4OUT-REDO4-Cluster_168842	V5_UCLUSTfixed_0.90-Cluster_86472	-	-	-	-
pacid=32684044 transcript=Seita.5G370300.1 locus=Seita.5G370300 ID=Seita.5G370300.1.v2.2 annot-version=v2.2	Setit_seq3442	P:GO:0030163	P:GO:0019538;P:GO:0009056	Y (0.996 | 1-42)	C	1	V5_BLAST_0.9SELF0.4OUT-REDO4-Cluster_134458	V5_UCLUSTfixed_0.90-Cluster_76040	-	-	-	-
pacid=32684052 transcript=Seita.5G374000.1 locus=Seita.5G374000 ID=Seita.5G374000.1.v2.2 annot-version=v2.2	Setit_seq3450	F:GO:0005524; F:GO:0003678; F:GO:0043141	F:GO:0000166;F:GO:0016787	Y (0.991 | 1-41)	C	1	V5_BLAST_0.9SELF0.4OUT-REDO4-Cluster_165442	V5_UCLUSTfixed_0.90-Cluster_97493	-	UniqueCluster_883	-	X
pacid=32684107 transcript=Seita.5G372800.1 locus=Seita.5G372800 ID=Seita.5G372800.1.v2.2 annot-version=v2.2	Setit_seq3505	F:GO:0016887; F:GO:0005524; C:GO:0016020	F:GO:0000166;C:GO:0016020;F:GO:0016787	Y (0.96 | 1-33)	C	1	V5_BLAST_0.9SELF0.4OUT-REDO4-Cluster_165443	V5_UCLUSTfixed_0.90-Cluster_94741	-	-	-	-
pacid=32684130 transcript=Seita.5G040100.1 locus=Seita.5G040100 ID=Seita.5G040100.1.v2.2 annot-version=v2.2	Setit_seq3528	P:GO:0055114; F:GO:0046872; F:GO:0016491	F:GO:0003824;P:GO:0008152;F:GO:0005488;P:GO:0044710	Y (0.987 | 1-46)	C	1	V5_BLAST_0.9SELF0.4OUT-REDO4-Cluster_168423	V5_UCLUSTfixed_0.90-Cluster_97688	-	-	-	-
pacid=32684146 transcript=Seita.5G429700.1 locus=Seita.5G429700 ID=Seita.5G429700.1.v2.2 annot-version=v2.2	Setit_seq3544	P:GO:0055114; F:GO:0045300; P:GO:0006631	F:GO:0003824;P:GO:0006629;P:GO:0044763;P:GO:0009987	Y (0.994 | 1-34)	C	1	V5_BLAST_0.9SELF0.4OUT-REDO4-Cluster_169679	V5_UCLUSTfixed_0.90-Cluster_100777	-	-	-	-
pacid=32684160 transcript=Seita.5G141100.1 locus=Seita.5G141100 ID=Seita.5G141100.1.v2.2 annot-version=v2.2	Setit_seq3558	P:GO:0006189	P:GO:0009058;P:GO:0044711;P:GO:0006139	Y (1.0 | 1-30)	C	1	V5_BLAST_0.9SELF0.4OUT-REDO4-Cluster_162878	V5_UCLUSTfixed_0.90-Cluster_96298	-	-	-	-
pacid=32684199 transcript=Seita.5G468500.1 locus=Seita.5G468500 ID=Seita.5G468500.1.v2.2 annot-version=v2.2	Setit_seq3597		-	Y (0.935 | 1-35)	C	1	V5_BLAST_0.9SELF0.4OUT-REDO4-Cluster_162757	V5_UCLUSTfixed_0.90-Cluster_96945	-	-	-	-
pacid=32684245 transcript=Seita.5G116100.1 locus=Seita.5G116100 ID=Seita.5G116100.1.v2.2 annot-version=v2.2	Setit_seq3643	C:GO:0016020	C:GO:0016020	Y (1.0 | 1-37)	C	1	V5_BLAST_0.9SELF0.4OUT-REDO4-Cluster_163380	V5_UCLUSTfixed_0.90-Cluster_96798	-	-	-	-
pacid=32684252 transcript=Seita.5G052000.1 locus=Seita.5G052000 ID=Seita.5G052000.1.v2.2 annot-version=v2.2	Setit_seq3650	F:GO:0071949	F:GO:0000166	Y (0.977 | 1-33)	C	1	V5_BLAST_0.9SELF0.4OUT-REDO4-Cluster_163975	V5_UCLUSTfixed_0.90-Cluster_97454	-	-	-	-
pacid=32684258 transcript=Seita.5G082000.1 locus=Seita.5G082000 ID=Seita.5G082000.1.v2.2 annot-version=v2.2	Setit_seq3656	P:GO:0055114; F:GO:0016620	F:GO:0003824;P:GO:0008152;P:GO:0044710	Y (0.682 | 1-30)	C	1	V5_BLAST_0.9SELF0.4OUT-REDO4-Cluster_134460	V5_UCLUSTfixed_0.90-Cluster_76042	-	-	-	-
pacid=32684263 transcript=Seita.5G328200.1 locus=Seita.5G328200 ID=Seita.5G328200.1.v2.2 annot-version=v2.2	Setit_seq3661		-	Y (0.772 | 1-62)	C	1	V5_BLAST_0.9SELF0.4OUT-REDO4-Cluster_170090	V5_UCLUSTfixed_0.90-Cluster_88481	-	UniqueCluster_227	-	X
pacid=32684284 transcript=Seita.5G094700.1 locus=Seita.5G094700 ID=Seita.5G094700.1.v2.2 annot-version=v2.2	Setit_seq3682		-	Y (0.908 | 1-40)	C	1	V5_BLAST_0.9SELF0.4OUT-REDO4-Cluster_134462	V5_UCLUSTfixed_0.90-Cluster_37743	-	-	-	-
pacid=32684289 transcript=Seita.5G064500.1 locus=Seita.5G064500 ID=Seita.5G064500.1.v2.2 annot-version=v2.2	Setit_seq3687		-	Y (0.95 | 1-54)	C	1	V5_BLAST_0.9SELF0.4OUT-REDO4-Cluster_167981	V5_UCLUSTfixed_0.90-Cluster_101014	-	-	-	-
pacid=32684296 transcript=Seita.5G286100.1 locus=Seita.5G286100 ID=Seita.5G286100.1.v2.2 annot-version=v2.2	Setit_seq3694		-	Y (0.994 | 1-59)	C	1	V5_BLAST_0.9SELF0.4OUT-REDO4-Cluster_164161	V5_UCLUSTfixed_0.90-Cluster_97650	-	-	-	-
pacid=32684307 transcript=Seita.5G207000.1 locus=Seita.5G207000 ID=Seita.5G207000.1.v2.2 annot-version=v2.2	Setit_seq3705	F:GO:0043565; P:GO:0006355; C:GO:0005634; F:GO:0003700	F:GO:0003677;C:GO:0005634;F:GO:0003700;P:GO:0009058;P:GO:0006139	Y (0.803 | 1-49)	C	1	V5_BLAST_0.9SELF0.4OUT-REDO4-Cluster_161585	V5_UCLUSTfixed_0.90-Cluster_84563	-	-	-	-
pacid=32684308 transcript=Seita.5G003300.1 locus=Seita.5G003300 ID=Seita.5G003300.1.v2.2 annot-version=v2.2	Setit_seq3706		-	Y (0.898 | 1-45)	C	1	V5_BLAST_0.9SELF0.4OUT-REDO4-Cluster_164498	V5_UCLUSTfixed_0.90-Cluster_84602	-	-	-	-
pacid=32684309 transcript=Seita.5G003300.2 locus=Seita.5G003300 ID=Seita.5G003300.2.v2.2 annot-version=v2.2	Setit_seq3707		-	Y (0.898 | 1-45)	C	1	V5_BLAST_0.9SELF0.4OUT-REDO4-Cluster_164498	V5_UCLUSTfixed_0.90-Cluster_84602	-	-	-	-
pacid=32684312 transcript=Seita.5G240300.1 locus=Seita.5G240300 ID=Seita.5G240300.1.v2.2 annot-version=v2.2	Setit_seq3710		-	Y (0.988 | 1-52)	C	1	V5_BLAST_0.9SELF0.4OUT-REDO4-Cluster_170825	V5_UCLUSTfixed_0.90-Cluster_103365	-	-	-	-
pacid=32684316 transcript=Seita.5G408400.1 locus=Seita.5G408400 ID=Seita.5G408400.1.v2.2 annot-version=v2.2	Setit_seq3714		-	Y (0.992 | 1-30)	C	1	V5_BLAST_0.9SELF0.4OUT-REDO4-Cluster_149771	V5_UCLUSTfixed_0.90-Cluster_84647	-	-	-	-
pacid=32684341 transcript=Seita.5G184500.1 locus=Seita.5G184500 ID=Seita.5G184500.1.v2.2 annot-version=v2.2	Setit_seq3739		-	Y (0.997 | 1-61)	C	1	V5_BLAST_0.9SELF0.4OUT-REDO4-Cluster_170452	V5_UCLUSTfixed_0.90-Cluster_103069	-	-	-	-
pacid=32684344 transcript=Seita.5G229000.1 locus=Seita.5G229000 ID=Seita.5G229000.1.v2.2 annot-version=v2.2	Setit_seq3742	F:GO:0016787; F:GO:0005524; F:GO:0003677	F:GO:0000166;F:GO:0003677;F:GO:0016787	Y (0.962 | 1-39)	C	1	V5_BLAST_0.9SELF0.4OUT-REDO4-Cluster_165297	V5_UCLUSTfixed_0.90-Cluster_99203	-	-	-	-
pacid=32684354 transcript=Seita.5G072400.1 locus=Seita.5G072400 ID=Seita.5G072400.1.v2.2 annot-version=v2.2	Setit_seq3752		-	Y (0.996 | 1-27)	C	1	V5_BLAST_0.9SELF0.4OUT-REDO4-Cluster_169857	V5_UCLUSTfixed_0.90-Cluster_101451	-	-	-	-
pacid=32684373 transcript=Seita.5G165100.1 locus=Seita.5G165100 ID=Seita.5G165100.1.v2.2 annot-version=v2.2	Setit_seq3771		-	Y (0.988 | 1-24)	C	1	V5_BLAST_0.9SELF0.4OUT-REDO4-Cluster_160154	V5_UCLUSTfixed_0.90-Cluster_94255	-	-	UniqueCluster_1938	X
pacid=32684374 transcript=Seita.5G165100.2 locus=Seita.5G165100 ID=Seita.5G165100.2.v2.2 annot-version=v2.2	Setit_seq3772		-	Y (0.988 | 1-24)	C	1	V5_BLAST_0.9SELF0.4OUT-REDO4-Cluster_160154	V5_UCLUSTfixed_0.90-Cluster_94255	-	-	UniqueCluster_1938	X
pacid=32684379 transcript=Seita.5G014700.1 locus=Seita.5G014700 ID=Seita.5G014700.1.v2.2 annot-version=v2.2	Setit_seq3777	F:GO:0005525	F:GO:0000166	Y (0.997 | 1-51)	C	1	V5_BLAST_0.9SELF0.4OUT-REDO4-Cluster_168343	V5_UCLUSTfixed_0.90-Cluster_101290	-	-	UniqueCluster_2589	X
pacid=32684401 transcript=Seita.5G065700.1 locus=Seita.5G065700 ID=Seita.5G065700.1.v2.2 annot-version=v2.2	Setit_seq3799		-	Y (1.0 | 1-41)	C	1	V5_BLAST_0.9SELF0.4OUT-REDO4-Cluster_165736	V5_UCLUSTfixed_0.90-Cluster_99101	-	-	-	-
pacid=32684402 transcript=Seita.5G065700.2 locus=Seita.5G065700 ID=Seita.5G065700.2.v2.2 annot-version=v2.2	Setit_seq3800		-	Y (1.0 | 1-41)	C	1	V5_BLAST_0.9SELF0.4OUT-REDO4-Cluster_165736	V5_UCLUSTfixed_0.90-Cluster_99101	-	-	-	-
pacid=32684427 transcript=Seita.5G010100.1 locus=Seita.5G010100 ID=Seita.5G010100.1.v2.2 annot-version=v2.2	Setit_seq3825	P:GO:0055114; F:GO:0020037; F:GO:0016705; F:GO:0005506	F:GO:0003824;P:GO:0008152;F:GO:0005488;P:GO:0044710	Y (0.947 | 1-40)	C	1	V5_BLAST_0.9SELF0.4OUT-REDO4-Cluster_151132	V5_UCLUSTfixed_0.90-Cluster_88584	-	-	-	-
pacid=32684458 transcript=Seita.5G124000.1 locus=Seita.5G124000 ID=Seita.5G124000.1.v2.2 annot-version=v2.2	Setit_seq3856		-	Y (0.976 | 1-23)	C	1	V5_BLAST_0.9SELF0.4OUT-REDO4-Cluster_164368	V5_UCLUSTfixed_0.90-Cluster_84736	-	-	-	-
pacid=32684459 transcript=Seita.5G124000.2 locus=Seita.5G124000 ID=Seita.5G124000.2.v2.2 annot-version=v2.2	Setit_seq3857		-	Y (0.976 | 1-23)	C	1	V5_BLAST_0.9SELF0.4OUT-REDO4-Cluster_164368	V5_UCLUSTfixed_0.90-Cluster_84736	-	-	-	-
pacid=32684492 transcript=Seita.5G457000.1 locus=Seita.5G457000 ID=Seita.5G457000.1.v2.2 annot-version=v2.2	Setit_seq3890		-	Y (0.983 | 1-21)	C	1	V5_BLAST_0.9SELF0.4OUT-REDO4-Cluster_134465	V5_UCLUSTfixed_0.90-Cluster_76043	-	-	-	-
pacid=32684513 transcript=Seita.5G460600.1 locus=Seita.5G460600 ID=Seita.5G460600.1.v2.2 annot-version=v2.2	Setit_seq3911	P:GO:0055114; F:GO:0016655; C:GO:0005886	F:GO:0003824;P:GO:0008152;P:GO:0044710;C:GO:0005886	Y (0.993 | 1-37)	C	1	V5_BLAST_0.9SELF0.4OUT-REDO4-Cluster_163759	V5_UCLUSTfixed_0.90-Cluster_97219	-	-	-	-
pacid=32684514 transcript=Seita.5G460600.2 locus=Seita.5G460600 ID=Seita.5G460600.2.v2.2 annot-version=v2.2	Setit_seq3912	P:GO:0055114; F:GO:0016655; C:GO:0005886	F:GO:0003824;P:GO:0008152;P:GO:0044710;C:GO:0005886	Y (0.993 | 1-37)	C	1	V5_BLAST_0.9SELF0.4OUT-REDO4-Cluster_163759	V5_UCLUSTfixed_0.90-Cluster_97219	-	-	-	-
pacid=32684516 transcript=Seita.5G429300.1 locus=Seita.5G429300 ID=Seita.5G429300.1.v2.2 annot-version=v2.2	Setit_seq3914	F:GO:0008270; F:GO:0005515	F:GO:0005515	Y (0.996 | 1-38)	C	1	V5_BLAST_0.9SELF0.4OUT-REDO4-Cluster_164458	V5_UCLUSTfixed_0.90-Cluster_84611	-	-	UniqueCluster_1457	X
pacid=32684530 transcript=Seita.5G129600.1 locus=Seita.5G129600 ID=Seita.5G129600.1.v2.2 annot-version=v2.2	Setit_seq3928		-	Y (0.983 | 1-52)	C	1	V5_BLAST_0.9SELF0.4OUT-REDO4-Cluster_157669	V5_UCLUSTfixed_0.90-Cluster_92400	-	-	-	-
pacid=32684568 transcript=Seita.5G397400.1 locus=Seita.5G397400 ID=Seita.5G397400.1.v2.2 annot-version=v2.2	Setit_seq3966		-	Y (0.983 | 1-42)	C	1	V5_BLAST_0.9SELF0.4OUT-REDO4-Cluster_169868	V5_UCLUSTfixed_0.90-Cluster_96995	-	-	-	-
pacid=32684573 transcript=Seita.5G153800.1 locus=Seita.5G153800 ID=Seita.5G153800.1.v2.2 annot-version=v2.2	Setit_seq3971	P:GO:0017038; C:GO:0016020; F:GO:0005524	F:GO:0000166;C:GO:0016020;P:GO:0044765;P:GO:0006810	Y (0.933 | 1-51)	C	1	V5_BLAST_0.9SELF0.4OUT-REDO4-Cluster_170627	V5_UCLUSTfixed_0.90-Cluster_97564	-	-	-	-
pacid=32684574 transcript=Seita.5G153800.3 locus=Seita.5G153800 ID=Seita.5G153800.3.v2.2 annot-version=v2.2	Setit_seq3972	P:GO:0017038; C:GO:0016020; F:GO:0005524	F:GO:0000166;C:GO:0016020;P:GO:0044765;P:GO:0006810	Y (0.933 | 1-51)	C	1	V5_BLAST_0.9SELF0.4OUT-REDO4-Cluster_170627	V5_UCLUSTfixed_0.90-Cluster_97564	-	-	-	-
pacid=32684624 transcript=Seita.5G201800.1 locus=Seita.5G201800 ID=Seita.5G201800.1.v2.2 annot-version=v2.2	Setit_seq4022		-	Y (0.994 | 1-42)	C	1	V5_BLAST_0.9SELF0.4OUT-REDO4-Cluster_162714	V5_UCLUSTfixed_0.90-Cluster_96133	-	-	-	-
pacid=32684634 transcript=Seita.5G063900.1 locus=Seita.5G063900 ID=Seita.5G063900.1.v2.2 annot-version=v2.2	Setit_seq4032		-	Y (0.982 | 1-50)	C	1	V5_BLAST_0.9SELF0.4OUT-REDO4-Cluster_163374	V5_UCLUSTfixed_0.90-Cluster_96791	-	-	-	-
pacid=32684639 transcript=Seita.5G460000.1 locus=Seita.5G460000 ID=Seita.5G460000.1.v2.2 annot-version=v2.2	Setit_seq4037	C:GO:0016021; F:GO:0004659	C:GO:0016020;F:GO:0016740	Y (0.999 | 1-41)	C	1	V5_BLAST_0.9SELF0.4OUT-REDO4-Cluster_164189	V5_UCLUSTfixed_0.90-Cluster_97669	-	-	-	-
pacid=32684646 transcript=Seita.5G328600.1 locus=Seita.5G328600 ID=Seita.5G328600.1.v2.2 annot-version=v2.2	Setit_seq4044	F:GO:0009055	F:GO:0003674	Y (0.986 | 1-38)	C	1	V5_BLAST_0.9SELF0.4OUT-REDO4-Cluster_168149	V5_UCLUSTfixed_0.90-Cluster_80796	-	-	UniqueCluster_2713	X
pacid=32684661 transcript=Seita.5G037400.1 locus=Seita.5G037400 ID=Seita.5G037400.1.v2.2 annot-version=v2.2	Setit_seq4059		-	Y (0.845 | 1-26)	C	1	V5_BLAST_0.9SELF0.4OUT-REDO4-Cluster_146267	V5_UCLUSTfixed_0.90-Cluster_77325	UniqueCluster_1876	-	-	X
pacid=32684665 transcript=Seita.5G398500.1 locus=Seita.5G398500 ID=Seita.5G398500.1.v2.2 annot-version=v2.2	Setit_seq4063	F:GO:0003824; F:GO:0003677	F:GO:0003677;F:GO:0003824	Y (0.997 | 1-71)	C	1	V5_BLAST_0.9SELF0.4OUT-REDO4-Cluster_163879	V5_UCLUSTfixed_0.90-Cluster_96760	-	-	-	-
pacid=32684675 transcript=Seita.5G196900.1 locus=Seita.5G196900 ID=Seita.5G196900.1.v2.2 annot-version=v2.2	Setit_seq4073		-	Y (0.928 | 1-42)	C	1	V5_BLAST_0.9SELF0.4OUT-REDO4-Cluster_169050	V5_UCLUSTfixed_0.90-Cluster_101866	-	-	-	-
pacid=32684697 transcript=Seita.5G176000.1 locus=Seita.5G176000 ID=Seita.5G176000.1.v2.2 annot-version=v2.2	Setit_seq4095		-	Y (0.997 | 1-32)	C	1	V5_BLAST_0.9SELF0.4OUT-REDO4-Cluster_163799	V5_UCLUSTfixed_0.90-Cluster_86046	-	-	-	-
pacid=32684701 transcript=Seita.5G062900.1 locus=Seita.5G062900 ID=Seita.5G062900.1.v2.2 annot-version=v2.2	Setit_seq4099	P:GO:0008299	P:GO:0006629;P:GO:0009058;P:GO:0044763;P:GO:0044711;P:GO:0009987	Y (0.975 | 1-39)	C	1	V5_BLAST_0.9SELF0.4OUT-REDO4-Cluster_165613	V5_UCLUSTfixed_0.90-Cluster_84668	-	-	-	-
pacid=32684747 transcript=Seita.5G383200.1 locus=Seita.5G383200 ID=Seita.5G383200.1.v2.2 annot-version=v2.2	Setit_seq4145		-	Y (0.999 | 1-61)	C	1	V5_BLAST_0.9SELF0.4OUT-REDO4-Cluster_160796	V5_UCLUSTfixed_0.90-Cluster_84628	-	-	-	-
pacid=32684754 transcript=Seita.5G139500.1 locus=Seita.5G139500 ID=Seita.5G139500.1.v2.2 annot-version=v2.2	Setit_seq4152	P:GO:0006396; F:GO:0004525; F:GO:0003723	F:GO:0003723;F:GO:0004518	Y (0.959 | 1-44)	C	1	V5_BLAST_0.9SELF0.4OUT-REDO4-Cluster_164337	V5_UCLUSTfixed_0.90-Cluster_84691	-	-	-	-
pacid=32684768 transcript=Seita.5G465900.1 locus=Seita.5G465900 ID=Seita.5G465900.1.v2.2 annot-version=v2.2	Setit_seq4166	F:GO:0008270; P:GO:0006508; F:GO:0004177	P:GO:0019538;F:GO:0005488;F:GO:0016787	Y (0.991 | 1-29)	C	1	V5_BLAST_0.9SELF0.4OUT-REDO4-Cluster_162787	V5_UCLUSTfixed_0.90-Cluster_96209	-	-	-	-
pacid=32684774 transcript=Seita.5G276000.1 locus=Seita.5G276000 ID=Seita.5G276000.1.v2.2 annot-version=v2.2	Setit_seq4172		-	Y (0.828 | 1-27)	C	1	V5_BLAST_0.9SELF0.4OUT-REDO4-Cluster_165131	V5_UCLUSTfixed_0.90-Cluster_100328	-	-	-	-
pacid=32684788 transcript=Seita.5G060200.1 locus=Seita.5G060200 ID=Seita.5G060200.1.v2.2 annot-version=v2.2	Setit_seq4186		-	Y (1.0 | 1-41)	C	1	V5_BLAST_0.9SELF0.4OUT-REDO4-Cluster_164065	V5_UCLUSTfixed_0.90-Cluster_84673	-	-	-	-
pacid=32684789 transcript=Seita.5G060200.2 locus=Seita.5G060200 ID=Seita.5G060200.2.v2.2 annot-version=v2.2	Setit_seq4187		-	Y (1.0 | 1-41)	C	1	V5_BLAST_0.9SELF0.4OUT-REDO4-Cluster_164065	V5_UCLUSTfixed_0.90-Cluster_84673	-	-	-	-
pacid=32684802 transcript=Seita.5G095100.1 locus=Seita.5G095100 ID=Seita.5G095100.1.v2.2 annot-version=v2.2	Setit_seq4200		-	Y (1.0 | 1-41)	C	1	V5_BLAST_0.9SELF0.4OUT-REDO4-Cluster_134469	V5_UCLUSTfixed_0.90-Cluster_88508	-	UniqueCluster_3297	-	X
pacid=32684864 transcript=Seita.5G437000.1 locus=Seita.5G437000 ID=Seita.5G437000.1.v2.2 annot-version=v2.2	Setit_seq4262	P:GO:0005975	P:GO:0005975	Y (0.996 | 1-26)	C	1	V5_BLAST_0.9SELF0.4OUT-REDO4-Cluster_162475	V5_UCLUSTfixed_0.90-Cluster_95886	-	-	-	-
pacid=32684873 transcript=Seita.5G310500.1 locus=Seita.5G310500 ID=Seita.5G310500.1.v2.2 annot-version=v2.2	Setit_seq4271		-	Y (0.841 | 1-73)	C	1	V5_BLAST_0.9SELF0.4OUT-REDO4-Cluster_164498	V5_UCLUSTfixed_0.90-Cluster_86478	-	-	-	-
pacid=32684884 transcript=Seita.5G048800.1 locus=Seita.5G048800 ID=Seita.5G048800.1.v2.2 annot-version=v2.2	Setit_seq4282		-	Y (0.992 | 1-61)	C	1	V5_BLAST_0.9SELF0.4OUT-REDO4-Cluster_163137	V5_UCLUSTfixed_0.90-Cluster_84573	-	-	-	-
pacid=32684892 transcript=Seita.5G295100.1 locus=Seita.5G295100 ID=Seita.5G295100.1.v2.2 annot-version=v2.2	Setit_seq4290	F:GO:0043169; P:GO:0005975; F:GO:0003824; F:GO:0005509; F:GO:0004556	P:GO:0005975;F:GO:0005488;F:GO:0016787	Y (0.981 | 1-51)	C	1	V5_BLAST_0.9SELF0.4OUT-REDO4-Cluster_165145	V5_UCLUSTfixed_0.90-Cluster_95831	-	-	-	-
pacid=32684915 transcript=Seita.5G453800.1 locus=Seita.5G453800 ID=Seita.5G453800.1.v2.2 annot-version=v2.2	Setit_seq4313		-	Y (0.816 | 1-49)	C	1	V5_BLAST_0.9SELF0.4OUT-REDO4-Cluster_163423	V5_UCLUSTfixed_0.90-Cluster_96850	-	-	-	-
pacid=32684916 transcript=Seita.5G453800.2 locus=Seita.5G453800 ID=Seita.5G453800.2.v2.2 annot-version=v2.2	Setit_seq4314		-	Y (0.816 | 1-49)	C	1	V5_BLAST_0.9SELF0.4OUT-REDO4-Cluster_163423	V5_UCLUSTfixed_0.90-Cluster_96850	-	-	-	-
pacid=32684933 transcript=Seita.5G299100.1 locus=Seita.5G299100 ID=Seita.5G299100.1.v2.2 annot-version=v2.2	Setit_seq4331		-	Y (1.0 | 1-61)	C	1	V5_BLAST_0.9SELF0.4OUT-REDO4-Cluster_164022	V5_UCLUSTfixed_0.90-Cluster_95999	-	-	-	-
pacid=32684954 transcript=Seita.5G220400.1 locus=Seita.5G220400 ID=Seita.5G220400.1.v2.2 annot-version=v2.2	Setit_seq4352		-	Y (0.975 | 1-21)	C	1	V5_BLAST_0.9SELF0.4OUT-REDO4-Cluster_134471	V5_UCLUSTfixed_0.90-Cluster_84718	-	-	-	-
pacid=32684955 transcript=Seita.5G220400.3 locus=Seita.5G220400 ID=Seita.5G220400.3.v2.2 annot-version=v2.2	Setit_seq4353		-	Y (0.975 | 1-21)	C	1	V5_BLAST_0.9SELF0.4OUT-REDO4-Cluster_154930	V5_UCLUSTfixed_0.90-Cluster_84718	-	-	-	-
pacid=32684956 transcript=Seita.5G220400.2 locus=Seita.5G220400 ID=Seita.5G220400.2.v2.2 annot-version=v2.2	Setit_seq4354		-	Y (0.975 | 1-21)	C	1	V5_BLAST_0.9SELF0.4OUT-REDO4-Cluster_154930	V5_UCLUSTfixed_0.90-Cluster_84718	-	-	-	-
pacid=32684958 transcript=Seita.5G338200.1 locus=Seita.5G338200 ID=Seita.5G338200.1.v2.2 annot-version=v2.2	Setit_seq4356		-	Y (0.819 | 1-78)	C	1	V5_BLAST_0.9SELF0.4OUT-REDO4-Cluster_164568	V5_UCLUSTfixed_0.90-Cluster_84555	-	-	-	-
pacid=32684969 transcript=Seita.5G282800.1 locus=Seita.5G282800 ID=Seita.5G282800.1.v2.2 annot-version=v2.2	Setit_seq4367		-	Y (0.917 | 1-62)	C	1	V5_BLAST_0.9SELF0.4OUT-REDO4-Cluster_148553	V5_UCLUSTfixed_0.90-Cluster_83320	-	-	-	-
pacid=32684990 transcript=Seita.5G191600.1 locus=Seita.5G191600 ID=Seita.5G191600.1.v2.2 annot-version=v2.2	Setit_seq4388	F:GO:0043565; P:GO:0006355; F:GO:0003700	F:GO:0003677;F:GO:0003700;P:GO:0009058;P:GO:0006139	Y (0.893 | 1-41)	C	1	V5_BLAST_0.9SELF0.4OUT-REDO4-Cluster_165590	V5_UCLUSTfixed_0.90-Cluster_84735	-	-	-	-
pacid=32684991 transcript=Seita.5G416800.1 locus=Seita.5G416800 ID=Seita.5G416800.1.v2.2 annot-version=v2.2	Setit_seq4389	F:GO:0080048	F:GO:0016740	Y (0.963 | 1-40)	C	1	V5_BLAST_0.9SELF0.4OUT-REDO4-Cluster_158083	V5_UCLUSTfixed_0.90-Cluster_92618	-	-	-	-
pacid=32685006 transcript=Seita.5G144800.1 locus=Seita.5G144800 ID=Seita.5G144800.1.v2.2 annot-version=v2.2	Setit_seq4404	P:GO:0006353	P:GO:0009058;P:GO:0006139	Y (0.899 | 1-28)	C	1	V5_BLAST_0.9SELF0.4OUT-REDO4-Cluster_164691	V5_UCLUSTfixed_0.90-Cluster_84606	-	-	-	-
pacid=32685037 transcript=Seita.5G419500.1 locus=Seita.5G419500 ID=Seita.5G419500.1.v2.2 annot-version=v2.2	Setit_seq4435		-	Y (0.86 | 1-34)	C	1	V5_BLAST_0.9SELF0.4OUT-REDO4-Cluster_134472	V5_UCLUSTfixed_0.90-Cluster_76049	-	-	-	-
pacid=32685059 transcript=Seita.5G276800.1 locus=Seita.5G276800 ID=Seita.5G276800.1.v2.2 annot-version=v2.2	Setit_seq4457		-	Y (0.936 | 1-22)	C	1	V5_BLAST_0.9SELF0.4OUT-REDO4-Cluster_166332	V5_UCLUSTfixed_0.90-Cluster_84905	-	-	-	-
pacid=32685066 transcript=Seita.5G390200.1 locus=Seita.5G390200 ID=Seita.5G390200.1.v2.2 annot-version=v2.2	Setit_seq4464	F:GO:0051536; F:GO:0009055	F:GO:0005488	Y (0.999 | 1-51)	C	1	V5_BLAST_0.9SELF0.4OUT-REDO4-Cluster_164004	V5_UCLUSTfixed_0.90-Cluster_97487	-	-	-	-
pacid=32685068 transcript=Seita.5G097600.1 locus=Seita.5G097600 ID=Seita.5G097600.1.v2.2 annot-version=v2.2	Setit_seq4466	P:GO:0006508; F:GO:0004222	P:GO:0019538;F:GO:0016787	Y (0.963 | 1-22)	C	1	V5_BLAST_0.9SELF0.4OUT-REDO4-Cluster_162730	V5_UCLUSTfixed_0.90-Cluster_97423	-	-	-	-
pacid=32685069 transcript=Seita.5G097600.2 locus=Seita.5G097600 ID=Seita.5G097600.2.v2.2 annot-version=v2.2	Setit_seq4467	P:GO:0006508; F:GO:0004222	P:GO:0019538;F:GO:0016787	Y (0.963 | 1-22)	C	1	V5_BLAST_0.9SELF0.4OUT-REDO4-Cluster_162730	V5_UCLUSTfixed_0.90-Cluster_97423	-	-	-	-
pacid=32685083 transcript=Seita.5G469300.1 locus=Seita.5G469300 ID=Seita.5G469300.1.v2.2 annot-version=v2.2	Setit_seq4481		-	Y (0.728 | 1-58)	C	1	V5_BLAST_0.9SELF0.4OUT-REDO4-Cluster_166396	V5_UCLUSTfixed_0.90-Cluster_97349	-	-	-	-
pacid=32685086 transcript=Seita.5G416100.1 locus=Seita.5G416100 ID=Seita.5G416100.1.v2.2 annot-version=v2.2	Setit_seq4484	P:GO:0006629	P:GO:0006629	Y (0.999 | 1-30)	C	1	V5_BLAST_0.9SELF0.4OUT-REDO4-Cluster_163865	V5_UCLUSTfixed_0.90-Cluster_97334	-	-	-	-
pacid=32685097 transcript=Seita.5G219400.1 locus=Seita.5G219400 ID=Seita.5G219400.1.v2.2 annot-version=v2.2	Setit_seq4495		-	Y (0.766 | 1-57)	C	1	V5_BLAST_0.9SELF0.4OUT-REDO4-Cluster_134474	V5_UCLUSTfixed_0.90-Cluster_76050	-	UniqueCluster_1739	-	X
pacid=32685104 transcript=Seita.5G047900.1 locus=Seita.5G047900 ID=Seita.5G047900.1.v2.2 annot-version=v2.2	Setit_seq4502	P:GO:0042398; F:GO:0004357	F:GO:0003824;P:GO:0009058	Y (0.995 | 1-26)	C	1	V5_BLAST_0.9SELF0.4OUT-REDO4-Cluster_163499	V5_UCLUSTfixed_0.90-Cluster_96936	-	-	-	-
pacid=32685114 transcript=Seita.5G146000.1 locus=Seita.5G146000 ID=Seita.5G146000.1.v2.2 annot-version=v2.2	Setit_seq4512	F:GO:0005515	F:GO:0005515	Y (0.863 | 1-61)	C	1	V5_BLAST_0.9SELF0.4OUT-REDO4-Cluster_157529	V5_UCLUSTfixed_0.90-Cluster_84818	-	-	-	-
pacid=32685117 transcript=Seita.5G029200.1 locus=Seita.5G029200 ID=Seita.5G029200.1.v2.2 annot-version=v2.2	Setit_seq4515	P:GO:0005975; F:GO:0004650	P:GO:0005975;F:GO:0016787	Y (0.909 | 1-71)	C	1	V5_BLAST_0.9SELF0.4OUT-REDO4-Cluster_169988	V5_UCLUSTfixed_0.90-Cluster_103053	-	-	-	-
pacid=32685122 transcript=Seita.5G387100.1 locus=Seita.5G387100 ID=Seita.5G387100.1.v2.2 annot-version=v2.2	Setit_seq4520		-	Y (0.998 | 1-33)	C	1	V5_BLAST_0.9SELF0.4OUT-REDO4-Cluster_163946	V5_UCLUSTfixed_0.90-Cluster_97423	-	-	-	-
pacid=32685134 transcript=Seita.5G215600.1 locus=Seita.5G215600 ID=Seita.5G215600.1.v2.2 annot-version=v2.2	Setit_seq4532	C:GO:0016020; P:GO:0009765	P:GO:0006091;C:GO:0016020;P:GO:0015979	Y (0.996 | 1-23)	C	1	V5_BLAST_0.9SELF0.4OUT-REDO4-Cluster_164068	V5_UCLUSTfixed_0.90-Cluster_97916	-	-	-	-
pacid=32685143 transcript=Seita.5G003500.1 locus=Seita.5G003500 ID=Seita.5G003500.1.v2.2 annot-version=v2.2	Setit_seq4541		-	Y (0.725 | 1-61)	C	1	V5_BLAST_0.9SELF0.4OUT-REDO4-Cluster_170087	V5_UCLUSTfixed_0.90-Cluster_101680	-	-	-	-
pacid=32685154 transcript=Seita.5G291800.1 locus=Seita.5G291800 ID=Seita.5G291800.1.v2.2 annot-version=v2.2	Setit_seq4552	P:GO:0055114; P:GO:0006546; F:GO:0004375	P:GO:0009056;F:GO:0003824;P:GO:0044763;P:GO:0009987;P:GO:0044712	Y (0.944 | 1-90)	C	1	V5_BLAST_0.9SELF0.4OUT-REDO4-Cluster_166036	V5_UCLUSTfixed_0.90-Cluster_99357	-	-	UniqueCluster_107	X
pacid=32685157 transcript=Seita.5G386600.1 locus=Seita.5G386600 ID=Seita.5G386600.1.v2.2 annot-version=v2.2	Setit_seq4555		-	Y (0.994 | 1-71)	C	1	V5_BLAST_0.9SELF0.4OUT-REDO4-Cluster_167727	V5_UCLUSTfixed_0.90-Cluster_84811	-	-	-	-
pacid=32685158 transcript=Seita.5G386600.2 locus=Seita.5G386600 ID=Seita.5G386600.2.v2.2 annot-version=v2.2	Setit_seq4556		-	Y (0.994 | 1-71)	C	1	V5_BLAST_0.9SELF0.4OUT-REDO4-Cluster_167727	V5_UCLUSTfixed_0.90-Cluster_84811	-	-	-	-
pacid=32685199 transcript=Seita.5G064200.1 locus=Seita.5G064200 ID=Seita.5G064200.1.v2.2 annot-version=v2.2	Setit_seq4597		-	Y (0.997 | 1-41)	C	1	V5_BLAST_0.9SELF0.4OUT-REDO4-Cluster_166324	V5_UCLUSTfixed_0.90-Cluster_99621	-	-	-	-
pacid=32685200 transcript=Seita.5G064200.2 locus=Seita.5G064200 ID=Seita.5G064200.2.v2.2 annot-version=v2.2	Setit_seq4598		-	Y (0.997 | 1-41)	C	1	V5_BLAST_0.9SELF0.4OUT-REDO4-Cluster_166324	V5_UCLUSTfixed_0.90-Cluster_99621	-	-	-	-
pacid=32685211 transcript=Seita.5G342800.1 locus=Seita.5G342800 ID=Seita.5G342800.1.v2.2 annot-version=v2.2	Setit_seq4609		-	Y (0.996 | 1-42)	C	1	V5_BLAST_0.9SELF0.4OUT-REDO4-Cluster_163984	V5_UCLUSTfixed_0.90-Cluster_80926	-	UniqueCluster_823	-	X
pacid=32685232 transcript=Seita.5G263200.1 locus=Seita.5G263200 ID=Seita.5G263200.1.v2.2 annot-version=v2.2	Setit_seq4630		-	Y (0.874 | 1-70)	C	1	V5_BLAST_0.9SELF0.4OUT-REDO4-Cluster_165929	V5_UCLUSTfixed_0.90-Cluster_87467	-	-	UniqueCluster_709	X
pacid=32685237 transcript=Seita.5G166000.1 locus=Seita.5G166000 ID=Seita.5G166000.1.v2.2 annot-version=v2.2	Setit_seq4635	F:GO:0016747	F:GO:0016740	Y (0.993 | 1-38)	C	1	V5_BLAST_0.9SELF0.4OUT-REDO4-Cluster_162938	V5_UCLUSTfixed_0.90-Cluster_96361	-	-	-	-
pacid=32685250 transcript=Seita.5G144600.1 locus=Seita.5G144600 ID=Seita.5G144600.1.v2.2 annot-version=v2.2	Setit_seq4648	P:GO:0006353	P:GO:0009058;P:GO:0006139	Y (0.993 | 1-28)	C	1	V5_BLAST_0.9SELF0.4OUT-REDO4-Cluster_164691	V5_UCLUSTfixed_0.90-Cluster_84606	-	-	-	-
pacid=32685260 transcript=Seita.5G048300.1 locus=Seita.5G048300 ID=Seita.5G048300.1.v2.2 annot-version=v2.2	Setit_seq4658	P:GO:0005975; F:GO:0004553	P:GO:0005975;F:GO:0016787	Y (0.927 | 1-28)	C	1	V5_BLAST_0.9SELF0.4OUT-REDO4-Cluster_164294	V5_UCLUSTfixed_0.90-Cluster_97773	-	-	-	-
pacid=32685284 transcript=Seita.5G302000.1 locus=Seita.5G302000 ID=Seita.5G302000.1.v2.2 annot-version=v2.2	Setit_seq4682	P:GO:0009116	P:GO:0006139	Y (0.994 | 1-49)	C	1	V5_BLAST_0.9SELF0.4OUT-REDO4-Cluster_165290	V5_UCLUSTfixed_0.90-Cluster_97935	-	-	-	-
pacid=32685292 transcript=Seita.5G065300.1 locus=Seita.5G065300 ID=Seita.5G065300.1.v2.2 annot-version=v2.2	Setit_seq4690		-	Y (0.999 | 1-51)	C	1	V5_BLAST_0.9SELF0.4OUT-REDO4-Cluster_164497	V5_UCLUSTfixed_0.90-Cluster_84579	-	-	-	-
pacid=32685293 transcript=Seita.5G065300.2 locus=Seita.5G065300 ID=Seita.5G065300.2.v2.2 annot-version=v2.2	Setit_seq4691		-	Y (0.999 | 1-51)	C	1	V5_BLAST_0.9SELF0.4OUT-REDO4-Cluster_164497	V5_UCLUSTfixed_0.90-Cluster_84579	-	-	-	-
pacid=32685300 transcript=Seita.5G343400.1 locus=Seita.5G343400 ID=Seita.5G343400.1.v2.2 annot-version=v2.2	Setit_seq4698		-	Y (0.87 | 1-51)	C	1	V5_BLAST_0.9SELF0.4OUT-REDO4-Cluster_134475	V5_UCLUSTfixed_0.90-Cluster_87617	-	-	-	-
pacid=32685303 transcript=Seita.5G133600.1 locus=Seita.5G133600 ID=Seita.5G133600.1.v2.2 annot-version=v2.2	Setit_seq4701	F:GO:0005515	F:GO:0005515	Y (0.977 | 1-22)	C	1	V5_BLAST_0.9SELF0.4OUT-REDO4-Cluster_166111	V5_UCLUSTfixed_0.90-Cluster_99423	-	-	-	-
pacid=32685306 transcript=Seita.5G017700.1 locus=Seita.5G017700 ID=Seita.5G017700.1.v2.2 annot-version=v2.2	Setit_seq4704		-	Y (0.951 | 1-35)	C	1	V5_BLAST_0.9SELF0.4OUT-REDO4-Cluster_163020	V5_UCLUSTfixed_0.90-Cluster_96454	-	-	-	-
pacid=32685319 transcript=Seita.5G084500.1 locus=Seita.5G084500 ID=Seita.5G084500.1.v2.2 annot-version=v2.2	Setit_seq4717		-	Y (0.957 | 1-61)	C	1	V5_BLAST_0.9SELF0.4OUT-REDO4-Cluster_158671	V5_UCLUSTfixed_0.90-Cluster_76052	-	-	-	-
pacid=32685323 transcript=Seita.5G412800.1 locus=Seita.5G412800 ID=Seita.5G412800.1.v2.2 annot-version=v2.2	Setit_seq4721	P:GO:0051603; C:GO:0005839; F:GO:0004298	P:GO:0019538;P:GO:0009056;P:GO:0009987;C:GO:0005622;F:GO:0016787	Y (0.951 | 1-69)	C	1	V5_BLAST_0.9SELF0.4OUT-REDO4-Cluster_154389	V5_UCLUSTfixed_0.90-Cluster_100763	-	-	UniqueCluster_498	X
pacid=32685339 transcript=Seita.5G067800.1 locus=Seita.5G067800 ID=Seita.5G067800.1.v2.2 annot-version=v2.2	Setit_seq4737		-	Y (0.993 | 1-25)	C	1	V5_BLAST_0.9SELF0.4OUT-REDO4-Cluster_162930	V5_UCLUSTfixed_0.90-Cluster_96357	-	-	-	-
pacid=32685350 transcript=Seita.5G377400.1 locus=Seita.5G377400 ID=Seita.5G377400.1.v2.2 annot-version=v2.2	Setit_seq4748		-	Y (0.955 | 1-90)	C	1	V5_BLAST_0.9SELF0.4OUT-REDO4-Cluster_164247	V5_UCLUSTfixed_0.90-Cluster_97722	-	-	-	-
pacid=32685351 transcript=Seita.5G377400.2 locus=Seita.5G377400 ID=Seita.5G377400.2.v2.2 annot-version=v2.2	Setit_seq4749		-	Y (0.955 | 1-90)	C	1	V5_BLAST_0.9SELF0.4OUT-REDO4-Cluster_164247	V5_UCLUSTfixed_0.90-Cluster_97722	-	-	-	-
pacid=32685380 transcript=Seita.5G358500.1 locus=Seita.5G358500 ID=Seita.5G358500.1.v2.2 annot-version=v2.2	Setit_seq4778	F:GO:0008270	F:GO:0005488	Y (0.813 | 1-71)	C	1	V5_BLAST_0.9SELF0.4OUT-REDO4-Cluster_166596	V5_UCLUSTfixed_0.90-Cluster_84716	-	-	-	-
pacid=32685391 transcript=Seita.5G367200.1 locus=Seita.5G367200 ID=Seita.5G367200.1.v2.2 annot-version=v2.2	Setit_seq4789	P:GO:0045454; F:GO:0015035; F:GO:0009055	P:GO:0019725;F:GO:0003824	Y (0.709 | 1-81)	C	1	V5_BLAST_0.9SELF0.4OUT-REDO4-Cluster_166376	V5_UCLUSTfixed_0.90-Cluster_99676	-	-	-	-
pacid=32685417 transcript=Seita.5G323400.1 locus=Seita.5G323400 ID=Seita.5G323400.1.v2.2 annot-version=v2.2	Setit_seq4815	P:GO:0055114; F:GO:0016491	F:GO:0003824;P:GO:0008152;P:GO:0044710	Y (0.866 | 1-38)	C	1	V5_BLAST_0.9SELF0.4OUT-REDO4-Cluster_164702	V5_UCLUSTfixed_0.90-Cluster_84803	-	UniqueCluster_999	-	X
pacid=32685418 transcript=Seita.5G323400.2 locus=Seita.5G323400 ID=Seita.5G323400.2.v2.2 annot-version=v2.2	Setit_seq4816	P:GO:0055114; F:GO:0016491	F:GO:0003824;P:GO:0008152;P:GO:0044710	Y (0.866 | 1-38)	C	1	V5_BLAST_0.9SELF0.4OUT-REDO4-Cluster_164702	V5_UCLUSTfixed_0.90-Cluster_84803	-	UniqueCluster_999	-	X
pacid=32685422 transcript=Seita.5G050900.1 locus=Seita.5G050900 ID=Seita.5G050900.1.v2.2 annot-version=v2.2	Setit_seq4820		-	Y (1.0 | 1-41)	C	1	V5_BLAST_0.9SELF0.4OUT-REDO4-Cluster_151806	V5_UCLUSTfixed_0.90-Cluster_87169	-	-	UniqueCluster_2711	X
pacid=32685448 transcript=Seita.5G347700.1 locus=Seita.5G347700 ID=Seita.5G347700.1.v2.2 annot-version=v2.2	Setit_seq4846	F:GO:0046872	F:GO:0005488	Y (0.997 | 1-81)	C	1	V5_BLAST_0.9SELF0.4OUT-REDO4-Cluster_167299	V5_UCLUSTfixed_0.90-Cluster_86446	-	-	UniqueCluster_53	X
pacid=32685455 transcript=Seita.5G074000.1 locus=Seita.5G074000 ID=Seita.5G074000.1.v2.2 annot-version=v2.2	Setit_seq4853	F:GO:0016747; P:GO:0008152	P:GO:0008152;F:GO:0016740	Y (0.794 | 1-50)	C	1	V5_BLAST_0.9SELF0.4OUT-REDO4-Cluster_167029	V5_UCLUSTfixed_0.90-Cluster_100232	-	-	-	-
pacid=32685456 transcript=Seita.5G074000.2 locus=Seita.5G074000 ID=Seita.5G074000.2.v2.2 annot-version=v2.2	Setit_seq4854	F:GO:0016747; P:GO:0008152	P:GO:0008152;F:GO:0016740	Y (0.794 | 1-50)	C	1	V5_BLAST_0.9SELF0.4OUT-REDO4-Cluster_167029	V5_UCLUSTfixed_0.90-Cluster_100232	-	-	-	-
pacid=32685466 transcript=Seita.5G242200.1 locus=Seita.5G242200 ID=Seita.5G242200.1.v2.2 annot-version=v2.2	Setit_seq4864		-	Y (1.0 | 1-51)	C	1	V5_BLAST_0.9SELF0.4OUT-REDO4-Cluster_151114	V5_UCLUSTfixed_0.90-Cluster_86392	-	-	-	-
pacid=32685469 transcript=Seita.5G256300.1 locus=Seita.5G256300 ID=Seita.5G256300.1.v2.2 annot-version=v2.2	Setit_seq4867		-	Y (1.0 | 1-41)	C	1	V5_BLAST_0.9SELF0.4OUT-REDO4-Cluster_165474	V5_UCLUSTfixed_0.90-Cluster_98856	-	-	-	-
pacid=32685558 transcript=Seita.5G451700.1 locus=Seita.5G451700 ID=Seita.5G451700.1.v2.2 annot-version=v2.2	Setit_seq4956		-	Y (0.821 | 1-39)	C	1	V5_BLAST_0.9SELF0.4OUT-REDO4-Cluster_134476	V5_UCLUSTfixed_0.90-Cluster_76053	-	-	-	-
pacid=32685575 transcript=Seita.5G227400.1 locus=Seita.5G227400 ID=Seita.5G227400.1.v2.2 annot-version=v2.2	Setit_seq4973		-	Y (0.791 | 1-33)	C	1	V5_BLAST_0.9SELF0.4OUT-REDO4-Cluster_134481	V5_UCLUSTfixed_0.90-Cluster_76056	-	-	-	-
pacid=32685582 transcript=Seita.5G336700.1 locus=Seita.5G336700 ID=Seita.5G336700.1.v2.2 annot-version=v2.2	Setit_seq4980	P:GO:0015979; C:GO:0009523; C:GO:0009507	C:GO:0016020;P:GO:0015979;C:GO:0009536;C:GO:0009579	Y (0.932 | 1-40)	C	1	V5_BLAST_0.9SELF0.4OUT-REDO4-Cluster_164019	V5_UCLUSTfixed_0.90-Cluster_97505	-	-	-	-
pacid=32685592 transcript=Seita.5G071800.1 locus=Seita.5G071800 ID=Seita.5G071800.1.v2.2 annot-version=v2.2	Setit_seq4990	F:GO:0005515; F:GO:0070402; P:GO:0055114; F:GO:0046872; F:GO:0030604; P:GO:0008299	F:GO:0000166;F:GO:0005515;F:GO:0003824;P:GO:0006629;P:GO:0009058;P:GO:0044763;P:GO:0044711;P:GO:0009987	Y (0.995 | 1-52)	C	1	V5_BLAST_0.9SELF0.4OUT-REDO4-Cluster_163183	V5_UCLUSTfixed_0.90-Cluster_96609	-	-	-	-
pacid=32685602 transcript=Seita.5G132200.1 locus=Seita.5G132200 ID=Seita.5G132200.1.v2.2 annot-version=v2.2	Setit_seq5000	P:GO:0006629	P:GO:0006629	Y (1.0 | 1-41)	C	1	V5_BLAST_0.9SELF0.4OUT-REDO4-Cluster_167565	V5_UCLUSTfixed_0.90-Cluster_86685	-	-	-	-
pacid=32685611 transcript=Seita.5G423400.1 locus=Seita.5G423400 ID=Seita.5G423400.1.v2.2 annot-version=v2.2	Setit_seq5009		-	Y (1.0 | 1-41)	C	1	V5_BLAST_0.9SELF0.4OUT-REDO4-Cluster_134477	V5_UCLUSTfixed_0.90-Cluster_76054	-	-	-	-
pacid=32685617 transcript=Seita.5G414600.1 locus=Seita.5G414600 ID=Seita.5G414600.1.v2.2 annot-version=v2.2	Setit_seq5015	P:GO:0005975; F:GO:0004553	P:GO:0005975;F:GO:0016787	Y (1.0 | 1-38)	C	1	V5_BLAST_0.9SELF0.4OUT-REDO4-Cluster_170719	V5_UCLUSTfixed_0.90-Cluster_103279	-	-	-	-
pacid=32685662 transcript=Seita.5G296200.1 locus=Seita.5G296200 ID=Seita.5G296200.1.v2.2 annot-version=v2.2	Setit_seq5060		-	Y (0.944 | 1-26)	C	1	V5_BLAST_0.9SELF0.4OUT-REDO4-Cluster_170710	V5_UCLUSTfixed_0.90-Cluster_101637	-	-	-	-
pacid=32685663 transcript=Seita.5G296200.2 locus=Seita.5G296200 ID=Seita.5G296200.2.v2.2 annot-version=v2.2	Setit_seq5061		-	Y (0.944 | 1-26)	C	1	V5_BLAST_0.9SELF0.4OUT-REDO4-Cluster_170710	V5_UCLUSTfixed_0.90-Cluster_101637	-	-	-	-
pacid=32685682 transcript=Seita.5G362800.1 locus=Seita.5G362800 ID=Seita.5G362800.1.v2.2 annot-version=v2.2	Setit_seq5080		-	Y (0.947 | 1-21)	C	1	V5_BLAST_0.9SELF0.4OUT-REDO4-Cluster_149768	V5_UCLUSTfixed_0.90-Cluster_76055	-	-	-	-
pacid=32685705 transcript=Seita.5G034900.1 locus=Seita.5G034900 ID=Seita.5G034900.1.v2.2 annot-version=v2.2	Setit_seq5103	P:GO:0006457; F:GO:0003755; P:GO:0000413	F:GO:0003824;P:GO:0006464	Y (0.997 | 1-61)	C	1	V5_BLAST_0.9SELF0.4OUT-REDO4-Cluster_164071	V5_UCLUSTfixed_0.90-Cluster_102507	-	-	-	-
pacid=32685708 transcript=Seita.5G416000.1 locus=Seita.5G416000 ID=Seita.5G416000.1.v2.2 annot-version=v2.2	Setit_seq5106	P:GO:0006629	P:GO:0006629	Y (1.0 | 1-31)	C	1	V5_BLAST_0.9SELF0.4OUT-REDO4-Cluster_163865	V5_UCLUSTfixed_0.90-Cluster_97334	-	-	-	-
pacid=32685712 transcript=Seita.5G433600.1 locus=Seita.5G433600 ID=Seita.5G433600.1.v2.2 annot-version=v2.2	Setit_seq5110	P:GO:0006412; C:GO:0005840; C:GO:0005622; F:GO:0003735	F:GO:0005198;C:GO:0005840;P:GO:0006412	Y (0.99 | 1-27)	C	1	V5_BLAST_0.9SELF0.4OUT-REDO4-Cluster_162942	V5_UCLUSTfixed_0.90-Cluster_96366	-	-	-	-
pacid=32685739 transcript=Seita.5G203300.1 locus=Seita.5G203300 ID=Seita.5G203300.1.v2.2 annot-version=v2.2	Setit_seq5137	P:GO:0006468; F:GO:0004672	P:GO:0006464;F:GO:0016301	Y (0.974 | 1-37)	C	1	V5_BLAST_0.9SELF0.4OUT-REDO4-Cluster_171010	V5_UCLUSTfixed_0.90-Cluster_89806	-	-	UniqueCluster_3325	X
pacid=32685740 transcript=Seita.5G203300.2 locus=Seita.5G203300 ID=Seita.5G203300.2.v2.2 annot-version=v2.2	Setit_seq5138	P:GO:0006468; F:GO:0004672	P:GO:0006464;F:GO:0016301	Y (0.974 | 1-37)	C	1	V5_BLAST_0.9SELF0.4OUT-REDO4-Cluster_171010	V5_UCLUSTfixed_0.90-Cluster_89806	-	-	UniqueCluster_3325	X
pacid=32685741 transcript=Seita.5G203300.3 locus=Seita.5G203300 ID=Seita.5G203300.3.v2.2 annot-version=v2.2	Setit_seq5139		-	Y (0.974 | 1-37)	C	1	V5_BLAST_0.9SELF0.4OUT-REDO4-Cluster_134478	V5_UCLUSTfixed_0.90-Cluster_89806	-	-	UniqueCluster_3325	X
pacid=32685792 transcript=Seita.5G326000.1 locus=Seita.5G326000 ID=Seita.5G326000.1.v2.2 annot-version=v2.2	Setit_seq5190	F:GO:0030170; P:GO:0009058; F:GO:0008483; P:GO:0006520	P:GO:0009058;P:GO:0044763;F:GO:0005488;F:GO:0016740;P:GO:0009987	Y (0.935 | 1-37)	C	1	V5_BLAST_0.9SELF0.4OUT-REDO4-Cluster_166629	V5_UCLUSTfixed_0.90-Cluster_99911	-	-	-	-
pacid=32685823 transcript=Seita.5G080200.1 locus=Seita.5G080200 ID=Seita.5G080200.1.v2.2 annot-version=v2.2	Setit_seq5221	F:GO:0016757	F:GO:0016740	Y (0.949 | 1-38)	C	1	V5_BLAST_0.9SELF0.4OUT-REDO4-Cluster_158082	V5_UCLUSTfixed_0.90-Cluster_86445	-	-	-	-
pacid=32685824 transcript=Seita.5G080200.2 locus=Seita.5G080200 ID=Seita.5G080200.2.v2.2 annot-version=v2.2	Setit_seq5222	F:GO:0016757	F:GO:0016740	Y (0.949 | 1-38)	C	1	V5_BLAST_0.9SELF0.4OUT-REDO4-Cluster_158082	V5_UCLUSTfixed_0.90-Cluster_86445	-	-	-	-
pacid=32685831 transcript=Seita.5G021200.1 locus=Seita.5G021200 ID=Seita.5G021200.1.v2.2 annot-version=v2.2	Setit_seq5229	P:GO:0055085; C:GO:0016020; F:GO:0015297; F:GO:0015238; P:GO:0006855	C:GO:0016020;P:GO:0006810;P:GO:0044765;F:GO:0005215	Y (0.999 | 1-56)	C	1	V5_BLAST_0.9SELF0.4OUT-REDO4-Cluster_164196	V5_UCLUSTfixed_0.90-Cluster_97674	-	-	-	-
pacid=32685832 transcript=Seita.5G021200.2 locus=Seita.5G021200 ID=Seita.5G021200.2.v2.2 annot-version=v2.2	Setit_seq5230	P:GO:0055085; C:GO:0016020; F:GO:0015297; F:GO:0015238; P:GO:0006855	C:GO:0016020;P:GO:0006810;P:GO:0044765;F:GO:0005215	Y (0.999 | 1-56)	C	1	V5_BLAST_0.9SELF0.4OUT-REDO4-Cluster_164196	V5_UCLUSTfixed_0.90-Cluster_97674	-	-	-	-
pacid=32685841 transcript=Seita.5G461400.1 locus=Seita.5G461400 ID=Seita.5G461400.1.v2.2 annot-version=v2.2	Setit_seq5239		-	Y (0.97 | 1-62)	C	1	V5_BLAST_0.9SELF0.4OUT-REDO4-Cluster_151235	V5_UCLUSTfixed_0.90-Cluster_86534	-	-	UniqueCluster_114	X
pacid=32685862 transcript=Seita.5G090700.1 locus=Seita.5G090700 ID=Seita.5G090700.1.v2.2 annot-version=v2.2	Setit_seq5260		-	Y (0.994 | 1-70)	C	1	V5_BLAST_0.9SELF0.4OUT-REDO4-Cluster_149709	V5_UCLUSTfixed_0.90-Cluster_84557	-	-	-	-
pacid=32685865 transcript=Seita.5G458300.1 locus=Seita.5G458300 ID=Seita.5G458300.1.v2.2 annot-version=v2.2	Setit_seq5263		-	Y (0.999 | 1-42)	C	1	V5_BLAST_0.9SELF0.4OUT-REDO4-Cluster_163915	V5_UCLUSTfixed_0.90-Cluster_97386	-	-	-	-
pacid=32685866 transcript=Seita.5G065800.1 locus=Seita.5G065800 ID=Seita.5G065800.1.v2.2 annot-version=v2.2	Setit_seq5264	P:GO:0006508; F:GO:0004222	P:GO:0019538;F:GO:0016787	Y (1.0 | 1-52)	C	1	V5_BLAST_0.9SELF0.4OUT-REDO4-Cluster_168263	V5_UCLUSTfixed_0.90-Cluster_98589	-	-	-	-
pacid=32685872 transcript=Seita.5G468000.1 locus=Seita.5G468000 ID=Seita.5G468000.1.v2.2 annot-version=v2.2	Setit_seq5270		-	Y (0.992 | 1-40)	C	1	V5_BLAST_0.9SELF0.4OUT-REDO4-Cluster_164070	V5_UCLUSTfixed_0.90-Cluster_84648	-	-	-	-
pacid=32685904 transcript=Seita.5G316400.1 locus=Seita.5G316400 ID=Seita.5G316400.1.v2.2 annot-version=v2.2	Setit_seq5302	F:GO:0016787; P:GO:0019856; F:GO:0004151	P:GO:0009058;P:GO:0044711;P:GO:0006139;F:GO:0016787	Y (0.994 | 1-42)	C	1	V5_BLAST_0.9SELF0.4OUT-REDO4-Cluster_167577	V5_UCLUSTfixed_0.90-Cluster_100706	-	-	-	-
pacid=32685920 transcript=Seita.5G090900.1 locus=Seita.5G090900 ID=Seita.5G090900.1.v2.2 annot-version=v2.2	Setit_seq5318	P:GO:0055085; C:GO:0016021	C:GO:0016020;P:GO:0006810	Y (0.875 | 1-32)	C	1	V5_BLAST_0.9SELF0.4OUT-REDO4-Cluster_167454	V5_UCLUSTfixed_0.90-Cluster_96324	-	-	-	-
pacid=32685941 transcript=Seita.5G280000.1 locus=Seita.5G280000 ID=Seita.5G280000.1.v2.2 annot-version=v2.2	Setit_seq5339		-	Y (0.989 | 1-61)	C	1	V5_BLAST_0.9SELF0.4OUT-REDO4-Cluster_169221	V5_UCLUSTfixed_0.90-Cluster_96573	-	-	-	-
pacid=32685954 transcript=Seita.5G429500.1 locus=Seita.5G429500 ID=Seita.5G429500.1.v2.2 annot-version=v2.2	Setit_seq5352		-	Y (0.977 | 1-33)	C	1	V5_BLAST_0.9SELF0.4OUT-REDO4-Cluster_164159	V5_UCLUSTfixed_0.90-Cluster_97648	-	-	-	-
pacid=32685958 transcript=Seita.5G178900.1 locus=Seita.5G178900 ID=Seita.5G178900.1.v2.2 annot-version=v2.2	Setit_seq5356	C:GO:0016021	C:GO:0016020	Y (0.999 | 1-54)	C	1	V5_BLAST_0.9SELF0.4OUT-REDO4-Cluster_162383	V5_UCLUSTfixed_0.90-Cluster_95796	-	-	-	-
pacid=32685959 transcript=Seita.5G178900.2 locus=Seita.5G178900 ID=Seita.5G178900.2.v2.2 annot-version=v2.2	Setit_seq5357	C:GO:0016021	C:GO:0016020	Y (0.999 | 1-54)	C	1	V5_BLAST_0.9SELF0.4OUT-REDO4-Cluster_162383	V5_UCLUSTfixed_0.90-Cluster_95796	-	-	-	-
pacid=32685972 transcript=Seita.5G119500.1 locus=Seita.5G119500 ID=Seita.5G119500.1.v2.2 annot-version=v2.2	Setit_seq5370		-	Y (0.977 | 1-23)	C	1	V5_BLAST_0.9SELF0.4OUT-REDO4-Cluster_170041	V5_UCLUSTfixed_0.90-Cluster_101118	-	-	-	-
pacid=32685973 transcript=Seita.5G119500.2 locus=Seita.5G119500 ID=Seita.5G119500.2.v2.2 annot-version=v2.2	Setit_seq5371		-	Y (0.977 | 1-23)	C	1	V5_BLAST_0.9SELF0.4OUT-REDO4-Cluster_170041	V5_UCLUSTfixed_0.90-Cluster_101118	-	-	-	-
pacid=32685983 transcript=Seita.5G330300.1 locus=Seita.5G330300 ID=Seita.5G330300.1.v2.2 annot-version=v2.2	Setit_seq5381	F:GO:0005509	F:GO:0005488	Y (0.985 | 1-27)	C	1	V5_BLAST_0.9SELF0.4OUT-REDO4-Cluster_163724	V5_UCLUSTfixed_0.90-Cluster_85600	-	-	-	-
pacid=32685996 transcript=Seita.5G348300.1 locus=Seita.5G348300 ID=Seita.5G348300.1.v2.2 annot-version=v2.2	Setit_seq5394		-	Y (0.979 | 1-62)	C	1	V5_BLAST_0.9SELF0.4OUT-REDO4-Cluster_169711	V5_UCLUSTfixed_0.90-Cluster_96781	-	-	-	-
pacid=32686007 transcript=Seita.5G227800.1 locus=Seita.5G227800 ID=Seita.5G227800.1.v2.2 annot-version=v2.2	Setit_seq5405		-	Y (0.791 | 1-33)	C	1	V5_BLAST_0.9SELF0.4OUT-REDO4-Cluster_134481	V5_UCLUSTfixed_0.90-Cluster_76056	-	-	-	-
pacid=32686008 transcript=Seita.5G227800.2 locus=Seita.5G227800 ID=Seita.5G227800.2.v2.2 annot-version=v2.2	Setit_seq5406		-	Y (0.791 | 1-33)	C	1	V5_BLAST_0.9SELF0.4OUT-REDO4-Cluster_134481	V5_UCLUSTfixed_0.90-Cluster_76056	-	-	-	-
pacid=32686009 transcript=Seita.5G227800.3 locus=Seita.5G227800 ID=Seita.5G227800.3.v2.2 annot-version=v2.2	Setit_seq5407		-	Y (0.791 | 1-33)	C	1	V5_BLAST_0.9SELF0.4OUT-REDO4-Cluster_134481	V5_UCLUSTfixed_0.90-Cluster_76056	-	-	-	-
pacid=32686019 transcript=Seita.5G180300.1 locus=Seita.5G180300 ID=Seita.5G180300.1.v2.2 annot-version=v2.2	Setit_seq5417	C:GO:0030117; P:GO:0016192; P:GO:0006886	C:GO:0005737;C:GO:0016020;P:GO:0006810	Y (0.699 | 1-40)	C	1	V5_BLAST_0.9SELF0.4OUT-REDO4-Cluster_163146	V5_UCLUSTfixed_0.90-Cluster_82667	-	UniqueCluster_1360	-	X
pacid=32686021 transcript=Seita.5G372200.1 locus=Seita.5G372200 ID=Seita.5G372200.1.v2.2 annot-version=v2.2	Setit_seq5419	F:GO:0003677	F:GO:0003677	Y (0.998 | 1-55)	C	1	V5_BLAST_0.9SELF0.4OUT-REDO4-Cluster_160745	V5_UCLUSTfixed_0.90-Cluster_80919	-	-	UniqueCluster_562	X
pacid=32686022 transcript=Seita.5G457300.1 locus=Seita.5G457300 ID=Seita.5G457300.1.v2.2 annot-version=v2.2	Setit_seq5420		-	Y (0.999 | 1-22)	C	1	V5_BLAST_0.9SELF0.4OUT-REDO4-Cluster_170347	V5_UCLUSTfixed_0.90-Cluster_99707	-	-	-	-
pacid=32686051 transcript=Seita.5G424400.1 locus=Seita.5G424400 ID=Seita.5G424400.1.v2.2 annot-version=v2.2	Setit_seq5449		-	Y (0.999 | 1-51)	C	1	V5_BLAST_0.9SELF0.4OUT-REDO4-Cluster_163720	V5_UCLUSTfixed_0.90-Cluster_97176	-	-	-	-
pacid=32686052 transcript=Seita.5G421100.1 locus=Seita.5G421100 ID=Seita.5G421100.1.v2.2 annot-version=v2.2	Setit_seq5450		-	Y (0.993 | 1-31)	C	1	V5_BLAST_0.9SELF0.4OUT-REDO4-Cluster_134482	V5_UCLUSTfixed_0.90-Cluster_37750	-	-	-	-
pacid=32686062 transcript=Seita.5G002900.1 locus=Seita.5G002900 ID=Seita.5G002900.1.v2.2 annot-version=v2.2	Setit_seq5460		-	Y (0.966 | 1-39)	C	1	V5_BLAST_0.9SELF0.4OUT-REDO4-Cluster_166571	V5_UCLUSTfixed_0.90-Cluster_98158	-	-	-	-
pacid=32686065 transcript=Seita.5G287500.1 locus=Seita.5G287500 ID=Seita.5G287500.1.v2.2 annot-version=v2.2	Setit_seq5463	P:GO:0055085; C:GO:0016020; P:GO:0006821; F:GO:0005247	C:GO:0016020;P:GO:0006810;F:GO:0005215	Y (0.999 | 1-37)	C	1	V5_BLAST_0.9SELF0.4OUT-REDO4-Cluster_165964	V5_UCLUSTfixed_0.90-Cluster_99289	-	-	-	-
pacid=32686071 transcript=Seita.5G242900.1 locus=Seita.5G242900 ID=Seita.5G242900.1.v2.2 annot-version=v2.2	Setit_seq5469	C:GO:0016020	C:GO:0016020	Y (0.999 | 1-26)	C	1	V5_BLAST_0.9SELF0.4OUT-REDO4-Cluster_154929	V5_UCLUSTfixed_0.90-Cluster_90541	-	-	-	-
pacid=32686109 transcript=Seita.5G369700.1 locus=Seita.5G369700 ID=Seita.5G369700.1.v2.2 annot-version=v2.2	Setit_seq5507		-	Y (0.973 | 1-31)	C	1	V5_BLAST_0.9SELF0.4OUT-REDO4-Cluster_162958	V5_UCLUSTfixed_0.90-Cluster_96384	-	-	-	-
pacid=32686148 transcript=Seita.5G326400.1 locus=Seita.5G326400 ID=Seita.5G326400.1.v2.2 annot-version=v2.2	Setit_seq5546		-	Y (0.999 | 1-43)	C	1	V5_BLAST_0.9SELF0.4OUT-REDO4-Cluster_166785	V5_UCLUSTfixed_0.90-Cluster_84652	-	-	-	-
pacid=32686154 transcript=Seita.5G366000.1 locus=Seita.5G366000 ID=Seita.5G366000.1.v2.2 annot-version=v2.2	Setit_seq5552		-	Y (0.982 | 1-57)	C	1	V5_BLAST_0.9SELF0.4OUT-REDO4-Cluster_164342	V5_UCLUSTfixed_0.90-Cluster_96161	-	-	-	-
pacid=32686159 transcript=Seita.5G113400.1 locus=Seita.5G113400 ID=Seita.5G113400.1.v2.2 annot-version=v2.2	Setit_seq5557		-	Y (0.903 | 1-44)	C	1	V5_BLAST_0.9SELF0.4OUT-REDO4-Cluster_134483	V5_UCLUSTfixed_0.90-Cluster_76057	-	-	-	-
pacid=32686165 transcript=Seita.5G468800.1 locus=Seita.5G468800 ID=Seita.5G468800.1.v2.2 annot-version=v2.2	Setit_seq5563		-	Y (0.996 | 1-22)	C	1	V5_BLAST_0.9SELF0.4OUT-REDO4-Cluster_166560	V5_UCLUSTfixed_0.90-Cluster_99850	-	-	UniqueCluster_1740	X
pacid=32686216 transcript=Seita.5G406000.1 locus=Seita.5G406000 ID=Seita.5G406000.1.v2.2 annot-version=v2.2	Setit_seq5614		-	Y (0.979 | 1-39)	C	1	V5_BLAST_0.9SELF0.4OUT-REDO4-Cluster_165605	V5_UCLUSTfixed_0.90-Cluster_96792	-	-	-	-
pacid=32686217 transcript=Seita.5G406000.2 locus=Seita.5G406000 ID=Seita.5G406000.2.v2.2 annot-version=v2.2	Setit_seq5615		-	Y (0.979 | 1-39)	C	1	V5_BLAST_0.9SELF0.4OUT-REDO4-Cluster_165605	V5_UCLUSTfixed_0.90-Cluster_96792	-	-	-	-
pacid=32686225 transcript=Seita.5G315800.1 locus=Seita.5G315800 ID=Seita.5G315800.1.v2.2 annot-version=v2.2	Setit_seq5623		-	Y (0.992 | 1-50)	C	1	V5_BLAST_0.9SELF0.4OUT-REDO4-Cluster_163662	V5_UCLUSTfixed_0.90-Cluster_97118	-	-	-	-
pacid=32686235 transcript=Seita.5G021800.1 locus=Seita.5G021800 ID=Seita.5G021800.1.v2.2 annot-version=v2.2	Setit_seq5633	F:GO:0016746; P:GO:0008152	P:GO:0008152;F:GO:0016740	Y (0.612 | 1-50)	C	1	V5_BLAST_0.9SELF0.4OUT-REDO4-Cluster_169516	V5_UCLUSTfixed_0.90-Cluster_102277	-	-	-	-
pacid=32686247 transcript=Seita.5G029500.1 locus=Seita.5G029500 ID=Seita.5G029500.1.v2.2 annot-version=v2.2	Setit_seq5645		-	Y (0.998 | 1-61)	C	1	V5_BLAST_0.9SELF0.4OUT-REDO4-Cluster_165260	V5_UCLUSTfixed_0.90-Cluster_98678	-	-	-	-
pacid=32686275 transcript=Seita.5G357800.1 locus=Seita.5G357800 ID=Seita.5G357800.1.v2.2 annot-version=v2.2	Setit_seq5673		-	Y (0.999 | 1-51)	C	1	V5_BLAST_0.9SELF0.4OUT-REDO4-Cluster_164167	V5_UCLUSTfixed_0.90-Cluster_101014	-	-	-	-
pacid=32686276 transcript=Seita.5G319900.1 locus=Seita.5G319900 ID=Seita.5G319900.1.v2.2 annot-version=v2.2	Setit_seq5674	P:GO:0006629	P:GO:0006629	Y (0.761 | 1-51)	C	1	V5_BLAST_0.9SELF0.4OUT-REDO4-Cluster_155329	V5_UCLUSTfixed_0.90-Cluster_90690	-	-	-	-
pacid=32686313 transcript=Seita.5G225100.1 locus=Seita.5G225100 ID=Seita.5G225100.1.v2.2 annot-version=v2.2	Setit_seq5711		-	Y (0.993 | 1-28)	C	1	V5_BLAST_0.9SELF0.4OUT-REDO4-Cluster_167567	V5_UCLUSTfixed_0.90-Cluster_86566	-	-	-	-
pacid=32686317 transcript=Seita.5G262300.1 locus=Seita.5G262300 ID=Seita.5G262300.1.v2.2 annot-version=v2.2	Setit_seq5715		-	Y (0.994 | 1-51)	C	1	V5_BLAST_0.9SELF0.4OUT-REDO4-Cluster_162642	V5_UCLUSTfixed_0.90-Cluster_84751	-	-	-	-
pacid=32686332 transcript=Seita.5G351100.1 locus=Seita.5G351100 ID=Seita.5G351100.1.v2.2 annot-version=v2.2	Setit_seq5730	F:GO:0005524; F:GO:0050515; P:GO:0016114	F:GO:0000166;P:GO:0006629;P:GO:0009058;P:GO:0044711;F:GO:0016301	Y (0.997 | 1-34)	C	1	V5_BLAST_0.9SELF0.4OUT-REDO4-Cluster_163980	V5_UCLUSTfixed_0.90-Cluster_97459	-	-	-	-
pacid=32686341 transcript=Seita.5G439400.1 locus=Seita.5G439400 ID=Seita.5G439400.1.v2.2 annot-version=v2.2	Setit_seq5739		-	Y (0.75 | 1-41)	C	1	V5_BLAST_0.9SELF0.4OUT-REDO4-Cluster_149719	V5_UCLUSTfixed_0.90-Cluster_84574	-	-	-	-
pacid=32686346 transcript=Seita.5G384300.1 locus=Seita.5G384300 ID=Seita.5G384300.1.v2.2 annot-version=v2.2	Setit_seq5744	P:GO:0055085; F:GO:0022857; C:GO:0016021	C:GO:0016020;P:GO:0006810;F:GO:0005215	Y (0.986 | 1-57)	C	1	V5_BLAST_0.9SELF0.4OUT-REDO4-Cluster_163942	V5_UCLUSTfixed_0.90-Cluster_102957	-	-	-	-
pacid=32686369 transcript=Seita.5G089600.1 locus=Seita.5G089600 ID=Seita.5G089600.1.v2.2 annot-version=v2.2	Setit_seq5767	P:GO:0016226	P:GO:0016043;P:GO:0009058	Y (1.0 | 1-28)	C	1	V5_BLAST_0.9SELF0.4OUT-REDO4-Cluster_166021	V5_UCLUSTfixed_0.90-Cluster_99340	-	-	-	-
pacid=32686391 transcript=Seita.5G166600.1 locus=Seita.5G166600 ID=Seita.5G166600.1.v2.2 annot-version=v2.2	Setit_seq5789		-	Y (0.924 | 1-58)	C	1	V5_BLAST_0.9SELF0.4OUT-REDO4-Cluster_170120	V5_UCLUSTfixed_0.90-Cluster_97262	-	-	-	-
pacid=32686406 transcript=Seita.5G177800.1 locus=Seita.5G177800 ID=Seita.5G177800.1.v2.2 annot-version=v2.2	Setit_seq5804		-	Y (0.883 | 1-59)	C	1	V5_BLAST_0.9SELF0.4OUT-REDO4-Cluster_162898	V5_UCLUSTfixed_0.90-Cluster_96315	-	-	-	-
pacid=32686416 transcript=Seita.5G016700.1 locus=Seita.5G016700 ID=Seita.5G016700.1.v2.2 annot-version=v2.2	Setit_seq5814		-	Y (0.944 | 1-77)	C	1	V5_BLAST_0.9SELF0.4OUT-REDO4-Cluster_134484	V5_UCLUSTfixed_0.90-Cluster_88518	-	-	-	-
pacid=32686424 transcript=Seita.5G327900.1 locus=Seita.5G327900 ID=Seita.5G327900.1.v2.2 annot-version=v2.2	Setit_seq5822		-	Y (0.943 | 1-60)	C	1	V5_BLAST_0.9SELF0.4OUT-REDO4-Cluster_162919	V5_UCLUSTfixed_0.90-Cluster_96344	-	-	-	-
pacid=32686433 transcript=Seita.5G434800.1 locus=Seita.5G434800 ID=Seita.5G434800.1.v2.2 annot-version=v2.2	Setit_seq5831	P:GO:0009733	P:GO:0009719	Y (0.916 | 1-32)	C	1	V5_BLAST_0.9SELF0.4OUT-REDO4-Cluster_168836	V5_UCLUSTfixed_0.90-Cluster_86747	-	-	-	-
pacid=32686441 transcript=Seita.5G231400.1 locus=Seita.5G231400 ID=Seita.5G231400.1.v2.2 annot-version=v2.2	Setit_seq5839	P:GO:0006779; F:GO:0004853	F:GO:0003824;P:GO:0009058;P:GO:0009987	Y (1.0 | 1-41)	C	1	V5_BLAST_0.9SELF0.4OUT-REDO4-Cluster_149722	V5_UCLUSTfixed_0.90-Cluster_103465	-	-	-	-
pacid=32686464 transcript=Seita.5G417800.1 locus=Seita.5G417800 ID=Seita.5G417800.1.v2.2 annot-version=v2.2	Setit_seq5862		-	Y (0.999 | 1-42)	C	1	V5_BLAST_0.9SELF0.4OUT-REDO4-Cluster_163137	V5_UCLUSTfixed_0.90-Cluster_96562	-	-	-	-
pacid=32686474 transcript=Seita.5G195500.1 locus=Seita.5G195500 ID=Seita.5G195500.1.v2.2 annot-version=v2.2	Setit_seq5872		-	Y (0.838 | 1-33)	C	1	V5_BLAST_0.9SELF0.4OUT-REDO4-Cluster_170527	V5_UCLUSTfixed_0.90-Cluster_103126	-	-	-	-
pacid=32686494 transcript=Seita.5G104700.1 locus=Seita.5G104700 ID=Seita.5G104700.1.v2.2 annot-version=v2.2	Setit_seq5892		-	Y (0.762 | 1-91)	C	1	V5_BLAST_0.9SELF0.4OUT-REDO4-Cluster_157985	V5_UCLUSTfixed_0.90-Cluster_92556	-	-	-	-
pacid=32686562 transcript=Seita.9G265100.1 locus=Seita.9G265100 ID=Seita.9G265100.1.v2.2 annot-version=v2.2	Setit_seq5960	F:GO:0005515	F:GO:0005515	Y (0.809 | 1-60)	C	1	V5_BLAST_0.9SELF0.4OUT-REDO4-Cluster_152589	V5_UCLUSTfixed_0.90-Cluster_85715	-	-	UniqueCluster_754	X
pacid=32686563 transcript=Seita.9G028300.1 locus=Seita.9G028300 ID=Seita.9G028300.1.v2.2 annot-version=v2.2	Setit_seq5961		-	Y (0.994 | 1-33)	C	1	V5_BLAST_0.9SELF0.4OUT-REDO4-Cluster_169796	V5_UCLUSTfixed_0.90-Cluster_76062	-	-	-	-
pacid=32686576 transcript=Seita.9G553400.1 locus=Seita.9G553400 ID=Seita.9G553400.1.v2.2 annot-version=v2.2	Setit_seq5974		-	Y (0.996 | 1-26)	C	1	V5_BLAST_0.9SELF0.4OUT-REDO4-Cluster_159259	V5_UCLUSTfixed_0.90-Cluster_93496	-	-	-	-
pacid=32686577 transcript=Seita.9G553400.2 locus=Seita.9G553400 ID=Seita.9G553400.2.v2.2 annot-version=v2.2	Setit_seq5975		-	Y (0.996 | 1-26)	C	1	V5_BLAST_0.9SELF0.4OUT-REDO4-Cluster_159259	V5_UCLUSTfixed_0.90-Cluster_93496	-	-	-	-
pacid=32686583 transcript=Seita.9G376100.1 locus=Seita.9G376100 ID=Seita.9G376100.1.v2.2 annot-version=v2.2	Setit_seq5981	P:GO:0055114; P:GO:0006788; F:GO:0004392	P:GO:0009056;F:GO:0003824;P:GO:0044763;P:GO:0009987	Y (0.986 | 1-47)	C	1	V5_BLAST_0.9SELF0.4OUT-REDO4-Cluster_157539	V5_UCLUSTfixed_0.90-Cluster_85648	-	-	-	-
pacid=32686595 transcript=Seita.9G231500.1 locus=Seita.9G231500 ID=Seita.9G231500.1.v2.2 annot-version=v2.2	Setit_seq5993		-	Y (0.993 | 1-39)	C	1	V5_BLAST_0.9SELF0.4OUT-REDO4-Cluster_169412	V5_UCLUSTfixed_0.90-Cluster_102183	-	-	-	-
pacid=32686596 transcript=Seita.9G180600.1 locus=Seita.9G180600 ID=Seita.9G180600.1.v2.2 annot-version=v2.2	Setit_seq5994		-	Y (0.888 | 1-68)	C	1	V5_BLAST_0.9SELF0.4OUT-REDO4-Cluster_163401	V5_UCLUSTfixed_0.90-Cluster_82997	-	-	-	-
pacid=32686602 transcript=Seita.9G151200.1 locus=Seita.9G151200 ID=Seita.9G151200.1.v2.2 annot-version=v2.2	Setit_seq6000	P:GO:0008652; F:GO:0008270; F:GO:0003871; P:GO:0009086	P:GO:0009058;P:GO:0044763;P:GO:0044711;F:GO:0005488;F:GO:0016740;P:GO:0009987	Y (0.949 | 1-33)	C	1	V5_BLAST_0.9SELF0.4OUT-REDO4-Cluster_163971	V5_UCLUSTfixed_0.90-Cluster_97450	-	-	-	-
pacid=32686619 transcript=Seita.9G554700.1 locus=Seita.9G554700 ID=Seita.9G554700.1.v2.2 annot-version=v2.2	Setit_seq6017	P:GO:0055114; F:GO:0016620	F:GO:0003824;P:GO:0008152;P:GO:0044710	Y (0.998 | 1-29)	C	1	V5_BLAST_0.9SELF0.4OUT-REDO4-Cluster_168734	V5_UCLUSTfixed_0.90-Cluster_102972	-	-	-	-
pacid=32686675 transcript=Seita.9G262400.1 locus=Seita.9G262400 ID=Seita.9G262400.1.v2.2 annot-version=v2.2	Setit_seq6073	F:GO:0016829; F:GO:0010333; F:GO:0000287; P:GO:0008152	F:GO:0003824;P:GO:0008152;F:GO:0005488	Y (0.987 | 1-40)	C	1	V5_BLAST_0.9SELF0.4OUT-REDO4-Cluster_165835	V5_UCLUSTfixed_0.90-Cluster_85671	-	-	-	-
pacid=32686676 transcript=Seita.9G262400.2 locus=Seita.9G262400 ID=Seita.9G262400.2.v2.2 annot-version=v2.2	Setit_seq6074	F:GO:0016829; F:GO:0010333; F:GO:0000287; P:GO:0008152	F:GO:0003824;P:GO:0008152;F:GO:0005488	Y (0.987 | 1-40)	C	1	V5_BLAST_0.9SELF0.4OUT-REDO4-Cluster_165835	V5_UCLUSTfixed_0.90-Cluster_85671	-	-	-	-
pacid=32686718 transcript=Seita.9G500800.1 locus=Seita.9G500800 ID=Seita.9G500800.1.v2.2 annot-version=v2.2	Setit_seq6116		-	Y (0.998 | 1-26)	C	1	V5_BLAST_0.9SELF0.4OUT-REDO4-Cluster_170405	V5_UCLUSTfixed_0.90-Cluster_103030	-	-	-	-
pacid=32686719 transcript=Seita.9G482200.1 locus=Seita.9G482200 ID=Seita.9G482200.1.v2.2 annot-version=v2.2	Setit_seq6117		-	Y (0.998 | 1-41)	C	1	V5_BLAST_0.9SELF0.4OUT-REDO4-Cluster_163610	V5_UCLUSTfixed_0.90-Cluster_85718	-	-	-	-
pacid=32686723 transcript=Seita.9G223000.1 locus=Seita.9G223000 ID=Seita.9G223000.1.v2.2 annot-version=v2.2	Setit_seq6121		-	Y (0.967 | 1-41)	C	1	V5_BLAST_0.9SELF0.4OUT-REDO4-Cluster_163233	V5_UCLUSTfixed_0.90-Cluster_85525	-	-	-	-
pacid=32686745 transcript=Seita.9G022900.1 locus=Seita.9G022900 ID=Seita.9G022900.1.v2.2 annot-version=v2.2	Setit_seq6143	F:GO:0008168; P:GO:0008033	F:GO:0016740;P:GO:0006139	Y (0.728 | 1-42)	C	1	V5_BLAST_0.9SELF0.4OUT-REDO4-Cluster_170229	V5_UCLUSTfixed_0.90-Cluster_99788	-	-	-	-
pacid=32686746 transcript=Seita.9G022900.2 locus=Seita.9G022900 ID=Seita.9G022900.2.v2.2 annot-version=v2.2	Setit_seq6144	F:GO:0008168; P:GO:0008033	F:GO:0016740;P:GO:0006139	Y (0.728 | 1-42)	C	1	V5_BLAST_0.9SELF0.4OUT-REDO4-Cluster_170229	V5_UCLUSTfixed_0.90-Cluster_76063	-	-	-	-
pacid=32686759 transcript=Seita.9G576500.1 locus=Seita.9G576500 ID=Seita.9G576500.1.v2.2 annot-version=v2.2	Setit_seq6157		-	Y (0.859 | 1-21)	C	1	V5_BLAST_0.9SELF0.4OUT-REDO4-Cluster_134490	V5_UCLUSTfixed_0.90-Cluster_76064	-	-	-	-
pacid=32686769 transcript=Seita.9G202900.1 locus=Seita.9G202900 ID=Seita.9G202900.1.v2.2 annot-version=v2.2	Setit_seq6167		-	Y (0.901 | 1-36)	C	1	V5_BLAST_0.9SELF0.4OUT-REDO4-Cluster_163259	V5_UCLUSTfixed_0.90-Cluster_96694	-	-	-	-
pacid=32686770 transcript=Seita.9G202900.4 locus=Seita.9G202900 ID=Seita.9G202900.4.v2.2 annot-version=v2.2	Setit_seq6168		-	Y (0.901 | 1-36)	C	1	V5_BLAST_0.9SELF0.4OUT-REDO4-Cluster_163259	V5_UCLUSTfixed_0.90-Cluster_96694	-	-	-	-
pacid=32686771 transcript=Seita.9G202900.3 locus=Seita.9G202900 ID=Seita.9G202900.3.v2.2 annot-version=v2.2	Setit_seq6169		-	Y (0.901 | 1-36)	C	1	V5_BLAST_0.9SELF0.4OUT-REDO4-Cluster_163259	V5_UCLUSTfixed_0.90-Cluster_96694	-	-	-	-
pacid=32686772 transcript=Seita.9G202900.2 locus=Seita.9G202900 ID=Seita.9G202900.2.v2.2 annot-version=v2.2	Setit_seq6170		-	Y (0.901 | 1-36)	C	1	V5_BLAST_0.9SELF0.4OUT-REDO4-Cluster_163259	V5_UCLUSTfixed_0.90-Cluster_96694	-	-	-	-
pacid=32686779 transcript=Seita.9G075800.1 locus=Seita.9G075800 ID=Seita.9G075800.1.v2.2 annot-version=v2.2	Setit_seq6177		-	Y (1.0 | 1-21)	C	1	V5_BLAST_0.9SELF0.4OUT-REDO4-Cluster_169738	V5_UCLUSTfixed_0.90-Cluster_97039	-	-	-	-
pacid=32686831 transcript=Seita.9G442800.1 locus=Seita.9G442800 ID=Seita.9G442800.1.v2.2 annot-version=v2.2	Setit_seq6229	P:GO:0045454	P:GO:0019725	Y (0.999 | 1-22)	C	1	V5_BLAST_0.9SELF0.4OUT-REDO4-Cluster_169754	V5_UCLUSTfixed_0.90-Cluster_102469	-	-	UniqueCluster_684	X
pacid=32686835 transcript=Seita.9G489900.1 locus=Seita.9G489900 ID=Seita.9G489900.1.v2.2 annot-version=v2.2	Setit_seq6233		-	Y (1.0 | 1-31)	C	1	V5_BLAST_0.9SELF0.4OUT-REDO4-Cluster_170694	V5_UCLUSTfixed_0.90-Cluster_103259	-	-	-	-
pacid=32686839 transcript=Seita.9G357500.1 locus=Seita.9G357500 ID=Seita.9G357500.1.v2.2 annot-version=v2.2	Setit_seq6237		-	Y (0.996 | 1-24)	C	1	V5_BLAST_0.9SELF0.4OUT-REDO4-Cluster_166923	V5_UCLUSTfixed_0.90-Cluster_83202	-	UniqueCluster_1050	-	X
pacid=32686843 transcript=Seita.9G375500.1 locus=Seita.9G375500 ID=Seita.9G375500.1.v2.2 annot-version=v2.2	Setit_seq6241		-	Y (0.914 | 1-39)	C	1	V5_BLAST_0.9SELF0.4OUT-REDO4-Cluster_150583	V5_UCLUSTfixed_0.90-Cluster_85663	-	-	-	-
pacid=32686868 transcript=Seita.9G167800.1 locus=Seita.9G167800 ID=Seita.9G167800.1.v2.2 annot-version=v2.2	Setit_seq6266	P:GO:0055114; F:GO:0046983; F:GO:0016620; P:GO:0008652; C:GO:0005737; F:GO:0003942; F:GO:0051287	F:GO:0000166;F:GO:0005515;F:GO:0003824;C:GO:0005737;P:GO:0009058;P:GO:0044763;P:GO:0044711;P:GO:0009987	Y (0.999 | 1-61)	C	1	V5_BLAST_0.9SELF0.4OUT-REDO4-Cluster_169514	V5_UCLUSTfixed_0.90-Cluster_97030	-	-	-	-
pacid=32686885 transcript=Seita.9G501200.1 locus=Seita.9G501200 ID=Seita.9G501200.1.v2.2 annot-version=v2.2	Setit_seq6283	F:GO:0003725	F:GO:0003723	Y (0.951 | 1-36)	C	1	V5_BLAST_0.9SELF0.4OUT-REDO4-Cluster_166344	V5_UCLUSTfixed_0.90-Cluster_99646	-	-	-	-
pacid=32686901 transcript=Seita.9G442100.1 locus=Seita.9G442100 ID=Seita.9G442100.1.v2.2 annot-version=v2.2	Setit_seq6299		-	Y (0.905 | 1-62)	C	1	V5_BLAST_0.9SELF0.4OUT-REDO4-Cluster_157180	V5_UCLUSTfixed_0.90-Cluster_76066	-	-	-	-
pacid=32686904 transcript=Seita.9G079700.1 locus=Seita.9G079700 ID=Seita.9G079700.1.v2.2 annot-version=v2.2	Setit_seq6302	P:GO:0006355; F:GO:0003677	F:GO:0003677;P:GO:0009058;P:GO:0006139	Y (0.947 | 1-24)	C	1	V5_BLAST_0.9SELF0.4OUT-REDO4-Cluster_164468	V5_UCLUSTfixed_0.90-Cluster_85661	-	UniqueCluster_799	-	X
pacid=32686908 transcript=Seita.9G302900.1 locus=Seita.9G302900 ID=Seita.9G302900.1.v2.2 annot-version=v2.2	Setit_seq6306		-	Y (0.996 | 1-27)	C	1	V5_BLAST_0.9SELF0.4OUT-REDO4-Cluster_152024	V5_UCLUSTfixed_0.90-Cluster_87440	-	-	UniqueCluster_2304	X
pacid=32686913 transcript=Seita.9G449900.1 locus=Seita.9G449900 ID=Seita.9G449900.1.v2.2 annot-version=v2.2	Setit_seq6311	P:GO:0006526; F:GO:0004358	P:GO:0009058;P:GO:0044763;P:GO:0044711;F:GO:0016740;P:GO:0009987	Y (1.0 | 1-30)	C	1	V5_BLAST_0.9SELF0.4OUT-REDO4-Cluster_169877	V5_UCLUSTfixed_0.90-Cluster_102573	-	-	-	-
pacid=32686919 transcript=Seita.9G414900.1 locus=Seita.9G414900 ID=Seita.9G414900.1.v2.2 annot-version=v2.2	Setit_seq6317	F:GO:0016887; F:GO:0005524	F:GO:0000166;F:GO:0016787	Y (1.0 | 1-41)	C	1	V5_BLAST_0.9SELF0.4OUT-REDO4-Cluster_162801	V5_UCLUSTfixed_0.90-Cluster_96222	-	-	-	-
pacid=32686920 transcript=Seita.9G414900.2 locus=Seita.9G414900 ID=Seita.9G414900.2.v2.2 annot-version=v2.2	Setit_seq6318	F:GO:0016887; F:GO:0005524	F:GO:0000166;F:GO:0016787	Y (1.0 | 1-41)	C	1	V5_BLAST_0.9SELF0.4OUT-REDO4-Cluster_162801	V5_UCLUSTfixed_0.90-Cluster_96222	-	-	-	-
pacid=32686923 transcript=Seita.9G420600.1 locus=Seita.9G420600 ID=Seita.9G420600.1.v2.2 annot-version=v2.2	Setit_seq6321		-	Y (0.907 | 1-41)	C	1	V5_BLAST_0.9SELF0.4OUT-REDO4-Cluster_170450	V5_UCLUSTfixed_0.90-Cluster_96919	-	-	-	-
pacid=32686946 transcript=Seita.9G570400.1 locus=Seita.9G570400 ID=Seita.9G570400.1.v2.2 annot-version=v2.2	Setit_seq6344		-	Y (0.924 | 1-22)	C	1	V5_BLAST_0.9SELF0.4OUT-REDO4-Cluster_166143	V5_UCLUSTfixed_0.90-Cluster_99455	-	-	UniqueCluster_680	X
pacid=32686950 transcript=Seita.9G555500.1 locus=Seita.9G555500 ID=Seita.9G555500.1.v2.2 annot-version=v2.2	Setit_seq6348		-	Y (0.97 | 1-68)	C	1	V5_BLAST_0.9SELF0.4OUT-REDO4-Cluster_163567	V5_UCLUSTfixed_0.90-Cluster_85664	-	-	-	-
pacid=32686951 transcript=Seita.9G555500.2 locus=Seita.9G555500 ID=Seita.9G555500.2.v2.2 annot-version=v2.2	Setit_seq6349		-	Y (0.97 | 1-68)	C	1	V5_BLAST_0.9SELF0.4OUT-REDO4-Cluster_163567	V5_UCLUSTfixed_0.90-Cluster_85664	-	-	-	-
pacid=32686958 transcript=Seita.9G044500.1 locus=Seita.9G044500 ID=Seita.9G044500.1.v2.2 annot-version=v2.2	Setit_seq6356		-	Y (0.943 | 1-62)	C	1	V5_BLAST_0.9SELF0.4OUT-REDO4-Cluster_167286	V5_UCLUSTfixed_0.90-Cluster_93947	-	-	-	-
pacid=32686961 transcript=Seita.9G117900.1 locus=Seita.9G117900 ID=Seita.9G117900.1.v2.2 annot-version=v2.2	Setit_seq6359		-	Y (0.959 | 1-57)	C	1	V5_BLAST_0.9SELF0.4OUT-REDO4-Cluster_162391	V5_UCLUSTfixed_0.90-Cluster_87613	-	-	-	-
pacid=32686969 transcript=Seita.9G027100.1 locus=Seita.9G027100 ID=Seita.9G027100.1.v2.2 annot-version=v2.2	Setit_seq6367	F:GO:0030976; F:GO:0003824	F:GO:0003824;F:GO:0005488	Y (0.973 | 1-52)	C	1	V5_BLAST_0.9SELF0.4OUT-REDO4-Cluster_166773	V5_UCLUSTfixed_0.90-Cluster_96446	-	-	-	-
pacid=32686987 transcript=Seita.9G418200.1 locus=Seita.9G418200 ID=Seita.9G418200.1.v2.2 annot-version=v2.2	Setit_seq6385	P:GO:0045454; F:GO:0015035; P:GO:0006662	P:GO:0019725;F:GO:0003824;P:GO:0008152;P:GO:0044710	Y (0.998 | 1-41)	C	1	V5_BLAST_0.9SELF0.4OUT-REDO4-Cluster_164314	V5_UCLUSTfixed_0.90-Cluster_97796	-	-	-	-
pacid=32686988 transcript=Seita.9G436300.1 locus=Seita.9G436300 ID=Seita.9G436300.1.v2.2 annot-version=v2.2	Setit_seq6386		-	Y (0.947 | 1-42)	C	1	V5_BLAST_0.9SELF0.4OUT-REDO4-Cluster_169814	V5_UCLUSTfixed_0.90-Cluster_96164	-	-	-	-
pacid=32687008 transcript=Seita.9G327400.1 locus=Seita.9G327400 ID=Seita.9G327400.1.v2.2 annot-version=v2.2	Setit_seq6406	P:GO:0006310	P:GO:0006259	Y (0.997 | 1-39)	C	1	V5_BLAST_0.9SELF0.4OUT-REDO4-Cluster_168205	V5_UCLUSTfixed_0.90-Cluster_101183	-	-	-	-
pacid=32687009 transcript=Seita.9G327400.2 locus=Seita.9G327400 ID=Seita.9G327400.2.v2.2 annot-version=v2.2	Setit_seq6407	P:GO:0006310	P:GO:0006259	Y (0.997 | 1-39)	C	1	V5_BLAST_0.9SELF0.4OUT-REDO4-Cluster_168205	V5_UCLUSTfixed_0.90-Cluster_101183	-	-	-	-
pacid=32687011 transcript=Seita.9G399700.1 locus=Seita.9G399700 ID=Seita.9G399700.1.v2.2 annot-version=v2.2	Setit_seq6409		-	Y (0.993 | 1-48)	C	1	V5_BLAST_0.9SELF0.4OUT-REDO4-Cluster_153655	V5_UCLUSTfixed_0.90-Cluster_89232	-	-	-	-
pacid=32687013 transcript=Seita.9G415900.1 locus=Seita.9G415900 ID=Seita.9G415900.1.v2.2 annot-version=v2.2	Setit_seq6411		-	Y (1.0 | 1-41)	C	1	V5_BLAST_0.9SELF0.4OUT-REDO4-Cluster_163965	V5_UCLUSTfixed_0.90-Cluster_97444	-	-	-	-
pacid=32687022 transcript=Seita.9G206900.1 locus=Seita.9G206900 ID=Seita.9G206900.1.v2.2 annot-version=v2.2	Setit_seq6420		-	Y (0.98 | 1-82)	C	1	V5_BLAST_0.9SELF0.4OUT-REDO4-Cluster_134491	V5_UCLUSTfixed_0.90-Cluster_76067	-	-	-	-
pacid=32687027 transcript=Seita.9G229700.1 locus=Seita.9G229700 ID=Seita.9G229700.1.v2.2 annot-version=v2.2	Setit_seq6425	F:GO:0016161; P:GO:0000272	P:GO:0005975;P:GO:0009056;F:GO:0016787	Y (0.997 | 1-50)	C	1	V5_BLAST_0.9SELF0.4OUT-REDO4-Cluster_169607	V5_UCLUSTfixed_0.90-Cluster_102351	-	-	-	-
pacid=32687032 transcript=Seita.9G078500.1 locus=Seita.9G078500 ID=Seita.9G078500.1.v2.2 annot-version=v2.2	Setit_seq6430	C:GO:0009512	C:GO:0009579	Y (0.998 | 1-23)	C	1	V5_BLAST_0.9SELF0.4OUT-REDO4-Cluster_163282	V5_UCLUSTfixed_0.90-Cluster_96715	-	-	-	-
pacid=32687044 transcript=Seita.9G395700.1 locus=Seita.9G395700 ID=Seita.9G395700.1.v2.2 annot-version=v2.2	Setit_seq6442	P:GO:0055085; C:GO:0016021	C:GO:0016020;P:GO:0006810	Y (0.944 | 1-46)	C	1	V5_BLAST_0.9SELF0.4OUT-REDO4-Cluster_160138	V5_UCLUSTfixed_0.90-Cluster_98530	-	-	-	-
pacid=32687045 transcript=Seita.9G395700.2 locus=Seita.9G395700 ID=Seita.9G395700.2.v2.2 annot-version=v2.2	Setit_seq6443	P:GO:0055085; C:GO:0016021	C:GO:0016020;P:GO:0006810	Y (0.999 | 1-40)	C	1	V5_BLAST_0.9SELF0.4OUT-REDO4-Cluster_160138	V5_UCLUSTfixed_0.90-Cluster_98530	-	-	-	-
pacid=32687068 transcript=Seita.9G064900.1 locus=Seita.9G064900 ID=Seita.9G064900.1.v2.2 annot-version=v2.2	Setit_seq6466	P:GO:0006355; C:GO:0005739; F:GO:0003690	F:GO:0003677;C:GO:0005739;P:GO:0009058;P:GO:0006139	Y (0.999 | 1-26)	C	1	V5_BLAST_0.9SELF0.4OUT-REDO4-Cluster_154679	V5_UCLUSTfixed_0.90-Cluster_90391	-	-	-	-
pacid=32687099 transcript=Seita.9G027200.1 locus=Seita.9G027200 ID=Seita.9G027200.1.v2.2 annot-version=v2.2	Setit_seq6497	F:GO:0016787; F:GO:0005524; F:GO:0003677; F:GO:0008270; F:GO:0003676; C:GO:0005634; F:GO:0004386; F:GO:0003723	F:GO:0000166;F:GO:0003677;C:GO:0005634;F:GO:0003723;F:GO:0016787	Y (0.991 | 1-27)	C	1	V5_BLAST_0.9SELF0.4OUT-REDO4-Cluster_162836	V5_UCLUSTfixed_0.90-Cluster_96256	-	-	-	-
pacid=32687109 transcript=Seita.9G547900.1 locus=Seita.9G547900 ID=Seita.9G547900.1.v2.2 annot-version=v2.2	Setit_seq6507	P:GO:0008152	P:GO:0008152	Y (0.992 | 1-21)	C	1	V5_BLAST_0.9SELF0.4OUT-REDO4-Cluster_164592	V5_UCLUSTfixed_0.90-Cluster_96846	-	-	-	-
pacid=32687115 transcript=Seita.9G302100.1 locus=Seita.9G302100 ID=Seita.9G302100.1.v2.2 annot-version=v2.2	Setit_seq6513		-	Y (0.996 | 1-61)	C	1	V5_BLAST_0.9SELF0.4OUT-REDO4-Cluster_163236	V5_UCLUSTfixed_0.90-Cluster_96670	-	-	-	-
pacid=32687124 transcript=Seita.9G395400.1 locus=Seita.9G395400 ID=Seita.9G395400.1.v2.2 annot-version=v2.2	Setit_seq6522		-	Y (0.662 | 1-61)	C	1	V5_BLAST_0.9SELF0.4OUT-REDO4-Cluster_152146	V5_UCLUSTfixed_0.90-Cluster_87602	-	-	UniqueCluster_1733	X
pacid=32687125 transcript=Seita.9G100900.1 locus=Seita.9G100900 ID=Seita.9G100900.1.v2.2 annot-version=v2.2	Setit_seq6523		-	Y (0.999 | 1-48)	C	1	V5_BLAST_0.9SELF0.4OUT-REDO4-Cluster_164971	V5_UCLUSTfixed_0.90-Cluster_85612	-	-	-	-
pacid=32687142 transcript=Seita.9G057300.1 locus=Seita.9G057300 ID=Seita.9G057300.1.v2.2 annot-version=v2.2	Setit_seq6540	P:GO:0055085; C:GO:0016021	C:GO:0016020;P:GO:0006810	Y (0.999 | 1-51)	C	1	V5_BLAST_0.9SELF0.4OUT-REDO4-Cluster_163814	V5_UCLUSTfixed_0.90-Cluster_97289	-	-	-	-
pacid=32687143 transcript=Seita.9G057300.2 locus=Seita.9G057300 ID=Seita.9G057300.2.v2.2 annot-version=v2.2	Setit_seq6541	P:GO:0055085; C:GO:0016021	C:GO:0016020;P:GO:0006810	Y (0.999 | 1-51)	C	1	V5_BLAST_0.9SELF0.4OUT-REDO4-Cluster_163814	V5_UCLUSTfixed_0.90-Cluster_97289	-	-	-	-
pacid=32687151 transcript=Seita.9G400600.1 locus=Seita.9G400600 ID=Seita.9G400600.1.v2.2 annot-version=v2.2	Setit_seq6549	F:GO:0019843; P:GO:0006412; C:GO:0005840; F:GO:0003735	F:GO:0003723;F:GO:0005198;C:GO:0005840;P:GO:0006412	Y (1.0 | 1-30)	C	1	V5_BLAST_0.9SELF0.4OUT-REDO4-Cluster_162677	V5_UCLUSTfixed_0.90-Cluster_96099	-	-	-	-
pacid=32687162 transcript=Seita.9G571400.1 locus=Seita.9G571400 ID=Seita.9G571400.1.v2.2 annot-version=v2.2	Setit_seq6560		-	Y (0.988 | 1-27)	C	1	V5_BLAST_0.9SELF0.4OUT-REDO4-Cluster_164757	V5_UCLUSTfixed_0.90-Cluster_85585	-	-	-	-
pacid=32687165 transcript=Seita.9G184300.1 locus=Seita.9G184300 ID=Seita.9G184300.1.v2.2 annot-version=v2.2	Setit_seq6563		-	Y (0.9 | 1-42)	C	1	V5_BLAST_0.9SELF0.4OUT-REDO4-Cluster_163417	V5_UCLUSTfixed_0.90-Cluster_97771	-	-	-	-
pacid=32687190 transcript=Seita.9G206100.1 locus=Seita.9G206100 ID=Seita.9G206100.1.v2.2 annot-version=v2.2	Setit_seq6588	F:GO:0016746; P:GO:0008152	P:GO:0008152;F:GO:0016740	Y (0.985 | 1-25)	C	1	V5_BLAST_0.9SELF0.4OUT-REDO4-Cluster_162606	V5_UCLUSTfixed_0.90-Cluster_37753	-	-	-	-
pacid=32687195 transcript=Seita.9G008100.1 locus=Seita.9G008100 ID=Seita.9G008100.1.v2.2 annot-version=v2.2	Setit_seq6593	F:GO:0005524	F:GO:0000166	Y (0.876 | 1-60)	C	1	V5_BLAST_0.9SELF0.4OUT-REDO4-Cluster_166085	V5_UCLUSTfixed_0.90-Cluster_99400	-	-	-	-
pacid=32687224 transcript=Seita.9G140200.1 locus=Seita.9G140200 ID=Seita.9G140200.1.v2.2 annot-version=v2.2	Setit_seq6622	F:GO:0016757	F:GO:0016740	Y (0.806 | 1-26)	C	1	V5_BLAST_0.9SELF0.4OUT-REDO4-Cluster_169431	V5_UCLUSTfixed_0.90-Cluster_102198	-	-	-	-
pacid=32687226 transcript=Seita.9G420300.1 locus=Seita.9G420300 ID=Seita.9G420300.1.v2.2 annot-version=v2.2	Setit_seq6624		-	Y (0.944 | 1-41)	C	1	V5_BLAST_0.9SELF0.4OUT-REDO4-Cluster_150975	V5_UCLUSTfixed_0.90-Cluster_85527	-	-	-	-
pacid=32687265 transcript=Seita.9G237800.1 locus=Seita.9G237800 ID=Seita.9G237800.1.v2.2 annot-version=v2.2	Setit_seq6663		-	Y (0.999 | 1-26)	C	1	V5_BLAST_0.9SELF0.4OUT-REDO4-Cluster_162941	V5_UCLUSTfixed_0.90-Cluster_96364	-	-	-	-
pacid=32687288 transcript=Seita.9G317800.1 locus=Seita.9G317800 ID=Seita.9G317800.1.v2.2 annot-version=v2.2	Setit_seq6686		-	Y (0.998 | 1-68)	C	1	V5_BLAST_0.9SELF0.4OUT-REDO4-Cluster_134492	V5_UCLUSTfixed_0.90-Cluster_37754	-	-	-	-
pacid=32687310 transcript=Seita.9G526200.1 locus=Seita.9G526200 ID=Seita.9G526200.1.v2.2 annot-version=v2.2	Setit_seq6708	P:GO:0045454; F:GO:0015035; P:GO:0006662	P:GO:0019725;F:GO:0003824;P:GO:0008152;P:GO:0044710	Y (0.996 | 1-51)	C	1	V5_BLAST_0.9SELF0.4OUT-REDO4-Cluster_164314	V5_UCLUSTfixed_0.90-Cluster_85492	-	-	-	-
pacid=32687320 transcript=Seita.9G060100.1 locus=Seita.9G060100 ID=Seita.9G060100.1.v2.2 annot-version=v2.2	Setit_seq6718		-	Y (0.998 | 1-39)	C	1	V5_BLAST_0.9SELF0.4OUT-REDO4-Cluster_134493	V5_UCLUSTfixed_0.90-Cluster_37755	-	-	-	-
pacid=32687325 transcript=Seita.9G299200.1 locus=Seita.9G299200 ID=Seita.9G299200.1.v2.2 annot-version=v2.2	Setit_seq6723		-	Y (0.989 | 1-50)	C	1	V5_BLAST_0.9SELF0.4OUT-REDO4-Cluster_163236	V5_UCLUSTfixed_0.90-Cluster_96670	-	-	-	-
pacid=32687328 transcript=Seita.9G306500.1 locus=Seita.9G306500 ID=Seita.9G306500.1.v2.2 annot-version=v2.2	Setit_seq6726		-	Y (1.0 | 1-41)	C	1	V5_BLAST_0.9SELF0.4OUT-REDO4-Cluster_170199	V5_UCLUSTfixed_0.90-Cluster_102845	-	-	-	-
pacid=32687376 transcript=Seita.9G077800.1 locus=Seita.9G077800 ID=Seita.9G077800.1.v2.2 annot-version=v2.2	Setit_seq6774	P:GO:0045454; F:GO:0015035; P:GO:0006662	P:GO:0019725;F:GO:0003824;P:GO:0008152;P:GO:0044710	Y (0.998 | 1-43)	C	1	V5_BLAST_0.9SELF0.4OUT-REDO4-Cluster_166903	V5_UCLUSTfixed_0.90-Cluster_100148	-	-	-	-
pacid=32687380 transcript=Seita.9G314300.1 locus=Seita.9G314300 ID=Seita.9G314300.1.v2.2 annot-version=v2.2	Setit_seq6778	F:GO:0030955; P:GO:0006096; F:GO:0004743; F:GO:0000287	P:GO:0005975;P:GO:0006091;P:GO:0009056;F:GO:0005488;F:GO:0016740;P:GO:0006139;P:GO:0044712;P:GO:0044723	Y (0.815 | 1-72)	C	1	V5_BLAST_0.9SELF0.4OUT-REDO4-Cluster_165406	V5_UCLUSTfixed_0.90-Cluster_98794	-	-	-	-
pacid=32687388 transcript=Seita.9G076600.1 locus=Seita.9G076600 ID=Seita.9G076600.1.v2.2 annot-version=v2.2	Setit_seq6786		-	Y (0.919 | 1-40)	C	1	V5_BLAST_0.9SELF0.4OUT-REDO4-Cluster_164205	V5_UCLUSTfixed_0.90-Cluster_84959	-	-	-	-
pacid=32687393 transcript=Seita.9G485200.1 locus=Seita.9G485200 ID=Seita.9G485200.1.v2.2 annot-version=v2.2	Setit_seq6791	P:GO:0009245; F:GO:0008759	P:GO:0005975;P:GO:0006629;P:GO:0009058;P:GO:0044763;P:GO:0044711;P:GO:0009987;P:GO:0044723;F:GO:0016787	Y (0.948 | 1-37)	C	1	V5_BLAST_0.9SELF0.4OUT-REDO4-Cluster_167785	V5_UCLUSTfixed_0.90-Cluster_100349	-	-	-	-
pacid=32687397 transcript=Seita.9G124400.1 locus=Seita.9G124400 ID=Seita.9G124400.1.v2.2 annot-version=v2.2	Setit_seq6795	P:GO:0006412; C:GO:0005840; C:GO:0005622; F:GO:0003735; F:GO:0003723	F:GO:0003723;F:GO:0005198;C:GO:0005840;P:GO:0006412	Y (1.0 | 1-41)	C	1	V5_BLAST_0.9SELF0.4OUT-REDO4-Cluster_163230	V5_UCLUSTfixed_0.90-Cluster_96664	-	-	-	-
pacid=32687404 transcript=Seita.9G181500.1 locus=Seita.9G181500 ID=Seita.9G181500.1.v2.2 annot-version=v2.2	Setit_seq6802	F:GO:0005515; P:GO:0006508; F:GO:0004222	P:GO:0019538;F:GO:0005515;F:GO:0016787	Y (0.974 | 1-21)	C	1	V5_BLAST_0.9SELF0.4OUT-REDO4-Cluster_167061	V5_UCLUSTfixed_0.90-Cluster_96090	-	-	-	-
pacid=32687415 transcript=Seita.9G185600.1 locus=Seita.9G185600 ID=Seita.9G185600.1.v2.2 annot-version=v2.2	Setit_seq6813		-	Y (0.984 | 1-42)	C	1	V5_BLAST_0.9SELF0.4OUT-REDO4-Cluster_164241	V5_UCLUSTfixed_0.90-Cluster_97717	-	-	-	-
pacid=32687455 transcript=Seita.9G469900.1 locus=Seita.9G469900 ID=Seita.9G469900.1.v2.2 annot-version=v2.2	Setit_seq6853	P:GO:0019538	P:GO:0019538	Y (0.9 | 1-63)	C	1	V5_BLAST_0.9SELF0.4OUT-REDO4-Cluster_163078	V5_UCLUSTfixed_0.90-Cluster_96501	-	-	-	-
pacid=32687465 transcript=Seita.9G116500.1 locus=Seita.9G116500 ID=Seita.9G116500.1.v2.2 annot-version=v2.2	Setit_seq6863		-	Y (0.988 | 1-47)	C	1	V5_BLAST_0.9SELF0.4OUT-REDO4-Cluster_134496	V5_UCLUSTfixed_0.90-Cluster_90959	-	-	-	-
pacid=32687466 transcript=Seita.9G116500.2 locus=Seita.9G116500 ID=Seita.9G116500.2.v2.2 annot-version=v2.2	Setit_seq6864		-	Y (0.988 | 1-47)	C	1	V5_BLAST_0.9SELF0.4OUT-REDO4-Cluster_169581	V5_UCLUSTfixed_0.90-Cluster_90959	-	-	-	-
pacid=32687467 transcript=Seita.9G116500.3 locus=Seita.9G116500 ID=Seita.9G116500.3.v2.2 annot-version=v2.2	Setit_seq6865		-	Y (0.988 | 1-47)	C	1	V5_BLAST_0.9SELF0.4OUT-REDO4-Cluster_169581	V5_UCLUSTfixed_0.90-Cluster_90959	-	-	-	-
pacid=32687468 transcript=Seita.9G309000.1 locus=Seita.9G309000 ID=Seita.9G309000.1.v2.2 annot-version=v2.2	Setit_seq6866		-	Y (0.984 | 1-37)	C	1	V5_BLAST_0.9SELF0.4OUT-REDO4-Cluster_163837	V5_UCLUSTfixed_0.90-Cluster_85532	-	-	-	-
pacid=32687509 transcript=Seita.9G262800.1 locus=Seita.9G262800 ID=Seita.9G262800.1.v2.2 annot-version=v2.2	Setit_seq6907		-	Y (0.954 | 1-48)	C	1	V5_BLAST_0.9SELF0.4OUT-REDO4-Cluster_163822	V5_UCLUSTfixed_0.90-Cluster_97298	-	-	-	-
pacid=32687519 transcript=Seita.9G152400.1 locus=Seita.9G152400 ID=Seita.9G152400.1.v2.2 annot-version=v2.2	Setit_seq6917		-	Y (0.999 | 1-25)	C	1	V5_BLAST_0.9SELF0.4OUT-REDO4-Cluster_167460	V5_UCLUSTfixed_0.90-Cluster_100418	-	-	-	-
pacid=32687522 transcript=Seita.9G330600.1 locus=Seita.9G330600 ID=Seita.9G330600.1.v2.2 annot-version=v2.2	Setit_seq6920		-	Y (0.988 | 1-27)	C	1	V5_BLAST_0.9SELF0.4OUT-REDO4-Cluster_134497	V5_UCLUSTfixed_0.90-Cluster_76069	-	-	-	-
pacid=32687526 transcript=Seita.9G140100.1 locus=Seita.9G140100 ID=Seita.9G140100.1.v2.2 annot-version=v2.2	Setit_seq6924	F:GO:0051536; P:GO:0009228	P:GO:0009058;P:GO:0044763;F:GO:0005488;P:GO:0044711;P:GO:0009987	Y (0.999 | 1-26)	C	1	V5_BLAST_0.9SELF0.4OUT-REDO4-Cluster_134498	V5_UCLUSTfixed_0.90-Cluster_97419	-	-	-	-
pacid=32687527 transcript=Seita.9G140100.2 locus=Seita.9G140100 ID=Seita.9G140100.2.v2.2 annot-version=v2.2	Setit_seq6925	F:GO:0051536; P:GO:0009228	P:GO:0009058;P:GO:0044763;F:GO:0005488;P:GO:0044711;P:GO:0009987	Y (0.999 | 1-26)	C	1	V5_BLAST_0.9SELF0.4OUT-REDO4-Cluster_169574	V5_UCLUSTfixed_0.90-Cluster_97419	-	-	-	-
pacid=32687528 transcript=Seita.9G140100.3 locus=Seita.9G140100 ID=Seita.9G140100.3.v2.2 annot-version=v2.2	Setit_seq6926	F:GO:0051536; P:GO:0009228	P:GO:0009058;P:GO:0044763;F:GO:0005488;P:GO:0044711;P:GO:0009987	Y (0.999 | 1-26)	C	1	V5_BLAST_0.9SELF0.4OUT-REDO4-Cluster_169574	V5_UCLUSTfixed_0.90-Cluster_97419	-	-	-	-
pacid=32687560 transcript=Seita.9G254200.1 locus=Seita.9G254200 ID=Seita.9G254200.1.v2.2 annot-version=v2.2	Setit_seq6958		-	Y (0.991 | 1-46)	C	1	V5_BLAST_0.9SELF0.4OUT-REDO4-Cluster_163817	V5_UCLUSTfixed_0.90-Cluster_84796	-	-	-	-
pacid=32687564 transcript=Seita.9G168300.1 locus=Seita.9G168300 ID=Seita.9G168300.1.v2.2 annot-version=v2.2	Setit_seq6962	F:GO:0046872; F:GO:0000166	F:GO:0000166	Y (0.987 | 1-45)	C	1	V5_BLAST_0.9SELF0.4OUT-REDO4-Cluster_170088	V5_UCLUSTfixed_0.90-Cluster_102747	-	-	-	-
pacid=32687565 transcript=Seita.9G168300.3 locus=Seita.9G168300 ID=Seita.9G168300.3.v2.2 annot-version=v2.2	Setit_seq6963	F:GO:0046872; F:GO:0000166	F:GO:0000166	Y (0.987 | 1-45)	C	1	V5_BLAST_0.9SELF0.4OUT-REDO4-Cluster_170088	V5_UCLUSTfixed_0.90-Cluster_102747	-	-	-	-
pacid=32687574 transcript=Seita.9G441900.1 locus=Seita.9G441900 ID=Seita.9G441900.1.v2.2 annot-version=v2.2	Setit_seq6972	C:GO:0016020	C:GO:0016020	Y (0.811 | 1-22)	C	1	V5_BLAST_0.9SELF0.4OUT-REDO4-Cluster_134499	V5_UCLUSTfixed_0.90-Cluster_97755	-	-	-	-
pacid=32687575 transcript=Seita.9G441900.2 locus=Seita.9G441900 ID=Seita.9G441900.2.v2.2 annot-version=v2.2	Setit_seq6973	C:GO:0016020	C:GO:0016020	Y (0.811 | 1-22)	C	1	V5_BLAST_0.9SELF0.4OUT-REDO4-Cluster_164277	V5_UCLUSTfixed_0.90-Cluster_97755	-	-	-	-
pacid=32687576 transcript=Seita.9G441900.3 locus=Seita.9G441900 ID=Seita.9G441900.3.v2.2 annot-version=v2.2	Setit_seq6974	C:GO:0016020	C:GO:0016020	Y (0.811 | 1-22)	C	1	V5_BLAST_0.9SELF0.4OUT-REDO4-Cluster_164277	V5_UCLUSTfixed_0.90-Cluster_97755	-	-	-	-
pacid=32687588 transcript=Seita.9G053800.1 locus=Seita.9G053800 ID=Seita.9G053800.1.v2.2 annot-version=v2.2	Setit_seq6986		-	Y (0.989 | 1-21)	C	1	V5_BLAST_0.9SELF0.4OUT-REDO4-Cluster_134500	V5_UCLUSTfixed_0.90-Cluster_76070	-	-	-	-
pacid=32687589 transcript=Seita.9G053800.2 locus=Seita.9G053800 ID=Seita.9G053800.2.v2.2 annot-version=v2.2	Setit_seq6987		-	Y (0.989 | 1-21)	C	1	V5_BLAST_0.9SELF0.4OUT-REDO4-Cluster_134500	V5_UCLUSTfixed_0.90-Cluster_76070	-	-	-	-
pacid=32687590 transcript=Seita.9G521400.1 locus=Seita.9G521400 ID=Seita.9G521400.1.v2.2 annot-version=v2.2	Setit_seq6988	P:GO:0006164; F:GO:0005525; F:GO:0004019	F:GO:0000166;F:GO:0003824;P:GO:0009058;P:GO:0044711;P:GO:0006139	Y (0.998 | 1-41)	C	1	V5_BLAST_0.9SELF0.4OUT-REDO4-Cluster_169336	V5_UCLUSTfixed_0.90-Cluster_98945	-	-	-	-
pacid=32687646 transcript=Seita.9G042200.1 locus=Seita.9G042200 ID=Seita.9G042200.1.v2.2 annot-version=v2.2	Setit_seq7044	F:GO:0016787	F:GO:0016787	Y (0.989 | 1-42)	C	1	V5_BLAST_0.9SELF0.4OUT-REDO4-Cluster_166706	V5_UCLUSTfixed_0.90-Cluster_103216	UniqueCluster_2430	-	-	X
pacid=32687647 transcript=Seita.9G108400.1 locus=Seita.9G108400 ID=Seita.9G108400.1.v2.2 annot-version=v2.2	Setit_seq7045		-	Y (0.973 | 1-34)	C	1	V5_BLAST_0.9SELF0.4OUT-REDO4-Cluster_166694	V5_UCLUSTfixed_0.90-Cluster_98971	-	UniqueCluster_2166	-	X
pacid=32687658 transcript=Seita.9G369500.1 locus=Seita.9G369500 ID=Seita.9G369500.1.v2.2 annot-version=v2.2	Setit_seq7056		-	Y (0.835 | 1-92)	C	1	V5_BLAST_0.9SELF0.4OUT-REDO4-Cluster_164751	V5_UCLUSTfixed_0.90-Cluster_98214	-	-	-	-
pacid=32687706 transcript=Seita.9G054900.1 locus=Seita.9G054900 ID=Seita.9G054900.1.v2.2 annot-version=v2.2	Setit_seq7104	P:GO:0006568; F:GO:0004834	F:GO:0003824;P:GO:0008152;P:GO:0044763;P:GO:0044710;P:GO:0009987	Y (0.975 | 1-26)	C	1	V5_BLAST_0.9SELF0.4OUT-REDO4-Cluster_169915	V5_UCLUSTfixed_0.90-Cluster_102605	-	-	-	-
pacid=32687707 transcript=Seita.9G425000.1 locus=Seita.9G425000 ID=Seita.9G425000.1.v2.2 annot-version=v2.2	Setit_seq7105	F:GO:0003676	F:GO:0003676	Y (1.0 | 1-41)	C	1	V5_BLAST_0.9SELF0.4OUT-REDO4-Cluster_163769	V5_UCLUSTfixed_0.90-Cluster_97228	-	-	-	-
pacid=32687729 transcript=Seita.9G150300.1 locus=Seita.9G150300 ID=Seita.9G150300.1.v2.2 annot-version=v2.2	Setit_seq7127	P:GO:0055114; F:GO:0016702	F:GO:0003824;P:GO:0008152;P:GO:0044710	Y (0.993 | 1-39)	C	1	V5_BLAST_0.9SELF0.4OUT-REDO4-Cluster_168487	V5_UCLUSTfixed_0.90-Cluster_85599	-	-	-	-
pacid=32687736 transcript=Seita.9G336400.1 locus=Seita.9G336400 ID=Seita.9G336400.1.v2.2 annot-version=v2.2	Setit_seq7134		-	Y (0.783 | 1-21)	C	1	V5_BLAST_0.9SELF0.4OUT-REDO4-Cluster_170120	V5_UCLUSTfixed_0.90-Cluster_94172	-	-	-	-
pacid=32687746 transcript=Seita.9G044000.1 locus=Seita.9G044000 ID=Seita.9G044000.1.v2.2 annot-version=v2.2	Setit_seq7144	P:GO:0005975; F:GO:0004650	P:GO:0005975;F:GO:0016787	Y (0.997 | 1-62)	C	1	V5_BLAST_0.9SELF0.4OUT-REDO4-Cluster_170536	V5_UCLUSTfixed_0.90-Cluster_89504	-	-	-	-
pacid=32687754 transcript=Seita.9G444900.1 locus=Seita.9G444900 ID=Seita.9G444900.1.v2.2 annot-version=v2.2	Setit_seq7152		-	Y (0.991 | 1-41)	C	1	V5_BLAST_0.9SELF0.4OUT-REDO4-Cluster_165674	V5_UCLUSTfixed_0.90-Cluster_97714	-	-	-	-
pacid=32687755 transcript=Seita.9G444900.2 locus=Seita.9G444900 ID=Seita.9G444900.2.v2.2 annot-version=v2.2	Setit_seq7153		-	Y (0.991 | 1-41)	C	1	V5_BLAST_0.9SELF0.4OUT-REDO4-Cluster_165674	V5_UCLUSTfixed_0.90-Cluster_97714	-	-	-	-
pacid=32687756 transcript=Seita.9G444900.3 locus=Seita.9G444900 ID=Seita.9G444900.3.v2.2 annot-version=v2.2	Setit_seq7154		-	Y (0.991 | 1-41)	C	1	V5_BLAST_0.9SELF0.4OUT-REDO4-Cluster_165674	V5_UCLUSTfixed_0.90-Cluster_97714	-	-	-	-
pacid=32687764 transcript=Seita.9G336500.1 locus=Seita.9G336500 ID=Seita.9G336500.1.v2.2 annot-version=v2.2	Setit_seq7162		-	Y (0.801 | 1-50)	C	1	V5_BLAST_0.9SELF0.4OUT-REDO4-Cluster_170741	V5_UCLUSTfixed_0.90-Cluster_85596	-	-	-	-
pacid=32687765 transcript=Seita.9G336500.2 locus=Seita.9G336500 ID=Seita.9G336500.2.v2.2 annot-version=v2.2	Setit_seq7163		-	Y (0.801 | 1-50)	C	1	V5_BLAST_0.9SELF0.4OUT-REDO4-Cluster_170741	V5_UCLUSTfixed_0.90-Cluster_85596	-	-	-	-
pacid=32687773 transcript=Seita.9G236500.1 locus=Seita.9G236500 ID=Seita.9G236500.1.v2.2 annot-version=v2.2	Setit_seq7171	F:GO:0003677	F:GO:0003677	Y (0.707 | 1-72)	C	1	V5_BLAST_0.9SELF0.4OUT-REDO4-Cluster_159893	V5_UCLUSTfixed_0.90-Cluster_85754	-	UniqueCluster_481	-	X
pacid=32687819 transcript=Seita.9G117100.1 locus=Seita.9G117100 ID=Seita.9G117100.1.v2.2 annot-version=v2.2	Setit_seq7217		-	Y (0.993 | 1-37)	C	1	V5_BLAST_0.9SELF0.4OUT-REDO4-Cluster_134503	V5_UCLUSTfixed_0.90-Cluster_76073	-	-	-	-
pacid=32687863 transcript=Seita.9G575900.1 locus=Seita.9G575900 ID=Seita.9G575900.1.v2.2 annot-version=v2.2	Setit_seq7261		-	Y (0.937 | 1-72)	C	1	V5_BLAST_0.9SELF0.4OUT-REDO4-Cluster_163030	V5_UCLUSTfixed_0.90-Cluster_87549	-	UniqueCluster_764	-	X
pacid=32687883 transcript=Seita.9G478100.1 locus=Seita.9G478100 ID=Seita.9G478100.1.v2.2 annot-version=v2.2	Setit_seq7281		-	Y (0.974 | 1-49)	C	1	V5_BLAST_0.9SELF0.4OUT-REDO4-Cluster_162824	V5_UCLUSTfixed_0.90-Cluster_85759	-	-	-	-
pacid=32687884 transcript=Seita.9G478100.2 locus=Seita.9G478100 ID=Seita.9G478100.2.v2.2 annot-version=v2.2	Setit_seq7282		-	Y (0.974 | 1-49)	C	1	V5_BLAST_0.9SELF0.4OUT-REDO4-Cluster_162824	V5_UCLUSTfixed_0.90-Cluster_85759	-	-	-	-
pacid=32687887 transcript=Seita.9G102100.1 locus=Seita.9G102100 ID=Seita.9G102100.1.v2.2 annot-version=v2.2	Setit_seq7285		-	Y (0.785 | 1-82)	C	1	V5_BLAST_0.9SELF0.4OUT-REDO4-Cluster_135102	V5_UCLUSTfixed_0.90-Cluster_76671	-	-	-	-
pacid=32687893 transcript=Seita.9G533100.1 locus=Seita.9G533100 ID=Seita.9G533100.1.v2.2 annot-version=v2.2	Setit_seq7291		-	Y (0.93 | 1-49)	C	1	V5_BLAST_0.9SELF0.4OUT-REDO4-Cluster_166445	V5_UCLUSTfixed_0.90-Cluster_85708	-	-	-	-
pacid=32687913 transcript=Seita.9G534400.1 locus=Seita.9G534400 ID=Seita.9G534400.1.v2.2 annot-version=v2.2	Setit_seq7311		-	Y (0.999 | 1-41)	C	1	V5_BLAST_0.9SELF0.4OUT-REDO4-Cluster_164547	V5_UCLUSTfixed_0.90-Cluster_102894	-	-	-	-
pacid=32687919 transcript=Seita.9G415800.1 locus=Seita.9G415800 ID=Seita.9G415800.1.v2.2 annot-version=v2.2	Setit_seq7317	F:GO:0005509	F:GO:0005488	Y (0.98 | 1-40)	C	1	V5_BLAST_0.9SELF0.4OUT-REDO4-Cluster_166590	V5_UCLUSTfixed_0.90-Cluster_85985	-	-	-	-
pacid=32687920 transcript=Seita.9G415800.2 locus=Seita.9G415800 ID=Seita.9G415800.2.v2.2 annot-version=v2.2	Setit_seq7318	F:GO:0005509	F:GO:0005488	Y (0.98 | 1-40)	C	1	V5_BLAST_0.9SELF0.4OUT-REDO4-Cluster_166590	V5_UCLUSTfixed_0.90-Cluster_85985	-	-	-	-
pacid=32687922 transcript=Seita.9G003200.1 locus=Seita.9G003200 ID=Seita.9G003200.1.v2.2 annot-version=v2.2	Setit_seq7320		-	Y (1.0 | 1-51)	C	1	V5_BLAST_0.9SELF0.4OUT-REDO4-Cluster_165264	V5_UCLUSTfixed_0.90-Cluster_98684	-	-	-	-
pacid=32687929 transcript=Seita.9G122500.1 locus=Seita.9G122500 ID=Seita.9G122500.1.v2.2 annot-version=v2.2	Setit_seq7327		-	Y (0.984 | 1-42)	C	1	V5_BLAST_0.9SELF0.4OUT-REDO4-Cluster_149026	V5_UCLUSTfixed_0.90-Cluster_83840	-	-	UniqueCluster_1190	X
pacid=32687931 transcript=Seita.9G122500.2 locus=Seita.9G122500 ID=Seita.9G122500.2.v2.2 annot-version=v2.2	Setit_seq7329		-	Y (0.984 | 1-42)	C	1	V5_BLAST_0.9SELF0.4OUT-REDO4-Cluster_134505	V5_UCLUSTfixed_0.90-Cluster_83840	-	-	UniqueCluster_1190	X
pacid=32687940 transcript=Seita.9G406800.1 locus=Seita.9G406800 ID=Seita.9G406800.1.v2.2 annot-version=v2.2	Setit_seq7338	F:GO:0046872; P:GO:0030001	F:GO:0005488;P:GO:0006810	Y (0.987 | 1-29)	C	1	V5_BLAST_0.9SELF0.4OUT-REDO4-Cluster_160167	V5_UCLUSTfixed_0.90-Cluster_87579	-	-	-	-
pacid=32687941 transcript=Seita.9G379700.1 locus=Seita.9G379700 ID=Seita.9G379700.1.v2.2 annot-version=v2.2	Setit_seq7339	P:GO:0006508; F:GO:0004197	P:GO:0019538;F:GO:0016787	Y (0.951 | 1-66)	C	1	V5_BLAST_0.9SELF0.4OUT-REDO4-Cluster_165352	V5_UCLUSTfixed_0.90-Cluster_87703	-	-	-	-
pacid=32687950 transcript=Seita.9G456500.1 locus=Seita.9G456500 ID=Seita.9G456500.1.v2.2 annot-version=v2.2	Setit_seq7348	F:GO:0016833; P:GO:0009058	F:GO:0003824;P:GO:0009058	Y (0.991 | 1-60)	C	1	V5_BLAST_0.9SELF0.4OUT-REDO4-Cluster_163946	V5_UCLUSTfixed_0.90-Cluster_97423	-	-	-	-
pacid=32687963 transcript=Seita.9G056200.1 locus=Seita.9G056200 ID=Seita.9G056200.1.v2.2 annot-version=v2.2	Setit_seq7361		-	Y (1.0 | 1-38)	C	1	V5_BLAST_0.9SELF0.4OUT-REDO4-Cluster_150645	V5_UCLUSTfixed_0.90-Cluster_85736	-	-	-	-
pacid=32687964 transcript=Seita.9G056200.2 locus=Seita.9G056200 ID=Seita.9G056200.2.v2.2 annot-version=v2.2	Setit_seq7362		-	Y (1.0 | 1-38)	C	1	V5_BLAST_0.9SELF0.4OUT-REDO4-Cluster_150645	V5_UCLUSTfixed_0.90-Cluster_85736	-	-	-	-
pacid=32687980 transcript=Seita.9G143600.1 locus=Seita.9G143600 ID=Seita.9G143600.1.v2.2 annot-version=v2.2	Setit_seq7378		-	Y (0.918 | 1-27)	C	1	V5_BLAST_0.9SELF0.4OUT-REDO4-Cluster_150473	V5_UCLUSTfixed_0.90-Cluster_85504	-	-	-	-
pacid=32687983 transcript=Seita.9G228500.1 locus=Seita.9G228500 ID=Seita.9G228500.1.v2.2 annot-version=v2.2	Setit_seq7381		-	Y (0.99 | 1-35)	C	1	V5_BLAST_0.9SELF0.4OUT-REDO4-Cluster_167014	V5_UCLUSTfixed_0.90-Cluster_87505	-	-	-	-
pacid=32688009 transcript=Seita.9G190000.1 locus=Seita.9G190000 ID=Seita.9G190000.1.v2.2 annot-version=v2.2	Setit_seq7407		-	Y (0.985 | 1-23)	C	1	V5_BLAST_0.9SELF0.4OUT-REDO4-Cluster_161069	V5_UCLUSTfixed_0.90-Cluster_95062	-	-	UniqueCluster_1473	X
pacid=32688020 transcript=Seita.9G471400.1 locus=Seita.9G471400 ID=Seita.9G471400.1.v2.2 annot-version=v2.2	Setit_seq7418		-	Y (1.0 | 1-21)	C	1	V5_BLAST_0.9SELF0.4OUT-REDO4-Cluster_163936	V5_UCLUSTfixed_0.90-Cluster_85522	-	-	-	-
pacid=32688023 transcript=Seita.9G051100.1 locus=Seita.9G051100 ID=Seita.9G051100.1.v2.2 annot-version=v2.2	Setit_seq7421	P:GO:0009231; F:GO:0003919	P:GO:0009058;P:GO:0044763;P:GO:0044711;F:GO:0016740;P:GO:0009987	Y (0.907 | 1-37)	C	1	V5_BLAST_0.9SELF0.4OUT-REDO4-Cluster_154795	V5_UCLUSTfixed_0.90-Cluster_90442	-	-	-	-
pacid=32688027 transcript=Seita.9G179300.1 locus=Seita.9G179300 ID=Seita.9G179300.1.v2.2 annot-version=v2.2	Setit_seq7425	C:GO:0016021	C:GO:0016020	Y (0.999 | 1-41)	C	1	V5_BLAST_0.9SELF0.4OUT-REDO4-Cluster_163397	V5_UCLUSTfixed_0.90-Cluster_96818	-	-	-	-
pacid=32688047 transcript=Seita.9G574300.1 locus=Seita.9G574300 ID=Seita.9G574300.1.v2.2 annot-version=v2.2	Setit_seq7445	F:GO:0008138; P:GO:0006470	P:GO:0006464;F:GO:0016787	Y (0.986 | 1-41)	C	1	V5_BLAST_0.9SELF0.4OUT-REDO4-Cluster_166937	V5_UCLUSTfixed_0.90-Cluster_100167	-	-	-	-
pacid=32688048 transcript=Seita.9G574300.2 locus=Seita.9G574300 ID=Seita.9G574300.2.v2.2 annot-version=v2.2	Setit_seq7446	F:GO:0008138; P:GO:0006470	P:GO:0006464;F:GO:0016787	Y (0.986 | 1-41)	C	1	V5_BLAST_0.9SELF0.4OUT-REDO4-Cluster_166937	V5_UCLUSTfixed_0.90-Cluster_100167	-	-	-	-
pacid=32688076 transcript=Seita.9G227800.1 locus=Seita.9G227800 ID=Seita.9G227800.1.v2.2 annot-version=v2.2	Setit_seq7474		-	Y (0.984 | 1-51)	C	1	V5_BLAST_0.9SELF0.4OUT-REDO4-Cluster_134506	V5_UCLUSTfixed_0.90-Cluster_85801	-	-	-	-
pacid=32688122 transcript=Seita.9G307400.1 locus=Seita.9G307400 ID=Seita.9G307400.1.v2.2 annot-version=v2.2	Setit_seq7520	F:GO:0016746; P:GO:0008152; F:GO:0004366	P:GO:0008152;F:GO:0016740	Y (0.991 | 1-48)	C	1	V5_BLAST_0.9SELF0.4OUT-REDO4-Cluster_163526	V5_UCLUSTfixed_0.90-Cluster_96973	-	-	-	-
pacid=32688153 transcript=Seita.9G335400.1 locus=Seita.9G335400 ID=Seita.9G335400.1.v2.2 annot-version=v2.2	Setit_seq7551		-	Y (0.667 | 1-51)	C	1	V5_BLAST_0.9SELF0.4OUT-REDO4-Cluster_134508	V5_UCLUSTfixed_0.90-Cluster_80986	-	-	-	-
pacid=32688161 transcript=Seita.9G203100.1 locus=Seita.9G203100 ID=Seita.9G203100.1.v2.2 annot-version=v2.2	Setit_seq7559		-	Y (0.684 | 1-49)	C	1	V5_BLAST_0.9SELF0.4OUT-REDO4-Cluster_165739	V5_UCLUSTfixed_0.90-Cluster_99103	-	-	-	-
pacid=32688169 transcript=Seita.9G523600.1 locus=Seita.9G523600 ID=Seita.9G523600.1.v2.2 annot-version=v2.2	Setit_seq7567	F:GO:0046983	F:GO:0005515	Y (0.994 | 1-61)	C	1	V5_BLAST_0.9SELF0.4OUT-REDO4-Cluster_165481	V5_UCLUSTfixed_0.90-Cluster_98864	-	-	-	-
pacid=32688181 transcript=Seita.9G384700.1 locus=Seita.9G384700 ID=Seita.9G384700.1.v2.2 annot-version=v2.2	Setit_seq7579		-	Y (0.973 | 1-44)	C	1	V5_BLAST_0.9SELF0.4OUT-REDO4-Cluster_167219	V5_UCLUSTfixed_0.90-Cluster_89395	-	-	UniqueCluster_294	X
pacid=32688219 transcript=Seita.9G526700.1 locus=Seita.9G526700 ID=Seita.9G526700.1.v2.2 annot-version=v2.2	Setit_seq7617		-	Y (0.979 | 1-49)	C	1	V5_BLAST_0.9SELF0.4OUT-REDO4-Cluster_162431	V5_UCLUSTfixed_0.90-Cluster_95844	-	-	-	-
pacid=32688238 transcript=Seita.9G168800.1 locus=Seita.9G168800 ID=Seita.9G168800.1.v2.2 annot-version=v2.2	Setit_seq7636		-	Y (0.965 | 1-27)	C	1	V5_BLAST_0.9SELF0.4OUT-REDO4-Cluster_166981	V5_UCLUSTfixed_0.90-Cluster_96158	-	-	-	-
pacid=32688239 transcript=Seita.9G228100.1 locus=Seita.9G228100 ID=Seita.9G228100.1.v2.2 annot-version=v2.2	Setit_seq7637		-	Y (0.957 | 1-37)	C	1	V5_BLAST_0.9SELF0.4OUT-REDO4-Cluster_150477	V5_UCLUSTfixed_0.90-Cluster_85801	-	-	-	-
pacid=32688245 transcript=Seita.9G003300.1 locus=Seita.9G003300 ID=Seita.9G003300.1.v2.2 annot-version=v2.2	Setit_seq7643		-	Y (0.961 | 1-27)	C	1	V5_BLAST_0.9SELF0.4OUT-REDO4-Cluster_168342	V5_UCLUSTfixed_0.90-Cluster_101289	-	-	-	-
pacid=32688251 transcript=Seita.9G002600.1 locus=Seita.9G002600 ID=Seita.9G002600.1.v2.2 annot-version=v2.2	Setit_seq7649	F:GO:0005524	F:GO:0000166	Y (0.992 | 1-29)	C	1	V5_BLAST_0.9SELF0.4OUT-REDO4-Cluster_167121	V5_UCLUSTfixed_0.90-Cluster_100305	-	-	-	-
pacid=32688285 transcript=Seita.9G092200.1 locus=Seita.9G092200 ID=Seita.9G092200.1.v2.2 annot-version=v2.2	Setit_seq7683		-	Y (0.844 | 1-39)	C	1	V5_BLAST_0.9SELF0.4OUT-REDO4-Cluster_167024	V5_UCLUSTfixed_0.90-Cluster_100226	-	-	-	-
pacid=32688288 transcript=Seita.9G352500.1 locus=Seita.9G352500 ID=Seita.9G352500.1.v2.2 annot-version=v2.2	Setit_seq7686	F:GO:0005524; F:GO:0004797	F:GO:0000166;F:GO:0016301	Y (0.883 | 1-62)	C	1	V5_BLAST_0.9SELF0.4OUT-REDO4-Cluster_167625	V5_UCLUSTfixed_0.90-Cluster_100754	-	-	-	-
pacid=32688308 transcript=Seita.9G228300.1 locus=Seita.9G228300 ID=Seita.9G228300.1.v2.2 annot-version=v2.2	Setit_seq7706		-	Y (0.624 | 1-47)	C	1	V5_BLAST_0.9SELF0.4OUT-REDO4-Cluster_134510	V5_UCLUSTfixed_0.90-Cluster_87505	-	-	-	-
pacid=32688345 transcript=Seita.9G360000.1 locus=Seita.9G360000 ID=Seita.9G360000.1.v2.2 annot-version=v2.2	Setit_seq7743		-	Y (0.731 | 1-42)	C	1	V5_BLAST_0.9SELF0.4OUT-REDO4-Cluster_163690	V5_UCLUSTfixed_0.90-Cluster_97148	-	-	-	-
pacid=32688346 transcript=Seita.9G360000.2 locus=Seita.9G360000 ID=Seita.9G360000.2.v2.2 annot-version=v2.2	Setit_seq7744		-	Y (0.731 | 1-42)	C	1	V5_BLAST_0.9SELF0.4OUT-REDO4-Cluster_163690	V5_UCLUSTfixed_0.90-Cluster_97148	-	-	-	-
pacid=32688372 transcript=Seita.9G548700.1 locus=Seita.9G548700 ID=Seita.9G548700.1.v2.2 annot-version=v2.2	Setit_seq7770		-	Y (1.0 | 1-28)	C	1	V5_BLAST_0.9SELF0.4OUT-REDO4-Cluster_134511	V5_UCLUSTfixed_0.90-Cluster_76077	-	-	-	-
pacid=32688373 transcript=Seita.9G548700.2 locus=Seita.9G548700 ID=Seita.9G548700.2.v2.2 annot-version=v2.2	Setit_seq7771		-	Y (1.0 | 1-28)	C	1	V5_BLAST_0.9SELF0.4OUT-REDO4-Cluster_134512	V5_UCLUSTfixed_0.90-Cluster_76077	-	-	-	-
pacid=32688377 transcript=Seita.9G561800.1 locus=Seita.9G561800 ID=Seita.9G561800.1.v2.2 annot-version=v2.2	Setit_seq7775	C:GO:0019898; P:GO:0015979; C:GO:0009654; C:GO:0009523; F:GO:0005509	C:GO:0016020;P:GO:0015979;F:GO:0005488;C:GO:0009579	Y (1.0 | 1-41)	C	1	V5_BLAST_0.9SELF0.4OUT-REDO4-Cluster_164982	V5_UCLUSTfixed_0.90-Cluster_98418	-	-	-	-
pacid=32688398 transcript=Seita.9G556200.1 locus=Seita.9G556200 ID=Seita.9G556200.1.v2.2 annot-version=v2.2	Setit_seq7796		-	Y (1.0 | 1-41)	C	1	V5_BLAST_0.9SELF0.4OUT-REDO4-Cluster_150679	V5_UCLUSTfixed_0.90-Cluster_85799	-	-	-	-
pacid=32688420 transcript=Seita.9G020000.1 locus=Seita.9G020000 ID=Seita.9G020000.1.v2.2 annot-version=v2.2	Setit_seq7818		-	Y (1.0 | 1-31)	C	1	V5_BLAST_0.9SELF0.4OUT-REDO4-Cluster_164143	V5_UCLUSTfixed_0.90-Cluster_97630	-	-	-	-
pacid=32688421 transcript=Seita.9G020000.2 locus=Seita.9G020000 ID=Seita.9G020000.2.v2.2 annot-version=v2.2	Setit_seq7819		-	Y (1.0 | 1-31)	C	1	V5_BLAST_0.9SELF0.4OUT-REDO4-Cluster_164143	V5_UCLUSTfixed_0.90-Cluster_97630	-	-	-	-
pacid=32688427 transcript=Seita.9G076400.1 locus=Seita.9G076400 ID=Seita.9G076400.1.v2.2 annot-version=v2.2	Setit_seq7825		-	Y (0.981 | 1-58)	C	1	V5_BLAST_0.9SELF0.4OUT-REDO4-Cluster_168749	V5_UCLUSTfixed_0.90-Cluster_92312	-	-	-	-
pacid=32688473 transcript=Seita.9G276600.1 locus=Seita.9G276600 ID=Seita.9G276600.1.v2.2 annot-version=v2.2	Setit_seq7871		-	Y (0.819 | 1-51)	C	1	V5_BLAST_0.9SELF0.4OUT-REDO4-Cluster_146296	V5_UCLUSTfixed_0.90-Cluster_76079	-	-	-	-
pacid=32688476 transcript=Seita.9G486300.1 locus=Seita.9G486300 ID=Seita.9G486300.1.v2.2 annot-version=v2.2	Setit_seq7874		-	Y (0.999 | 1-36)	C	1	V5_BLAST_0.9SELF0.4OUT-REDO4-Cluster_159500	V5_UCLUSTfixed_0.90-Cluster_85584	-	-	-	-
pacid=32688511 transcript=Seita.9G165700.1 locus=Seita.9G165700 ID=Seita.9G165700.1.v2.2 annot-version=v2.2	Setit_seq7909		-	Y (0.976 | 1-30)	C	1	V5_BLAST_0.9SELF0.4OUT-REDO4-Cluster_134516	V5_UCLUSTfixed_0.90-Cluster_76081	-	-	-	-
pacid=32688517 transcript=Seita.9G559300.1 locus=Seita.9G559300 ID=Seita.9G559300.1.v2.2 annot-version=v2.2	Setit_seq7915		-	Y (1.0 | 1-41)	C	1	V5_BLAST_0.9SELF0.4OUT-REDO4-Cluster_163024	V5_UCLUSTfixed_0.90-Cluster_96457	-	-	-	-
pacid=32688545 transcript=Seita.9G131600.1 locus=Seita.9G131600 ID=Seita.9G131600.1.v2.2 annot-version=v2.2	Setit_seq7943		-	Y (0.906 | 1-48)	C	1	V5_BLAST_0.9SELF0.4OUT-REDO4-Cluster_150680	V5_UCLUSTfixed_0.90-Cluster_85800	-	-	-	-
pacid=32688598 transcript=Seita.9G348900.1 locus=Seita.9G348900 ID=Seita.9G348900.1.v2.2 annot-version=v2.2	Setit_seq7996		-	Y (0.998 | 1-51)	C	1	V5_BLAST_0.9SELF0.4OUT-REDO4-Cluster_170313	V5_UCLUSTfixed_0.90-Cluster_96511	-	-	-	-
pacid=32688599 transcript=Seita.9G348900.2 locus=Seita.9G348900 ID=Seita.9G348900.2.v2.2 annot-version=v2.2	Setit_seq7997		-	Y (0.998 | 1-51)	C	1	V5_BLAST_0.9SELF0.4OUT-REDO4-Cluster_170313	V5_UCLUSTfixed_0.90-Cluster_96511	-	-	-	-
pacid=32688600 transcript=Seita.9G348900.3 locus=Seita.9G348900 ID=Seita.9G348900.3.v2.2 annot-version=v2.2	Setit_seq7998		-	Y (0.998 | 1-51)	C	1	V5_BLAST_0.9SELF0.4OUT-REDO4-Cluster_170313	V5_UCLUSTfixed_0.90-Cluster_96511	-	-	-	-
pacid=32688632 transcript=Seita.9G165900.1 locus=Seita.9G165900 ID=Seita.9G165900.1.v2.2 annot-version=v2.2	Setit_seq8030		-	Y (0.763 | 1-42)	C	1	V5_BLAST_0.9SELF0.4OUT-REDO4-Cluster_164498	V5_UCLUSTfixed_0.90-Cluster_87052	-	-	-	-
pacid=32688633 transcript=Seita.9G165900.7 locus=Seita.9G165900 ID=Seita.9G165900.7.v2.2 annot-version=v2.2	Setit_seq8031		-	Y (0.763 | 1-42)	C	1	V5_BLAST_0.9SELF0.4OUT-REDO4-Cluster_164498	V5_UCLUSTfixed_0.90-Cluster_87052	-	-	-	-
pacid=32688634 transcript=Seita.9G165900.2 locus=Seita.9G165900 ID=Seita.9G165900.2.v2.2 annot-version=v2.2	Setit_seq8032		-	Y (0.763 | 1-42)	C	1	V5_BLAST_0.9SELF0.4OUT-REDO4-Cluster_164498	V5_UCLUSTfixed_0.90-Cluster_87052	-	-	-	-
pacid=32688635 transcript=Seita.9G165900.6 locus=Seita.9G165900 ID=Seita.9G165900.6.v2.2 annot-version=v2.2	Setit_seq8033		-	Y (0.763 | 1-42)	C	1	V5_BLAST_0.9SELF0.4OUT-REDO4-Cluster_164498	V5_UCLUSTfixed_0.90-Cluster_87052	-	-	-	-
pacid=32688636 transcript=Seita.9G165900.3 locus=Seita.9G165900 ID=Seita.9G165900.3.v2.2 annot-version=v2.2	Setit_seq8034		-	Y (0.763 | 1-42)	C	1	V5_BLAST_0.9SELF0.4OUT-REDO4-Cluster_164498	V5_UCLUSTfixed_0.90-Cluster_87052	-	-	-	-
pacid=32688637 transcript=Seita.9G165900.4 locus=Seita.9G165900 ID=Seita.9G165900.4.v2.2 annot-version=v2.2	Setit_seq8035		-	Y (0.763 | 1-42)	C	1	V5_BLAST_0.9SELF0.4OUT-REDO4-Cluster_164498	V5_UCLUSTfixed_0.90-Cluster_87052	-	-	-	-
pacid=32688638 transcript=Seita.9G165900.5 locus=Seita.9G165900 ID=Seita.9G165900.5.v2.2 annot-version=v2.2	Setit_seq8036		-	Y (0.763 | 1-42)	C	1	V5_BLAST_0.9SELF0.4OUT-REDO4-Cluster_164498	V5_UCLUSTfixed_0.90-Cluster_87052	-	-	-	-
pacid=32688640 transcript=Seita.9G506600.1 locus=Seita.9G506600 ID=Seita.9G506600.1.v2.2 annot-version=v2.2	Setit_seq8038		-	Y (0.975 | 1-32)	C	1	V5_BLAST_0.9SELF0.4OUT-REDO4-Cluster_134517	V5_UCLUSTfixed_0.90-Cluster_76082	-	-	-	-
pacid=32688650 transcript=Seita.9G244200.1 locus=Seita.9G244200 ID=Seita.9G244200.1.v2.2 annot-version=v2.2	Setit_seq8048	P:GO:0006412; C:GO:0005840; C:GO:0005622; F:GO:0003735	F:GO:0005198;C:GO:0005840;P:GO:0006412	Y (1.0 | 1-71)	C	1	V5_BLAST_0.9SELF0.4OUT-REDO4-Cluster_163832	V5_UCLUSTfixed_0.90-Cluster_97306	-	-	-	-
pacid=32688675 transcript=Seita.9G422600.1 locus=Seita.9G422600 ID=Seita.9G422600.1.v2.2 annot-version=v2.2	Setit_seq8073		-	Y (1.0 | 1-41)	C	1	V5_BLAST_0.9SELF0.4OUT-REDO4-Cluster_163970	V5_UCLUSTfixed_0.90-Cluster_97449	-	-	-	-
pacid=32688690 transcript=Seita.9G259400.1 locus=Seita.9G259400 ID=Seita.9G259400.1.v2.2 annot-version=v2.2	Setit_seq8088		-	Y (0.999 | 1-68)	C	1	V5_BLAST_0.9SELF0.4OUT-REDO4-Cluster_170266	V5_UCLUSTfixed_0.90-Cluster_102899	-	-	-	-
pacid=32688691 transcript=Seita.9G259400.2 locus=Seita.9G259400 ID=Seita.9G259400.2.v2.2 annot-version=v2.2	Setit_seq8089		-	Y (0.999 | 1-68)	C	1	V5_BLAST_0.9SELF0.4OUT-REDO4-Cluster_170266	V5_UCLUSTfixed_0.90-Cluster_102899	-	-	-	-
pacid=32688693 transcript=Seita.9G120100.1 locus=Seita.9G120100 ID=Seita.9G120100.1.v2.2 annot-version=v2.2	Setit_seq8091		-	Y (0.999 | 1-21)	C	1	V5_BLAST_0.9SELF0.4OUT-REDO4-Cluster_163151	V5_UCLUSTfixed_0.90-Cluster_85590	-	-	-	-
pacid=32688723 transcript=Seita.9G536900.1 locus=Seita.9G536900 ID=Seita.9G536900.1.v2.2 annot-version=v2.2	Setit_seq8121	F:GO:0003723; F:GO:0009982; P:GO:0009451; P:GO:0001522	F:GO:0003723;F:GO:0003824;P:GO:0006139	Y (0.998 | 1-70)	C	1	V5_BLAST_0.9SELF0.4OUT-REDO4-Cluster_169908	V5_UCLUSTfixed_0.90-Cluster_96198	-	-	-	-
pacid=32688724 transcript=Seita.9G536900.2 locus=Seita.9G536900 ID=Seita.9G536900.2.v2.2 annot-version=v2.2	Setit_seq8122	F:GO:0003723; F:GO:0009982; P:GO:0009451; P:GO:0001522	F:GO:0003723;F:GO:0003824;P:GO:0006139	Y (0.998 | 1-70)	C	1	V5_BLAST_0.9SELF0.4OUT-REDO4-Cluster_169908	V5_UCLUSTfixed_0.90-Cluster_96198	-	-	-	-
pacid=32688725 transcript=Seita.9G071500.1 locus=Seita.9G071500 ID=Seita.9G071500.1.v2.2 annot-version=v2.2	Setit_seq8123		-	Y (0.712 | 1-51)	C	1	V5_BLAST_0.9SELF0.4OUT-REDO4-Cluster_134519	V5_UCLUSTfixed_0.90-Cluster_37756	-	-	-	-
pacid=32688726 transcript=Seita.9G515700.1 locus=Seita.9G515700 ID=Seita.9G515700.1.v2.2 annot-version=v2.2	Setit_seq8124		-	Y (0.971 | 1-37)	C	1	V5_BLAST_0.9SELF0.4OUT-REDO4-Cluster_152173	V5_UCLUSTfixed_0.90-Cluster_87634	-	-	-	-
pacid=32688756 transcript=Seita.9G215500.1 locus=Seita.9G215500 ID=Seita.9G215500.1.v2.2 annot-version=v2.2	Setit_seq8154		-	Y (0.998 | 1-38)	C	1	V5_BLAST_0.9SELF0.4OUT-REDO4-Cluster_164376	V5_UCLUSTfixed_0.90-Cluster_85515	-	-	-	-
pacid=32688780 transcript=Seita.9G137300.1 locus=Seita.9G137300 ID=Seita.9G137300.1.v2.2 annot-version=v2.2	Setit_seq8178	F:GO:0008173; P:GO:0006396; F:GO:0003723	F:GO:0003723;F:GO:0016740;P:GO:0006139	Y (0.993 | 1-36)	C	1	V5_BLAST_0.9SELF0.4OUT-REDO4-Cluster_164539	V5_UCLUSTfixed_0.90-Cluster_98020	-	-	-	-
pacid=32688781 transcript=Seita.9G137300.3 locus=Seita.9G137300 ID=Seita.9G137300.3.v2.2 annot-version=v2.2	Setit_seq8179	F:GO:0008173; P:GO:0006396; F:GO:0003723	F:GO:0003723;F:GO:0016740;P:GO:0006139	Y (0.993 | 1-36)	C	1	V5_BLAST_0.9SELF0.4OUT-REDO4-Cluster_164539	V5_UCLUSTfixed_0.90-Cluster_98020	-	-	-	-
pacid=32688782 transcript=Seita.9G137300.2 locus=Seita.9G137300 ID=Seita.9G137300.2.v2.2 annot-version=v2.2	Setit_seq8180	F:GO:0008173; P:GO:0006396; F:GO:0003723	F:GO:0003723;F:GO:0016740;P:GO:0006139	Y (0.993 | 1-36)	C	1	V5_BLAST_0.9SELF0.4OUT-REDO4-Cluster_164539	V5_UCLUSTfixed_0.90-Cluster_98020	-	-	-	-
pacid=32688804 transcript=Seita.9G010100.1 locus=Seita.9G010100 ID=Seita.9G010100.1.v2.2 annot-version=v2.2	Setit_seq8202		-	Y (0.955 | 1-46)	C	1	V5_BLAST_0.9SELF0.4OUT-REDO4-Cluster_164663	V5_UCLUSTfixed_0.90-Cluster_87680	-	-	-	-
pacid=32688806 transcript=Seita.9G550800.1 locus=Seita.9G550800 ID=Seita.9G550800.1.v2.2 annot-version=v2.2	Setit_seq8204		-	Y (0.886 | 1-41)	C	1	V5_BLAST_0.9SELF0.4OUT-REDO4-Cluster_165550	V5_UCLUSTfixed_0.90-Cluster_98925	-	-	-	-
pacid=32688815 transcript=Seita.9G248700.1 locus=Seita.9G248700 ID=Seita.9G248700.1.v2.2 annot-version=v2.2	Setit_seq8213	P:GO:0055114; F:GO:0016638; F:GO:0010181; F:GO:0004733	F:GO:0000166;F:GO:0003824;P:GO:0008152;P:GO:0044710	Y (0.854 | 1-64)	C	1	V5_BLAST_0.9SELF0.4OUT-REDO4-Cluster_170081	V5_UCLUSTfixed_0.90-Cluster_98957	-	-	-	-
pacid=32688816 transcript=Seita.9G248700.2 locus=Seita.9G248700 ID=Seita.9G248700.2.v2.2 annot-version=v2.2	Setit_seq8214	P:GO:0055114; F:GO:0010181; F:GO:0004733; F:GO:0016638	F:GO:0000166;F:GO:0003824;P:GO:0008152;P:GO:0044710	Y (0.854 | 1-64)	C	1	V5_BLAST_0.9SELF0.4OUT-REDO4-Cluster_170081	V5_UCLUSTfixed_0.90-Cluster_98957	-	-	-	-
pacid=32688817 transcript=Seita.9G248700.3 locus=Seita.9G248700 ID=Seita.9G248700.3.v2.2 annot-version=v2.2	Setit_seq8215	P:GO:0055114; F:GO:0010181; F:GO:0004733	F:GO:0000166;F:GO:0003824;P:GO:0008152;P:GO:0044710	Y (0.854 | 1-64)	C	1	V5_BLAST_0.9SELF0.4OUT-REDO4-Cluster_170081	V5_UCLUSTfixed_0.90-Cluster_98957	-	-	-	-
pacid=32688855 transcript=Seita.9G333200.1 locus=Seita.9G333200 ID=Seita.9G333200.1.v2.2 annot-version=v2.2	Setit_seq8253	F:GO:0016874; P:GO:0009058; F:GO:0005524	F:GO:0000166;F:GO:0003824;P:GO:0009058	Y (0.998 | 1-25)	C	1	V5_BLAST_0.9SELF0.4OUT-REDO4-Cluster_165870	V5_UCLUSTfixed_0.90-Cluster_99199	-	-	-	-
pacid=32688865 transcript=Seita.9G000500.1 locus=Seita.9G000500 ID=Seita.9G000500.1.v2.2 annot-version=v2.2	Setit_seq8263		-	Y (0.917 | 1-40)	C	1	V5_BLAST_0.9SELF0.4OUT-REDO4-Cluster_134520	V5_UCLUSTfixed_0.90-Cluster_76083	-	-	UniqueCluster_3139	X
pacid=32688892 transcript=Seita.9G077600.1 locus=Seita.9G077600 ID=Seita.9G077600.1.v2.2 annot-version=v2.2	Setit_seq8290		-	Y (0.977 | 1-22)	C	1	V5_BLAST_0.9SELF0.4OUT-REDO4-Cluster_150518	V5_UCLUSTfixed_0.90-Cluster_85565	-	-	-	-
pacid=32688893 transcript=Seita.9G177800.1 locus=Seita.9G177800 ID=Seita.9G177800.1.v2.2 annot-version=v2.2	Setit_seq8291		-	Y (0.963 | 1-41)	C	1	V5_BLAST_0.9SELF0.4OUT-REDO4-Cluster_169325	V5_UCLUSTfixed_0.90-Cluster_96858	-	-	-	-
pacid=32688919 transcript=Seita.9G410500.1 locus=Seita.9G410500 ID=Seita.9G410500.1.v2.2 annot-version=v2.2	Setit_seq8317	P:GO:0015969	P:GO:0006139	Y (0.888 | 1-26)	C	1	V5_BLAST_0.9SELF0.4OUT-REDO4-Cluster_164054	V5_UCLUSTfixed_0.90-Cluster_97544	-	-	-	-
pacid=32688920 transcript=Seita.9G132600.1 locus=Seita.9G132600 ID=Seita.9G132600.1.v2.2 annot-version=v2.2	Setit_seq8318	C:GO:0016020; F:GO:0008375	C:GO:0016020;F:GO:0016740	Y (0.963 | 1-65)	C	1	V5_BLAST_0.9SELF0.4OUT-REDO4-Cluster_170198	V5_UCLUSTfixed_0.90-Cluster_102843	-	-	-	-
pacid=32688941 transcript=Seita.9G513600.1 locus=Seita.9G513600 ID=Seita.9G513600.1.v2.2 annot-version=v2.2	Setit_seq8339	P:GO:0010038	P:GO:0008150	Y (0.892 | 1-31)	C	1	V5_BLAST_0.9SELF0.4OUT-REDO4-Cluster_170024	V5_UCLUSTfixed_0.90-Cluster_85495	-	-	-	-
pacid=32688942 transcript=Seita.9G513600.2 locus=Seita.9G513600 ID=Seita.9G513600.2.v2.2 annot-version=v2.2	Setit_seq8340	P:GO:0010038	P:GO:0008150	Y (0.892 | 1-31)	C	1	V5_BLAST_0.9SELF0.4OUT-REDO4-Cluster_170024	V5_UCLUSTfixed_0.90-Cluster_85495	-	-	-	-
pacid=32688955 transcript=Seita.9G531100.1 locus=Seita.9G531100 ID=Seita.9G531100.1.v2.2 annot-version=v2.2	Setit_seq8353		-	Y (0.984 | 1-22)	C	1	V5_BLAST_0.9SELF0.4OUT-REDO4-Cluster_168721	V5_UCLUSTfixed_0.90-Cluster_95339	-	-	-	-
pacid=32688959 transcript=Seita.9G449700.1 locus=Seita.9G449700 ID=Seita.9G449700.1.v2.2 annot-version=v2.2	Setit_seq8357		-	Y (0.967 | 1-41)	C	1	V5_BLAST_0.9SELF0.4OUT-REDO4-Cluster_160735	V5_UCLUSTfixed_0.90-Cluster_85625	-	-	-	-
pacid=32688971 transcript=Seita.9G461600.1 locus=Seita.9G461600 ID=Seita.9G461600.1.v2.2 annot-version=v2.2	Setit_seq8369		-	Y (0.989 | 1-38)	C	1	V5_BLAST_0.9SELF0.4OUT-REDO4-Cluster_163935	V5_UCLUSTfixed_0.90-Cluster_85659	-	-	-	-
pacid=32688973 transcript=Seita.9G497800.1 locus=Seita.9G497800 ID=Seita.9G497800.1.v2.2 annot-version=v2.2	Setit_seq8371	F:GO:0008270; F:GO:0005515	F:GO:0005515	Y (0.973 | 1-49)	C	1	V5_BLAST_0.9SELF0.4OUT-REDO4-Cluster_165985	V5_UCLUSTfixed_0.90-Cluster_82841	-	UniqueCluster_649	-	X
pacid=32689002 transcript=Seita.9G013500.1 locus=Seita.9G013500 ID=Seita.9G013500.1.v2.2 annot-version=v2.2	Setit_seq8400	P:GO:0008152; F:GO:0003824	F:GO:0003824;P:GO:0008152	Y (1.0 | 1-51)	C	1	V5_BLAST_0.9SELF0.4OUT-REDO4-Cluster_164175	V5_UCLUSTfixed_0.90-Cluster_97659	-	-	-	-
pacid=32689030 transcript=Seita.9G215700.1 locus=Seita.9G215700 ID=Seita.9G215700.1.v2.2 annot-version=v2.2	Setit_seq8428		-	Y (0.999 | 1-41)	C	1	V5_BLAST_0.9SELF0.4OUT-REDO4-Cluster_169857	V5_UCLUSTfixed_0.90-Cluster_85543	-	-	-	-
pacid=32689031 transcript=Seita.9G215700.5 locus=Seita.9G215700 ID=Seita.9G215700.5.v2.2 annot-version=v2.2	Setit_seq8429		-	Y (0.999 | 1-41)	C	1	V5_BLAST_0.9SELF0.4OUT-REDO4-Cluster_169857	V5_UCLUSTfixed_0.90-Cluster_85543	-	-	-	-
pacid=32689032 transcript=Seita.9G215700.6 locus=Seita.9G215700 ID=Seita.9G215700.6.v2.2 annot-version=v2.2	Setit_seq8430		-	Y (0.999 | 1-41)	C	1	V5_BLAST_0.9SELF0.4OUT-REDO4-Cluster_169857	V5_UCLUSTfixed_0.90-Cluster_85543	-	-	-	-
pacid=32689033 transcript=Seita.9G215700.2 locus=Seita.9G215700 ID=Seita.9G215700.2.v2.2 annot-version=v2.2	Setit_seq8431		-	Y (0.999 | 1-41)	C	1	V5_BLAST_0.9SELF0.4OUT-REDO4-Cluster_169857	V5_UCLUSTfixed_0.90-Cluster_85543	-	-	-	-
pacid=32689034 transcript=Seita.9G215700.3 locus=Seita.9G215700 ID=Seita.9G215700.3.v2.2 annot-version=v2.2	Setit_seq8432		-	Y (0.999 | 1-41)	C	1	V5_BLAST_0.9SELF0.4OUT-REDO4-Cluster_169857	V5_UCLUSTfixed_0.90-Cluster_85543	-	-	-	-
pacid=32689035 transcript=Seita.9G215700.4 locus=Seita.9G215700 ID=Seita.9G215700.4.v2.2 annot-version=v2.2	Setit_seq8433		-	Y (0.999 | 1-41)	C	1	V5_BLAST_0.9SELF0.4OUT-REDO4-Cluster_169857	V5_UCLUSTfixed_0.90-Cluster_85543	-	-	-	-
pacid=32689068 transcript=Seita.9G334700.1 locus=Seita.9G334700 ID=Seita.9G334700.1.v2.2 annot-version=v2.2	Setit_seq8466		-	Y (0.985 | 1-61)	C	1	V5_BLAST_0.9SELF0.4OUT-REDO4-Cluster_167945	V5_UCLUSTfixed_0.90-Cluster_92089	-	-	-	-
pacid=32689072 transcript=Seita.9G428700.1 locus=Seita.9G428700 ID=Seita.9G428700.1.v2.2 annot-version=v2.2	Setit_seq8470		-	Y (0.997 | 1-33)	C	1	V5_BLAST_0.9SELF0.4OUT-REDO4-Cluster_167922	V5_UCLUSTfixed_0.90-Cluster_100980	-	-	-	-
pacid=32689133 transcript=Seita.9G469300.1 locus=Seita.9G469300 ID=Seita.9G469300.1.v2.2 annot-version=v2.2	Setit_seq8531	P:GO:0055114; F:GO:0020037; F:GO:0016705; F:GO:0005506	F:GO:0003824;P:GO:0008152;F:GO:0005488;P:GO:0044710	Y (0.976 | 1-60)	C	1	V5_BLAST_0.9SELF0.4OUT-REDO4-Cluster_170355	V5_UCLUSTfixed_0.90-Cluster_102046	-	UniqueCluster_1618	-	X
pacid=32689176 transcript=Seita.9G012500.1 locus=Seita.9G012500 ID=Seita.9G012500.1.v2.2 annot-version=v2.2	Setit_seq8574	F:GO:0030170; P:GO:0009058; F:GO:0003824	F:GO:0003824;P:GO:0009058;F:GO:0005488	Y (0.998 | 1-22)	C	1	V5_BLAST_0.9SELF0.4OUT-REDO4-Cluster_152148	V5_UCLUSTfixed_0.90-Cluster_103318	-	-	-	-
pacid=32689177 transcript=Seita.9G012500.2 locus=Seita.9G012500 ID=Seita.9G012500.2.v2.2 annot-version=v2.2	Setit_seq8575	F:GO:0030170; P:GO:0009058; F:GO:0003824	F:GO:0003824;P:GO:0009058;F:GO:0005488	Y (0.998 | 1-22)	C	1	V5_BLAST_0.9SELF0.4OUT-REDO4-Cluster_152148	V5_UCLUSTfixed_0.90-Cluster_103318	-	-	-	-
pacid=32689190 transcript=Seita.9G519900.1 locus=Seita.9G519900 ID=Seita.9G519900.1.v2.2 annot-version=v2.2	Setit_seq8588	F:GO:0046872; P:GO:0030001; F:GO:0000166	F:GO:0000166;P:GO:0006810	Y (1.0 | 1-41)	C	1	V5_BLAST_0.9SELF0.4OUT-REDO4-Cluster_163647	V5_UCLUSTfixed_0.90-Cluster_97097	-	-	-	-
pacid=32689200 transcript=Seita.9G547300.1 locus=Seita.9G547300 ID=Seita.9G547300.1.v2.2 annot-version=v2.2	Setit_seq8598	P:GO:0055085; C:GO:0005741	C:GO:0016020;C:GO:0005739;P:GO:0006810	Y (0.88 | 1-68)	C	1	V5_BLAST_0.9SELF0.4OUT-REDO4-Cluster_155113	V5_UCLUSTfixed_0.90-Cluster_90663	-	-	UniqueCluster_1455	X
pacid=32689210 transcript=Seita.9G481600.1 locus=Seita.9G481600 ID=Seita.9G481600.1.v2.2 annot-version=v2.2	Setit_seq8608	F:GO:0003950	F:GO:0016740	Y (0.942 | 1-57)	C	1	V5_BLAST_0.9SELF0.4OUT-REDO4-Cluster_153712	V5_UCLUSTfixed_0.90-Cluster_89286	-	-	UniqueCluster_501	X
pacid=32689211 transcript=Seita.9G461300.1 locus=Seita.9G461300 ID=Seita.9G461300.1.v2.2 annot-version=v2.2	Setit_seq8609	C:GO:0019867	C:GO:0016020	Y (0.996 | 1-21)	C	1	V5_BLAST_0.9SELF0.4OUT-REDO4-Cluster_163937	V5_UCLUSTfixed_0.90-Cluster_97412	-	-	-	-
pacid=32689224 transcript=Seita.9G494200.1 locus=Seita.9G494200 ID=Seita.9G494200.1.v2.2 annot-version=v2.2	Setit_seq8622	F:GO:0016757; F:GO:0047262	F:GO:0016740	Y (0.94 | 1-22)	C	1	V5_BLAST_0.9SELF0.4OUT-REDO4-Cluster_167544	V5_UCLUSTfixed_0.90-Cluster_103408	-	-	-	-
pacid=32689225 transcript=Seita.9G494200.2 locus=Seita.9G494200 ID=Seita.9G494200.2.v2.2 annot-version=v2.2	Setit_seq8623	F:GO:0016757; F:GO:0047262	F:GO:0016740	Y (0.94 | 1-22)	C	1	V5_BLAST_0.9SELF0.4OUT-REDO4-Cluster_167544	V5_UCLUSTfixed_0.90-Cluster_103408	-	-	-	-
pacid=32689232 transcript=Seita.9G431500.1 locus=Seita.9G431500 ID=Seita.9G431500.1.v2.2 annot-version=v2.2	Setit_seq8630		-	Y (0.985 | 1-22)	C	1	V5_BLAST_0.9SELF0.4OUT-REDO4-Cluster_134524	V5_UCLUSTfixed_0.90-Cluster_76085	-	-	-	-
pacid=32689233 transcript=Seita.9G431500.2 locus=Seita.9G431500 ID=Seita.9G431500.2.v2.2 annot-version=v2.2	Setit_seq8631		-	Y (0.985 | 1-22)	C	1	V5_BLAST_0.9SELF0.4OUT-REDO4-Cluster_134525	V5_UCLUSTfixed_0.90-Cluster_76085	-	-	-	-
pacid=32689234 transcript=Seita.9G431500.3 locus=Seita.9G431500 ID=Seita.9G431500.3.v2.2 annot-version=v2.2	Setit_seq8632		-	Y (0.985 | 1-22)	C	1	V5_BLAST_0.9SELF0.4OUT-REDO4-Cluster_134525	V5_UCLUSTfixed_0.90-Cluster_76085	-	-	-	-
pacid=32689235 transcript=Seita.9G431500.4 locus=Seita.9G431500 ID=Seita.9G431500.4.v2.2 annot-version=v2.2	Setit_seq8633		-	Y (0.985 | 1-22)	C	1	V5_BLAST_0.9SELF0.4OUT-REDO4-Cluster_134525	V5_UCLUSTfixed_0.90-Cluster_76085	-	-	-	-
pacid=32689236 transcript=Seita.9G431500.5 locus=Seita.9G431500 ID=Seita.9G431500.5.v2.2 annot-version=v2.2	Setit_seq8634		-	Y (0.985 | 1-22)	C	1	V5_BLAST_0.9SELF0.4OUT-REDO4-Cluster_134525	V5_UCLUSTfixed_0.90-Cluster_76085	-	-	-	-
pacid=32689240 transcript=Seita.9G394300.1 locus=Seita.9G394300 ID=Seita.9G394300.1.v2.2 annot-version=v2.2	Setit_seq8638	F:GO:0016788	F:GO:0016787	Y (1.0 | 1-27)	C	1	V5_BLAST_0.9SELF0.4OUT-REDO4-Cluster_134526	V5_UCLUSTfixed_0.90-Cluster_77362	-	UniqueCluster_2008	-	X
pacid=32689249 transcript=Seita.9G038500.1 locus=Seita.9G038500 ID=Seita.9G038500.1.v2.2 annot-version=v2.2	Setit_seq8647		-	Y (0.769 | 1-24)	C	1	V5_BLAST_0.9SELF0.4OUT-REDO4-Cluster_162444	V5_UCLUSTfixed_0.90-Cluster_85519	-	-	-	-
pacid=32689252 transcript=Seita.9G520400.1 locus=Seita.9G520400 ID=Seita.9G520400.1.v2.2 annot-version=v2.2	Setit_seq8650		-	Y (1.0 | 1-41)	C	1	V5_BLAST_0.9SELF0.4OUT-REDO4-Cluster_163646	V5_UCLUSTfixed_0.90-Cluster_97095	-	-	-	-
pacid=32689253 transcript=Seita.9G461200.1 locus=Seita.9G461200 ID=Seita.9G461200.1.v2.2 annot-version=v2.2	Setit_seq8651	F:GO:0016987; P:GO:0006355; P:GO:0006352; F:GO:0003700; F:GO:0003677	F:GO:0003677;F:GO:0003700;P:GO:0009058;P:GO:0006139	Y (0.992 | 1-22)	C	1	V5_BLAST_0.9SELF0.4OUT-REDO4-Cluster_167856	V5_UCLUSTfixed_0.90-Cluster_91458	-	-	-	-
pacid=32689268 transcript=Seita.9G430300.1 locus=Seita.9G430300 ID=Seita.9G430300.1.v2.2 annot-version=v2.2	Setit_seq8666	F:GO:0043565; P:GO:0006355; F:GO:0003700	F:GO:0003677;F:GO:0003700;P:GO:0009058;P:GO:0006139	Y (0.776 | 1-41)	C	1	V5_BLAST_0.9SELF0.4OUT-REDO4-Cluster_150668	V5_UCLUSTfixed_0.90-Cluster_85776	-	-	UniqueCluster_733	X
pacid=32689278 transcript=Seita.9G337600.1 locus=Seita.9G337600 ID=Seita.9G337600.1.v2.2 annot-version=v2.2	Setit_seq8676		-	Y (0.98 | 1-47)	C	1	V5_BLAST_0.9SELF0.4OUT-REDO4-Cluster_162776	V5_UCLUSTfixed_0.90-Cluster_96199	-	-	-	-
pacid=32689279 transcript=Seita.9G337600.2 locus=Seita.9G337600 ID=Seita.9G337600.2.v2.2 annot-version=v2.2	Setit_seq8677		-	Y (0.98 | 1-47)	C	1	V5_BLAST_0.9SELF0.4OUT-REDO4-Cluster_162776	V5_UCLUSTfixed_0.90-Cluster_96199	-	-	-	-
pacid=32689283 transcript=Seita.9G519100.1 locus=Seita.9G519100 ID=Seita.9G519100.1.v2.2 annot-version=v2.2	Setit_seq8681	P:GO:0006468; F:GO:0004672	P:GO:0006464;F:GO:0016301	Y (0.874 | 1-25)	C	1	V5_BLAST_0.9SELF0.4OUT-REDO4-Cluster_167507	V5_UCLUSTfixed_0.90-Cluster_102932	-	-	-	-
pacid=32689294 transcript=Seita.9G578200.2 locus=Seita.9G578200 ID=Seita.9G578200.2.v2.2 annot-version=v2.2	Setit_seq8692	F:GO:0005524	F:GO:0000166	Y (0.999 | 1-41)	C	1	V5_BLAST_0.9SELF0.4OUT-REDO4-Cluster_169862	V5_UCLUSTfixed_0.90-Cluster_101180	-	-	-	-
pacid=32689296 transcript=Seita.9G578200.3 locus=Seita.9G578200 ID=Seita.9G578200.3.v2.2 annot-version=v2.2	Setit_seq8694	F:GO:0005524	F:GO:0000166	Y (0.999 | 1-41)	C	1	V5_BLAST_0.9SELF0.4OUT-REDO4-Cluster_169862	V5_UCLUSTfixed_0.90-Cluster_101180	-	-	-	-
pacid=32689306 transcript=Seita.9G315400.1 locus=Seita.9G315400 ID=Seita.9G315400.1.v2.2 annot-version=v2.2	Setit_seq8704		-	Y (0.947 | 1-42)	C	1	V5_BLAST_0.9SELF0.4OUT-REDO4-Cluster_163059	V5_UCLUSTfixed_0.90-Cluster_96487	-	-	-	-
pacid=32689319 transcript=Seita.9G309700.1 locus=Seita.9G309700 ID=Seita.9G309700.1.v2.2 annot-version=v2.2	Setit_seq8717		-	Y (0.999 | 1-46)	C	1	V5_BLAST_0.9SELF0.4OUT-REDO4-Cluster_163525	V5_UCLUSTfixed_0.90-Cluster_96972	-	-	-	-
pacid=32689327 transcript=Seita.9G430200.1 locus=Seita.9G430200 ID=Seita.9G430200.1.v2.2 annot-version=v2.2	Setit_seq8725		-	Y (0.996 | 1-47)	C	1	V5_BLAST_0.9SELF0.4OUT-REDO4-Cluster_163205	V5_UCLUSTfixed_0.90-Cluster_90215	-	-	-	-
pacid=32689337 transcript=Seita.9G363700.1 locus=Seita.9G363700 ID=Seita.9G363700.1.v2.2 annot-version=v2.2	Setit_seq8735		-	Y (0.915 | 1-49)	C	1	V5_BLAST_0.9SELF0.4OUT-REDO4-Cluster_134568	V5_UCLUSTfixed_0.90-Cluster_76115	-	-	-	-
pacid=32689339 transcript=Seita.9G137500.1 locus=Seita.9G137500 ID=Seita.9G137500.1.v2.2 annot-version=v2.2	Setit_seq8737		-	Y (0.978 | 1-71)	C	1	V5_BLAST_0.9SELF0.4OUT-REDO4-Cluster_163164	V5_UCLUSTfixed_0.90-Cluster_96592	-	-	-	-
pacid=32689340 transcript=Seita.9G137500.2 locus=Seita.9G137500 ID=Seita.9G137500.2.v2.2 annot-version=v2.2	Setit_seq8738		-	Y (0.978 | 1-71)	C	1	V5_BLAST_0.9SELF0.4OUT-REDO4-Cluster_163164	V5_UCLUSTfixed_0.90-Cluster_96592	-	-	-	-
pacid=32689353 transcript=Seita.9G110800.1 locus=Seita.9G110800 ID=Seita.9G110800.1.v2.2 annot-version=v2.2	Setit_seq8751		-	Y (0.914 | 1-54)	C	1	V5_BLAST_0.9SELF0.4OUT-REDO4-Cluster_150673	V5_UCLUSTfixed_0.90-Cluster_85786	-	-	-	-
pacid=32689397 transcript=Seita.9G493900.1 locus=Seita.9G493900 ID=Seita.9G493900.1.v2.2 annot-version=v2.2	Setit_seq8795	F:GO:0016758; P:GO:0008152	P:GO:0008152;F:GO:0016740	Y (0.765 | 1-44)	C	1	V5_BLAST_0.9SELF0.4OUT-REDO4-Cluster_170370	V5_UCLUSTfixed_0.90-Cluster_85549	-	UniqueCluster_633	-	X
pacid=32689409 transcript=Seita.9G164500.1 locus=Seita.9G164500 ID=Seita.9G164500.1.v2.2 annot-version=v2.2	Setit_seq8807		-	Y (0.966 | 1-24)	C	1	V5_BLAST_0.9SELF0.4OUT-REDO4-Cluster_150410	V5_UCLUSTfixed_0.90-Cluster_85451	-	-	-	-
pacid=32689410 transcript=Seita.9G552200.1 locus=Seita.9G552200 ID=Seita.9G552200.1.v2.2 annot-version=v2.2	Setit_seq8808		-	Y (1.0 | 1-41)	C	1	V5_BLAST_0.9SELF0.4OUT-REDO4-Cluster_164520	V5_UCLUSTfixed_0.90-Cluster_97997	-	-	-	-
pacid=32689411 transcript=Seita.9G017300.1 locus=Seita.9G017300 ID=Seita.9G017300.1.v2.2 annot-version=v2.2	Setit_seq8809	P:GO:0055114; F:GO:0016491	F:GO:0003824;P:GO:0008152;P:GO:0044710	Y (0.993 | 1-51)	C	1	V5_BLAST_0.9SELF0.4OUT-REDO4-Cluster_162720	V5_UCLUSTfixed_0.90-Cluster_96146	-	-	-	-
pacid=32689426 transcript=Seita.9G287000.1 locus=Seita.9G287000 ID=Seita.9G287000.1.v2.2 annot-version=v2.2	Setit_seq8824	P:GO:0006468; F:GO:0005524; F:GO:0004672; F:GO:0005515	F:GO:0000166;F:GO:0005515;P:GO:0006464;F:GO:0016301	Y (1.0 | 1-41)	C	1	V5_BLAST_0.9SELF0.4OUT-REDO4-Cluster_157007	V5_UCLUSTfixed_0.90-Cluster_89312	-	-	-	-
pacid=32689443 transcript=Seita.9G123700.1 locus=Seita.9G123700 ID=Seita.9G123700.1.v2.2 annot-version=v2.2	Setit_seq8841		-	Y (0.907 | 1-64)	C	1	V5_BLAST_0.9SELF0.4OUT-REDO4-Cluster_169093	V5_UCLUSTfixed_0.90-Cluster_101907	-	-	-	-
pacid=32689464 transcript=Seita.9G317500.1 locus=Seita.9G317500 ID=Seita.9G317500.1.v2.2 annot-version=v2.2	Setit_seq8862	F:GO:0016161; P:GO:0000272	P:GO:0005975;P:GO:0009056;F:GO:0016787	Y (0.971 | 1-21)	C	1	V5_BLAST_0.9SELF0.4OUT-REDO4-Cluster_169607	V5_UCLUSTfixed_0.90-Cluster_102351	-	-	-	-
pacid=32689469 transcript=Seita.9G577900.1 locus=Seita.9G577900 ID=Seita.9G577900.1.v2.2 annot-version=v2.2	Setit_seq8867	P:GO:0008654; F:GO:0004609	F:GO:0003824;P:GO:0006629;P:GO:0009058;P:GO:0044763;P:GO:0044711;P:GO:0009987	Y (0.728 | 1-42)	C	1	V5_BLAST_0.9SELF0.4OUT-REDO4-Cluster_166926	V5_UCLUSTfixed_0.90-Cluster_100161	-	-	-	-
pacid=32689476 transcript=Seita.9G055900.1 locus=Seita.9G055900 ID=Seita.9G055900.1.v2.2 annot-version=v2.2	Setit_seq8874	F:GO:0030955; P:GO:0006096; F:GO:0004743; F:GO:0000287	P:GO:0005975;P:GO:0006091;P:GO:0009056;F:GO:0005488;F:GO:0016740;P:GO:0006139;P:GO:0044712;P:GO:0044723	Y (0.996 | 1-48)	C	1	V5_BLAST_0.9SELF0.4OUT-REDO4-Cluster_164432	V5_UCLUSTfixed_0.90-Cluster_97915	-	-	-	-
pacid=32689493 transcript=Seita.9G355200.1 locus=Seita.9G355200 ID=Seita.9G355200.1.v2.2 annot-version=v2.2	Setit_seq8891	P:GO:0055085; C:GO:0016020	C:GO:0016020;P:GO:0006810	Y (0.964 | 1-41)	C	1	V5_BLAST_0.9SELF0.4OUT-REDO4-Cluster_170801	V5_UCLUSTfixed_0.90-Cluster_87588	-	-	-	-
pacid=32689494 transcript=Seita.9G355200.2 locus=Seita.9G355200 ID=Seita.9G355200.2.v2.2 annot-version=v2.2	Setit_seq8892	P:GO:0055085; C:GO:0016020	C:GO:0016020;P:GO:0006810	Y (0.964 | 1-41)	C	1	V5_BLAST_0.9SELF0.4OUT-REDO4-Cluster_170801	V5_UCLUSTfixed_0.90-Cluster_87588	-	-	-	-
pacid=32689516 transcript=Seita.9G121900.1 locus=Seita.9G121900 ID=Seita.9G121900.1.v2.2 annot-version=v2.2	Setit_seq8914	P:GO:0006457	P:GO:0009987	Y (0.999 | 1-30)	C	1	V5_BLAST_0.9SELF0.4OUT-REDO4-Cluster_163144	V5_UCLUSTfixed_0.90-Cluster_96569	-	-	-	-
pacid=32689538 transcript=Seita.9G425600.1 locus=Seita.9G425600 ID=Seita.9G425600.1.v2.2 annot-version=v2.2	Setit_seq8936	F:GO:0051536; P:GO:0016226; F:GO:0005506	P:GO:0016043;P:GO:0009058;F:GO:0005488	Y (0.993 | 1-51)	C	1	V5_BLAST_0.9SELF0.4OUT-REDO4-Cluster_168006	V5_UCLUSTfixed_0.90-Cluster_101026	-	-	-	-
pacid=32689550 transcript=Seita.9G193800.1 locus=Seita.9G193800 ID=Seita.9G193800.1.v2.2 annot-version=v2.2	Setit_seq8948	F:GO:0003723	F:GO:0003723	Y (0.936 | 1-42)	C	1	V5_BLAST_0.9SELF0.4OUT-REDO4-Cluster_163547	V5_UCLUSTfixed_0.90-Cluster_87738	-	-	-	-
pacid=32689557 transcript=Seita.9G426900.1 locus=Seita.9G426900 ID=Seita.9G426900.1.v2.2 annot-version=v2.2	Setit_seq8955	F:GO:0005515	F:GO:0005515	Y (0.976 | 1-52)	C	1	V5_BLAST_0.9SELF0.4OUT-REDO4-Cluster_170054	V5_UCLUSTfixed_0.90-Cluster_96261	-	-	-	-
pacid=32689558 transcript=Seita.9G426900.2 locus=Seita.9G426900 ID=Seita.9G426900.2.v2.2 annot-version=v2.2	Setit_seq8956	F:GO:0005515	F:GO:0005515	Y (0.976 | 1-52)	C	1	V5_BLAST_0.9SELF0.4OUT-REDO4-Cluster_170054	V5_UCLUSTfixed_0.90-Cluster_96261	-	-	-	-
pacid=32689572 transcript=Seita.9G158000.1 locus=Seita.9G158000 ID=Seita.9G158000.1.v2.2 annot-version=v2.2	Setit_seq8970		-	Y (0.839 | 1-34)	C	1	V5_BLAST_0.9SELF0.4OUT-REDO4-Cluster_134527	V5_UCLUSTfixed_0.90-Cluster_76086	-	-	-	-
pacid=32689592 transcript=Seita.9G278700.1 locus=Seita.9G278700 ID=Seita.9G278700.1.v2.2 annot-version=v2.2	Setit_seq8990		-	Y (0.987 | 1-51)	C	1	V5_BLAST_0.9SELF0.4OUT-REDO4-Cluster_169670	V5_UCLUSTfixed_0.90-Cluster_96397	-	-	-	-
pacid=32689599 transcript=Seita.9G524300.1 locus=Seita.9G524300 ID=Seita.9G524300.1.v2.2 annot-version=v2.2	Setit_seq8997		-	Y (0.997 | 1-48)	C	1	V5_BLAST_0.9SELF0.4OUT-REDO4-Cluster_162423	V5_UCLUSTfixed_0.90-Cluster_95833	-	-	-	-
pacid=32689601 transcript=Seita.9G360800.1 locus=Seita.9G360800 ID=Seita.9G360800.1.v2.2 annot-version=v2.2	Setit_seq8999	F:GO:0016887; F:GO:0005524; P:GO:0019538	F:GO:0000166;P:GO:0019538;F:GO:0016787	Y (0.969 | 1-81)	C	1	V5_BLAST_0.9SELF0.4OUT-REDO4-Cluster_169357	V5_UCLUSTfixed_0.90-Cluster_102476	-	-	-	-
pacid=32689603 transcript=Seita.9G285000.1 locus=Seita.9G285000 ID=Seita.9G285000.1.v2.2 annot-version=v2.2	Setit_seq9001		-	Y (1.0 | 1-51)	C	1	V5_BLAST_0.9SELF0.4OUT-REDO4-Cluster_150489	V5_UCLUSTfixed_0.90-Cluster_85529	-	-	-	-
pacid=32689625 transcript=Seita.9G525200.1 locus=Seita.9G525200 ID=Seita.9G525200.1.v2.2 annot-version=v2.2	Setit_seq9023		-	Y (0.933 | 1-41)	C	1	V5_BLAST_0.9SELF0.4OUT-REDO4-Cluster_170266	V5_UCLUSTfixed_0.90-Cluster_102899	-	-	-	-
pacid=32689629 transcript=Seita.9G413800.1 locus=Seita.9G413800 ID=Seita.9G413800.1.v2.2 annot-version=v2.2	Setit_seq9027		-	Y (0.99 | 1-27)	C	1	V5_BLAST_0.9SELF0.4OUT-REDO4-Cluster_155539	V5_UCLUSTfixed_0.90-Cluster_87631	-	-	-	-
pacid=32689656 transcript=Seita.9G541100.1 locus=Seita.9G541100 ID=Seita.9G541100.1.v2.2 annot-version=v2.2	Setit_seq9054	P:GO:0055114; F:GO:0051537; F:GO:0016491; F:GO:0010277	F:GO:0003824;P:GO:0008152;F:GO:0005488;P:GO:0044710	Y (0.999 | 1-21)	C	1	V5_BLAST_0.9SELF0.4OUT-REDO4-Cluster_163995	V5_UCLUSTfixed_0.90-Cluster_97478	-	-	-	-
pacid=32689659 transcript=Seita.9G014000.1 locus=Seita.9G014000 ID=Seita.9G014000.1.v2.2 annot-version=v2.2	Setit_seq9057	F:GO:0003676	F:GO:0003676	Y (0.999 | 1-23)	C	1	V5_BLAST_0.9SELF0.4OUT-REDO4-Cluster_163857	V5_UCLUSTfixed_0.90-Cluster_97326	-	-	-	-
pacid=32689675 transcript=Seita.9G063700.1 locus=Seita.9G063700 ID=Seita.9G063700.1.v2.2 annot-version=v2.2	Setit_seq9073	F:GO:0031625; P:GO:0006511	P:GO:0019538;F:GO:0005515;P:GO:0009056;P:GO:0009987	Y (0.917 | 1-34)	C	1	V5_BLAST_0.9SELF0.4OUT-REDO4-Cluster_162515	V5_UCLUSTfixed_0.90-Cluster_95932	-	-	-	-
pacid=32689683 transcript=Seita.9G042000.1 locus=Seita.9G042000 ID=Seita.9G042000.1.v2.2 annot-version=v2.2	Setit_seq9081	P:GO:0007264; F:GO:0005525	F:GO:0000166;P:GO:0007165	Y (0.948 | 1-22)	C	1	V5_BLAST_0.9SELF0.4OUT-REDO4-Cluster_166456	V5_UCLUSTfixed_0.90-Cluster_99752	-	-	-	-
pacid=32689711 transcript=Seita.9G431200.1 locus=Seita.9G431200 ID=Seita.9G431200.1.v2.2 annot-version=v2.2	Setit_seq9109	P:GO:0042450; F:GO:0004056	F:GO:0003824;P:GO:0009058;P:GO:0044763;P:GO:0044711;P:GO:0009987	Y (0.919 | 1-36)	C	1	V5_BLAST_0.9SELF0.4OUT-REDO4-Cluster_163254	V5_UCLUSTfixed_0.90-Cluster_96689	-	-	-	-
pacid=32689722 transcript=Seita.9G082600.1 locus=Seita.9G082600 ID=Seita.9G082600.1.v2.2 annot-version=v2.2	Setit_seq9120	P:GO:0055114; F:GO:0051287; F:GO:0016620; F:GO:0046983; P:GO:0008652; C:GO:0005737; F:GO:0003942	F:GO:0000166;F:GO:0005515;F:GO:0003824;C:GO:0005737;P:GO:0009058;P:GO:0044763;P:GO:0044711;P:GO:0009987	Y (0.998 | 1-30)	C	1	V5_BLAST_0.9SELF0.4OUT-REDO4-Cluster_162392	V5_UCLUSTfixed_0.90-Cluster_95806	-	-	-	-
pacid=32689727 transcript=Seita.9G294600.1 locus=Seita.9G294600 ID=Seita.9G294600.1.v2.2 annot-version=v2.2	Setit_seq9125		-	Y (0.996 | 1-37)	C	1	V5_BLAST_0.9SELF0.4OUT-REDO4-Cluster_165855	V5_UCLUSTfixed_0.90-Cluster_99191	-	-	-	-
pacid=32689731 transcript=Seita.9G040000.1 locus=Seita.9G040000 ID=Seita.9G040000.1.v2.2 annot-version=v2.2	Setit_seq9129		-	Y (0.884 | 1-45)	C	1	V5_BLAST_0.9SELF0.4OUT-REDO4-Cluster_134530	V5_UCLUSTfixed_0.90-Cluster_76702	-	-	-	-
pacid=32689736 transcript=Seita.9G303800.1 locus=Seita.9G303800 ID=Seita.9G303800.1.v2.2 annot-version=v2.2	Setit_seq9134	P:GO:0055114; F:GO:0045300; P:GO:0006631	F:GO:0003824;P:GO:0006629;P:GO:0044763;P:GO:0009987	Y (0.903 | 1-46)	C	1	V5_BLAST_0.9SELF0.4OUT-REDO4-Cluster_169679	V5_UCLUSTfixed_0.90-Cluster_100777	-	-	-	-
pacid=32689741 transcript=Seita.9G005100.1 locus=Seita.9G005100 ID=Seita.9G005100.1.v2.2 annot-version=v2.2	Setit_seq9139		-	Y (0.998 | 1-36)	C	1	V5_BLAST_0.9SELF0.4OUT-REDO4-Cluster_163521	V5_UCLUSTfixed_0.90-Cluster_96965	-	-	-	-
pacid=32689771 transcript=Seita.9G069300.1 locus=Seita.9G069300 ID=Seita.9G069300.1.v2.2 annot-version=v2.2	Setit_seq9169	P:GO:0015979; C:GO:0009538; C:GO:0009522	C:GO:0016020;P:GO:0015979;C:GO:0009579	Y (0.977 | 1-33)	C	1	V5_BLAST_0.9SELF0.4OUT-REDO4-Cluster_164425	V5_UCLUSTfixed_0.90-Cluster_97910	-	-	-	-
pacid=32689785 transcript=Seita.9G184000.1 locus=Seita.9G184000 ID=Seita.9G184000.1.v2.2 annot-version=v2.2	Setit_seq9183	P:GO:0008152; F:GO:0003824	F:GO:0003824;P:GO:0008152	Y (0.617 | 1-80)	C	1	V5_BLAST_0.9SELF0.4OUT-REDO4-Cluster_134531	V5_UCLUSTfixed_0.90-Cluster_97771	-	-	-	-
pacid=32689830 transcript=Seita.9G563100.1 locus=Seita.9G563100 ID=Seita.9G563100.1.v2.2 annot-version=v2.2	Setit_seq9228		-	Y (0.982 | 1-42)	C	1	V5_BLAST_0.9SELF0.4OUT-REDO4-Cluster_134532	V5_UCLUSTfixed_0.90-Cluster_76087	-	-	-	-
pacid=32689831 transcript=Seita.9G563100.2 locus=Seita.9G563100 ID=Seita.9G563100.2.v2.2 annot-version=v2.2	Setit_seq9229		-	Y (0.982 | 1-42)	C	1	V5_BLAST_0.9SELF0.4OUT-REDO4-Cluster_134939	V5_UCLUSTfixed_0.90-Cluster_76087	-	-	-	-
pacid=32689832 transcript=Seita.9G563100.3 locus=Seita.9G563100 ID=Seita.9G563100.3.v2.2 annot-version=v2.2	Setit_seq9230		-	Y (0.982 | 1-42)	C	1	V5_BLAST_0.9SELF0.4OUT-REDO4-Cluster_134532	V5_UCLUSTfixed_0.90-Cluster_76087	-	-	-	-
pacid=32689833 transcript=Seita.9G563100.4 locus=Seita.9G563100 ID=Seita.9G563100.4.v2.2 annot-version=v2.2	Setit_seq9231		-	Y (0.982 | 1-42)	C	1	V5_BLAST_0.9SELF0.4OUT-REDO4-Cluster_134939	V5_UCLUSTfixed_0.90-Cluster_76087	-	-	-	-
pacid=32689834 transcript=Seita.9G563100.5 locus=Seita.9G563100 ID=Seita.9G563100.5.v2.2 annot-version=v2.2	Setit_seq9232		-	Y (0.982 | 1-42)	C	1	V5_BLAST_0.9SELF0.4OUT-REDO4-Cluster_134939	V5_UCLUSTfixed_0.90-Cluster_76087	-	-	-	-
pacid=32689845 transcript=Seita.9G546300.1 locus=Seita.9G546300 ID=Seita.9G546300.1.v2.2 annot-version=v2.2	Setit_seq9243		-	Y (1.0 | 1-41)	C	1	V5_BLAST_0.9SELF0.4OUT-REDO4-Cluster_161449	V5_UCLUSTfixed_0.90-Cluster_85145	-	-	-	-
pacid=32689848 transcript=Seita.9G248900.1 locus=Seita.9G248900 ID=Seita.9G248900.1.v2.2 annot-version=v2.2	Setit_seq9246	P:GO:0010038	P:GO:0008150	Y (0.992 | 1-39)	C	1	V5_BLAST_0.9SELF0.4OUT-REDO4-Cluster_170024	V5_UCLUSTfixed_0.90-Cluster_85495	-	-	-	-
pacid=32689849 transcript=Seita.9G248900.2 locus=Seita.9G248900 ID=Seita.9G248900.2.v2.2 annot-version=v2.2	Setit_seq9247	P:GO:0010038	P:GO:0008150	Y (0.992 | 1-39)	C	1	V5_BLAST_0.9SELF0.4OUT-REDO4-Cluster_170024	V5_UCLUSTfixed_0.90-Cluster_85495	-	-	-	-
pacid=32689851 transcript=Seita.9G291800.1 locus=Seita.9G291800 ID=Seita.9G291800.1.v2.2 annot-version=v2.2	Setit_seq9249		-	Y (0.978 | 1-33)	C	1	V5_BLAST_0.9SELF0.4OUT-REDO4-Cluster_165131	V5_UCLUSTfixed_0.90-Cluster_100328	-	-	-	-
pacid=32689853 transcript=Seita.9G479100.1 locus=Seita.9G479100 ID=Seita.9G479100.1.v2.2 annot-version=v2.2	Setit_seq9251		-	Y (1.0 | 1-51)	C	1	V5_BLAST_0.9SELF0.4OUT-REDO4-Cluster_164306	V5_UCLUSTfixed_0.90-Cluster_85568	-	-	-	-
pacid=32689880 transcript=Seita.9G546600.1 locus=Seita.9G546600 ID=Seita.9G546600.1.v2.2 annot-version=v2.2	Setit_seq9278		-	Y (0.996 | 1-57)	C	1	V5_BLAST_0.9SELF0.4OUT-REDO4-Cluster_150546	V5_UCLUSTfixed_0.90-Cluster_85614	-	-	UniqueCluster_463	X
pacid=32689893 transcript=Seita.9G034900.1 locus=Seita.9G034900 ID=Seita.9G034900.1.v2.2 annot-version=v2.2	Setit_seq9291	F:GO:0046872; P:GO:0030001	F:GO:0005488;P:GO:0006810	Y (0.9 | 1-37)	C	1	V5_BLAST_0.9SELF0.4OUT-REDO4-Cluster_167464	V5_UCLUSTfixed_0.90-Cluster_85489	-	-	-	-
pacid=32689897 transcript=Seita.9G368000.1 locus=Seita.9G368000 ID=Seita.9G368000.1.v2.2 annot-version=v2.2	Setit_seq9295		-	Y (0.989 | 1-36)	C	1	V5_BLAST_0.9SELF0.4OUT-REDO4-Cluster_167449	V5_UCLUSTfixed_0.90-Cluster_100051	-	-	-	-
pacid=32689900 transcript=Seita.9G407400.1 locus=Seita.9G407400 ID=Seita.9G407400.1.v2.2 annot-version=v2.2	Setit_seq9298		-	Y (0.999 | 1-36)	C	1	V5_BLAST_0.9SELF0.4OUT-REDO4-Cluster_170799	V5_UCLUSTfixed_0.90-Cluster_101698	-	-	-	-
pacid=32689901 transcript=Seita.9G559200.1 locus=Seita.9G559200 ID=Seita.9G559200.1.v2.2 annot-version=v2.2	Setit_seq9299	P:GO:0055114; F:GO:0016491; P:GO:0006633; F:GO:0005506	F:GO:0003824;P:GO:0006629;P:GO:0009058;P:GO:0044763;P:GO:0044711;F:GO:0005488;P:GO:0009987	Y (0.925 | 1-33)	C	1	V5_BLAST_0.9SELF0.4OUT-REDO4-Cluster_163468	V5_UCLUSTfixed_0.90-Cluster_96903	-	-	-	-
pacid=32689907 transcript=Seita.9G259100.1 locus=Seita.9G259100 ID=Seita.9G259100.1.v2.2 annot-version=v2.2	Setit_seq9305		-	Y (0.954 | 1-27)	C	1	V5_BLAST_0.9SELF0.4OUT-REDO4-Cluster_164313	V5_UCLUSTfixed_0.90-Cluster_85723	-	-	-	-
pacid=32689920 transcript=Seita.9G123900.1 locus=Seita.9G123900 ID=Seita.9G123900.1.v2.2 annot-version=v2.2	Setit_seq9318	P:GO:0055114; F:GO:0046872; P:GO:0006801; F:GO:0004784	F:GO:0003824;P:GO:0008152;F:GO:0005488;P:GO:0044710;P:GO:0009987	Y (0.994 | 1-51)	C	1	V5_BLAST_0.9SELF0.4OUT-REDO4-Cluster_167722	V5_UCLUSTfixed_0.90-Cluster_84546	-	-	-	-
pacid=32689944 transcript=Seita.9G516300.1 locus=Seita.9G516300 ID=Seita.9G516300.1.v2.2 annot-version=v2.2	Setit_seq9342		-	Y (0.807 | 1-61)	C	1	V5_BLAST_0.9SELF0.4OUT-REDO4-Cluster_168626	V5_UCLUSTfixed_0.90-Cluster_85680	-	-	-	-
pacid=32689951 transcript=Seita.9G191500.1 locus=Seita.9G191500 ID=Seita.9G191500.1.v2.2 annot-version=v2.2	Setit_seq9349		-	Y (0.958 | 1-34)	C	1	V5_BLAST_0.9SELF0.4OUT-REDO4-Cluster_163117	V5_UCLUSTfixed_0.90-Cluster_96543	-	-	-	-
pacid=32689952 transcript=Seita.9G191500.2 locus=Seita.9G191500 ID=Seita.9G191500.2.v2.2 annot-version=v2.2	Setit_seq9350		-	Y (0.958 | 1-34)	C	1	V5_BLAST_0.9SELF0.4OUT-REDO4-Cluster_163117	V5_UCLUSTfixed_0.90-Cluster_96543	-	-	-	-
pacid=32689965 transcript=Seita.9G315500.1 locus=Seita.9G315500 ID=Seita.9G315500.1.v2.2 annot-version=v2.2	Setit_seq9363		-	Y (0.973 | 1-26)	C	1	V5_BLAST_0.9SELF0.4OUT-REDO4-Cluster_162983	V5_UCLUSTfixed_0.90-Cluster_96416	-	-	-	-
pacid=32689966 transcript=Seita.9G237700.1 locus=Seita.9G237700 ID=Seita.9G237700.1.v2.2 annot-version=v2.2	Setit_seq9364		-	Y (0.996 | 1-38)	C	1	V5_BLAST_0.9SELF0.4OUT-REDO4-Cluster_165107	V5_UCLUSTfixed_0.90-Cluster_85904	-	-	-	-
pacid=32689990 transcript=Seita.9G353300.2 locus=Seita.9G353300 ID=Seita.9G353300.2.v2.2 annot-version=v2.2	Setit_seq9388		-	Y (0.941 | 1-57)	C	1	V5_BLAST_0.9SELF0.4OUT-REDO4-Cluster_134534	V5_UCLUSTfixed_0.90-Cluster_76089	-	-	-	-
pacid=32690008 transcript=Seita.9G541700.1 locus=Seita.9G541700 ID=Seita.9G541700.1.v2.2 annot-version=v2.2	Setit_seq9406	F:GO:0005515	F:GO:0005515	Y (0.998 | 1-22)	C	1	V5_BLAST_0.9SELF0.4OUT-REDO4-Cluster_166111	V5_UCLUSTfixed_0.90-Cluster_76090	-	-	-	-
pacid=32690010 transcript=Seita.9G101600.1 locus=Seita.9G101600 ID=Seita.9G101600.1.v2.2 annot-version=v2.2	Setit_seq9408		-	Y (0.926 | 1-33)	C	1	V5_BLAST_0.9SELF0.4OUT-REDO4-Cluster_163140	V5_UCLUSTfixed_0.90-Cluster_85698	-	-	-	-
pacid=32690015 transcript=Seita.9G386700.1 locus=Seita.9G386700 ID=Seita.9G386700.1.v2.2 annot-version=v2.2	Setit_seq9413	F:GO:0008080	F:GO:0016740	Y (0.978 | 1-61)	C	1	V5_BLAST_0.9SELF0.4OUT-REDO4-Cluster_168777	V5_UCLUSTfixed_0.90-Cluster_101665	-	-	-	-
pacid=32690043 transcript=Seita.9G375100.1 locus=Seita.9G375100 ID=Seita.9G375100.1.v2.2 annot-version=v2.2	Setit_seq9441	P:GO:0055085; C:GO:0016021	C:GO:0016020;P:GO:0006810	Y (0.989 | 1-56)	C	1	V5_BLAST_0.9SELF0.4OUT-REDO4-Cluster_163909	V5_UCLUSTfixed_0.90-Cluster_97073	-	-	-	-
pacid=32690086 transcript=Seita.9G149700.1 locus=Seita.9G149700 ID=Seita.9G149700.1.v2.2 annot-version=v2.2	Setit_seq9484	F:GO:0051536; F:GO:0009055	F:GO:0005488	Y (0.998 | 1-42)	C	1	V5_BLAST_0.9SELF0.4OUT-REDO4-Cluster_164004	V5_UCLUSTfixed_0.90-Cluster_85658	-	-	-	-
pacid=32690090 transcript=Seita.9G428800.1 locus=Seita.9G428800 ID=Seita.9G428800.1.v2.2 annot-version=v2.2	Setit_seq9488		-	Y (0.998 | 1-41)	C	1	V5_BLAST_0.9SELF0.4OUT-REDO4-Cluster_170705	V5_UCLUSTfixed_0.90-Cluster_97555	-	-	-	-
pacid=32690100 transcript=Seita.9G200900.1 locus=Seita.9G200900 ID=Seita.9G200900.1.v2.2 annot-version=v2.2	Setit_seq9498	P:GO:0009058; F:GO:0005524; P:GO:0009396; F:GO:0004326	F:GO:0000166;F:GO:0003824;P:GO:0009058;P:GO:0044763;P:GO:0044711;P:GO:0009987	Y (0.978 | 1-43)	C	1	V5_BLAST_0.9SELF0.4OUT-REDO4-Cluster_155592	V5_UCLUSTfixed_0.90-Cluster_97781	-	-	-	-
pacid=32690104 transcript=Seita.9G446400.1 locus=Seita.9G446400 ID=Seita.9G446400.1.v2.2 annot-version=v2.2	Setit_seq9502	F:GO:0005515	F:GO:0005515	Y (0.999 | 1-41)	C	1	V5_BLAST_0.9SELF0.4OUT-REDO4-Cluster_163925	V5_UCLUSTfixed_0.90-Cluster_97398	-	-	-	-
pacid=32690108 transcript=Seita.9G433700.1 locus=Seita.9G433700 ID=Seita.9G433700.1.v2.2 annot-version=v2.2	Setit_seq9506		-	Y (0.994 | 1-71)	C	1	V5_BLAST_0.9SELF0.4OUT-REDO4-Cluster_162844	V5_UCLUSTfixed_0.90-Cluster_85737	-	-	-	-
pacid=32690112 transcript=Seita.9G178400.1 locus=Seita.9G178400 ID=Seita.9G178400.1.v2.2 annot-version=v2.2	Setit_seq9510		-	Y (0.997 | 1-51)	C	1	V5_BLAST_0.9SELF0.4OUT-REDO4-Cluster_170637	V5_UCLUSTfixed_0.90-Cluster_97862	-	-	-	-
pacid=32690118 transcript=Seita.9G046900.1 locus=Seita.9G046900 ID=Seita.9G046900.1.v2.2 annot-version=v2.2	Setit_seq9516	P:GO:0055114; F:GO:0051537; F:GO:0016491; F:GO:0010277	F:GO:0003824;P:GO:0008152;F:GO:0005488;P:GO:0044710	Y (0.996 | 1-42)	C	1	V5_BLAST_0.9SELF0.4OUT-REDO4-Cluster_170120	V5_UCLUSTfixed_0.90-Cluster_97371	-	-	-	-
pacid=32690126 transcript=Seita.9G530800.1 locus=Seita.9G530800 ID=Seita.9G530800.1.v2.2 annot-version=v2.2	Setit_seq9524	P:GO:0055114; F:GO:0016491	F:GO:0003824;P:GO:0008152;P:GO:0044710	Y (1.0 | 1-41)	C	1	V5_BLAST_0.9SELF0.4OUT-REDO4-Cluster_164017	V5_UCLUSTfixed_0.90-Cluster_97503	-	-	-	-
pacid=32690136 transcript=Seita.9G486200.1 locus=Seita.9G486200 ID=Seita.9G486200.1.v2.2 annot-version=v2.2	Setit_seq9534	F:GO:0051082; F:GO:0031072	F:GO:0005515	Y (0.88 | 1-61)	C	1	V5_BLAST_0.9SELF0.4OUT-REDO4-Cluster_164486	V5_UCLUSTfixed_0.90-Cluster_85637	-	-	-	-
pacid=32690137 transcript=Seita.9G486200.2 locus=Seita.9G486200 ID=Seita.9G486200.2.v2.2 annot-version=v2.2	Setit_seq9535	F:GO:0051082; F:GO:0031072	F:GO:0005515	Y (0.88 | 1-61)	C	1	V5_BLAST_0.9SELF0.4OUT-REDO4-Cluster_164486	V5_UCLUSTfixed_0.90-Cluster_85637	-	-	-	-
pacid=32690139 transcript=Seita.9G486200.4 locus=Seita.9G486200 ID=Seita.9G486200.4.v2.2 annot-version=v2.2	Setit_seq9537	F:GO:0051082; F:GO:0031072	F:GO:0005515	Y (0.88 | 1-61)	C	1	V5_BLAST_0.9SELF0.4OUT-REDO4-Cluster_164486	V5_UCLUSTfixed_0.90-Cluster_85637	-	-	-	-
pacid=32690140 transcript=Seita.9G486200.5 locus=Seita.9G486200 ID=Seita.9G486200.5.v2.2 annot-version=v2.2	Setit_seq9538	F:GO:0051082; F:GO:0031072	F:GO:0005515	Y (0.88 | 1-61)	C	1	V5_BLAST_0.9SELF0.4OUT-REDO4-Cluster_164486	V5_UCLUSTfixed_0.90-Cluster_85637	-	-	-	-
pacid=32690145 transcript=Seita.9G107900.1 locus=Seita.9G107900 ID=Seita.9G107900.1.v2.2 annot-version=v2.2	Setit_seq9543		-	Y (0.999 | 1-51)	C	1	V5_BLAST_0.9SELF0.4OUT-REDO4-Cluster_165674	V5_UCLUSTfixed_0.90-Cluster_98012	-	-	-	-
pacid=32690152 transcript=Seita.9G118100.1 locus=Seita.9G118100 ID=Seita.9G118100.1.v2.2 annot-version=v2.2	Setit_seq9550		-	Y (0.874 | 1-61)	C	1	V5_BLAST_0.9SELF0.4OUT-REDO4-Cluster_164281	V5_UCLUSTfixed_0.90-Cluster_97762	-	-	-	-
pacid=32690163 transcript=Seita.9G423900.1 locus=Seita.9G423900 ID=Seita.9G423900.1.v2.2 annot-version=v2.2	Setit_seq9561		-	Y (0.971 | 1-49)	C	1	V5_BLAST_0.9SELF0.4OUT-REDO4-Cluster_160682	V5_UCLUSTfixed_0.90-Cluster_87435	-	-	-	-
pacid=32690186 transcript=Seita.9G208600.1 locus=Seita.9G208600 ID=Seita.9G208600.1.v2.2 annot-version=v2.2	Setit_seq9584		-	Y (0.987 | 1-41)	C	1	V5_BLAST_0.9SELF0.4OUT-REDO4-Cluster_163960	V5_UCLUSTfixed_0.90-Cluster_97438	-	-	-	-
pacid=32690190 transcript=Seita.9G068300.1 locus=Seita.9G068300 ID=Seita.9G068300.1.v2.2 annot-version=v2.2	Setit_seq9588	F:GO:0005525	F:GO:0000166	Y (0.894 | 1-41)	C	1	V5_BLAST_0.9SELF0.4OUT-REDO4-Cluster_163456	V5_UCLUSTfixed_0.90-Cluster_96886	-	-	-	-
pacid=32690206 transcript=Seita.9G434200.1 locus=Seita.9G434200 ID=Seita.9G434200.1.v2.2 annot-version=v2.2	Setit_seq9604	F:GO:0016757	F:GO:0016740	Y (0.997 | 1-28)	C	1	V5_BLAST_0.9SELF0.4OUT-REDO4-Cluster_169431	V5_UCLUSTfixed_0.90-Cluster_102198	-	-	-	-
pacid=32690227 transcript=Seita.9G493100.1 locus=Seita.9G493100 ID=Seita.9G493100.1.v2.2 annot-version=v2.2	Setit_seq9625	P:GO:0060236; P:GO:0032147; C:GO:0005874; C:GO:0005819	C:GO:0005856;P:GO:0016043;P:GO:0006464;P:GO:0007049	Y (0.704 | 1-72)	C	1	V5_BLAST_0.9SELF0.4OUT-REDO4-Cluster_163707	V5_UCLUSTfixed_0.90-Cluster_85677	-	-	-	-
pacid=32690228 transcript=Seita.9G493100.2 locus=Seita.9G493100 ID=Seita.9G493100.2.v2.2 annot-version=v2.2	Setit_seq9626	P:GO:0060236; P:GO:0032147; C:GO:0005874; C:GO:0005819	C:GO:0005856;P:GO:0016043;P:GO:0006464;P:GO:0007049	Y (0.884 | 1-32)	C	1	V5_BLAST_0.9SELF0.4OUT-REDO4-Cluster_163707	V5_UCLUSTfixed_0.90-Cluster_85677	-	-	-	-
pacid=32690235 transcript=Seita.9G227700.1 locus=Seita.9G227700 ID=Seita.9G227700.1.v2.2 annot-version=v2.2	Setit_seq9633		-	Y (0.959 | 1-29)	C	1	V5_BLAST_0.9SELF0.4OUT-REDO4-Cluster_155332	V5_UCLUSTfixed_0.90-Cluster_86176	-	-	-	-
pacid=32690244 transcript=Seita.9G126900.1 locus=Seita.9G126900 ID=Seita.9G126900.1.v2.2 annot-version=v2.2	Setit_seq9642		-	Y (0.973 | 1-59)	C	1	V5_BLAST_0.9SELF0.4OUT-REDO4-Cluster_164026	V5_UCLUSTfixed_0.90-Cluster_85716	-	-	-	-
pacid=32690251 transcript=Seita.9G307600.1 locus=Seita.9G307600 ID=Seita.9G307600.1.v2.2 annot-version=v2.2	Setit_seq9649		-	Y (0.999 | 1-38)	C	1	V5_BLAST_0.9SELF0.4OUT-REDO4-Cluster_164126	V5_UCLUSTfixed_0.90-Cluster_96970	-	-	-	-
pacid=32690257 transcript=Seita.9G412300.1 locus=Seita.9G412300 ID=Seita.9G412300.1.v2.2 annot-version=v2.2	Setit_seq9655		-	Y (0.67 | 1-41)	C	1	V5_BLAST_0.9SELF0.4OUT-REDO4-Cluster_163962	V5_UCLUSTfixed_0.90-Cluster_89417	-	UniqueCluster_2500	-	X
pacid=32690258 transcript=Seita.9G412300.2 locus=Seita.9G412300 ID=Seita.9G412300.2.v2.2 annot-version=v2.2	Setit_seq9656		-	Y (0.67 | 1-41)	C	1	V5_BLAST_0.9SELF0.4OUT-REDO4-Cluster_163962	V5_UCLUSTfixed_0.90-Cluster_89417	-	UniqueCluster_2500	-	X
pacid=32690265 transcript=Seita.9G067800.1 locus=Seita.9G067800 ID=Seita.9G067800.1.v2.2 annot-version=v2.2	Setit_seq9663	P:GO:0009052; F:GO:0004751	F:GO:0003824;P:GO:0006139	Y (0.999 | 1-36)	C	1	V5_BLAST_0.9SELF0.4OUT-REDO4-Cluster_162530	V5_UCLUSTfixed_0.90-Cluster_95945	-	-	-	-
pacid=32690270 transcript=Seita.9G495400.1 locus=Seita.9G495400 ID=Seita.9G495400.1.v2.2 annot-version=v2.2	Setit_seq9668		-	Y (0.916 | 1-33)	C	1	V5_BLAST_0.9SELF0.4OUT-REDO4-Cluster_162351	V5_UCLUSTfixed_0.90-Cluster_95760	-	-	-	-
pacid=32690271 transcript=Seita.9G495400.2 locus=Seita.9G495400 ID=Seita.9G495400.2.v2.2 annot-version=v2.2	Setit_seq9669		-	Y (0.916 | 1-33)	C	1	V5_BLAST_0.9SELF0.4OUT-REDO4-Cluster_162351	V5_UCLUSTfixed_0.90-Cluster_95760	-	-	-	-
pacid=32690286 transcript=Seita.9G014200.1 locus=Seita.9G014200 ID=Seita.9G014200.1.v2.2 annot-version=v2.2	Setit_seq9684	P:GO:0051205; C:GO:0016021	C:GO:0016020;P:GO:0016043	Y (0.992 | 1-32)	C	1	V5_BLAST_0.9SELF0.4OUT-REDO4-Cluster_169046	V5_UCLUSTfixed_0.90-Cluster_98074	-	-	-	-
pacid=32690291 transcript=Seita.9G548100.1 locus=Seita.9G548100 ID=Seita.9G548100.1.v2.2 annot-version=v2.2	Setit_seq9689		-	Y (0.994 | 1-42)	C	1	V5_BLAST_0.9SELF0.4OUT-REDO4-Cluster_163560	V5_UCLUSTfixed_0.90-Cluster_97006	-	-	-	-
pacid=32690306 transcript=Seita.9G065000.1 locus=Seita.9G065000 ID=Seita.9G065000.1.v2.2 annot-version=v2.2	Setit_seq9704	F:GO:0051861; P:GO:0046836; F:GO:0017089; C:GO:0005737	C:GO:0005737;F:GO:0008289;P:GO:0044765;P:GO:0006810;F:GO:0005215	Y (0.988 | 1-39)	C	1	V5_BLAST_0.9SELF0.4OUT-REDO4-Cluster_155099	V5_UCLUSTfixed_0.90-Cluster_99924	UniqueCluster_1748	-	-	X
pacid=32690365 transcript=Seita.9G207700.1 locus=Seita.9G207700 ID=Seita.9G207700.1.v2.2 annot-version=v2.2	Setit_seq9763	C:GO:0016021; C:GO:0016020	C:GO:0016020	Y (0.999 | 1-61)	C	1	V5_BLAST_0.9SELF0.4OUT-REDO4-Cluster_168154	V5_UCLUSTfixed_0.90-Cluster_97156	-	-	-	-
pacid=32690372 transcript=Seita.9G004200.1 locus=Seita.9G004200 ID=Seita.9G004200.1.v2.2 annot-version=v2.2	Setit_seq9770		-	Y (0.985 | 1-29)	C	1	V5_BLAST_0.9SELF0.4OUT-REDO4-Cluster_163934	V5_UCLUSTfixed_0.90-Cluster_96946	-	-	-	-
pacid=32690389 transcript=Seita.9G121300.1 locus=Seita.9G121300 ID=Seita.9G121300.1.v2.2 annot-version=v2.2	Setit_seq9787		-	Y (0.723 | 1-51)	C	1	V5_BLAST_0.9SELF0.4OUT-REDO4-Cluster_162893	V5_UCLUSTfixed_0.90-Cluster_85547	-	-	-	-
pacid=32690408 transcript=Seita.9G201400.1 locus=Seita.9G201400 ID=Seita.9G201400.1.v2.2 annot-version=v2.2	Setit_seq9806		-	Y (1.0 | 1-41)	C	1	V5_BLAST_0.9SELF0.4OUT-REDO4-Cluster_168353	V5_UCLUSTfixed_0.90-Cluster_101302	-	-	-	-
pacid=32690426 transcript=Seita.9G159800.1 locus=Seita.9G159800 ID=Seita.9G159800.1.v2.2 annot-version=v2.2	Setit_seq9824	P:GO:0009432; P:GO:0006281; F:GO:0005524; F:GO:0003697	F:GO:0000166;F:GO:0003677;P:GO:0007154;P:GO:0009991;P:GO:0006259;P:GO:0006950	Y (1.0 | 1-41)	C	1	V5_BLAST_0.9SELF0.4OUT-REDO4-Cluster_165815	V5_UCLUSTfixed_0.90-Cluster_99160	-	-	-	-
pacid=32690434 transcript=Seita.9G344400.1 locus=Seita.9G344400 ID=Seita.9G344400.1.v2.2 annot-version=v2.2	Setit_seq9832		-	Y (0.998 | 1-45)	C	1	V5_BLAST_0.9SELF0.4OUT-REDO4-Cluster_163098	V5_UCLUSTfixed_0.90-Cluster_85530	-	-	-	-
pacid=32690438 transcript=Seita.9G558400.1 locus=Seita.9G558400 ID=Seita.9G558400.1.v2.2 annot-version=v2.2	Setit_seq9836	F:GO:0016757; P:GO:0008152	P:GO:0008152;F:GO:0016740	Y (0.995 | 1-40)	C	1	V5_BLAST_0.9SELF0.4OUT-REDO4-Cluster_168543	V5_UCLUSTfixed_0.90-Cluster_101458	-	-	-	-
pacid=32690440 transcript=Seita.9G287100.1 locus=Seita.9G287100 ID=Seita.9G287100.1.v2.2 annot-version=v2.2	Setit_seq9838		-	Y (0.994 | 1-47)	C	1	V5_BLAST_0.9SELF0.4OUT-REDO4-Cluster_150659	V5_UCLUSTfixed_0.90-Cluster_85763	-	-	-	-
pacid=32690441 transcript=Seita.9G444000.1 locus=Seita.9G444000 ID=Seita.9G444000.1.v2.2 annot-version=v2.2	Setit_seq9839	P:GO:0009094; F:GO:0004664	F:GO:0003824;P:GO:0009058;P:GO:0044763;P:GO:0044711;P:GO:0009987	Y (1.0 | 1-30)	C	1	V5_BLAST_0.9SELF0.4OUT-REDO4-Cluster_170120	V5_UCLUSTfixed_0.90-Cluster_98154	-	-	-	-
pacid=32690442 transcript=Seita.9G444000.2 locus=Seita.9G444000 ID=Seita.9G444000.2.v2.2 annot-version=v2.2	Setit_seq9840	P:GO:0009094; F:GO:0004664	F:GO:0003824;P:GO:0009058;P:GO:0044763;P:GO:0044711;P:GO:0009987	Y (1.0 | 1-30)	C	1	V5_BLAST_0.9SELF0.4OUT-REDO4-Cluster_170120	V5_UCLUSTfixed_0.90-Cluster_98154	-	-	-	-
pacid=32690469 transcript=Seita.9G178700.1 locus=Seita.9G178700 ID=Seita.9G178700.1.v2.2 annot-version=v2.2	Setit_seq9867	F:GO:0008270; F:GO:0005515	F:GO:0005515	Y (0.998 | 1-21)	C	1	V5_BLAST_0.9SELF0.4OUT-REDO4-Cluster_151506	V5_UCLUSTfixed_0.90-Cluster_86857	UniqueCluster_2655	-	-	X
pacid=32690529 transcript=Seita.9G316900.1 locus=Seita.9G316900 ID=Seita.9G316900.1.v2.2 annot-version=v2.2	Setit_seq9927	P:GO:0006457; C:GO:0005737	C:GO:0005737;P:GO:0009987	Y (0.999 | 1-24)	C	1	V5_BLAST_0.9SELF0.4OUT-REDO4-Cluster_162984	V5_UCLUSTfixed_0.90-Cluster_85712	-	-	-	-
pacid=32690530 transcript=Seita.9G184700.1 locus=Seita.9G184700 ID=Seita.9G184700.1.v2.2 annot-version=v2.2	Setit_seq9928	P:GO:0055114; F:GO:0020037; F:GO:0016705; F:GO:0005506	F:GO:0003824;P:GO:0008152;F:GO:0005488;P:GO:0044710	Y (0.798 | 1-36)	C	1	V5_BLAST_0.9SELF0.4OUT-REDO4-Cluster_169853	V5_UCLUSTfixed_0.90-Cluster_102552	-	-	-	-
pacid=32690540 transcript=Seita.9G150400.1 locus=Seita.9G150400 ID=Seita.9G150400.1.v2.2 annot-version=v2.2	Setit_seq9938	P:GO:0006355; F:GO:0003723; P:GO:0006353	F:GO:0003723;P:GO:0009058;P:GO:0006139	Y (0.988 | 1-57)	C	1	V5_BLAST_0.9SELF0.4OUT-REDO4-Cluster_163895	V5_UCLUSTfixed_0.90-Cluster_97368	-	-	-	-
pacid=32690543 transcript=Seita.9G156500.1 locus=Seita.9G156500 ID=Seita.9G156500.1.v2.2 annot-version=v2.2	Setit_seq9941		-	Y (0.983 | 1-68)	C	1	V5_BLAST_0.9SELF0.4OUT-REDO4-Cluster_163844	V5_UCLUSTfixed_0.90-Cluster_97313	-	-	-	-
pacid=32690549 transcript=Seita.9G530900.1 locus=Seita.9G530900 ID=Seita.9G530900.1.v2.2 annot-version=v2.2	Setit_seq9947		-	Y (1.0 | 1-23)	C	1	V5_BLAST_0.9SELF0.4OUT-REDO4-Cluster_163825	V5_UCLUSTfixed_0.90-Cluster_97300	-	-	-	-
pacid=32690552 transcript=Seita.9G076300.1 locus=Seita.9G076300 ID=Seita.9G076300.1.v2.2 annot-version=v2.2	Setit_seq9950	P:GO:0006412; C:GO:0005840; F:GO:0003735	F:GO:0005198;C:GO:0005840;P:GO:0006412	Y (1.0 | 1-46)	C	1	V5_BLAST_0.9SELF0.4OUT-REDO4-Cluster_163284	V5_UCLUSTfixed_0.90-Cluster_96718	-	-	-	-
pacid=32690557 transcript=Seita.9G205100.1 locus=Seita.9G205100 ID=Seita.9G205100.1.v2.2 annot-version=v2.2	Setit_seq9955		-	Y (0.887 | 1-42)	C	1	V5_BLAST_0.9SELF0.4OUT-REDO4-Cluster_167037	V5_UCLUSTfixed_0.90-Cluster_100240	-	-	-	-
pacid=32690575 transcript=Seita.9G561900.1 locus=Seita.9G561900 ID=Seita.9G561900.1.v2.2 annot-version=v2.2	Setit_seq9973	P:GO:0006412; C:GO:0005840; F:GO:0003735	F:GO:0005198;C:GO:0005840;P:GO:0006412	Y (0.985 | 1-58)	C	1	V5_BLAST_0.9SELF0.4OUT-REDO4-Cluster_170144	V5_UCLUSTfixed_0.90-Cluster_96929	-	-	-	-
pacid=32690583 transcript=Seita.9G423200.1 locus=Seita.9G423200 ID=Seita.9G423200.1.v2.2 annot-version=v2.2	Setit_seq9981	P:GO:0006529; F:GO:0004066	F:GO:0003824;P:GO:0009058;P:GO:0044763;P:GO:0044711;P:GO:0009987	Y (0.89 | 1-34)	C	1	V5_BLAST_0.9SELF0.4OUT-REDO4-Cluster_165920	V5_UCLUSTfixed_0.90-Cluster_94047	-	-	-	-
pacid=32690591 transcript=Seita.9G333300.1 locus=Seita.9G333300 ID=Seita.9G333300.1.v2.2 annot-version=v2.2	Setit_seq9989	P:GO:0008152; F:GO:0003824	F:GO:0003824;P:GO:0008152	Y (0.913 | 1-61)	C	1	V5_BLAST_0.9SELF0.4OUT-REDO4-Cluster_169879	V5_UCLUSTfixed_0.90-Cluster_98970	-	-	-	-
pacid=32690593 transcript=Seita.9G239800.1 locus=Seita.9G239800 ID=Seita.9G239800.1.v2.2 annot-version=v2.2	Setit_seq9991	F:GO:0008176; P:GO:0006400; P:GO:0006096; F:GO:0004618	P:GO:0005975;P:GO:0006091;P:GO:0009056;P:GO:0006139;F:GO:0016301;P:GO:0044712;P:GO:0044723	Y (0.887 | 1-51)	C	1	V5_BLAST_0.9SELF0.4OUT-REDO4-Cluster_170454	V5_UCLUSTfixed_0.90-Cluster_102901	-	-	-	-
pacid=32690609 transcript=Seita.9G156800.1 locus=Seita.9G156800 ID=Seita.9G156800.1.v2.2 annot-version=v2.2	Setit_seq10007	P:GO:0008152; F:GO:0003824	F:GO:0003824;P:GO:0008152	Y (0.998 | 1-46)	C	1	V5_BLAST_0.9SELF0.4OUT-REDO4-Cluster_163713	V5_UCLUSTfixed_0.90-Cluster_97166	-	-	-	-
pacid=32690638 transcript=Seita.9G237000.1 locus=Seita.9G237000 ID=Seita.9G237000.1.v2.2 annot-version=v2.2	Setit_seq10036	P:GO:0045454; F:GO:0015035; P:GO:0006662	P:GO:0019725;F:GO:0003824;P:GO:0008152;P:GO:0044710	Y (0.995 | 1-24)	C	1	V5_BLAST_0.9SELF0.4OUT-REDO4-Cluster_163721	V5_UCLUSTfixed_0.90-Cluster_97177	-	-	-	-
pacid=32690643 transcript=Seita.9G072700.1 locus=Seita.9G072700 ID=Seita.9G072700.1.v2.2 annot-version=v2.2	Setit_seq10041		-	Y (0.996 | 1-64)	C	1	V5_BLAST_0.9SELF0.4OUT-REDO4-Cluster_163291	V5_UCLUSTfixed_0.90-Cluster_96726	-	-	-	-
pacid=32690688 transcript=Seita.9G578100.1 locus=Seita.9G578100 ID=Seita.9G578100.1.v2.2 annot-version=v2.2	Setit_seq10086	P:GO:0005975; F:GO:0004553	P:GO:0005975;F:GO:0016787	Y (0.947 | 1-42)	C	1	V5_BLAST_0.9SELF0.4OUT-REDO4-Cluster_168388	V5_UCLUSTfixed_0.90-Cluster_101323	-	-	-	-
pacid=32690730 transcript=Seita.9G393000.1 locus=Seita.9G393000 ID=Seita.9G393000.1.v2.2 annot-version=v2.2	Setit_seq10128		-	Y (0.713 | 1-92)	C	1	V5_BLAST_0.9SELF0.4OUT-REDO4-Cluster_134540	V5_UCLUSTfixed_0.90-Cluster_76094	-	-	-	-
pacid=32690731 transcript=Seita.9G393000.2 locus=Seita.9G393000 ID=Seita.9G393000.2.v2.2 annot-version=v2.2	Setit_seq10129		-	Y (0.713 | 1-92)	C	1	V5_BLAST_0.9SELF0.4OUT-REDO4-Cluster_134540	V5_UCLUSTfixed_0.90-Cluster_76094	-	-	-	-
pacid=32690780 transcript=Seita.9G445700.1 locus=Seita.9G445700 ID=Seita.9G445700.1.v2.2 annot-version=v2.2	Setit_seq10178	F:GO:0016780; C:GO:0016020; P:GO:0008654	C:GO:0016020;P:GO:0006629;P:GO:0009058;P:GO:0044763;F:GO:0016740;P:GO:0044711;P:GO:0009987	Y (0.998 | 1-51)	C	1	V5_BLAST_0.9SELF0.4OUT-REDO4-Cluster_155544	V5_UCLUSTfixed_0.90-Cluster_90933	-	-	-	-
pacid=32690789 transcript=Seita.9G411900.1 locus=Seita.9G411900 ID=Seita.9G411900.1.v2.2 annot-version=v2.2	Setit_seq10187	P:GO:0006779; F:GO:0004853	F:GO:0003824;P:GO:0009058;P:GO:0009987	Y (1.0 | 1-37)	C	1	V5_BLAST_0.9SELF0.4OUT-REDO4-Cluster_162741	V5_UCLUSTfixed_0.90-Cluster_103465	-	-	-	-
pacid=32690796 transcript=Seita.9G211700.1 locus=Seita.9G211700 ID=Seita.9G211700.1.v2.2 annot-version=v2.2	Setit_seq10194		-	Y (0.951 | 1-41)	C	1	V5_BLAST_0.9SELF0.4OUT-REDO4-Cluster_134542	V5_UCLUSTfixed_0.90-Cluster_89514	-	UniqueCluster_2673	-	X
pacid=32690829 transcript=Seita.9G500100.1 locus=Seita.9G500100 ID=Seita.9G500100.1.v2.2 annot-version=v2.2	Setit_seq10227	P:GO:0006355; F:GO:0003700	F:GO:0003700;P:GO:0009058;P:GO:0006139	Y (0.968 | 1-38)	C	1	V5_BLAST_0.9SELF0.4OUT-REDO4-Cluster_166828	V5_UCLUSTfixed_0.90-Cluster_85622	-	-	-	-
pacid=32690830 transcript=Seita.9G208300.1 locus=Seita.9G208300 ID=Seita.9G208300.1.v2.2 annot-version=v2.2	Setit_seq10228	F:GO:0016787	F:GO:0016787	Y (0.983 | 1-60)	C	1	V5_BLAST_0.9SELF0.4OUT-REDO4-Cluster_163037	V5_UCLUSTfixed_0.90-Cluster_96470	-	-	-	-
pacid=32690842 transcript=Seita.9G225800.1 locus=Seita.9G225800 ID=Seita.9G225800.1.v2.2 annot-version=v2.2	Setit_seq10240	F:GO:0005524; F:GO:0003676; F:GO:0004386	F:GO:0000166;F:GO:0003676;F:GO:0016787	Y (0.789 | 1-62)	C	1	V5_BLAST_0.9SELF0.4OUT-REDO4-Cluster_170218	V5_UCLUSTfixed_0.90-Cluster_102858	-	-	UniqueCluster_666	X
pacid=32690846 transcript=Seita.9G206300.1 locus=Seita.9G206300 ID=Seita.9G206300.1.v2.2 annot-version=v2.2	Setit_seq10244	P:GO:0006355; F:GO:0003677	F:GO:0003677;P:GO:0009058;P:GO:0006139	Y (0.97 | 1-27)	C	1	V5_BLAST_0.9SELF0.4OUT-REDO4-Cluster_150466	V5_UCLUSTfixed_0.90-Cluster_85498	-	-	-	-
pacid=32690851 transcript=Seita.9G498700.1 locus=Seita.9G498700 ID=Seita.9G498700.1.v2.2 annot-version=v2.2	Setit_seq10249		-	Y (0.862 | 1-65)	C	1	V5_BLAST_0.9SELF0.4OUT-REDO4-Cluster_163877	V5_UCLUSTfixed_0.90-Cluster_85797	-	-	-	-
pacid=32690856 transcript=Seita.9G414000.1 locus=Seita.9G414000 ID=Seita.9G414000.1.v2.2 annot-version=v2.2	Setit_seq10254		-	Y (0.981 | 1-42)	C	1	V5_BLAST_0.9SELF0.4OUT-REDO4-Cluster_166396	V5_UCLUSTfixed_0.90-Cluster_97681	-	-	-	-
pacid=32690863 transcript=Seita.9G152500.1 locus=Seita.9G152500 ID=Seita.9G152500.1.v2.2 annot-version=v2.2	Setit_seq10261		-	Y (0.999 | 1-40)	C	1	V5_BLAST_0.9SELF0.4OUT-REDO4-Cluster_134543	V5_UCLUSTfixed_0.90-Cluster_76097	-	-	UniqueCluster_2442	X
pacid=32690865 transcript=Seita.9G279700.1 locus=Seita.9G279700 ID=Seita.9G279700.1.v2.2 annot-version=v2.2	Setit_seq10263		-	Y (0.961 | 1-37)	C	1	V5_BLAST_0.9SELF0.4OUT-REDO4-Cluster_134544	V5_UCLUSTfixed_0.90-Cluster_37760	-	-	-	-
pacid=32690871 transcript=Seita.9G014100.1 locus=Seita.9G014100 ID=Seita.9G014100.1.v2.2 annot-version=v2.2	Setit_seq10269		-	Y (0.966 | 1-30)	C	1	V5_BLAST_0.9SELF0.4OUT-REDO4-Cluster_169106	V5_UCLUSTfixed_0.90-Cluster_76098	-	-	-	-
pacid=32690896 transcript=Seita.9G004800.1 locus=Seita.9G004800 ID=Seita.9G004800.1.v2.2 annot-version=v2.2	Setit_seq10294		-	Y (0.982 | 1-57)	C	1	V5_BLAST_0.9SELF0.4OUT-REDO4-Cluster_166946	V5_UCLUSTfixed_0.90-Cluster_97263	-	-	-	-
pacid=32690911 transcript=Seita.9G171300.1 locus=Seita.9G171300 ID=Seita.9G171300.1.v2.2 annot-version=v2.2	Setit_seq10309		-	Y (0.996 | 1-44)	C	1	V5_BLAST_0.9SELF0.4OUT-REDO4-Cluster_163601	V5_UCLUSTfixed_0.90-Cluster_97054	-	-	-	-
pacid=32690915 transcript=Seita.9G320000.1 locus=Seita.9G320000 ID=Seita.9G320000.1.v2.2 annot-version=v2.2	Setit_seq10313	P:GO:0006629	P:GO:0006629	Y (0.996 | 1-51)	C	1	V5_BLAST_0.9SELF0.4OUT-REDO4-Cluster_165246	V5_UCLUSTfixed_0.90-Cluster_97992	-	-	-	-
pacid=32690926 transcript=Seita.9G234600.1 locus=Seita.9G234600 ID=Seita.9G234600.1.v2.2 annot-version=v2.2	Setit_seq10324		-	Y (0.977 | 1-26)	C	1	V5_BLAST_0.9SELF0.4OUT-REDO4-Cluster_166728	V5_UCLUSTfixed_0.90-Cluster_100020	-	-	-	-
pacid=32690933 transcript=Seita.9G041600.1 locus=Seita.9G041600 ID=Seita.9G041600.1.v2.2 annot-version=v2.2	Setit_seq10331	F:GO:0016851; P:GO:0015995; P:GO:0015979	F:GO:0003824;P:GO:0015979;P:GO:0009058;P:GO:0044711	Y (1.0 | 1-41)	C	1	V5_BLAST_0.9SELF0.4OUT-REDO4-Cluster_169866	V5_UCLUSTfixed_0.90-Cluster_102563	-	-	-	-
pacid=32690944 transcript=Seita.9G228400.1 locus=Seita.9G228400 ID=Seita.9G228400.1.v2.2 annot-version=v2.2	Setit_seq10342		-	Y (0.76 | 1-50)	C	1	V5_BLAST_0.9SELF0.4OUT-REDO4-Cluster_134545	V5_UCLUSTfixed_0.90-Cluster_87505	-	-	-	-
pacid=32690974 transcript=Seita.9G353500.1 locus=Seita.9G353500 ID=Seita.9G353500.1.v2.2 annot-version=v2.2	Setit_seq10372	F:GO:0008080	F:GO:0016740	Y (0.959 | 1-55)	C	1	V5_BLAST_0.9SELF0.4OUT-REDO4-Cluster_164524	V5_UCLUSTfixed_0.90-Cluster_98000	-	-	-	-
pacid=32691030 transcript=Seita.9G374800.1 locus=Seita.9G374800 ID=Seita.9G374800.1.v2.2 annot-version=v2.2	Setit_seq10428		-	Y (0.967 | 1-21)	C	1	V5_BLAST_0.9SELF0.4OUT-REDO4-Cluster_134546	V5_UCLUSTfixed_0.90-Cluster_76100	-	-	-	-
pacid=32691031 transcript=Seita.9G374800.2 locus=Seita.9G374800 ID=Seita.9G374800.2.v2.2 annot-version=v2.2	Setit_seq10429		-	Y (0.967 | 1-21)	C	1	V5_BLAST_0.9SELF0.4OUT-REDO4-Cluster_134546	V5_UCLUSTfixed_0.90-Cluster_76100	-	-	-	-
pacid=32691036 transcript=Seita.9G137400.1 locus=Seita.9G137400 ID=Seita.9G137400.1.v2.2 annot-version=v2.2	Setit_seq10434	F:GO:0051536; F:GO:0009055	F:GO:0005488	Y (0.972 | 1-52)	C	1	V5_BLAST_0.9SELF0.4OUT-REDO4-Cluster_163520	V5_UCLUSTfixed_0.90-Cluster_96964	-	-	-	-
pacid=32691044 transcript=Seita.9G403500.1 locus=Seita.9G403500 ID=Seita.9G403500.1.v2.2 annot-version=v2.2	Setit_seq10442		-	Y (0.963 | 1-38)	C	1	V5_BLAST_0.9SELF0.4OUT-REDO4-Cluster_150629	V5_UCLUSTfixed_0.90-Cluster_85714	-	-	-	-
pacid=32691067 transcript=Seita.9G363300.1 locus=Seita.9G363300 ID=Seita.9G363300.1.v2.2 annot-version=v2.2	Setit_seq10465		-	Y (0.89 | 1-49)	C	1	V5_BLAST_0.9SELF0.4OUT-REDO4-Cluster_134568	V5_UCLUSTfixed_0.90-Cluster_76115	-	-	-	-
pacid=32691074 transcript=Seita.9G171100.1 locus=Seita.9G171100 ID=Seita.9G171100.1.v2.2 annot-version=v2.2	Setit_seq10472		-	Y (0.999 | 1-41)	C	1	V5_BLAST_0.9SELF0.4OUT-REDO4-Cluster_134548	V5_UCLUSTfixed_0.90-Cluster_76102	-	-	-	-
pacid=32691075 transcript=Seita.9G171100.2 locus=Seita.9G171100 ID=Seita.9G171100.2.v2.2 annot-version=v2.2	Setit_seq10473		-	Y (0.999 | 1-41)	C	1	V5_BLAST_0.9SELF0.4OUT-REDO4-Cluster_134548	V5_UCLUSTfixed_0.90-Cluster_76102	-	-	-	-
pacid=32691079 transcript=Seita.9G115400.1 locus=Seita.9G115400 ID=Seita.9G115400.1.v2.2 annot-version=v2.2	Setit_seq10477	F:GO:0016787; P:GO:0006541	P:GO:0008152;P:GO:0044763;P:GO:0044710;P:GO:0009987;F:GO:0016787	Y (0.992 | 1-42)	C	1	V5_BLAST_0.9SELF0.4OUT-REDO4-Cluster_166162	V5_UCLUSTfixed_0.90-Cluster_95808	-	-	-	-
pacid=32691136 transcript=Seita.9G525700.1 locus=Seita.9G525700 ID=Seita.9G525700.1.v2.2 annot-version=v2.2	Setit_seq10534	F:GO:0016857; P:GO:0005975	P:GO:0005975;F:GO:0003824	Y (0.999 | 1-41)	C	1	V5_BLAST_0.9SELF0.4OUT-REDO4-Cluster_163171	V5_UCLUSTfixed_0.90-Cluster_96598	-	-	-	-
pacid=32691150 transcript=Seita.9G202000.1 locus=Seita.9G202000 ID=Seita.9G202000.1.v2.2 annot-version=v2.2	Setit_seq10548		-	Y (0.962 | 1-48)	C	1	V5_BLAST_0.9SELF0.4OUT-REDO4-Cluster_149658	V5_UCLUSTfixed_0.90-Cluster_84491	-	-	-	-
pacid=32691152 transcript=Seita.9G305300.1 locus=Seita.9G305300 ID=Seita.9G305300.1.v2.2 annot-version=v2.2	Setit_seq10550		-	Y (0.999 | 1-37)	C	1	V5_BLAST_0.9SELF0.4OUT-REDO4-Cluster_162672	V5_UCLUSTfixed_0.90-Cluster_85576	-	-	-	-
pacid=32691167 transcript=Seita.9G009300.1 locus=Seita.9G009300 ID=Seita.9G009300.1.v2.2 annot-version=v2.2	Setit_seq10565		-	Y (0.877 | 1-34)	C	1	V5_BLAST_0.9SELF0.4OUT-REDO4-Cluster_134550	V5_UCLUSTfixed_0.90-Cluster_76104	-	-	-	-
pacid=32691187 transcript=Seita.9G283800.1 locus=Seita.9G283800 ID=Seita.9G283800.1.v2.2 annot-version=v2.2	Setit_seq10585	P:GO:0006468; F:GO:0005524; F:GO:0004672	F:GO:0000166;P:GO:0006464;F:GO:0016301	Y (0.975 | 1-29)	C	1	V5_BLAST_0.9SELF0.4OUT-REDO4-Cluster_163080	V5_UCLUSTfixed_0.90-Cluster_85580	-	-	-	-
pacid=32691192 transcript=Seita.9G002700.1 locus=Seita.9G002700 ID=Seita.9G002700.1.v2.2 annot-version=v2.2	Setit_seq10590	F:GO:0016987; P:GO:0006355; P:GO:0006352; F:GO:0003700; F:GO:0003677	F:GO:0003677;F:GO:0003700;P:GO:0009058;P:GO:0006139	Y (0.999 | 1-27)	C	1	V5_BLAST_0.9SELF0.4OUT-REDO4-Cluster_169292	V5_UCLUSTfixed_0.90-Cluster_85655	-	-	-	-
pacid=32691196 transcript=Seita.9G016600.1 locus=Seita.9G016600 ID=Seita.9G016600.1.v2.2 annot-version=v2.2	Setit_seq10594	F:GO:0019843; P:GO:0006412; C:GO:0005840; F:GO:0003735	F:GO:0003723;F:GO:0005198;C:GO:0005840;P:GO:0006412	Y (0.994 | 1-41)	C	1	V5_BLAST_0.9SELF0.4OUT-REDO4-Cluster_163489	V5_UCLUSTfixed_0.90-Cluster_96920	-	-	-	-
pacid=32691197 transcript=Seita.9G016600.2 locus=Seita.9G016600 ID=Seita.9G016600.2.v2.2 annot-version=v2.2	Setit_seq10595	F:GO:0019843; P:GO:0006412; C:GO:0005840; F:GO:0003735	F:GO:0003723;F:GO:0005198;C:GO:0005840;P:GO:0006412	Y (0.994 | 1-41)	C	1	V5_BLAST_0.9SELF0.4OUT-REDO4-Cluster_163489	V5_UCLUSTfixed_0.90-Cluster_96920	-	-	-	-
pacid=32691213 transcript=Seita.9G107800.1 locus=Seita.9G107800 ID=Seita.9G107800.1.v2.2 annot-version=v2.2	Setit_seq10611		-	Y (1.0 | 1-27)	C	1	V5_BLAST_0.9SELF0.4OUT-REDO4-Cluster_165674	V5_UCLUSTfixed_0.90-Cluster_98012	-	-	-	-
pacid=32691232 transcript=Seita.9G371500.1 locus=Seita.9G371500 ID=Seita.9G371500.1.v2.2 annot-version=v2.2	Setit_seq10630		-	Y (0.983 | 1-71)	C	1	V5_BLAST_0.9SELF0.4OUT-REDO4-Cluster_170450	V5_UCLUSTfixed_0.90-Cluster_103067	-	-	-	-
pacid=32691238 transcript=Seita.9G534200.1 locus=Seita.9G534200 ID=Seita.9G534200.1.v2.2 annot-version=v2.2	Setit_seq10636		-	Y (1.0 | 1-21)	C	1	V5_BLAST_0.9SELF0.4OUT-REDO4-Cluster_164312	V5_UCLUSTfixed_0.90-Cluster_97794	-	-	-	-
pacid=32691261 transcript=Seita.9G365500.1 locus=Seita.9G365500 ID=Seita.9G365500.1.v2.2 annot-version=v2.2	Setit_seq10659	P:GO:0055114; F:GO:0050661; P:GO:0006006; F:GO:0004345	F:GO:0000166;P:GO:0005975;F:GO:0003824;P:GO:0044723	Y (0.949 | 1-62)	C	1	V5_BLAST_0.9SELF0.4OUT-REDO4-Cluster_162691	V5_UCLUSTfixed_0.90-Cluster_96259	-	-	-	-
pacid=32691280 transcript=Seita.9G494400.1 locus=Seita.9G494400 ID=Seita.9G494400.1.v2.2 annot-version=v2.2	Setit_seq10678		-	Y (0.991 | 1-70)	C	1	V5_BLAST_0.9SELF0.4OUT-REDO4-Cluster_165211	V5_UCLUSTfixed_0.90-Cluster_98639	-	-	-	-
pacid=32691321 transcript=Seita.9G556100.1 locus=Seita.9G556100 ID=Seita.9G556100.1.v2.2 annot-version=v2.2	Setit_seq10719	P:GO:0006260; F:GO:0003887; F:GO:0003677	F:GO:0003677;P:GO:0009058;P:GO:0006259;F:GO:0016740	Y (0.97 | 1-39)	C	1	V5_BLAST_0.9SELF0.4OUT-REDO4-Cluster_160945	V5_UCLUSTfixed_0.90-Cluster_94929	-	UniqueCluster_303	-	X
pacid=32691330 transcript=Seita.9G487600.1 locus=Seita.9G487600 ID=Seita.9G487600.1.v2.2 annot-version=v2.2	Setit_seq10728	C:GO:0015934; P:GO:0006412; F:GO:0003735	F:GO:0005198;C:GO:0005840;P:GO:0006412	Y (1.0 | 1-41)	C	1	V5_BLAST_0.9SELF0.4OUT-REDO4-Cluster_162379	V5_UCLUSTfixed_0.90-Cluster_95790	-	-	-	-
pacid=32691331 transcript=Seita.9G487600.2 locus=Seita.9G487600 ID=Seita.9G487600.2.v2.2 annot-version=v2.2	Setit_seq10729	C:GO:0015934; P:GO:0006412; F:GO:0003735	F:GO:0005198;C:GO:0005840;P:GO:0006412	Y (1.0 | 1-41)	C	1	V5_BLAST_0.9SELF0.4OUT-REDO4-Cluster_162379	V5_UCLUSTfixed_0.90-Cluster_95790	-	-	-	-
pacid=32691338 transcript=Seita.9G021700.1 locus=Seita.9G021700 ID=Seita.9G021700.1.v2.2 annot-version=v2.2	Setit_seq10736	F:GO:0051536; F:GO:0009055	F:GO:0005488	Y (1.0 | 1-49)	C	1	V5_BLAST_0.9SELF0.4OUT-REDO4-Cluster_164004	V5_UCLUSTfixed_0.90-Cluster_97487	-	-	-	-
pacid=32691346 transcript=Seita.9G022000.1 locus=Seita.9G022000 ID=Seita.9G022000.1.v2.2 annot-version=v2.2	Setit_seq10744	P:GO:0006412; C:GO:0005840; C:GO:0005622; F:GO:0003735	F:GO:0005198;C:GO:0005840;P:GO:0006412	Y (0.998 | 1-39)	C	1	V5_BLAST_0.9SELF0.4OUT-REDO4-Cluster_163791	V5_UCLUSTfixed_0.90-Cluster_97253	-	-	-	-
pacid=32691352 transcript=Seita.9G477800.1 locus=Seita.9G477800 ID=Seita.9G477800.1.v2.2 annot-version=v2.2	Setit_seq10750		-	Y (0.788 | 1-40)	C	1	V5_BLAST_0.9SELF0.4OUT-REDO4-Cluster_148747	V5_UCLUSTfixed_0.90-Cluster_81943	-	-	UniqueCluster_1073	X
pacid=32691361 transcript=Seita.9G512500.1 locus=Seita.9G512500 ID=Seita.9G512500.1.v2.2 annot-version=v2.2	Setit_seq10759	C:GO:0016021; F:GO:0005215	C:GO:0016020;F:GO:0005215	Y (0.987 | 1-56)	C	1	V5_BLAST_0.9SELF0.4OUT-REDO4-Cluster_168635	V5_UCLUSTfixed_0.90-Cluster_101546	-	-	-	-
pacid=32691378 transcript=Seita.9G550200.1 locus=Seita.9G550200 ID=Seita.9G550200.1.v2.2 annot-version=v2.2	Setit_seq10776	C:GO:0005737; F:GO:0003879; F:GO:0000287; P:GO:0000105	C:GO:0005737;P:GO:0009058;P:GO:0044763;F:GO:0016740;F:GO:0005488;P:GO:0044711;P:GO:0009987	Y (0.989 | 1-47)	C	1	V5_BLAST_0.9SELF0.4OUT-REDO4-Cluster_170637	V5_UCLUSTfixed_0.90-Cluster_96140	-	-	-	-
pacid=32691380 transcript=Seita.9G426200.1 locus=Seita.9G426200 ID=Seita.9G426200.1.v2.2 annot-version=v2.2	Setit_seq10778	P:GO:0006188; F:GO:0004018	F:GO:0003824;P:GO:0009058;P:GO:0044711;P:GO:0006139	Y (0.999 | 1-41)	C	1	V5_BLAST_0.9SELF0.4OUT-REDO4-Cluster_162763	V5_UCLUSTfixed_0.90-Cluster_96187	-	-	-	-
pacid=32691385 transcript=Seita.9G529500.1 locus=Seita.9G529500 ID=Seita.9G529500.1.v2.2 annot-version=v2.2	Setit_seq10783		-	Y (0.994 | 1-50)	C	1	V5_BLAST_0.9SELF0.4OUT-REDO4-Cluster_164021	V5_UCLUSTfixed_0.90-Cluster_97508	-	-	-	-
pacid=32691389 transcript=Seita.9G575300.1 locus=Seita.9G575300 ID=Seita.9G575300.1.v2.2 annot-version=v2.2	Setit_seq10787		-	Y (0.937 | 1-50)	C	1	V5_BLAST_0.9SELF0.4OUT-REDO4-Cluster_163845	V5_UCLUSTfixed_0.90-Cluster_97316	-	-	-	-
pacid=32691391 transcript=Seita.9G384400.1 locus=Seita.9G384400 ID=Seita.9G384400.1.v2.2 annot-version=v2.2	Setit_seq10789	F:GO:0003723	F:GO:0003723	Y (0.936 | 1-25)	C	1	V5_BLAST_0.9SELF0.4OUT-REDO4-Cluster_162576	V5_UCLUSTfixed_0.90-Cluster_95990	-	-	-	-
pacid=32691400 transcript=Seita.9G388600.1 locus=Seita.9G388600 ID=Seita.9G388600.1.v2.2 annot-version=v2.2	Setit_seq10798	F:GO:0003676	F:GO:0003676	Y (0.998 | 1-24)	C	1	V5_BLAST_0.9SELF0.4OUT-REDO4-Cluster_164223	V5_UCLUSTfixed_0.90-Cluster_86188	-	-	-	-
pacid=32691404 transcript=Seita.9G030800.1 locus=Seita.9G030800 ID=Seita.9G030800.1.v2.2 annot-version=v2.2	Setit_seq10802	P:GO:0055085; C:GO:0016021	C:GO:0016020;P:GO:0006810	Y (1.0 | 1-41)	C	1	V5_BLAST_0.9SELF0.4OUT-REDO4-Cluster_163938	V5_UCLUSTfixed_0.90-Cluster_97413	-	-	-	-
pacid=32691437 transcript=Seita.9G441700.1 locus=Seita.9G441700 ID=Seita.9G441700.1.v2.2 annot-version=v2.2	Setit_seq10835		-	Y (0.984 | 1-36)	C	1	V5_BLAST_0.9SELF0.4OUT-REDO4-Cluster_164187	V5_UCLUSTfixed_0.90-Cluster_97667	-	-	-	-
pacid=32691455 transcript=Seita.9G079200.1 locus=Seita.9G079200 ID=Seita.9G079200.1.v2.2 annot-version=v2.2	Setit_seq10853		-	Y (0.999 | 1-41)	C	1	V5_BLAST_0.9SELF0.4OUT-REDO4-Cluster_163585	V5_UCLUSTfixed_0.90-Cluster_85672	-	-	-	-
pacid=32691469 transcript=Seita.9G271500.1 locus=Seita.9G271500 ID=Seita.9G271500.1.v2.2 annot-version=v2.2	Setit_seq10867		-	Y (0.996 | 1-31)	C	1	V5_BLAST_0.9SELF0.4OUT-REDO4-Cluster_164904	V5_UCLUSTfixed_0.90-Cluster_76107	-	-	UniqueCluster_2946	X
pacid=32691477 transcript=Seita.9G263700.1 locus=Seita.9G263700 ID=Seita.9G263700.1.v2.2 annot-version=v2.2	Setit_seq10875		-	Y (0.989 | 1-26)	C	1	V5_BLAST_0.9SELF0.4OUT-REDO4-Cluster_134552	V5_UCLUSTfixed_0.90-Cluster_87524	-	-	-	-
pacid=32691478 transcript=Seita.9G263700.2 locus=Seita.9G263700 ID=Seita.9G263700.2.v2.2 annot-version=v2.2	Setit_seq10876		-	Y (0.989 | 1-26)	C	1	V5_BLAST_0.9SELF0.4OUT-REDO4-Cluster_168721	V5_UCLUSTfixed_0.90-Cluster_87524	-	-	-	-
pacid=32691479 transcript=Seita.9G263700.3 locus=Seita.9G263700 ID=Seita.9G263700.3.v2.2 annot-version=v2.2	Setit_seq10877		-	Y (0.989 | 1-26)	C	1	V5_BLAST_0.9SELF0.4OUT-REDO4-Cluster_168721	V5_UCLUSTfixed_0.90-Cluster_87524	-	-	-	-
pacid=32691485 transcript=Seita.9G488900.1 locus=Seita.9G488900 ID=Seita.9G488900.1.v2.2 annot-version=v2.2	Setit_seq10883		-	Y (1.0 | 1-41)	C	1	V5_BLAST_0.9SELF0.4OUT-REDO4-Cluster_150671	V5_UCLUSTfixed_0.90-Cluster_85784	-	-	-	-
pacid=32691492 transcript=Seita.9G131700.1 locus=Seita.9G131700 ID=Seita.9G131700.1.v2.2 annot-version=v2.2	Setit_seq10890		-	Y (0.962 | 1-21)	C	1	V5_BLAST_0.9SELF0.4OUT-REDO4-Cluster_162416	V5_UCLUSTfixed_0.90-Cluster_95826	-	-	-	-
pacid=32691493 transcript=Seita.9G131700.2 locus=Seita.9G131700 ID=Seita.9G131700.2.v2.2 annot-version=v2.2	Setit_seq10891		-	Y (0.962 | 1-21)	C	1	V5_BLAST_0.9SELF0.4OUT-REDO4-Cluster_162416	V5_UCLUSTfixed_0.90-Cluster_95826	-	-	-	-
pacid=32691503 transcript=Seita.9G510600.1 locus=Seita.9G510600 ID=Seita.9G510600.1.v2.2 annot-version=v2.2	Setit_seq10901	C:GO:0016021; F:GO:0004659	C:GO:0016020;F:GO:0016740	Y (0.997 | 1-36)	C	1	V5_BLAST_0.9SELF0.4OUT-REDO4-Cluster_163625	V5_UCLUSTfixed_0.90-Cluster_97075	-	-	-	-
pacid=32691515 transcript=Seita.9G379600.1 locus=Seita.9G379600 ID=Seita.9G379600.1.v2.2 annot-version=v2.2	Setit_seq10913	P:GO:0006508; F:GO:0004197	P:GO:0019538;F:GO:0016787	Y (0.905 | 1-40)	C	1	V5_BLAST_0.9SELF0.4OUT-REDO4-Cluster_165352	V5_UCLUSTfixed_0.90-Cluster_87703	-	-	-	-
pacid=32691520 transcript=Seita.9G102700.1 locus=Seita.9G102700 ID=Seita.9G102700.1.v2.2 annot-version=v2.2	Setit_seq10918		-	Y (0.963 | 1-32)	C	1	V5_BLAST_0.9SELF0.4OUT-REDO4-Cluster_165199	V5_UCLUSTfixed_0.90-Cluster_86664	-	-	UniqueCluster_1359	X
pacid=32691542 transcript=Seita.9G496100.1 locus=Seita.9G496100 ID=Seita.9G496100.1.v2.2 annot-version=v2.2	Setit_seq10940	P:GO:0006418; F:GO:0005524; F:GO:0004812; F:GO:0000166	F:GO:0000166;F:GO:0003824;P:GO:0006139;P:GO:0006412	Y (0.998 | 1-52)	C	1	V5_BLAST_0.9SELF0.4OUT-REDO4-Cluster_162752	V5_UCLUSTfixed_0.90-Cluster_96179	-	-	-	-
pacid=32691544 transcript=Seita.9G115500.1 locus=Seita.9G115500 ID=Seita.9G115500.1.v2.2 annot-version=v2.2	Setit_seq10942		-	Y (0.921 | 1-61)	C	1	V5_BLAST_0.9SELF0.4OUT-REDO4-Cluster_168561	V5_UCLUSTfixed_0.90-Cluster_101477	-	-	-	-
pacid=32691545 transcript=Seita.9G115500.2 locus=Seita.9G115500 ID=Seita.9G115500.2.v2.2 annot-version=v2.2	Setit_seq10943		-	Y (0.944 | 1-78)	C	1	V5_BLAST_0.9SELF0.4OUT-REDO4-Cluster_168561	V5_UCLUSTfixed_0.90-Cluster_101477	-	-	-	-
pacid=32691553 transcript=Seita.9G404000.1 locus=Seita.9G404000 ID=Seita.9G404000.1.v2.2 annot-version=v2.2	Setit_seq10951		-	Y (0.975 | 1-82)	C	1	V5_BLAST_0.9SELF0.4OUT-REDO4-Cluster_134554	V5_UCLUSTfixed_0.90-Cluster_76109	-	-	-	-
pacid=32691554 transcript=Seita.9G404000.2 locus=Seita.9G404000 ID=Seita.9G404000.2.v2.2 annot-version=v2.2	Setit_seq10952		-	Y (0.975 | 1-82)	C	1	V5_BLAST_0.9SELF0.4OUT-REDO4-Cluster_134555	V5_UCLUSTfixed_0.90-Cluster_76109	-	-	-	-
pacid=32691555 transcript=Seita.9G417700.1 locus=Seita.9G417700 ID=Seita.9G417700.1.v2.2 annot-version=v2.2	Setit_seq10953	C:GO:0016020	C:GO:0016020	Y (0.993 | 1-57)	C	1	V5_BLAST_0.9SELF0.4OUT-REDO4-Cluster_134556	V5_UCLUSTfixed_0.90-Cluster_103022	-	UniqueCluster_1421	-	X
pacid=32691556 transcript=Seita.9G268000.1 locus=Seita.9G268000 ID=Seita.9G268000.1.v2.2 annot-version=v2.2	Setit_seq10954		-	Y (0.969 | 1-30)	C	1	V5_BLAST_0.9SELF0.4OUT-REDO4-Cluster_170461	V5_UCLUSTfixed_0.90-Cluster_100262	-	-	-	-
pacid=32691557 transcript=Seita.9G268000.2 locus=Seita.9G268000 ID=Seita.9G268000.2.v2.2 annot-version=v2.2	Setit_seq10955		-	Y (0.969 | 1-30)	C	1	V5_BLAST_0.9SELF0.4OUT-REDO4-Cluster_170461	V5_UCLUSTfixed_0.90-Cluster_100262	-	-	-	-
pacid=32691585 transcript=Seita.9G412900.1 locus=Seita.9G412900 ID=Seita.9G412900.1.v2.2 annot-version=v2.2	Setit_seq10983		-	Y (0.955 | 1-56)	C	1	V5_BLAST_0.9SELF0.4OUT-REDO4-Cluster_150561	V5_UCLUSTfixed_0.90-Cluster_85631	-	-	-	-
pacid=32691595 transcript=Seita.9G127100.1 locus=Seita.9G127100 ID=Seita.9G127100.1.v2.2 annot-version=v2.2	Setit_seq10993	P:GO:0008380; C:GO:0005681	C:GO:0005634;P:GO:0006139	Y (0.916 | 1-71)	C	1	V5_BLAST_0.9SELF0.4OUT-REDO4-Cluster_160117	V5_UCLUSTfixed_0.90-Cluster_94227	-	-	UniqueCluster_2646	X
pacid=32691596 transcript=Seita.9G127100.2 locus=Seita.9G127100 ID=Seita.9G127100.2.v2.2 annot-version=v2.2	Setit_seq10994	P:GO:0008380; C:GO:0005681	C:GO:0005634;P:GO:0006139	Y (0.916 | 1-71)	C	1	V5_BLAST_0.9SELF0.4OUT-REDO4-Cluster_160117	V5_UCLUSTfixed_0.90-Cluster_94227	-	-	UniqueCluster_2646	X
pacid=32691597 transcript=Seita.9G127100.3 locus=Seita.9G127100 ID=Seita.9G127100.3.v2.2 annot-version=v2.2	Setit_seq10995	P:GO:0008380; C:GO:0005681	C:GO:0005634;P:GO:0006139	Y (0.916 | 1-71)	C	1	V5_BLAST_0.9SELF0.4OUT-REDO4-Cluster_160117	V5_UCLUSTfixed_0.90-Cluster_94227	-	-	UniqueCluster_2646	X
pacid=32691607 transcript=Seita.9G192200.1 locus=Seita.9G192200 ID=Seita.9G192200.1.v2.2 annot-version=v2.2	Setit_seq11005		-	Y (0.964 | 1-32)	C	1	V5_BLAST_0.9SELF0.4OUT-REDO4-Cluster_134557	V5_UCLUSTfixed_0.90-Cluster_95141	-	UniqueCluster_2410	-	X
pacid=32691620 transcript=Seita.9G528500.1 locus=Seita.9G528500 ID=Seita.9G528500.1.v2.2 annot-version=v2.2	Setit_seq11018		-	Y (0.997 | 1-52)	C	1	V5_BLAST_0.9SELF0.4OUT-REDO4-Cluster_163098	V5_UCLUSTfixed_0.90-Cluster_96497	-	-	-	-
pacid=32691622 transcript=Seita.9G180800.1 locus=Seita.9G180800 ID=Seita.9G180800.1.v2.2 annot-version=v2.2	Setit_seq11020		-	Y (0.684 | 1-42)	C	1	V5_BLAST_0.9SELF0.4OUT-REDO4-Cluster_150632	V5_UCLUSTfixed_0.90-Cluster_85720	-	-	-	-
pacid=32691626 transcript=Seita.9G445100.1 locus=Seita.9G445100 ID=Seita.9G445100.1.v2.2 annot-version=v2.2	Setit_seq11024	P:GO:0042254; C:GO:0005622	P:GO:0008150;C:GO:0005622	Y (0.997 | 1-41)	C	1	V5_BLAST_0.9SELF0.4OUT-REDO4-Cluster_134559	V5_UCLUSTfixed_0.90-Cluster_97570	-	-	-	-
pacid=32691627 transcript=Seita.9G445100.2 locus=Seita.9G445100 ID=Seita.9G445100.2.v2.2 annot-version=v2.2	Setit_seq11025	P:GO:0042254; C:GO:0005622	P:GO:0008150;C:GO:0005622	Y (0.997 | 1-41)	C	1	V5_BLAST_0.9SELF0.4OUT-REDO4-Cluster_162747	V5_UCLUSTfixed_0.90-Cluster_97570	-	-	-	-
pacid=32691628 transcript=Seita.9G445100.3 locus=Seita.9G445100 ID=Seita.9G445100.3.v2.2 annot-version=v2.2	Setit_seq11026	P:GO:0042254; C:GO:0005622	P:GO:0008150;C:GO:0005622	Y (0.997 | 1-41)	C	1	V5_BLAST_0.9SELF0.4OUT-REDO4-Cluster_162747	V5_UCLUSTfixed_0.90-Cluster_97570	-	-	-	-
pacid=32691644 transcript=Seita.9G026500.1 locus=Seita.9G026500 ID=Seita.9G026500.1.v2.2 annot-version=v2.2	Setit_seq11042	P:GO:0006355; C:GO:0005739; F:GO:0003690	F:GO:0003677;C:GO:0005739;P:GO:0009058;P:GO:0006139	Y (0.999 | 1-51)	C	1	V5_BLAST_0.9SELF0.4OUT-REDO4-Cluster_163595	V5_UCLUSTfixed_0.90-Cluster_97045	-	-	-	-
pacid=32691646 transcript=Seita.9G162400.1 locus=Seita.9G162400 ID=Seita.9G162400.1.v2.2 annot-version=v2.2	Setit_seq11044		-	Y (0.974 | 1-51)	C	1	V5_BLAST_0.9SELF0.4OUT-REDO4-Cluster_155143	V5_UCLUSTfixed_0.90-Cluster_76111	-	-	-	-
pacid=32691665 transcript=Seita.9G106700.1 locus=Seita.9G106700 ID=Seita.9G106700.1.v2.2 annot-version=v2.2	Setit_seq11063	P:GO:0006508; F:GO:0004185	P:GO:0019538;F:GO:0016787	Y (0.994 | 1-44)	C	1	V5_BLAST_0.9SELF0.4OUT-REDO4-Cluster_169229	V5_UCLUSTfixed_0.90-Cluster_87982	-	-	-	-
pacid=32691666 transcript=Seita.9G106700.2 locus=Seita.9G106700 ID=Seita.9G106700.2.v2.2 annot-version=v2.2	Setit_seq11064	P:GO:0006508; F:GO:0004185	P:GO:0019538;F:GO:0016787	Y (0.994 | 1-44)	C	1	V5_BLAST_0.9SELF0.4OUT-REDO4-Cluster_169229	V5_UCLUSTfixed_0.90-Cluster_87982	-	-	-	-
pacid=32691674 transcript=Seita.9G286600.1 locus=Seita.9G286600 ID=Seita.9G286600.1.v2.2 annot-version=v2.2	Setit_seq11072	P:GO:0055114; F:GO:0045300; P:GO:0006631	F:GO:0003824;P:GO:0006629;P:GO:0044763;P:GO:0009987	Y (0.93 | 1-22)	C	1	V5_BLAST_0.9SELF0.4OUT-REDO4-Cluster_169679	V5_UCLUSTfixed_0.90-Cluster_100777	-	-	-	-
pacid=32691683 transcript=Seita.9G128100.1 locus=Seita.9G128100 ID=Seita.9G128100.1.v2.2 annot-version=v2.2	Setit_seq11081	P:GO:0006164; F:GO:0005525; F:GO:0004019	F:GO:0000166;F:GO:0003824;P:GO:0009058;P:GO:0044711;P:GO:0006139	Y (0.827 | 1-41)	C	1	V5_BLAST_0.9SELF0.4OUT-REDO4-Cluster_169336	V5_UCLUSTfixed_0.90-Cluster_98945	-	-	-	-
pacid=32691684 transcript=Seita.9G154600.1 locus=Seita.9G154600 ID=Seita.9G154600.1.v2.2 annot-version=v2.2	Setit_seq11082	F:GO:0008253; C:GO:0005737; F:GO:0000287	C:GO:0005737;F:GO:0005488;F:GO:0016787	Y (0.998 | 1-61)	C	1	V5_BLAST_0.9SELF0.4OUT-REDO4-Cluster_169574	V5_UCLUSTfixed_0.90-Cluster_96212	-	-	-	-
pacid=32691696 transcript=Seita.9G188400.1 locus=Seita.9G188400 ID=Seita.9G188400.1.v2.2 annot-version=v2.2	Setit_seq11094	F:GO:0016787; F:GO:0005524; F:GO:0003677	F:GO:0000166;F:GO:0003677;F:GO:0016787	Y (0.935 | 1-40)	C	1	V5_BLAST_0.9SELF0.4OUT-REDO4-Cluster_162661	V5_UCLUSTfixed_0.90-Cluster_96085	-	-	-	-
pacid=32691703 transcript=Seita.9G092700.1 locus=Seita.9G092700 ID=Seita.9G092700.1.v2.2 annot-version=v2.2	Setit_seq11101		-	Y (0.998 | 1-51)	C	1	V5_BLAST_0.9SELF0.4OUT-REDO4-Cluster_160977	V5_UCLUSTfixed_0.90-Cluster_85496	-	-	-	-
pacid=32691704 transcript=Seita.9G185100.1 locus=Seita.9G185100 ID=Seita.9G185100.1.v2.2 annot-version=v2.2	Setit_seq11102		-	Y (0.909 | 1-41)	C	1	V5_BLAST_0.9SELF0.4OUT-REDO4-Cluster_164783	V5_UCLUSTfixed_0.90-Cluster_98249	-	-	-	-
pacid=32691726 transcript=Seita.9G576300.1 locus=Seita.9G576300 ID=Seita.9G576300.1.v2.2 annot-version=v2.2	Setit_seq11124		-	Y (0.72 | 1-52)	C	1	V5_BLAST_0.9SELF0.4OUT-REDO4-Cluster_163034	V5_UCLUSTfixed_0.90-Cluster_96466	-	-	-	-
pacid=32691727 transcript=Seita.9G139400.1 locus=Seita.9G139400 ID=Seita.9G139400.1.v2.2 annot-version=v2.2	Setit_seq11125		-	Y (0.923 | 1-92)	C	1	V5_BLAST_0.9SELF0.4OUT-REDO4-Cluster_165627	V5_UCLUSTfixed_0.90-Cluster_101599	-	-	-	-
pacid=32691742 transcript=Seita.9G458800.1 locus=Seita.9G458800 ID=Seita.9G458800.1.v2.2 annot-version=v2.2	Setit_seq11140	F:GO:0042578; F:GO:0042132; P:GO:0005975	P:GO:0005975;F:GO:0016787	Y (0.998 | 1-50)	C	1	V5_BLAST_0.9SELF0.4OUT-REDO4-Cluster_164260	V5_UCLUSTfixed_0.90-Cluster_99977	-	-	-	-
pacid=32691745 transcript=Seita.9G101400.1 locus=Seita.9G101400 ID=Seita.9G101400.1.v2.2 annot-version=v2.2	Setit_seq11143	P:GO:0031167; F:GO:0008168	F:GO:0016740;P:GO:0006139	Y (1.0 | 1-28)	C	1	V5_BLAST_0.9SELF0.4OUT-REDO4-Cluster_162956	V5_UCLUSTfixed_0.90-Cluster_85747	-	-	-	-
pacid=32691747 transcript=Seita.9G201900.1 locus=Seita.9G201900 ID=Seita.9G201900.1.v2.2 annot-version=v2.2	Setit_seq11145	P:GO:0055114; F:GO:0050661; P:GO:0033014; F:GO:0008883	F:GO:0000166;F:GO:0003824;P:GO:0009058;P:GO:0009987	Y (0.995 | 1-47)	C	1	V5_BLAST_0.9SELF0.4OUT-REDO4-Cluster_169248	V5_UCLUSTfixed_0.90-Cluster_102050	-	-	-	-
pacid=32691757 transcript=Seita.9G108000.1 locus=Seita.9G108000 ID=Seita.9G108000.1.v2.2 annot-version=v2.2	Setit_seq11155		-	Y (0.996 | 1-23)	C	1	V5_BLAST_0.9SELF0.4OUT-REDO4-Cluster_163263	V5_UCLUSTfixed_0.90-Cluster_96697	-	-	-	-
pacid=32691768 transcript=Seita.9G257800.1 locus=Seita.9G257800 ID=Seita.9G257800.1.v2.2 annot-version=v2.2	Setit_seq11166		-	Y (0.754 | 1-61)	C	1	V5_BLAST_0.9SELF0.4OUT-REDO4-Cluster_134560	V5_UCLUSTfixed_0.90-Cluster_76325	-	-	-	-
pacid=32691824 transcript=Seita.9G019000.2 locus=Seita.9G019000 ID=Seita.9G019000.2.v2.2 annot-version=v2.2	Setit_seq11222	F:GO:0071949	F:GO:0000166	Y (0.981 | 1-52)	C	1	V5_BLAST_0.9SELF0.4OUT-REDO4-Cluster_164648	V5_UCLUSTfixed_0.90-Cluster_93776	-	UniqueCluster_3157	-	X
pacid=32691840 transcript=Seita.9G093300.1 locus=Seita.9G093300 ID=Seita.9G093300.1.v2.2 annot-version=v2.2	Setit_seq11238		-	Y (0.994 | 1-42)	C	1	V5_BLAST_0.9SELF0.4OUT-REDO4-Cluster_135757	V5_UCLUSTfixed_0.90-Cluster_76112	-	-	-	-
pacid=32691847 transcript=Seita.9G454200.1 locus=Seita.9G454200 ID=Seita.9G454200.1.v2.2 annot-version=v2.2	Setit_seq11245	F:GO:0046983	F:GO:0005515	Y (0.722 | 1-34)	C	1	V5_BLAST_0.9SELF0.4OUT-REDO4-Cluster_168482	V5_UCLUSTfixed_0.90-Cluster_83329	-	-	-	-
pacid=32691862 transcript=Seita.9G105500.1 locus=Seita.9G105500 ID=Seita.9G105500.1.v2.2 annot-version=v2.2	Setit_seq11260	F:GO:0051745; P:GO:0050992; F:GO:0046872; P:GO:0019288	F:GO:0003824;P:GO:0006629;P:GO:0009058;P:GO:0044763;P:GO:0044711;F:GO:0005488;P:GO:0009987	Y (0.998 | 1-34)	C	1	V5_BLAST_0.9SELF0.4OUT-REDO4-Cluster_168414	V5_UCLUSTfixed_0.90-Cluster_97038	-	-	-	-
pacid=32691869 transcript=Seita.9G186400.1 locus=Seita.9G186400 ID=Seita.9G186400.1.v2.2 annot-version=v2.2	Setit_seq11267	P:GO:0008152; F:GO:0003824	F:GO:0003824;P:GO:0008152	Y (0.995 | 1-22)	C	1	V5_BLAST_0.9SELF0.4OUT-REDO4-Cluster_157081	V5_UCLUSTfixed_0.90-Cluster_96640	-	-	-	-
pacid=32691889 transcript=Seita.9G449200.1 locus=Seita.9G449200 ID=Seita.9G449200.1.v2.2 annot-version=v2.2	Setit_seq11287	C:GO:0019898; P:GO:0015979; C:GO:0009654; C:GO:0009523; F:GO:0005509	C:GO:0016020;P:GO:0015979;F:GO:0005488;C:GO:0009579	Y (0.792 | 1-52)	C	1	V5_BLAST_0.9SELF0.4OUT-REDO4-Cluster_167755	V5_UCLUSTfixed_0.90-Cluster_100848	-	-	-	-
pacid=32691908 transcript=Seita.9G130700.1 locus=Seita.9G130700 ID=Seita.9G130700.1.v2.2 annot-version=v2.2	Setit_seq11306	P:GO:0006412; C:GO:0005840; C:GO:0005622; F:GO:0003735	F:GO:0005198;C:GO:0005840;P:GO:0006412	Y (0.955 | 1-58)	C	1	V5_BLAST_0.9SELF0.4OUT-REDO4-Cluster_165080	V5_UCLUSTfixed_0.90-Cluster_98518	-	-	UniqueCluster_2931	X
pacid=32691962 transcript=Seita.9G269900.1 locus=Seita.9G269900 ID=Seita.9G269900.1.v2.2 annot-version=v2.2	Setit_seq11360	F:GO:0003824	F:GO:0003824	Y (0.822 | 1-51)	C	1	V5_BLAST_0.9SELF0.4OUT-REDO4-Cluster_165618	V5_UCLUSTfixed_0.90-Cluster_83358	-	-	-	-
pacid=32691967 transcript=Seita.9G196100.1 locus=Seita.9G196100 ID=Seita.9G196100.1.v2.2 annot-version=v2.2	Setit_seq11365	F:GO:0030983; P:GO:0006298; F:GO:0005524	F:GO:0000166;F:GO:0003677;P:GO:0006259;P:GO:0006950	Y (0.999 | 1-28)	C	1	V5_BLAST_0.9SELF0.4OUT-REDO4-Cluster_163107	V5_UCLUSTfixed_0.90-Cluster_96536	-	-	-	-
pacid=32691968 transcript=Seita.9G196100.2 locus=Seita.9G196100 ID=Seita.9G196100.2.v2.2 annot-version=v2.2	Setit_seq11366	F:GO:0030983; P:GO:0006298; F:GO:0005524	F:GO:0000166;F:GO:0003677;P:GO:0006259;P:GO:0006950	Y (0.999 | 1-28)	C	1	V5_BLAST_0.9SELF0.4OUT-REDO4-Cluster_163107	V5_UCLUSTfixed_0.90-Cluster_96536	-	-	-	-
pacid=32691970 transcript=Seita.9G218600.2 locus=Seita.9G218600 ID=Seita.9G218600.2.v2.2 annot-version=v2.2	Setit_seq11368		-	Y (0.86 | 1-26)	C	1	V5_BLAST_0.9SELF0.4OUT-REDO4-Cluster_150452	V5_UCLUSTfixed_0.90-Cluster_85483	-	-	-	-
pacid=32691985 transcript=Seita.9G580200.1 locus=Seita.9G580200 ID=Seita.9G580200.1.v2.2 annot-version=v2.2	Setit_seq11383	C:GO:0005639	C:GO:0005635;C:GO:0016020	Y (0.909 | 1-42)	C	1	V5_BLAST_0.9SELF0.4OUT-REDO4-Cluster_163518	V5_UCLUSTfixed_0.90-Cluster_87453	-	-	-	-
pacid=32691991 transcript=Seita.9G212700.1 locus=Seita.9G212700 ID=Seita.9G212700.1.v2.2 annot-version=v2.2	Setit_seq11389	F:GO:0008168; P:GO:0006479	P:GO:0006464;F:GO:0016740	Y (0.987 | 1-33)	C	1	V5_BLAST_0.9SELF0.4OUT-REDO4-Cluster_154806	V5_UCLUSTfixed_0.90-Cluster_90447	-	-	UniqueCluster_1403	X
pacid=32692004 transcript=Seita.9G499700.1 locus=Seita.9G499700 ID=Seita.9G499700.1.v2.2 annot-version=v2.2	Setit_seq11402		-	Y (0.831 | 1-62)	C	1	V5_BLAST_0.9SELF0.4OUT-REDO4-Cluster_170089	V5_UCLUSTfixed_0.90-Cluster_102749	-	-	-	-
pacid=32692014 transcript=Seita.9G444700.1 locus=Seita.9G444700 ID=Seita.9G444700.1.v2.2 annot-version=v2.2	Setit_seq11412		-	Y (0.947 | 1-48)	C	1	V5_BLAST_0.9SELF0.4OUT-REDO4-Cluster_164238	V5_UCLUSTfixed_0.90-Cluster_102926	-	-	-	-
pacid=32692028 transcript=Seita.9G078900.1 locus=Seita.9G078900 ID=Seita.9G078900.1.v2.2 annot-version=v2.2	Setit_seq11426	P:GO:0033014; F:GO:0004852	F:GO:0003824;P:GO:0009058;P:GO:0009987	Y (0.995 | 1-27)	C	1	V5_BLAST_0.9SELF0.4OUT-REDO4-Cluster_163275	V5_UCLUSTfixed_0.90-Cluster_96709	-	-	-	-
pacid=32692029 transcript=Seita.9G078900.2 locus=Seita.9G078900 ID=Seita.9G078900.2.v2.2 annot-version=v2.2	Setit_seq11427	P:GO:0033014; F:GO:0004852	F:GO:0003824;P:GO:0009058;P:GO:0009987	Y (0.995 | 1-27)	C	1	V5_BLAST_0.9SELF0.4OUT-REDO4-Cluster_163275	V5_UCLUSTfixed_0.90-Cluster_96709	-	-	-	-
pacid=32692039 transcript=Seita.9G459900.1 locus=Seita.9G459900 ID=Seita.9G459900.1.v2.2 annot-version=v2.2	Setit_seq11437		-	Y (0.932 | 1-31)	C	1	V5_BLAST_0.9SELF0.4OUT-REDO4-Cluster_134562	V5_UCLUSTfixed_0.90-Cluster_76233	-	-	-	-
pacid=32692071 transcript=Seita.9G273900.1 locus=Seita.9G273900 ID=Seita.9G273900.1.v2.2 annot-version=v2.2	Setit_seq11469		-	Y (0.999 | 1-41)	C	1	V5_BLAST_0.9SELF0.4OUT-REDO4-Cluster_163606	V5_UCLUSTfixed_0.90-Cluster_97060	-	-	-	-
pacid=32692098 transcript=Seita.9G039700.1 locus=Seita.9G039700 ID=Seita.9G039700.1.v2.2 annot-version=v2.2	Setit_seq11496	F:GO:0046872; F:GO:0000166	F:GO:0000166	Y (1.0 | 1-41)	C	1	V5_BLAST_0.9SELF0.4OUT-REDO4-Cluster_134563	V5_UCLUSTfixed_0.90-Cluster_102761	-	-	-	-
pacid=32692114 transcript=Seita.9G177100.1 locus=Seita.9G177100 ID=Seita.9G177100.1.v2.2 annot-version=v2.2	Setit_seq11512	C:GO:0016020; P:GO:0009765	P:GO:0006091;C:GO:0016020;P:GO:0015979	Y (0.996 | 1-40)	C	1	V5_BLAST_0.9SELF0.4OUT-REDO4-Cluster_164068	V5_UCLUSTfixed_0.90-Cluster_97916	-	-	-	-
pacid=32692127 transcript=Seita.9G176900.1 locus=Seita.9G176900 ID=Seita.9G176900.1.v2.2 annot-version=v2.2	Setit_seq11525		-	Y (0.999 | 1-51)	C	1	V5_BLAST_0.9SELF0.4OUT-REDO4-Cluster_163433	V5_UCLUSTfixed_0.90-Cluster_96864	-	-	-	-
pacid=32692168 transcript=Seita.9G375400.1 locus=Seita.9G375400 ID=Seita.9G375400.1.v2.2 annot-version=v2.2	Setit_seq11566		-	Y (0.996 | 1-22)	C	1	V5_BLAST_0.9SELF0.4OUT-REDO4-Cluster_169236	V5_UCLUSTfixed_0.90-Cluster_102042	-	-	-	-
pacid=32692169 transcript=Seita.9G375400.2 locus=Seita.9G375400 ID=Seita.9G375400.2.v2.2 annot-version=v2.2	Setit_seq11567		-	Y (0.996 | 1-22)	C	1	V5_BLAST_0.9SELF0.4OUT-REDO4-Cluster_169236	V5_UCLUSTfixed_0.90-Cluster_102042	-	-	-	-
pacid=32692170 transcript=Seita.9G003100.1 locus=Seita.9G003100 ID=Seita.9G003100.1.v2.2 annot-version=v2.2	Setit_seq11568	P:GO:0055085; C:GO:0016020; F:GO:0015297; F:GO:0015238; P:GO:0006855	C:GO:0016020;P:GO:0006810;P:GO:0044765;F:GO:0005215	Y (0.989 | 1-51)	C	1	V5_BLAST_0.9SELF0.4OUT-REDO4-Cluster_169089	V5_UCLUSTfixed_0.90-Cluster_101902	-	-	UniqueCluster_2762	X
pacid=32692171 transcript=Seita.9G162700.1 locus=Seita.9G162700 ID=Seita.9G162700.1.v2.2 annot-version=v2.2	Setit_seq11569	F:GO:0003697; P:GO:0006260	F:GO:0003677;P:GO:0009058;P:GO:0006259	Y (0.999 | 1-41)	C	1	V5_BLAST_0.9SELF0.4OUT-REDO4-Cluster_164014	V5_UCLUSTfixed_0.90-Cluster_97499	-	-	-	-
pacid=32692177 transcript=Seita.9G353900.1 locus=Seita.9G353900 ID=Seita.9G353900.1.v2.2 annot-version=v2.2	Setit_seq11575		-	Y (1.0 | 1-51)	C	1	V5_BLAST_0.9SELF0.4OUT-REDO4-Cluster_162208	V5_UCLUSTfixed_0.90-Cluster_77754	-	UniqueCluster_3010	-	X
pacid=32692178 transcript=Seita.9G353900.4 locus=Seita.9G353900 ID=Seita.9G353900.4.v2.2 annot-version=v2.2	Setit_seq11576		-	Y (1.0 | 1-51)	C	1	V5_BLAST_0.9SELF0.4OUT-REDO4-Cluster_162208	V5_UCLUSTfixed_0.90-Cluster_77754	-	UniqueCluster_3010	-	X
pacid=32692179 transcript=Seita.9G353900.3 locus=Seita.9G353900 ID=Seita.9G353900.3.v2.2 annot-version=v2.2	Setit_seq11577		-	Y (1.0 | 1-51)	C	1	V5_BLAST_0.9SELF0.4OUT-REDO4-Cluster_162208	V5_UCLUSTfixed_0.90-Cluster_77754	-	UniqueCluster_3010	-	X
pacid=32692180 transcript=Seita.9G353900.2 locus=Seita.9G353900 ID=Seita.9G353900.2.v2.2 annot-version=v2.2	Setit_seq11578		-	Y (1.0 | 1-51)	C	1	V5_BLAST_0.9SELF0.4OUT-REDO4-Cluster_162208	V5_UCLUSTfixed_0.90-Cluster_77754	-	UniqueCluster_3010	-	X
pacid=32692181 transcript=Seita.9G095700.1 locus=Seita.9G095700 ID=Seita.9G095700.1.v2.2 annot-version=v2.2	Setit_seq11579	F:GO:0016747	F:GO:0016740	Y (0.979 | 1-36)	C	1	V5_BLAST_0.9SELF0.4OUT-REDO4-Cluster_156073	V5_UCLUSTfixed_0.90-Cluster_85667	-	-	-	-
pacid=32692189 transcript=Seita.9G225300.1 locus=Seita.9G225300 ID=Seita.9G225300.1.v2.2 annot-version=v2.2	Setit_seq11587	F:GO:0003723; P:GO:0006418; F:GO:0005524; F:GO:0004812; F:GO:0000166; F:GO:0004831	F:GO:0000166;F:GO:0003723;F:GO:0003824;P:GO:0006139;P:GO:0006412	Y (0.947 | 1-52)	C	1	V5_BLAST_0.9SELF0.4OUT-REDO4-Cluster_162887	V5_UCLUSTfixed_0.90-Cluster_96304	-	-	-	-
pacid=32692190 transcript=Seita.9G225300.2 locus=Seita.9G225300 ID=Seita.9G225300.2.v2.2 annot-version=v2.2	Setit_seq11588	F:GO:0003723; P:GO:0006418; F:GO:0005524; F:GO:0004812; F:GO:0000166; F:GO:0004831	F:GO:0000166;F:GO:0003723;F:GO:0003824;P:GO:0006139;P:GO:0006412	Y (0.947 | 1-52)	C	1	V5_BLAST_0.9SELF0.4OUT-REDO4-Cluster_162887	V5_UCLUSTfixed_0.90-Cluster_96304	-	-	-	-
pacid=32692193 transcript=Seita.9G255400.1 locus=Seita.9G255400 ID=Seita.9G255400.1.v2.2 annot-version=v2.2	Setit_seq11591	P:GO:0055114; F:GO:0020037; F:GO:0016705; F:GO:0005506	F:GO:0003824;P:GO:0008152;F:GO:0005488;P:GO:0044710	Y (0.993 | 1-36)	C	1	V5_BLAST_0.9SELF0.4OUT-REDO4-Cluster_169853	V5_UCLUSTfixed_0.90-Cluster_102552	-	-	-	-
pacid=32692194 transcript=Seita.9G488100.1 locus=Seita.9G488100 ID=Seita.9G488100.1.v2.2 annot-version=v2.2	Setit_seq11592		-	Y (0.841 | 1-43)	C	1	V5_BLAST_0.9SELF0.4OUT-REDO4-Cluster_134565	V5_UCLUSTfixed_0.90-Cluster_76113	-	-	-	-
pacid=32692195 transcript=Seita.9G488100.2 locus=Seita.9G488100 ID=Seita.9G488100.2.v2.2 annot-version=v2.2	Setit_seq11593		-	Y (0.841 | 1-43)	C	1	V5_BLAST_0.9SELF0.4OUT-REDO4-Cluster_134565	V5_UCLUSTfixed_0.90-Cluster_76113	-	-	-	-
pacid=32692224 transcript=Seita.9G058100.1 locus=Seita.9G058100 ID=Seita.9G058100.1.v2.2 annot-version=v2.2	Setit_seq11622		-	Y (0.93 | 1-33)	C	1	V5_BLAST_0.9SELF0.4OUT-REDO4-Cluster_134566	V5_UCLUSTfixed_0.90-Cluster_76114	UniqueCluster_2298	-	-	X
pacid=32692237 transcript=Seita.9G435700.1 locus=Seita.9G435700 ID=Seita.9G435700.1.v2.2 annot-version=v2.2	Setit_seq11635	F:GO:0030170; P:GO:0009058	P:GO:0009058;F:GO:0005488	Y (1.0 | 1-48)	C	1	V5_BLAST_0.9SELF0.4OUT-REDO4-Cluster_169336	V5_UCLUSTfixed_0.90-Cluster_98945	-	-	-	-
pacid=32692246 transcript=Seita.9G009100.1 locus=Seita.9G009100 ID=Seita.9G009100.1.v2.2 annot-version=v2.2	Setit_seq11644	P:GO:0045454; F:GO:0015035; F:GO:0009055	P:GO:0019725;F:GO:0003824	Y (0.992 | 1-29)	C	1	V5_BLAST_0.9SELF0.4OUT-REDO4-Cluster_166804	V5_UCLUSTfixed_0.90-Cluster_90327	-	-	-	-
pacid=32692247 transcript=Seita.9G009100.2 locus=Seita.9G009100 ID=Seita.9G009100.2.v2.2 annot-version=v2.2	Setit_seq11645	P:GO:0045454; F:GO:0015035; F:GO:0009055	P:GO:0019725;F:GO:0003824	Y (0.992 | 1-29)	C	1	V5_BLAST_0.9SELF0.4OUT-REDO4-Cluster_166804	V5_UCLUSTfixed_0.90-Cluster_90327	-	-	-	-
pacid=32692252 transcript=Seita.9G476000.1 locus=Seita.9G476000 ID=Seita.9G476000.1.v2.2 annot-version=v2.2	Setit_seq11650		-	Y (0.942 | 1-59)	C	1	V5_BLAST_0.9SELF0.4OUT-REDO4-Cluster_165438	V5_UCLUSTfixed_0.90-Cluster_98821	-	-	-	-
pacid=32692255 transcript=Seita.9G085600.1 locus=Seita.9G085600 ID=Seita.9G085600.1.v2.2 annot-version=v2.2	Setit_seq11653	F:GO:0008184; P:GO:0005975	P:GO:0005975;F:GO:0016740	Y (0.991 | 1-21)	C	1	V5_BLAST_0.9SELF0.4OUT-REDO4-Cluster_164684	V5_UCLUSTfixed_0.90-Cluster_100478	-	-	-	-
pacid=32692265 transcript=Seita.9G440000.1 locus=Seita.9G440000 ID=Seita.9G440000.1.v2.2 annot-version=v2.2	Setit_seq11663		-	Y (1.0 | 1-23)	C	1	V5_BLAST_0.9SELF0.4OUT-REDO4-Cluster_162733	V5_UCLUSTfixed_0.90-Cluster_85717	-	-	-	-
pacid=32692273 transcript=Seita.9G450200.1 locus=Seita.9G450200 ID=Seita.9G450200.1.v2.2 annot-version=v2.2	Setit_seq11671	C:GO:0045263; P:GO:0015986; F:GO:0015078	C:GO:0016020;P:GO:0009058;P:GO:0044711;P:GO:0044765;P:GO:0006139;P:GO:0006810;C:GO:0005622;F:GO:0005215	Y (1.0 | 1-41)	C	1	V5_BLAST_0.9SELF0.4OUT-REDO4-Cluster_169954	V5_UCLUSTfixed_0.90-Cluster_97140	-	-	-	-
pacid=32692300 transcript=Seita.9G505300.1 locus=Seita.9G505300 ID=Seita.9G505300.1.v2.2 annot-version=v2.2	Setit_seq11698	P:GO:0006412; C:GO:0005840; F:GO:0003735	F:GO:0005198;C:GO:0005840;P:GO:0006412	Y (0.999 | 1-41)	C	1	V5_BLAST_0.9SELF0.4OUT-REDO4-Cluster_163435	V5_UCLUSTfixed_0.90-Cluster_96866	-	-	-	-
pacid=32692304 transcript=Seita.9G188700.1 locus=Seita.9G188700 ID=Seita.9G188700.1.v2.2 annot-version=v2.2	Setit_seq11702	P:GO:0008152; F:GO:0003824	F:GO:0003824;P:GO:0008152	Y (0.949 | 1-21)	C	1	V5_BLAST_0.9SELF0.4OUT-REDO4-Cluster_157081	V5_UCLUSTfixed_0.90-Cluster_96640	-	-	-	-
pacid=32692305 transcript=Seita.9G188700.2 locus=Seita.9G188700 ID=Seita.9G188700.2.v2.2 annot-version=v2.2	Setit_seq11703	P:GO:0008152; F:GO:0003824	F:GO:0003824;P:GO:0008152	Y (0.949 | 1-21)	C	1	V5_BLAST_0.9SELF0.4OUT-REDO4-Cluster_157081	V5_UCLUSTfixed_0.90-Cluster_96640	-	-	-	-
pacid=32692306 transcript=Seita.9G362000.1 locus=Seita.9G362000 ID=Seita.9G362000.1.v2.2 annot-version=v2.2	Setit_seq11704		-	Y (0.915 | 1-49)	C	1	V5_BLAST_0.9SELF0.4OUT-REDO4-Cluster_134567	V5_UCLUSTfixed_0.90-Cluster_76115	-	-	-	-
pacid=32692307 transcript=Seita.9G362000.3 locus=Seita.9G362000 ID=Seita.9G362000.3.v2.2 annot-version=v2.2	Setit_seq11705		-	Y (0.915 | 1-49)	C	1	V5_BLAST_0.9SELF0.4OUT-REDO4-Cluster_134568	V5_UCLUSTfixed_0.90-Cluster_76115	-	-	-	-
pacid=32692308 transcript=Seita.9G362000.2 locus=Seita.9G362000 ID=Seita.9G362000.2.v2.2 annot-version=v2.2	Setit_seq11706		-	Y (0.915 | 1-49)	C	1	V5_BLAST_0.9SELF0.4OUT-REDO4-Cluster_134568	V5_UCLUSTfixed_0.90-Cluster_76115	-	-	-	-
pacid=32692347 transcript=Seita.9G065300.1 locus=Seita.9G065300 ID=Seita.9G065300.1.v2.2 annot-version=v2.2	Setit_seq11745		-	Y (0.971 | 1-37)	C	1	V5_BLAST_0.9SELF0.4OUT-REDO4-Cluster_134569	V5_UCLUSTfixed_0.90-Cluster_37761	-	-	-	-
pacid=32692357 transcript=Seita.9G423800.1 locus=Seita.9G423800 ID=Seita.9G423800.1.v2.2 annot-version=v2.2	Setit_seq11755		-	Y (0.991 | 1-36)	C	1	V5_BLAST_0.9SELF0.4OUT-REDO4-Cluster_170251	V5_UCLUSTfixed_0.90-Cluster_102888	UniqueCluster_2864	-	-	X
pacid=32692384 transcript=Seita.9G039000.1 locus=Seita.9G039000 ID=Seita.9G039000.1.v2.2 annot-version=v2.2	Setit_seq11782	P:GO:0006412; C:GO:0005840; C:GO:0005622; F:GO:0003735	F:GO:0005198;C:GO:0005840;P:GO:0006412	Y (0.997 | 1-41)	C	1	V5_BLAST_0.9SELF0.4OUT-REDO4-Cluster_162529	V5_UCLUSTfixed_0.90-Cluster_85553	-	-	-	-
pacid=32692391 transcript=Seita.9G536500.2 locus=Seita.9G536500 ID=Seita.9G536500.2.v2.2 annot-version=v2.2	Setit_seq11789	F:GO:0071949	F:GO:0000166	Y (1.0 | 1-29)	C	1	V5_BLAST_0.9SELF0.4OUT-REDO4-Cluster_164648	V5_UCLUSTfixed_0.90-Cluster_102933	-	-	-	-
pacid=32692394 transcript=Seita.9G400700.1 locus=Seita.9G400700 ID=Seita.9G400700.1.v2.2 annot-version=v2.2	Setit_seq11792		-	Y (0.873 | 1-33)	C	1	V5_BLAST_0.9SELF0.4OUT-REDO4-Cluster_163988	V5_UCLUSTfixed_0.90-Cluster_97468	-	-	-	-
pacid=32692411 transcript=Seita.9G055000.1 locus=Seita.9G055000 ID=Seita.9G055000.1.v2.2 annot-version=v2.2	Setit_seq11809	P:GO:0006568; F:GO:0004834	F:GO:0003824;P:GO:0008152;P:GO:0044763;P:GO:0044710;P:GO:0009987	Y (1.0 | 1-41)	C	1	V5_BLAST_0.9SELF0.4OUT-REDO4-Cluster_169915	V5_UCLUSTfixed_0.90-Cluster_102605	-	-	-	-
pacid=32692421 transcript=Seita.9G545400.1 locus=Seita.9G545400 ID=Seita.9G545400.1.v2.2 annot-version=v2.2	Setit_seq11819		-	Y (0.963 | 1-42)	C	1	V5_BLAST_0.9SELF0.4OUT-REDO4-Cluster_170023	V5_UCLUSTfixed_0.90-Cluster_102178	-	-	UniqueCluster_882	X
pacid=32692422 transcript=Seita.9G424300.1 locus=Seita.9G424300 ID=Seita.9G424300.1.v2.2 annot-version=v2.2	Setit_seq11820	P:GO:0055114; F:GO:0050661; P:GO:0006006; F:GO:0004345	F:GO:0000166;P:GO:0005975;F:GO:0003824;P:GO:0044723	Y (0.835 | 1-37)	C	1	V5_BLAST_0.9SELF0.4OUT-REDO4-Cluster_162838	V5_UCLUSTfixed_0.90-Cluster_96259	-	-	-	-
pacid=32692423 transcript=Seita.9G424300.2 locus=Seita.9G424300 ID=Seita.9G424300.2.v2.2 annot-version=v2.2	Setit_seq11821	P:GO:0055114; F:GO:0050661; P:GO:0006006; F:GO:0004345	F:GO:0000166;P:GO:0005975;F:GO:0003824;P:GO:0044723	Y (0.835 | 1-37)	C	1	V5_BLAST_0.9SELF0.4OUT-REDO4-Cluster_162838	V5_UCLUSTfixed_0.90-Cluster_96259	-	-	-	-
pacid=32692438 transcript=Seita.9G440500.1 locus=Seita.9G440500 ID=Seita.9G440500.1.v2.2 annot-version=v2.2	Setit_seq11836	F:GO:0003824; P:GO:0006470; F:GO:0004722	P:GO:0006464;F:GO:0016787	Y (1.0 | 1-21)	C	1	V5_BLAST_0.9SELF0.4OUT-REDO4-Cluster_163948	V5_UCLUSTfixed_0.90-Cluster_97426	-	-	-	-
pacid=32692443 transcript=Seita.9G108100.1 locus=Seita.9G108100 ID=Seita.9G108100.1.v2.2 annot-version=v2.2	Setit_seq11841		-	Y (1.0 | 1-41)	C	1	V5_BLAST_0.9SELF0.4OUT-REDO4-Cluster_169722	V5_UCLUSTfixed_0.90-Cluster_97062	-	-	-	-
pacid=32692496 transcript=Seita.9G559600.1 locus=Seita.9G559600 ID=Seita.9G559600.1.v2.2 annot-version=v2.2	Setit_seq11894		-	Y (0.965 | 1-52)	C	1	V5_BLAST_0.9SELF0.4OUT-REDO4-Cluster_166968	V5_UCLUSTfixed_0.90-Cluster_85589	-	-	-	-
pacid=32692497 transcript=Seita.9G031300.1 locus=Seita.9G031300 ID=Seita.9G031300.1.v2.2 annot-version=v2.2	Setit_seq11895		-	Y (0.999 | 1-61)	C	1	V5_BLAST_0.9SELF0.4OUT-REDO4-Cluster_163936	V5_UCLUSTfixed_0.90-Cluster_87746	-	-	-	-
pacid=32692523 transcript=Seita.9G537000.1 locus=Seita.9G537000 ID=Seita.9G537000.1.v2.2 annot-version=v2.2	Setit_seq11921		-	Y (0.974 | 1-35)	C	1	V5_BLAST_0.9SELF0.4OUT-REDO4-Cluster_164290	V5_UCLUSTfixed_0.90-Cluster_97770	-	-	-	-
pacid=32692524 transcript=Seita.9G537000.2 locus=Seita.9G537000 ID=Seita.9G537000.2.v2.2 annot-version=v2.2	Setit_seq11922		-	Y (0.974 | 1-35)	C	1	V5_BLAST_0.9SELF0.4OUT-REDO4-Cluster_164290	V5_UCLUSTfixed_0.90-Cluster_97770	-	-	-	-
pacid=32692532 transcript=Seita.9G547200.1 locus=Seita.9G547200 ID=Seita.9G547200.1.v2.2 annot-version=v2.2	Setit_seq11930		-	Y (1.0 | 1-41)	C	1	V5_BLAST_0.9SELF0.4OUT-REDO4-Cluster_164289	V5_UCLUSTfixed_0.90-Cluster_97769	-	-	-	-
pacid=32692564 transcript=Seita.9G162600.1 locus=Seita.9G162600 ID=Seita.9G162600.1.v2.2 annot-version=v2.2	Setit_seq11962	P:GO:0015031; F:GO:0008565	P:GO:0006810;F:GO:0005215	Y (0.961 | 1-48)	C	1	V5_BLAST_0.9SELF0.4OUT-REDO4-Cluster_162874	V5_UCLUSTfixed_0.90-Cluster_96295	-	-	-	-
pacid=32692567 transcript=Seita.9G176400.1 locus=Seita.9G176400 ID=Seita.9G176400.1.v2.2 annot-version=v2.2	Setit_seq11965		-	Y (0.996 | 1-26)	C	1	V5_BLAST_0.9SELF0.4OUT-REDO4-Cluster_163922	V5_UCLUSTfixed_0.90-Cluster_96116	-	-	-	-
pacid=32692570 transcript=Seita.9G491800.3 locus=Seita.9G491800 ID=Seita.9G491800.3.v2.2 annot-version=v2.2	Setit_seq11968		-	Y (0.805 | 1-23)	C	1	V5_BLAST_0.9SELF0.4OUT-REDO4-Cluster_149919	V5_UCLUSTfixed_0.90-Cluster_84861	-	-	-	-
pacid=32692571 transcript=Seita.9G491800.4 locus=Seita.9G491800 ID=Seita.9G491800.4.v2.2 annot-version=v2.2	Setit_seq11969		-	Y (0.805 | 1-23)	C	1	V5_BLAST_0.9SELF0.4OUT-REDO4-Cluster_149919	V5_UCLUSTfixed_0.90-Cluster_84861	-	-	-	-
pacid=32692572 transcript=Seita.9G491800.6 locus=Seita.9G491800 ID=Seita.9G491800.6.v2.2 annot-version=v2.2	Setit_seq11970		-	Y (0.836 | 1-39)	C	1	V5_BLAST_0.9SELF0.4OUT-REDO4-Cluster_149919	V5_UCLUSTfixed_0.90-Cluster_84861	-	-	-	-
pacid=32692573 transcript=Seita.9G491800.8 locus=Seita.9G491800 ID=Seita.9G491800.8.v2.2 annot-version=v2.2	Setit_seq11971		-	Y (0.836 | 1-39)	C	1	V5_BLAST_0.9SELF0.4OUT-REDO4-Cluster_149919	V5_UCLUSTfixed_0.90-Cluster_84861	-	-	-	-
pacid=32692574 transcript=Seita.9G491800.5 locus=Seita.9G491800 ID=Seita.9G491800.5.v2.2 annot-version=v2.2	Setit_seq11972		-	Y (0.836 | 1-39)	C	1	V5_BLAST_0.9SELF0.4OUT-REDO4-Cluster_149919	V5_UCLUSTfixed_0.90-Cluster_84861	-	-	-	-
pacid=32692575 transcript=Seita.9G491800.7 locus=Seita.9G491800 ID=Seita.9G491800.7.v2.2 annot-version=v2.2	Setit_seq11973		-	Y (0.836 | 1-39)	C	1	V5_BLAST_0.9SELF0.4OUT-REDO4-Cluster_149919	V5_UCLUSTfixed_0.90-Cluster_84861	-	-	-	-
pacid=32692602 transcript=Seita.9G514000.1 locus=Seita.9G514000 ID=Seita.9G514000.1.v2.2 annot-version=v2.2	Setit_seq12000		-	Y (0.991 | 1-21)	C	1	V5_BLAST_0.9SELF0.4OUT-REDO4-Cluster_170071	V5_UCLUSTfixed_0.90-Cluster_85795	-	-	-	-
pacid=32692618 transcript=Seita.9G336100.1 locus=Seita.9G336100 ID=Seita.9G336100.1.v2.2 annot-version=v2.2	Setit_seq12016	P:GO:0055114; F:GO:0020037; F:GO:0016705; F:GO:0005506	F:GO:0003824;P:GO:0008152;F:GO:0005488;P:GO:0044710	Y (0.958 | 1-32)	C	1	V5_BLAST_0.9SELF0.4OUT-REDO4-Cluster_164286	V5_UCLUSTfixed_0.90-Cluster_97766	-	-	-	-
pacid=32692619 transcript=Seita.9G336100.2 locus=Seita.9G336100 ID=Seita.9G336100.2.v2.2 annot-version=v2.2	Setit_seq12017	P:GO:0055114; F:GO:0020037; F:GO:0016705; F:GO:0005506	F:GO:0003824;P:GO:0008152;F:GO:0005488;P:GO:0044710	Y (0.958 | 1-32)	C	1	V5_BLAST_0.9SELF0.4OUT-REDO4-Cluster_164286	V5_UCLUSTfixed_0.90-Cluster_97766	-	-	-	-
pacid=32692620 transcript=Seita.9G336100.3 locus=Seita.9G336100 ID=Seita.9G336100.3.v2.2 annot-version=v2.2	Setit_seq12018	P:GO:0055114; F:GO:0020037; F:GO:0016705; F:GO:0005506	F:GO:0003824;P:GO:0008152;F:GO:0005488;P:GO:0044710	Y (0.958 | 1-32)	C	1	V5_BLAST_0.9SELF0.4OUT-REDO4-Cluster_164286	V5_UCLUSTfixed_0.90-Cluster_97766	-	-	-	-
pacid=32692621 transcript=Seita.9G336100.5 locus=Seita.9G336100 ID=Seita.9G336100.5.v2.2 annot-version=v2.2	Setit_seq12019	P:GO:0055114; F:GO:0020037; F:GO:0016705; F:GO:0005506	F:GO:0003824;P:GO:0008152;F:GO:0005488;P:GO:0044710	Y (0.958 | 1-32)	C	1	V5_BLAST_0.9SELF0.4OUT-REDO4-Cluster_164286	V5_UCLUSTfixed_0.90-Cluster_97766	-	-	-	-
pacid=32692634 transcript=Seita.9G261600.1 locus=Seita.9G261600 ID=Seita.9G261600.1.v2.2 annot-version=v2.2	Setit_seq12032		-	Y (0.995 | 1-33)	C	1	V5_BLAST_0.9SELF0.4OUT-REDO4-Cluster_134572	V5_UCLUSTfixed_0.90-Cluster_76117	-	-	-	-
pacid=32692635 transcript=Seita.9G261600.2 locus=Seita.9G261600 ID=Seita.9G261600.2.v2.2 annot-version=v2.2	Setit_seq12033		-	Y (0.995 | 1-33)	C	1	V5_BLAST_0.9SELF0.4OUT-REDO4-Cluster_134572	V5_UCLUSTfixed_0.90-Cluster_76117	-	-	-	-
pacid=32692640 transcript=Seita.9G414200.1 locus=Seita.9G414200 ID=Seita.9G414200.1.v2.2 annot-version=v2.2	Setit_seq12038	P:GO:0010207	P:GO:0006091;P:GO:0016043;P:GO:0015979	Y (0.997 | 1-29)	C	1	V5_BLAST_0.9SELF0.4OUT-REDO4-Cluster_164886	V5_UCLUSTfixed_0.90-Cluster_98340	-	-	-	-
pacid=32692645 transcript=Seita.9G514100.1 locus=Seita.9G514100 ID=Seita.9G514100.1.v2.2 annot-version=v2.2	Setit_seq12043	P:GO:0033014; F:GO:0004852	F:GO:0003824;P:GO:0009058;P:GO:0009987	Y (0.995 | 1-27)	C	1	V5_BLAST_0.9SELF0.4OUT-REDO4-Cluster_163275	V5_UCLUSTfixed_0.90-Cluster_96709	-	-	-	-
pacid=32692653 transcript=Seita.9G543300.1 locus=Seita.9G543300 ID=Seita.9G543300.1.v2.2 annot-version=v2.2	Setit_seq12051	F:GO:0005524	F:GO:0000166	Y (0.94 | 1-42)	C	1	V5_BLAST_0.9SELF0.4OUT-REDO4-Cluster_166767	V5_UCLUSTfixed_0.90-Cluster_100060	-	-	-	-
pacid=32692665 transcript=Seita.9G457200.1 locus=Seita.9G457200 ID=Seita.9G457200.1.v2.2 annot-version=v2.2	Setit_seq12063	P:GO:0006412; C:GO:0005840; F:GO:0003735	F:GO:0005198;C:GO:0005840;P:GO:0006412	Y (0.998 | 1-55)	C	1	V5_BLAST_0.9SELF0.4OUT-REDO4-Cluster_163944	V5_UCLUSTfixed_0.90-Cluster_97420	-	-	-	-
pacid=32692672 transcript=Seita.9G152600.1 locus=Seita.9G152600 ID=Seita.9G152600.1.v2.2 annot-version=v2.2	Setit_seq12070		-	Y (0.627 | 1-48)	C	1	V5_BLAST_0.9SELF0.4OUT-REDO4-Cluster_164214	V5_UCLUSTfixed_0.90-Cluster_97690	-	-	-	-
pacid=32692684 transcript=Seita.9G580300.1 locus=Seita.9G580300 ID=Seita.9G580300.1.v2.2 annot-version=v2.2	Setit_seq12082	P:GO:0009165; F:GO:0004749; F:GO:0000287	P:GO:0009058;P:GO:0044711;F:GO:0016740;F:GO:0005488;P:GO:0006139	Y (0.955 | 1-64)	C	1	V5_BLAST_0.9SELF0.4OUT-REDO4-Cluster_170980	V5_UCLUSTfixed_0.90-Cluster_96961	-	-	-	-
pacid=32692720 transcript=Seita.9G121200.1 locus=Seita.9G121200 ID=Seita.9G121200.1.v2.2 annot-version=v2.2	Setit_seq12118	F:GO:0008270	F:GO:0005488	Y (0.991 | 1-40)	C	1	V5_BLAST_0.9SELF0.4OUT-REDO4-Cluster_165445	V5_UCLUSTfixed_0.90-Cluster_98828	-	-	-	-
pacid=32692738 transcript=Seita.9G239500.1 locus=Seita.9G239500 ID=Seita.9G239500.1.v2.2 annot-version=v2.2	Setit_seq12136		-	Y (0.859 | 1-47)	C	1	V5_BLAST_0.9SELF0.4OUT-REDO4-Cluster_154765	V5_UCLUSTfixed_0.90-Cluster_76119	-	-	-	-
pacid=32692767 transcript=Seita.9G568800.1 locus=Seita.9G568800 ID=Seita.9G568800.1.v2.2 annot-version=v2.2	Setit_seq12165		-	Y (0.844 | 1-41)	C	1	V5_BLAST_0.9SELF0.4OUT-REDO4-Cluster_155847	V5_UCLUSTfixed_0.90-Cluster_100936	-	-	-	-
pacid=32692773 transcript=Seita.9G016800.1 locus=Seita.9G016800 ID=Seita.9G016800.1.v2.2 annot-version=v2.2	Setit_seq12171		-	Y (0.922 | 1-52)	C	1	V5_BLAST_0.9SELF0.4OUT-REDO4-Cluster_169356	V5_UCLUSTfixed_0.90-Cluster_96150	-	-	-	-
pacid=32692781 transcript=Seita.9G243600.1 locus=Seita.9G243600 ID=Seita.9G243600.1.v2.2 annot-version=v2.2	Setit_seq12179		-	Y (0.999 | 1-41)	C	1	V5_BLAST_0.9SELF0.4OUT-REDO4-Cluster_163496	V5_UCLUSTfixed_0.90-Cluster_96549	-	-	-	-
pacid=32692782 transcript=Seita.9G243600.3 locus=Seita.9G243600 ID=Seita.9G243600.3.v2.2 annot-version=v2.2	Setit_seq12180		-	Y (0.999 | 1-41)	C	1	V5_BLAST_0.9SELF0.4OUT-REDO4-Cluster_163496	V5_UCLUSTfixed_0.90-Cluster_96549	-	-	-	-
pacid=32692784 transcript=Seita.9G243600.6 locus=Seita.9G243600 ID=Seita.9G243600.6.v2.2 annot-version=v2.2	Setit_seq12182		-	Y (0.999 | 1-41)	C	1	V5_BLAST_0.9SELF0.4OUT-REDO4-Cluster_163496	V5_UCLUSTfixed_0.90-Cluster_96549	-	-	-	-
pacid=32692785 transcript=Seita.9G243600.4 locus=Seita.9G243600 ID=Seita.9G243600.4.v2.2 annot-version=v2.2	Setit_seq12183		-	Y (0.999 | 1-41)	C	1	V5_BLAST_0.9SELF0.4OUT-REDO4-Cluster_163496	V5_UCLUSTfixed_0.90-Cluster_96549	-	-	-	-
pacid=32692803 transcript=Seita.9G264900.1 locus=Seita.9G264900 ID=Seita.9G264900.1.v2.2 annot-version=v2.2	Setit_seq12201	F:GO:0005515	F:GO:0005515	Y (0.862 | 1-37)	C	1	V5_BLAST_0.9SELF0.4OUT-REDO4-Cluster_134574	V5_UCLUSTfixed_0.90-Cluster_87822	-	-	-	-
pacid=32692804 transcript=Seita.9G527100.1 locus=Seita.9G527100 ID=Seita.9G527100.1.v2.2 annot-version=v2.2	Setit_seq12202	F:GO:0016787	F:GO:0016787	Y (0.978 | 1-30)	C	1	V5_BLAST_0.9SELF0.4OUT-REDO4-Cluster_168947	V5_UCLUSTfixed_0.90-Cluster_101785	-	-	-	-
pacid=32692805 transcript=Seita.9G535600.1 locus=Seita.9G535600 ID=Seita.9G535600.1.v2.2 annot-version=v2.2	Setit_seq12203	P:GO:0045454; F:GO:0015035; P:GO:0006662	P:GO:0019725;F:GO:0003824;P:GO:0008152;P:GO:0044710	Y (0.993 | 1-39)	C	1	V5_BLAST_0.9SELF0.4OUT-REDO4-Cluster_164314	V5_UCLUSTfixed_0.90-Cluster_97796	-	-	-	-
pacid=32692823 transcript=Seita.9G420000.1 locus=Seita.9G420000 ID=Seita.9G420000.1.v2.2 annot-version=v2.2	Setit_seq12221	F:GO:0003677	F:GO:0003677	Y (0.921 | 1-46)	C	1	V5_BLAST_0.9SELF0.4OUT-REDO4-Cluster_165732	V5_UCLUSTfixed_0.90-Cluster_85906	-	-	-	-
pacid=32692824 transcript=Seita.9G420000.5 locus=Seita.9G420000 ID=Seita.9G420000.5.v2.2 annot-version=v2.2	Setit_seq12222	F:GO:0003677	F:GO:0003677	Y (0.921 | 1-46)	C	1	V5_BLAST_0.9SELF0.4OUT-REDO4-Cluster_165732	V5_UCLUSTfixed_0.90-Cluster_85906	-	-	-	-
pacid=32692825 transcript=Seita.9G420000.4 locus=Seita.9G420000 ID=Seita.9G420000.4.v2.2 annot-version=v2.2	Setit_seq12223	F:GO:0003677	F:GO:0003677	Y (0.921 | 1-46)	C	1	V5_BLAST_0.9SELF0.4OUT-REDO4-Cluster_165732	V5_UCLUSTfixed_0.90-Cluster_85906	-	-	-	-
pacid=32692838 transcript=Seita.9G262500.1 locus=Seita.9G262500 ID=Seita.9G262500.1.v2.2 annot-version=v2.2	Setit_seq12236	P:GO:0055114; F:GO:0016491; P:GO:0045454	P:GO:0019725;F:GO:0003824;P:GO:0008152;P:GO:0044710	Y (0.983 | 1-41)	C	1	V5_BLAST_0.9SELF0.4OUT-REDO4-Cluster_164017	V5_UCLUSTfixed_0.90-Cluster_97503	-	-	-	-
pacid=32692843 transcript=Seita.9G520200.1 locus=Seita.9G520200 ID=Seita.9G520200.1.v2.2 annot-version=v2.2	Setit_seq12241	F:GO:0008080	F:GO:0016740	Y (0.999 | 1-34)	C	1	V5_BLAST_0.9SELF0.4OUT-REDO4-Cluster_168777	V5_UCLUSTfixed_0.90-Cluster_85518	-	-	-	-
pacid=32692844 transcript=Seita.9G520200.2 locus=Seita.9G520200 ID=Seita.9G520200.2.v2.2 annot-version=v2.2	Setit_seq12242		-	Y (0.999 | 1-34)	C	1	V5_BLAST_0.9SELF0.4OUT-REDO4-Cluster_168777	V5_UCLUSTfixed_0.90-Cluster_85518	-	-	-	-
pacid=32692845 transcript=Seita.9G342500.1 locus=Seita.9G342500 ID=Seita.9G342500.1.v2.2 annot-version=v2.2	Setit_seq12243		-	Y (0.974 | 1-69)	C	1	V5_BLAST_0.9SELF0.4OUT-REDO4-Cluster_166785	V5_UCLUSTfixed_0.90-Cluster_85633	-	-	-	-
pacid=32692849 transcript=Seita.9G067600.1 locus=Seita.9G067600 ID=Seita.9G067600.1.v2.2 annot-version=v2.2	Setit_seq12247		-	Y (0.984 | 1-62)	C	1	V5_BLAST_0.9SELF0.4OUT-REDO4-Cluster_155159	V5_UCLUSTfixed_0.90-Cluster_90697	-	-	UniqueCluster_760	X
pacid=32692851 transcript=Seita.9G082400.1 locus=Seita.9G082400 ID=Seita.9G082400.1.v2.2 annot-version=v2.2	Setit_seq12249	F:GO:0005515	F:GO:0005515	Y (0.998 | 1-25)	C	1	V5_BLAST_0.9SELF0.4OUT-REDO4-Cluster_165935	V5_UCLUSTfixed_0.90-Cluster_97055	-	-	-	-
pacid=32692852 transcript=Seita.9G124200.1 locus=Seita.9G124200 ID=Seita.9G124200.1.v2.2 annot-version=v2.2	Setit_seq12250		-	Y (0.998 | 1-42)	C	1	V5_BLAST_0.9SELF0.4OUT-REDO4-Cluster_162708	V5_UCLUSTfixed_0.90-Cluster_96130	-	-	-	-
pacid=32692896 transcript=Seita.9G547700.1 locus=Seita.9G547700 ID=Seita.9G547700.1.v2.2 annot-version=v2.2	Setit_seq12294		-	Y (0.984 | 1-35)	C	1	V5_BLAST_0.9SELF0.4OUT-REDO4-Cluster_134576	V5_UCLUSTfixed_0.90-Cluster_76120	-	-	-	-
pacid=32692897 transcript=Seita.9G547700.4 locus=Seita.9G547700 ID=Seita.9G547700.4.v2.2 annot-version=v2.2	Setit_seq12295		-	Y (0.984 | 1-35)	C	1	V5_BLAST_0.9SELF0.4OUT-REDO4-Cluster_134576	V5_UCLUSTfixed_0.90-Cluster_76120	-	-	-	-
pacid=32692898 transcript=Seita.9G547700.2 locus=Seita.9G547700 ID=Seita.9G547700.2.v2.2 annot-version=v2.2	Setit_seq12296		-	Y (0.984 | 1-35)	C	1	V5_BLAST_0.9SELF0.4OUT-REDO4-Cluster_134576	V5_UCLUSTfixed_0.90-Cluster_76120	-	-	-	-
pacid=32692899 transcript=Seita.9G547700.3 locus=Seita.9G547700 ID=Seita.9G547700.3.v2.2 annot-version=v2.2	Setit_seq12297		-	Y (0.984 | 1-35)	C	1	V5_BLAST_0.9SELF0.4OUT-REDO4-Cluster_134576	V5_UCLUSTfixed_0.90-Cluster_76120	-	-	-	-
pacid=32692977 transcript=Seita.9G525300.1 locus=Seita.9G525300 ID=Seita.9G525300.1.v2.2 annot-version=v2.2	Setit_seq12375	P:GO:0006412; C:GO:0005840; C:GO:0005622; F:GO:0003735	F:GO:0005198;C:GO:0005840;P:GO:0006412	Y (0.998 | 1-68)	C	1	V5_BLAST_0.9SELF0.4OUT-REDO4-Cluster_162705	V5_UCLUSTfixed_0.90-Cluster_96128	-	-	-	-
pacid=32692986 transcript=Seita.9G494900.1 locus=Seita.9G494900 ID=Seita.9G494900.1.v2.2 annot-version=v2.2	Setit_seq12384		-	Y (0.996 | 1-42)	C	1	V5_BLAST_0.9SELF0.4OUT-REDO4-Cluster_162614	V5_UCLUSTfixed_0.90-Cluster_85592	-	-	-	-
pacid=32692998 transcript=Seita.9G305000.1 locus=Seita.9G305000 ID=Seita.9G305000.1.v2.2 annot-version=v2.2	Setit_seq12396		-	Y (0.995 | 1-51)	C	1	V5_BLAST_0.9SELF0.4OUT-REDO4-Cluster_162898	V5_UCLUSTfixed_0.90-Cluster_85617	-	-	-	-
pacid=32693051 transcript=Seita.9G202400.1 locus=Seita.9G202400 ID=Seita.9G202400.1.v2.2 annot-version=v2.2	Setit_seq12449		-	Y (0.993 | 1-38)	C	1	V5_BLAST_0.9SELF0.4OUT-REDO4-Cluster_167727	V5_UCLUSTfixed_0.90-Cluster_85609	-	-	-	-
pacid=32693056 transcript=Seita.9G208700.1 locus=Seita.9G208700 ID=Seita.9G208700.1.v2.2 annot-version=v2.2	Setit_seq12454		-	Y (0.997 | 1-22)	C	1	V5_BLAST_0.9SELF0.4OUT-REDO4-Cluster_134577	V5_UCLUSTfixed_0.90-Cluster_37763	-	-	-	-
pacid=32693063 transcript=Seita.9G251200.1 locus=Seita.9G251200 ID=Seita.9G251200.1.v2.2 annot-version=v2.2	Setit_seq12461		-	Y (0.962 | 1-48)	C	1	V5_BLAST_0.9SELF0.4OUT-REDO4-Cluster_166749	V5_UCLUSTfixed_0.90-Cluster_85769	-	-	-	-
pacid=32693089 transcript=Seita.9G369700.1 locus=Seita.9G369700 ID=Seita.9G369700.1.v2.2 annot-version=v2.2	Setit_seq12487	P:GO:0006414; C:GO:0005853; F:GO:0003746	C:GO:0005737;F:GO:0008135	Y (0.992 | 1-25)	C	1	V5_BLAST_0.9SELF0.4OUT-REDO4-Cluster_164468	V5_UCLUSTfixed_0.90-Cluster_94121	-	-	-	-
pacid=32693093 transcript=Seita.9G007300.1 locus=Seita.9G007300 ID=Seita.9G007300.1.v2.2 annot-version=v2.2	Setit_seq12491		-	Y (0.783 | 1-62)	C	1	V5_BLAST_0.9SELF0.4OUT-REDO4-Cluster_165261	V5_UCLUSTfixed_0.90-Cluster_98679	-	-	-	-
pacid=32693118 transcript=Seita.9G526600.1 locus=Seita.9G526600 ID=Seita.9G526600.1.v2.2 annot-version=v2.2	Setit_seq12516		-	Y (0.998 | 1-55)	C	1	V5_BLAST_0.9SELF0.4OUT-REDO4-Cluster_156371	V5_UCLUSTfixed_0.90-Cluster_85652	-	-	-	-
pacid=32693136 transcript=Seita.9G492200.1 locus=Seita.9G492200 ID=Seita.9G492200.1.v2.2 annot-version=v2.2	Setit_seq12534		-	Y (0.949 | 1-39)	C	1	V5_BLAST_0.9SELF0.4OUT-REDO4-Cluster_168535	V5_UCLUSTfixed_0.90-Cluster_85780	-	-	-	-
pacid=32693153 transcript=Seita.9G135700.1 locus=Seita.9G135700 ID=Seita.9G135700.1.v2.2 annot-version=v2.2	Setit_seq12551		-	Y (0.943 | 1-40)	C	1	V5_BLAST_0.9SELF0.4OUT-REDO4-Cluster_154437	V5_UCLUSTfixed_0.90-Cluster_85508	-	-	-	-
pacid=32693186 transcript=Seita.9G404400.1 locus=Seita.9G404400 ID=Seita.9G404400.1.v2.2 annot-version=v2.2	Setit_seq12584		-	Y (0.929 | 1-52)	C	1	V5_BLAST_0.9SELF0.4OUT-REDO4-Cluster_163796	V5_UCLUSTfixed_0.90-Cluster_97261	-	-	-	-
pacid=32693203 transcript=Seita.9G565900.1 locus=Seita.9G565900 ID=Seita.9G565900.1.v2.2 annot-version=v2.2	Setit_seq12601		-	Y (0.999 | 1-41)	C	1	V5_BLAST_0.9SELF0.4OUT-REDO4-Cluster_163004	V5_UCLUSTfixed_0.90-Cluster_96438	-	-	-	-
pacid=32693206 transcript=Seita.9G535200.1 locus=Seita.9G535200 ID=Seita.9G535200.1.v2.2 annot-version=v2.2	Setit_seq12604		-	Y (0.996 | 1-38)	C	1	V5_BLAST_0.9SELF0.4OUT-REDO4-Cluster_164521	V5_UCLUSTfixed_0.90-Cluster_97002	-	-	-	-
pacid=32693273 transcript=Seita.9G001500.1 locus=Seita.9G001500 ID=Seita.9G001500.1.v2.2 annot-version=v2.2	Setit_seq12671		-	Y (1.0 | 1-25)	C	1	V5_BLAST_0.9SELF0.4OUT-REDO4-Cluster_150500	V5_UCLUSTfixed_0.90-Cluster_85541	-	-	-	-
pacid=32693274 transcript=Seita.9G001500.2 locus=Seita.9G001500 ID=Seita.9G001500.2.v2.2 annot-version=v2.2	Setit_seq12672		-	Y (1.0 | 1-25)	C	1	V5_BLAST_0.9SELF0.4OUT-REDO4-Cluster_150500	V5_UCLUSTfixed_0.90-Cluster_85541	-	-	-	-
pacid=32693284 transcript=Seita.9G212100.1 locus=Seita.9G212100 ID=Seita.9G212100.1.v2.2 annot-version=v2.2	Setit_seq12682	P:GO:0006310; P:GO:0006281; F:GO:0003910; F:GO:0003677; F:GO:0005524	F:GO:0000166;F:GO:0003677;F:GO:0003824;P:GO:0006259;P:GO:0006950	Y (0.962 | 1-25)	C	1	V5_BLAST_0.9SELF0.4OUT-REDO4-Cluster_166422	V5_UCLUSTfixed_0.90-Cluster_99716	-	-	-	-
pacid=32693294 transcript=Seita.9G485900.1 locus=Seita.9G485900 ID=Seita.9G485900.1.v2.2 annot-version=v2.2	Setit_seq12692		-	Y (0.906 | 1-87)	C	1	V5_BLAST_0.9SELF0.4OUT-REDO4-Cluster_134580	V5_UCLUSTfixed_0.90-Cluster_76374	-	-	-	-
pacid=32693308 transcript=Seita.9G202300.1 locus=Seita.9G202300 ID=Seita.9G202300.1.v2.2 annot-version=v2.2	Setit_seq12706		-	Y (0.997 | 1-25)	C	1	V5_BLAST_0.9SELF0.4OUT-REDO4-Cluster_163123	V5_UCLUSTfixed_0.90-Cluster_96547	-	-	-	-
pacid=32693322 transcript=Seita.9G081000.1 locus=Seita.9G081000 ID=Seita.9G081000.1.v2.2 annot-version=v2.2	Setit_seq12720		-	Y (0.99 | 1-29)	C	1	V5_BLAST_0.9SELF0.4OUT-REDO4-Cluster_163877	V5_UCLUSTfixed_0.90-Cluster_85669	-	-	-	-
pacid=32693328 transcript=Seita.9G065600.1 locus=Seita.9G065600 ID=Seita.9G065600.1.v2.2 annot-version=v2.2	Setit_seq12726	P:GO:0055114; F:GO:0051287; F:GO:0008270; F:GO:0004399; P:GO:0000105	F:GO:0000166;F:GO:0003824;P:GO:0009058;P:GO:0044763;P:GO:0044711;P:GO:0009987	Y (0.998 | 1-48)	C	1	V5_BLAST_0.9SELF0.4OUT-REDO4-Cluster_168388	V5_UCLUSTfixed_0.90-Cluster_99037	-	-	-	-
pacid=32693345 transcript=Seita.9G129500.1 locus=Seita.9G129500 ID=Seita.9G129500.1.v2.2 annot-version=v2.2	Setit_seq12743		-	Y (0.783 | 1-28)	C	1	V5_BLAST_0.9SELF0.4OUT-REDO4-Cluster_165988	V5_UCLUSTfixed_0.90-Cluster_85621	-	-	-	-
pacid=32693355 transcript=Seita.9G418100.1 locus=Seita.9G418100 ID=Seita.9G418100.1.v2.2 annot-version=v2.2	Setit_seq12753	F:GO:0003676	F:GO:0003676	Y (0.861 | 1-73)	C	1	V5_BLAST_0.9SELF0.4OUT-REDO4-Cluster_163874	V5_UCLUSTfixed_0.90-Cluster_97345	-	-	-	-
pacid=32693359 transcript=Seita.9G105600.1 locus=Seita.9G105600 ID=Seita.9G105600.1.v2.2 annot-version=v2.2	Setit_seq12757	F:GO:0051745; P:GO:0050992; F:GO:0046872; P:GO:0019288	F:GO:0003824;P:GO:0006629;P:GO:0009058;P:GO:0044763;P:GO:0044711;F:GO:0005488;P:GO:0009987	Y (0.999 | 1-35)	C	1	V5_BLAST_0.9SELF0.4OUT-REDO4-Cluster_168414	V5_UCLUSTfixed_0.90-Cluster_97038	-	-	-	-
pacid=32693360 transcript=Seita.9G283600.1 locus=Seita.9G283600 ID=Seita.9G283600.1.v2.2 annot-version=v2.2	Setit_seq12758	F:GO:0008168; P:GO:0008152	P:GO:0008152;F:GO:0016740	Y (0.996 | 1-33)	C	1	V5_BLAST_0.9SELF0.4OUT-REDO4-Cluster_164858	V5_UCLUSTfixed_0.90-Cluster_98311	-	-	-	-
pacid=32693365 transcript=Seita.9G312300.1 locus=Seita.9G312300 ID=Seita.9G312300.1.v2.2 annot-version=v2.2	Setit_seq12763		-	Y (0.996 | 1-51)	C	1	V5_BLAST_0.9SELF0.4OUT-REDO4-Cluster_163048	V5_UCLUSTfixed_0.90-Cluster_96478	-	-	-	-
pacid=32693366 transcript=Seita.9G290300.1 locus=Seita.9G290300 ID=Seita.9G290300.1.v2.2 annot-version=v2.2	Setit_seq12764	F:GO:0016788	F:GO:0016787	Y (0.819 | 1-48)	C	1	V5_BLAST_0.9SELF0.4OUT-REDO4-Cluster_169812	V5_UCLUSTfixed_0.90-Cluster_89434	-	-	UniqueCluster_3090	X
pacid=32693367 transcript=Seita.9G290300.2 locus=Seita.9G290300 ID=Seita.9G290300.2.v2.2 annot-version=v2.2	Setit_seq12765		-	Y (0.819 | 1-48)	C	1	V5_BLAST_0.9SELF0.4OUT-REDO4-Cluster_169812	V5_UCLUSTfixed_0.90-Cluster_89434	-	-	UniqueCluster_3090	X
pacid=32693397 transcript=Seita.9G093400.1 locus=Seita.9G093400 ID=Seita.9G093400.1.v2.2 annot-version=v2.2	Setit_seq12795	P:GO:0010207	P:GO:0006091;P:GO:0016043;P:GO:0015979	Y (0.703 | 1-62)	C	1	V5_BLAST_0.9SELF0.4OUT-REDO4-Cluster_166236	V5_UCLUSTfixed_0.90-Cluster_85752	-	-	-	-
pacid=32693404 transcript=Seita.9G030000.1 locus=Seita.9G030000 ID=Seita.9G030000.1.v2.2 annot-version=v2.2	Setit_seq12802		-	Y (0.996 | 1-36)	C	1	V5_BLAST_0.9SELF0.4OUT-REDO4-Cluster_163173	V5_UCLUSTfixed_0.90-Cluster_96601	-	-	-	-
pacid=32693405 transcript=Seita.9G372100.1 locus=Seita.9G372100 ID=Seita.9G372100.1.v2.2 annot-version=v2.2	Setit_seq12803	P:GO:0006950	P:GO:0006950	Y (0.959 | 1-56)	C	1	V5_BLAST_0.9SELF0.4OUT-REDO4-Cluster_170441	V5_UCLUSTfixed_0.90-Cluster_87475	-	UniqueCluster_135	-	X
pacid=32693445 transcript=Seita.9G515900.1 locus=Seita.9G515900 ID=Seita.9G515900.1.v2.2 annot-version=v2.2	Setit_seq12843		-	Y (0.982 | 1-52)	C	1	V5_BLAST_0.9SELF0.4OUT-REDO4-Cluster_166746	V5_UCLUSTfixed_0.90-Cluster_100039	-	-	-	-
pacid=32693446 transcript=Seita.9G515900.2 locus=Seita.9G515900 ID=Seita.9G515900.2.v2.2 annot-version=v2.2	Setit_seq12844		-	Y (0.982 | 1-52)	C	1	V5_BLAST_0.9SELF0.4OUT-REDO4-Cluster_166746	V5_UCLUSTfixed_0.90-Cluster_100039	-	-	-	-
pacid=32693484 transcript=Seita.9G132400.1 locus=Seita.9G132400 ID=Seita.9G132400.1.v2.2 annot-version=v2.2	Setit_seq12882	F:GO:0016758; P:GO:0008152	P:GO:0008152;F:GO:0016740	Y (0.765 | 1-51)	C	1	V5_BLAST_0.9SELF0.4OUT-REDO4-Cluster_170972	V5_UCLUSTfixed_0.90-Cluster_89477	-	-	-	-
pacid=32693508 transcript=Seita.9G224500.1 locus=Seita.9G224500 ID=Seita.9G224500.1.v2.2 annot-version=v2.2	Setit_seq12906		-	Y (0.96 | 1-39)	C	1	V5_BLAST_0.9SELF0.4OUT-REDO4-Cluster_169581	V5_UCLUSTfixed_0.90-Cluster_90959	-	-	-	-
pacid=32693509 transcript=Seita.9G224500.2 locus=Seita.9G224500 ID=Seita.9G224500.2.v2.2 annot-version=v2.2	Setit_seq12907		-	Y (0.96 | 1-39)	C	1	V5_BLAST_0.9SELF0.4OUT-REDO4-Cluster_169581	V5_UCLUSTfixed_0.90-Cluster_90959	-	-	-	-
pacid=32693552 transcript=Seita.9G548900.1 locus=Seita.9G548900 ID=Seita.9G548900.1.v2.2 annot-version=v2.2	Setit_seq12950		-	Y (0.913 | 1-52)	C	1	V5_BLAST_0.9SELF0.4OUT-REDO4-Cluster_167086	V5_UCLUSTfixed_0.90-Cluster_85696	-	-	-	-
pacid=32693553 transcript=Seita.9G548900.2 locus=Seita.9G548900 ID=Seita.9G548900.2.v2.2 annot-version=v2.2	Setit_seq12951		-	Y (0.913 | 1-52)	C	1	V5_BLAST_0.9SELF0.4OUT-REDO4-Cluster_167086	V5_UCLUSTfixed_0.90-Cluster_85696	-	-	-	-
pacid=32693555 transcript=Seita.9G118400.1 locus=Seita.9G118400 ID=Seita.9G118400.1.v2.2 annot-version=v2.2	Setit_seq12953	P:GO:0071704; F:GO:0016868; P:GO:0005975	P:GO:0005975;F:GO:0003824	Y (0.999 | 1-71)	C	1	V5_BLAST_0.9SELF0.4OUT-REDO4-Cluster_164584	V5_UCLUSTfixed_0.90-Cluster_98064	-	-	-	-
pacid=32693562 transcript=Seita.9G057100.1 locus=Seita.9G057100 ID=Seita.9G057100.1.v2.2 annot-version=v2.2	Setit_seq12960		-	Y (0.983 | 1-21)	C	1	V5_BLAST_0.9SELF0.4OUT-REDO4-Cluster_170710	V5_UCLUSTfixed_0.90-Cluster_95837	-	-	-	-
pacid=32693563 transcript=Seita.9G188200.1 locus=Seita.9G188200 ID=Seita.9G188200.1.v2.2 annot-version=v2.2	Setit_seq12961	C:GO:0016020	C:GO:0016020	Y (0.999 | 1-41)	C	1	V5_BLAST_0.9SELF0.4OUT-REDO4-Cluster_163380	V5_UCLUSTfixed_0.90-Cluster_96798	-	-	-	-
pacid=32693568 transcript=Seita.9G060500.1 locus=Seita.9G060500 ID=Seita.9G060500.1.v2.2 annot-version=v2.2	Setit_seq12966	P:GO:0006508; F:GO:0004222	P:GO:0019538;F:GO:0016787	Y (1.0 | 1-41)	C	1	V5_BLAST_0.9SELF0.4OUT-REDO4-Cluster_164169	V5_UCLUSTfixed_0.90-Cluster_97654	-	-	-	-
pacid=32693570 transcript=Seita.9G042300.1 locus=Seita.9G042300 ID=Seita.9G042300.1.v2.2 annot-version=v2.2	Setit_seq12968	P:GO:0008033	P:GO:0006139	Y (0.957 | 1-69)	C	1	V5_BLAST_0.9SELF0.4OUT-REDO4-Cluster_166833	V5_UCLUSTfixed_0.90-Cluster_100106	-	-	-	-
pacid=32693600 transcript=Seita.9G524600.1 locus=Seita.9G524600 ID=Seita.9G524600.1.v2.2 annot-version=v2.2	Setit_seq12998	P:GO:0055114; F:GO:0016491; P:GO:0009073; F:GO:0003856	F:GO:0003824;P:GO:0009058;P:GO:0044763;P:GO:0044711;P:GO:0009987	Y (0.999 | 1-47)	C	1	V5_BLAST_0.9SELF0.4OUT-REDO4-Cluster_170716	V5_UCLUSTfixed_0.90-Cluster_96386	-	-	-	-
pacid=32693601 transcript=Seita.9G524600.2 locus=Seita.9G524600 ID=Seita.9G524600.2.v2.2 annot-version=v2.2	Setit_seq12999	P:GO:0055114; F:GO:0016491; P:GO:0009073; F:GO:0003856	F:GO:0003824;P:GO:0009058;P:GO:0044763;P:GO:0044711;P:GO:0009987	Y (0.999 | 1-47)	C	1	V5_BLAST_0.9SELF0.4OUT-REDO4-Cluster_170716	V5_UCLUSTfixed_0.90-Cluster_96386	-	-	-	-
pacid=32693609 transcript=Seita.9G169100.1 locus=Seita.9G169100 ID=Seita.9G169100.1.v2.2 annot-version=v2.2	Setit_seq13007		-	Y (0.992 | 1-40)	C	1	V5_BLAST_0.9SELF0.4OUT-REDO4-Cluster_163828	V5_UCLUSTfixed_0.90-Cluster_101426	-	-	-	-
pacid=32693610 transcript=Seita.9G169100.3 locus=Seita.9G169100 ID=Seita.9G169100.3.v2.2 annot-version=v2.2	Setit_seq13008		-	Y (0.992 | 1-40)	C	1	V5_BLAST_0.9SELF0.4OUT-REDO4-Cluster_163828	V5_UCLUSTfixed_0.90-Cluster_101426	-	-	-	-
pacid=32693611 transcript=Seita.9G169100.4 locus=Seita.9G169100 ID=Seita.9G169100.4.v2.2 annot-version=v2.2	Setit_seq13009		-	Y (0.992 | 1-40)	C	1	V5_BLAST_0.9SELF0.4OUT-REDO4-Cluster_163828	V5_UCLUSTfixed_0.90-Cluster_101426	-	-	-	-
pacid=32693612 transcript=Seita.9G169100.2 locus=Seita.9G169100 ID=Seita.9G169100.2.v2.2 annot-version=v2.2	Setit_seq13010		-	Y (0.992 | 1-40)	C	1	V5_BLAST_0.9SELF0.4OUT-REDO4-Cluster_163828	V5_UCLUSTfixed_0.90-Cluster_101426	-	-	-	-
pacid=32693620 transcript=Seita.9G107400.1 locus=Seita.9G107400 ID=Seita.9G107400.1.v2.2 annot-version=v2.2	Setit_seq13018	F:GO:0008168; P:GO:0006364	F:GO:0016740;P:GO:0006139	Y (1.0 | 1-25)	C	1	V5_BLAST_0.9SELF0.4OUT-REDO4-Cluster_170550	V5_UCLUSTfixed_0.90-Cluster_93164	-	-	-	-
pacid=32693691 transcript=Seita.9G505200.1 locus=Seita.9G505200 ID=Seita.9G505200.1.v2.2 annot-version=v2.2	Setit_seq13089	F:GO:0017025; F:GO:0008270; P:GO:0006355; P:GO:0006352	F:GO:0005515;P:GO:0009058;P:GO:0006139	Y (0.96 | 1-30)	C	1	V5_BLAST_0.9SELF0.4OUT-REDO4-Cluster_166125	V5_UCLUSTfixed_0.90-Cluster_99440	-	-	-	-
pacid=32693699 transcript=Seita.9G199700.3 locus=Seita.9G199700 ID=Seita.9G199700.3.v2.2 annot-version=v2.2	Setit_seq13097		-	Y (0.989 | 1-22)	C	1	V5_BLAST_0.9SELF0.4OUT-REDO4-Cluster_169076	V5_UCLUSTfixed_0.90-Cluster_87548	-	UniqueCluster_211	-	X
pacid=32693703 transcript=Seita.9G503400.1 locus=Seita.9G503400 ID=Seita.9G503400.1.v2.2 annot-version=v2.2	Setit_seq13101		-	Y (1.0 | 1-29)	C	1	V5_BLAST_0.9SELF0.4OUT-REDO4-Cluster_170347	V5_UCLUSTfixed_0.90-Cluster_99707	-	-	-	-
pacid=32693704 transcript=Seita.9G503400.2 locus=Seita.9G503400 ID=Seita.9G503400.2.v2.2 annot-version=v2.2	Setit_seq13102		-	Y (1.0 | 1-29)	C	1	V5_BLAST_0.9SELF0.4OUT-REDO4-Cluster_170347	V5_UCLUSTfixed_0.90-Cluster_99707	-	-	-	-
pacid=32693705 transcript=Seita.9G503400.3 locus=Seita.9G503400 ID=Seita.9G503400.3.v2.2 annot-version=v2.2	Setit_seq13103		-	Y (1.0 | 1-29)	C	1	V5_BLAST_0.9SELF0.4OUT-REDO4-Cluster_170347	V5_UCLUSTfixed_0.90-Cluster_99707	-	-	-	-
pacid=32693708 transcript=Seita.9G207000.1 locus=Seita.9G207000 ID=Seita.9G207000.1.v2.2 annot-version=v2.2	Setit_seq13106		-	Y (0.974 | 1-69)	C	1	V5_BLAST_0.9SELF0.4OUT-REDO4-Cluster_168594	V5_UCLUSTfixed_0.90-Cluster_101505	-	-	-	-
pacid=32693716 transcript=Seita.9G559000.1 locus=Seita.9G559000 ID=Seita.9G559000.1.v2.2 annot-version=v2.2	Setit_seq13114	F:GO:0016301	F:GO:0016301	Y (0.99 | 1-21)	C	1	V5_BLAST_0.9SELF0.4OUT-REDO4-Cluster_163023	V5_UCLUSTfixed_0.90-Cluster_96456	-	-	-	-
pacid=32693719 transcript=Seita.9G423100.1 locus=Seita.9G423100 ID=Seita.9G423100.1.v2.2 annot-version=v2.2	Setit_seq13117		-	Y (0.771 | 1-52)	C	1	V5_BLAST_0.9SELF0.4OUT-REDO4-Cluster_165661	V5_UCLUSTfixed_0.90-Cluster_99044	-	-	-	-
pacid=32693720 transcript=Seita.9G423100.3 locus=Seita.9G423100 ID=Seita.9G423100.3.v2.2 annot-version=v2.2	Setit_seq13118		-	Y (0.771 | 1-52)	C	1	V5_BLAST_0.9SELF0.4OUT-REDO4-Cluster_165661	V5_UCLUSTfixed_0.90-Cluster_99044	-	-	-	-
pacid=32693721 transcript=Seita.9G423100.4 locus=Seita.9G423100 ID=Seita.9G423100.4.v2.2 annot-version=v2.2	Setit_seq13119		-	Y (0.771 | 1-52)	C	1	V5_BLAST_0.9SELF0.4OUT-REDO4-Cluster_165661	V5_UCLUSTfixed_0.90-Cluster_99044	-	-	-	-
pacid=32693722 transcript=Seita.9G423100.5 locus=Seita.9G423100 ID=Seita.9G423100.5.v2.2 annot-version=v2.2	Setit_seq13120		-	Y (0.771 | 1-52)	C	1	V5_BLAST_0.9SELF0.4OUT-REDO4-Cluster_165661	V5_UCLUSTfixed_0.90-Cluster_99044	-	-	-	-
pacid=32693723 transcript=Seita.9G423100.2 locus=Seita.9G423100 ID=Seita.9G423100.2.v2.2 annot-version=v2.2	Setit_seq13121		-	Y (0.771 | 1-52)	C	1	V5_BLAST_0.9SELF0.4OUT-REDO4-Cluster_165661	V5_UCLUSTfixed_0.90-Cluster_99044	-	-	-	-
pacid=32693747 transcript=Seita.9G285100.1 locus=Seita.9G285100 ID=Seita.9G285100.1.v2.2 annot-version=v2.2	Setit_seq13145		-	Y (0.996 | 1-29)	C	1	V5_BLAST_0.9SELF0.4OUT-REDO4-Cluster_150506	V5_UCLUSTfixed_0.90-Cluster_85551	-	-	-	-
pacid=32693755 transcript=Seita.9G046700.1 locus=Seita.9G046700 ID=Seita.9G046700.1.v2.2 annot-version=v2.2	Setit_seq13153	P:GO:0055114; F:GO:0051537; F:GO:0016491; F:GO:0010277	F:GO:0003824;P:GO:0008152;F:GO:0005488;P:GO:0044710	Y (0.972 | 1-51)	C	1	V5_BLAST_0.9SELF0.4OUT-REDO4-Cluster_170120	V5_UCLUSTfixed_0.90-Cluster_97371	-	-	-	-
pacid=32693765 transcript=Seita.9G512400.1 locus=Seita.9G512400 ID=Seita.9G512400.1.v2.2 annot-version=v2.2	Setit_seq13163	C:GO:0016021; F:GO:0005215	C:GO:0016020;F:GO:0005215	Y (0.938 | 1-54)	C	1	V5_BLAST_0.9SELF0.4OUT-REDO4-Cluster_168635	V5_UCLUSTfixed_0.90-Cluster_101546	-	-	-	-
pacid=32693783 transcript=Seita.9G041100.1 locus=Seita.9G041100 ID=Seita.9G041100.1.v2.2 annot-version=v2.2	Setit_seq13181		-	Y (0.917 | 1-32)	C	1	V5_BLAST_0.9SELF0.4OUT-REDO4-Cluster_168154	V5_UCLUSTfixed_0.90-Cluster_96223	-	-	-	-
pacid=32693784 transcript=Seita.9G423600.1 locus=Seita.9G423600 ID=Seita.9G423600.1.v2.2 annot-version=v2.2	Setit_seq13182		-	Y (0.998 | 1-41)	C	1	V5_BLAST_0.9SELF0.4OUT-REDO4-Cluster_164254	V5_UCLUSTfixed_0.90-Cluster_97727	-	-	-	-
pacid=32693797 transcript=Seita.9G401800.1 locus=Seita.9G401800 ID=Seita.9G401800.1.v2.2 annot-version=v2.2	Setit_seq13195		-	Y (0.994 | 1-42)	C	1	V5_BLAST_0.9SELF0.4OUT-REDO4-Cluster_156636	V5_UCLUSTfixed_0.90-Cluster_91608	-	-	UniqueCluster_2850	X
pacid=32693800 transcript=Seita.9G361600.1 locus=Seita.9G361600 ID=Seita.9G361600.1.v2.2 annot-version=v2.2	Setit_seq13198	P:GO:0055114; F:GO:0045300; P:GO:0006631	F:GO:0003824;P:GO:0006629;P:GO:0044763;P:GO:0009987	Y (0.999 | 1-41)	C	1	V5_BLAST_0.9SELF0.4OUT-REDO4-Cluster_169679	V5_UCLUSTfixed_0.90-Cluster_100777	-	-	-	-
pacid=32693809 transcript=Seita.J029700.1 locus=Seita.J029700 ID=Seita.J029700.1.v2.2 annot-version=v2.2	Setit_seq13207		-	Y (0.998 | 1-61)	C	1	V5_BLAST_0.9SELF0.4OUT-REDO4-Cluster_150886	V5_UCLUSTfixed_0.90-Cluster_86103	-	-	-	-
pacid=32693814 transcript=Seita.1G352200.1 locus=Seita.1G352200 ID=Seita.1G352200.1.v2.2 annot-version=v2.2	Setit_seq13212	F:GO:0030170; P:GO:0009058; F:GO:0008483; P:GO:0006520	P:GO:0009058;P:GO:0044763;F:GO:0005488;F:GO:0016740;P:GO:0009987	Y (0.993 | 1-52)	C	1	V5_BLAST_0.9SELF0.4OUT-REDO4-Cluster_159058	V5_UCLUSTfixed_0.90-Cluster_99911	-	-	-	-
pacid=32693828 transcript=Seita.1G376900.1 locus=Seita.1G376900 ID=Seita.1G376900.1.v2.2 annot-version=v2.2	Setit_seq13226		-	Y (1.0 | 1-21)	C	1	V5_BLAST_0.9SELF0.4OUT-REDO4-Cluster_150318	V5_UCLUSTfixed_0.90-Cluster_85340	-	-	-	-
pacid=32693830 transcript=Seita.1G277300.1 locus=Seita.1G277300 ID=Seita.1G277300.1.v2.2 annot-version=v2.2	Setit_seq13228	F:GO:0008270; F:GO:0005515	F:GO:0005515	Y (0.886 | 1-92)	C	1	V5_BLAST_0.9SELF0.4OUT-REDO4-Cluster_150311	V5_UCLUSTfixed_0.90-Cluster_85326	-	-	-	-
pacid=32693832 transcript=Seita.1G111200.1 locus=Seita.1G111200 ID=Seita.1G111200.1.v2.2 annot-version=v2.2	Setit_seq13230		-	Y (0.964 | 1-33)	C	1	V5_BLAST_0.9SELF0.4OUT-REDO4-Cluster_168594	V5_UCLUSTfixed_0.90-Cluster_101505	-	-	-	-
pacid=32693834 transcript=Seita.1G066400.1 locus=Seita.1G066400 ID=Seita.1G066400.1.v2.2 annot-version=v2.2	Setit_seq13232	F:GO:0016853; P:GO:0005975	P:GO:0005975;F:GO:0003824	Y (0.721 | 1-34)	C	1	V5_BLAST_0.9SELF0.4OUT-REDO4-Cluster_158334	V5_UCLUSTfixed_0.90-Cluster_102119	-	-	-	-
pacid=32693854 transcript=Seita.1G245300.1 locus=Seita.1G245300 ID=Seita.1G245300.1.v2.2 annot-version=v2.2	Setit_seq13252		-	Y (0.999 | 1-29)	C	1	V5_BLAST_0.9SELF0.4OUT-REDO4-Cluster_170658	V5_UCLUSTfixed_0.90-Cluster_98042	-	-	-	-
pacid=32693855 transcript=Seita.1G106900.1 locus=Seita.1G106900 ID=Seita.1G106900.1.v2.2 annot-version=v2.2	Setit_seq13253	F:GO:0008168; P:GO:0008152	P:GO:0008152;F:GO:0016740	Y (0.998 | 1-25)	C	1	V5_BLAST_0.9SELF0.4OUT-REDO4-Cluster_166140	V5_UCLUSTfixed_0.90-Cluster_96437	-	-	-	-
pacid=32693856 transcript=Seita.1G106900.2 locus=Seita.1G106900 ID=Seita.1G106900.2.v2.2 annot-version=v2.2	Setit_seq13254	F:GO:0008168; P:GO:0008152	P:GO:0008152;F:GO:0016740	Y (0.998 | 1-25)	C	1	V5_BLAST_0.9SELF0.4OUT-REDO4-Cluster_166140	V5_UCLUSTfixed_0.90-Cluster_96437	-	-	-	-
pacid=32693866 transcript=Seita.1G195800.1 locus=Seita.1G195800 ID=Seita.1G195800.1.v2.2 annot-version=v2.2	Setit_seq13264	P:GO:0006783; F:GO:0004325	F:GO:0003824;P:GO:0009058;P:GO:0044763;P:GO:0044711;P:GO:0009987	Y (0.91 | 1-51)	C	1	V5_BLAST_0.9SELF0.4OUT-REDO4-Cluster_164147	V5_UCLUSTfixed_0.90-Cluster_97634	-	-	-	-
pacid=32693867 transcript=Seita.1G195800.2 locus=Seita.1G195800 ID=Seita.1G195800.2.v2.2 annot-version=v2.2	Setit_seq13265	P:GO:0006783; F:GO:0004325	F:GO:0003824;P:GO:0009058;P:GO:0044763;P:GO:0044711;P:GO:0009987	Y (0.91 | 1-51)	C	1	V5_BLAST_0.9SELF0.4OUT-REDO4-Cluster_164147	V5_UCLUSTfixed_0.90-Cluster_97634	-	-	-	-
pacid=32693875 transcript=Seita.1G289800.1 locus=Seita.1G289800 ID=Seita.1G289800.1.v2.2 annot-version=v2.2	Setit_seq13273		-	Y (0.937 | 1-33)	C	1	V5_BLAST_0.9SELF0.4OUT-REDO4-Cluster_163293	V5_UCLUSTfixed_0.90-Cluster_96728	-	-	UniqueCluster_641	X
pacid=32693898 transcript=Seita.1G073100.1 locus=Seita.1G073100 ID=Seita.1G073100.1.v2.2 annot-version=v2.2	Setit_seq13296	P:GO:0046854	P:GO:0006629;P:GO:0044763;P:GO:0009987	Y (0.989 | 1-50)	C	1	V5_BLAST_0.9SELF0.4OUT-REDO4-Cluster_162363	V5_UCLUSTfixed_0.90-Cluster_95772	-	-	-	-
pacid=32693923 transcript=Seita.1G373200.1 locus=Seita.1G373200 ID=Seita.1G373200.1.v2.2 annot-version=v2.2	Setit_seq13321		-	Y (0.985 | 1-52)	C	1	V5_BLAST_0.9SELF0.4OUT-REDO4-Cluster_134584	V5_UCLUSTfixed_0.90-Cluster_82355	-	-	-	-
pacid=32693924 transcript=Seita.1G308000.1 locus=Seita.1G308000 ID=Seita.1G308000.1.v2.2 annot-version=v2.2	Setit_seq13322		-	Y (0.998 | 1-41)	C	1	V5_BLAST_0.9SELF0.4OUT-REDO4-Cluster_150316	V5_UCLUSTfixed_0.90-Cluster_85333	-	-	-	-
pacid=32693949 transcript=Seita.1G096300.1 locus=Seita.1G096300 ID=Seita.1G096300.1.v2.2 annot-version=v2.2	Setit_seq13347		-	Y (0.998 | 1-62)	C	1	V5_BLAST_0.9SELF0.4OUT-REDO4-Cluster_170059	V5_UCLUSTfixed_0.90-Cluster_102732	-	-	-	-
pacid=32693951 transcript=Seita.1G248100.1 locus=Seita.1G248100 ID=Seita.1G248100.1.v2.2 annot-version=v2.2	Setit_seq13349	P:GO:0015979; F:GO:0051539; F:GO:0016992; P:GO:0009107	P:GO:0006629;P:GO:0015979;P:GO:0009058;F:GO:0005488;F:GO:0016740;P:GO:0044711	Y (1.0 | 1-28)	C	1	V5_BLAST_0.9SELF0.4OUT-REDO4-Cluster_162548	V5_UCLUSTfixed_0.90-Cluster_85950	-	-	-	-
pacid=32693956 transcript=Seita.1G134200.1 locus=Seita.1G134200 ID=Seita.1G134200.1.v2.2 annot-version=v2.2	Setit_seq13354	F:GO:0016852; P:GO:0009236	F:GO:0003824;P:GO:0009058;P:GO:0044763;P:GO:0044711;P:GO:0009987	Y (1.0 | 1-24)	C	1	V5_BLAST_0.9SELF0.4OUT-REDO4-Cluster_156314	V5_UCLUSTfixed_0.90-Cluster_91386	-	-	-	-
pacid=32694037 transcript=Seita.1G265400.1 locus=Seita.1G265400 ID=Seita.1G265400.1.v2.2 annot-version=v2.2	Setit_seq13435	P:GO:0055085; C:GO:0016020; F:GO:0005215	C:GO:0016020;P:GO:0006810;F:GO:0005215	Y (0.985 | 1-54)	C	1	V5_BLAST_0.9SELF0.4OUT-REDO4-Cluster_164287	V5_UCLUSTfixed_0.90-Cluster_97767	-	-	-	-
pacid=32694043 transcript=Seita.1G167200.1 locus=Seita.1G167200 ID=Seita.1G167200.1.v2.2 annot-version=v2.2	Setit_seq13441	P:GO:0055114; F:GO:0045300; P:GO:0006631	F:GO:0003824;P:GO:0006629;P:GO:0044763;P:GO:0009987	Y (0.999 | 1-61)	C	1	V5_BLAST_0.9SELF0.4OUT-REDO4-Cluster_169679	V5_UCLUSTfixed_0.90-Cluster_100777	-	-	-	-
pacid=32694052 transcript=Seita.1G317900.1 locus=Seita.1G317900 ID=Seita.1G317900.1.v2.2 annot-version=v2.2	Setit_seq13450	F:GO:0008168; P:GO:0008152	P:GO:0008152;F:GO:0016740	Y (0.999 | 1-33)	C	1	V5_BLAST_0.9SELF0.4OUT-REDO4-Cluster_162427	V5_UCLUSTfixed_0.90-Cluster_87165	-	-	-	-
pacid=32694058 transcript=Seita.1G307600.1 locus=Seita.1G307600 ID=Seita.1G307600.1.v2.2 annot-version=v2.2	Setit_seq13456		-	Y (0.967 | 1-29)	C	1	V5_BLAST_0.9SELF0.4OUT-REDO4-Cluster_169530	V5_UCLUSTfixed_0.90-Cluster_102291	-	-	-	-
pacid=32694062 transcript=Seita.1G353900.1 locus=Seita.1G353900 ID=Seita.1G353900.1.v2.2 annot-version=v2.2	Setit_seq13460		-	Y (0.998 | 1-39)	C	1	V5_BLAST_0.9SELF0.4OUT-REDO4-Cluster_165918	V5_UCLUSTfixed_0.90-Cluster_99246	-	-	-	-
pacid=32694064 transcript=Seita.1G106500.1 locus=Seita.1G106500 ID=Seita.1G106500.1.v2.2 annot-version=v2.2	Setit_seq13462		-	Y (0.787 | 1-51)	C	1	V5_BLAST_0.9SELF0.4OUT-REDO4-Cluster_168423	V5_UCLUSTfixed_0.90-Cluster_93005	-	-	-	-
pacid=32694076 transcript=Seita.1G192100.1 locus=Seita.1G192100 ID=Seita.1G192100.1.v2.2 annot-version=v2.2	Setit_seq13474	P:GO:0055114; F:GO:0020037; P:GO:0006979; F:GO:0004601	F:GO:0003824;P:GO:0008152;F:GO:0005488;P:GO:0044710;P:GO:0006950	Y (0.991 | 1-51)	C	1	V5_BLAST_0.9SELF0.4OUT-REDO4-Cluster_163224	V5_UCLUSTfixed_0.90-Cluster_96655	-	-	-	-
pacid=32694102 transcript=Seita.1G053900.1 locus=Seita.1G053900 ID=Seita.1G053900.1.v2.2 annot-version=v2.2	Setit_seq13500	P:GO:0055114; F:GO:0016491; F:GO:0016209	F:GO:0003824;P:GO:0008152;P:GO:0044710	Y (0.998 | 1-34)	C	1	V5_BLAST_0.9SELF0.4OUT-REDO4-Cluster_169908	V5_UCLUSTfixed_0.90-Cluster_97760	-	-	-	-
pacid=32694103 transcript=Seita.1G293300.1 locus=Seita.1G293300 ID=Seita.1G293300.1.v2.2 annot-version=v2.2	Setit_seq13501	F:GO:0005524; F:GO:0003676	F:GO:0000166;F:GO:0003676	Y (0.998 | 1-42)	C	1	V5_BLAST_0.9SELF0.4OUT-REDO4-Cluster_164579	V5_UCLUSTfixed_0.90-Cluster_98056	-	-	-	-
pacid=32694107 transcript=Seita.1G118900.1 locus=Seita.1G118900 ID=Seita.1G118900.1.v2.2 annot-version=v2.2	Setit_seq13505		-	Y (0.753 | 1-27)	C	1	V5_BLAST_0.9SELF0.4OUT-REDO4-Cluster_134588	V5_UCLUSTfixed_0.90-Cluster_76145	-	-	-	-
pacid=32694139 transcript=Seita.1G153400.1 locus=Seita.1G153400 ID=Seita.1G153400.1.v2.2 annot-version=v2.2	Setit_seq13537		-	Y (0.995 | 1-31)	C	1	V5_BLAST_0.9SELF0.4OUT-REDO4-Cluster_134590	V5_UCLUSTfixed_0.90-Cluster_76125	-	-	-	-
pacid=32694140 transcript=Seita.1G153400.3 locus=Seita.1G153400 ID=Seita.1G153400.3.v2.2 annot-version=v2.2	Setit_seq13538		-	Y (0.995 | 1-31)	C	1	V5_BLAST_0.9SELF0.4OUT-REDO4-Cluster_134591	V5_UCLUSTfixed_0.90-Cluster_76125	-	-	-	-
pacid=32694141 transcript=Seita.1G153400.2 locus=Seita.1G153400 ID=Seita.1G153400.2.v2.2 annot-version=v2.2	Setit_seq13539		-	Y (0.995 | 1-31)	C	1	V5_BLAST_0.9SELF0.4OUT-REDO4-Cluster_134591	V5_UCLUSTfixed_0.90-Cluster_76125	-	-	-	-
pacid=32694162 transcript=Seita.1G095800.1 locus=Seita.1G095800 ID=Seita.1G095800.1.v2.2 annot-version=v2.2	Setit_seq13560		-	Y (0.923 | 1-72)	C	1	V5_BLAST_0.9SELF0.4OUT-REDO4-Cluster_163732	V5_UCLUSTfixed_0.90-Cluster_85265	-	-	-	-
pacid=32694170 transcript=Seita.1G263200.1 locus=Seita.1G263200 ID=Seita.1G263200.1.v2.2 annot-version=v2.2	Setit_seq13568	C:GO:0005622; F:GO:0003779; P:GO:0030042; C:GO:0015629	F:GO:0005515;C:GO:0005856;P:GO:0016043	Y (1.0 | 1-61)	C	1	V5_BLAST_0.9SELF0.4OUT-REDO4-Cluster_164240	V5_UCLUSTfixed_0.90-Cluster_102692	-	-	-	-
pacid=32694245 transcript=Seita.1G192600.1 locus=Seita.1G192600 ID=Seita.1G192600.1.v2.2 annot-version=v2.2	Setit_seq13643	F:GO:0042578	F:GO:0016787	Y (1.0 | 1-34)	C	1	V5_BLAST_0.9SELF0.4OUT-REDO4-Cluster_159256	V5_UCLUSTfixed_0.90-Cluster_93492	-	-	-	-
pacid=32694261 transcript=Seita.1G342900.1 locus=Seita.1G342900 ID=Seita.1G342900.1.v2.2 annot-version=v2.2	Setit_seq13659		-	Y (1.0 | 1-27)	C	1	V5_BLAST_0.9SELF0.4OUT-REDO4-Cluster_166749	V5_UCLUSTfixed_0.90-Cluster_86310	-	-	-	-
pacid=32694273 transcript=Seita.1G102500.1 locus=Seita.1G102500 ID=Seita.1G102500.1.v2.2 annot-version=v2.2	Setit_seq13671		-	Y (1.0 | 1-21)	C	1	V5_BLAST_0.9SELF0.4OUT-REDO4-Cluster_164444	V5_UCLUSTfixed_0.90-Cluster_97926	-	-	-	-
pacid=32694284 transcript=Seita.1G184000.1 locus=Seita.1G184000 ID=Seita.1G184000.1.v2.2 annot-version=v2.2	Setit_seq13682	P:GO:0055114; F:GO:0051920; F:GO:0016491	F:GO:0003824;P:GO:0008152;P:GO:0044710	Y (0.988 | 1-51)	C	1	V5_BLAST_0.9SELF0.4OUT-REDO4-Cluster_164268	V5_UCLUSTfixed_0.90-Cluster_97743	-	-	-	-
pacid=32694301 transcript=Seita.1G377200.1 locus=Seita.1G377200 ID=Seita.1G377200.1.v2.2 annot-version=v2.2	Setit_seq13699		-	Y (0.989 | 1-72)	C	1	V5_BLAST_0.9SELF0.4OUT-REDO4-Cluster_162443	V5_UCLUSTfixed_0.90-Cluster_95854	-	-	-	-
pacid=32694309 transcript=Seita.1G349000.1 locus=Seita.1G349000 ID=Seita.1G349000.1.v2.2 annot-version=v2.2	Setit_seq13707		-	Y (0.84 | 1-24)	C	1	V5_BLAST_0.9SELF0.4OUT-REDO4-Cluster_170071	V5_UCLUSTfixed_0.90-Cluster_85151	-	-	-	-
pacid=32694323 transcript=Seita.1G058000.1 locus=Seita.1G058000 ID=Seita.1G058000.1.v2.2 annot-version=v2.2	Setit_seq13721		-	Y (0.993 | 1-52)	C	1	V5_BLAST_0.9SELF0.4OUT-REDO4-Cluster_164095	V5_UCLUSTfixed_0.90-Cluster_97586	-	-	-	-
pacid=32694361 transcript=Seita.1G271100.1 locus=Seita.1G271100 ID=Seita.1G271100.1.v2.2 annot-version=v2.2	Setit_seq13759		-	Y (0.98 | 1-27)	C	1	V5_BLAST_0.9SELF0.4OUT-REDO4-Cluster_163084	V5_UCLUSTfixed_0.90-Cluster_96508	-	-	-	-
pacid=32694369 transcript=Seita.1G334200.1 locus=Seita.1G334200 ID=Seita.1G334200.1.v2.2 annot-version=v2.2	Setit_seq13767		-	Y (0.994 | 1-62)	C	1	V5_BLAST_0.9SELF0.4OUT-REDO4-Cluster_163966	V5_UCLUSTfixed_0.90-Cluster_85164	-	-	-	-
pacid=32694416 transcript=Seita.1G006300.1 locus=Seita.1G006300 ID=Seita.1G006300.1.v2.2 annot-version=v2.2	Setit_seq13814		-	Y (0.998 | 1-24)	C	1	V5_BLAST_0.9SELF0.4OUT-REDO4-Cluster_162948	V5_UCLUSTfixed_0.90-Cluster_85216	-	-	-	-
pacid=32694417 transcript=Seita.1G006300.2 locus=Seita.1G006300 ID=Seita.1G006300.2.v2.2 annot-version=v2.2	Setit_seq13815		-	Y (0.998 | 1-24)	C	1	V5_BLAST_0.9SELF0.4OUT-REDO4-Cluster_162948	V5_UCLUSTfixed_0.90-Cluster_85216	-	-	-	-
pacid=32694419 transcript=Seita.1G233700.1 locus=Seita.1G233700 ID=Seita.1G233700.1.v2.2 annot-version=v2.2	Setit_seq13817		-	Y (0.985 | 1-88)	C	1	V5_BLAST_0.9SELF0.4OUT-REDO4-Cluster_134594	V5_UCLUSTfixed_0.90-Cluster_76453	-	-	-	-
pacid=32694455 transcript=Seita.1G003200.1 locus=Seita.1G003200 ID=Seita.1G003200.1.v2.2 annot-version=v2.2	Setit_seq13853	P:GO:0055114; F:GO:0016491	F:GO:0003824;P:GO:0008152;P:GO:0044710	Y (0.999 | 1-51)	C	1	V5_BLAST_0.9SELF0.4OUT-REDO4-Cluster_163743	V5_UCLUSTfixed_0.90-Cluster_97204	-	-	-	-
pacid=32694483 transcript=Seita.1G216400.1 locus=Seita.1G216400 ID=Seita.1G216400.1.v2.2 annot-version=v2.2	Setit_seq13881	F:GO:0005515	F:GO:0005515	Y (0.989 | 1-38)	C	1	V5_BLAST_0.9SELF0.4OUT-REDO4-Cluster_157278	V5_UCLUSTfixed_0.90-Cluster_87113	-	-	-	-
pacid=32694489 transcript=Seita.1G303700.1 locus=Seita.1G303700 ID=Seita.1G303700.1.v2.2 annot-version=v2.2	Setit_seq13887		-	Y (0.79 | 1-34)	C	1	V5_BLAST_0.9SELF0.4OUT-REDO4-Cluster_167225	V5_UCLUSTfixed_0.90-Cluster_100408	-	-	-	-
pacid=32694508 transcript=Seita.1G046400.1 locus=Seita.1G046400 ID=Seita.1G046400.1.v2.2 annot-version=v2.2	Setit_seq13906	P:GO:0006457	P:GO:0009987	Y (0.997 | 1-61)	C	1	V5_BLAST_0.9SELF0.4OUT-REDO4-Cluster_163442	V5_UCLUSTfixed_0.90-Cluster_96874	-	-	-	-
pacid=32694538 transcript=Seita.1G159500.1 locus=Seita.1G159500 ID=Seita.1G159500.1.v2.2 annot-version=v2.2	Setit_seq13936	F:GO:0008270; P:GO:0055114; P:GO:0009231; F:GO:0008703	F:GO:0003824;P:GO:0009058;P:GO:0044763;F:GO:0005488;P:GO:0044711;P:GO:0009987	Y (0.803 | 1-35)	C	1	V5_BLAST_0.9SELF0.4OUT-REDO4-Cluster_163719	V5_UCLUSTfixed_0.90-Cluster_97174	-	-	-	-
pacid=32694539 transcript=Seita.1G159500.3 locus=Seita.1G159500 ID=Seita.1G159500.3.v2.2 annot-version=v2.2	Setit_seq13937	F:GO:0008270; P:GO:0055114; P:GO:0009231; F:GO:0008703	F:GO:0003824;P:GO:0009058;P:GO:0044763;F:GO:0005488;P:GO:0044711;P:GO:0009987	Y (0.803 | 1-35)	C	1	V5_BLAST_0.9SELF0.4OUT-REDO4-Cluster_163719	V5_UCLUSTfixed_0.90-Cluster_97174	-	-	-	-
pacid=32694557 transcript=Seita.1G345400.1 locus=Seita.1G345400 ID=Seita.1G345400.1.v2.2 annot-version=v2.2	Setit_seq13955	P:GO:0006468; F:GO:0005524; F:GO:0004672	F:GO:0000166;P:GO:0006464;F:GO:0016301	Y (0.937 | 1-49)	C	1	V5_BLAST_0.9SELF0.4OUT-REDO4-Cluster_165440	V5_UCLUSTfixed_0.90-Cluster_97893	-	-	-	-
pacid=32694566 transcript=Seita.1G097300.1 locus=Seita.1G097300 ID=Seita.1G097300.1.v2.2 annot-version=v2.2	Setit_seq13964		-	Y (0.958 | 1-22)	C	1	V5_BLAST_0.9SELF0.4OUT-REDO4-Cluster_170207	V5_UCLUSTfixed_0.90-Cluster_85320	-	-	-	-
pacid=32694571 transcript=Seita.1G024100.1 locus=Seita.1G024100 ID=Seita.1G024100.1.v2.2 annot-version=v2.2	Setit_seq13969	F:GO:0050662; F:GO:0003824	F:GO:0003824;F:GO:0005488	Y (0.999 | 1-61)	C	1	V5_BLAST_0.9SELF0.4OUT-REDO4-Cluster_167449	V5_UCLUSTfixed_0.90-Cluster_95918	-	-	-	-
pacid=32694572 transcript=Seita.1G024100.2 locus=Seita.1G024100 ID=Seita.1G024100.2.v2.2 annot-version=v2.2	Setit_seq13970	F:GO:0050662; F:GO:0003824	F:GO:0003824;F:GO:0005488	Y (0.999 | 1-61)	C	1	V5_BLAST_0.9SELF0.4OUT-REDO4-Cluster_167449	V5_UCLUSTfixed_0.90-Cluster_95918	-	-	-	-
pacid=32694573 transcript=Seita.1G129500.1 locus=Seita.1G129500 ID=Seita.1G129500.1.v2.2 annot-version=v2.2	Setit_seq13971		-	Y (0.999 | 1-39)	C	1	V5_BLAST_0.9SELF0.4OUT-REDO4-Cluster_150255	V5_UCLUSTfixed_0.90-Cluster_85246	-	-	-	-
pacid=32694579 transcript=Seita.1G282200.1 locus=Seita.1G282200 ID=Seita.1G282200.1.v2.2 annot-version=v2.2	Setit_seq13977		-	Y (0.98 | 1-68)	C	1	V5_BLAST_0.9SELF0.4OUT-REDO4-Cluster_134595	V5_UCLUSTfixed_0.90-Cluster_76127	-	-	-	-
pacid=32694601 transcript=Seita.1G031400.1 locus=Seita.1G031400 ID=Seita.1G031400.1.v2.2 annot-version=v2.2	Setit_seq13999		-	Y (0.997 | 1-38)	C	1	V5_BLAST_0.9SELF0.4OUT-REDO4-Cluster_164679	V5_UCLUSTfixed_0.90-Cluster_87239	-	-	-	-
pacid=32694617 transcript=Seita.1G241500.1 locus=Seita.1G241500 ID=Seita.1G241500.1.v2.2 annot-version=v2.2	Setit_seq14015	F:GO:0003677; P:GO:0009725; P:GO:0006355; C:GO:0005634	F:GO:0003677;C:GO:0005634;P:GO:0009719;P:GO:0009058;P:GO:0006139	Y (0.997 | 1-23)	C	1	V5_BLAST_0.9SELF0.4OUT-REDO4-Cluster_160720	V5_UCLUSTfixed_0.90-Cluster_94719	UniqueCluster_3092	-	-	X
pacid=32694625 transcript=Seita.1G349300.1 locus=Seita.1G349300 ID=Seita.1G349300.1.v2.2 annot-version=v2.2	Setit_seq14023	P:GO:0006413; F:GO:0003743	F:GO:0008135	Y (0.683 | 1-41)	C	1	V5_BLAST_0.9SELF0.4OUT-REDO4-Cluster_162611	V5_UCLUSTfixed_0.90-Cluster_85155	-	-	-	-
pacid=32694626 transcript=Seita.1G349300.2 locus=Seita.1G349300 ID=Seita.1G349300.2.v2.2 annot-version=v2.2	Setit_seq14024	P:GO:0006413; F:GO:0003743	F:GO:0008135	Y (0.683 | 1-41)	C	1	V5_BLAST_0.9SELF0.4OUT-REDO4-Cluster_162611	V5_UCLUSTfixed_0.90-Cluster_85155	-	-	-	-
pacid=32694635 transcript=Seita.1G249300.1 locus=Seita.1G249300 ID=Seita.1G249300.1.v2.2 annot-version=v2.2	Setit_seq14033	P:GO:0045454; F:GO:0015035; P:GO:0006662	P:GO:0019725;F:GO:0003824;P:GO:0008152;P:GO:0044710	Y (0.999 | 1-51)	C	1	V5_BLAST_0.9SELF0.4OUT-REDO4-Cluster_165966	V5_UCLUSTfixed_0.90-Cluster_96817	-	-	-	-
pacid=32694655 transcript=Seita.1G076200.1 locus=Seita.1G076200 ID=Seita.1G076200.1.v2.2 annot-version=v2.2	Setit_seq14053	P:GO:0006464; F:GO:0004077	F:GO:0003824;P:GO:0006464	Y (0.991 | 1-49)	C	1	V5_BLAST_0.9SELF0.4OUT-REDO4-Cluster_169374	V5_UCLUSTfixed_0.90-Cluster_96663	-	-	-	-
pacid=32694675 transcript=Seita.1G107700.1 locus=Seita.1G107700 ID=Seita.1G107700.1.v2.2 annot-version=v2.2	Setit_seq14073	F:GO:2001070; P:GO:0016310; F:GO:0016301; F:GO:0005524	F:GO:0000166;F:GO:0030246;F:GO:0016301	Y (0.995 | 1-23)	C	1	V5_BLAST_0.9SELF0.4OUT-REDO4-Cluster_166289	V5_UCLUSTfixed_0.90-Cluster_99592	-	-	-	-
pacid=32694684 transcript=Seita.1G306300.1 locus=Seita.1G306300 ID=Seita.1G306300.1.v2.2 annot-version=v2.2	Setit_seq14082	F:GO:0000049; P:GO:0006418; F:GO:0005524; F:GO:0004812; F:GO:0000166	F:GO:0000166;F:GO:0003723;F:GO:0003824;P:GO:0006139;P:GO:0006412	Y (0.922 | 1-29)	C	1	V5_BLAST_0.9SELF0.4OUT-REDO4-Cluster_164974	V5_UCLUSTfixed_0.90-Cluster_100429	-	-	-	-
pacid=32694703 transcript=Seita.1G287100.1 locus=Seita.1G287100 ID=Seita.1G287100.1.v2.2 annot-version=v2.2	Setit_seq14101	P:GO:0006355; C:GO:0005634; F:GO:0005524; P:GO:0032502; P:GO:0006351	F:GO:0000166;C:GO:0005634;P:GO:0009058;P:GO:0006139	Y (0.975 | 1-38)	C	1	V5_BLAST_0.9SELF0.4OUT-REDO4-Cluster_166756	V5_UCLUSTfixed_0.90-Cluster_87287	-	-	-	-
pacid=32694705 transcript=Seita.1G059700.1 locus=Seita.1G059700 ID=Seita.1G059700.1.v2.2 annot-version=v2.2	Setit_seq14103		-	Y (0.95 | 1-40)	C	1	V5_BLAST_0.9SELF0.4OUT-REDO4-Cluster_164385	V5_UCLUSTfixed_0.90-Cluster_76128	-	-	-	-
pacid=32694727 transcript=Seita.1G040700.1 locus=Seita.1G040700 ID=Seita.1G040700.1.v2.2 annot-version=v2.2	Setit_seq14125		-	Y (0.988 | 1-57)	C	1	V5_BLAST_0.9SELF0.4OUT-REDO4-Cluster_163095	V5_UCLUSTfixed_0.90-Cluster_84493	-	-	-	-
pacid=32694732 transcript=Seita.1G229200.1 locus=Seita.1G229200 ID=Seita.1G229200.1.v2.2 annot-version=v2.2	Setit_seq14130		-	Y (0.98 | 1-48)	C	1	V5_BLAST_0.9SELF0.4OUT-REDO4-Cluster_150222	V5_UCLUSTfixed_0.90-Cluster_85201	-	-	-	-
pacid=32694735 transcript=Seita.1G107400.1 locus=Seita.1G107400 ID=Seita.1G107400.1.v2.2 annot-version=v2.2	Setit_seq14133		-	Y (0.992 | 1-46)	C	1	V5_BLAST_0.9SELF0.4OUT-REDO4-Cluster_163014	V5_UCLUSTfixed_0.90-Cluster_96447	-	-	-	-
pacid=32694737 transcript=Seita.1G106200.1 locus=Seita.1G106200 ID=Seita.1G106200.1.v2.2 annot-version=v2.2	Setit_seq14135		-	Y (0.869 | 1-52)	C	1	V5_BLAST_0.9SELF0.4OUT-REDO4-Cluster_168423	V5_UCLUSTfixed_0.90-Cluster_93005	-	-	-	-
pacid=32694746 transcript=Seita.1G309900.1 locus=Seita.1G309900 ID=Seita.1G309900.1.v2.2 annot-version=v2.2	Setit_seq14144	F:GO:0003723	F:GO:0003723	Y (0.999 | 1-28)	C	1	V5_BLAST_0.9SELF0.4OUT-REDO4-Cluster_162608	V5_UCLUSTfixed_0.90-Cluster_96027	-	-	-	-
pacid=32694763 transcript=Seita.1G367300.1 locus=Seita.1G367300 ID=Seita.1G367300.1.v2.2 annot-version=v2.2	Setit_seq14161	P:GO:0055114; F:GO:0020037; F:GO:0016705; F:GO:0005506	F:GO:0003824;P:GO:0008152;F:GO:0005488;P:GO:0044710	Y (0.999 | 1-62)	C	1	V5_BLAST_0.9SELF0.4OUT-REDO4-Cluster_159164	V5_UCLUSTfixed_0.90-Cluster_93405	-	-	-	-
pacid=32694767 transcript=Seita.1G017600.1 locus=Seita.1G017600 ID=Seita.1G017600.1.v2.2 annot-version=v2.2	Setit_seq14165		-	Y (0.997 | 1-30)	C	1	V5_BLAST_0.9SELF0.4OUT-REDO4-Cluster_160145	V5_UCLUSTfixed_0.90-Cluster_102634	UniqueCluster_1084	-	-	X
pacid=32694779 transcript=Seita.1G360100.1 locus=Seita.1G360100 ID=Seita.1G360100.1.v2.2 annot-version=v2.2	Setit_seq14177	F:GO:0008017; P:GO:0007018; F:GO:0005524; F:GO:0003777; C:GO:0005871	F:GO:0000166;F:GO:0005515;C:GO:0005856;P:GO:0044763;P:GO:0009987;F:GO:0003774	Y (0.816 | 1-37)	C	1	V5_BLAST_0.9SELF0.4OUT-REDO4-Cluster_163830	V5_UCLUSTfixed_0.90-Cluster_97304	-	-	-	-
pacid=32694787 transcript=Seita.1G245500.2 locus=Seita.1G245500 ID=Seita.1G245500.2.v2.2 annot-version=v2.2	Setit_seq14185	P:GO:0006508; F:GO:0004185	P:GO:0019538;F:GO:0016787	Y (0.687 | 1-42)	C	1	V5_BLAST_0.9SELF0.4OUT-REDO4-Cluster_167125	V5_UCLUSTfixed_0.90-Cluster_102895	UniqueCluster_174	-	-	X
pacid=32694789 transcript=Seita.1G154400.1 locus=Seita.1G154400 ID=Seita.1G154400.1.v2.2 annot-version=v2.2	Setit_seq14187	F:GO:0004518	F:GO:0004518	Y (1.0 | 1-41)	C	1	V5_BLAST_0.9SELF0.4OUT-REDO4-Cluster_167526	V5_UCLUSTfixed_0.90-Cluster_100659	-	-	-	-
pacid=32694837 transcript=Seita.1G252900.1 locus=Seita.1G252900 ID=Seita.1G252900.1.v2.2 annot-version=v2.2	Setit_seq14235	F:GO:0043565; F:GO:0008270; P:GO:0006355; F:GO:0003700	F:GO:0003677;F:GO:0003700;P:GO:0009058;P:GO:0006139	Y (1.0 | 1-33)	C	1	V5_BLAST_0.9SELF0.4OUT-REDO4-Cluster_167780	V5_UCLUSTfixed_0.90-Cluster_85809	-	-	-	-
pacid=32694846 transcript=Seita.1G107500.1 locus=Seita.1G107500 ID=Seita.1G107500.1.v2.2 annot-version=v2.2	Setit_seq14244		-	Y (0.989 | 1-30)	C	1	V5_BLAST_0.9SELF0.4OUT-REDO4-Cluster_165915	V5_UCLUSTfixed_0.90-Cluster_99242	-	-	-	-
pacid=32694848 transcript=Seita.1G151600.1 locus=Seita.1G151600 ID=Seita.1G151600.1.v2.2 annot-version=v2.2	Setit_seq14246		-	Y (0.997 | 1-29)	C	1	V5_BLAST_0.9SELF0.4OUT-REDO4-Cluster_169068	V5_UCLUSTfixed_0.90-Cluster_101882	-	-	-	-
pacid=32694916 transcript=Seita.1G346400.1 locus=Seita.1G346400 ID=Seita.1G346400.1.v2.2 annot-version=v2.2	Setit_seq14314	F:GO:0005515	F:GO:0005515	Y (0.752 | 1-61)	C	1	V5_BLAST_0.9SELF0.4OUT-REDO4-Cluster_169679	V5_UCLUSTfixed_0.90-Cluster_85337	-	-	-	-
pacid=32694936 transcript=Seita.1G093200.1 locus=Seita.1G093200 ID=Seita.1G093200.1.v2.2 annot-version=v2.2	Setit_seq14334		-	Y (0.999 | 1-28)	C	1	V5_BLAST_0.9SELF0.4OUT-REDO4-Cluster_164420	V5_UCLUSTfixed_0.90-Cluster_97906	-	-	-	-
pacid=32694941 transcript=Seita.1G273100.1 locus=Seita.1G273100 ID=Seita.1G273100.1.v2.2 annot-version=v2.2	Setit_seq14339	F:GO:0008270; F:GO:0005515	F:GO:0005515	Y (0.995 | 1-21)	C	1	V5_BLAST_0.9SELF0.4OUT-REDO4-Cluster_170833	V5_UCLUSTfixed_0.90-Cluster_89592	-	UniqueCluster_555	-	X
pacid=32694942 transcript=Seita.1G111800.1 locus=Seita.1G111800 ID=Seita.1G111800.1.v2.2 annot-version=v2.2	Setit_seq14340		-	Y (0.983 | 1-41)	C	1	V5_BLAST_0.9SELF0.4OUT-REDO4-Cluster_152252	V5_UCLUSTfixed_0.90-Cluster_87752	-	-	UniqueCluster_545	X
pacid=32694987 transcript=Seita.1G007500.1 locus=Seita.1G007500 ID=Seita.1G007500.1.v2.2 annot-version=v2.2	Setit_seq14385	F:GO:0046983; P:GO:0006351; F:GO:0003899	F:GO:0005515;P:GO:0009058;F:GO:0016740;P:GO:0006139	Y (0.999 | 1-21)	C	1	V5_BLAST_0.9SELF0.4OUT-REDO4-Cluster_134599	V5_UCLUSTfixed_0.90-Cluster_37768	-	-	-	-
pacid=32694992 transcript=Seita.1G071600.1 locus=Seita.1G071600 ID=Seita.1G071600.1.v2.2 annot-version=v2.2	Setit_seq14390	P:GO:0055114; F:GO:0016620	F:GO:0003824;P:GO:0008152;P:GO:0044710	Y (0.969 | 1-37)	C	1	V5_BLAST_0.9SELF0.4OUT-REDO4-Cluster_165166	V5_UCLUSTfixed_0.90-Cluster_102972	-	-	-	-
pacid=32695039 transcript=Seita.1G062700.1 locus=Seita.1G062700 ID=Seita.1G062700.1.v2.2 annot-version=v2.2	Setit_seq14437		-	Y (0.999 | 1-29)	C	1	V5_BLAST_0.9SELF0.4OUT-REDO4-Cluster_162609	V5_UCLUSTfixed_0.90-Cluster_96028	-	-	-	-
pacid=32695073 transcript=Seita.1G117300.1 locus=Seita.1G117300 ID=Seita.1G117300.1.v2.2 annot-version=v2.2	Setit_seq14471	F:GO:0003676	F:GO:0003676	Y (0.902 | 1-26)	C	1	V5_BLAST_0.9SELF0.4OUT-REDO4-Cluster_170402	V5_UCLUSTfixed_0.90-Cluster_85255	-	-	-	-
pacid=32695074 transcript=Seita.1G217200.1 locus=Seita.1G217200 ID=Seita.1G217200.1.v2.2 annot-version=v2.2	Setit_seq14472	P:GO:0055114; F:GO:0016491	F:GO:0003824;P:GO:0008152;P:GO:0044710	Y (0.992 | 1-48)	C	1	V5_BLAST_0.9SELF0.4OUT-REDO4-Cluster_163743	V5_UCLUSTfixed_0.90-Cluster_97204	-	-	-	-
pacid=32695093 transcript=Seita.1G350300.1 locus=Seita.1G350300 ID=Seita.1G350300.1.v2.2 annot-version=v2.2	Setit_seq14491		-	Y (0.968 | 1-69)	C	1	V5_BLAST_0.9SELF0.4OUT-REDO4-Cluster_134600	V5_UCLUSTfixed_0.90-Cluster_76132	-	-	-	-
pacid=32695094 transcript=Seita.1G086500.1 locus=Seita.1G086500 ID=Seita.1G086500.1.v2.2 annot-version=v2.2	Setit_seq14492		-	Y (0.947 | 1-38)	C	1	V5_BLAST_0.9SELF0.4OUT-REDO4-Cluster_152538	V5_UCLUSTfixed_0.90-Cluster_89002	-	-	-	-
pacid=32695096 transcript=Seita.1G322800.1 locus=Seita.1G322800 ID=Seita.1G322800.1.v2.2 annot-version=v2.2	Setit_seq14494	P:GO:0006457	P:GO:0009987	Y (0.998 | 1-33)	C	1	V5_BLAST_0.9SELF0.4OUT-REDO4-Cluster_164118	V5_UCLUSTfixed_0.90-Cluster_97610	-	-	-	-
pacid=32695102 transcript=Seita.1G377400.1 locus=Seita.1G377400 ID=Seita.1G377400.1.v2.2 annot-version=v2.2	Setit_seq14500		-	Y (0.954 | 1-28)	C	1	V5_BLAST_0.9SELF0.4OUT-REDO4-Cluster_165104	V5_UCLUSTfixed_0.90-Cluster_76133	-	-	UniqueCluster_784	X
pacid=32695108 transcript=Seita.1G260200.1 locus=Seita.1G260200 ID=Seita.1G260200.1.v2.2 annot-version=v2.2	Setit_seq14506		-	Y (0.953 | 1-21)	C	1	V5_BLAST_0.9SELF0.4OUT-REDO4-Cluster_164498	V5_UCLUSTfixed_0.90-Cluster_76134	-	-	-	-
pacid=32695118 transcript=Seita.1G331400.1 locus=Seita.1G331400 ID=Seita.1G331400.1.v2.2 annot-version=v2.2	Setit_seq14516		-	Y (0.985 | 1-44)	C	1	V5_BLAST_0.9SELF0.4OUT-REDO4-Cluster_164113	V5_UCLUSTfixed_0.90-Cluster_97605	-	-	-	-
pacid=32695122 transcript=Seita.1G346600.1 locus=Seita.1G346600 ID=Seita.1G346600.1.v2.2 annot-version=v2.2	Setit_seq14520	P:GO:0019538	P:GO:0019538	Y (0.956 | 1-42)	C	1	V5_BLAST_0.9SELF0.4OUT-REDO4-Cluster_150211	V5_UCLUSTfixed_0.90-Cluster_85188	-	-	-	-
pacid=32695133 transcript=Seita.1G366500.1 locus=Seita.1G366500 ID=Seita.1G366500.1.v2.2 annot-version=v2.2	Setit_seq14531		-	Y (0.996 | 1-42)	C	1	V5_BLAST_0.9SELF0.4OUT-REDO4-Cluster_150298	V5_UCLUSTfixed_0.90-Cluster_85303	-	-	-	-
pacid=32695136 transcript=Seita.1G341200.1 locus=Seita.1G341200 ID=Seita.1G341200.1.v2.2 annot-version=v2.2	Setit_seq14534	P:GO:0006457; C:GO:0005737	C:GO:0005737;P:GO:0009987	Y (0.972 | 1-35)	C	1	V5_BLAST_0.9SELF0.4OUT-REDO4-Cluster_165454	V5_UCLUSTfixed_0.90-Cluster_98836	-	-	-	-
pacid=32695160 transcript=Seita.1G110600.1 locus=Seita.1G110600 ID=Seita.1G110600.1.v2.2 annot-version=v2.2	Setit_seq14558		-	Y (0.999 | 1-23)	C	1	V5_BLAST_0.9SELF0.4OUT-REDO4-Cluster_150294	V5_UCLUSTfixed_0.90-Cluster_85295	-	-	-	-
pacid=32695176 transcript=Seita.1G117800.1 locus=Seita.1G117800 ID=Seita.1G117800.1.v2.2 annot-version=v2.2	Setit_seq14574	F:GO:0046872	F:GO:0005488	Y (0.887 | 1-39)	C	1	V5_BLAST_0.9SELF0.4OUT-REDO4-Cluster_160678	V5_UCLUSTfixed_0.90-Cluster_94687	-	-	UniqueCluster_869	X
pacid=32695181 transcript=Seita.1G337600.1 locus=Seita.1G337600 ID=Seita.1G337600.1.v2.2 annot-version=v2.2	Setit_seq14579		-	Y (0.903 | 1-37)	C	1	V5_BLAST_0.9SELF0.4OUT-REDO4-Cluster_150193	V5_UCLUSTfixed_0.90-Cluster_85168	-	-	-	-
pacid=32695196 transcript=Seita.1G201500.1 locus=Seita.1G201500 ID=Seita.1G201500.1.v2.2 annot-version=v2.2	Setit_seq14594		-	Y (0.975 | 1-81)	C	1	V5_BLAST_0.9SELF0.4OUT-REDO4-Cluster_157499	V5_UCLUSTfixed_0.90-Cluster_92243	-	-	-	-
pacid=32695202 transcript=Seita.1G184100.1 locus=Seita.1G184100 ID=Seita.1G184100.1.v2.2 annot-version=v2.2	Setit_seq14600		-	Y (0.993 | 1-27)	C	1	V5_BLAST_0.9SELF0.4OUT-REDO4-Cluster_166685	V5_UCLUSTfixed_0.90-Cluster_87859	-	UniqueCluster_1366	-	X
pacid=32695217 transcript=Seita.1G108500.1 locus=Seita.1G108500 ID=Seita.1G108500.1.v2.2 annot-version=v2.2	Setit_seq14615	F:GO:0016829; F:GO:0010333; P:GO:0008152; F:GO:0000287	F:GO:0003824;P:GO:0008152;F:GO:0005488	Y (0.996 | 1-43)	C	1	V5_BLAST_0.9SELF0.4OUT-REDO4-Cluster_169789	V5_UCLUSTfixed_0.90-Cluster_103317	-	-	-	-
pacid=32695218 transcript=Seita.1G108500.2 locus=Seita.1G108500 ID=Seita.1G108500.2.v2.2 annot-version=v2.2	Setit_seq14616	F:GO:0016829; F:GO:0010333; P:GO:0008152; F:GO:0000287	F:GO:0003824;P:GO:0008152;F:GO:0005488	Y (0.996 | 1-43)	C	1	V5_BLAST_0.9SELF0.4OUT-REDO4-Cluster_169789	V5_UCLUSTfixed_0.90-Cluster_103317	-	-	-	-
pacid=32695219 transcript=Seita.1G108500.3 locus=Seita.1G108500 ID=Seita.1G108500.3.v2.2 annot-version=v2.2	Setit_seq14617	F:GO:0016829; F:GO:0010333; P:GO:0008152; F:GO:0000287	F:GO:0003824;P:GO:0008152;F:GO:0005488	Y (0.996 | 1-43)	C	1	V5_BLAST_0.9SELF0.4OUT-REDO4-Cluster_134602	V5_UCLUSTfixed_0.90-Cluster_103317	-	-	-	-
pacid=32695251 transcript=Seita.1G292500.1 locus=Seita.1G292500 ID=Seita.1G292500.1.v2.2 annot-version=v2.2	Setit_seq14649		-	Y (0.994 | 1-28)	C	1	V5_BLAST_0.9SELF0.4OUT-REDO4-Cluster_168154	V5_UCLUSTfixed_0.90-Cluster_87119	-	-	-	-
pacid=32695263 transcript=Seita.1G294000.1 locus=Seita.1G294000 ID=Seita.1G294000.1.v2.2 annot-version=v2.2	Setit_seq14661		-	Y (1.0 | 1-71)	C	1	V5_BLAST_0.9SELF0.4OUT-REDO4-Cluster_168842	V5_UCLUSTfixed_0.90-Cluster_85195	-	-	-	-
pacid=32695275 transcript=Seita.1G331100.1 locus=Seita.1G331100 ID=Seita.1G331100.1.v2.2 annot-version=v2.2	Setit_seq14673	F:GO:0003723; P:GO:0032259; F:GO:0008168	F:GO:0003723;P:GO:0008152;F:GO:0016740	Y (0.968 | 1-59)	C	1	V5_BLAST_0.9SELF0.4OUT-REDO4-Cluster_164158	V5_UCLUSTfixed_0.90-Cluster_97647	-	-	-	-
pacid=32695276 transcript=Seita.1G331100.2 locus=Seita.1G331100 ID=Seita.1G331100.2.v2.2 annot-version=v2.2	Setit_seq14674	F:GO:0003723; P:GO:0032259; F:GO:0008168	F:GO:0003723;P:GO:0008152;F:GO:0016740	Y (0.968 | 1-59)	C	1	V5_BLAST_0.9SELF0.4OUT-REDO4-Cluster_164158	V5_UCLUSTfixed_0.90-Cluster_97647	-	-	-	-
pacid=32695280 transcript=Seita.1G231900.1 locus=Seita.1G231900 ID=Seita.1G231900.1.v2.2 annot-version=v2.2	Setit_seq14678		-	Y (0.978 | 1-32)	C	1	V5_BLAST_0.9SELF0.4OUT-REDO4-Cluster_150832	V5_UCLUSTfixed_0.90-Cluster_86029	-	-	UniqueCluster_2522	X
pacid=32695281 transcript=Seita.1G361700.1 locus=Seita.1G361700 ID=Seita.1G361700.1.v2.2 annot-version=v2.2	Setit_seq14679		-	Y (0.677 | 1-49)	C	1	V5_BLAST_0.9SELF0.4OUT-REDO4-Cluster_167936	V5_UCLUSTfixed_0.90-Cluster_87162	-	UniqueCluster_1210	-	X
pacid=32695282 transcript=Seita.1G211100.1 locus=Seita.1G211100 ID=Seita.1G211100.1.v2.2 annot-version=v2.2	Setit_seq14680	F:GO:0030976; F:GO:0003824	F:GO:0003824;F:GO:0005488	Y (0.999 | 1-41)	C	1	V5_BLAST_0.9SELF0.4OUT-REDO4-Cluster_169963	V5_UCLUSTfixed_0.90-Cluster_90228	-	-	-	-
pacid=32695302 transcript=Seita.1G331300.1 locus=Seita.1G331300 ID=Seita.1G331300.1.v2.2 annot-version=v2.2	Setit_seq14700	P:GO:0055114; F:GO:0016491; F:GO:0051536; F:GO:0020037	F:GO:0003824;P:GO:0008152;F:GO:0005488;P:GO:0044710	Y (0.999 | 1-35)	C	1	V5_BLAST_0.9SELF0.4OUT-REDO4-Cluster_163576	V5_UCLUSTfixed_0.90-Cluster_97021	-	-	-	-
pacid=32695312 transcript=Seita.1G253800.1 locus=Seita.1G253800 ID=Seita.1G253800.1.v2.2 annot-version=v2.2	Setit_seq14710		-	Y (1.0 | 1-33)	C	1	V5_BLAST_0.9SELF0.4OUT-REDO4-Cluster_167708	V5_UCLUSTfixed_0.90-Cluster_92816	-	-	-	-
pacid=32695313 transcript=Seita.1G359300.1 locus=Seita.1G359300 ID=Seita.1G359300.1.v2.2 annot-version=v2.2	Setit_seq14711	P:GO:0006353	P:GO:0009058;P:GO:0006139	Y (0.987 | 1-71)	C	1	V5_BLAST_0.9SELF0.4OUT-REDO4-Cluster_164691	V5_UCLUSTfixed_0.90-Cluster_85331	-	-	-	-
pacid=32695321 transcript=Seita.1G148700.1 locus=Seita.1G148700 ID=Seita.1G148700.1.v2.2 annot-version=v2.2	Setit_seq14719		-	Y (0.996 | 1-62)	C	1	V5_BLAST_0.9SELF0.4OUT-REDO4-Cluster_134603	V5_UCLUSTfixed_0.90-Cluster_76136	-	-	-	-
pacid=32695322 transcript=Seita.1G148700.2 locus=Seita.1G148700 ID=Seita.1G148700.2.v2.2 annot-version=v2.2	Setit_seq14720		-	Y (0.996 | 1-62)	C	1	V5_BLAST_0.9SELF0.4OUT-REDO4-Cluster_134604	V5_UCLUSTfixed_0.90-Cluster_76136	-	-	-	-
pacid=32695323 transcript=Seita.1G073600.1 locus=Seita.1G073600 ID=Seita.1G073600.1.v2.2 annot-version=v2.2	Setit_seq14721		-	Y (1.0 | 1-41)	C	1	V5_BLAST_0.9SELF0.4OUT-REDO4-Cluster_165089	V5_UCLUSTfixed_0.90-Cluster_96892	-	-	-	-
pacid=32695324 transcript=Seita.1G358100.1 locus=Seita.1G358100 ID=Seita.1G358100.1.v2.2 annot-version=v2.2	Setit_seq14722		-	Y (0.965 | 1-49)	C	1	V5_BLAST_0.9SELF0.4OUT-REDO4-Cluster_162771	V5_UCLUSTfixed_0.90-Cluster_96192	-	-	-	-
pacid=32695349 transcript=Seita.1G160200.1 locus=Seita.1G160200 ID=Seita.1G160200.1.v2.2 annot-version=v2.2	Setit_seq14747	C:GO:0016020	C:GO:0016020	Y (0.999 | 1-61)	C	1	V5_BLAST_0.9SELF0.4OUT-REDO4-Cluster_170986	V5_UCLUSTfixed_0.90-Cluster_97643	-	-	-	-
pacid=32695352 transcript=Seita.1G321400.1 locus=Seita.1G321400 ID=Seita.1G321400.1.v2.2 annot-version=v2.2	Setit_seq14750	P:GO:0006355; C:GO:0005739; F:GO:0003690	F:GO:0003677;C:GO:0005739;P:GO:0009058;P:GO:0006139	Y (0.978 | 1-51)	C	1	V5_BLAST_0.9SELF0.4OUT-REDO4-Cluster_150265	V5_UCLUSTfixed_0.90-Cluster_85257	-	-	-	-
pacid=32695357 transcript=Seita.1G252600.1 locus=Seita.1G252600 ID=Seita.1G252600.1.v2.2 annot-version=v2.2	Setit_seq14755	F:GO:0008270; F:GO:0005515	F:GO:0005515	Y (0.721 | 1-86)	C	1	V5_BLAST_0.9SELF0.4OUT-REDO4-Cluster_147462	V5_UCLUSTfixed_0.90-Cluster_86073	-	-	UniqueCluster_1269	X
pacid=32695388 transcript=Seita.1G179000.1 locus=Seita.1G179000 ID=Seita.1G179000.1.v2.2 annot-version=v2.2	Setit_seq14786	F:GO:0043169; P:GO:0005975; F:GO:0003824; F:GO:0004553	P:GO:0005975;F:GO:0005488;F:GO:0016787	Y (0.95 | 1-48)	C	1	V5_BLAST_0.9SELF0.4OUT-REDO4-Cluster_165778	V5_UCLUSTfixed_0.90-Cluster_96637	-	-	-	-
pacid=32695410 transcript=Seita.1G008600.1 locus=Seita.1G008600 ID=Seita.1G008600.1.v2.2 annot-version=v2.2	Setit_seq14808	C:GO:0016020; F:GO:0008236; P:GO:0006508	P:GO:0019538;C:GO:0016020;F:GO:0016787	Y (0.999 | 1-24)	C	1	V5_BLAST_0.9SELF0.4OUT-REDO4-Cluster_168601	V5_UCLUSTfixed_0.90-Cluster_95993	-	-	-	-
pacid=32695432 transcript=Seita.1G183200.1 locus=Seita.1G183200 ID=Seita.1G183200.1.v2.2 annot-version=v2.2	Setit_seq14830	F:GO:0016747	F:GO:0016740	Y (0.888 | 1-22)	C	1	V5_BLAST_0.9SELF0.4OUT-REDO4-Cluster_153999	V5_UCLUSTfixed_0.90-Cluster_85907	-	-	-	-
pacid=32695466 transcript=Seita.1G101700.1 locus=Seita.1G101700 ID=Seita.1G101700.1.v2.2 annot-version=v2.2	Setit_seq14864		-	Y (0.96 | 1-72)	C	1	V5_BLAST_0.9SELF0.4OUT-REDO4-Cluster_162996	V5_UCLUSTfixed_0.90-Cluster_96428	-	-	-	-
pacid=32695468 transcript=Seita.1G097900.1 locus=Seita.1G097900 ID=Seita.1G097900.1.v2.2 annot-version=v2.2	Setit_seq14866		-	Y (0.999 | 1-22)	C	1	V5_BLAST_0.9SELF0.4OUT-REDO4-Cluster_168543	V5_UCLUSTfixed_0.90-Cluster_97936	-	-	-	-
pacid=32695479 transcript=Seita.1G167900.1 locus=Seita.1G167900 ID=Seita.1G167900.1.v2.2 annot-version=v2.2	Setit_seq14877	F:GO:0008641	F:GO:0003824	Y (0.988 | 1-22)	C	1	V5_BLAST_0.9SELF0.4OUT-REDO4-Cluster_157072	V5_UCLUSTfixed_0.90-Cluster_91859	-	-	-	-
pacid=32695480 transcript=Seita.1G181900.1 locus=Seita.1G181900 ID=Seita.1G181900.1.v2.2 annot-version=v2.2	Setit_seq14878		-	Y (0.967 | 1-42)	C	1	V5_BLAST_0.9SELF0.4OUT-REDO4-Cluster_165355	V5_UCLUSTfixed_0.90-Cluster_98757	-	-	-	-
pacid=32695506 transcript=Seita.1G257700.1 locus=Seita.1G257700 ID=Seita.1G257700.1.v2.2 annot-version=v2.2	Setit_seq14904	P:GO:0008152	P:GO:0008152	Y (0.993 | 1-46)	C	1	V5_BLAST_0.9SELF0.4OUT-REDO4-Cluster_164592	V5_UCLUSTfixed_0.90-Cluster_97988	-	-	-	-
pacid=32695512 transcript=Seita.1G027500.1 locus=Seita.1G027500 ID=Seita.1G027500.1.v2.2 annot-version=v2.2	Setit_seq14910		-	Y (0.88 | 1-47)	C	1	V5_BLAST_0.9SELF0.4OUT-REDO4-Cluster_164498	V5_UCLUSTfixed_0.90-Cluster_76138	-	-	-	-
pacid=32695513 transcript=Seita.1G027500.2 locus=Seita.1G027500 ID=Seita.1G027500.2.v2.2 annot-version=v2.2	Setit_seq14911		-	Y (0.88 | 1-47)	C	1	V5_BLAST_0.9SELF0.4OUT-REDO4-Cluster_164498	V5_UCLUSTfixed_0.90-Cluster_76138	-	-	-	-
pacid=32695523 transcript=Seita.1G057500.1 locus=Seita.1G057500 ID=Seita.1G057500.1.v2.2 annot-version=v2.2	Setit_seq14921		-	Y (0.998 | 1-61)	C	1	V5_BLAST_0.9SELF0.4OUT-REDO4-Cluster_163598	V5_UCLUSTfixed_0.90-Cluster_97050	-	-	-	-
pacid=32695524 transcript=Seita.1G046100.1 locus=Seita.1G046100 ID=Seita.1G046100.1.v2.2 annot-version=v2.2	Setit_seq14922	F:GO:0005515	F:GO:0005515	Y (0.943 | 1-36)	C	1	V5_BLAST_0.9SELF0.4OUT-REDO4-Cluster_161663	V5_UCLUSTfixed_0.90-Cluster_95384	-	-	-	-
pacid=32695536 transcript=Seita.1G102100.1 locus=Seita.1G102100 ID=Seita.1G102100.1.v2.2 annot-version=v2.2	Setit_seq14934		-	Y (0.894 | 1-23)	C	1	V5_BLAST_0.9SELF0.4OUT-REDO4-Cluster_166149	V5_UCLUSTfixed_0.90-Cluster_99894	-	-	-	-
pacid=32695537 transcript=Seita.1G102100.2 locus=Seita.1G102100 ID=Seita.1G102100.2.v2.2 annot-version=v2.2	Setit_seq14935		-	Y (0.894 | 1-23)	C	1	V5_BLAST_0.9SELF0.4OUT-REDO4-Cluster_166149	V5_UCLUSTfixed_0.90-Cluster_99894	-	-	-	-
pacid=32695544 transcript=Seita.1G043900.1 locus=Seita.1G043900 ID=Seita.1G043900.1.v2.2 annot-version=v2.2	Setit_seq14942	F:GO:0005515	F:GO:0005515	Y (0.926 | 1-45)	C	1	V5_BLAST_0.9SELF0.4OUT-REDO4-Cluster_159773	V5_UCLUSTfixed_0.90-Cluster_93917	-	-	-	-
pacid=32695551 transcript=Seita.1G291100.1 locus=Seita.1G291100 ID=Seita.1G291100.1.v2.2 annot-version=v2.2	Setit_seq14949	F:GO:0016787; P:GO:0006541	P:GO:0008152;P:GO:0044763;P:GO:0044710;P:GO:0009987;F:GO:0016787	Y (1.0 | 1-52)	C	1	V5_BLAST_0.9SELF0.4OUT-REDO4-Cluster_166162	V5_UCLUSTfixed_0.90-Cluster_99474	-	-	-	-
pacid=32695553 transcript=Seita.1G337000.1 locus=Seita.1G337000 ID=Seita.1G337000.1.v2.2 annot-version=v2.2	Setit_seq14951	P:GO:0006284; F:GO:0003905; F:GO:0003677	F:GO:0003677;P:GO:0006259;P:GO:0006950;F:GO:0016787	Y (0.979 | 1-23)	C	1	V5_BLAST_0.9SELF0.4OUT-REDO4-Cluster_171000	V5_UCLUSTfixed_0.90-Cluster_94936	-	-	-	-
pacid=32695572 transcript=Seita.1G232100.1 locus=Seita.1G232100 ID=Seita.1G232100.1.v2.2 annot-version=v2.2	Setit_seq14970		-	Y (0.977 | 1-49)	C	1	V5_BLAST_0.9SELF0.4OUT-REDO4-Cluster_164359	V5_UCLUSTfixed_0.90-Cluster_85190	-	-	-	-
pacid=32695585 transcript=Seita.1G104000.1 locus=Seita.1G104000 ID=Seita.1G104000.1.v2.2 annot-version=v2.2	Setit_seq14983		-	Y (1.0 | 1-41)	C	1	V5_BLAST_0.9SELF0.4OUT-REDO4-Cluster_134608	V5_UCLUSTfixed_0.90-Cluster_37771	-	-	-	-
pacid=32695588 transcript=Seita.1G338100.1 locus=Seita.1G338100 ID=Seita.1G338100.1.v2.2 annot-version=v2.2	Setit_seq14986	P:GO:0006355; F:GO:0003700	F:GO:0003700;P:GO:0009058;P:GO:0006139	Y (0.982 | 1-23)	C	1	V5_BLAST_0.9SELF0.4OUT-REDO4-Cluster_164332	V5_UCLUSTfixed_0.90-Cluster_85364	-	-	-	-
pacid=32695592 transcript=Seita.1G359000.1 locus=Seita.1G359000 ID=Seita.1G359000.1.v2.2 annot-version=v2.2	Setit_seq14990		-	Y (0.995 | 1-56)	C	1	V5_BLAST_0.9SELF0.4OUT-REDO4-Cluster_160386	V5_UCLUSTfixed_0.90-Cluster_85345	-	-	-	-
pacid=32695595 transcript=Seita.1G122500.1 locus=Seita.1G122500 ID=Seita.1G122500.1.v2.2 annot-version=v2.2	Setit_seq14993		-	Y (0.784 | 1-72)	C	1	V5_BLAST_0.9SELF0.4OUT-REDO4-Cluster_134609	V5_UCLUSTfixed_0.90-Cluster_76139	-	-	-	-
pacid=32695598 transcript=Seita.1G314400.1 locus=Seita.1G314400 ID=Seita.1G314400.1.v2.2 annot-version=v2.2	Setit_seq14996	F:GO:0005524; F:GO:0003676	F:GO:0000166;F:GO:0003676	Y (0.978 | 1-40)	C	1	V5_BLAST_0.9SELF0.4OUT-REDO4-Cluster_169795	V5_UCLUSTfixed_0.90-Cluster_98095	-	-	-	-
pacid=32695624 transcript=Seita.1G208500.1 locus=Seita.1G208500 ID=Seita.1G208500.1.v2.2 annot-version=v2.2	Setit_seq15022	C:GO:0019898; P:GO:0015979; C:GO:0009654; C:GO:0009523; F:GO:0005509	C:GO:0016020;P:GO:0015979;F:GO:0005488;C:GO:0009579	Y (1.0 | 1-23)	C	1	V5_BLAST_0.9SELF0.4OUT-REDO4-Cluster_162428	V5_UCLUSTfixed_0.90-Cluster_85291	-	-	-	-
pacid=32695639 transcript=Seita.1G363300.1 locus=Seita.1G363300 ID=Seita.1G363300.1.v2.2 annot-version=v2.2	Setit_seq15037	F:GO:0005515	F:GO:0005515	Y (0.983 | 1-42)	C	1	V5_BLAST_0.9SELF0.4OUT-REDO4-Cluster_169201	V5_UCLUSTfixed_0.90-Cluster_97577	-	-	-	-
pacid=32695640 transcript=Seita.1G363300.2 locus=Seita.1G363300 ID=Seita.1G363300.2.v2.2 annot-version=v2.2	Setit_seq15038	F:GO:0005515	F:GO:0005515	Y (0.996 | 1-35)	C	1	V5_BLAST_0.9SELF0.4OUT-REDO4-Cluster_169201	V5_UCLUSTfixed_0.90-Cluster_97577	-	-	-	-
pacid=32695664 transcript=Seita.1G333200.1 locus=Seita.1G333200 ID=Seita.1G333200.1.v2.2 annot-version=v2.2	Setit_seq15062	P:GO:0006796; C:GO:0005737; F:GO:0004427; F:GO:0000287	C:GO:0005737;P:GO:0008152;F:GO:0005488;P:GO:0009987;F:GO:0016787	Y (0.926 | 1-42)	C	1	V5_BLAST_0.9SELF0.4OUT-REDO4-Cluster_168646	V5_UCLUSTfixed_0.90-Cluster_101558	-	-	-	-
pacid=32695678 transcript=Seita.1G201800.1 locus=Seita.1G201800 ID=Seita.1G201800.1.v2.2 annot-version=v2.2	Setit_seq15076	F:GO:0008138; P:GO:0006470	P:GO:0006464;F:GO:0016787	Y (0.994 | 1-51)	C	1	V5_BLAST_0.9SELF0.4OUT-REDO4-Cluster_166937	V5_UCLUSTfixed_0.90-Cluster_96165	-	-	-	-
pacid=32695685 transcript=Seita.1G232300.1 locus=Seita.1G232300 ID=Seita.1G232300.1.v2.2 annot-version=v2.2	Setit_seq15083		-	Y (0.994 | 1-42)	C	1	V5_BLAST_0.9SELF0.4OUT-REDO4-Cluster_166734	V5_UCLUSTfixed_0.90-Cluster_87100	-	-	-	-
pacid=32695686 transcript=Seita.1G232300.2 locus=Seita.1G232300 ID=Seita.1G232300.2.v2.2 annot-version=v2.2	Setit_seq15084		-	Y (0.994 | 1-42)	C	1	V5_BLAST_0.9SELF0.4OUT-REDO4-Cluster_166734	V5_UCLUSTfixed_0.90-Cluster_87100	-	-	-	-
pacid=32695696 transcript=Seita.1G143800.1 locus=Seita.1G143800 ID=Seita.1G143800.1.v2.2 annot-version=v2.2	Setit_seq15094	F:GO:0016872	F:GO:0003824	Y (0.997 | 1-27)	C	1	V5_BLAST_0.9SELF0.4OUT-REDO4-Cluster_163377	V5_UCLUSTfixed_0.90-Cluster_87132	-	-	-	-
pacid=32695716 transcript=Seita.1G262400.1 locus=Seita.1G262400 ID=Seita.1G262400.1.v2.2 annot-version=v2.2	Setit_seq15114		-	Y (0.894 | 1-34)	C	1	V5_BLAST_0.9SELF0.4OUT-REDO4-Cluster_158436	V5_UCLUSTfixed_0.90-Cluster_92887	-	-	-	-
pacid=32695736 transcript=Seita.1G303800.1 locus=Seita.1G303800 ID=Seita.1G303800.1.v2.2 annot-version=v2.2	Setit_seq15134		-	Y (0.999 | 1-61)	C	1	V5_BLAST_0.9SELF0.4OUT-REDO4-Cluster_166119	V5_UCLUSTfixed_0.90-Cluster_96869	-	-	-	-
pacid=32695804 transcript=Seita.1G059400.1 locus=Seita.1G059400 ID=Seita.1G059400.1.v2.2 annot-version=v2.2	Setit_seq15202	F:GO:0008270; F:GO:0005515	F:GO:0005515	Y (0.958 | 1-25)	C	1	V5_BLAST_0.9SELF0.4OUT-REDO4-Cluster_167473	V5_UCLUSTfixed_0.90-Cluster_100617	-	-	-	-
pacid=32695811 transcript=Seita.1G264200.1 locus=Seita.1G264200 ID=Seita.1G264200.1.v2.2 annot-version=v2.2	Setit_seq15209	P:GO:0006508; F:GO:0004252	P:GO:0019538;F:GO:0016787	Y (0.951 | 1-42)	C	1	V5_BLAST_0.9SELF0.4OUT-REDO4-Cluster_153462	V5_UCLUSTfixed_0.90-Cluster_89032	UniqueCluster_482	-	-	X
pacid=32695812 transcript=Seita.1G316600.1 locus=Seita.1G316600 ID=Seita.1G316600.1.v2.2 annot-version=v2.2	Setit_seq15210		-	Y (0.892 | 1-62)	C	1	V5_BLAST_0.9SELF0.4OUT-REDO4-Cluster_169120	V5_UCLUSTfixed_0.90-Cluster_76141	UniqueCluster_2137	-	-	X
pacid=32695813 transcript=Seita.1G316600.3 locus=Seita.1G316600 ID=Seita.1G316600.3.v2.2 annot-version=v2.2	Setit_seq15211		-	Y (0.903 | 1-89)	C	1	V5_BLAST_0.9SELF0.4OUT-REDO4-Cluster_169120	V5_UCLUSTfixed_0.90-Cluster_76141	UniqueCluster_2137	-	-	X
pacid=32695822 transcript=Seita.1G352300.1 locus=Seita.1G352300 ID=Seita.1G352300.1.v2.2 annot-version=v2.2	Setit_seq15220		-	Y (0.686 | 1-50)	C	1	V5_BLAST_0.9SELF0.4OUT-REDO4-Cluster_150295	V5_UCLUSTfixed_0.90-Cluster_85298	-	-	-	-
pacid=32695825 transcript=Seita.1G057800.1 locus=Seita.1G057800 ID=Seita.1G057800.1.v2.2 annot-version=v2.2	Setit_seq15223		-	Y (0.828 | 1-87)	C	1	V5_BLAST_0.9SELF0.4OUT-REDO4-Cluster_134612	V5_UCLUSTfixed_0.90-Cluster_37773	-	-	-	-
pacid=32695880 transcript=Seita.1G364200.1 locus=Seita.1G364200 ID=Seita.1G364200.1.v2.2 annot-version=v2.2	Setit_seq15278	F:GO:0005515; F:GO:0008236; P:GO:0006508	P:GO:0019538;F:GO:0005515;F:GO:0016787	Y (1.0 | 1-32)	C	1	V5_BLAST_0.9SELF0.4OUT-REDO4-Cluster_166890	V5_UCLUSTfixed_0.90-Cluster_97798	-	-	-	-
pacid=32695901 transcript=Seita.1G197900.1 locus=Seita.1G197900 ID=Seita.1G197900.1.v2.2 annot-version=v2.2	Setit_seq15299		-	Y (0.976 | 1-41)	C	1	V5_BLAST_0.9SELF0.4OUT-REDO4-Cluster_155111	V5_UCLUSTfixed_0.90-Cluster_90662	-	-	-	-
pacid=32695902 transcript=Seita.1G197900.2 locus=Seita.1G197900 ID=Seita.1G197900.2.v2.2 annot-version=v2.2	Setit_seq15300		-	Y (0.976 | 1-41)	C	1	V5_BLAST_0.9SELF0.4OUT-REDO4-Cluster_155111	V5_UCLUSTfixed_0.90-Cluster_90662	-	-	-	-
pacid=32695903 transcript=Seita.1G197900.4 locus=Seita.1G197900 ID=Seita.1G197900.4.v2.2 annot-version=v2.2	Setit_seq15301		-	Y (0.976 | 1-41)	C	1	V5_BLAST_0.9SELF0.4OUT-REDO4-Cluster_155111	V5_UCLUSTfixed_0.90-Cluster_90662	-	-	-	-
pacid=32695904 transcript=Seita.1G197900.3 locus=Seita.1G197900 ID=Seita.1G197900.3.v2.2 annot-version=v2.2	Setit_seq15302		-	Y (0.976 | 1-41)	C	1	V5_BLAST_0.9SELF0.4OUT-REDO4-Cluster_155111	V5_UCLUSTfixed_0.90-Cluster_90662	-	-	-	-
pacid=32695907 transcript=Seita.1G204200.1 locus=Seita.1G204200 ID=Seita.1G204200.1.v2.2 annot-version=v2.2	Setit_seq15305		-	Y (0.752 | 1-40)	C	1	V5_BLAST_0.9SELF0.4OUT-REDO4-Cluster_150184	V5_UCLUSTfixed_0.90-Cluster_85927	UniqueCluster_3186	-	-	X
pacid=32695932 transcript=Seita.1G106600.1 locus=Seita.1G106600 ID=Seita.1G106600.1.v2.2 annot-version=v2.2	Setit_seq15330		-	Y (0.861 | 1-23)	C	1	V5_BLAST_0.9SELF0.4OUT-REDO4-Cluster_165361	V5_UCLUSTfixed_0.90-Cluster_82143	-	-	-	-
pacid=32695947 transcript=Seita.1G199400.1 locus=Seita.1G199400 ID=Seita.1G199400.1.v2.2 annot-version=v2.2	Setit_seq15345		-	Y (0.994 | 1-62)	C	1	V5_BLAST_0.9SELF0.4OUT-REDO4-Cluster_150216	V5_UCLUSTfixed_0.90-Cluster_85197	-	-	-	-
pacid=32695952 transcript=Seita.1G180800.1 locus=Seita.1G180800 ID=Seita.1G180800.1.v2.2 annot-version=v2.2	Setit_seq15350		-	Y (0.999 | 1-51)	C	1	V5_BLAST_0.9SELF0.4OUT-REDO4-Cluster_166692	V5_UCLUSTfixed_0.90-Cluster_99984	-	-	-	-
pacid=32695956 transcript=Seita.1G340700.1 locus=Seita.1G340700 ID=Seita.1G340700.1.v2.2 annot-version=v2.2	Setit_seq15354		-	Y (0.999 | 1-35)	C	1	V5_BLAST_0.9SELF0.4OUT-REDO4-Cluster_170429	V5_UCLUSTfixed_0.90-Cluster_103054	-	-	-	-
pacid=32695957 transcript=Seita.1G340700.2 locus=Seita.1G340700 ID=Seita.1G340700.2.v2.2 annot-version=v2.2	Setit_seq15355		-	Y (0.999 | 1-35)	C	1	V5_BLAST_0.9SELF0.4OUT-REDO4-Cluster_170429	V5_UCLUSTfixed_0.90-Cluster_103054	-	-	-	-
pacid=32696029 transcript=Seita.1G004000.2 locus=Seita.1G004000 ID=Seita.1G004000.2.v2.2 annot-version=v2.2	Setit_seq15427		-	Y (0.994 | 1-25)	C	1	V5_BLAST_0.9SELF0.4OUT-REDO4-Cluster_154404	V5_UCLUSTfixed_0.90-Cluster_90177	-	-	-	-
pacid=32696030 transcript=Seita.1G210800.1 locus=Seita.1G210800 ID=Seita.1G210800.1.v2.2 annot-version=v2.2	Setit_seq15428		-	Y (0.99 | 1-38)	C	1	V5_BLAST_0.9SELF0.4OUT-REDO4-Cluster_162812	V5_UCLUSTfixed_0.90-Cluster_96234	-	-	-	-
pacid=32696040 transcript=Seita.1G148600.1 locus=Seita.1G148600 ID=Seita.1G148600.1.v2.2 annot-version=v2.2	Setit_seq15438		-	Y (0.955 | 1-79)	C	1	V5_BLAST_0.9SELF0.4OUT-REDO4-Cluster_134614	V5_UCLUSTfixed_0.90-Cluster_76142	-	-	-	-
pacid=32696041 transcript=Seita.1G148600.3 locus=Seita.1G148600 ID=Seita.1G148600.3.v2.2 annot-version=v2.2	Setit_seq15439		-	Y (0.955 | 1-79)	C	1	V5_BLAST_0.9SELF0.4OUT-REDO4-Cluster_134614	V5_UCLUSTfixed_0.90-Cluster_76142	-	-	-	-
pacid=32696042 transcript=Seita.1G148600.4 locus=Seita.1G148600 ID=Seita.1G148600.4.v2.2 annot-version=v2.2	Setit_seq15440		-	Y (0.955 | 1-79)	C	1	V5_BLAST_0.9SELF0.4OUT-REDO4-Cluster_134614	V5_UCLUSTfixed_0.90-Cluster_76142	-	-	-	-
pacid=32696043 transcript=Seita.1G148600.2 locus=Seita.1G148600 ID=Seita.1G148600.2.v2.2 annot-version=v2.2	Setit_seq15441		-	Y (0.955 | 1-79)	C	1	V5_BLAST_0.9SELF0.4OUT-REDO4-Cluster_134614	V5_UCLUSTfixed_0.90-Cluster_76142	-	-	-	-
pacid=32696050 transcript=Seita.1G373700.1 locus=Seita.1G373700 ID=Seita.1G373700.1.v2.2 annot-version=v2.2	Setit_seq15448		-	Y (0.994 | 1-24)	C	1	V5_BLAST_0.9SELF0.4OUT-REDO4-Cluster_151434	V5_UCLUSTfixed_0.90-Cluster_85327	-	-	-	-
pacid=32696055 transcript=Seita.1G013100.1 locus=Seita.1G013100 ID=Seita.1G013100.1.v2.2 annot-version=v2.2	Setit_seq15453		-	Y (0.91 | 1-25)	C	1	V5_BLAST_0.9SELF0.4OUT-REDO4-Cluster_147431	V5_UCLUSTfixed_0.90-Cluster_82123	-	-	UniqueCluster_1244	X
pacid=32696097 transcript=Seita.1G050700.1 locus=Seita.1G050700 ID=Seita.1G050700.1.v2.2 annot-version=v2.2	Setit_seq15495	F:GO:0005515; P:GO:0055114; F:GO:0046872; F:GO:0016702	F:GO:0005515;F:GO:0003824;P:GO:0008152;P:GO:0044710	Y (0.99 | 1-52)	C	1	V5_BLAST_0.9SELF0.4OUT-REDO4-Cluster_164328	V5_UCLUSTfixed_0.90-Cluster_97811	-	-	-	-
pacid=32696104 transcript=Seita.1G353600.1 locus=Seita.1G353600 ID=Seita.1G353600.1.v2.2 annot-version=v2.2	Setit_seq15502		-	Y (0.998 | 1-34)	C	1	V5_BLAST_0.9SELF0.4OUT-REDO4-Cluster_164385	V5_UCLUSTfixed_0.90-Cluster_76143	-	-	-	-
pacid=32696123 transcript=Seita.1G221400.1 locus=Seita.1G221400 ID=Seita.1G221400.1.v2.2 annot-version=v2.2	Setit_seq15521	P:GO:0055114; F:GO:0050661; P:GO:0006006; F:GO:0004345	F:GO:0000166;P:GO:0005975;F:GO:0003824;P:GO:0044723	Y (0.805 | 1-51)	C	1	V5_BLAST_0.9SELF0.4OUT-REDO4-Cluster_156290	V5_UCLUSTfixed_0.90-Cluster_96259	UniqueCluster_2546	-	-	X
pacid=32696126 transcript=Seita.1G016600.1 locus=Seita.1G016600 ID=Seita.1G016600.1.v2.2 annot-version=v2.2	Setit_seq15524		-	Y (0.995 | 1-21)	C	1	V5_BLAST_0.9SELF0.4OUT-REDO4-Cluster_151781	V5_UCLUSTfixed_0.90-Cluster_87143	-	-	-	-
pacid=32696129 transcript=Seita.1G031700.1 locus=Seita.1G031700 ID=Seita.1G031700.1.v2.2 annot-version=v2.2	Setit_seq15527	F:GO:0030145; F:GO:0004177	F:GO:0005488;F:GO:0016787	Y (0.987 | 1-42)	C	1	V5_BLAST_0.9SELF0.4OUT-REDO4-Cluster_154884	V5_UCLUSTfixed_0.90-Cluster_90501	-	-	-	-
pacid=32696133 transcript=Seita.1G101500.1 locus=Seita.1G101500 ID=Seita.1G101500.1.v2.2 annot-version=v2.2	Setit_seq15531	P:GO:0009165; F:GO:0004749; F:GO:0000287	P:GO:0009058;P:GO:0044711;F:GO:0016740;F:GO:0005488;P:GO:0006139	Y (0.999 | 1-41)	C	1	V5_BLAST_0.9SELF0.4OUT-REDO4-Cluster_170980	V5_UCLUSTfixed_0.90-Cluster_96961	-	-	-	-
pacid=32696134 transcript=Seita.1G194100.1 locus=Seita.1G194100 ID=Seita.1G194100.1.v2.2 annot-version=v2.2	Setit_seq15532		-	Y (0.999 | 1-41)	C	1	V5_BLAST_0.9SELF0.4OUT-REDO4-Cluster_165027	V5_UCLUSTfixed_0.90-Cluster_85328	-	-	-	-
pacid=32696143 transcript=Seita.1G358300.1 locus=Seita.1G358300 ID=Seita.1G358300.1.v2.2 annot-version=v2.2	Setit_seq15541	F:GO:0008080	F:GO:0016740	Y (0.999 | 1-27)	C	1	V5_BLAST_0.9SELF0.4OUT-REDO4-Cluster_167195	V5_UCLUSTfixed_0.90-Cluster_96194	-	-	-	-
pacid=32696144 transcript=Seita.1G358300.2 locus=Seita.1G358300 ID=Seita.1G358300.2.v2.2 annot-version=v2.2	Setit_seq15542		-	Y (0.999 | 1-27)	C	1	V5_BLAST_0.9SELF0.4OUT-REDO4-Cluster_167195	V5_UCLUSTfixed_0.90-Cluster_96194	-	-	-	-
pacid=32696151 transcript=Seita.1G318400.1 locus=Seita.1G318400 ID=Seita.1G318400.1.v2.2 annot-version=v2.2	Setit_seq15549	F:GO:0071949	F:GO:0000166	Y (1.0 | 1-41)	C	1	V5_BLAST_0.9SELF0.4OUT-REDO4-Cluster_163168	V5_UCLUSTfixed_0.90-Cluster_97454	-	-	-	-
pacid=32696159 transcript=Seita.1G211500.1 locus=Seita.1G211500 ID=Seita.1G211500.1.v2.2 annot-version=v2.2	Setit_seq15557		-	Y (0.858 | 1-47)	C	1	V5_BLAST_0.9SELF0.4OUT-REDO4-Cluster_150244	V5_UCLUSTfixed_0.90-Cluster_85234	-	-	-	-
pacid=32696171 transcript=Seita.1G330600.1 locus=Seita.1G330600 ID=Seita.1G330600.1.v2.2 annot-version=v2.2	Setit_seq15569	C:GO:0016020; P:GO:0009765	P:GO:0006091;C:GO:0016020;P:GO:0015979	Y (0.991 | 1-52)	C	1	V5_BLAST_0.9SELF0.4OUT-REDO4-Cluster_163271	V5_UCLUSTfixed_0.90-Cluster_96706	-	-	-	-
pacid=32696178 transcript=Seita.1G365200.1 locus=Seita.1G365200 ID=Seita.1G365200.1.v2.2 annot-version=v2.2	Setit_seq15576		-	Y (0.985 | 1-57)	C	1	V5_BLAST_0.9SELF0.4OUT-REDO4-Cluster_163845	V5_UCLUSTfixed_0.90-Cluster_97316	-	-	-	-
pacid=32696202 transcript=Seita.1G308600.1 locus=Seita.1G308600 ID=Seita.1G308600.1.v2.2 annot-version=v2.2	Setit_seq15600		-	Y (0.988 | 1-34)	C	1	V5_BLAST_0.9SELF0.4OUT-REDO4-Cluster_166894	V5_UCLUSTfixed_0.90-Cluster_96528	-	-	-	-
pacid=32696260 transcript=Seita.1G083400.1 locus=Seita.1G083400 ID=Seita.1G083400.1.v2.2 annot-version=v2.2	Setit_seq15658		-	Y (0.997 | 1-26)	C	1	V5_BLAST_0.9SELF0.4OUT-REDO4-Cluster_150430	V5_UCLUSTfixed_0.90-Cluster_85472	-	-	UniqueCluster_965	X
pacid=32696262 transcript=Seita.1G308100.1 locus=Seita.1G308100 ID=Seita.1G308100.1.v2.2 annot-version=v2.2	Setit_seq15660		-	Y (0.998 | 1-33)	C	1	V5_BLAST_0.9SELF0.4OUT-REDO4-Cluster_169336	V5_UCLUSTfixed_0.90-Cluster_98913	-	-	-	-
pacid=32696299 transcript=Seita.1G141300.1 locus=Seita.1G141300 ID=Seita.1G141300.1.v2.2 annot-version=v2.2	Setit_seq15697		-	Y (0.994 | 1-48)	C	1	V5_BLAST_0.9SELF0.4OUT-REDO4-Cluster_163817	V5_UCLUSTfixed_0.90-Cluster_84796	-	-	-	-
pacid=32696314 transcript=Seita.1G060300.1 locus=Seita.1G060300 ID=Seita.1G060300.1.v2.2 annot-version=v2.2	Setit_seq15712	F:GO:0005515	F:GO:0005515	Y (0.941 | 1-51)	C	1	V5_BLAST_0.9SELF0.4OUT-REDO4-Cluster_164380	V5_UCLUSTfixed_0.90-Cluster_97864	-	-	-	-
pacid=32696322 transcript=Seita.1G356200.1 locus=Seita.1G356200 ID=Seita.1G356200.1.v2.2 annot-version=v2.2	Setit_seq15720		-	Y (0.992 | 1-33)	C	1	V5_BLAST_0.9SELF0.4OUT-REDO4-Cluster_164381	V5_UCLUSTfixed_0.90-Cluster_85304	-	-	-	-
pacid=32696324 transcript=Seita.1G186700.1 locus=Seita.1G186700 ID=Seita.1G186700.1.v2.2 annot-version=v2.2	Setit_seq15722	F:GO:0008121; P:GO:0006122	P:GO:0006091;F:GO:0003824;P:GO:0006139;F:GO:0005215	Y (0.984 | 1-21)	C	1	V5_BLAST_0.9SELF0.4OUT-REDO4-Cluster_163326	V5_UCLUSTfixed_0.90-Cluster_82471	-	UniqueCluster_2565	-	X
pacid=32696326 transcript=Seita.1G076900.1 locus=Seita.1G076900 ID=Seita.1G076900.1.v2.2 annot-version=v2.2	Setit_seq15724		-	Y (0.907 | 1-35)	C	1	V5_BLAST_0.9SELF0.4OUT-REDO4-Cluster_160438	V5_UCLUSTfixed_0.90-Cluster_85341	-	-	-	-
pacid=32696336 transcript=Seita.1G204800.1 locus=Seita.1G204800 ID=Seita.1G204800.1.v2.2 annot-version=v2.2	Setit_seq15734	F:GO:0036459; P:GO:0016579	P:GO:0006464;F:GO:0016787	Y (0.773 | 1-39)	C	1	V5_BLAST_0.9SELF0.4OUT-REDO4-Cluster_167111	V5_UCLUSTfixed_0.90-Cluster_103439	-	-	-	-
pacid=32696344 transcript=Seita.1G024300.1 locus=Seita.1G024300 ID=Seita.1G024300.1.v2.2 annot-version=v2.2	Setit_seq15742	F:GO:0005515; P:GO:0016567; F:GO:0004842	F:GO:0005515;P:GO:0006464;F:GO:0016740	Y (0.942 | 1-24)	C	1	V5_BLAST_0.9SELF0.4OUT-REDO4-Cluster_164693	V5_UCLUSTfixed_0.90-Cluster_85325	-	-	-	-
pacid=32696372 transcript=Seita.1G261800.1 locus=Seita.1G261800 ID=Seita.1G261800.1.v2.2 annot-version=v2.2	Setit_seq15770		-	Y (0.927 | 1-38)	C	1	V5_BLAST_0.9SELF0.4OUT-REDO4-Cluster_162380	V5_UCLUSTfixed_0.90-Cluster_85336	-	-	-	-
pacid=32696434 transcript=Seita.1G055200.1 locus=Seita.1G055200 ID=Seita.1G055200.1.v2.2 annot-version=v2.2	Setit_seq15832	F:GO:0016705; P:GO:0016117	F:GO:0003824;P:GO:0006629;P:GO:0009058;P:GO:0044763;P:GO:0044711;P:GO:0009987	Y (0.994 | 1-33)	C	1	V5_BLAST_0.9SELF0.4OUT-REDO4-Cluster_164008	V5_UCLUSTfixed_0.90-Cluster_97491	-	-	-	-
pacid=32696443 transcript=Seita.1G002500.1 locus=Seita.1G002500 ID=Seita.1G002500.1.v2.2 annot-version=v2.2	Setit_seq15841	F:GO:0005524	F:GO:0000166	Y (0.997 | 1-50)	C	1	V5_BLAST_0.9SELF0.4OUT-REDO4-Cluster_166767	V5_UCLUSTfixed_0.90-Cluster_101880	-	-	-	-
pacid=32696444 transcript=Seita.1G002500.2 locus=Seita.1G002500 ID=Seita.1G002500.2.v2.2 annot-version=v2.2	Setit_seq15842	F:GO:0005524	F:GO:0000166	Y (0.997 | 1-50)	C	1	V5_BLAST_0.9SELF0.4OUT-REDO4-Cluster_166767	V5_UCLUSTfixed_0.90-Cluster_101880	-	-	-	-
pacid=32696454 transcript=Seita.1G139600.1 locus=Seita.1G139600 ID=Seita.1G139600.1.v2.2 annot-version=v2.2	Setit_seq15852		-	Y (1.0 | 1-41)	C	1	V5_BLAST_0.9SELF0.4OUT-REDO4-Cluster_134619	V5_UCLUSTfixed_0.90-Cluster_76868	-	-	-	-
pacid=32696483 transcript=Seita.1G204000.1 locus=Seita.1G204000 ID=Seita.1G204000.1.v2.2 annot-version=v2.2	Setit_seq15881	P:GO:0009231; F:GO:0003935; F:GO:0008686	P:GO:0009058;P:GO:0044763;P:GO:0044711;P:GO:0009987;F:GO:0016787	Y (1.0 | 1-41)	C	1	V5_BLAST_0.9SELF0.4OUT-REDO4-Cluster_164105	V5_UCLUSTfixed_0.90-Cluster_97592	-	-	-	-
pacid=32696493 transcript=Seita.1G251800.1 locus=Seita.1G251800 ID=Seita.1G251800.1.v2.2 annot-version=v2.2	Setit_seq15891		-	Y (1.0 | 1-29)	C	1	V5_BLAST_0.9SELF0.4OUT-REDO4-Cluster_163513	V5_UCLUSTfixed_0.90-Cluster_96953	-	-	-	-
pacid=32696494 transcript=Seita.1G251800.2 locus=Seita.1G251800 ID=Seita.1G251800.2.v2.2 annot-version=v2.2	Setit_seq15892		-	Y (1.0 | 1-29)	C	1	V5_BLAST_0.9SELF0.4OUT-REDO4-Cluster_163513	V5_UCLUSTfixed_0.90-Cluster_96953	-	-	-	-
pacid=32696510 transcript=Seita.1G186300.1 locus=Seita.1G186300 ID=Seita.1G186300.1.v2.2 annot-version=v2.2	Setit_seq15908	F:GO:0008137; C:GO:0005739; F:GO:0003954	F:GO:0003824;C:GO:0005739	Y (1.0 | 1-32)	C	1	V5_BLAST_0.9SELF0.4OUT-REDO4-Cluster_134620	V5_UCLUSTfixed_0.90-Cluster_37775	-	-	-	-
pacid=32696536 transcript=Seita.1G103500.1 locus=Seita.1G103500 ID=Seita.1G103500.1.v2.2 annot-version=v2.2	Setit_seq15934	P:GO:0008152	P:GO:0008152	Y (0.98 | 1-51)	C	1	V5_BLAST_0.9SELF0.4OUT-REDO4-Cluster_164592	V5_UCLUSTfixed_0.90-Cluster_101966	-	-	-	-
pacid=32696542 transcript=Seita.1G353800.1 locus=Seita.1G353800 ID=Seita.1G353800.1.v2.2 annot-version=v2.2	Setit_seq15940		-	Y (0.99 | 1-21)	C	1	V5_BLAST_0.9SELF0.4OUT-REDO4-Cluster_164385	V5_UCLUSTfixed_0.90-Cluster_85317	-	-	-	-
pacid=32696558 transcript=Seita.1G317800.1 locus=Seita.1G317800 ID=Seita.1G317800.1.v2.2 annot-version=v2.2	Setit_seq15956		-	Y (0.998 | 1-22)	C	1	V5_BLAST_0.9SELF0.4OUT-REDO4-Cluster_164537	V5_UCLUSTfixed_0.90-Cluster_98017	-	-	-	-
pacid=32696565 transcript=Seita.1G166700.1 locus=Seita.1G166700 ID=Seita.1G166700.1.v2.2 annot-version=v2.2	Setit_seq15963		-	Y (0.986 | 1-46)	C	1	V5_BLAST_0.9SELF0.4OUT-REDO4-Cluster_163714	V5_UCLUSTfixed_0.90-Cluster_85254	-	-	-	-
pacid=32696566 transcript=Seita.1G118300.1 locus=Seita.1G118300 ID=Seita.1G118300.1.v2.2 annot-version=v2.2	Setit_seq15964		-	Y (1.0 | 1-42)	C	1	V5_BLAST_0.9SELF0.4OUT-REDO4-Cluster_163305	V5_UCLUSTfixed_0.90-Cluster_96739	-	-	-	-
pacid=32696567 transcript=Seita.1G321900.1 locus=Seita.1G321900 ID=Seita.1G321900.1.v2.2 annot-version=v2.2	Setit_seq15965	F:GO:0046933; P:GO:0015986	P:GO:0009058;P:GO:0044711;P:GO:0044765;P:GO:0006139;P:GO:0006810;F:GO:0005215;F:GO:0016787	Y (0.929 | 1-52)	C	1	V5_BLAST_0.9SELF0.4OUT-REDO4-Cluster_163322	V5_UCLUSTfixed_0.90-Cluster_85277	-	-	-	-
pacid=32696586 transcript=Seita.1G045800.1 locus=Seita.1G045800 ID=Seita.1G045800.1.v2.2 annot-version=v2.2	Setit_seq15984	P:GO:0005975; F:GO:0004553	P:GO:0005975;F:GO:0016787	Y (0.991 | 1-39)	C	1	V5_BLAST_0.9SELF0.4OUT-REDO4-Cluster_170541	V5_UCLUSTfixed_0.90-Cluster_103140	-	-	-	-
pacid=32696596 transcript=Seita.1G334100.1 locus=Seita.1G334100 ID=Seita.1G334100.1.v2.2 annot-version=v2.2	Setit_seq15994	P:GO:0006468; F:GO:0005524; F:GO:0004672	F:GO:0000166;P:GO:0006464;F:GO:0016301	Y (0.899 | 1-40)	C	1	V5_BLAST_0.9SELF0.4OUT-REDO4-Cluster_169436	V5_UCLUSTfixed_0.90-Cluster_90893	-	UniqueCluster_726	-	X
pacid=32696606 transcript=Seita.1G347300.1 locus=Seita.1G347300 ID=Seita.1G347300.1.v2.2 annot-version=v2.2	Setit_seq16004	P:GO:0005992; F:GO:0003824	P:GO:0005975;F:GO:0003824;P:GO:0009058;P:GO:0044763;P:GO:0044711;P:GO:0009987;P:GO:0044723	Y (0.992 | 1-60)	C	1	V5_BLAST_0.9SELF0.4OUT-REDO4-Cluster_167193	V5_UCLUSTfixed_0.90-Cluster_100377	-	-	-	-
pacid=32696607 transcript=Seita.1G007200.1 locus=Seita.1G007200 ID=Seita.1G007200.1.v2.2 annot-version=v2.2	Setit_seq16005	P:GO:0055114; F:GO:0020037; F:GO:0016705; F:GO:0005506	F:GO:0003824;P:GO:0008152;F:GO:0005488;P:GO:0044710	Y (0.995 | 1-22)	C	1	V5_BLAST_0.9SELF0.4OUT-REDO4-Cluster_168243	V5_UCLUSTfixed_0.90-Cluster_96092	-	-	-	-
pacid=32696617 transcript=Seita.1G342600.1 locus=Seita.1G342600 ID=Seita.1G342600.1.v2.2 annot-version=v2.2	Setit_seq16015	F:GO:0005509	F:GO:0005488	Y (0.974 | 1-39)	C	1	V5_BLAST_0.9SELF0.4OUT-REDO4-Cluster_166590	V5_UCLUSTfixed_0.90-Cluster_85985	-	-	-	-
pacid=32696625 transcript=Seita.1G061500.1 locus=Seita.1G061500 ID=Seita.1G061500.1.v2.2 annot-version=v2.2	Setit_seq16023		-	Y (0.954 | 1-41)	C	1	V5_BLAST_0.9SELF0.4OUT-REDO4-Cluster_166895	V5_UCLUSTfixed_0.90-Cluster_100140	-	-	-	-
pacid=32696626 transcript=Seita.1G061500.2 locus=Seita.1G061500 ID=Seita.1G061500.2.v2.2 annot-version=v2.2	Setit_seq16024		-	Y (0.954 | 1-41)	C	1	V5_BLAST_0.9SELF0.4OUT-REDO4-Cluster_166895	V5_UCLUSTfixed_0.90-Cluster_100140	-	-	-	-
pacid=32696637 transcript=Seita.1G127300.1 locus=Seita.1G127300 ID=Seita.1G127300.1.v2.2 annot-version=v2.2	Setit_seq16035	F:GO:0005525	F:GO:0000166	Y (0.998 | 1-51)	C	1	V5_BLAST_0.9SELF0.4OUT-REDO4-Cluster_164318	V5_UCLUSTfixed_0.90-Cluster_97800	-	-	-	-
pacid=32696640 transcript=Seita.1G113300.1 locus=Seita.1G113300 ID=Seita.1G113300.1.v2.2 annot-version=v2.2	Setit_seq16038		-	Y (0.999 | 1-51)	C	1	V5_BLAST_0.9SELF0.4OUT-REDO4-Cluster_134622	V5_UCLUSTfixed_0.90-Cluster_97884	-	-	-	-
pacid=32696672 transcript=Seita.1G256000.1 locus=Seita.1G256000 ID=Seita.1G256000.1.v2.2 annot-version=v2.2	Setit_seq16070	P:GO:0006412; C:GO:0005840; C:GO:0005622; F:GO:0003735	F:GO:0005198;C:GO:0005840;P:GO:0006412	Y (0.997 | 1-50)	C	1	V5_BLAST_0.9SELF0.4OUT-REDO4-Cluster_170468	V5_UCLUSTfixed_0.90-Cluster_98904	-	-	-	-
pacid=32696718 transcript=Seita.1G350000.1 locus=Seita.1G350000 ID=Seita.1G350000.1.v2.2 annot-version=v2.2	Setit_seq16116	P:GO:0006508; C:GO:0005622; F:GO:0004177	P:GO:0019538;C:GO:0005622;F:GO:0016787	Y (0.986 | 1-25)	C	1	V5_BLAST_0.9SELF0.4OUT-REDO4-Cluster_162605	V5_UCLUSTfixed_0.90-Cluster_96025	-	-	-	-
pacid=32696733 transcript=Seita.1G179400.1 locus=Seita.1G179400 ID=Seita.1G179400.1.v2.2 annot-version=v2.2	Setit_seq16131		-	Y (0.995 | 1-64)	C	1	V5_BLAST_0.9SELF0.4OUT-REDO4-Cluster_160062	V5_UCLUSTfixed_0.90-Cluster_85324	-	-	-	-
pacid=32696743 transcript=Seita.1G168600.1 locus=Seita.1G168600 ID=Seita.1G168600.1.v2.2 annot-version=v2.2	Setit_seq16141		-	Y (0.999 | 1-32)	C	1	V5_BLAST_0.9SELF0.4OUT-REDO4-Cluster_167268	V5_UCLUSTfixed_0.90-Cluster_100447	-	-	-	-
pacid=32696752 transcript=Seita.1G179100.1 locus=Seita.1G179100 ID=Seita.1G179100.1.v2.2 annot-version=v2.2	Setit_seq16150	F:GO:0033926	F:GO:0016787	Y (0.974 | 1-61)	C	1	V5_BLAST_0.9SELF0.4OUT-REDO4-Cluster_164000	V5_UCLUSTfixed_0.90-Cluster_97484	-	-	-	-
pacid=32696759 transcript=Seita.1G057100.1 locus=Seita.1G057100 ID=Seita.1G057100.1.v2.2 annot-version=v2.2	Setit_seq16157	F:GO:0016758; P:GO:0008152	P:GO:0008152;F:GO:0016740	Y (0.999 | 1-51)	C	1	V5_BLAST_0.9SELF0.4OUT-REDO4-Cluster_163599	V5_UCLUSTfixed_0.90-Cluster_85213	-	-	-	-
pacid=32696774 transcript=Seita.1G258200.1 locus=Seita.1G258200 ID=Seita.1G258200.1.v2.2 annot-version=v2.2	Setit_seq16172	C:GO:0016020; F:GO:0015171; P:GO:0003333	C:GO:0016020;P:GO:0044765;P:GO:0006810;F:GO:0005215	Y (0.975 | 1-36)	C	1	V5_BLAST_0.9SELF0.4OUT-REDO4-Cluster_162988	V5_UCLUSTfixed_0.90-Cluster_96422	-	-	-	-
pacid=32696801 transcript=Seita.1G156000.1 locus=Seita.1G156000 ID=Seita.1G156000.1.v2.2 annot-version=v2.2	Setit_seq16199	C:GO:0016020	C:GO:0016020	Y (0.932 | 1-36)	C	1	V5_BLAST_0.9SELF0.4OUT-REDO4-Cluster_161453	V5_UCLUSTfixed_0.90-Cluster_95279	-	-	-	-
pacid=32696804 transcript=Seita.1G114400.1 locus=Seita.1G114400 ID=Seita.1G114400.1.v2.2 annot-version=v2.2	Setit_seq16202		-	Y (0.753 | 1-27)	C	1	V5_BLAST_0.9SELF0.4OUT-REDO4-Cluster_134624	V5_UCLUSTfixed_0.90-Cluster_76145	-	-	-	-
pacid=32696805 transcript=Seita.1G114400.6 locus=Seita.1G114400 ID=Seita.1G114400.6.v2.2 annot-version=v2.2	Setit_seq16203		-	Y (0.753 | 1-27)	C	1	V5_BLAST_0.9SELF0.4OUT-REDO4-Cluster_134624	V5_UCLUSTfixed_0.90-Cluster_76145	-	-	-	-
pacid=32696806 transcript=Seita.1G114400.2 locus=Seita.1G114400 ID=Seita.1G114400.2.v2.2 annot-version=v2.2	Setit_seq16204		-	Y (0.753 | 1-27)	C	1	V5_BLAST_0.9SELF0.4OUT-REDO4-Cluster_134624	V5_UCLUSTfixed_0.90-Cluster_76145	-	-	-	-
pacid=32696807 transcript=Seita.1G114400.3 locus=Seita.1G114400 ID=Seita.1G114400.3.v2.2 annot-version=v2.2	Setit_seq16205		-	Y (0.753 | 1-27)	C	1	V5_BLAST_0.9SELF0.4OUT-REDO4-Cluster_134624	V5_UCLUSTfixed_0.90-Cluster_76145	-	-	-	-
pacid=32696808 transcript=Seita.1G114400.4 locus=Seita.1G114400 ID=Seita.1G114400.4.v2.2 annot-version=v2.2	Setit_seq16206		-	Y (0.753 | 1-27)	C	1	V5_BLAST_0.9SELF0.4OUT-REDO4-Cluster_134624	V5_UCLUSTfixed_0.90-Cluster_76145	-	-	-	-
pacid=32696809 transcript=Seita.1G114400.5 locus=Seita.1G114400 ID=Seita.1G114400.5.v2.2 annot-version=v2.2	Setit_seq16207		-	Y (0.753 | 1-27)	C	1	V5_BLAST_0.9SELF0.4OUT-REDO4-Cluster_134624	V5_UCLUSTfixed_0.90-Cluster_76145	-	-	-	-
pacid=32696818 transcript=Seita.1G056700.1 locus=Seita.1G056700 ID=Seita.1G056700.1.v2.2 annot-version=v2.2	Setit_seq16216	P:GO:0006412; C:GO:0005840; F:GO:0003735	F:GO:0005198;C:GO:0005840;P:GO:0006412	Y (1.0 | 1-37)	C	1	V5_BLAST_0.9SELF0.4OUT-REDO4-Cluster_162943	V5_UCLUSTfixed_0.90-Cluster_85334	-	-	-	-
pacid=32696822 transcript=Seita.1G287200.1 locus=Seita.1G287200 ID=Seita.1G287200.1.v2.2 annot-version=v2.2	Setit_seq16220	F:GO:0008168; P:GO:0008152	P:GO:0008152;F:GO:0016740	Y (0.998 | 1-51)	C	1	V5_BLAST_0.9SELF0.4OUT-REDO4-Cluster_163046	V5_UCLUSTfixed_0.90-Cluster_96476	-	-	-	-
pacid=32696823 transcript=Seita.1G287200.2 locus=Seita.1G287200 ID=Seita.1G287200.2.v2.2 annot-version=v2.2	Setit_seq16221	F:GO:0008168; P:GO:0008152	P:GO:0008152;F:GO:0016740	Y (0.966 | 1-49)	C	1	V5_BLAST_0.9SELF0.4OUT-REDO4-Cluster_163046	V5_UCLUSTfixed_0.90-Cluster_96476	-	-	-	-
pacid=32696852 transcript=Seita.1G283800.1 locus=Seita.1G283800 ID=Seita.1G283800.1.v2.2 annot-version=v2.2	Setit_seq16250	F:GO:0016301; P:GO:0008152; F:GO:0005524	F:GO:0000166;F:GO:0016301	Y (1.0 | 1-41)	C	1	V5_BLAST_0.9SELF0.4OUT-REDO4-Cluster_163530	V5_UCLUSTfixed_0.90-Cluster_96975	-	-	-	-
pacid=32696853 transcript=Seita.1G158800.1 locus=Seita.1G158800 ID=Seita.1G158800.1.v2.2 annot-version=v2.2	Setit_seq16251		-	Y (0.968 | 1-54)	C	1	V5_BLAST_0.9SELF0.4OUT-REDO4-Cluster_150235	V5_UCLUSTfixed_0.90-Cluster_85221	-	-	-	-
pacid=32696854 transcript=Seita.1G158800.3 locus=Seita.1G158800 ID=Seita.1G158800.3.v2.2 annot-version=v2.2	Setit_seq16252		-	Y (0.968 | 1-54)	C	1	V5_BLAST_0.9SELF0.4OUT-REDO4-Cluster_150235	V5_UCLUSTfixed_0.90-Cluster_85221	-	-	-	-
pacid=32696855 transcript=Seita.1G158800.2 locus=Seita.1G158800 ID=Seita.1G158800.2.v2.2 annot-version=v2.2	Setit_seq16253		-	Y (0.968 | 1-54)	C	1	V5_BLAST_0.9SELF0.4OUT-REDO4-Cluster_150235	V5_UCLUSTfixed_0.90-Cluster_85221	-	-	-	-
pacid=32696856 transcript=Seita.1G158800.4 locus=Seita.1G158800 ID=Seita.1G158800.4.v2.2 annot-version=v2.2	Setit_seq16254		-	Y (0.968 | 1-54)	C	1	V5_BLAST_0.9SELF0.4OUT-REDO4-Cluster_150235	V5_UCLUSTfixed_0.90-Cluster_85221	-	-	-	-
pacid=32696857 transcript=Seita.1G158800.5 locus=Seita.1G158800 ID=Seita.1G158800.5.v2.2 annot-version=v2.2	Setit_seq16255		-	Y (0.968 | 1-54)	C	1	V5_BLAST_0.9SELF0.4OUT-REDO4-Cluster_150235	V5_UCLUSTfixed_0.90-Cluster_85221	-	-	-	-
pacid=32696858 transcript=Seita.1G158800.6 locus=Seita.1G158800 ID=Seita.1G158800.6.v2.2 annot-version=v2.2	Setit_seq16256		-	Y (0.968 | 1-54)	C	1	V5_BLAST_0.9SELF0.4OUT-REDO4-Cluster_150235	V5_UCLUSTfixed_0.90-Cluster_85221	-	-	-	-
pacid=32696864 transcript=Seita.1G000200.1 locus=Seita.1G000200 ID=Seita.1G000200.1.v2.2 annot-version=v2.2	Setit_seq16262		-	Y (0.983 | 1-21)	C	1	V5_BLAST_0.9SELF0.4OUT-REDO4-Cluster_163141	V5_UCLUSTfixed_0.90-Cluster_96565	-	-	-	-
pacid=32696867 transcript=Seita.1G190500.1 locus=Seita.1G190500 ID=Seita.1G190500.1.v2.2 annot-version=v2.2	Setit_seq16265		-	Y (0.987 | 1-30)	C	1	V5_BLAST_0.9SELF0.4OUT-REDO4-Cluster_150214	V5_UCLUSTfixed_0.90-Cluster_85194	-	-	-	-
pacid=32696873 transcript=Seita.1G130200.1 locus=Seita.1G130200 ID=Seita.1G130200.1.v2.2 annot-version=v2.2	Setit_seq16271		-	Y (0.998 | 1-42)	C	1	V5_BLAST_0.9SELF0.4OUT-REDO4-Cluster_169875	V5_UCLUSTfixed_0.90-Cluster_101534	-	-	-	-
pacid=32696904 transcript=Seita.1G011800.1 locus=Seita.1G011800 ID=Seita.1G011800.1.v2.2 annot-version=v2.2	Setit_seq16302		-	Y (0.796 | 1-75)	C	1	V5_BLAST_0.9SELF0.4OUT-REDO4-Cluster_150278	V5_UCLUSTfixed_0.90-Cluster_85270	-	-	-	-
pacid=32696913 transcript=Seita.1G031500.1 locus=Seita.1G031500 ID=Seita.1G031500.1.v2.2 annot-version=v2.2	Setit_seq16311		-	Y (0.872 | 1-37)	C	1	V5_BLAST_0.9SELF0.4OUT-REDO4-Cluster_164679	V5_UCLUSTfixed_0.90-Cluster_87239	-	-	-	-
pacid=32696915 transcript=Seita.1G100000.1 locus=Seita.1G100000 ID=Seita.1G100000.1.v2.2 annot-version=v2.2	Setit_seq16313		-	Y (0.893 | 1-59)	C	1	V5_BLAST_0.9SELF0.4OUT-REDO4-Cluster_163535	V5_UCLUSTfixed_0.90-Cluster_96979	-	-	-	-
pacid=32696926 transcript=Seita.1G212900.1 locus=Seita.1G212900 ID=Seita.1G212900.1.v2.2 annot-version=v2.2	Setit_seq16324	P:GO:0055114; F:GO:0016491; F:GO:0030151; P:GO:0042128	F:GO:0003824;P:GO:0008152;P:GO:0044763;F:GO:0005488;P:GO:0044710;P:GO:0009987	Y (0.996 | 1-38)	C	1	V5_BLAST_0.9SELF0.4OUT-REDO4-Cluster_134627	V5_UCLUSTfixed_0.90-Cluster_96665	-	-	-	-
pacid=32696928 transcript=Seita.1G361600.1 locus=Seita.1G361600 ID=Seita.1G361600.1.v2.2 annot-version=v2.2	Setit_seq16326	P:GO:0006950	P:GO:0006950	Y (0.729 | 1-61)	C	1	V5_BLAST_0.9SELF0.4OUT-REDO4-Cluster_164442	V5_UCLUSTfixed_0.90-Cluster_37776	-	-	-	-
pacid=32696942 transcript=Seita.1G048400.1 locus=Seita.1G048400 ID=Seita.1G048400.1.v2.2 annot-version=v2.2	Setit_seq16340		-	Y (0.961 | 1-62)	C	1	V5_BLAST_0.9SELF0.4OUT-REDO4-Cluster_164910	V5_UCLUSTfixed_0.90-Cluster_98363	-	-	UniqueCluster_1354	X
pacid=32696949 transcript=Seita.1G006200.1 locus=Seita.1G006200 ID=Seita.1G006200.1.v2.2 annot-version=v2.2	Setit_seq16347		-	Y (1.0 | 1-28)	C	1	V5_BLAST_0.9SELF0.4OUT-REDO4-Cluster_162948	V5_UCLUSTfixed_0.90-Cluster_85216	-	-	-	-
pacid=32696954 transcript=Seita.1G086000.1 locus=Seita.1G086000 ID=Seita.1G086000.1.v2.2 annot-version=v2.2	Setit_seq16352		-	Y (0.991 | 1-60)	C	1	V5_BLAST_0.9SELF0.4OUT-REDO4-Cluster_165788	V5_UCLUSTfixed_0.90-Cluster_85166	-	-	-	-
pacid=32696976 transcript=Seita.1G307900.1 locus=Seita.1G307900 ID=Seita.1G307900.1.v2.2 annot-version=v2.2	Setit_seq16374	F:GO:0003676	F:GO:0003676	Y (0.983 | 1-51)	C	1	V5_BLAST_0.9SELF0.4OUT-REDO4-Cluster_162786	V5_UCLUSTfixed_0.90-Cluster_100897	-	-	-	-
pacid=32696985 transcript=Seita.1G378900.1 locus=Seita.1G378900 ID=Seita.1G378900.1.v2.2 annot-version=v2.2	Setit_seq16383		-	Y (0.996 | 1-41)	C	1	V5_BLAST_0.9SELF0.4OUT-REDO4-Cluster_162610	V5_UCLUSTfixed_0.90-Cluster_96029	-	-	-	-
pacid=32696986 transcript=Seita.1G209800.1 locus=Seita.1G209800 ID=Seita.1G209800.1.v2.2 annot-version=v2.2	Setit_seq16384		-	Y (0.779 | 1-46)	C	1	V5_BLAST_0.9SELF0.4OUT-REDO4-Cluster_169900	V5_UCLUSTfixed_0.90-Cluster_102591	-	-	-	-
pacid=32696987 transcript=Seita.1G209800.2 locus=Seita.1G209800 ID=Seita.1G209800.2.v2.2 annot-version=v2.2	Setit_seq16385		-	Y (0.779 | 1-46)	C	1	V5_BLAST_0.9SELF0.4OUT-REDO4-Cluster_169900	V5_UCLUSTfixed_0.90-Cluster_102591	-	-	-	-
pacid=32696995 transcript=Seita.1G185600.1 locus=Seita.1G185600 ID=Seita.1G185600.1.v2.2 annot-version=v2.2	Setit_seq16393	F:GO:0046872; F:GO:0003723	F:GO:0003723	Y (0.998 | 1-62)	C	1	V5_BLAST_0.9SELF0.4OUT-REDO4-Cluster_163232	V5_UCLUSTfixed_0.90-Cluster_91867	-	-	-	-
pacid=32697029 transcript=Seita.1G294600.1 locus=Seita.1G294600 ID=Seita.1G294600.1.v2.2 annot-version=v2.2	Setit_seq16427		-	Y (0.912 | 1-42)	C	1	V5_BLAST_0.9SELF0.4OUT-REDO4-Cluster_166176	V5_UCLUSTfixed_0.90-Cluster_85212	-	-	-	-
pacid=32697044 transcript=Seita.1G216200.1 locus=Seita.1G216200 ID=Seita.1G216200.1.v2.2 annot-version=v2.2	Setit_seq16442	C:GO:0016020; P:GO:0006817; F:GO:0005315	C:GO:0016020;P:GO:0006810;F:GO:0005215	Y (0.985 | 1-21)	C	1	V5_BLAST_0.9SELF0.4OUT-REDO4-Cluster_164477	V5_UCLUSTfixed_0.90-Cluster_97956	-	-	-	-
pacid=32697046 transcript=Seita.1G195100.1 locus=Seita.1G195100 ID=Seita.1G195100.1.v2.2 annot-version=v2.2	Setit_seq16444		-	Y (0.971 | 1-32)	C	1	V5_BLAST_0.9SELF0.4OUT-REDO4-Cluster_155490	V5_UCLUSTfixed_0.90-Cluster_90877	-	-	-	-
pacid=32697063 transcript=Seita.1G284500.1 locus=Seita.1G284500 ID=Seita.1G284500.1.v2.2 annot-version=v2.2	Setit_seq16461	P:GO:0015969	P:GO:0006139	Y (0.986 | 1-42)	C	1	V5_BLAST_0.9SELF0.4OUT-REDO4-Cluster_165331	V5_UCLUSTfixed_0.90-Cluster_98741	-	-	-	-
pacid=32697106 transcript=Seita.1G345200.1 locus=Seita.1G345200 ID=Seita.1G345200.1.v2.2 annot-version=v2.2	Setit_seq16504		-	Y (0.997 | 1-34)	C	1	V5_BLAST_0.9SELF0.4OUT-REDO4-Cluster_162635	V5_UCLUSTfixed_0.90-Cluster_96057	-	-	-	-
pacid=32697112 transcript=Seita.1G030100.1 locus=Seita.1G030100 ID=Seita.1G030100.1.v2.2 annot-version=v2.2	Setit_seq16510	F:GO:0008234; P:GO:0006508	P:GO:0019538;F:GO:0016787	Y (0.986 | 1-35)	C	1	V5_BLAST_0.9SELF0.4OUT-REDO4-Cluster_154012	V5_UCLUSTfixed_0.90-Cluster_77496	UniqueCluster_3318	-	-	X
pacid=32697150 transcript=Seita.1G155700.1 locus=Seita.1G155700 ID=Seita.1G155700.1.v2.2 annot-version=v2.2	Setit_seq16548		-	Y (0.957 | 1-33)	C	1	V5_BLAST_0.9SELF0.4OUT-REDO4-Cluster_134630	V5_UCLUSTfixed_0.90-Cluster_37777	-	-	-	-
pacid=32697157 transcript=Seita.1G321000.1 locus=Seita.1G321000 ID=Seita.1G321000.1.v2.2 annot-version=v2.2	Setit_seq16555	P:GO:0006355; C:GO:0005739; F:GO:0003690	F:GO:0003677;C:GO:0005739;P:GO:0009058;P:GO:0006139	Y (0.999 | 1-28)	C	1	V5_BLAST_0.9SELF0.4OUT-REDO4-Cluster_150266	V5_UCLUSTfixed_0.90-Cluster_85259	-	-	-	-
pacid=32697163 transcript=Seita.1G380300.1 locus=Seita.1G380300 ID=Seita.1G380300.1.v2.2 annot-version=v2.2	Setit_seq16561	F:GO:0050662; F:GO:0003824	F:GO:0003824;F:GO:0005488	Y (0.989 | 1-39)	C	1	V5_BLAST_0.9SELF0.4OUT-REDO4-Cluster_163552	V5_UCLUSTfixed_0.90-Cluster_96993	-	-	-	-
pacid=32697170 transcript=Seita.1G102000.1 locus=Seita.1G102000 ID=Seita.1G102000.1.v2.2 annot-version=v2.2	Setit_seq16568		-	Y (0.963 | 1-46)	C	1	V5_BLAST_0.9SELF0.4OUT-REDO4-Cluster_159452	V5_UCLUSTfixed_0.90-Cluster_76150	-	-	-	-
pacid=32697187 transcript=Seita.1G272500.1 locus=Seita.1G272500 ID=Seita.1G272500.1.v2.2 annot-version=v2.2	Setit_seq16585		-	Y (0.989 | 1-37)	C	1	V5_BLAST_0.9SELF0.4OUT-REDO4-Cluster_163469	V5_UCLUSTfixed_0.90-Cluster_85349	-	-	-	-
pacid=32697190 transcript=Seita.1G356300.1 locus=Seita.1G356300 ID=Seita.1G356300.1.v2.2 annot-version=v2.2	Setit_seq16588	F:GO:0051082; F:GO:0031072	F:GO:0005515	Y (0.999 | 1-21)	C	1	V5_BLAST_0.9SELF0.4OUT-REDO4-Cluster_164486	V5_UCLUSTfixed_0.90-Cluster_97966	-	-	-	-
pacid=32697192 transcript=Seita.1G166400.1 locus=Seita.1G166400 ID=Seita.1G166400.1.v2.2 annot-version=v2.2	Setit_seq16590		-	Y (0.973 | 1-50)	C	1	V5_BLAST_0.9SELF0.4OUT-REDO4-Cluster_163136	V5_UCLUSTfixed_0.90-Cluster_96561	-	-	-	-
pacid=32697193 transcript=Seita.1G166400.2 locus=Seita.1G166400 ID=Seita.1G166400.2.v2.2 annot-version=v2.2	Setit_seq16591		-	Y (0.973 | 1-50)	C	1	V5_BLAST_0.9SELF0.4OUT-REDO4-Cluster_163136	V5_UCLUSTfixed_0.90-Cluster_96561	-	-	-	-
pacid=32697209 transcript=Seita.1G288400.1 locus=Seita.1G288400 ID=Seita.1G288400.1.v2.2 annot-version=v2.2	Setit_seq16607		-	Y (0.983 | 1-24)	C	1	V5_BLAST_0.9SELF0.4OUT-REDO4-Cluster_163542	V5_UCLUSTfixed_0.90-Cluster_96987	-	-	-	-
pacid=32697213 transcript=Seita.1G303100.1 locus=Seita.1G303100 ID=Seita.1G303100.1.v2.2 annot-version=v2.2	Setit_seq16611		-	Y (0.998 | 1-58)	C	1	V5_BLAST_0.9SELF0.4OUT-REDO4-Cluster_134631	V5_UCLUSTfixed_0.90-Cluster_37778	-	-	-	-
pacid=32697214 transcript=Seita.1G080000.1 locus=Seita.1G080000 ID=Seita.1G080000.1.v2.2 annot-version=v2.2	Setit_seq16612		-	Y (0.856 | 1-28)	C	1	V5_BLAST_0.9SELF0.4OUT-REDO4-Cluster_147525	V5_UCLUSTfixed_0.90-Cluster_82224	UniqueCluster_977	-	-	X
pacid=32697230 transcript=Seita.1G108600.1 locus=Seita.1G108600 ID=Seita.1G108600.1.v2.2 annot-version=v2.2	Setit_seq16628	F:GO:0016829; F:GO:0010333; P:GO:0008152; F:GO:0000287	F:GO:0003824;P:GO:0008152;F:GO:0005488	Y (0.954 | 1-42)	C	1	V5_BLAST_0.9SELF0.4OUT-REDO4-Cluster_169789	V5_UCLUSTfixed_0.90-Cluster_103317	-	-	-	-
pacid=32697231 transcript=Seita.1G108600.2 locus=Seita.1G108600 ID=Seita.1G108600.2.v2.2 annot-version=v2.2	Setit_seq16629	F:GO:0016829; F:GO:0010333; P:GO:0008152; F:GO:0000287	F:GO:0003824;P:GO:0008152;F:GO:0005488	Y (0.954 | 1-42)	C	1	V5_BLAST_0.9SELF0.4OUT-REDO4-Cluster_169789	V5_UCLUSTfixed_0.90-Cluster_103317	-	-	-	-
pacid=32697232 transcript=Seita.1G108600.3 locus=Seita.1G108600 ID=Seita.1G108600.3.v2.2 annot-version=v2.2	Setit_seq16630	F:GO:0016829; F:GO:0010333; P:GO:0008152; F:GO:0000287	F:GO:0003824;P:GO:0008152;F:GO:0005488	Y (0.954 | 1-42)	C	1	V5_BLAST_0.9SELF0.4OUT-REDO4-Cluster_169789	V5_UCLUSTfixed_0.90-Cluster_103317	-	-	-	-
pacid=32697234 transcript=Seita.1G000600.1 locus=Seita.1G000600 ID=Seita.1G000600.1.v2.2 annot-version=v2.2	Setit_seq16632		-	Y (0.644 | 1-52)	C	1	V5_BLAST_0.9SELF0.4OUT-REDO4-Cluster_147775	V5_UCLUSTfixed_0.90-Cluster_82510	-	-	UniqueCluster_854	X
pacid=32697237 transcript=Seita.1G257800.1 locus=Seita.1G257800 ID=Seita.1G257800.1.v2.2 annot-version=v2.2	Setit_seq16635	F:GO:0016787	F:GO:0016787	Y (0.94 | 1-44)	C	1	V5_BLAST_0.9SELF0.4OUT-REDO4-Cluster_167446	V5_UCLUSTfixed_0.90-Cluster_100582	-	-	-	-
pacid=32697249 transcript=Seita.1G109700.1 locus=Seita.1G109700 ID=Seita.1G109700.1.v2.2 annot-version=v2.2	Setit_seq16647	P:GO:0055114; P:GO:0009396; F:GO:0004488; F:GO:0003824	F:GO:0003824;P:GO:0009058;P:GO:0044763;P:GO:0044711;P:GO:0009987	Y (0.993 | 1-41)	C	1	V5_BLAST_0.9SELF0.4OUT-REDO4-Cluster_169464	V5_UCLUSTfixed_0.90-Cluster_101246	-	-	-	-
pacid=32697250 transcript=Seita.1G310500.1 locus=Seita.1G310500 ID=Seita.1G310500.1.v2.2 annot-version=v2.2	Setit_seq16648	F:GO:0005515	F:GO:0005515	Y (0.884 | 1-55)	C	1	V5_BLAST_0.9SELF0.4OUT-REDO4-Cluster_164586	V5_UCLUSTfixed_0.90-Cluster_98068	-	-	-	-
pacid=32697258 transcript=Seita.1G352500.1 locus=Seita.1G352500 ID=Seita.1G352500.1.v2.2 annot-version=v2.2	Setit_seq16656	C:GO:0016021; P:GO:0009312; F:GO:0008455; C:GO:0005795	P:GO:0005975;C:GO:0016020;C:GO:0005794;P:GO:0009058;P:GO:0044711;F:GO:0016740;P:GO:0044723	Y (0.925 | 1-36)	C	1	V5_BLAST_0.9SELF0.4OUT-REDO4-Cluster_169574	V5_UCLUSTfixed_0.90-Cluster_98358	-	-	-	-
pacid=32697264 transcript=Seita.1G256400.1 locus=Seita.1G256400 ID=Seita.1G256400.1.v2.2 annot-version=v2.2	Setit_seq16662	F:GO:0016747	F:GO:0016740	Y (0.954 | 1-51)	C	1	V5_BLAST_0.9SELF0.4OUT-REDO4-Cluster_150394	V5_UCLUSTfixed_0.90-Cluster_76151	-	-	-	-
pacid=32697269 transcript=Seita.1G103300.1 locus=Seita.1G103300 ID=Seita.1G103300.1.v2.2 annot-version=v2.2	Setit_seq16667		-	Y (0.999 | 1-42)	C	1	V5_BLAST_0.9SELF0.4OUT-REDO4-Cluster_163075	V5_UCLUSTfixed_0.90-Cluster_85310	-	-	-	-
pacid=32697276 transcript=Seita.1G202300.1 locus=Seita.1G202300 ID=Seita.1G202300.1.v2.2 annot-version=v2.2	Setit_seq16674		-	Y (0.979 | 1-37)	C	1	V5_BLAST_0.9SELF0.4OUT-REDO4-Cluster_170863	V5_UCLUSTfixed_0.90-Cluster_89134	-	-	-	-
pacid=32697280 transcript=Seita.1G060500.1 locus=Seita.1G060500 ID=Seita.1G060500.1.v2.2 annot-version=v2.2	Setit_seq16678		-	Y (0.941 | 1-30)	C	1	V5_BLAST_0.9SELF0.4OUT-REDO4-Cluster_167014	V5_UCLUSTfixed_0.90-Cluster_87117	-	-	-	-
pacid=32697290 transcript=Seita.1G112900.1 locus=Seita.1G112900 ID=Seita.1G112900.1.v2.2 annot-version=v2.2	Setit_seq16688	P:GO:0006457	P:GO:0009987	Y (0.973 | 1-62)	C	1	V5_BLAST_0.9SELF0.4OUT-REDO4-Cluster_163208	V5_UCLUSTfixed_0.90-Cluster_96635	-	-	-	-
pacid=32697291 transcript=Seita.1G112900.2 locus=Seita.1G112900 ID=Seita.1G112900.2.v2.2 annot-version=v2.2	Setit_seq16689	P:GO:0006457	P:GO:0009987	Y (0.973 | 1-62)	C	1	V5_BLAST_0.9SELF0.4OUT-REDO4-Cluster_163208	V5_UCLUSTfixed_0.90-Cluster_96635	-	-	-	-
pacid=32697295 transcript=Seita.1G165800.1 locus=Seita.1G165800 ID=Seita.1G165800.1.v2.2 annot-version=v2.2	Setit_seq16693	P:GO:0055114; F:GO:0016491	F:GO:0003824;P:GO:0008152;P:GO:0044710	Y (0.992 | 1-42)	C	1	V5_BLAST_0.9SELF0.4OUT-REDO4-Cluster_162384	V5_UCLUSTfixed_0.90-Cluster_95797	-	-	-	-
pacid=32697296 transcript=Seita.1G073900.1 locus=Seita.1G073900 ID=Seita.1G073900.1.v2.2 annot-version=v2.2	Setit_seq16694	P:GO:0006457	P:GO:0009987	Y (0.954 | 1-39)	C	1	V5_BLAST_0.9SELF0.4OUT-REDO4-Cluster_162362	V5_UCLUSTfixed_0.90-Cluster_95771	-	-	-	-
pacid=32697325 transcript=Seita.1G335600.1 locus=Seita.1G335600 ID=Seita.1G335600.1.v2.2 annot-version=v2.2	Setit_seq16723	F:GO:0008080	F:GO:0016740	Y (0.906 | 1-40)	C	1	V5_BLAST_0.9SELF0.4OUT-REDO4-Cluster_157359	V5_UCLUSTfixed_0.90-Cluster_92084	-	-	-	-
pacid=32697326 transcript=Seita.1G335600.2 locus=Seita.1G335600 ID=Seita.1G335600.2.v2.2 annot-version=v2.2	Setit_seq16724	F:GO:0008080	F:GO:0016740	Y (0.906 | 1-40)	C	1	V5_BLAST_0.9SELF0.4OUT-REDO4-Cluster_157359	V5_UCLUSTfixed_0.90-Cluster_92084	-	-	-	-
pacid=32697328 transcript=Seita.1G134500.1 locus=Seita.1G134500 ID=Seita.1G134500.1.v2.2 annot-version=v2.2	Setit_seq16726		-	Y (0.823 | 1-36)	C	1	V5_BLAST_0.9SELF0.4OUT-REDO4-Cluster_163979	V5_UCLUSTfixed_0.90-Cluster_97458	-	-	-	-
pacid=32697332 transcript=Seita.1G336800.1 locus=Seita.1G336800 ID=Seita.1G336800.1.v2.2 annot-version=v2.2	Setit_seq16730	P:GO:0045454; F:GO:0015035; P:GO:0006662	P:GO:0019725;F:GO:0003824;P:GO:0008152;P:GO:0044710	Y (0.811 | 1-42)	C	1	V5_BLAST_0.9SELF0.4OUT-REDO4-Cluster_164999	V5_UCLUSTfixed_0.90-Cluster_85235	-	-	-	-
pacid=32697335 transcript=Seita.1G247900.1 locus=Seita.1G247900 ID=Seita.1G247900.1.v2.2 annot-version=v2.2	Setit_seq16733		-	Y (0.895 | 1-34)	C	1	V5_BLAST_0.9SELF0.4OUT-REDO4-Cluster_168280	V5_UCLUSTfixed_0.90-Cluster_85294	-	-	-	-
pacid=32697353 transcript=Seita.1G086700.1 locus=Seita.1G086700 ID=Seita.1G086700.1.v2.2 annot-version=v2.2	Setit_seq16751		-	Y (0.8 | 1-56)	C	1	V5_BLAST_0.9SELF0.4OUT-REDO4-Cluster_166031	V5_UCLUSTfixed_0.90-Cluster_96577	-	-	-	-
pacid=32697364 transcript=Seita.1G367000.1 locus=Seita.1G367000 ID=Seita.1G367000.1.v2.2 annot-version=v2.2	Setit_seq16762	P:GO:0010508	P:GO:0009987	Y (0.957 | 1-45)	C	1	V5_BLAST_0.9SELF0.4OUT-REDO4-Cluster_169875	V5_UCLUSTfixed_0.90-Cluster_101534	-	-	-	-
pacid=32697365 transcript=Seita.1G367000.2 locus=Seita.1G367000 ID=Seita.1G367000.2.v2.2 annot-version=v2.2	Setit_seq16763	P:GO:0010508	P:GO:0009987	Y (0.957 | 1-45)	C	1	V5_BLAST_0.9SELF0.4OUT-REDO4-Cluster_169875	V5_UCLUSTfixed_0.90-Cluster_101534	-	-	-	-
pacid=32697387 transcript=Seita.1G302000.1 locus=Seita.1G302000 ID=Seita.1G302000.1.v2.2 annot-version=v2.2	Setit_seq16785		-	Y (0.998 | 1-32)	C	1	V5_BLAST_0.9SELF0.4OUT-REDO4-Cluster_165176	V5_UCLUSTfixed_0.90-Cluster_92646	-	-	-	-
pacid=32697394 transcript=Seita.1G347500.1 locus=Seita.1G347500 ID=Seita.1G347500.1.v2.2 annot-version=v2.2	Setit_seq16792	F:GO:0008270; F:GO:0005515	F:GO:0005515	Y (0.866 | 1-69)	C	1	V5_BLAST_0.9SELF0.4OUT-REDO4-Cluster_155031	V5_UCLUSTfixed_0.90-Cluster_85264	-	-	-	-
pacid=32697397 transcript=Seita.1G337500.1 locus=Seita.1G337500 ID=Seita.1G337500.1.v2.2 annot-version=v2.2	Setit_seq16795		-	Y (0.985 | 1-90)	C	1	V5_BLAST_0.9SELF0.4OUT-REDO4-Cluster_160959	V5_UCLUSTfixed_0.90-Cluster_87153	-	UniqueCluster_1078	-	X
pacid=32697398 transcript=Seita.1G178500.1 locus=Seita.1G178500 ID=Seita.1G178500.1.v2.2 annot-version=v2.2	Setit_seq16796	P:GO:0006468; F:GO:0004672	P:GO:0006464;F:GO:0016301	Y (0.938 | 1-60)	C	1	V5_BLAST_0.9SELF0.4OUT-REDO4-Cluster_165583	V5_UCLUSTfixed_0.90-Cluster_94856	-	-	UniqueCluster_1338	X
pacid=32697399 transcript=Seita.1G178500.2 locus=Seita.1G178500 ID=Seita.1G178500.2.v2.2 annot-version=v2.2	Setit_seq16797	P:GO:0006468; F:GO:0004672	P:GO:0006464;F:GO:0016301	Y (0.938 | 1-60)	C	1	V5_BLAST_0.9SELF0.4OUT-REDO4-Cluster_165583	V5_UCLUSTfixed_0.90-Cluster_94856	-	-	UniqueCluster_1338	X
pacid=32697402 transcript=Seita.1G227800.1 locus=Seita.1G227800 ID=Seita.1G227800.1.v2.2 annot-version=v2.2	Setit_seq16800		-	Y (0.786 | 1-46)	C	1	V5_BLAST_0.9SELF0.4OUT-REDO4-Cluster_163891	V5_UCLUSTfixed_0.90-Cluster_97362	-	-	-	-
pacid=32697416 transcript=Seita.1G110000.1 locus=Seita.1G110000 ID=Seita.1G110000.1.v2.2 annot-version=v2.2	Setit_seq16814	P:GO:0005992; F:GO:0003824	P:GO:0005975;F:GO:0003824;P:GO:0009058;P:GO:0044763;P:GO:0044711;P:GO:0009987;P:GO:0044723	Y (0.921 | 1-41)	C	1	V5_BLAST_0.9SELF0.4OUT-REDO4-Cluster_167193	V5_UCLUSTfixed_0.90-Cluster_100377	-	-	-	-
pacid=32697418 transcript=Seita.1G140100.1 locus=Seita.1G140100 ID=Seita.1G140100.1.v2.2 annot-version=v2.2	Setit_seq16816	P:GO:0006461; C:GO:0005739	C:GO:0005739;P:GO:0016043	Y (0.866 | 1-82)	C	1	V5_BLAST_0.9SELF0.4OUT-REDO4-Cluster_164687	V5_UCLUSTfixed_0.90-Cluster_98162	-	-	-	-
pacid=32697481 transcript=Seita.1G368100.1 locus=Seita.1G368100 ID=Seita.1G368100.1.v2.2 annot-version=v2.2	Setit_seq16879	P:GO:0045454; F:GO:0015035; P:GO:0006662	P:GO:0019725;F:GO:0003824;P:GO:0008152;P:GO:0044710	Y (0.655 | 1-62)	C	1	V5_BLAST_0.9SELF0.4OUT-REDO4-Cluster_164999	V5_UCLUSTfixed_0.90-Cluster_98438	-	-	-	-
pacid=32697487 transcript=Seita.1G378100.1 locus=Seita.1G378100 ID=Seita.1G378100.1.v2.2 annot-version=v2.2	Setit_seq16885		-	Y (0.963 | 1-58)	C	1	V5_BLAST_0.9SELF0.4OUT-REDO4-Cluster_170924	V5_UCLUSTfixed_0.90-Cluster_98574	-	-	-	-
pacid=32697502 transcript=Seita.1G013300.1 locus=Seita.1G013300 ID=Seita.1G013300.1.v2.2 annot-version=v2.2	Setit_seq16900		-	Y (1.0 | 1-41)	C	1	V5_BLAST_0.9SELF0.4OUT-REDO4-Cluster_164157	V5_UCLUSTfixed_0.90-Cluster_96452	-	-	-	-
pacid=32697518 transcript=Seita.1G287400.1 locus=Seita.1G287400 ID=Seita.1G287400.1.v2.2 annot-version=v2.2	Setit_seq16916	F:GO:0004519	F:GO:0004518	Y (0.997 | 1-52)	C	1	V5_BLAST_0.9SELF0.4OUT-REDO4-Cluster_163581	V5_UCLUSTfixed_0.90-Cluster_97026	-	-	-	-
pacid=32697533 transcript=Seita.1G288500.1 locus=Seita.1G288500 ID=Seita.1G288500.1.v2.2 annot-version=v2.2	Setit_seq16931		-	Y (0.986 | 1-56)	C	1	V5_BLAST_0.9SELF0.4OUT-REDO4-Cluster_163040	V5_UCLUSTfixed_0.90-Cluster_96472	-	-	-	-
pacid=32697584 transcript=Seita.1G322900.1 locus=Seita.1G322900 ID=Seita.1G322900.1.v2.2 annot-version=v2.2	Setit_seq16982	F:GO:0016868; P:GO:0006096; F:GO:0004619	P:GO:0005975;P:GO:0006091;F:GO:0003824;P:GO:0009056;P:GO:0006139;P:GO:0044712;P:GO:0044723	Y (0.977 | 1-42)	C	1	V5_BLAST_0.9SELF0.4OUT-REDO4-Cluster_168627	V5_UCLUSTfixed_0.90-Cluster_101538	-	-	-	-
pacid=32697600 transcript=Seita.1G094100.1 locus=Seita.1G094100 ID=Seita.1G094100.1.v2.2 annot-version=v2.2	Setit_seq16998		-	Y (0.768 | 1-90)	C	1	V5_BLAST_0.9SELF0.4OUT-REDO4-Cluster_162590	V5_UCLUSTfixed_0.90-Cluster_96012	-	-	-	-
pacid=32697620 transcript=Seita.1G229100.1 locus=Seita.1G229100 ID=Seita.1G229100.1.v2.2 annot-version=v2.2	Setit_seq17018		-	Y (1.0 | 1-41)	C	1	V5_BLAST_0.9SELF0.4OUT-REDO4-Cluster_162811	V5_UCLUSTfixed_0.90-Cluster_96233	-	-	-	-
pacid=32697633 transcript=Seita.1G218300.1 locus=Seita.1G218300 ID=Seita.1G218300.1.v2.2 annot-version=v2.2	Setit_seq17031	F:GO:0005525	F:GO:0000166	Y (1.0 | 1-41)	C	1	V5_BLAST_0.9SELF0.4OUT-REDO4-Cluster_163189	V5_UCLUSTfixed_0.90-Cluster_97526	-	-	-	-
pacid=32697651 transcript=Seita.1G003800.1 locus=Seita.1G003800 ID=Seita.1G003800.1.v2.2 annot-version=v2.2	Setit_seq17049	F:GO:0005525	F:GO:0000166	Y (0.995 | 1-37)	C	1	V5_BLAST_0.9SELF0.4OUT-REDO4-Cluster_163072	V5_UCLUSTfixed_0.90-Cluster_96495	-	-	-	-
pacid=32697693 transcript=Seita.1G121900.1 locus=Seita.1G121900 ID=Seita.1G121900.1.v2.2 annot-version=v2.2	Setit_seq17091		-	Y (0.993 | 1-59)	C	1	V5_BLAST_0.9SELF0.4OUT-REDO4-Cluster_165818	V5_UCLUSTfixed_0.90-Cluster_95992	-	-	-	-
pacid=32697694 transcript=Seita.1G121900.2 locus=Seita.1G121900 ID=Seita.1G121900.2.v2.2 annot-version=v2.2	Setit_seq17092		-	Y (0.993 | 1-59)	C	1	V5_BLAST_0.9SELF0.4OUT-REDO4-Cluster_165818	V5_UCLUSTfixed_0.90-Cluster_95992	-	-	-	-
pacid=32697695 transcript=Seita.1G121900.3 locus=Seita.1G121900 ID=Seita.1G121900.3.v2.2 annot-version=v2.2	Setit_seq17093		-	Y (0.993 | 1-59)	C	1	V5_BLAST_0.9SELF0.4OUT-REDO4-Cluster_165818	V5_UCLUSTfixed_0.90-Cluster_95992	-	-	-	-
pacid=32697697 transcript=Seita.1G123800.1 locus=Seita.1G123800 ID=Seita.1G123800.1.v2.2 annot-version=v2.2	Setit_seq17095	F:GO:0009976	F:GO:0003824	Y (0.991 | 1-51)	C	1	V5_BLAST_0.9SELF0.4OUT-REDO4-Cluster_165923	V5_UCLUSTfixed_0.90-Cluster_102113	-	-	-	-
pacid=32697734 transcript=Seita.1G273800.1 locus=Seita.1G273800 ID=Seita.1G273800.1.v2.2 annot-version=v2.2	Setit_seq17132		-	Y (0.79 | 1-41)	C	1	V5_BLAST_0.9SELF0.4OUT-REDO4-Cluster_153554	V5_UCLUSTfixed_0.90-Cluster_89139	-	-	UniqueCluster_1699	X
pacid=32697735 transcript=Seita.1G203000.1 locus=Seita.1G203000 ID=Seita.1G203000.1.v2.2 annot-version=v2.2	Setit_seq17133	P:GO:0045454; F:GO:0015035; P:GO:0006662	P:GO:0019725;F:GO:0003824;P:GO:0008152;P:GO:0044710	Y (0.985 | 1-52)	C	1	V5_BLAST_0.9SELF0.4OUT-REDO4-Cluster_162567	V5_UCLUSTfixed_0.90-Cluster_92292	-	-	-	-
pacid=32697759 transcript=Seita.1G092500.1 locus=Seita.1G092500 ID=Seita.1G092500.1.v2.2 annot-version=v2.2	Setit_seq17157		-	Y (0.958 | 1-38)	C	1	V5_BLAST_0.9SELF0.4OUT-REDO4-Cluster_162049	V5_UCLUSTfixed_0.90-Cluster_87140	-	UniqueCluster_301	-	X
pacid=32697813 transcript=Seita.1G229000.1 locus=Seita.1G229000 ID=Seita.1G229000.1.v2.2 annot-version=v2.2	Setit_seq17211		-	Y (1.0 | 1-61)	C	1	V5_BLAST_0.9SELF0.4OUT-REDO4-Cluster_162622	V5_UCLUSTfixed_0.90-Cluster_85146	-	-	-	-
pacid=32697823 transcript=Seita.1G293900.1 locus=Seita.1G293900 ID=Seita.1G293900.1.v2.2 annot-version=v2.2	Setit_seq17221		-	Y (1.0 | 1-71)	C	1	V5_BLAST_0.9SELF0.4OUT-REDO4-Cluster_168842	V5_UCLUSTfixed_0.90-Cluster_85195	-	-	-	-
pacid=32697842 transcript=Seita.1G274600.1 locus=Seita.1G274600 ID=Seita.1G274600.1.v2.2 annot-version=v2.2	Setit_seq17240		-	Y (0.989 | 1-52)	C	1	V5_BLAST_0.9SELF0.4OUT-REDO4-Cluster_150246	V5_UCLUSTfixed_0.90-Cluster_85237	-	-	-	-
pacid=32697843 transcript=Seita.1G030400.1 locus=Seita.1G030400 ID=Seita.1G030400.1.v2.2 annot-version=v2.2	Setit_seq17241		-	Y (0.909 | 1-21)	C	1	V5_BLAST_0.9SELF0.4OUT-REDO4-Cluster_166776	V5_UCLUSTfixed_0.90-Cluster_101189	-	-	-	-
pacid=32697864 transcript=Seita.1G095500.1 locus=Seita.1G095500 ID=Seita.1G095500.1.v2.2 annot-version=v2.2	Setit_seq17262	P:GO:0055114; F:GO:0016491	F:GO:0003824;P:GO:0008152;P:GO:0044710	Y (0.901 | 1-71)	C	1	V5_BLAST_0.9SELF0.4OUT-REDO4-Cluster_169868	V5_UCLUSTfixed_0.90-Cluster_96374	-	-	-	-
pacid=32697865 transcript=Seita.1G095500.2 locus=Seita.1G095500 ID=Seita.1G095500.2.v2.2 annot-version=v2.2	Setit_seq17263	P:GO:0055114; F:GO:0016491	F:GO:0003824;P:GO:0008152;P:GO:0044710	Y (0.901 | 1-71)	C	1	V5_BLAST_0.9SELF0.4OUT-REDO4-Cluster_169868	V5_UCLUSTfixed_0.90-Cluster_96374	-	-	-	-
pacid=32697871 transcript=Seita.1G288700.1 locus=Seita.1G288700 ID=Seita.1G288700.1.v2.2 annot-version=v2.2	Setit_seq17269		-	Y (0.999 | 1-30)	C	1	V5_BLAST_0.9SELF0.4OUT-REDO4-Cluster_163734	V5_UCLUSTfixed_0.90-Cluster_85203	-	-	-	-
pacid=32697874 transcript=Seita.1G051900.1 locus=Seita.1G051900 ID=Seita.1G051900.1.v2.2 annot-version=v2.2	Setit_seq17272	F:GO:0005515	F:GO:0005515	Y (0.825 | 1-50)	C	1	V5_BLAST_0.9SELF0.4OUT-REDO4-Cluster_163206	V5_UCLUSTfixed_0.90-Cluster_96633	-	-	-	-
pacid=32697922 transcript=Seita.1G348100.1 locus=Seita.1G348100 ID=Seita.1G348100.1.v2.2 annot-version=v2.2	Setit_seq17320	P:GO:0055114; F:GO:0051537; F:GO:0016491; F:GO:0010277	F:GO:0003824;P:GO:0008152;F:GO:0005488;P:GO:0044710	Y (0.958 | 1-32)	C	1	V5_BLAST_0.9SELF0.4OUT-REDO4-Cluster_163697	V5_UCLUSTfixed_0.90-Cluster_97153	-	-	-	-
pacid=32697929 transcript=Seita.1G016500.1 locus=Seita.1G016500 ID=Seita.1G016500.1.v2.2 annot-version=v2.2	Setit_seq17327	P:GO:0055114; F:GO:0051537; F:GO:0016491; C:GO:0042651; F:GO:0009496; F:GO:0016679	F:GO:0003824;P:GO:0008152;C:GO:0016020;F:GO:0005488;P:GO:0044710;C:GO:0009579	Y (0.999 | 1-42)	C	1	V5_BLAST_0.9SELF0.4OUT-REDO4-Cluster_168902	V5_UCLUSTfixed_0.90-Cluster_101749	-	-	-	-
pacid=32697954 transcript=Seita.1G259400.1 locus=Seita.1G259400 ID=Seita.1G259400.1.v2.2 annot-version=v2.2	Setit_seq17352		-	Y (0.999 | 1-41)	C	1	V5_BLAST_0.9SELF0.4OUT-REDO4-Cluster_164524	V5_UCLUSTfixed_0.90-Cluster_97112	-	-	-	-
pacid=32697970 transcript=Seita.1G318200.1 locus=Seita.1G318200 ID=Seita.1G318200.1.v2.2 annot-version=v2.2	Setit_seq17368		-	Y (1.0 | 1-26)	C	1	V5_BLAST_0.9SELF0.4OUT-REDO4-Cluster_163496	V5_UCLUSTfixed_0.90-Cluster_96549	-	-	-	-
pacid=32697994 transcript=Seita.1G379900.1 locus=Seita.1G379900 ID=Seita.1G379900.1.v2.2 annot-version=v2.2	Setit_seq17392		-	Y (0.998 | 1-41)	C	1	V5_BLAST_0.9SELF0.4OUT-REDO4-Cluster_163211	V5_UCLUSTfixed_0.90-Cluster_98924	-	-	-	-
pacid=32698004 transcript=Seita.1G278300.1 locus=Seita.1G278300 ID=Seita.1G278300.1.v2.2 annot-version=v2.2	Setit_seq17402	P:GO:0006412; C:GO:0005840; C:GO:0005622; F:GO:0003735	F:GO:0005198;C:GO:0005840;P:GO:0006412	Y (0.997 | 1-61)	C	1	V5_BLAST_0.9SELF0.4OUT-REDO4-Cluster_165092	V5_UCLUSTfixed_0.90-Cluster_96412	-	-	-	-
pacid=32698005 transcript=Seita.1G275900.1 locus=Seita.1G275900 ID=Seita.1G275900.1.v2.2 annot-version=v2.2	Setit_seq17403		-	Y (1.0 | 1-36)	C	1	V5_BLAST_0.9SELF0.4OUT-REDO4-Cluster_164646	V5_UCLUSTfixed_0.90-Cluster_98116	-	-	-	-
pacid=32698015 transcript=Seita.1G108000.1 locus=Seita.1G108000 ID=Seita.1G108000.1.v2.2 annot-version=v2.2	Setit_seq17413	P:GO:0055085; C:GO:0016020; F:GO:0015297; F:GO:0015238; P:GO:0006855	C:GO:0016020;P:GO:0006810;P:GO:0044765;F:GO:0005215	Y (0.981 | 1-65)	C	1	V5_BLAST_0.9SELF0.4OUT-REDO4-Cluster_163549	V5_UCLUSTfixed_0.90-Cluster_96991	-	-	-	-
pacid=32698019 transcript=Seita.1G351500.1 locus=Seita.1G351500 ID=Seita.1G351500.1.v2.2 annot-version=v2.2	Setit_seq17417		-	Y (0.994 | 1-49)	C	1	V5_BLAST_0.9SELF0.4OUT-REDO4-Cluster_134637	V5_UCLUSTfixed_0.90-Cluster_76155	-	-	-	-
pacid=32698020 transcript=Seita.1G351500.2 locus=Seita.1G351500 ID=Seita.1G351500.2.v2.2 annot-version=v2.2	Setit_seq17418		-	Y (0.994 | 1-49)	C	1	V5_BLAST_0.9SELF0.4OUT-REDO4-Cluster_134637	V5_UCLUSTfixed_0.90-Cluster_76155	-	-	-	-
pacid=32698025 transcript=Seita.1G288900.1 locus=Seita.1G288900 ID=Seita.1G288900.1.v2.2 annot-version=v2.2	Setit_seq17423	F:GO:0016743; P:GO:0006520; F:GO:0016597	P:GO:0008152;P:GO:0044763;F:GO:0016740;F:GO:0005488;P:GO:0044710;P:GO:0009987	Y (0.999 | 1-30)	C	1	V5_BLAST_0.9SELF0.4OUT-REDO4-Cluster_163294	V5_UCLUSTfixed_0.90-Cluster_96729	-	-	-	-
pacid=32698050 transcript=Seita.1G009300.1 locus=Seita.1G009300 ID=Seita.1G009300.1.v2.2 annot-version=v2.2	Setit_seq17448		-	Y (0.999 | 1-26)	C	1	V5_BLAST_0.9SELF0.4OUT-REDO4-Cluster_158326	V5_UCLUSTfixed_0.90-Cluster_82438	-	-	UniqueCluster_1625	X
pacid=32698052 transcript=Seita.1G076000.1 locus=Seita.1G076000 ID=Seita.1G076000.1.v2.2 annot-version=v2.2	Setit_seq17450		-	Y (0.927 | 1-32)	C	1	V5_BLAST_0.9SELF0.4OUT-REDO4-Cluster_154732	V5_UCLUSTfixed_0.90-Cluster_90422	-	-	-	-
pacid=32698078 transcript=Seita.1G234000.1 locus=Seita.1G234000 ID=Seita.1G234000.1.v2.2 annot-version=v2.2	Setit_seq17476		-	Y (0.994 | 1-49)	C	1	V5_BLAST_0.9SELF0.4OUT-REDO4-Cluster_134638	V5_UCLUSTfixed_0.90-Cluster_76157	-	-	-	-
pacid=32698079 transcript=Seita.1G234000.2 locus=Seita.1G234000 ID=Seita.1G234000.2.v2.2 annot-version=v2.2	Setit_seq17477		-	Y (0.994 | 1-49)	C	1	V5_BLAST_0.9SELF0.4OUT-REDO4-Cluster_134638	V5_UCLUSTfixed_0.90-Cluster_76157	-	-	-	-
pacid=32698103 transcript=Seita.1G158500.1 locus=Seita.1G158500 ID=Seita.1G158500.1.v2.2 annot-version=v2.2	Setit_seq17501		-	Y (0.984 | 1-40)	C	1	V5_BLAST_0.9SELF0.4OUT-REDO4-Cluster_150235	V5_UCLUSTfixed_0.90-Cluster_85221	-	-	-	-
pacid=32698124 transcript=Seita.1G012400.1 locus=Seita.1G012400 ID=Seita.1G012400.1.v2.2 annot-version=v2.2	Setit_seq17522	C:GO:0005840	C:GO:0005840	Y (0.988 | 1-50)	C	1	V5_BLAST_0.9SELF0.4OUT-REDO4-Cluster_166951	V5_UCLUSTfixed_0.90-Cluster_96468	-	-	-	-
pacid=32698143 transcript=Seita.1G041600.1 locus=Seita.1G041600 ID=Seita.1G041600.1.v2.2 annot-version=v2.2	Setit_seq17541	F:GO:0016758; P:GO:0008152	P:GO:0008152;F:GO:0016740	Y (0.942 | 1-80)	C	1	V5_BLAST_0.9SELF0.4OUT-REDO4-Cluster_170370	V5_UCLUSTfixed_0.90-Cluster_102999	-	UniqueCluster_2117	-	X
pacid=32698150 transcript=Seita.1G375400.1 locus=Seita.1G375400 ID=Seita.1G375400.1.v2.2 annot-version=v2.2	Setit_seq17548		-	Y (0.975 | 1-41)	C	1	V5_BLAST_0.9SELF0.4OUT-REDO4-Cluster_162570	V5_UCLUSTfixed_0.90-Cluster_90448	-	-	-	-
pacid=32698152 transcript=Seita.1G302100.1 locus=Seita.1G302100 ID=Seita.1G302100.1.v2.2 annot-version=v2.2	Setit_seq17550	F:GO:0005515	F:GO:0005515	Y (1.0 | 1-41)	C	1	V5_BLAST_0.9SELF0.4OUT-REDO4-Cluster_164979	V5_UCLUSTfixed_0.90-Cluster_96118	-	-	-	-
pacid=32698160 transcript=Seita.1G141400.1 locus=Seita.1G141400 ID=Seita.1G141400.1.v2.2 annot-version=v2.2	Setit_seq17558		-	Y (0.998 | 1-30)	C	1	V5_BLAST_0.9SELF0.4OUT-REDO4-Cluster_154605	V5_UCLUSTfixed_0.90-Cluster_82512	-	-	UniqueCluster_2024	X
pacid=32698161 transcript=Seita.1G141400.2 locus=Seita.1G141400 ID=Seita.1G141400.2.v2.2 annot-version=v2.2	Setit_seq17559		-	Y (0.998 | 1-30)	C	1	V5_BLAST_0.9SELF0.4OUT-REDO4-Cluster_154605	V5_UCLUSTfixed_0.90-Cluster_82512	-	-	UniqueCluster_2024	X
pacid=32698171 transcript=Seita.1G177700.1 locus=Seita.1G177700 ID=Seita.1G177700.1.v2.2 annot-version=v2.2	Setit_seq17569	P:GO:0019538; F:GO:0016887; F:GO:0005524	F:GO:0000166;P:GO:0019538;F:GO:0016787	Y (0.967 | 1-62)	C	1	V5_BLAST_0.9SELF0.4OUT-REDO4-Cluster_167942	V5_UCLUSTfixed_0.90-Cluster_102476	-	-	-	-
pacid=32698185 transcript=Seita.1G223600.1 locus=Seita.1G223600 ID=Seita.1G223600.1.v2.2 annot-version=v2.2	Setit_seq17583	F:GO:0005515	F:GO:0005515	Y (0.934 | 1-62)	C	1	V5_BLAST_0.9SELF0.4OUT-REDO4-Cluster_163717	V5_UCLUSTfixed_0.90-Cluster_89102	-	-	UniqueCluster_1239	X
pacid=32698188 transcript=Seita.1G035100.1 locus=Seita.1G035100 ID=Seita.1G035100.1.v2.2 annot-version=v2.2	Setit_seq17586	F:GO:0005509	F:GO:0005488	Y (0.985 | 1-21)	C	1	V5_BLAST_0.9SELF0.4OUT-REDO4-Cluster_167414	V5_UCLUSTfixed_0.90-Cluster_100549	-	-	-	-
pacid=32698197 transcript=Seita.1G312400.1 locus=Seita.1G312400 ID=Seita.1G312400.1.v2.2 annot-version=v2.2	Setit_seq17595	P:GO:0055114; F:GO:0050660; F:GO:0017150; P:GO:0008033	F:GO:0000166;F:GO:0003824;P:GO:0006139	Y (0.999 | 1-41)	C	1	V5_BLAST_0.9SELF0.4OUT-REDO4-Cluster_163138	V5_UCLUSTfixed_0.90-Cluster_96563	-	-	-	-
pacid=32698199 transcript=Seita.1G221300.1 locus=Seita.1G221300 ID=Seita.1G221300.1.v2.2 annot-version=v2.2	Setit_seq17597		-	Y (0.756 | 1-42)	C	1	V5_BLAST_0.9SELF0.4OUT-REDO4-Cluster_166323	V5_UCLUSTfixed_0.90-Cluster_95865	-	-	-	-
pacid=32698208 transcript=Seita.1G227600.1 locus=Seita.1G227600 ID=Seita.1G227600.1.v2.2 annot-version=v2.2	Setit_seq17606	F:GO:0016597; P:GO:0008152	P:GO:0008152;F:GO:0005488	Y (0.981 | 1-36)	C	1	V5_BLAST_0.9SELF0.4OUT-REDO4-Cluster_163890	V5_UCLUSTfixed_0.90-Cluster_97361	-	-	-	-
pacid=32698209 transcript=Seita.1G256800.1 locus=Seita.1G256800 ID=Seita.1G256800.1.v2.2 annot-version=v2.2	Setit_seq17607	P:GO:0006629	P:GO:0006629	Y (0.98 | 1-40)	C	1	V5_BLAST_0.9SELF0.4OUT-REDO4-Cluster_165246	V5_UCLUSTfixed_0.90-Cluster_97992	-	-	-	-
pacid=32698210 transcript=Seita.1G180900.1 locus=Seita.1G180900 ID=Seita.1G180900.1.v2.2 annot-version=v2.2	Setit_seq17608		-	Y (0.94 | 1-32)	C	1	V5_BLAST_0.9SELF0.4OUT-REDO4-Cluster_170341	V5_UCLUSTfixed_0.90-Cluster_102976	-	-	-	-
pacid=32698214 transcript=Seita.1G295400.1 locus=Seita.1G295400 ID=Seita.1G295400.1.v2.2 annot-version=v2.2	Setit_seq17612	P:GO:0006241; P:GO:0006228; P:GO:0006183; P:GO:0006165; F:GO:0004550	P:GO:0009058;P:GO:0044711;P:GO:0006139;F:GO:0016301	Y (0.993 | 1-42)	C	1	V5_BLAST_0.9SELF0.4OUT-REDO4-Cluster_169336	V5_UCLUSTfixed_0.90-Cluster_100911	-	-	-	-
pacid=32698219 transcript=Seita.1G206500.1 locus=Seita.1G206500 ID=Seita.1G206500.1.v2.2 annot-version=v2.2	Setit_seq17617		-	Y (0.999 | 1-51)	C	1	V5_BLAST_0.9SELF0.4OUT-REDO4-Cluster_164121	V5_UCLUSTfixed_0.90-Cluster_97612	-	-	-	-
pacid=32698221 transcript=Seita.1G169700.1 locus=Seita.1G169700 ID=Seita.1G169700.1.v2.2 annot-version=v2.2	Setit_seq17619	F:GO:0030976; F:GO:0000287; F:GO:0003824	F:GO:0003824;F:GO:0005488	Y (0.946 | 1-48)	C	1	V5_BLAST_0.9SELF0.4OUT-REDO4-Cluster_165373	V5_UCLUSTfixed_0.90-Cluster_98818	-	-	-	-
pacid=32698232 transcript=Seita.1G075300.1 locus=Seita.1G075300 ID=Seita.1G075300.1.v2.2 annot-version=v2.2	Setit_seq17630	P:GO:0055114; F:GO:0016701; P:GO:0009072; F:GO:0003868	F:GO:0003824;P:GO:0008152;P:GO:0044763;P:GO:0044710;P:GO:0009987	Y (0.792 | 1-42)	C	1	V5_BLAST_0.9SELF0.4OUT-REDO4-Cluster_164847	V5_UCLUSTfixed_0.90-Cluster_98300	-	-	-	-
pacid=32698236 transcript=Seita.1G079500.1 locus=Seita.1G079500 ID=Seita.1G079500.1.v2.2 annot-version=v2.2	Setit_seq17634		-	Y (0.979 | 1-51)	C	1	V5_BLAST_0.9SELF0.4OUT-REDO4-Cluster_168900	V5_UCLUSTfixed_0.90-Cluster_96826	-	-	-	-
pacid=32698241 transcript=Seita.1G121100.1 locus=Seita.1G121100 ID=Seita.1G121100.1.v2.2 annot-version=v2.2	Setit_seq17639	P:GO:0008152; F:GO:0003824	F:GO:0003824;P:GO:0008152	Y (1.0 | 1-41)	C	1	V5_BLAST_0.9SELF0.4OUT-REDO4-Cluster_163669	V5_UCLUSTfixed_0.90-Cluster_97126	-	-	-	-
pacid=32698249 transcript=Seita.1G324700.1 locus=Seita.1G324700 ID=Seita.1G324700.1.v2.2 annot-version=v2.2	Setit_seq17647	P:GO:0006412; C:GO:0005840; C:GO:0005622; F:GO:0003735	F:GO:0005198;C:GO:0005840;P:GO:0006412	Y (0.999 | 1-41)	C	1	V5_BLAST_0.9SELF0.4OUT-REDO4-Cluster_164152	V5_UCLUSTfixed_0.90-Cluster_97640	-	-	-	-
pacid=32698259 transcript=Seita.1G322300.1 locus=Seita.1G322300 ID=Seita.1G322300.1.v2.2 annot-version=v2.2	Setit_seq17657		-	Y (0.994 | 1-27)	C	1	V5_BLAST_0.9SELF0.4OUT-REDO4-Cluster_147527	V5_UCLUSTfixed_0.90-Cluster_82226	UniqueCluster_3037	-	-	X
pacid=32698318 transcript=Seita.1G351200.1 locus=Seita.1G351200 ID=Seita.1G351200.1.v2.2 annot-version=v2.2	Setit_seq17716		-	Y (0.924 | 1-40)	C	1	V5_BLAST_0.9SELF0.4OUT-REDO4-Cluster_165579	V5_UCLUSTfixed_0.90-Cluster_98953	-	-	UniqueCluster_1158	X
pacid=32698319 transcript=Seita.1G351200.2 locus=Seita.1G351200 ID=Seita.1G351200.2.v2.2 annot-version=v2.2	Setit_seq17717		-	Y (0.924 | 1-40)	C	1	V5_BLAST_0.9SELF0.4OUT-REDO4-Cluster_165579	V5_UCLUSTfixed_0.90-Cluster_98953	-	-	UniqueCluster_1158	X
pacid=32698358 transcript=Seita.1G070400.1 locus=Seita.1G070400 ID=Seita.1G070400.1.v2.2 annot-version=v2.2	Setit_seq17756	P:GO:0055114; F:GO:0020037; F:GO:0016705; F:GO:0005506	F:GO:0003824;P:GO:0008152;F:GO:0005488;P:GO:0044710	Y (1.0 | 1-41)	C	1	V5_BLAST_0.9SELF0.4OUT-REDO4-Cluster_134641	V5_UCLUSTfixed_0.90-Cluster_97076	-	-	-	-
pacid=32698359 transcript=Seita.1G070400.2 locus=Seita.1G070400 ID=Seita.1G070400.2.v2.2 annot-version=v2.2	Setit_seq17757	P:GO:0055114; F:GO:0020037; F:GO:0016705; F:GO:0005506	F:GO:0003824;P:GO:0008152;F:GO:0005488;P:GO:0044710	Y (1.0 | 1-41)	C	1	V5_BLAST_0.9SELF0.4OUT-REDO4-Cluster_163627	V5_UCLUSTfixed_0.90-Cluster_97076	-	-	-	-
pacid=32698360 transcript=Seita.1G070400.3 locus=Seita.1G070400 ID=Seita.1G070400.3.v2.2 annot-version=v2.2	Setit_seq17758	P:GO:0055114; F:GO:0020037; F:GO:0016705; F:GO:0005506	F:GO:0003824;P:GO:0008152;F:GO:0005488;P:GO:0044710	Y (1.0 | 1-41)	C	1	V5_BLAST_0.9SELF0.4OUT-REDO4-Cluster_163627	V5_UCLUSTfixed_0.90-Cluster_97076	-	-	-	-
pacid=32698361 transcript=Seita.1G305900.1 locus=Seita.1G305900 ID=Seita.1G305900.1.v2.2 annot-version=v2.2	Setit_seq17759		-	Y (0.998 | 1-29)	C	1	V5_BLAST_0.9SELF0.4OUT-REDO4-Cluster_163155	V5_UCLUSTfixed_0.90-Cluster_88037	-	-	-	-
pacid=32698367 transcript=Seita.1G113900.1 locus=Seita.1G113900 ID=Seita.1G113900.1.v2.2 annot-version=v2.2	Setit_seq17765		-	Y (1.0 | 1-41)	C	1	V5_BLAST_0.9SELF0.4OUT-REDO4-Cluster_154682	V5_UCLUSTfixed_0.90-Cluster_85167	-	-	UniqueCluster_2347	X
pacid=32698371 transcript=Seita.1G082000.1 locus=Seita.1G082000 ID=Seita.1G082000.1.v2.2 annot-version=v2.2	Setit_seq17769	F:GO:0005525	F:GO:0000166	Y (0.998 | 1-26)	C	1	V5_BLAST_0.9SELF0.4OUT-REDO4-Cluster_164146	V5_UCLUSTfixed_0.90-Cluster_97632	-	-	-	-
pacid=32698372 transcript=Seita.1G082000.2 locus=Seita.1G082000 ID=Seita.1G082000.2.v2.2 annot-version=v2.2	Setit_seq17770	F:GO:0005525	F:GO:0000166	Y (0.998 | 1-26)	C	1	V5_BLAST_0.9SELF0.4OUT-REDO4-Cluster_164146	V5_UCLUSTfixed_0.90-Cluster_97632	-	-	-	-
pacid=32698382 transcript=Seita.1G311600.1 locus=Seita.1G311600 ID=Seita.1G311600.1.v2.2 annot-version=v2.2	Setit_seq17780		-	Y (0.996 | 1-51)	C	1	V5_BLAST_0.9SELF0.4OUT-REDO4-Cluster_147463	V5_UCLUSTfixed_0.90-Cluster_82161	-	-	-	-
pacid=32698399 transcript=Seita.1G019300.1 locus=Seita.1G019300 ID=Seita.1G019300.1.v2.2 annot-version=v2.2	Setit_seq17797	F:GO:0016787; F:GO:0005524; F:GO:0003677	F:GO:0000166;F:GO:0003677;F:GO:0016787	Y (0.909 | 1-59)	C	1	V5_BLAST_0.9SELF0.4OUT-REDO4-Cluster_159427	V5_UCLUSTfixed_0.90-Cluster_93660	-	-	-	-
pacid=32698405 transcript=Seita.1G041500.1 locus=Seita.1G041500 ID=Seita.1G041500.1.v2.2 annot-version=v2.2	Setit_seq17803	F:GO:0016758; P:GO:0008152	P:GO:0008152;F:GO:0016740	Y (0.712 | 1-62)	C	1	V5_BLAST_0.9SELF0.4OUT-REDO4-Cluster_170370	V5_UCLUSTfixed_0.90-Cluster_102999	-	UniqueCluster_2117	-	X
pacid=32698428 transcript=Seita.1G020100.1 locus=Seita.1G020100 ID=Seita.1G020100.1.v2.2 annot-version=v2.2	Setit_seq17826		-	Y (0.984 | 1-41)	C	1	V5_BLAST_0.9SELF0.4OUT-REDO4-Cluster_167726	V5_UCLUSTfixed_0.90-Cluster_99391	-	-	-	-
pacid=32698430 transcript=Seita.1G253900.1 locus=Seita.1G253900 ID=Seita.1G253900.1.v2.2 annot-version=v2.2	Setit_seq17828	F:GO:0005524; C:GO:0016021; F:GO:0008270; F:GO:0004222; P:GO:0006508	F:GO:0000166;P:GO:0019538;C:GO:0016020;F:GO:0016787	Y (0.99 | 1-30)	C	1	V5_BLAST_0.9SELF0.4OUT-REDO4-Cluster_163943	V5_UCLUSTfixed_0.90-Cluster_97418	-	-	-	-
pacid=32698435 transcript=Seita.1G083000.1 locus=Seita.1G083000 ID=Seita.1G083000.1.v2.2 annot-version=v2.2	Setit_seq17833		-	Y (0.991 | 1-23)	C	1	V5_BLAST_0.9SELF0.4OUT-REDO4-Cluster_134642	V5_UCLUSTfixed_0.90-Cluster_89233	-	-	-	-
pacid=32698436 transcript=Seita.1G083000.2 locus=Seita.1G083000 ID=Seita.1G083000.2.v2.2 annot-version=v2.2	Setit_seq17834		-	Y (0.991 | 1-23)	C	1	V5_BLAST_0.9SELF0.4OUT-REDO4-Cluster_151986	V5_UCLUSTfixed_0.90-Cluster_89233	-	-	-	-
pacid=32698437 transcript=Seita.1G083000.3 locus=Seita.1G083000 ID=Seita.1G083000.3.v2.2 annot-version=v2.2	Setit_seq17835		-	Y (0.991 | 1-23)	C	1	V5_BLAST_0.9SELF0.4OUT-REDO4-Cluster_151986	V5_UCLUSTfixed_0.90-Cluster_89233	-	-	-	-
pacid=32698461 transcript=Seita.1G058900.1 locus=Seita.1G058900 ID=Seita.1G058900.1.v2.2 annot-version=v2.2	Setit_seq17859		-	Y (0.997 | 1-38)	C	1	V5_BLAST_0.9SELF0.4OUT-REDO4-Cluster_159252	V5_UCLUSTfixed_0.90-Cluster_85339	-	-	-	-
pacid=32698463 transcript=Seita.1G322600.1 locus=Seita.1G322600 ID=Seita.1G322600.1.v2.2 annot-version=v2.2	Setit_seq17861	F:GO:0046872; P:GO:0030001	F:GO:0005488;P:GO:0006810	Y (0.898 | 1-36)	C	1	V5_BLAST_0.9SELF0.4OUT-REDO4-Cluster_167159	V5_UCLUSTfixed_0.90-Cluster_100339	-	-	-	-
pacid=32698487 transcript=Seita.1G230200.1 locus=Seita.1G230200 ID=Seita.1G230200.1.v2.2 annot-version=v2.2	Setit_seq17885	F:GO:0051087; F:GO:0042803; P:GO:0006457; F:GO:0000774	F:GO:0000166;F:GO:0005515;F:GO:0030234;P:GO:0009987	Y (0.996 | 1-42)	C	1	V5_BLAST_0.9SELF0.4OUT-REDO4-Cluster_170185	V5_UCLUSTfixed_0.90-Cluster_102832	-	-	-	-
pacid=32698488 transcript=Seita.1G378300.1 locus=Seita.1G378300 ID=Seita.1G378300.1.v2.2 annot-version=v2.2	Setit_seq17886		-	Y (0.994 | 1-45)	C	1	V5_BLAST_0.9SELF0.4OUT-REDO4-Cluster_163873	V5_UCLUSTfixed_0.90-Cluster_85275	-	-	-	-
pacid=32698505 transcript=Seita.6G119000.1 locus=Seita.6G119000 ID=Seita.6G119000.1.v2.2 annot-version=v2.2	Setit_seq17903		-	Y (0.974 | 1-62)	C	1	V5_BLAST_0.9SELF0.4OUT-REDO4-Cluster_134644	V5_UCLUSTfixed_0.90-Cluster_101116	-	-	-	-
pacid=32698515 transcript=Seita.6G113700.1 locus=Seita.6G113700 ID=Seita.6G113700.1.v2.2 annot-version=v2.2	Setit_seq17913	F:GO:0016491; P:GO:0008152	F:GO:0003824;P:GO:0008152	Y (0.992 | 1-34)	C	1	V5_BLAST_0.9SELF0.4OUT-REDO4-Cluster_164303	V5_UCLUSTfixed_0.90-Cluster_97785	-	-	-	-
pacid=32698518 transcript=Seita.6G085200.1 locus=Seita.6G085200 ID=Seita.6G085200.1.v2.2 annot-version=v2.2	Setit_seq17916	F:GO:0003676	F:GO:0003676	Y (0.983 | 1-30)	C	1	V5_BLAST_0.9SELF0.4OUT-REDO4-Cluster_163010	V5_UCLUSTfixed_0.90-Cluster_85375	-	-	-	-
pacid=32698519 transcript=Seita.6G064400.1 locus=Seita.6G064400 ID=Seita.6G064400.1.v2.2 annot-version=v2.2	Setit_seq17917	P:GO:0006468; F:GO:0005524; F:GO:0004672; F:GO:0005515	F:GO:0000166;F:GO:0005515;P:GO:0006464;F:GO:0016301	Y (0.865 | 1-36)	C	1	V5_BLAST_0.9SELF0.4OUT-REDO4-Cluster_170026	V5_UCLUSTfixed_0.90-Cluster_102708	-	-	-	-
pacid=32698539 transcript=Seita.6G188800.1 locus=Seita.6G188800 ID=Seita.6G188800.1.v2.2 annot-version=v2.2	Setit_seq17937		-	Y (0.999 | 1-52)	C	1	V5_BLAST_0.9SELF0.4OUT-REDO4-Cluster_166998	V5_UCLUSTfixed_0.90-Cluster_85471	-	-	-	-
pacid=32698541 transcript=Seita.6G084900.1 locus=Seita.6G084900 ID=Seita.6G084900.1.v2.2 annot-version=v2.2	Setit_seq17939	P:GO:0006412; C:GO:0005840; C:GO:0005622; F:GO:0003735	F:GO:0005198;C:GO:0005840;P:GO:0006412	Y (0.949 | 1-39)	C	1	V5_BLAST_0.9SELF0.4OUT-REDO4-Cluster_166499	V5_UCLUSTfixed_0.90-Cluster_98772	-	-	-	-
pacid=32698553 transcript=Seita.6G196100.1 locus=Seita.6G196100 ID=Seita.6G196100.1.v2.2 annot-version=v2.2	Setit_seq17951		-	Y (0.859 | 1-92)	C	1	V5_BLAST_0.9SELF0.4OUT-REDO4-Cluster_134646	V5_UCLUSTfixed_0.90-Cluster_76608	-	-	-	-
pacid=32698565 transcript=Seita.6G122900.1 locus=Seita.6G122900 ID=Seita.6G122900.1.v2.2 annot-version=v2.2	Setit_seq17963	F:GO:0004518	F:GO:0004518	Y (0.88 | 1-72)	C	1	V5_BLAST_0.9SELF0.4OUT-REDO4-Cluster_167086	V5_UCLUSTfixed_0.90-Cluster_102732	-	-	-	-
pacid=32698573 transcript=Seita.6G158100.1 locus=Seita.6G158100 ID=Seita.6G158100.1.v2.2 annot-version=v2.2	Setit_seq17971		-	Y (0.996 | 1-52)	C	1	V5_BLAST_0.9SELF0.4OUT-REDO4-Cluster_164472	V5_UCLUSTfixed_0.90-Cluster_85448	-	-	-	-
pacid=32698595 transcript=Seita.6G151700.1 locus=Seita.6G151700 ID=Seita.6G151700.1.v2.2 annot-version=v2.2	Setit_seq17993		-	Y (0.961 | 1-41)	C	1	V5_BLAST_0.9SELF0.4OUT-REDO4-Cluster_134647	V5_UCLUSTfixed_0.90-Cluster_37783	-	-	-	-
pacid=32698596 transcript=Seita.6G098000.1 locus=Seita.6G098000 ID=Seita.6G098000.1.v2.2 annot-version=v2.2	Setit_seq17994	F:GO:0008080	F:GO:0016740	Y (0.784 | 1-89)	C	1	V5_BLAST_0.9SELF0.4OUT-REDO4-Cluster_168777	V5_UCLUSTfixed_0.90-Cluster_100644	-	-	-	-
[truncated: 1,952 more rows]
