# Supplementary material for: Genome-Scale Characterization of Predicted Plastid-Targeted Proteomes in Higher Plants
Source: Sci Rep. 2020 May 19;10:8281. doi: 10.1038/s41598-020-64670-5 (PMC7237471; doi:10.1038/s41598-020-64670-5)
Supplement: Supplementary file 5 [file 41598_2020_64670_MOESM5_ESM.zip › Supplementary File 5/Sorghum-bicolor_Plastidial.xlsx]

## Sheet: Sorghum-bicolor_TABLE
Description	Final Alias	Alt GO IDs	GO Slim Terms	Localizer Prediction	TargetP Prediction	Consensus Prediction	BLAST Cluster	UCLUST Cluster	Blast-Only	Uclust-Only	Consensus	Unique
pacid=32758925 transcript=Sobic.001G000100.1 locus=Sobic.001G000100 ID=Sobic.001G000100.1.v3.1 annot-version=v3.1	Sorbi_seq35322		-	Y (0.969 | 1-42)	C	1	V5_BLAST_0.9SELF0.4OUT-REDO4-Cluster_170975	V5_UCLUSTfixed_0.90-Cluster_85726	-	UniqueCluster_290	-	X
pacid=32759420 transcript=Sobic.001G000700.3 locus=Sobic.001G000700 ID=Sobic.001G000700.3.v3.1 annot-version=v3.1	Sorbi_seq35817	F:GO:0005515	F:GO:0005515	Y (0.927 | 1-26)	C	1	V5_BLAST_0.9SELF0.4OUT-REDO4-Cluster_158395	V5_UCLUSTfixed_0.90-Cluster_92852	-	UniqueCluster_3038	-	X
pacid=32754681 transcript=Sobic.001G000800.1 locus=Sobic.001G000800 ID=Sobic.001G000800.1.v3.1 annot-version=v3.1	Sorbi_seq31078		-	Y (0.99 | 1-61)	C	1	V5_BLAST_0.9SELF0.4OUT-REDO4-Cluster_163603	V5_UCLUSTfixed_0.90-Cluster_96516	-	-	-	-
pacid=32754111 transcript=Sobic.001G001000.1 locus=Sobic.001G001000 ID=Sobic.001G001000.1.v3.1 annot-version=v3.1	Sorbi_seq30508		-	Y (0.986 | 1-41)	C	1	V5_BLAST_0.9SELF0.4OUT-REDO4-Cluster_150500	V5_UCLUSTfixed_0.90-Cluster_85541	-	-	-	-
pacid=32755346 transcript=Sobic.001G001300.1 locus=Sobic.001G001300 ID=Sobic.001G001300.1.v3.1 annot-version=v3.1	Sorbi_seq31743		-	Y (0.996 | 1-37)	C	1	V5_BLAST_0.9SELF0.4OUT-REDO4-Cluster_163198	V5_UCLUSTfixed_0.90-Cluster_96625	-	-	-	-
pacid=32756408 transcript=Sobic.001G003100.1 locus=Sobic.001G003100 ID=Sobic.001G003100.1.v3.1 annot-version=v3.1	Sorbi_seq32805	F:GO:0005524	F:GO:0000166	Y (0.981 | 1-29)	C	1	V5_BLAST_0.9SELF0.4OUT-REDO4-Cluster_167121	V5_UCLUSTfixed_0.90-Cluster_100305	-	-	-	-
pacid=32757192 transcript=Sobic.001G003200.4 locus=Sobic.001G003200 ID=Sobic.001G003200.4.v3.1 annot-version=v3.1	Sorbi_seq33589	F:GO:0016987; P:GO:0006355; P:GO:0006352; F:GO:0003700; F:GO:0003677	F:GO:0003677;F:GO:0003700;P:GO:0009058;P:GO:0006139	Y (0.997 | 1-22)	C	1	V5_BLAST_0.9SELF0.4OUT-REDO4-Cluster_169292	V5_UCLUSTfixed_0.90-Cluster_85655	-	-	-	-
pacid=32755421 transcript=Sobic.001G003900.1 locus=Sobic.001G003900 ID=Sobic.001G003900.1.v3.1 annot-version=v3.1	Sorbi_seq31818		-	Y (0.933 | 1-37)	C	1	V5_BLAST_0.9SELF0.4OUT-REDO4-Cluster_157329	V5_UCLUSTfixed_0.90-Cluster_85594	-	-	-	-
pacid=32755604 transcript=Sobic.001G004000.1 locus=Sobic.001G004000 ID=Sobic.001G004000.1.v3.1 annot-version=v3.1	Sorbi_seq32001		-	Y (0.961 | 1-23)	C	1	V5_BLAST_0.9SELF0.4OUT-REDO4-Cluster_168342	V5_UCLUSTfixed_0.90-Cluster_101289	-	-	-	-
pacid=32754144 transcript=Sobic.001G004700.1 locus=Sobic.001G004700 ID=Sobic.001G004700.1.v3.1 annot-version=v3.1	Sorbi_seq30541		-	Y (0.991 | 1-25)	C	1	V5_BLAST_0.9SELF0.4OUT-REDO4-Cluster_156691	V5_UCLUSTfixed_0.90-Cluster_91645	-	-	UniqueCluster_2242	X
pacid=32755771 transcript=Sobic.001G005200.2 locus=Sobic.001G005200 ID=Sobic.001G005200.2.v3.1 annot-version=v3.1	Sorbi_seq32168		-	Y (0.994 | 1-22)	C	1	V5_BLAST_0.9SELF0.4OUT-REDO4-Cluster_150542	V5_UCLUSTfixed_0.90-Cluster_96946	-	-	-	-
pacid=32755772 transcript=Sobic.001G005200.3 locus=Sobic.001G005200 ID=Sobic.001G005200.3.v3.1 annot-version=v3.1	Sorbi_seq32169		-	Y (0.994 | 1-22)	C	1	V5_BLAST_0.9SELF0.4OUT-REDO4-Cluster_163934	V5_UCLUSTfixed_0.90-Cluster_96946	-	-	-	-
pacid=32755773 transcript=Sobic.001G005200.4 locus=Sobic.001G005200 ID=Sobic.001G005200.4.v3.1 annot-version=v3.1	Sorbi_seq32170		-	Y (0.994 | 1-22)	C	1	V5_BLAST_0.9SELF0.4OUT-REDO4-Cluster_163934	V5_UCLUSTfixed_0.90-Cluster_96946	-	-	-	-
pacid=32754418 transcript=Sobic.001G005500.1 locus=Sobic.001G005500 ID=Sobic.001G005500.1.v3.1 annot-version=v3.1	Sorbi_seq30815	P:GO:0044238	P:GO:0008152	Y (0.999 | 1-37)	C	1	V5_BLAST_0.9SELF0.4OUT-REDO4-Cluster_163111	V5_UCLUSTfixed_0.90-Cluster_96539	-	-	-	-
pacid=32754728 transcript=Sobic.001G005700.1 locus=Sobic.001G005700 ID=Sobic.001G005700.1.v3.1 annot-version=v3.1	Sorbi_seq31125		-	Y (0.979 | 1-66)	C	1	V5_BLAST_0.9SELF0.4OUT-REDO4-Cluster_166946	V5_UCLUSTfixed_0.90-Cluster_97263	-	-	-	-
pacid=32754901 transcript=Sobic.001G006000.1 locus=Sobic.001G006000 ID=Sobic.001G006000.1.v3.1 annot-version=v3.1	Sorbi_seq31298		-	Y (1.0 | 1-41)	C	1	V5_BLAST_0.9SELF0.4OUT-REDO4-Cluster_163521	V5_UCLUSTfixed_0.90-Cluster_96965	-	-	-	-
pacid=32759270 transcript=Sobic.001G010400.1 locus=Sobic.001G010400 ID=Sobic.001G010400.1.v3.1 annot-version=v3.1	Sorbi_seq35667		-	Y (0.988 | 1-31)	C	1	V5_BLAST_0.9SELF0.4OUT-REDO4-Cluster_163356	V5_UCLUSTfixed_0.90-Cluster_85740	-	-	-	-
pacid=32755360 transcript=Sobic.001G010800.1 locus=Sobic.001G010800 ID=Sobic.001G010800.1.v3.1 annot-version=v3.1	Sorbi_seq31757	F:GO:0000049	F:GO:0003723	Y (0.99 | 1-47)	C	1	V5_BLAST_0.9SELF0.4OUT-REDO4-Cluster_164974	V5_UCLUSTfixed_0.90-Cluster_97366	-	-	-	-
pacid=32758374 transcript=Sobic.001G010900.1 locus=Sobic.001G010900 ID=Sobic.001G010900.1.v3.1 annot-version=v3.1	Sorbi_seq34771	P:GO:0045454; F:GO:0015035; F:GO:0009055	P:GO:0019725;F:GO:0003824	Y (0.991 | 1-31)	C	1	V5_BLAST_0.9SELF0.4OUT-REDO4-Cluster_166804	V5_UCLUSTfixed_0.90-Cluster_90327	-	-	-	-
pacid=32757394 transcript=Sobic.001G012000.1 locus=Sobic.001G012000 ID=Sobic.001G012000.1.v3.1 annot-version=v3.1	Sorbi_seq33791	P:GO:0055114; F:GO:0020037; F:GO:0016705; F:GO:0005506	F:GO:0003824;P:GO:0008152;F:GO:0005488;P:GO:0044710	Y (0.987 | 1-62)	C	1	V5_BLAST_0.9SELF0.4OUT-REDO4-Cluster_170201	V5_UCLUSTfixed_0.90-Cluster_102846	-	-	-	-
pacid=32754112 transcript=Sobic.001G012400.1 locus=Sobic.001G012400 ID=Sobic.001G012400.1.v3.1 annot-version=v3.1	Sorbi_seq30509	F:GO:0016758; P:GO:0008152	P:GO:0008152;F:GO:0016740	Y (0.799 | 1-41)	C	1	V5_BLAST_0.9SELF0.4OUT-REDO4-Cluster_169687	V5_UCLUSTfixed_0.90-Cluster_99334	-	-	-	-
pacid=32756237 transcript=Sobic.001G014900.1 locus=Sobic.001G014900 ID=Sobic.001G014900.1.v3.1 annot-version=v3.1	Sorbi_seq32634	P:GO:0008152; F:GO:0003824	F:GO:0003824;P:GO:0008152	Y (0.998 | 1-32)	C	1	V5_BLAST_0.9SELF0.4OUT-REDO4-Cluster_164175	V5_UCLUSTfixed_0.90-Cluster_97659	-	-	-	-
pacid=32752752 transcript=Sobic.001G015200.1 locus=Sobic.001G015200 ID=Sobic.001G015200.1.v3.1 annot-version=v3.1	Sorbi_seq29149	F:GO:0003676	F:GO:0003676	Y (0.999 | 1-24)	C	1	V5_BLAST_0.9SELF0.4OUT-REDO4-Cluster_163857	V5_UCLUSTfixed_0.90-Cluster_97326	-	-	-	-
pacid=32753848 transcript=Sobic.001G015300.1 locus=Sobic.001G015300 ID=Sobic.001G015300.1.v3.1 annot-version=v3.1	Sorbi_seq30245		-	Y (0.979 | 1-76)	C	1	V5_BLAST_0.9SELF0.4OUT-REDO4-Cluster_169106	V5_UCLUSTfixed_0.90-Cluster_42006	-	-	-	-
pacid=32759745 transcript=Sobic.001G015500.1 locus=Sobic.001G015500 ID=Sobic.001G015500.1.v3.1 annot-version=v3.1	Sorbi_seq36142	P:GO:0051205; C:GO:0016021	C:GO:0016020;P:GO:0016043	Y (0.987 | 1-42)	C	1	V5_BLAST_0.9SELF0.4OUT-REDO4-Cluster_169046	V5_UCLUSTfixed_0.90-Cluster_98074	-	-	-	-
pacid=32758338 transcript=Sobic.001G016201.1 locus=Sobic.001G016201 ID=Sobic.001G016201.1.v3.1 annot-version=v3.1	Sorbi_seq34735		-	Y (0.984 | 1-42)	C	1	V5_BLAST_0.9SELF0.4OUT-REDO4-Cluster_150622	V5_UCLUSTfixed_0.90-Cluster_89364	-	UniqueCluster_983	-	X
pacid=32757616 transcript=Sobic.001G017000.1 locus=Sobic.001G017000 ID=Sobic.001G017000.1.v3.1 annot-version=v3.1	Sorbi_seq34013	F:GO:0019843; P:GO:0006412; C:GO:0005840; F:GO:0003735	F:GO:0003723;F:GO:0005198;C:GO:0005840;P:GO:0006412	Y (0.994 | 1-24)	C	1	V5_BLAST_0.9SELF0.4OUT-REDO4-Cluster_163489	V5_UCLUSTfixed_0.90-Cluster_96920	-	-	-	-
pacid=32754477 transcript=Sobic.001G017300.1 locus=Sobic.001G017300 ID=Sobic.001G017300.1.v3.1 annot-version=v3.1	Sorbi_seq30874		-	Y (0.976 | 1-58)	C	1	V5_BLAST_0.9SELF0.4OUT-REDO4-Cluster_169356	V5_UCLUSTfixed_0.90-Cluster_96150	-	-	-	-
pacid=32756652 transcript=Sobic.001G020100.3 locus=Sobic.001G020100 ID=Sobic.001G020100.3.v3.1 annot-version=v3.1	Sorbi_seq33049	P:GO:0006355; C:GO:0005739; F:GO:0003690	F:GO:0003677;C:GO:0005739;P:GO:0009058;P:GO:0006139	Y (0.887 | 1-51)	C	1	V5_BLAST_0.9SELF0.4OUT-REDO4-Cluster_163330	V5_UCLUSTfixed_0.90-Cluster_96763	-	-	-	-
pacid=32756653 transcript=Sobic.001G020100.4 locus=Sobic.001G020100 ID=Sobic.001G020100.4.v3.1 annot-version=v3.1	Sorbi_seq33050	P:GO:0006355; C:GO:0005739; F:GO:0003690	F:GO:0003677;C:GO:0005739;P:GO:0009058;P:GO:0006139	Y (0.887 | 1-51)	C	1	V5_BLAST_0.9SELF0.4OUT-REDO4-Cluster_163330	V5_UCLUSTfixed_0.90-Cluster_96763	-	-	-	-
pacid=32755940 transcript=Sobic.001G020600.1 locus=Sobic.001G020600 ID=Sobic.001G020600.1.v3.1 annot-version=v3.1	Sorbi_seq32337		-	Y (1.0 | 1-22)	C	1	V5_BLAST_0.9SELF0.4OUT-REDO4-Cluster_164143	V5_UCLUSTfixed_0.90-Cluster_97630	-	-	-	-
pacid=32759045 transcript=Sobic.001G022900.1 locus=Sobic.001G022900 ID=Sobic.001G022900.1.v3.1 annot-version=v3.1	Sorbi_seq35442	F:GO:0051536; F:GO:0009055	F:GO:0005488	Y (0.998 | 1-40)	C	1	V5_BLAST_0.9SELF0.4OUT-REDO4-Cluster_164004	V5_UCLUSTfixed_0.90-Cluster_97487	-	-	-	-
pacid=32758448 transcript=Sobic.001G023300.1 locus=Sobic.001G023300 ID=Sobic.001G023300.1.v3.1 annot-version=v3.1	Sorbi_seq34845		-	Y (0.976 | 1-21)	C	1	V5_BLAST_0.9SELF0.4OUT-REDO4-Cluster_150626	V5_UCLUSTfixed_0.90-Cluster_85709	-	-	UniqueCluster_2070	X
pacid=32754422 transcript=Sobic.001G026400.1 locus=Sobic.001G026400 ID=Sobic.001G026400.1.v3.1 annot-version=v3.1	Sorbi_seq30819	F:GO:0008168; P:GO:0008033	F:GO:0016740;P:GO:0006139	Y (0.893 | 1-42)	C	1	V5_BLAST_0.9SELF0.4OUT-REDO4-Cluster_170229	V5_UCLUSTfixed_0.90-Cluster_99788	-	-	-	-
pacid=32755304 transcript=Sobic.001G026600.1 locus=Sobic.001G026600 ID=Sobic.001G026600.1.v3.1 annot-version=v3.1	Sorbi_seq31701		-	Y (0.982 | 1-61)	C	1	V5_BLAST_0.9SELF0.4OUT-REDO4-Cluster_150535	V5_UCLUSTfixed_0.90-Cluster_85587	-	-	-	-
pacid=32755305 transcript=Sobic.001G026600.2 locus=Sobic.001G026600 ID=Sobic.001G026600.2.v3.1 annot-version=v3.1	Sorbi_seq31702		-	Y (0.982 | 1-61)	C	1	V5_BLAST_0.9SELF0.4OUT-REDO4-Cluster_150535	V5_UCLUSTfixed_0.90-Cluster_85587	-	-	-	-
pacid=32759053 transcript=Sobic.001G027600.1 locus=Sobic.001G027600 ID=Sobic.001G027600.1.v3.1 annot-version=v3.1	Sorbi_seq35450	P:GO:0006412; C:GO:0005840; C:GO:0005622; F:GO:0003735	F:GO:0005198;C:GO:0005840;P:GO:0006412	Y (0.998 | 1-81)	C	1	V5_BLAST_0.9SELF0.4OUT-REDO4-Cluster_163791	V5_UCLUSTfixed_0.90-Cluster_97253	-	-	-	-
pacid=32752598 transcript=Sobic.001G028100.1 locus=Sobic.001G028100 ID=Sobic.001G028100.1.v3.1 annot-version=v3.1	Sorbi_seq28995	F:GO:0016787; F:GO:0005524; F:GO:0003677; F:GO:0008270; F:GO:0003676; C:GO:0005634; F:GO:0004386; F:GO:0003723	F:GO:0000166;F:GO:0003677;C:GO:0005634;F:GO:0003723;F:GO:0016787	Y (0.836 | 1-51)	C	1	V5_BLAST_0.9SELF0.4OUT-REDO4-Cluster_162836	V5_UCLUSTfixed_0.90-Cluster_96256	-	-	-	-
pacid=32752599 transcript=Sobic.001G028100.2 locus=Sobic.001G028100 ID=Sobic.001G028100.2.v3.1 annot-version=v3.1	Sorbi_seq28996	F:GO:0016787; F:GO:0005524; F:GO:0003677; F:GO:0008270; F:GO:0003676; C:GO:0005634; F:GO:0004386; F:GO:0003723	F:GO:0000166;F:GO:0003677;C:GO:0005634;F:GO:0003723;F:GO:0016787	Y (0.836 | 1-51)	C	1	V5_BLAST_0.9SELF0.4OUT-REDO4-Cluster_162836	V5_UCLUSTfixed_0.90-Cluster_96256	-	-	-	-
pacid=32754742 transcript=Sobic.001G029100.2 locus=Sobic.001G029100 ID=Sobic.001G029100.2.v3.1 annot-version=v3.1	Sorbi_seq31139	F:GO:0008124; P:GO:0006729	F:GO:0003824;P:GO:0009058;P:GO:0009987	Y (0.999 | 1-41)	C	1	V5_BLAST_0.9SELF0.4OUT-REDO4-Cluster_150519	V5_UCLUSTfixed_0.90-Cluster_85566	-	-	-	-
pacid=32754743 transcript=Sobic.001G029100.3 locus=Sobic.001G029100 ID=Sobic.001G029100.3.v3.1 annot-version=v3.1	Sorbi_seq31140	F:GO:0008124; P:GO:0006729	F:GO:0003824;P:GO:0009058;P:GO:0009987	Y (0.999 | 1-41)	C	1	V5_BLAST_0.9SELF0.4OUT-REDO4-Cluster_164697	V5_UCLUSTfixed_0.90-Cluster_85566	-	-	-	-
pacid=32754744 transcript=Sobic.001G029100.4 locus=Sobic.001G029100 ID=Sobic.001G029100.4.v3.1 annot-version=v3.1	Sorbi_seq31141	F:GO:0008124; P:GO:0006729	F:GO:0003824;P:GO:0009058;P:GO:0009987	Y (0.999 | 1-41)	C	1	V5_BLAST_0.9SELF0.4OUT-REDO4-Cluster_164697	V5_UCLUSTfixed_0.90-Cluster_85566	-	-	-	-
pacid=32757031 transcript=Sobic.001G029500.1 locus=Sobic.001G029500 ID=Sobic.001G029500.1.v3.1 annot-version=v3.1	Sorbi_seq33428		-	Y (1.0 | 1-21)	C	1	V5_BLAST_0.9SELF0.4OUT-REDO4-Cluster_159899	V5_UCLUSTfixed_0.90-Cluster_94037	-	-	UniqueCluster_361	X
pacid=32756894 transcript=Sobic.001G030600.1 locus=Sobic.001G030600 ID=Sobic.001G030600.1.v3.1 annot-version=v3.1	Sorbi_seq33291	F:GO:0016758; P:GO:0008152	P:GO:0008152;F:GO:0016740	Y (0.969 | 1-30)	C	1	V5_BLAST_0.9SELF0.4OUT-REDO4-Cluster_166370	V5_UCLUSTfixed_0.90-Cluster_98432	-	-	-	-
pacid=32758383 transcript=Sobic.001G031300.1 locus=Sobic.001G031300 ID=Sobic.001G031300.1.v3.1 annot-version=v3.1	Sorbi_seq34780		-	Y (0.973 | 1-33)	C	1	V5_BLAST_0.9SELF0.4OUT-REDO4-Cluster_163173	V5_UCLUSTfixed_0.90-Cluster_96601	-	-	-	-
pacid=32759351 transcript=Sobic.001G032200.1 locus=Sobic.001G032200 ID=Sobic.001G032200.1.v3.1 annot-version=v3.1	Sorbi_seq35748	P:GO:0055085; C:GO:0016021	C:GO:0016020;P:GO:0006810	Y (1.0 | 1-51)	C	1	V5_BLAST_0.9SELF0.4OUT-REDO4-Cluster_163938	V5_UCLUSTfixed_0.90-Cluster_97413	-	-	-	-
pacid=32759614 transcript=Sobic.001G033500.1 locus=Sobic.001G033500 ID=Sobic.001G033500.1.v3.1 annot-version=v3.1	Sorbi_seq36011		-	Y (0.799 | 1-61)	C	1	V5_BLAST_0.9SELF0.4OUT-REDO4-Cluster_167761	V5_UCLUSTfixed_0.90-Cluster_100854	-	-	UniqueCluster_2506	X
pacid=32752520 transcript=Sobic.001G035800.1 locus=Sobic.001G035800 ID=Sobic.001G035800.1.v3.1 annot-version=v3.1	Sorbi_seq28917	F:GO:0046872; P:GO:0030001	F:GO:0005488;P:GO:0006810	Y (0.912 | 1-49)	C	1	V5_BLAST_0.9SELF0.4OUT-REDO4-Cluster_167464	V5_UCLUSTfixed_0.90-Cluster_85489	-	-	-	-
pacid=32757064 transcript=Sobic.001G036400.2 locus=Sobic.001G036400 ID=Sobic.001G036400.2.v3.1 annot-version=v3.1	Sorbi_seq33461		-	Y (0.641 | 1-50)	C	1	V5_BLAST_0.9SELF0.4OUT-REDO4-Cluster_150578	V5_UCLUSTfixed_0.90-Cluster_89031	-	-	-	-
pacid=32754628 transcript=Sobic.001G038450.1 locus=Sobic.001G038450 ID=Sobic.001G038450.1.v3.1 annot-version=v3.1	Sorbi_seq31025		-	Y (0.681 | 1-41)	C	1	V5_BLAST_0.9SELF0.4OUT-REDO4-Cluster_150513	V5_UCLUSTfixed_0.90-Cluster_85559	-	-	-	-
pacid=32754629 transcript=Sobic.001G038450.2 locus=Sobic.001G038450 ID=Sobic.001G038450.2.v3.1 annot-version=v3.1	Sorbi_seq31026		-	Y (0.681 | 1-41)	C	1	V5_BLAST_0.9SELF0.4OUT-REDO4-Cluster_150513	V5_UCLUSTfixed_0.90-Cluster_85559	-	-	-	-
pacid=32759224 transcript=Sobic.001G039100.1 locus=Sobic.001G039100 ID=Sobic.001G039100.1.v3.1 annot-version=v3.1	Sorbi_seq35621		-	Y (0.936 | 1-26)	C	1	V5_BLAST_0.9SELF0.4OUT-REDO4-Cluster_166752	V5_UCLUSTfixed_0.90-Cluster_100046	-	-	-	-
pacid=32753979 transcript=Sobic.001G039400.2 locus=Sobic.001G039400 ID=Sobic.001G039400.2.v3.1 annot-version=v3.1	Sorbi_seq30376	P:GO:0006412; C:GO:0005840; C:GO:0005622; F:GO:0003735	F:GO:0005198;C:GO:0005840;P:GO:0006412	Y (0.951 | 1-32)	C	1	V5_BLAST_0.9SELF0.4OUT-REDO4-Cluster_169819	V5_UCLUSTfixed_0.90-Cluster_102525	-	-	-	-
pacid=32754523 transcript=Sobic.001G040000.2 locus=Sobic.001G040000 ID=Sobic.001G040000.2.v3.1 annot-version=v3.1	Sorbi_seq30920	P:GO:0006412; C:GO:0005840; C:GO:0005622; F:GO:0003735	F:GO:0005198;C:GO:0005840;P:GO:0006412	Y (0.999 | 1-41)	C	1	V5_BLAST_0.9SELF0.4OUT-REDO4-Cluster_162529	V5_UCLUSTfixed_0.90-Cluster_85553	-	-	-	-
pacid=32753104 transcript=Sobic.001G040600.1 locus=Sobic.001G040600 ID=Sobic.001G040600.1.v3.1 annot-version=v3.1	Sorbi_seq29501	P:GO:0006265; C:GO:0005694; F:GO:0005524; F:GO:0003916; F:GO:0003677; F:GO:0003918	F:GO:0000166;F:GO:0003677;P:GO:0016043;P:GO:0006259;C:GO:0005622;F:GO:0016787	Y (0.785 | 1-70)	C	1	V5_BLAST_0.9SELF0.4OUT-REDO4-Cluster_168159	V5_UCLUSTfixed_0.90-Cluster_98469	-	-	-	-
pacid=32753105 transcript=Sobic.001G040600.2 locus=Sobic.001G040600 ID=Sobic.001G040600.2.v3.1 annot-version=v3.1	Sorbi_seq29502	P:GO:0006265; C:GO:0005694; F:GO:0005524; F:GO:0003916; F:GO:0003677; F:GO:0003918	F:GO:0000166;F:GO:0003677;P:GO:0016043;P:GO:0006259;C:GO:0005622;F:GO:0016787	Y (0.785 | 1-70)	C	1	V5_BLAST_0.9SELF0.4OUT-REDO4-Cluster_168159	V5_UCLUSTfixed_0.90-Cluster_98469	-	-	-	-
pacid=32753106 transcript=Sobic.001G040600.3 locus=Sobic.001G040600 ID=Sobic.001G040600.3.v3.1 annot-version=v3.1	Sorbi_seq29503	P:GO:0006265; C:GO:0005694; F:GO:0005524; F:GO:0003916; F:GO:0003677; F:GO:0003918	F:GO:0000166;F:GO:0003677;P:GO:0016043;P:GO:0006259;C:GO:0005622;F:GO:0016787	Y (0.982 | 1-32)	C	1	V5_BLAST_0.9SELF0.4OUT-REDO4-Cluster_150472	V5_UCLUSTfixed_0.90-Cluster_98469	-	-	-	-
pacid=32757002 transcript=Sobic.001G041300.1 locus=Sobic.001G041300 ID=Sobic.001G041300.1.v3.1 annot-version=v3.1	Sorbi_seq33399		-	Y (0.615 | 1-92)	C	1	V5_BLAST_0.9SELF0.4OUT-REDO4-Cluster_168154	V5_UCLUSTfixed_0.90-Cluster_96223	-	-	-	-
pacid=32757261 transcript=Sobic.001G041800.1 locus=Sobic.001G041800 ID=Sobic.001G041800.1.v3.1 annot-version=v3.1	Sorbi_seq33658	F:GO:0016851; P:GO:0015995; P:GO:0015979	F:GO:0003824;P:GO:0015979;P:GO:0009058;P:GO:0044711	Y (1.0 | 1-41)	C	1	V5_BLAST_0.9SELF0.4OUT-REDO4-Cluster_169866	V5_UCLUSTfixed_0.90-Cluster_102563	-	-	-	-
pacid=32753329 transcript=Sobic.001G042200.1 locus=Sobic.001G042200 ID=Sobic.001G042200.1.v3.1 annot-version=v3.1	Sorbi_seq29726	P:GO:0007264; F:GO:0005525	F:GO:0000166;P:GO:0007165	Y (0.948 | 1-22)	C	1	V5_BLAST_0.9SELF0.4OUT-REDO4-Cluster_166456	V5_UCLUSTfixed_0.90-Cluster_99752	-	-	-	-
pacid=32753330 transcript=Sobic.001G042200.2 locus=Sobic.001G042200 ID=Sobic.001G042200.2.v3.1 annot-version=v3.1	Sorbi_seq29727	P:GO:0007264; F:GO:0005525	F:GO:0000166;P:GO:0007165	Y (0.948 | 1-22)	C	1	V5_BLAST_0.9SELF0.4OUT-REDO4-Cluster_166456	V5_UCLUSTfixed_0.90-Cluster_99752	-	-	-	-
pacid=32755601 transcript=Sobic.001G042901.1 locus=Sobic.001G042901 ID=Sobic.001G042901.1.v3.1 annot-version=v3.1	Sorbi_seq31998	P:GO:0008033	P:GO:0006139	Y (0.961 | 1-53)	C	1	V5_BLAST_0.9SELF0.4OUT-REDO4-Cluster_166833	V5_UCLUSTfixed_0.90-Cluster_100106	-	-	-	-
pacid=32757933 transcript=Sobic.001G044600.2 locus=Sobic.001G044600 ID=Sobic.001G044600.2.v3.1 annot-version=v3.1	Sorbi_seq34330		-	Y (1.0 | 1-41)	C	1	V5_BLAST_0.9SELF0.4OUT-REDO4-Cluster_150608	V5_UCLUSTfixed_0.90-Cluster_85688	-	-	-	-
pacid=32757937 transcript=Sobic.001G044600.3 locus=Sobic.001G044600 ID=Sobic.001G044600.3.v3.1 annot-version=v3.1	Sorbi_seq34334		-	Y (1.0 | 1-41)	C	1	V5_BLAST_0.9SELF0.4OUT-REDO4-Cluster_159626	V5_UCLUSTfixed_0.90-Cluster_85688	-	-	-	-
pacid=32757936 transcript=Sobic.001G044600.4 locus=Sobic.001G044600 ID=Sobic.001G044600.4.v3.1 annot-version=v3.1	Sorbi_seq34333		-	Y (1.0 | 1-41)	C	1	V5_BLAST_0.9SELF0.4OUT-REDO4-Cluster_159626	V5_UCLUSTfixed_0.90-Cluster_85688	-	-	-	-
pacid=32757935 transcript=Sobic.001G044600.5 locus=Sobic.001G044600 ID=Sobic.001G044600.5.v3.1 annot-version=v3.1	Sorbi_seq34332		-	Y (1.0 | 1-41)	C	1	V5_BLAST_0.9SELF0.4OUT-REDO4-Cluster_159626	V5_UCLUSTfixed_0.90-Cluster_85688	-	-	-	-
pacid=32757934 transcript=Sobic.001G044600.6 locus=Sobic.001G044600 ID=Sobic.001G044600.6.v3.1 annot-version=v3.1	Sorbi_seq34331		-	Y (1.0 | 1-41)	C	1	V5_BLAST_0.9SELF0.4OUT-REDO4-Cluster_159626	V5_UCLUSTfixed_0.90-Cluster_85688	-	-	-	-
pacid=32756891 transcript=Sobic.001G045900.1 locus=Sobic.001G045900 ID=Sobic.001G045900.1.v3.1 annot-version=v3.1	Sorbi_seq33288		-	Y (0.986 | 1-51)	C	1	V5_BLAST_0.9SELF0.4OUT-REDO4-Cluster_170536	V5_UCLUSTfixed_0.90-Cluster_89504	-	-	-	-
pacid=32759653 transcript=Sobic.001G046000.1 locus=Sobic.001G046000 ID=Sobic.001G046000.1.v3.1 annot-version=v3.1	Sorbi_seq36050		-	Y (0.939 | 1-59)	C	1	V5_BLAST_0.9SELF0.4OUT-REDO4-Cluster_167286	V5_UCLUSTfixed_0.90-Cluster_93947	-	-	-	-
pacid=32753731 transcript=Sobic.001G048400.1 locus=Sobic.001G048400 ID=Sobic.001G048400.1.v3.1 annot-version=v3.1	Sorbi_seq30128	P:GO:0055114; F:GO:0051537; F:GO:0016491; F:GO:0010277	F:GO:0003824;P:GO:0008152;F:GO:0005488;P:GO:0044710	Y (0.996 | 1-48)	C	1	V5_BLAST_0.9SELF0.4OUT-REDO4-Cluster_170120	V5_UCLUSTfixed_0.90-Cluster_97371	-	-	-	-
pacid=32756604 transcript=Sobic.001G048600.1 locus=Sobic.001G048600 ID=Sobic.001G048600.1.v3.1 annot-version=v3.1	Sorbi_seq33001	P:GO:0055114; F:GO:0051537; F:GO:0016491; F:GO:0010277	F:GO:0003824;P:GO:0008152;F:GO:0005488;P:GO:0044710	Y (0.959 | 1-50)	C	1	V5_BLAST_0.9SELF0.4OUT-REDO4-Cluster_170120	V5_UCLUSTfixed_0.90-Cluster_97371	-	-	-	-
pacid=32752615 transcript=Sobic.001G052600.1 locus=Sobic.001G052600 ID=Sobic.001G052600.1.v3.1 annot-version=v3.1	Sorbi_seq29012	P:GO:0009231; F:GO:0003919	P:GO:0009058;P:GO:0044763;P:GO:0044711;F:GO:0016740;P:GO:0009987	Y (0.988 | 1-49)	C	1	V5_BLAST_0.9SELF0.4OUT-REDO4-Cluster_154795	V5_UCLUSTfixed_0.90-Cluster_90442	-	-	-	-
pacid=32756106 transcript=Sobic.001G053000.1 locus=Sobic.001G053000 ID=Sobic.001G053000.1.v3.1 annot-version=v3.1	Sorbi_seq32503		-	Y (0.997 | 1-51)	C	1	V5_BLAST_0.9SELF0.4OUT-REDO4-Cluster_162421	V5_UCLUSTfixed_0.90-Cluster_95829	-	-	-	-
pacid=32755433 transcript=Sobic.001G053200.4 locus=Sobic.001G053200 ID=Sobic.001G053200.4.v3.1 annot-version=v3.1	Sorbi_seq31830		-	Y (0.766 | 1-40)	C	1	V5_BLAST_0.9SELF0.4OUT-REDO4-Cluster_150537	V5_UCLUSTfixed_0.90-Cluster_42012	-	-	-	-
pacid=32753658 transcript=Sobic.001G056400.1 locus=Sobic.001G056400 ID=Sobic.001G056400.1.v3.1 annot-version=v3.1	Sorbi_seq30055	P:GO:0000105	P:GO:0009058;P:GO:0044763;P:GO:0044711;P:GO:0009987	Y (0.999 | 1-41)	C	1	V5_BLAST_0.9SELF0.4OUT-REDO4-Cluster_169915	V5_UCLUSTfixed_0.90-Cluster_102605	-	-	-	-
pacid=32758215 transcript=Sobic.001G056500.1 locus=Sobic.001G056500 ID=Sobic.001G056500.1.v3.1 annot-version=v3.1	Sorbi_seq34612	P:GO:0006568; F:GO:0004834	F:GO:0003824;P:GO:0008152;P:GO:0044763;P:GO:0044710;P:GO:0009987	Y (0.978 | 1-38)	C	1	V5_BLAST_0.9SELF0.4OUT-REDO4-Cluster_169915	V5_UCLUSTfixed_0.90-Cluster_102605	-	-	-	-
pacid=32756256 transcript=Sobic.001G057200.1 locus=Sobic.001G057200 ID=Sobic.001G057200.1.v3.1 annot-version=v3.1	Sorbi_seq32653	F:GO:0030955; P:GO:0006096; F:GO:0004743; F:GO:0000287	P:GO:0005975;P:GO:0006091;P:GO:0009056;F:GO:0005488;F:GO:0016740;P:GO:0006139;P:GO:0044712;P:GO:0044723	Y (0.995 | 1-44)	C	1	V5_BLAST_0.9SELF0.4OUT-REDO4-Cluster_164432	V5_UCLUSTfixed_0.90-Cluster_97915	-	-	-	-
pacid=32759154 transcript=Sobic.001G057500.1 locus=Sobic.001G057500 ID=Sobic.001G057500.1.v3.1 annot-version=v3.1	Sorbi_seq35551		-	Y (1.0 | 1-27)	C	1	V5_BLAST_0.9SELF0.4OUT-REDO4-Cluster_150645	V5_UCLUSTfixed_0.90-Cluster_85736	-	-	-	-
pacid=32754711 transcript=Sobic.001G058400.1 locus=Sobic.001G058400 ID=Sobic.001G058400.1.v3.1 annot-version=v3.1	Sorbi_seq31108		-	Y (0.997 | 1-41)	C	1	V5_BLAST_0.9SELF0.4OUT-REDO4-Cluster_170710	V5_UCLUSTfixed_0.90-Cluster_95837	-	-	-	-
pacid=32753417 transcript=Sobic.001G058600.1 locus=Sobic.001G058600 ID=Sobic.001G058600.1.v3.1 annot-version=v3.1	Sorbi_seq29814	P:GO:0055085; C:GO:0016021	C:GO:0016020;P:GO:0006810	Y (0.985 | 1-49)	C	1	V5_BLAST_0.9SELF0.4OUT-REDO4-Cluster_163814	V5_UCLUSTfixed_0.90-Cluster_97289	-	-	-	-
pacid=32758871 transcript=Sobic.001G060100.1 locus=Sobic.001G060100 ID=Sobic.001G060100.1.v3.1 annot-version=v3.1	Sorbi_seq35268	P:GO:0006468; F:GO:0005524; F:GO:0004672	F:GO:0000166;P:GO:0006464;F:GO:0016301	Y (0.724 | 1-41)	C	1	V5_BLAST_0.9SELF0.4OUT-REDO4-Cluster_166780	V5_UCLUSTfixed_0.90-Cluster_100071	-	-	-	-
pacid=32758872 transcript=Sobic.001G060100.2 locus=Sobic.001G060100 ID=Sobic.001G060100.2.v3.1 annot-version=v3.1	Sorbi_seq35269	P:GO:0006468; F:GO:0005524; F:GO:0004672	F:GO:0000166;P:GO:0006464;F:GO:0016301	Y (0.724 | 1-41)	C	1	V5_BLAST_0.9SELF0.4OUT-REDO4-Cluster_166780	V5_UCLUSTfixed_0.90-Cluster_100071	-	-	-	-
pacid=32758873 transcript=Sobic.001G060100.3 locus=Sobic.001G060100 ID=Sobic.001G060100.3.v3.1 annot-version=v3.1	Sorbi_seq35270	P:GO:0006468; F:GO:0005524; F:GO:0004672	F:GO:0000166;P:GO:0006464;F:GO:0016301	Y (0.724 | 1-41)	C	1	V5_BLAST_0.9SELF0.4OUT-REDO4-Cluster_166780	V5_UCLUSTfixed_0.90-Cluster_100071	-	-	-	-
pacid=32758874 transcript=Sobic.001G060100.4 locus=Sobic.001G060100 ID=Sobic.001G060100.4.v3.1 annot-version=v3.1	Sorbi_seq35271	P:GO:0006468; F:GO:0005524; F:GO:0004672	F:GO:0000166;P:GO:0006464;F:GO:0016301	Y (0.724 | 1-41)	C	1	V5_BLAST_0.9SELF0.4OUT-REDO4-Cluster_166780	V5_UCLUSTfixed_0.90-Cluster_100071	-	-	-	-
pacid=32758875 transcript=Sobic.001G060100.5 locus=Sobic.001G060100 ID=Sobic.001G060100.5.v3.1 annot-version=v3.1	Sorbi_seq35272	P:GO:0006468; F:GO:0005524; F:GO:0004672	F:GO:0000166;P:GO:0006464;F:GO:0016301	Y (0.724 | 1-41)	C	1	V5_BLAST_0.9SELF0.4OUT-REDO4-Cluster_166780	V5_UCLUSTfixed_0.90-Cluster_100071	-	-	-	-
pacid=32757646 transcript=Sobic.001G061600.1 locus=Sobic.001G061600 ID=Sobic.001G061600.1.v3.1 annot-version=v3.1	Sorbi_seq34043	P:GO:0006508; F:GO:0004222	P:GO:0019538;F:GO:0016787	Y (1.0 | 1-41)	C	1	V5_BLAST_0.9SELF0.4OUT-REDO4-Cluster_164169	V5_UCLUSTfixed_0.90-Cluster_97654	-	-	-	-
pacid=32759174 transcript=Sobic.001G063200.1 locus=Sobic.001G063200 ID=Sobic.001G063200.1.v3.1 annot-version=v3.1	Sorbi_seq35571		-	Y (0.993 | 1-37)	C	1	V5_BLAST_0.9SELF0.4OUT-REDO4-Cluster_163148	V5_UCLUSTfixed_0.90-Cluster_85738	-	-	-	-
pacid=32755393 transcript=Sobic.001G065100.1 locus=Sobic.001G065100 ID=Sobic.001G065100.1.v3.1 annot-version=v3.1	Sorbi_seq31790	F:GO:0031625; P:GO:0006511	P:GO:0019538;F:GO:0005515;P:GO:0009056;P:GO:0009987	Y (0.814 | 1-42)	C	1	V5_BLAST_0.9SELF0.4OUT-REDO4-Cluster_162515	V5_UCLUSTfixed_0.90-Cluster_95932	-	-	-	-
pacid=32753283 transcript=Sobic.001G066600.1 locus=Sobic.001G066600 ID=Sobic.001G066600.1.v3.1 annot-version=v3.1	Sorbi_seq29680	P:GO:0006355; C:GO:0005739; F:GO:0003690	F:GO:0003677;C:GO:0005739;P:GO:0009058;P:GO:0006139	Y (0.992 | 1-26)	C	1	V5_BLAST_0.9SELF0.4OUT-REDO4-Cluster_154679	V5_UCLUSTfixed_0.90-Cluster_90391	-	-	-	-
pacid=32759237 transcript=Sobic.001G067100.1 locus=Sobic.001G067100 ID=Sobic.001G067100.1.v3.1 annot-version=v3.1	Sorbi_seq35634	P:GO:0055114; F:GO:0016491	F:GO:0003824;P:GO:0008152;P:GO:0044710	Y (0.962 | 1-76)	C	1	V5_BLAST_0.9SELF0.4OUT-REDO4-Cluster_162523	V5_UCLUSTfixed_0.90-Cluster_97204	-	-	-	-
pacid=32756753 transcript=Sobic.001G067300.1 locus=Sobic.001G067300 ID=Sobic.001G067300.1.v3.1 annot-version=v3.1	Sorbi_seq33150	P:GO:0055114; F:GO:0051287; F:GO:0008270; F:GO:0004399; P:GO:0000105	F:GO:0000166;F:GO:0003824;P:GO:0009058;P:GO:0044763;P:GO:0044711;P:GO:0009987	Y (0.999 | 1-24)	C	1	V5_BLAST_0.9SELF0.4OUT-REDO4-Cluster_168388	V5_UCLUSTfixed_0.90-Cluster_99037	-	-	-	-
pacid=32756754 transcript=Sobic.001G067300.2 locus=Sobic.001G067300 ID=Sobic.001G067300.2.v3.1 annot-version=v3.1	Sorbi_seq33151	P:GO:0055114; F:GO:0051287; F:GO:0008270; F:GO:0004399; P:GO:0000105	F:GO:0000166;F:GO:0003824;P:GO:0009058;P:GO:0044763;P:GO:0044711;P:GO:0009987	Y (0.999 | 1-24)	C	1	V5_BLAST_0.9SELF0.4OUT-REDO4-Cluster_168388	V5_UCLUSTfixed_0.90-Cluster_99037	-	-	-	-
pacid=32756752 transcript=Sobic.001G067300.3 locus=Sobic.001G067300 ID=Sobic.001G067300.3.v3.1 annot-version=v3.1	Sorbi_seq33149	P:GO:0055114; F:GO:0051287; F:GO:0008270; F:GO:0004399; P:GO:0000105	F:GO:0000166;F:GO:0003824;P:GO:0009058;P:GO:0044763;P:GO:0044711;P:GO:0009987	Y (0.999 | 1-24)	C	1	V5_BLAST_0.9SELF0.4OUT-REDO4-Cluster_168388	V5_UCLUSTfixed_0.90-Cluster_99037	-	-	-	-
pacid=32757813 transcript=Sobic.001G067601.1 locus=Sobic.001G067601 ID=Sobic.001G067601.1.v3.1 annot-version=v3.1	Sorbi_seq34210		-	Y (0.854 | 1-52)	C	1	V5_BLAST_0.9SELF0.4OUT-REDO4-Cluster_163501	V5_UCLUSTfixed_0.90-Cluster_96770	-	-	-	-
pacid=32758107 transcript=Sobic.001G068000.1 locus=Sobic.001G068000 ID=Sobic.001G068000.1.v3.1 annot-version=v3.1	Sorbi_seq34504		-	Y (0.984 | 1-30)	C	1	V5_BLAST_0.9SELF0.4OUT-REDO4-Cluster_150612	V5_UCLUSTfixed_0.90-Cluster_85694	-	-	-	-
pacid=32758108 transcript=Sobic.001G068000.2 locus=Sobic.001G068000 ID=Sobic.001G068000.2.v3.1 annot-version=v3.1	Sorbi_seq34505		-	Y (0.984 | 1-30)	C	1	V5_BLAST_0.9SELF0.4OUT-REDO4-Cluster_150613	V5_UCLUSTfixed_0.90-Cluster_85694	-	-	-	-
pacid=32753140 transcript=Sobic.001G068301.1 locus=Sobic.001G068301 ID=Sobic.001G068301.1.v3.1 annot-version=v3.1	Sorbi_seq29537	F:GO:0046983	F:GO:0005515	Y (0.99 | 1-55)	C	1	V5_BLAST_0.9SELF0.4OUT-REDO4-Cluster_170715	V5_UCLUSTfixed_0.90-Cluster_42004	-	-	-	-
pacid=32759666 transcript=Sobic.001G069000.1 locus=Sobic.001G069000 ID=Sobic.001G069000.1.v3.1 annot-version=v3.1	Sorbi_seq36063	P:GO:0009052; F:GO:0004751	F:GO:0003824;P:GO:0006139	Y (0.985 | 1-42)	C	1	V5_BLAST_0.9SELF0.4OUT-REDO4-Cluster_162530	V5_UCLUSTfixed_0.90-Cluster_95945	-	-	-	-
pacid=32760378 transcript=Sobic.001G069500.1 locus=Sobic.001G069500 ID=Sobic.001G069500.1.v3.1 annot-version=v3.1	Sorbi_seq36775	F:GO:0005525	F:GO:0000166	Y (0.832 | 1-38)	C	1	V5_BLAST_0.9SELF0.4OUT-REDO4-Cluster_163456	V5_UCLUSTfixed_0.90-Cluster_96886	-	-	-	-
pacid=32755693 transcript=Sobic.001G070500.1 locus=Sobic.001G070500 ID=Sobic.001G070500.1.v3.1 annot-version=v3.1	Sorbi_seq32090	P:GO:0015979; C:GO:0009538; C:GO:0009522	C:GO:0016020;P:GO:0015979;C:GO:0009579	Y (0.976 | 1-32)	C	1	V5_BLAST_0.9SELF0.4OUT-REDO4-Cluster_164425	V5_UCLUSTfixed_0.90-Cluster_97910	-	-	-	-
pacid=32758901 transcript=Sobic.001G073400.1 locus=Sobic.001G073400 ID=Sobic.001G073400.1.v3.1 annot-version=v3.1	Sorbi_seq35298		-	Y (0.99 | 1-52)	C	1	V5_BLAST_0.9SELF0.4OUT-REDO4-Cluster_163291	V5_UCLUSTfixed_0.90-Cluster_96726	-	-	-	-
pacid=32757354 transcript=Sobic.001G073900.1 locus=Sobic.001G073900 ID=Sobic.001G073900.1.v3.1 annot-version=v3.1	Sorbi_seq33751	P:GO:0055114; F:GO:0016491; F:GO:0016616; P:GO:0019752	F:GO:0003824;P:GO:0008152;P:GO:0044763;P:GO:0044710;P:GO:0009987	Y (0.959 | 1-24)	C	1	V5_BLAST_0.9SELF0.4OUT-REDO4-Cluster_166446	V5_UCLUSTfixed_0.90-Cluster_99320	-	-	-	-
pacid=32759928 transcript=Sobic.001G076200.1 locus=Sobic.001G076200 ID=Sobic.001G076200.1.v3.1 annot-version=v3.1	Sorbi_seq36325		-	Y (0.994 | 1-33)	C	1	V5_BLAST_0.9SELF0.4OUT-REDO4-Cluster_169738	V5_UCLUSTfixed_0.90-Cluster_97039	-	-	-	-
pacid=32758880 transcript=Sobic.001G076500.1 locus=Sobic.001G076500 ID=Sobic.001G076500.1.v3.1 annot-version=v3.1	Sorbi_seq35277	P:GO:0006412; C:GO:0005840; F:GO:0003735	F:GO:0005198;C:GO:0005840;P:GO:0006412	Y (0.998 | 1-41)	C	1	V5_BLAST_0.9SELF0.4OUT-REDO4-Cluster_163284	V5_UCLUSTfixed_0.90-Cluster_96718	-	-	-	-
pacid=32754724 transcript=Sobic.001G077100.1 locus=Sobic.001G077100 ID=Sobic.001G077100.1.v3.1 annot-version=v3.1	Sorbi_seq31121		-	Y (0.999 | 1-41)	C	1	V5_BLAST_0.9SELF0.4OUT-REDO4-Cluster_150518	V5_UCLUSTfixed_0.90-Cluster_85565	-	-	-	-
pacid=32755958 transcript=Sobic.001G077300.1 locus=Sobic.001G077300 ID=Sobic.001G077300.1.v3.1 annot-version=v3.1	Sorbi_seq32355	P:GO:0045454; F:GO:0015035; P:GO:0006662	P:GO:0019725;F:GO:0003824;P:GO:0008152;P:GO:0044710	Y (1.0 | 1-41)	C	1	V5_BLAST_0.9SELF0.4OUT-REDO4-Cluster_166903	V5_UCLUSTfixed_0.90-Cluster_100148	-	-	-	-
pacid=32755960 transcript=Sobic.001G077300.2 locus=Sobic.001G077300 ID=Sobic.001G077300.2.v3.1 annot-version=v3.1	Sorbi_seq32357	P:GO:0045454; F:GO:0015035; P:GO:0006662	P:GO:0019725;F:GO:0003824;P:GO:0008152;P:GO:0044710	Y (1.0 | 1-41)	C	1	V5_BLAST_0.9SELF0.4OUT-REDO4-Cluster_166903	V5_UCLUSTfixed_0.90-Cluster_100148	-	-	-	-
pacid=32755959 transcript=Sobic.001G077300.3 locus=Sobic.001G077300 ID=Sobic.001G077300.3.v3.1 annot-version=v3.1	Sorbi_seq32356	P:GO:0045454; F:GO:0015035; P:GO:0006662	P:GO:0019725;F:GO:0003824;P:GO:0008152;P:GO:0044710	Y (1.0 | 1-41)	C	1	V5_BLAST_0.9SELF0.4OUT-REDO4-Cluster_150547	V5_UCLUSTfixed_0.90-Cluster_100148	-	-	-	-
pacid=32752602 transcript=Sobic.001G077400.1 locus=Sobic.001G077400 ID=Sobic.001G077400.1.v3.1 annot-version=v3.1	Sorbi_seq28999	P:GO:0055114; F:GO:0020037; F:GO:0016705; F:GO:0005506	F:GO:0003824;P:GO:0008152;F:GO:0005488;P:GO:0044710	Y (0.999 | 1-21)	C	1	V5_BLAST_0.9SELF0.4OUT-REDO4-Cluster_163589	V5_UCLUSTfixed_0.90-Cluster_97035	-	-	-	-
pacid=32752846 transcript=Sobic.001G078000.1 locus=Sobic.001G078000 ID=Sobic.001G078000.1.v3.1 annot-version=v3.1	Sorbi_seq29243	C:GO:0009512	C:GO:0009579	Y (0.997 | 1-28)	C	1	V5_BLAST_0.9SELF0.4OUT-REDO4-Cluster_163282	V5_UCLUSTfixed_0.90-Cluster_96715	-	-	-	-
pacid=32752847 transcript=Sobic.001G078000.2 locus=Sobic.001G078000 ID=Sobic.001G078000.2.v3.1 annot-version=v3.1	Sorbi_seq29244	C:GO:0009512	C:GO:0009579	Y (0.997 | 1-28)	C	1	V5_BLAST_0.9SELF0.4OUT-REDO4-Cluster_163282	V5_UCLUSTfixed_0.90-Cluster_96715	-	-	-	-
pacid=32758902 transcript=Sobic.001G078100.1 locus=Sobic.001G078100 ID=Sobic.001G078100.1.v3.1 annot-version=v3.1	Sorbi_seq35299		-	Y (0.975 | 1-39)	C	1	V5_BLAST_0.9SELF0.4OUT-REDO4-Cluster_165607	V5_UCLUSTfixed_0.90-Cluster_98994	-	-	-	-
pacid=32757564 transcript=Sobic.001G078200.1 locus=Sobic.001G078200 ID=Sobic.001G078200.1.v3.1 annot-version=v3.1	Sorbi_seq33961		-	Y (0.999 | 1-35)	C	1	V5_BLAST_0.9SELF0.4OUT-REDO4-Cluster_163585	V5_UCLUSTfixed_0.90-Cluster_85672	-	-	-	-
pacid=32757565 transcript=Sobic.001G078200.2 locus=Sobic.001G078200 ID=Sobic.001G078200.2.v3.1 annot-version=v3.1	Sorbi_seq33962		-	Y (0.999 | 1-35)	C	1	V5_BLAST_0.9SELF0.4OUT-REDO4-Cluster_163585	V5_UCLUSTfixed_0.90-Cluster_85672	-	-	-	-
pacid=32757445 transcript=Sobic.001G079900.1 locus=Sobic.001G079900 ID=Sobic.001G079900.1.v3.1 annot-version=v3.1	Sorbi_seq33842		-	Y (0.99 | 1-29)	C	1	V5_BLAST_0.9SELF0.4OUT-REDO4-Cluster_163877	V5_UCLUSTfixed_0.90-Cluster_85669	-	-	-	-
pacid=32755464 transcript=Sobic.001G080700.1 locus=Sobic.001G080700 ID=Sobic.001G080700.1.v3.1 annot-version=v3.1	Sorbi_seq31861	P:GO:0006468; F:GO:0004672	P:GO:0006464;F:GO:0016301	Y (0.783 | 1-58)	C	1	V5_BLAST_0.9SELF0.4OUT-REDO4-Cluster_170093	V5_UCLUSTfixed_0.90-Cluster_102752	-	-	-	-
pacid=32758715 transcript=Sobic.001G081700.1 locus=Sobic.001G081700 ID=Sobic.001G081700.1.v3.1 annot-version=v3.1	Sorbi_seq35112	F:GO:0005515	F:GO:0005515	Y (0.998 | 1-23)	C	1	V5_BLAST_0.9SELF0.4OUT-REDO4-Cluster_165935	V5_UCLUSTfixed_0.90-Cluster_97055	-	-	-	-
pacid=32754655 transcript=Sobic.001G083900.1 locus=Sobic.001G083900 ID=Sobic.001G083900.1.v3.1 annot-version=v3.1	Sorbi_seq31052	F:GO:0008184; P:GO:0005975	P:GO:0005975;F:GO:0016740	Y (0.996 | 1-21)	C	1	V5_BLAST_0.9SELF0.4OUT-REDO4-Cluster_164684	V5_UCLUSTfixed_0.90-Cluster_100478	-	-	-	-
pacid=32754656 transcript=Sobic.001G083900.2 locus=Sobic.001G083900 ID=Sobic.001G083900.2.v3.1 annot-version=v3.1	Sorbi_seq31053	F:GO:0008184; P:GO:0005975	P:GO:0005975;F:GO:0016740	Y (0.996 | 1-21)	C	1	V5_BLAST_0.9SELF0.4OUT-REDO4-Cluster_164684	V5_UCLUSTfixed_0.90-Cluster_100478	-	-	-	-
pacid=32759257 transcript=Sobic.001G088450.1 locus=Sobic.001G088450 ID=Sobic.001G088450.1.v3.1 annot-version=v3.1	Sorbi_seq35654		-	Y (0.99 | 1-62)	C	1	V5_BLAST_0.9SELF0.4OUT-REDO4-Cluster_150647	V5_UCLUSTfixed_0.90-Cluster_85739	-	-	-	-
pacid=32759258 transcript=Sobic.001G088450.2 locus=Sobic.001G088450 ID=Sobic.001G088450.2.v3.1 annot-version=v3.1	Sorbi_seq35655		-	Y (0.99 | 1-62)	C	1	V5_BLAST_0.9SELF0.4OUT-REDO4-Cluster_150647	V5_UCLUSTfixed_0.90-Cluster_85739	-	-	-	-
pacid=32754670 transcript=Sobic.001G088700.2 locus=Sobic.001G088700 ID=Sobic.001G088700.2.v3.1 annot-version=v3.1	Sorbi_seq31067		-	Y (0.96 | 1-55)	C	1	V5_BLAST_0.9SELF0.4OUT-REDO4-Cluster_165596	V5_UCLUSTfixed_0.90-Cluster_98982	-	-	-	-
pacid=32754671 transcript=Sobic.001G088700.3 locus=Sobic.001G088700 ID=Sobic.001G088700.3.v3.1 annot-version=v3.1	Sorbi_seq31068		-	Y (0.96 | 1-55)	C	1	V5_BLAST_0.9SELF0.4OUT-REDO4-Cluster_150515	V5_UCLUSTfixed_0.90-Cluster_98982	-	-	-	-
pacid=32754672 transcript=Sobic.001G088700.4 locus=Sobic.001G088700 ID=Sobic.001G088700.4.v3.1 annot-version=v3.1	Sorbi_seq31069		-	Y (0.96 | 1-55)	C	1	V5_BLAST_0.9SELF0.4OUT-REDO4-Cluster_165596	V5_UCLUSTfixed_0.90-Cluster_98982	-	-	-	-
pacid=32752949 transcript=Sobic.001G089000.1 locus=Sobic.001G089000 ID=Sobic.001G089000.1.v3.1 annot-version=v3.1	Sorbi_seq29346	P:GO:0005975; F:GO:0004553	P:GO:0005975;F:GO:0016787	Y (0.997 | 1-39)	C	1	V5_BLAST_0.9SELF0.4OUT-REDO4-Cluster_170204	V5_UCLUSTfixed_0.90-Cluster_102848	-	-	-	-
pacid=32757656 transcript=Sobic.001G089800.1 locus=Sobic.001G089800 ID=Sobic.001G089800.1.v3.1 annot-version=v3.1	Sorbi_seq34053		-	Y (0.942 | 1-40)	C	1	V5_BLAST_0.9SELF0.4OUT-REDO4-Cluster_167024	V5_UCLUSTfixed_0.90-Cluster_100226	-	-	-	-
pacid=32752834 transcript=Sobic.001G090200.1 locus=Sobic.001G090200 ID=Sobic.001G090200.1.v3.1 annot-version=v3.1	Sorbi_seq29231		-	Y (0.998 | 1-49)	C	1	V5_BLAST_0.9SELF0.4OUT-REDO4-Cluster_160977	V5_UCLUSTfixed_0.90-Cluster_85496	-	-	-	-
pacid=32752835 transcript=Sobic.001G090200.2 locus=Sobic.001G090200 ID=Sobic.001G090200.2.v3.1 annot-version=v3.1	Sorbi_seq29232		-	Y (0.998 | 1-49)	C	1	V5_BLAST_0.9SELF0.4OUT-REDO4-Cluster_160977	V5_UCLUSTfixed_0.90-Cluster_85496	-	-	-	-
pacid=32752836 transcript=Sobic.001G090200.3 locus=Sobic.001G090200 ID=Sobic.001G090200.3.v3.1 annot-version=v3.1	Sorbi_seq29233		-	Y (0.998 | 1-49)	C	1	V5_BLAST_0.9SELF0.4OUT-REDO4-Cluster_150462	V5_UCLUSTfixed_0.90-Cluster_85496	-	-	-	-
pacid=32759524 transcript=Sobic.001G090700.1 locus=Sobic.001G090700 ID=Sobic.001G090700.1.v3.1 annot-version=v3.1	Sorbi_seq35921	P:GO:0010207	P:GO:0006091;P:GO:0016043;P:GO:0015979	Y (0.949 | 1-59)	C	1	V5_BLAST_0.9SELF0.4OUT-REDO4-Cluster_166236	V5_UCLUSTfixed_0.90-Cluster_85752	-	-	-	-
pacid=32755317 transcript=Sobic.001G092100.1 locus=Sobic.001G092100 ID=Sobic.001G092100.1.v3.1 annot-version=v3.1	Sorbi_seq31714	F:GO:0005515	F:GO:0005515	Y (0.94 | 1-35)	C	1	V5_BLAST_0.9SELF0.4OUT-REDO4-Cluster_157291	V5_UCLUSTfixed_0.90-Cluster_96340	-	-	UniqueCluster_1585	X
pacid=32757407 transcript=Sobic.001G093000.1 locus=Sobic.001G093000 ID=Sobic.001G093000.1.v3.1 annot-version=v3.1	Sorbi_seq33804	F:GO:0016747	F:GO:0016740	Y (0.999 | 1-26)	C	1	V5_BLAST_0.9SELF0.4OUT-REDO4-Cluster_156073	V5_UCLUSTfixed_0.90-Cluster_85667	-	-	-	-
pacid=32757932 transcript=Sobic.001G093666.1 locus=Sobic.001G093666 ID=Sobic.001G093666.1.v3.1 annot-version=v3.1	Sorbi_seq34329		-	Y (0.924 | 1-45)	C	1	V5_BLAST_0.9SELF0.4OUT-REDO4-Cluster_153933	V5_UCLUSTfixed_0.90-Cluster_89573	-	-	-	-
pacid=32759253 transcript=Sobic.001G094300.1 locus=Sobic.001G094300 ID=Sobic.001G094300.1.v3.1 annot-version=v3.1	Sorbi_seq35650	F:GO:0004781	F:GO:0016740	Y (0.929 | 1-29)	C	1	V5_BLAST_0.9SELF0.4OUT-REDO4-Cluster_164347	V5_UCLUSTfixed_0.90-Cluster_97294	-	-	-	-
pacid=32759378 transcript=Sobic.001G095100.1 locus=Sobic.001G095100 ID=Sobic.001G095100.1.v3.1 annot-version=v3.1	Sorbi_seq35775	P:GO:0000160	P:GO:0007165	Y (0.999 | 1-24)	C	1	V5_BLAST_0.9SELF0.4OUT-REDO4-Cluster_160307	V5_UCLUSTfixed_0.90-Cluster_85746	-	-	UniqueCluster_1845	X
pacid=32759379 transcript=Sobic.001G095100.2 locus=Sobic.001G095100 ID=Sobic.001G095100.2.v3.1 annot-version=v3.1	Sorbi_seq35776	P:GO:0000160	P:GO:0007165	Y (0.999 | 1-24)	C	1	V5_BLAST_0.9SELF0.4OUT-REDO4-Cluster_160307	V5_UCLUSTfixed_0.90-Cluster_85746	-	-	UniqueCluster_1845	X
pacid=32753267 transcript=Sobic.001G098500.1 locus=Sobic.001G098500 ID=Sobic.001G098500.1.v3.1 annot-version=v3.1	Sorbi_seq29664		-	Y (0.846 | 1-71)	C	1	V5_BLAST_0.9SELF0.4OUT-REDO4-Cluster_165621	V5_UCLUSTfixed_0.90-Cluster_99010	-	-	-	-
pacid=32755879 transcript=Sobic.001G098600.1 locus=Sobic.001G098600 ID=Sobic.001G098600.1.v3.1 annot-version=v3.1	Sorbi_seq32276		-	Y (0.994 | 1-37)	C	1	V5_BLAST_0.9SELF0.4OUT-REDO4-Cluster_164971	V5_UCLUSTfixed_0.90-Cluster_85612	-	-	-	-
pacid=32759385 transcript=Sobic.001G099000.1 locus=Sobic.001G099000 ID=Sobic.001G099000.1.v3.1 annot-version=v3.1	Sorbi_seq35782	P:GO:0031167; F:GO:0008168	F:GO:0016740;P:GO:0006139	Y (1.0 | 1-41)	C	1	V5_BLAST_0.9SELF0.4OUT-REDO4-Cluster_162956	V5_UCLUSTfixed_0.90-Cluster_85747	-	-	-	-
pacid=32758229 transcript=Sobic.001G099200.1 locus=Sobic.001G099200 ID=Sobic.001G099200.1.v3.1 annot-version=v3.1	Sorbi_seq34626		-	Y (0.96 | 1-81)	C	1	V5_BLAST_0.9SELF0.4OUT-REDO4-Cluster_163140	V5_UCLUSTfixed_0.90-Cluster_85698	-	-	-	-
pacid=32757424 transcript=Sobic.001G102300.1 locus=Sobic.001G102300 ID=Sobic.001G102300.1.v3.1 annot-version=v3.1	Sorbi_seq33821	P:GO:0006355; F:GO:0003677	F:GO:0003677;P:GO:0009058;P:GO:0006139	Y (0.697 | 1-39)	C	1	V5_BLAST_0.9SELF0.4OUT-REDO4-Cluster_163723	V5_UCLUSTfixed_0.90-Cluster_85668	-	-	-	-
pacid=32756870 transcript=Sobic.001G102500.1 locus=Sobic.001G102500 ID=Sobic.001G102500.1.v3.1 annot-version=v3.1	Sorbi_seq33267	F:GO:0051745; P:GO:0050992; F:GO:0046872; P:GO:0019288	F:GO:0003824;P:GO:0006629;P:GO:0009058;P:GO:0044763;P:GO:0044711;F:GO:0005488;P:GO:0009987	Y (0.998 | 1-40)	C	1	V5_BLAST_0.9SELF0.4OUT-REDO4-Cluster_168414	V5_UCLUSTfixed_0.90-Cluster_97038	-	-	-	-
pacid=32754256 transcript=Sobic.001G102800.1 locus=Sobic.001G102800 ID=Sobic.001G102800.1.v3.1 annot-version=v3.1	Sorbi_seq30653	C:GO:0042651; P:GO:0015979; C:GO:0009522; F:GO:0005516	F:GO:0005515;C:GO:0016020;P:GO:0015979;C:GO:0009579	Y (0.997 | 1-39)	C	1	V5_BLAST_0.9SELF0.4OUT-REDO4-Cluster_163607	V5_UCLUSTfixed_0.90-Cluster_97061	-	-	-	-
pacid=32754380 transcript=Sobic.001G103600.1 locus=Sobic.001G103600 ID=Sobic.001G103600.1.v3.1 annot-version=v3.1	Sorbi_seq30777		-	Y (0.956 | 1-36)	C	1	V5_BLAST_0.9SELF0.4OUT-REDO4-Cluster_164661	V5_UCLUSTfixed_0.90-Cluster_101398	-	-	-	-
pacid=32760343 transcript=Sobic.001G104300.1 locus=Sobic.001G104300 ID=Sobic.001G104300.1.v3.1 annot-version=v3.1	Sorbi_seq36740	F:GO:0008168; P:GO:0006364	F:GO:0016740;P:GO:0006139	Y (0.991 | 1-25)	C	1	V5_BLAST_0.9SELF0.4OUT-REDO4-Cluster_170550	V5_UCLUSTfixed_0.90-Cluster_93164	-	-	-	-
pacid=32760341 transcript=Sobic.001G104300.3 locus=Sobic.001G104300 ID=Sobic.001G104300.3.v3.1 annot-version=v3.1	Sorbi_seq36738	F:GO:0008168; P:GO:0006364	F:GO:0016740;P:GO:0006139	Y (0.991 | 1-25)	C	1	V5_BLAST_0.9SELF0.4OUT-REDO4-Cluster_170550	V5_UCLUSTfixed_0.90-Cluster_93164	-	-	-	-
pacid=32760342 transcript=Sobic.001G104300.4 locus=Sobic.001G104300 ID=Sobic.001G104300.4.v3.1 annot-version=v3.1	Sorbi_seq36739	F:GO:0008168; P:GO:0006364	F:GO:0016740;P:GO:0006139	Y (0.991 | 1-25)	C	1	V5_BLAST_0.9SELF0.4OUT-REDO4-Cluster_170550	V5_UCLUSTfixed_0.90-Cluster_93164	-	-	-	-
pacid=32760344 transcript=Sobic.001G104300.5 locus=Sobic.001G104300 ID=Sobic.001G104300.5.v3.1 annot-version=v3.1	Sorbi_seq36741	F:GO:0008168; P:GO:0006364	F:GO:0016740;P:GO:0006139	Y (0.991 | 1-25)	C	1	V5_BLAST_0.9SELF0.4OUT-REDO4-Cluster_170550	V5_UCLUSTfixed_0.90-Cluster_93164	-	-	-	-
pacid=32757584 transcript=Sobic.001G104600.1 locus=Sobic.001G104600 ID=Sobic.001G104600.1.v3.1 annot-version=v3.1	Sorbi_seq33981		-	Y (1.0 | 1-41)	C	1	V5_BLAST_0.9SELF0.4OUT-REDO4-Cluster_165674	V5_UCLUSTfixed_0.90-Cluster_98012	-	-	-	-
pacid=32753620 transcript=Sobic.001G104700.1 locus=Sobic.001G104700 ID=Sobic.001G104700.1.v3.1 annot-version=v3.1	Sorbi_seq30017		-	Y (1.0 | 1-51)	C	1	V5_BLAST_0.9SELF0.4OUT-REDO4-Cluster_165674	V5_UCLUSTfixed_0.90-Cluster_98012	-	-	-	-
pacid=32760429 transcript=Sobic.001G104800.1 locus=Sobic.001G104800 ID=Sobic.001G104800.1.v3.1 annot-version=v3.1	Sorbi_seq36826		-	Y (0.996 | 1-23)	C	1	V5_BLAST_0.9SELF0.4OUT-REDO4-Cluster_163263	V5_UCLUSTfixed_0.90-Cluster_96697	-	-	-	-
pacid=32756544 transcript=Sobic.001G104900.1 locus=Sobic.001G104900 ID=Sobic.001G104900.1.v3.1 annot-version=v3.1	Sorbi_seq32941		-	Y (0.999 | 1-41)	C	1	V5_BLAST_0.9SELF0.4OUT-REDO4-Cluster_169722	V5_UCLUSTfixed_0.90-Cluster_97062	-	-	-	-
pacid=32760082 transcript=Sobic.001G107800.1 locus=Sobic.001G107800 ID=Sobic.001G107800.1.v3.1 annot-version=v3.1	Sorbi_seq36479		-	Y (0.985 | 1-33)	C	1	V5_BLAST_0.9SELF0.4OUT-REDO4-Cluster_150673	V5_UCLUSTfixed_0.90-Cluster_85786	-	-	-	-
pacid=32753159 transcript=Sobic.001G110200.2 locus=Sobic.001G110200 ID=Sobic.001G110200.2.v3.1 annot-version=v3.1	Sorbi_seq29556	F:GO:0008270	F:GO:0005488	Y (0.846 | 1-22)	C	1	V5_BLAST_0.9SELF0.4OUT-REDO4-Cluster_150809	V5_UCLUSTfixed_0.90-Cluster_85994	-	-	UniqueCluster_2817	X
pacid=32753973 transcript=Sobic.001G112700.1 locus=Sobic.001G112700 ID=Sobic.001G112700.1.v3.1 annot-version=v3.1	Sorbi_seq30370	F:GO:0016787; P:GO:0006541	P:GO:0008152;P:GO:0044763;P:GO:0044710;P:GO:0009987;F:GO:0016787	Y (0.84 | 1-42)	C	1	V5_BLAST_0.9SELF0.4OUT-REDO4-Cluster_166162	V5_UCLUSTfixed_0.90-Cluster_95808	-	-	-	-
pacid=32754106 transcript=Sobic.001G112900.1 locus=Sobic.001G112900 ID=Sobic.001G112900.1.v3.1 annot-version=v3.1	Sorbi_seq30503		-	Y (0.983 | 1-22)	C	1	V5_BLAST_0.9SELF0.4OUT-REDO4-Cluster_168561	V5_UCLUSTfixed_0.90-Cluster_101477	-	-	-	-
pacid=32753409 transcript=Sobic.001G114400.1 locus=Sobic.001G114400 ID=Sobic.001G114400.1.v3.1 annot-version=v3.1	Sorbi_seq29806		-	Y (0.992 | 1-41)	C	1	V5_BLAST_0.9SELF0.4OUT-REDO4-Cluster_169581	V5_UCLUSTfixed_0.90-Cluster_90959	-	-	-	-
pacid=32753410 transcript=Sobic.001G114400.2 locus=Sobic.001G114400 ID=Sobic.001G114400.2.v3.1 annot-version=v3.1	Sorbi_seq29807		-	Y (0.992 | 1-41)	C	1	V5_BLAST_0.9SELF0.4OUT-REDO4-Cluster_169581	V5_UCLUSTfixed_0.90-Cluster_90959	-	-	-	-
pacid=32756023 transcript=Sobic.001G114700.1 locus=Sobic.001G114700 ID=Sobic.001G114700.1.v3.1 annot-version=v3.1	Sorbi_seq32420		-	Y (0.96 | 1-36)	C	1	V5_BLAST_0.9SELF0.4OUT-REDO4-Cluster_150548	V5_UCLUSTfixed_0.90-Cluster_42013	-	-	-	-
pacid=32753074 transcript=Sobic.001G116100.1 locus=Sobic.001G116100 ID=Sobic.001G116100.1.v3.1 annot-version=v3.1	Sorbi_seq29471		-	Y (0.973 | 1-33)	C	1	V5_BLAST_0.9SELF0.4OUT-REDO4-Cluster_164281	V5_UCLUSTfixed_0.90-Cluster_97762	-	-	-	-
pacid=32758354 transcript=Sobic.001G116500.1 locus=Sobic.001G116500 ID=Sobic.001G116500.1.v3.1 annot-version=v3.1	Sorbi_seq34751	P:GO:0071704; F:GO:0016868; P:GO:0005975	P:GO:0005975;F:GO:0003824	Y (0.998 | 1-71)	C	1	V5_BLAST_0.9SELF0.4OUT-REDO4-Cluster_164584	V5_UCLUSTfixed_0.90-Cluster_98064	-	-	-	-
pacid=32755373 transcript=Sobic.001G118100.1 locus=Sobic.001G118100 ID=Sobic.001G118100.1.v3.1 annot-version=v3.1	Sorbi_seq31770	F:GO:0008270; C:GO:0005622; F:GO:0005515	F:GO:0005515;C:GO:0005622	Y (0.887 | 1-30)	C	1	V5_BLAST_0.9SELF0.4OUT-REDO4-Cluster_154332	V5_UCLUSTfixed_0.90-Cluster_85591	-	-	-	-
pacid=32755335 transcript=Sobic.001G118400.1 locus=Sobic.001G118400 ID=Sobic.001G118400.1.v3.1 annot-version=v3.1	Sorbi_seq31732		-	Y (1.0 | 1-22)	C	1	V5_BLAST_0.9SELF0.4OUT-REDO4-Cluster_163151	V5_UCLUSTfixed_0.90-Cluster_85590	-	-	-	-
pacid=32755756 transcript=Sobic.001G120000.1 locus=Sobic.001G120000 ID=Sobic.001G120000.1.v3.1 annot-version=v3.1	Sorbi_seq32153	P:GO:0006457	P:GO:0009987	Y (1.0 | 1-32)	C	1	V5_BLAST_0.9SELF0.4OUT-REDO4-Cluster_163144	V5_UCLUSTfixed_0.90-Cluster_96569	-	-	-	-
pacid=32754293 transcript=Sobic.001G122000.1 locus=Sobic.001G122000 ID=Sobic.001G122000.1.v3.1 annot-version=v3.1	Sorbi_seq30690		-	Y (0.908 | 1-62)	C	1	V5_BLAST_0.9SELF0.4OUT-REDO4-Cluster_150505	V5_UCLUSTfixed_0.90-Cluster_101907	-	-	-	-
pacid=32754294 transcript=Sobic.001G122000.2 locus=Sobic.001G122000 ID=Sobic.001G122000.2.v3.1 annot-version=v3.1	Sorbi_seq30691		-	Y (0.908 | 1-62)	C	1	V5_BLAST_0.9SELF0.4OUT-REDO4-Cluster_169093	V5_UCLUSTfixed_0.90-Cluster_101907	-	-	-	-
pacid=32754295 transcript=Sobic.001G122000.3 locus=Sobic.001G122000 ID=Sobic.001G122000.3.v3.1 annot-version=v3.1	Sorbi_seq30692		-	Y (0.908 | 1-62)	C	1	V5_BLAST_0.9SELF0.4OUT-REDO4-Cluster_169093	V5_UCLUSTfixed_0.90-Cluster_101907	-	-	-	-
pacid=32757717 transcript=Sobic.001G122300.1 locus=Sobic.001G122300 ID=Sobic.001G122300.1.v3.1 annot-version=v3.1	Sorbi_seq34114		-	Y (0.998 | 1-71)	C	1	V5_BLAST_0.9SELF0.4OUT-REDO4-Cluster_162708	V5_UCLUSTfixed_0.90-Cluster_96130	-	-	-	-
pacid=32757718 transcript=Sobic.001G122300.2 locus=Sobic.001G122300 ID=Sobic.001G122300.2.v3.1 annot-version=v3.1	Sorbi_seq34115		-	Y (0.998 | 1-71)	C	1	V5_BLAST_0.9SELF0.4OUT-REDO4-Cluster_162708	V5_UCLUSTfixed_0.90-Cluster_96130	-	-	-	-
pacid=32756201 transcript=Sobic.001G122400.1 locus=Sobic.001G122400 ID=Sobic.001G122400.1.v3.1 annot-version=v3.1	Sorbi_seq32598	P:GO:0006412; C:GO:0005840; C:GO:0005622; F:GO:0003735; F:GO:0003723	F:GO:0003723;F:GO:0005198;C:GO:0005840;P:GO:0006412	Y (1.0 | 1-24)	C	1	V5_BLAST_0.9SELF0.4OUT-REDO4-Cluster_163230	V5_UCLUSTfixed_0.90-Cluster_96664	-	-	-	-
pacid=32758636 transcript=Sobic.001G124800.2 locus=Sobic.001G124800 ID=Sobic.001G124800.2.v3.1 annot-version=v3.1	Sorbi_seq35033		-	Y (0.836 | 1-51)	C	1	V5_BLAST_0.9SELF0.4OUT-REDO4-Cluster_164026	V5_UCLUSTfixed_0.90-Cluster_85716	-	-	-	-
pacid=32759219 transcript=Sobic.001G126300.1 locus=Sobic.001G126300 ID=Sobic.001G126300.1.v3.1 annot-version=v3.1	Sorbi_seq35616	P:GO:0006164; F:GO:0005525; F:GO:0004019	F:GO:0000166;F:GO:0003824;P:GO:0009058;P:GO:0044711;P:GO:0006139	Y (0.937 | 1-42)	C	1	V5_BLAST_0.9SELF0.4OUT-REDO4-Cluster_169336	V5_UCLUSTfixed_0.90-Cluster_98945	-	-	-	-
pacid=32756162 transcript=Sobic.001G128000.1 locus=Sobic.001G128000 ID=Sobic.001G128000.1.v3.1 annot-version=v3.1	Sorbi_seq32559		-	Y (0.881 | 1-21)	C	1	V5_BLAST_0.9SELF0.4OUT-REDO4-Cluster_165988	V5_UCLUSTfixed_0.90-Cluster_85621	-	-	-	-
pacid=32759093 transcript=Sobic.001G128600.1 locus=Sobic.001G128600 ID=Sobic.001G128600.1.v3.1 annot-version=v3.1	Sorbi_seq35490		-	Y (0.973 | 1-41)	C	1	V5_BLAST_0.9SELF0.4OUT-REDO4-Cluster_162867	V5_UCLUSTfixed_0.90-Cluster_96288	-	-	-	-
pacid=32757722 transcript=Sobic.001G128800.1 locus=Sobic.001G128800 ID=Sobic.001G128800.1.v3.1 annot-version=v3.1	Sorbi_seq34119	F:GO:0046872	F:GO:0005488	Y (0.972 | 1-52)	C	1	V5_BLAST_0.9SELF0.4OUT-REDO4-Cluster_150595	V5_UCLUSTfixed_0.90-Cluster_85678	-	UniqueCluster_1600	-	X
pacid=32756139 transcript=Sobic.001G128900.1 locus=Sobic.001G128900 ID=Sobic.001G128900.1.v3.1 annot-version=v3.1	Sorbi_seq32536	P:GO:0055114; F:GO:0020037; F:GO:0016705; F:GO:0005506	F:GO:0003824;P:GO:0008152;F:GO:0005488;P:GO:0044710	Y (0.779 | 1-39)	C	1	V5_BLAST_0.9SELF0.4OUT-REDO4-Cluster_150550	V5_UCLUSTfixed_0.90-Cluster_89538	-	-	-	-
pacid=32755914 transcript=Sobic.001G129000.1 locus=Sobic.001G129000 ID=Sobic.001G129000.1.v3.1 annot-version=v3.1	Sorbi_seq32311		-	Y (0.984 | 1-39)	C	1	V5_BLAST_0.9SELF0.4OUT-REDO4-Cluster_163344	V5_UCLUSTfixed_0.90-Cluster_101871	-	-	-	-
pacid=32758491 transcript=Sobic.001G130200.1 locus=Sobic.001G130200 ID=Sobic.001G130200.1.v3.1 annot-version=v3.1	Sorbi_seq34888		-	Y (0.962 | 1-21)	C	1	V5_BLAST_0.9SELF0.4OUT-REDO4-Cluster_162416	V5_UCLUSTfixed_0.90-Cluster_95826	-	-	-	-
pacid=32753245 transcript=Sobic.001G132900.1 locus=Sobic.001G132900 ID=Sobic.001G132900.1.v3.1 annot-version=v3.1	Sorbi_seq29642		-	Y (0.985 | 1-46)	C	1	V5_BLAST_0.9SELF0.4OUT-REDO4-Cluster_154437	V5_UCLUSTfixed_0.90-Cluster_85508	-	-	-	-
pacid=32754439 transcript=Sobic.001G134100.2 locus=Sobic.001G134100 ID=Sobic.001G134100.2.v3.1 annot-version=v3.1	Sorbi_seq30836		-	Y (0.999 | 1-61)	C	1	V5_BLAST_0.9SELF0.4OUT-REDO4-Cluster_167205	V5_UCLUSTfixed_0.90-Cluster_85548	-	-	-	-
pacid=32756944 transcript=Sobic.001G134600.1 locus=Sobic.001G134600 ID=Sobic.001G134600.1.v3.1 annot-version=v3.1	Sorbi_seq33341	F:GO:0008173; P:GO:0006396; F:GO:0003723	F:GO:0003723;F:GO:0016740;P:GO:0006139	Y (0.999 | 1-36)	C	1	V5_BLAST_0.9SELF0.4OUT-REDO4-Cluster_164539	V5_UCLUSTfixed_0.90-Cluster_98020	-	-	-	-
pacid=32756945 transcript=Sobic.001G134600.2 locus=Sobic.001G134600 ID=Sobic.001G134600.2.v3.1 annot-version=v3.1	Sorbi_seq33342	F:GO:0008173; P:GO:0006396; F:GO:0003723	F:GO:0003723;F:GO:0016740;P:GO:0006139	Y (0.999 | 1-36)	C	1	V5_BLAST_0.9SELF0.4OUT-REDO4-Cluster_164539	V5_UCLUSTfixed_0.90-Cluster_98020	-	-	-	-
pacid=32756946 transcript=Sobic.001G134600.3 locus=Sobic.001G134600 ID=Sobic.001G134600.3.v3.1 annot-version=v3.1	Sorbi_seq33343	F:GO:0008173; P:GO:0006396; F:GO:0003723	F:GO:0003723;F:GO:0016740;P:GO:0006139	Y (0.999 | 1-36)	C	1	V5_BLAST_0.9SELF0.4OUT-REDO4-Cluster_164539	V5_UCLUSTfixed_0.90-Cluster_98020	-	-	-	-
pacid=32753980 transcript=Sobic.001G134800.1 locus=Sobic.001G134800 ID=Sobic.001G134800.1.v3.1 annot-version=v3.1	Sorbi_seq30377		-	Y (0.996 | 1-76)	C	1	V5_BLAST_0.9SELF0.4OUT-REDO4-Cluster_163164	V5_UCLUSTfixed_0.90-Cluster_96592	-	-	-	-
pacid=32760350 transcript=Sobic.001G135100.1 locus=Sobic.001G135100 ID=Sobic.001G135100.1.v3.1 annot-version=v3.1	Sorbi_seq36747		-	Y (0.975 | 1-47)	C	1	V5_BLAST_0.9SELF0.4OUT-REDO4-Cluster_169882	V5_UCLUSTfixed_0.90-Cluster_102578	-	-	-	-
pacid=32760349 transcript=Sobic.001G135100.2 locus=Sobic.001G135100 ID=Sobic.001G135100.2.v3.1 annot-version=v3.1	Sorbi_seq36746		-	Y (0.975 | 1-47)	C	1	V5_BLAST_0.9SELF0.4OUT-REDO4-Cluster_169882	V5_UCLUSTfixed_0.90-Cluster_102578	-	-	-	-
pacid=32760351 transcript=Sobic.001G135100.3 locus=Sobic.001G135100 ID=Sobic.001G135100.3.v3.1 annot-version=v3.1	Sorbi_seq36748		-	Y (0.975 | 1-47)	C	1	V5_BLAST_0.9SELF0.4OUT-REDO4-Cluster_169882	V5_UCLUSTfixed_0.90-Cluster_102578	-	-	-	-
pacid=32760352 transcript=Sobic.001G135100.4 locus=Sobic.001G135100 ID=Sobic.001G135100.4.v3.1 annot-version=v3.1	Sorbi_seq36749		-	Y (0.975 | 1-47)	C	1	V5_BLAST_0.9SELF0.4OUT-REDO4-Cluster_169882	V5_UCLUSTfixed_0.90-Cluster_102578	-	-	-	-
pacid=32757514 transcript=Sobic.001G136000.4 locus=Sobic.001G136000 ID=Sobic.001G136000.4.v3.1 annot-version=v3.1	Sorbi_seq33911	F:GO:0005515; F:GO:0003676	F:GO:0003676;F:GO:0005515	Y (0.992 | 1-33)	C	1	V5_BLAST_0.9SELF0.4OUT-REDO4-Cluster_170362	V5_UCLUSTfixed_0.90-Cluster_102994	-	-	-	-
pacid=32757752 transcript=Sobic.001G136900.1 locus=Sobic.001G136900 ID=Sobic.001G136900.1.v3.1 annot-version=v3.1	Sorbi_seq34149		-	Y (0.948 | 1-27)	C	1	V5_BLAST_0.9SELF0.4OUT-REDO4-Cluster_165627	V5_UCLUSTfixed_0.90-Cluster_101599	-	-	-	-
pacid=32759841 transcript=Sobic.001G138000.1 locus=Sobic.001G138000 ID=Sobic.001G138000.1.v3.1 annot-version=v3.1	Sorbi_seq36238	F:GO:0051536; P:GO:0009228	P:GO:0009058;P:GO:0044763;F:GO:0005488;P:GO:0044711;P:GO:0009987	Y (0.998 | 1-23)	C	1	V5_BLAST_0.9SELF0.4OUT-REDO4-Cluster_169574	V5_UCLUSTfixed_0.90-Cluster_97419	-	-	-	-
pacid=32759151 transcript=Sobic.001G139100.1 locus=Sobic.001G139100 ID=Sobic.001G139100.1.v3.1 annot-version=v3.1	Sorbi_seq35548		-	Y (0.936 | 1-37)	C	1	V5_BLAST_0.9SELF0.4OUT-REDO4-Cluster_163265	V5_UCLUSTfixed_0.90-Cluster_85735	-	-	-	-
pacid=32753187 transcript=Sobic.001G140600.1 locus=Sobic.001G140600 ID=Sobic.001G140600.1.v3.1 annot-version=v3.1	Sorbi_seq29584		-	Y (0.99 | 1-24)	C	1	V5_BLAST_0.9SELF0.4OUT-REDO4-Cluster_150473	V5_UCLUSTfixed_0.90-Cluster_85504	-	-	-	-
pacid=32758055 transcript=Sobic.001G140700.1 locus=Sobic.001G140700 ID=Sobic.001G140700.1.v3.1 annot-version=v3.1	Sorbi_seq34452	F:GO:0030955; P:GO:0006096; F:GO:0004743; F:GO:0000287	P:GO:0005975;P:GO:0006091;P:GO:0009056;F:GO:0005488;F:GO:0016740;P:GO:0006139;P:GO:0044712;P:GO:0044723	Y (0.995 | 1-33)	C	1	V5_BLAST_0.9SELF0.4OUT-REDO4-Cluster_164432	V5_UCLUSTfixed_0.90-Cluster_97915	-	-	-	-
pacid=32758056 transcript=Sobic.001G140700.2 locus=Sobic.001G140700 ID=Sobic.001G140700.2.v3.1 annot-version=v3.1	Sorbi_seq34453	F:GO:0030955; P:GO:0006096; F:GO:0004743; F:GO:0000287	P:GO:0005975;P:GO:0006091;P:GO:0009056;F:GO:0005488;F:GO:0016740;P:GO:0006139;P:GO:0044712;P:GO:0044723	Y (0.995 | 1-33)	C	1	V5_BLAST_0.9SELF0.4OUT-REDO4-Cluster_164432	V5_UCLUSTfixed_0.90-Cluster_97915	-	-	-	-
pacid=32758111 transcript=Sobic.001G141333.1 locus=Sobic.001G141333 ID=Sobic.001G141333.1.v3.1 annot-version=v3.1	Sorbi_seq34508		-	Y (0.884 | 1-60)	C	1	V5_BLAST_0.9SELF0.4OUT-REDO4-Cluster_150614	V5_UCLUSTfixed_0.90-Cluster_85695	-	-	-	-
pacid=32758112 transcript=Sobic.001G141333.2 locus=Sobic.001G141333 ID=Sobic.001G141333.2.v3.1 annot-version=v3.1	Sorbi_seq34509		-	Y (0.884 | 1-60)	C	1	V5_BLAST_0.9SELF0.4OUT-REDO4-Cluster_150615	V5_UCLUSTfixed_0.90-Cluster_85695	-	-	-	-
pacid=32758113 transcript=Sobic.001G141333.3 locus=Sobic.001G141333 ID=Sobic.001G141333.3.v3.1 annot-version=v3.1	Sorbi_seq34510		-	Y (0.884 | 1-60)	C	1	V5_BLAST_0.9SELF0.4OUT-REDO4-Cluster_150615	V5_UCLUSTfixed_0.90-Cluster_85695	-	-	-	-
pacid=32757395 transcript=Sobic.001G145550.1 locus=Sobic.001G145550 ID=Sobic.001G145550.1.v3.1 annot-version=v3.1	Sorbi_seq33792		-	Y (0.999 | 1-52)	C	1	V5_BLAST_0.9SELF0.4OUT-REDO4-Cluster_150584	V5_UCLUSTfixed_0.90-Cluster_42018	-	-	-	-
pacid=32757230 transcript=Sobic.001G147400.1 locus=Sobic.001G147400 ID=Sobic.001G147400.1.v3.1 annot-version=v3.1	Sorbi_seq33627	F:GO:0051536; F:GO:0009055	F:GO:0005488	Y (1.0 | 1-41)	C	1	V5_BLAST_0.9SELF0.4OUT-REDO4-Cluster_164004	V5_UCLUSTfixed_0.90-Cluster_85658	-	-	-	-
pacid=32756901 transcript=Sobic.001G148200.1 locus=Sobic.001G148200 ID=Sobic.001G148200.1.v3.1 annot-version=v3.1	Sorbi_seq33298	P:GO:0006355; F:GO:0003723; P:GO:0006353	F:GO:0003723;P:GO:0009058;P:GO:0006139	Y (0.993 | 1-27)	C	1	V5_BLAST_0.9SELF0.4OUT-REDO4-Cluster_163895	V5_UCLUSTfixed_0.90-Cluster_97368	-	-	-	-
pacid=32756716 transcript=Sobic.001G148500.1 locus=Sobic.001G148500 ID=Sobic.001G148500.1.v3.1 annot-version=v3.1	Sorbi_seq33113		-	Y (0.995 | 1-41)	C	1	V5_BLAST_0.9SELF0.4OUT-REDO4-Cluster_164172	V5_UCLUSTfixed_0.90-Cluster_97657	-	-	-	-
pacid=32755557 transcript=Sobic.001G150300.1 locus=Sobic.001G150300 ID=Sobic.001G150300.1.v3.1 annot-version=v3.1	Sorbi_seq31954	P:GO:0055114; F:GO:0016702	F:GO:0003824;P:GO:0008152;P:GO:0044710	Y (0.638 | 1-50)	C	1	V5_BLAST_0.9SELF0.4OUT-REDO4-Cluster_168487	V5_UCLUSTfixed_0.90-Cluster_85599	-	-	-	-
pacid=32758604 transcript=Sobic.001G150600.1 locus=Sobic.001G150600 ID=Sobic.001G150600.1.v3.1 annot-version=v3.1	Sorbi_seq35001		-	Y (0.999 | 1-36)	C	1	V5_BLAST_0.9SELF0.4OUT-REDO4-Cluster_167460	V5_UCLUSTfixed_0.90-Cluster_100418	-	-	-	-
pacid=32756746 transcript=Sobic.001G151700.1 locus=Sobic.001G151700 ID=Sobic.001G151700.1.v3.1 annot-version=v3.1	Sorbi_seq33143	P:GO:0006450	P:GO:0006412	Y (0.947 | 1-30)	C	1	V5_BLAST_0.9SELF0.4OUT-REDO4-Cluster_163637	V5_UCLUSTfixed_0.90-Cluster_85641	-	-	-	-
pacid=32758069 transcript=Sobic.001G152700.1 locus=Sobic.001G152700 ID=Sobic.001G152700.1.v3.1 annot-version=v3.1	Sorbi_seq34466		-	Y (0.869 | 1-35)	C	1	V5_BLAST_0.9SELF0.4OUT-REDO4-Cluster_150610	V5_UCLUSTfixed_0.90-Cluster_85691	-	-	-	-
pacid=32760071 transcript=Sobic.001G153300.1 locus=Sobic.001G153300 ID=Sobic.001G153300.1.v3.1 annot-version=v3.1	Sorbi_seq36468	F:GO:0008253; C:GO:0005737; F:GO:0000287	C:GO:0005737;F:GO:0005488;F:GO:0016787	Y (0.998 | 1-45)	C	1	V5_BLAST_0.9SELF0.4OUT-REDO4-Cluster_169574	V5_UCLUSTfixed_0.90-Cluster_96212	-	-	-	-
pacid=32760070 transcript=Sobic.001G153300.2 locus=Sobic.001G153300 ID=Sobic.001G153300.2.v3.1 annot-version=v3.1	Sorbi_seq36467	F:GO:0008253; C:GO:0005737; F:GO:0000287	C:GO:0005737;F:GO:0005488;F:GO:0016787	Y (0.998 | 1-45)	C	1	V5_BLAST_0.9SELF0.4OUT-REDO4-Cluster_150672	V5_UCLUSTfixed_0.90-Cluster_96212	-	-	-	-
pacid=32760074 transcript=Sobic.001G153300.3 locus=Sobic.001G153300 ID=Sobic.001G153300.3.v3.1 annot-version=v3.1	Sorbi_seq36471	F:GO:0008253; C:GO:0005737; F:GO:0000287	C:GO:0005737;F:GO:0005488;F:GO:0016787	Y (0.998 | 1-45)	C	1	V5_BLAST_0.9SELF0.4OUT-REDO4-Cluster_169574	V5_UCLUSTfixed_0.90-Cluster_96212	-	-	-	-
pacid=32760073 transcript=Sobic.001G153300.4 locus=Sobic.001G153300 ID=Sobic.001G153300.4.v3.1 annot-version=v3.1	Sorbi_seq36470	F:GO:0008253; C:GO:0005737; F:GO:0000287	C:GO:0005737;F:GO:0005488;F:GO:0016787	Y (0.998 | 1-45)	C	1	V5_BLAST_0.9SELF0.4OUT-REDO4-Cluster_169574	V5_UCLUSTfixed_0.90-Cluster_96212	-	-	-	-
pacid=32760072 transcript=Sobic.001G153300.5 locus=Sobic.001G153300 ID=Sobic.001G153300.5.v3.1 annot-version=v3.1	Sorbi_seq36469	F:GO:0008253; C:GO:0005737; F:GO:0000287	C:GO:0005737;F:GO:0005488;F:GO:0016787	Y (0.998 | 1-45)	C	1	V5_BLAST_0.9SELF0.4OUT-REDO4-Cluster_169574	V5_UCLUSTfixed_0.90-Cluster_96212	-	-	-	-
pacid=32755281 transcript=Sobic.001G154600.1 locus=Sobic.001G154600 ID=Sobic.001G154600.1.v3.1 annot-version=v3.1	Sorbi_seq31678		-	Y (0.99 | 1-33)	C	1	V5_BLAST_0.9SELF0.4OUT-REDO4-Cluster_150533	V5_UCLUSTfixed_0.90-Cluster_85586	-	-	UniqueCluster_775	X
pacid=32755792 transcript=Sobic.001G155300.1 locus=Sobic.001G155300 ID=Sobic.001G155300.1.v3.1 annot-version=v3.1	Sorbi_seq32189		-	Y (0.999 | 1-37)	C	1	V5_BLAST_0.9SELF0.4OUT-REDO4-Cluster_163844	V5_UCLUSTfixed_0.90-Cluster_97313	-	-	-	-
pacid=32753421 transcript=Sobic.001G155500.1 locus=Sobic.001G155500 ID=Sobic.001G155500.1.v3.1 annot-version=v3.1	Sorbi_seq29818	P:GO:0008152; F:GO:0003824	F:GO:0003824;P:GO:0008152	Y (0.996 | 1-41)	C	1	V5_BLAST_0.9SELF0.4OUT-REDO4-Cluster_163713	V5_UCLUSTfixed_0.90-Cluster_97166	-	-	-	-
pacid=32758815 transcript=Sobic.001G156500.1 locus=Sobic.001G156500 ID=Sobic.001G156500.1.v3.1 annot-version=v3.1	Sorbi_seq35212	P:GO:0006468; F:GO:0004672; F:GO:0005524	F:GO:0000166;P:GO:0006464;F:GO:0016301	Y (0.748 | 1-41)	C	1	V5_BLAST_0.9SELF0.4OUT-REDO4-Cluster_162519	V5_UCLUSTfixed_0.90-Cluster_96871	-	-	-	-
pacid=32758915 transcript=Sobic.001G158000.1 locus=Sobic.001G158000 ID=Sobic.001G158000.1.v3.1 annot-version=v3.1	Sorbi_seq35312		-	Y (0.813 | 1-25)	C	1	V5_BLAST_0.9SELF0.4OUT-REDO4-Cluster_163655	V5_UCLUSTfixed_0.90-Cluster_85725	-	-	-	-
pacid=32755579 transcript=Sobic.001G161100.1 locus=Sobic.001G161100 ID=Sobic.001G161100.1.v3.1 annot-version=v3.1	Sorbi_seq31976		-	Y (0.962 | 1-51)	C	1	V5_BLAST_0.9SELF0.4OUT-REDO4-Cluster_155143	V5_UCLUSTfixed_0.90-Cluster_85603	-	-	-	-
pacid=32753990 transcript=Sobic.001G161300.1 locus=Sobic.001G161300 ID=Sobic.001G161300.1.v3.1 annot-version=v3.1	Sorbi_seq30387	P:GO:0015031; F:GO:0008565	P:GO:0006810;F:GO:0005215	Y (0.958 | 1-47)	C	1	V5_BLAST_0.9SELF0.4OUT-REDO4-Cluster_162874	V5_UCLUSTfixed_0.90-Cluster_85539	-	-	-	-
pacid=32758520 transcript=Sobic.001G161400.1 locus=Sobic.001G161400 ID=Sobic.001G161400.1.v3.1 annot-version=v3.1	Sorbi_seq34917	F:GO:0003697; P:GO:0006260	F:GO:0003677;P:GO:0009058;P:GO:0006259	Y (0.995 | 1-42)	C	1	V5_BLAST_0.9SELF0.4OUT-REDO4-Cluster_164014	V5_UCLUSTfixed_0.90-Cluster_97499	-	-	-	-
pacid=32753904 transcript=Sobic.001G163666.1 locus=Sobic.001G163666 ID=Sobic.001G163666.1.v3.1 annot-version=v3.1	Sorbi_seq30301		-	Y (0.888 | 1-29)	C	1	V5_BLAST_0.9SELF0.4OUT-REDO4-Cluster_150497	V5_UCLUSTfixed_0.90-Cluster_85536	-	-	-	-
pacid=32753905 transcript=Sobic.001G163666.2 locus=Sobic.001G163666 ID=Sobic.001G163666.2.v3.1 annot-version=v3.1	Sorbi_seq30302		-	Y (0.888 | 1-29)	C	1	V5_BLAST_0.9SELF0.4OUT-REDO4-Cluster_150496	V5_UCLUSTfixed_0.90-Cluster_85536	-	-	-	-
pacid=32753906 transcript=Sobic.001G163666.3 locus=Sobic.001G163666 ID=Sobic.001G163666.3.v3.1 annot-version=v3.1	Sorbi_seq30303		-	Y (0.888 | 1-29)	C	1	V5_BLAST_0.9SELF0.4OUT-REDO4-Cluster_150497	V5_UCLUSTfixed_0.90-Cluster_85536	-	-	-	-
pacid=32754103 transcript=Sobic.001G164350.1 locus=Sobic.001G164350 ID=Sobic.001G164350.1.v3.1 annot-version=v3.1	Sorbi_seq30500		-	Y (0.806 | 1-59)	C	1	V5_BLAST_0.9SELF0.4OUT-REDO4-Cluster_155367	V5_UCLUSTfixed_0.90-Cluster_42007	UniqueCluster_3049	-	-	X
pacid=32752718 transcript=Sobic.001G166600.1 locus=Sobic.001G166600 ID=Sobic.001G166600.1.v3.1 annot-version=v3.1	Sorbi_seq29115	P:GO:0055114; F:GO:0046983; F:GO:0016620; P:GO:0008652; C:GO:0005737; F:GO:0003942; F:GO:0051287	F:GO:0000166;F:GO:0005515;F:GO:0003824;C:GO:0005737;P:GO:0009058;P:GO:0044763;P:GO:0044711;P:GO:0009987	Y (0.995 | 1-61)	C	1	V5_BLAST_0.9SELF0.4OUT-REDO4-Cluster_169514	V5_UCLUSTfixed_0.90-Cluster_97030	-	-	-	-
pacid=32756961 transcript=Sobic.001G167100.2 locus=Sobic.001G167100 ID=Sobic.001G167100.2.v3.1 annot-version=v3.1	Sorbi_seq33358	F:GO:0046872; F:GO:0000166	F:GO:0000166	Y (0.993 | 1-52)	C	1	V5_BLAST_0.9SELF0.4OUT-REDO4-Cluster_170088	V5_UCLUSTfixed_0.90-Cluster_102747	-	-	-	-
pacid=32753852 transcript=Sobic.001G167600.1 locus=Sobic.001G167600 ID=Sobic.001G167600.1.v3.1 annot-version=v3.1	Sorbi_seq30249		-	Y (0.937 | 1-27)	C	1	V5_BLAST_0.9SELF0.4OUT-REDO4-Cluster_166981	V5_UCLUSTfixed_0.90-Cluster_96158	-	-	-	-
pacid=32760481 transcript=Sobic.001G167900.1 locus=Sobic.001G167900 ID=Sobic.001G167900.1.v3.1 annot-version=v3.1	Sorbi_seq36878		-	Y (0.998 | 1-35)	C	1	V5_BLAST_0.9SELF0.4OUT-REDO4-Cluster_163828	V5_UCLUSTfixed_0.90-Cluster_101426	-	-	-	-
pacid=32754491 transcript=Sobic.001G168250.1 locus=Sobic.001G168250 ID=Sobic.001G168250.1.v3.1 annot-version=v3.1	Sorbi_seq30888		-	Y (0.998 | 1-43)	C	1	V5_BLAST_0.9SELF0.4OUT-REDO4-Cluster_150507	V5_UCLUSTfixed_0.90-Cluster_101426	-	-	-	-
pacid=32754492 transcript=Sobic.001G168250.2 locus=Sobic.001G168250 ID=Sobic.001G168250.2.v3.1 annot-version=v3.1	Sorbi_seq30889		-	Y (0.998 | 1-43)	C	1	V5_BLAST_0.9SELF0.4OUT-REDO4-Cluster_150507	V5_UCLUSTfixed_0.90-Cluster_101426	-	-	-	-
pacid=32757657 transcript=Sobic.001G168700.2 locus=Sobic.001G168700 ID=Sobic.001G168700.2.v3.1 annot-version=v3.1	Sorbi_seq34054		-	Y (0.983 | 1-38)	C	1	V5_BLAST_0.9SELF0.4OUT-REDO4-Cluster_150593	V5_UCLUSTfixed_0.90-Cluster_85674	-	-	-	-
pacid=32754248 transcript=Sobic.001G169000.2 locus=Sobic.001G169000 ID=Sobic.001G169000.2.v3.1 annot-version=v3.1	Sorbi_seq30645		-	Y (0.998 | 1-70)	C	1	V5_BLAST_0.9SELF0.4OUT-REDO4-Cluster_150504	V5_UCLUSTfixed_0.90-Cluster_85546	-	UniqueCluster_2914	-	X
pacid=32759542 transcript=Sobic.001G169900.1 locus=Sobic.001G169900 ID=Sobic.001G169900.1.v3.1 annot-version=v3.1	Sorbi_seq35939		-	Y (0.998 | 1-44)	C	1	V5_BLAST_0.9SELF0.4OUT-REDO4-Cluster_163601	V5_UCLUSTfixed_0.90-Cluster_97054	-	-	-	-
pacid=32755401 transcript=Sobic.001G175700.1 locus=Sobic.001G175700 ID=Sobic.001G175700.1.v3.1 annot-version=v3.1	Sorbi_seq31798		-	Y (0.999 | 1-26)	C	1	V5_BLAST_0.9SELF0.4OUT-REDO4-Cluster_163922	V5_UCLUSTfixed_0.90-Cluster_96116	-	-	-	-
pacid=32755938 transcript=Sobic.001G176501.1 locus=Sobic.001G176501 ID=Sobic.001G176501.1.v3.1 annot-version=v3.1	Sorbi_seq32335		-	Y (0.971 | 1-38)	C	1	V5_BLAST_0.9SELF0.4OUT-REDO4-Cluster_151274	V5_UCLUSTfixed_0.90-Cluster_86456	-	-	-	-
pacid=32754304 transcript=Sobic.001G176700.1 locus=Sobic.001G176700 ID=Sobic.001G176700.1.v3.1 annot-version=v3.1	Sorbi_seq30701		-	Y (1.0 | 1-41)	C	1	V5_BLAST_0.9SELF0.4OUT-REDO4-Cluster_163433	V5_UCLUSTfixed_0.90-Cluster_96864	-	-	-	-
pacid=32755020 transcript=Sobic.001G179100.1 locus=Sobic.001G179100 ID=Sobic.001G179100.1.v3.1 annot-version=v3.1	Sorbi_seq31417		-	Y (0.989 | 1-37)	C	1	V5_BLAST_0.9SELF0.4OUT-REDO4-Cluster_170637	V5_UCLUSTfixed_0.90-Cluster_97862	-	-	-	-
pacid=32755795 transcript=Sobic.001G180200.1 locus=Sobic.001G180200 ID=Sobic.001G180200.1.v3.1 annot-version=v3.1	Sorbi_seq32192	C:GO:0016021	C:GO:0016020	Y (0.998 | 1-26)	C	1	V5_BLAST_0.9SELF0.4OUT-REDO4-Cluster_163397	V5_UCLUSTfixed_0.90-Cluster_96818	-	-	-	-
pacid=32758741 transcript=Sobic.001G182100.1 locus=Sobic.001G182100 ID=Sobic.001G182100.1.v3.1 annot-version=v3.1	Sorbi_seq35138		-	Y (0.762 | 1-42)	C	1	V5_BLAST_0.9SELF0.4OUT-REDO4-Cluster_150632	V5_UCLUSTfixed_0.90-Cluster_85720	-	-	-	-
pacid=32757821 transcript=Sobic.001G186200.1 locus=Sobic.001G186200 ID=Sobic.001G186200.1.v3.1 annot-version=v3.1	Sorbi_seq34218		-	Y (0.993 | 1-45)	C	1	V5_BLAST_0.9SELF0.4OUT-REDO4-Cluster_150601	V5_UCLUSTfixed_0.90-Cluster_85684	-	-	-	-
pacid=32757820 transcript=Sobic.001G186200.2 locus=Sobic.001G186200 ID=Sobic.001G186200.2.v3.1 annot-version=v3.1	Sorbi_seq34217		-	Y (0.993 | 1-45)	C	1	V5_BLAST_0.9SELF0.4OUT-REDO4-Cluster_150601	V5_UCLUSTfixed_0.90-Cluster_85684	-	-	-	-
pacid=32757819 transcript=Sobic.001G186200.3 locus=Sobic.001G186200 ID=Sobic.001G186200.3.v3.1 annot-version=v3.1	Sorbi_seq34216		-	Y (0.993 | 1-45)	C	1	V5_BLAST_0.9SELF0.4OUT-REDO4-Cluster_150601	V5_UCLUSTfixed_0.90-Cluster_85684	-	-	-	-
pacid=32757822 transcript=Sobic.001G186200.4 locus=Sobic.001G186200 ID=Sobic.001G186200.4.v3.1 annot-version=v3.1	Sorbi_seq34219		-	Y (0.993 | 1-45)	C	1	V5_BLAST_0.9SELF0.4OUT-REDO4-Cluster_150602	V5_UCLUSTfixed_0.90-Cluster_85684	-	-	-	-
pacid=32757823 transcript=Sobic.001G186200.5 locus=Sobic.001G186200 ID=Sobic.001G186200.5.v3.1 annot-version=v3.1	Sorbi_seq34220		-	Y (0.993 | 1-45)	C	1	V5_BLAST_0.9SELF0.4OUT-REDO4-Cluster_150604	V5_UCLUSTfixed_0.90-Cluster_85684	-	-	-	-
pacid=32757824 transcript=Sobic.001G186200.6 locus=Sobic.001G186200 ID=Sobic.001G186200.6.v3.1 annot-version=v3.1	Sorbi_seq34221		-	Y (0.993 | 1-45)	C	1	V5_BLAST_0.9SELF0.4OUT-REDO4-Cluster_150603	V5_UCLUSTfixed_0.90-Cluster_85684	-	-	-	-
pacid=32757825 transcript=Sobic.001G186200.7 locus=Sobic.001G186200 ID=Sobic.001G186200.7.v3.1 annot-version=v3.1	Sorbi_seq34222		-	Y (0.993 | 1-45)	C	1	V5_BLAST_0.9SELF0.4OUT-REDO4-Cluster_150604	V5_UCLUSTfixed_0.90-Cluster_85684	-	-	-	-
pacid=32760324 transcript=Sobic.001G187100.1 locus=Sobic.001G187100 ID=Sobic.001G187100.1.v3.1 annot-version=v3.1	Sorbi_seq36721		-	Y (0.932 | 1-42)	C	1	V5_BLAST_0.9SELF0.4OUT-REDO4-Cluster_163417	V5_UCLUSTfixed_0.90-Cluster_97771	-	-	-	-
pacid=32760323 transcript=Sobic.001G187100.2 locus=Sobic.001G187100 ID=Sobic.001G187100.2.v3.1 annot-version=v3.1	Sorbi_seq36720		-	Y (0.932 | 1-42)	C	1	V5_BLAST_0.9SELF0.4OUT-REDO4-Cluster_163417	V5_UCLUSTfixed_0.90-Cluster_97771	-	-	-	-
pacid=32753124 transcript=Sobic.001G187600.1 locus=Sobic.001G187600 ID=Sobic.001G187600.1.v3.1 annot-version=v3.1	Sorbi_seq29521	P:GO:0055114; F:GO:0020037; F:GO:0016705; F:GO:0005506	F:GO:0003824;P:GO:0008152;F:GO:0005488;P:GO:0044710	Y (0.986 | 1-27)	C	1	V5_BLAST_0.9SELF0.4OUT-REDO4-Cluster_169853	V5_UCLUSTfixed_0.90-Cluster_102552	-	-	-	-
pacid=32759564 transcript=Sobic.001G188600.1 locus=Sobic.001G188600 ID=Sobic.001G188600.1.v3.1 annot-version=v3.1	Sorbi_seq35961		-	Y (0.979 | 1-51)	C	1	V5_BLAST_0.9SELF0.4OUT-REDO4-Cluster_164241	V5_UCLUSTfixed_0.90-Cluster_97717	-	-	-	-
pacid=32757720 transcript=Sobic.001G189000.1 locus=Sobic.001G189000 ID=Sobic.001G189000.1.v3.1 annot-version=v3.1	Sorbi_seq34117	P:GO:0055114; F:GO:0020037; P:GO:0006979; F:GO:0004601	F:GO:0003824;P:GO:0008152;F:GO:0005488;P:GO:0044710;P:GO:0006950	Y (0.856 | 1-62)	C	1	V5_BLAST_0.9SELF0.4OUT-REDO4-Cluster_170975	V5_UCLUSTfixed_0.90-Cluster_103474	-	-	-	-
pacid=32752581 transcript=Sobic.001G189300.1 locus=Sobic.001G189300 ID=Sobic.001G189300.1.v3.1 annot-version=v3.1	Sorbi_seq28978	P:GO:0008152; F:GO:0003824	F:GO:0003824;P:GO:0008152	Y (0.99 | 1-24)	C	1	V5_BLAST_0.9SELF0.4OUT-REDO4-Cluster_157081	V5_UCLUSTfixed_0.90-Cluster_96640	-	-	-	-
pacid=32753636 transcript=Sobic.001G191000.1 locus=Sobic.001G191000 ID=Sobic.001G191000.1.v3.1 annot-version=v3.1	Sorbi_seq30033	P:GO:0006412; C:GO:0005840; F:GO:0003735; F:GO:0003723	F:GO:0003723;F:GO:0005198;C:GO:0005840;P:GO:0006412	Y (0.991 | 1-45)	C	1	V5_BLAST_0.9SELF0.4OUT-REDO4-Cluster_154597	V5_UCLUSTfixed_0.90-Cluster_95638	-	-	-	-
pacid=32760379 transcript=Sobic.001G191300.1 locus=Sobic.001G191300 ID=Sobic.001G191300.1.v3.1 annot-version=v3.1	Sorbi_seq36776	C:GO:0016020	C:GO:0016020	Y (0.998 | 1-61)	C	1	V5_BLAST_0.9SELF0.4OUT-REDO4-Cluster_163380	V5_UCLUSTfixed_0.90-Cluster_96798	-	-	-	-
pacid=32753167 transcript=Sobic.001G191500.1 locus=Sobic.001G191500 ID=Sobic.001G191500.1.v3.1 annot-version=v3.1	Sorbi_seq29564	F:GO:0016787; F:GO:0005524; F:GO:0003677	F:GO:0000166;F:GO:0003677;F:GO:0016787	Y (0.869 | 1-51)	C	1	V5_BLAST_0.9SELF0.4OUT-REDO4-Cluster_162661	V5_UCLUSTfixed_0.90-Cluster_96085	-	-	-	-
pacid=32753484 transcript=Sobic.001G193700.1 locus=Sobic.001G193700 ID=Sobic.001G193700.1.v3.1 annot-version=v3.1	Sorbi_seq29881		-	Y (0.972 | 1-28)	C	1	V5_BLAST_0.9SELF0.4OUT-REDO4-Cluster_163117	V5_UCLUSTfixed_0.90-Cluster_96543	-	-	-	-
pacid=32753485 transcript=Sobic.001G193700.2 locus=Sobic.001G193700 ID=Sobic.001G193700.2.v3.1 annot-version=v3.1	Sorbi_seq29882		-	Y (0.972 | 1-28)	C	1	V5_BLAST_0.9SELF0.4OUT-REDO4-Cluster_163117	V5_UCLUSTfixed_0.90-Cluster_96543	-	-	-	-
pacid=32753486 transcript=Sobic.001G193700.3 locus=Sobic.001G193700 ID=Sobic.001G193700.3.v3.1 annot-version=v3.1	Sorbi_seq29883		-	Y (0.972 | 1-28)	C	1	V5_BLAST_0.9SELF0.4OUT-REDO4-Cluster_150485	V5_UCLUSTfixed_0.90-Cluster_96543	-	-	-	-
pacid=32755816 transcript=Sobic.001G198100.1 locus=Sobic.001G198100 ID=Sobic.001G198100.1.v3.1 annot-version=v3.1	Sorbi_seq32213		-	Y (0.999 | 1-33)	C	1	V5_BLAST_0.9SELF0.4OUT-REDO4-Cluster_165282	V5_UCLUSTfixed_0.90-Cluster_98694	-	-	-	-
pacid=32755817 transcript=Sobic.001G198100.2 locus=Sobic.001G198100 ID=Sobic.001G198100.2.v3.1 annot-version=v3.1	Sorbi_seq32214		-	Y (0.999 | 1-33)	C	1	V5_BLAST_0.9SELF0.4OUT-REDO4-Cluster_165282	V5_UCLUSTfixed_0.90-Cluster_98694	-	-	-	-
pacid=32755375 transcript=Sobic.001G198400.1 locus=Sobic.001G198400 ID=Sobic.001G198400.1.v3.1 annot-version=v3.1	Sorbi_seq31772	F:GO:0030983; P:GO:0006298; F:GO:0005524	F:GO:0000166;F:GO:0003677;P:GO:0006259;P:GO:0006950	Y (1.0 | 1-28)	C	1	V5_BLAST_0.9SELF0.4OUT-REDO4-Cluster_163107	V5_UCLUSTfixed_0.90-Cluster_96536	-	-	-	-
pacid=32755374 transcript=Sobic.001G198400.2 locus=Sobic.001G198400 ID=Sobic.001G198400.2.v3.1 annot-version=v3.1	Sorbi_seq31771	F:GO:0030983; P:GO:0006298; F:GO:0005524	F:GO:0000166;F:GO:0003677;P:GO:0006259;P:GO:0006950	Y (1.0 | 1-28)	C	1	V5_BLAST_0.9SELF0.4OUT-REDO4-Cluster_163107	V5_UCLUSTfixed_0.90-Cluster_96536	-	-	-	-
pacid=32759530 transcript=Sobic.001G199632.1 locus=Sobic.001G199632 ID=Sobic.001G199632.1.v3.1 annot-version=v3.1	Sorbi_seq35927		-	Y (0.999 | 1-21)	C	1	V5_BLAST_0.9SELF0.4OUT-REDO4-Cluster_167611	V5_UCLUSTfixed_0.90-Cluster_85753	-	-	-	-
pacid=32758547 transcript=Sobic.001G200600.1 locus=Sobic.001G200600 ID=Sobic.001G200600.1.v3.1 annot-version=v3.1	Sorbi_seq34944		-	Y (0.997 | 1-26)	C	1	V5_BLAST_0.9SELF0.4OUT-REDO4-Cluster_165390	V5_UCLUSTfixed_0.90-Cluster_98785	-	-	-	-
pacid=32760164 transcript=Sobic.001G201601.1 locus=Sobic.001G201601 ID=Sobic.001G201601.1.v3.1 annot-version=v3.1	Sorbi_seq36561	C:GO:0016021	C:GO:0016020	Y (0.983 | 1-30)	C	1	V5_BLAST_0.9SELF0.4OUT-REDO4-Cluster_169079	V5_UCLUSTfixed_0.90-Cluster_85790	-	-	UniqueCluster_1573	X
pacid=32757799 transcript=Sobic.001G201900.1 locus=Sobic.001G201900 ID=Sobic.001G201900.1.v3.1 annot-version=v3.1	Sorbi_seq34196	P:GO:0009058; F:GO:0005524; P:GO:0009396; F:GO:0004326	F:GO:0000166;F:GO:0003824;P:GO:0009058;P:GO:0044763;P:GO:0044711;P:GO:0009987	Y (0.909 | 1-37)	C	1	V5_BLAST_0.9SELF0.4OUT-REDO4-Cluster_155592	V5_UCLUSTfixed_0.90-Cluster_97781	-	-	-	-
pacid=32757800 transcript=Sobic.001G201900.2 locus=Sobic.001G201900 ID=Sobic.001G201900.2.v3.1 annot-version=v3.1	Sorbi_seq34197	P:GO:0009396; F:GO:0005524; F:GO:0004326	F:GO:0000166;F:GO:0003824;P:GO:0009058;P:GO:0044763;P:GO:0044711;P:GO:0009987	Y (0.909 | 1-37)	C	1	V5_BLAST_0.9SELF0.4OUT-REDO4-Cluster_155592	V5_UCLUSTfixed_0.90-Cluster_97781	-	-	-	-
pacid=32757801 transcript=Sobic.001G201900.3 locus=Sobic.001G201900 ID=Sobic.001G201900.3.v3.1 annot-version=v3.1	Sorbi_seq34198	P:GO:0009058; F:GO:0005524; P:GO:0009396; F:GO:0004326	F:GO:0000166;F:GO:0003824;P:GO:0009058;P:GO:0044763;P:GO:0044711;P:GO:0009987	Y (0.909 | 1-37)	C	1	V5_BLAST_0.9SELF0.4OUT-REDO4-Cluster_155592	V5_UCLUSTfixed_0.90-Cluster_97781	-	-	-	-
pacid=32755822 transcript=Sobic.001G202500.1 locus=Sobic.001G202500 ID=Sobic.001G202500.1.v3.1 annot-version=v3.1	Sorbi_seq32219		-	Y (1.0 | 1-41)	C	1	V5_BLAST_0.9SELF0.4OUT-REDO4-Cluster_168353	V5_UCLUSTfixed_0.90-Cluster_101302	-	-	-	-
pacid=32755492 transcript=Sobic.001G202600.1 locus=Sobic.001G202600 ID=Sobic.001G202600.1.v3.1 annot-version=v3.1	Sorbi_seq31889	P:GO:0055114; F:GO:0050661; P:GO:0033014; F:GO:0008883	F:GO:0000166;F:GO:0003824;P:GO:0009058;P:GO:0009987	Y (0.951 | 1-48)	C	1	V5_BLAST_0.9SELF0.4OUT-REDO4-Cluster_169248	V5_UCLUSTfixed_0.90-Cluster_102050	-	-	-	-
pacid=32759462 transcript=Sobic.001G203000.1 locus=Sobic.001G203000 ID=Sobic.001G203000.1.v3.1 annot-version=v3.1	Sorbi_seq35859		-	Y (0.999 | 1-26)	C	1	V5_BLAST_0.9SELF0.4OUT-REDO4-Cluster_163123	V5_UCLUSTfixed_0.90-Cluster_96547	-	-	-	-
pacid=32755790 transcript=Sobic.001G203100.1 locus=Sobic.001G203100 ID=Sobic.001G203100.1.v3.1 annot-version=v3.1	Sorbi_seq32187		-	Y (0.994 | 1-36)	C	1	V5_BLAST_0.9SELF0.4OUT-REDO4-Cluster_167727	V5_UCLUSTfixed_0.90-Cluster_85609	-	-	-	-
pacid=32755121 transcript=Sobic.001G203700.1 locus=Sobic.001G203700 ID=Sobic.001G203700.1.v3.1 annot-version=v3.1	Sorbi_seq31518		-	Y (0.994 | 1-58)	C	1	V5_BLAST_0.9SELF0.4OUT-REDO4-Cluster_170089	V5_UCLUSTfixed_0.90-Cluster_88561	-	-	-	-
pacid=32758599 transcript=Sobic.001G205100.1 locus=Sobic.001G205100 ID=Sobic.001G205100.1.v3.1 annot-version=v3.1	Sorbi_seq34996		-	Y (0.726 | 1-40)	C	1	V5_BLAST_0.9SELF0.4OUT-REDO4-Cluster_167037	V5_UCLUSTfixed_0.90-Cluster_100240	-	-	-	-
pacid=32753440 transcript=Sobic.001G206000.2 locus=Sobic.001G206000 ID=Sobic.001G206000.2.v3.1 annot-version=v3.1	Sorbi_seq29837	F:GO:0016746; P:GO:0008152	P:GO:0008152;F:GO:0016740	Y (0.989 | 1-62)	C	1	V5_BLAST_0.9SELF0.4OUT-REDO4-Cluster_162606	V5_UCLUSTfixed_0.90-Cluster_96026	-	-	-	-
pacid=32753441 transcript=Sobic.001G206000.3 locus=Sobic.001G206000 ID=Sobic.001G206000.3.v3.1 annot-version=v3.1	Sorbi_seq29838	F:GO:0016746; P:GO:0008152	P:GO:0008152;F:GO:0016740	Y (0.989 | 1-62)	C	1	V5_BLAST_0.9SELF0.4OUT-REDO4-Cluster_162606	V5_UCLUSTfixed_0.90-Cluster_96026	-	-	-	-
pacid=32753442 transcript=Sobic.001G206000.4 locus=Sobic.001G206000 ID=Sobic.001G206000.4.v3.1 annot-version=v3.1	Sorbi_seq29839	F:GO:0016746; P:GO:0008152	P:GO:0008152;F:GO:0016740	Y (0.989 | 1-62)	C	1	V5_BLAST_0.9SELF0.4OUT-REDO4-Cluster_162606	V5_UCLUSTfixed_0.90-Cluster_96026	-	-	-	-
pacid=32757756 transcript=Sobic.001G206200.1 locus=Sobic.001G206200 ID=Sobic.001G206200.1.v3.1 annot-version=v3.1	Sorbi_seq34153	F:GO:0016491; P:GO:0008152	F:GO:0003824;P:GO:0008152	Y (0.993 | 1-24)	C	1	V5_BLAST_0.9SELF0.4OUT-REDO4-Cluster_165743	V5_UCLUSTfixed_0.90-Cluster_99105	-	-	-	-
pacid=32753023 transcript=Sobic.001G206300.1 locus=Sobic.001G206300 ID=Sobic.001G206300.1.v3.1 annot-version=v3.1	Sorbi_seq29420	P:GO:0006355; F:GO:0003677	F:GO:0003677;P:GO:0009058;P:GO:0006139	Y (0.989 | 1-27)	C	1	V5_BLAST_0.9SELF0.4OUT-REDO4-Cluster_150466	V5_UCLUSTfixed_0.90-Cluster_85498	-	-	-	-
pacid=32753024 transcript=Sobic.001G206300.3 locus=Sobic.001G206300 ID=Sobic.001G206300.3.v3.1 annot-version=v3.1	Sorbi_seq29421	P:GO:0006355; F:GO:0003677	F:GO:0003677;P:GO:0009058;P:GO:0006139	Y (0.989 | 1-27)	C	1	V5_BLAST_0.9SELF0.4OUT-REDO4-Cluster_150466	V5_UCLUSTfixed_0.90-Cluster_85498	-	-	-	-
pacid=32757326 transcript=Sobic.001G207800.1 locus=Sobic.001G207800 ID=Sobic.001G207800.1.v3.1 annot-version=v3.1	Sorbi_seq33723	C:GO:0016021; C:GO:0016020	C:GO:0016020	Y (0.987 | 1-60)	C	1	V5_BLAST_0.9SELF0.4OUT-REDO4-Cluster_168154	V5_UCLUSTfixed_0.90-Cluster_85662	-	-	-	-
pacid=32758847 transcript=Sobic.001G208300.1 locus=Sobic.001G208300 ID=Sobic.001G208300.1.v3.1 annot-version=v3.1	Sorbi_seq35244	F:GO:0016787	F:GO:0016787	Y (0.993 | 1-81)	C	1	V5_BLAST_0.9SELF0.4OUT-REDO4-Cluster_163037	V5_UCLUSTfixed_0.90-Cluster_96470	-	-	-	-
pacid=32758052 transcript=Sobic.001G208700.2 locus=Sobic.001G208700 ID=Sobic.001G208700.2.v3.1 annot-version=v3.1	Sorbi_seq34449		-	Y (0.992 | 1-43)	C	1	V5_BLAST_0.9SELF0.4OUT-REDO4-Cluster_163960	V5_UCLUSTfixed_0.90-Cluster_97438	-	-	-	-
pacid=32759289 transcript=Sobic.001G211500.1 locus=Sobic.001G211500 ID=Sobic.001G211500.1.v3.1 annot-version=v3.1	Sorbi_seq35686	P:GO:0006310; P:GO:0006281; F:GO:0003910; F:GO:0003677; F:GO:0005524	F:GO:0000166;F:GO:0003677;F:GO:0003824;P:GO:0006259;P:GO:0006950	Y (0.988 | 1-61)	C	1	V5_BLAST_0.9SELF0.4OUT-REDO4-Cluster_166422	V5_UCLUSTfixed_0.90-Cluster_99716	-	-	-	-
pacid=32753402 transcript=Sobic.001G214100.1 locus=Sobic.001G214100 ID=Sobic.001G214100.1.v3.1 annot-version=v3.1	Sorbi_seq29799		-	Y (1.0 | 1-34)	C	1	V5_BLAST_0.9SELF0.4OUT-REDO4-Cluster_164376	V5_UCLUSTfixed_0.90-Cluster_85515	-	-	-	-
pacid=32754159 transcript=Sobic.001G214300.1 locus=Sobic.001G214300 ID=Sobic.001G214300.1.v3.1 annot-version=v3.1	Sorbi_seq30556		-	Y (1.0 | 1-48)	C	1	V5_BLAST_0.9SELF0.4OUT-REDO4-Cluster_150502	V5_UCLUSTfixed_0.90-Cluster_85543	-	-	-	-
pacid=32754160 transcript=Sobic.001G214300.2 locus=Sobic.001G214300 ID=Sobic.001G214300.2.v3.1 annot-version=v3.1	Sorbi_seq30557		-	Y (1.0 | 1-48)	C	1	V5_BLAST_0.9SELF0.4OUT-REDO4-Cluster_169857	V5_UCLUSTfixed_0.90-Cluster_85543	-	-	-	-
pacid=32754161 transcript=Sobic.001G214300.3 locus=Sobic.001G214300 ID=Sobic.001G214300.3.v3.1 annot-version=v3.1	Sorbi_seq30558		-	Y (1.0 | 1-48)	C	1	V5_BLAST_0.9SELF0.4OUT-REDO4-Cluster_169857	V5_UCLUSTfixed_0.90-Cluster_85543	-	-	-	-
pacid=32755704 transcript=Sobic.001G216701.1 locus=Sobic.001G216701 ID=Sobic.001G216701.1.v3.1 annot-version=v3.1	Sorbi_seq32101		-	Y (0.891 | 1-21)	C	1	V5_BLAST_0.9SELF0.4OUT-REDO4-Cluster_169751	V5_UCLUSTfixed_0.90-Cluster_85605	-	-	UniqueCluster_2750	X
pacid=32760277 transcript=Sobic.001G218200.1 locus=Sobic.001G218200 ID=Sobic.001G218200.1.v3.1 annot-version=v3.1	Sorbi_seq36674		-	Y (0.962 | 1-32)	C	1	V5_BLAST_0.9SELF0.4OUT-REDO4-Cluster_153533	V5_UCLUSTfixed_0.90-Cluster_85796	-	-	-	-
pacid=32760276 transcript=Sobic.001G218200.2 locus=Sobic.001G218200 ID=Sobic.001G218200.2.v3.1 annot-version=v3.1	Sorbi_seq36673		-	Y (0.962 | 1-32)	C	1	V5_BLAST_0.9SELF0.4OUT-REDO4-Cluster_150676	V5_UCLUSTfixed_0.90-Cluster_85796	-	-	-	-
pacid=32760278 transcript=Sobic.001G218200.3 locus=Sobic.001G218200 ID=Sobic.001G218200.3.v3.1 annot-version=v3.1	Sorbi_seq36675		-	Y (0.962 | 1-32)	C	1	V5_BLAST_0.9SELF0.4OUT-REDO4-Cluster_153533	V5_UCLUSTfixed_0.90-Cluster_85796	-	-	-	-
pacid=32753547 transcript=Sobic.001G219700.1 locus=Sobic.001G219700 ID=Sobic.001G219700.1.v3.1 annot-version=v3.1	Sorbi_seq29944		-	Y (0.804 | 1-61)	C	1	V5_BLAST_0.9SELF0.4OUT-REDO4-Cluster_163233	V5_UCLUSTfixed_0.90-Cluster_85525	-	-	-	-
pacid=32759482 transcript=Sobic.001G224700.1 locus=Sobic.001G224700 ID=Sobic.001G224700.1.v3.1 annot-version=v3.1	Sorbi_seq35879		-	Y (0.979 | 1-40)	C	1	V5_BLAST_0.9SELF0.4OUT-REDO4-Cluster_150651	V5_UCLUSTfixed_0.90-Cluster_85750	-	-	-	-
pacid=32757640 transcript=Sobic.001G224800.1 locus=Sobic.001G224800 ID=Sobic.001G224800.1.v3.1 annot-version=v3.1	Sorbi_seq34037		-	Y (0.756 | 1-30)	C	1	V5_BLAST_0.9SELF0.4OUT-REDO4-Cluster_150591	V5_UCLUSTfixed_0.90-Cluster_87505	-	-	-	-
pacid=32753248 transcript=Sobic.001G224900.1 locus=Sobic.001G224900 ID=Sobic.001G224900.1.v3.1 annot-version=v3.1	Sorbi_seq29645		-	Y (0.884 | 1-39)	C	1	V5_BLAST_0.9SELF0.4OUT-REDO4-Cluster_150477	V5_UCLUSTfixed_0.90-Cluster_85750	-	-	-	-
pacid=32760431 transcript=Sobic.001G225100.1 locus=Sobic.001G225100 ID=Sobic.001G225100.1.v3.1 annot-version=v3.1	Sorbi_seq36828		-	Y (0.77 | 1-42)	C	1	V5_BLAST_0.9SELF0.4OUT-REDO4-Cluster_167014	V5_UCLUSTfixed_0.90-Cluster_85801	-	-	-	-
pacid=32753302 transcript=Sobic.001G225200.1 locus=Sobic.001G225200 ID=Sobic.001G225200.1.v3.1 annot-version=v3.1	Sorbi_seq29699		-	Y (0.991 | 1-42)	C	1	V5_BLAST_0.9SELF0.4OUT-REDO4-Cluster_150482	V5_UCLUSTfixed_0.90-Cluster_87505	-	-	-	-
pacid=32754170 transcript=Sobic.001G225300.1 locus=Sobic.001G225300 ID=Sobic.001G225300.1.v3.1 annot-version=v3.1	Sorbi_seq30567		-	Y (0.942 | 1-52)	C	1	V5_BLAST_0.9SELF0.4OUT-REDO4-Cluster_167014	V5_UCLUSTfixed_0.90-Cluster_87505	-	-	-	-
pacid=32760347 transcript=Sobic.001G226600.2 locus=Sobic.001G226600 ID=Sobic.001G226600.2.v3.1 annot-version=v3.1	Sorbi_seq36744	F:GO:0016161; P:GO:0000272	P:GO:0005975;P:GO:0009056;F:GO:0016787	Y (0.997 | 1-38)	C	1	V5_BLAST_0.9SELF0.4OUT-REDO4-Cluster_169607	V5_UCLUSTfixed_0.90-Cluster_102351	-	-	-	-
pacid=32753984 transcript=Sobic.001G228300.1 locus=Sobic.001G228300 ID=Sobic.001G228300.1.v3.1 annot-version=v3.1	Sorbi_seq30381		-	Y (0.982 | 1-39)	C	1	V5_BLAST_0.9SELF0.4OUT-REDO4-Cluster_169412	V5_UCLUSTfixed_0.90-Cluster_102183	-	-	-	-
pacid=32757401 transcript=Sobic.001G228400.2 locus=Sobic.001G228400 ID=Sobic.001G228400.2.v3.1 annot-version=v3.1	Sorbi_seq33798		-	Y (0.993 | 1-27)	C	1	V5_BLAST_0.9SELF0.4OUT-REDO4-Cluster_159530	V5_UCLUSTfixed_0.90-Cluster_85666	-	-	UniqueCluster_1979	X
pacid=32757402 transcript=Sobic.001G228400.3 locus=Sobic.001G228400 ID=Sobic.001G228400.3.v3.1 annot-version=v3.1	Sorbi_seq33799		-	Y (0.993 | 1-27)	C	1	V5_BLAST_0.9SELF0.4OUT-REDO4-Cluster_150585	V5_UCLUSTfixed_0.90-Cluster_85666	-	-	UniqueCluster_1979	X
pacid=32757403 transcript=Sobic.001G228400.4 locus=Sobic.001G228400 ID=Sobic.001G228400.4.v3.1 annot-version=v3.1	Sorbi_seq33800		-	Y (0.993 | 1-27)	C	1	V5_BLAST_0.9SELF0.4OUT-REDO4-Cluster_159530	V5_UCLUSTfixed_0.90-Cluster_85666	-	-	UniqueCluster_1979	X
pacid=32757404 transcript=Sobic.001G228400.5 locus=Sobic.001G228400 ID=Sobic.001G228400.5.v3.1 annot-version=v3.1	Sorbi_seq33801		-	Y (0.993 | 1-27)	C	1	V5_BLAST_0.9SELF0.4OUT-REDO4-Cluster_159530	V5_UCLUSTfixed_0.90-Cluster_85666	-	-	UniqueCluster_1979	X
pacid=32757405 transcript=Sobic.001G228400.6 locus=Sobic.001G228400 ID=Sobic.001G228400.6.v3.1 annot-version=v3.1	Sorbi_seq33802		-	Y (0.993 | 1-27)	C	1	V5_BLAST_0.9SELF0.4OUT-REDO4-Cluster_159530	V5_UCLUSTfixed_0.90-Cluster_85666	-	-	UniqueCluster_1979	X
pacid=32757155 transcript=Sobic.001G231400.1 locus=Sobic.001G231400 ID=Sobic.001G231400.1.v3.1 annot-version=v3.1	Sorbi_seq33552		-	Y (0.726 | 1-40)	C	1	V5_BLAST_0.9SELF0.4OUT-REDO4-Cluster_166728	V5_UCLUSTfixed_0.90-Cluster_94967	-	-	-	-
pacid=32760180 transcript=Sobic.001G232600.1 locus=Sobic.001G232600 ID=Sobic.001G232600.1.v3.1 annot-version=v3.1	Sorbi_seq36577		-	Y (0.884 | 1-41)	C	1	V5_BLAST_0.9SELF0.4OUT-REDO4-Cluster_151551	V5_UCLUSTfixed_0.90-Cluster_86894	-	-	-	-
pacid=32756150 transcript=Sobic.001G240000.1 locus=Sobic.001G240000 ID=Sobic.001G240000.1.v3.1 annot-version=v3.1	Sorbi_seq32547	P:GO:0006412; C:GO:0005840; C:GO:0005622; F:GO:0003735	F:GO:0005198;C:GO:0005840;P:GO:0006412	Y (0.999 | 1-71)	C	1	V5_BLAST_0.9SELF0.4OUT-REDO4-Cluster_163832	V5_UCLUSTfixed_0.90-Cluster_97306	-	-	-	-
pacid=32753871 transcript=Sobic.001G243901.1 locus=Sobic.001G243901 ID=Sobic.001G243901.1.v3.1 annot-version=v3.1	Sorbi_seq30268		-	Y (0.946 | 1-71)	C	1	V5_BLAST_0.9SELF0.4OUT-REDO4-Cluster_150494	V5_UCLUSTfixed_0.90-Cluster_85535	-	-	-	-
pacid=32756667 transcript=Sobic.001G245900.1 locus=Sobic.001G245900 ID=Sobic.001G245900.1.v3.1 annot-version=v3.1	Sorbi_seq33064		-	Y (0.863 | 1-56)	C	1	V5_BLAST_0.9SELF0.4OUT-REDO4-Cluster_166445	V5_UCLUSTfixed_0.90-Cluster_85708	-	-	-	-
pacid=32753083 transcript=Sobic.001G246400.1 locus=Sobic.001G246400 ID=Sobic.001G246400.1.v3.1 annot-version=v3.1	Sorbi_seq29480	F:GO:0005515	F:GO:0005515	Y (0.759 | 1-52)	C	1	V5_BLAST_0.9SELF0.4OUT-REDO4-Cluster_150470	V5_UCLUSTfixed_0.90-Cluster_87822	-	-	-	-
pacid=32754587 transcript=Sobic.001G247200.2 locus=Sobic.001G247200 ID=Sobic.001G247200.2.v3.1 annot-version=v3.1	Sorbi_seq30984		-	Y (0.987 | 1-25)	C	1	V5_BLAST_0.9SELF0.4OUT-REDO4-Cluster_150510	V5_UCLUSTfixed_0.90-Cluster_85556	-	-	-	-
pacid=32754588 transcript=Sobic.001G247200.3 locus=Sobic.001G247200 ID=Sobic.001G247200.3.v3.1 annot-version=v3.1	Sorbi_seq30985		-	Y (0.987 | 1-25)	C	1	V5_BLAST_0.9SELF0.4OUT-REDO4-Cluster_150511	V5_UCLUSTfixed_0.90-Cluster_85556	-	-	-	-
pacid=32754589 transcript=Sobic.001G247200.4 locus=Sobic.001G247200 ID=Sobic.001G247200.4.v3.1 annot-version=v3.1	Sorbi_seq30986		-	Y (0.987 | 1-25)	C	1	V5_BLAST_0.9SELF0.4OUT-REDO4-Cluster_150512	V5_UCLUSTfixed_0.90-Cluster_85556	-	-	-	-
pacid=32755175 transcript=Sobic.001G248500.2 locus=Sobic.001G248500 ID=Sobic.001G248500.2.v3.1 annot-version=v3.1	Sorbi_seq31572	P:GO:0055114; P:GO:0045454; F:GO:0016491	P:GO:0019725;F:GO:0003824;P:GO:0008152;P:GO:0044710	Y (0.999 | 1-26)	C	1	V5_BLAST_0.9SELF0.4OUT-REDO4-Cluster_164017	V5_UCLUSTfixed_0.90-Cluster_97503	-	-	-	-
pacid=32757529 transcript=Sobic.001G248600.1 locus=Sobic.001G248600 ID=Sobic.001G248600.1.v3.1 annot-version=v3.1	Sorbi_seq33926	F:GO:0016829; F:GO:0010333; F:GO:0000287; P:GO:0008152	F:GO:0003824;P:GO:0008152;F:GO:0005488	Y (0.998 | 1-29)	C	1	V5_BLAST_0.9SELF0.4OUT-REDO4-Cluster_165835	V5_UCLUSTfixed_0.90-Cluster_85671	-	-	-	-
pacid=32757530 transcript=Sobic.001G248600.2 locus=Sobic.001G248600 ID=Sobic.001G248600.2.v3.1 annot-version=v3.1	Sorbi_seq33927	F:GO:0016829; F:GO:0010333; F:GO:0000287; P:GO:0008152	F:GO:0003824;P:GO:0008152;F:GO:0005488	Y (0.998 | 1-29)	C	1	V5_BLAST_0.9SELF0.4OUT-REDO4-Cluster_165835	V5_UCLUSTfixed_0.90-Cluster_85671	-	-	-	-
pacid=32759545 transcript=Sobic.001G251900.1 locus=Sobic.001G251900 ID=Sobic.001G251900.1.v3.1 annot-version=v3.1	Sorbi_seq35942		-	Y (0.997 | 1-86)	C	1	V5_BLAST_0.9SELF0.4OUT-REDO4-Cluster_165485	V5_UCLUSTfixed_0.90-Cluster_98870	-	-	UniqueCluster_1471	X
pacid=32754164 transcript=Sobic.001G252000.1 locus=Sobic.001G252000 ID=Sobic.001G252000.1.v3.1 annot-version=v3.1	Sorbi_seq30561		-	Y (0.955 | 1-60)	C	1	V5_BLAST_0.9SELF0.4OUT-REDO4-Cluster_164408	V5_UCLUSTfixed_0.90-Cluster_97891	-	-	-	-
pacid=32753125 transcript=Sobic.001G252401.1 locus=Sobic.001G252401 ID=Sobic.001G252401.1.v3.1 annot-version=v3.1	Sorbi_seq29522		-	Y (0.962 | 1-28)	C	1	V5_BLAST_0.9SELF0.4OUT-REDO4-Cluster_162498	V5_UCLUSTfixed_0.90-Cluster_85503	-	UniqueCluster_3362	-	X
pacid=32755746 transcript=Sobic.001G252700.2 locus=Sobic.001G252700 ID=Sobic.001G252700.2.v3.1 annot-version=v3.1	Sorbi_seq32143		-	Y (0.989 | 1-23)	C	1	V5_BLAST_0.9SELF0.4OUT-REDO4-Cluster_170266	V5_UCLUSTfixed_0.90-Cluster_102899	-	-	-	-
pacid=32758853 transcript=Sobic.001G253200.1 locus=Sobic.001G253200 ID=Sobic.001G253200.1.v3.1 annot-version=v3.1	Sorbi_seq35250		-	Y (0.955 | 1-27)	C	1	V5_BLAST_0.9SELF0.4OUT-REDO4-Cluster_164313	V5_UCLUSTfixed_0.90-Cluster_85723	-	-	-	-
pacid=32754910 transcript=Sobic.001G254300.1 locus=Sobic.001G254300 ID=Sobic.001G254300.1.v3.1 annot-version=v3.1	Sorbi_seq31307	F:GO:0016491	F:GO:0003824	Y (0.974 | 1-38)	C	1	V5_BLAST_0.9SELF0.4OUT-REDO4-Cluster_165707	V5_UCLUSTfixed_0.90-Cluster_99072	-	-	-	-
pacid=32759627 transcript=Sobic.001G256300.2 locus=Sobic.001G256300 ID=Sobic.001G256300.2.v3.1 annot-version=v3.1	Sorbi_seq36024		-	Y (0.989 | 1-58)	C	1	V5_BLAST_0.9SELF0.4OUT-REDO4-Cluster_150654	V5_UCLUSTfixed_0.90-Cluster_85756	-	-	-	-
pacid=32759628 transcript=Sobic.001G256300.3 locus=Sobic.001G256300 ID=Sobic.001G256300.3.v3.1 annot-version=v3.1	Sorbi_seq36025		-	Y (0.989 | 1-58)	C	1	V5_BLAST_0.9SELF0.4OUT-REDO4-Cluster_150655	V5_UCLUSTfixed_0.90-Cluster_85756	-	-	-	-
pacid=32759629 transcript=Sobic.001G256300.4 locus=Sobic.001G256300 ID=Sobic.001G256300.4.v3.1 annot-version=v3.1	Sorbi_seq36026		-	Y (0.989 | 1-58)	C	1	V5_BLAST_0.9SELF0.4OUT-REDO4-Cluster_150655	V5_UCLUSTfixed_0.90-Cluster_85756	-	-	-	-
pacid=32756540 transcript=Sobic.001G256700.1 locus=Sobic.001G256700 ID=Sobic.001G256700.1.v3.1 annot-version=v3.1	Sorbi_seq32937	F:GO:0030170	F:GO:0005488	Y (0.979 | 1-24)	C	1	V5_BLAST_0.9SELF0.4OUT-REDO4-Cluster_170081	V5_UCLUSTfixed_0.90-Cluster_91434	-	-	-	-
pacid=32759989 transcript=Sobic.001G259200.1 locus=Sobic.001G259200 ID=Sobic.001G259200.1.v3.1 annot-version=v3.1	Sorbi_seq36386	F:GO:0016758; P:GO:0008152	P:GO:0008152;F:GO:0016740	Y (0.942 | 1-72)	C	1	V5_BLAST_0.9SELF0.4OUT-REDO4-Cluster_160526	V5_UCLUSTfixed_0.90-Cluster_93889	-	-	-	-
pacid=32758216 transcript=Sobic.001G259900.1 locus=Sobic.001G259900 ID=Sobic.001G259900.1.v3.1 annot-version=v3.1	Sorbi_seq34613		-	Y (0.893 | 1-57)	C	1	V5_BLAST_0.9SELF0.4OUT-REDO4-Cluster_150619	V5_UCLUSTfixed_0.90-Cluster_87508	-	-	-	-
pacid=32759852 transcript=Sobic.001G260600.2 locus=Sobic.001G260600 ID=Sobic.001G260600.2.v3.1 annot-version=v3.1	Sorbi_seq36249		-	Y (0.988 | 1-50)	C	1	V5_BLAST_0.9SELF0.4OUT-REDO4-Cluster_166749	V5_UCLUSTfixed_0.90-Cluster_85769	-	-	-	-
pacid=32754932 transcript=Sobic.001G261468.1 locus=Sobic.001G261468 ID=Sobic.001G261468.1.v3.1 annot-version=v3.1	Sorbi_seq31329		-	Y (0.999 | 1-30)	C	1	V5_BLAST_0.9SELF0.4OUT-REDO4-Cluster_150525	V5_UCLUSTfixed_0.90-Cluster_85573	-	-	-	-
pacid=32754933 transcript=Sobic.001G261468.2 locus=Sobic.001G261468 ID=Sobic.001G261468.2.v3.1 annot-version=v3.1	Sorbi_seq31330		-	Y (0.999 | 1-30)	C	1	V5_BLAST_0.9SELF0.4OUT-REDO4-Cluster_150525	V5_UCLUSTfixed_0.90-Cluster_85573	-	-	-	-
pacid=32757260 transcript=Sobic.001G261505.1 locus=Sobic.001G261505 ID=Sobic.001G261505.1.v3.1 annot-version=v3.1	Sorbi_seq33657		-	Y (0.989 | 1-42)	C	1	V5_BLAST_0.9SELF0.4OUT-REDO4-Cluster_151053	V5_UCLUSTfixed_0.90-Cluster_86316	-	-	-	-
pacid=32753183 transcript=Sobic.001G261513.1 locus=Sobic.001G261513 ID=Sobic.001G261513.1.v3.1 annot-version=v3.1	Sorbi_seq29580		-	Y (0.964 | 1-90)	C	1	V5_BLAST_0.9SELF0.4OUT-REDO4-Cluster_150791	V5_UCLUSTfixed_0.90-Cluster_85971	-	-	-	-
pacid=32760002 transcript=Sobic.001G261573.1 locus=Sobic.001G261573 ID=Sobic.001G261573.1.v3.1 annot-version=v3.1	Sorbi_seq36399		-	Y (0.852 | 1-72)	C	1	V5_BLAST_0.9SELF0.4OUT-REDO4-Cluster_163553	V5_UCLUSTfixed_0.90-Cluster_96996	-	-	-	-
pacid=32760003 transcript=Sobic.001G261573.2 locus=Sobic.001G261573 ID=Sobic.001G261573.2.v3.1 annot-version=v3.1	Sorbi_seq36400		-	Y (0.852 | 1-72)	C	1	V5_BLAST_0.9SELF0.4OUT-REDO4-Cluster_163553	V5_UCLUSTfixed_0.90-Cluster_96996	-	-	-	-
pacid=32753649 transcript=Sobic.001G264300.1 locus=Sobic.001G264300 ID=Sobic.001G264300.1.v3.1 annot-version=v3.1	Sorbi_seq30046		-	Y (0.999 | 1-51)	C	1	V5_BLAST_0.9SELF0.4OUT-REDO4-Cluster_150489	V5_UCLUSTfixed_0.90-Cluster_85529	-	-	-	-
pacid=32754490 transcript=Sobic.001G264400.1 locus=Sobic.001G264400 ID=Sobic.001G264400.1.v3.1 annot-version=v3.1	Sorbi_seq30887		-	Y (1.0 | 1-51)	C	1	V5_BLAST_0.9SELF0.4OUT-REDO4-Cluster_150506	V5_UCLUSTfixed_0.90-Cluster_85551	-	-	-	-
pacid=32759740 transcript=Sobic.001G265800.1 locus=Sobic.001G265800 ID=Sobic.001G265800.1.v3.1 annot-version=v3.1	Sorbi_seq36137		-	Y (0.951 | 1-21)	C	1	V5_BLAST_0.9SELF0.4OUT-REDO4-Cluster_150659	V5_UCLUSTfixed_0.90-Cluster_85763	-	-	-	-
pacid=32760153 transcript=Sobic.001G267200.1 locus=Sobic.001G267200 ID=Sobic.001G267200.1.v3.1 annot-version=v3.1	Sorbi_seq36550		-	Y (0.959 | 1-46)	C	1	V5_BLAST_0.9SELF0.4OUT-REDO4-Cluster_170458	V5_UCLUSTfixed_0.90-Cluster_85789	-	-	-	-
pacid=32754229 transcript=Sobic.001G267900.1 locus=Sobic.001G267900 ID=Sobic.001G267900.1.v3.1 annot-version=v3.1	Sorbi_seq30626		-	Y (0.918 | 1-25)	C	1	V5_BLAST_0.9SELF0.4OUT-REDO4-Cluster_150503	V5_UCLUSTfixed_0.90-Cluster_85545	-	-	-	-
pacid=32759001 transcript=Sobic.001G272900.1 locus=Sobic.001G272900 ID=Sobic.001G272900.1.v3.1 annot-version=v3.1	Sorbi_seq35398	P:GO:0016567; F:GO:0004842	P:GO:0006464;F:GO:0016740	Y (0.962 | 1-25)	C	1	V5_BLAST_0.9SELF0.4OUT-REDO4-Cluster_150641	V5_UCLUSTfixed_0.90-Cluster_85729	-	-	UniqueCluster_1862	X
pacid=32757345 transcript=Sobic.001G277400.1 locus=Sobic.001G277400 ID=Sobic.001G277400.1.v3.1 annot-version=v3.1	Sorbi_seq33742		-	Y (0.954 | 1-53)	C	1	V5_BLAST_0.9SELF0.4OUT-REDO4-Cluster_163236	V5_UCLUSTfixed_0.90-Cluster_96670	-	-	-	-
pacid=32756886 transcript=Sobic.001G279601.1 locus=Sobic.001G279601 ID=Sobic.001G279601.1.v3.1 annot-version=v3.1	Sorbi_seq33283		-	Y (0.996 | 1-42)	C	1	V5_BLAST_0.9SELF0.4OUT-REDO4-Cluster_150572	V5_UCLUSTfixed_0.90-Cluster_85646	-	-	-	-
pacid=32756887 transcript=Sobic.001G279601.2 locus=Sobic.001G279601 ID=Sobic.001G279601.2.v3.1 annot-version=v3.1	Sorbi_seq33284		-	Y (0.996 | 1-42)	C	1	V5_BLAST_0.9SELF0.4OUT-REDO4-Cluster_150573	V5_UCLUSTfixed_0.90-Cluster_85646	-	-	-	-
pacid=32758339 transcript=Sobic.001G280100.1 locus=Sobic.001G280100 ID=Sobic.001G280100.1.v3.1 annot-version=v3.1	Sorbi_seq34736		-	Y (0.977 | 1-41)	C	1	V5_BLAST_0.9SELF0.4OUT-REDO4-Cluster_150623	V5_UCLUSTfixed_0.90-Cluster_96117	-	-	-	-
pacid=32758340 transcript=Sobic.001G280100.2 locus=Sobic.001G280100 ID=Sobic.001G280100.2.v3.1 annot-version=v3.1	Sorbi_seq34737		-	Y (0.977 | 1-41)	C	1	V5_BLAST_0.9SELF0.4OUT-REDO4-Cluster_162692	V5_UCLUSTfixed_0.90-Cluster_96117	-	-	-	-
pacid=32758341 transcript=Sobic.001G280100.3 locus=Sobic.001G280100 ID=Sobic.001G280100.3.v3.1 annot-version=v3.1	Sorbi_seq34738		-	Y (0.977 | 1-41)	C	1	V5_BLAST_0.9SELF0.4OUT-REDO4-Cluster_162692	V5_UCLUSTfixed_0.90-Cluster_96117	-	-	-	-
pacid=32752931 transcript=Sobic.001G280700.1 locus=Sobic.001G280700 ID=Sobic.001G280700.1.v3.1 annot-version=v3.1	Sorbi_seq29328	P:GO:0055114; F:GO:0045300; P:GO:0006631	F:GO:0003824;P:GO:0006629;P:GO:0044763;P:GO:0009987	Y (0.998 | 1-41)	C	1	V5_BLAST_0.9SELF0.4OUT-REDO4-Cluster_169679	V5_UCLUSTfixed_0.90-Cluster_100777	-	-	-	-
pacid=32752933 transcript=Sobic.001G280700.2 locus=Sobic.001G280700 ID=Sobic.001G280700.2.v3.1 annot-version=v3.1	Sorbi_seq29330	P:GO:0055114; F:GO:0045300; P:GO:0006631	F:GO:0003824;P:GO:0006629;P:GO:0044763;P:GO:0009987	Y (0.998 | 1-41)	C	1	V5_BLAST_0.9SELF0.4OUT-REDO4-Cluster_150464	V5_UCLUSTfixed_0.90-Cluster_100777	-	-	-	-
pacid=32752932 transcript=Sobic.001G280700.3 locus=Sobic.001G280700 ID=Sobic.001G280700.3.v3.1 annot-version=v3.1	Sorbi_seq29329	P:GO:0055114; F:GO:0045300; P:GO:0006631	F:GO:0003824;P:GO:0006629;P:GO:0044763;P:GO:0009987	Y (0.998 | 1-41)	C	1	V5_BLAST_0.9SELF0.4OUT-REDO4-Cluster_169679	V5_UCLUSTfixed_0.90-Cluster_100777	-	-	-	-
pacid=32756114 transcript=Sobic.001G281500.1 locus=Sobic.001G281500 ID=Sobic.001G281500.1.v3.1 annot-version=v3.1	Sorbi_seq32511		-	Y (0.991 | 1-51)	C	1	V5_BLAST_0.9SELF0.4OUT-REDO4-Cluster_162898	V5_UCLUSTfixed_0.90-Cluster_85617	-	-	-	-
pacid=32755041 transcript=Sobic.001G281800.1 locus=Sobic.001G281800 ID=Sobic.001G281800.1.v3.1 annot-version=v3.1	Sorbi_seq31438		-	Y (1.0 | 1-41)	C	1	V5_BLAST_0.9SELF0.4OUT-REDO4-Cluster_162672	V5_UCLUSTfixed_0.90-Cluster_85576	-	-	-	-
pacid=32758104 transcript=Sobic.001G283100.1 locus=Sobic.001G283100 ID=Sobic.001G283100.1.v3.1 annot-version=v3.1	Sorbi_seq34501		-	Y (0.999 | 1-41)	C	1	V5_BLAST_0.9SELF0.4OUT-REDO4-Cluster_170199	V5_UCLUSTfixed_0.90-Cluster_102845	-	-	-	-
pacid=32758105 transcript=Sobic.001G283100.2 locus=Sobic.001G283100 ID=Sobic.001G283100.2.v3.1 annot-version=v3.1	Sorbi_seq34502		-	Y (0.999 | 1-41)	C	1	V5_BLAST_0.9SELF0.4OUT-REDO4-Cluster_170199	V5_UCLUSTfixed_0.90-Cluster_102845	-	-	-	-
pacid=32758135 transcript=Sobic.001G283700.1 locus=Sobic.001G283700 ID=Sobic.001G283700.1.v3.1 annot-version=v3.1	Sorbi_seq34532	F:GO:0016746; P:GO:0008152; F:GO:0004366	P:GO:0008152;F:GO:0016740	Y (0.995 | 1-47)	C	1	V5_BLAST_0.9SELF0.4OUT-REDO4-Cluster_150616	V5_UCLUSTfixed_0.90-Cluster_96973	-	-	-	-
pacid=32758136 transcript=Sobic.001G283700.2 locus=Sobic.001G283700 ID=Sobic.001G283700.2.v3.1 annot-version=v3.1	Sorbi_seq34533	F:GO:0016746; P:GO:0008152; F:GO:0004366	P:GO:0008152;F:GO:0016740	Y (0.995 | 1-47)	C	1	V5_BLAST_0.9SELF0.4OUT-REDO4-Cluster_163526	V5_UCLUSTfixed_0.90-Cluster_96973	-	-	-	-
pacid=32758137 transcript=Sobic.001G283700.3 locus=Sobic.001G283700 ID=Sobic.001G283700.3.v3.1 annot-version=v3.1	Sorbi_seq34534	F:GO:0016746; P:GO:0008152; F:GO:0004366	P:GO:0008152;F:GO:0016740	Y (0.995 | 1-47)	C	1	V5_BLAST_0.9SELF0.4OUT-REDO4-Cluster_163526	V5_UCLUSTfixed_0.90-Cluster_96973	-	-	-	-
pacid=32756154 transcript=Sobic.001G284200.1 locus=Sobic.001G284200 ID=Sobic.001G284200.1.v3.1 annot-version=v3.1	Sorbi_seq32551		-	Y (0.892 | 1-70)	C	1	V5_BLAST_0.9SELF0.4OUT-REDO4-Cluster_164126	V5_UCLUSTfixed_0.90-Cluster_96970	-	-	-	-
pacid=32759297 transcript=Sobic.001G285100.1 locus=Sobic.001G285100 ID=Sobic.001G285100.1.v3.1 annot-version=v3.1	Sorbi_seq35694		-	Y (0.912 | 1-37)	C	1	V5_BLAST_0.9SELF0.4OUT-REDO4-Cluster_150649	V5_UCLUSTfixed_0.90-Cluster_85742	-	-	-	-
pacid=32753747 transcript=Sobic.001G286000.1 locus=Sobic.001G286000 ID=Sobic.001G286000.1.v3.1 annot-version=v3.1	Sorbi_seq30144		-	Y (0.947 | 1-52)	C	1	V5_BLAST_0.9SELF0.4OUT-REDO4-Cluster_163837	V5_UCLUSTfixed_0.90-Cluster_85532	-	-	-	-
pacid=32756661 transcript=Sobic.001G286050.1 locus=Sobic.001G286050 ID=Sobic.001G286050.1.v3.1 annot-version=v3.1	Sorbi_seq33058		-	Y (0.806 | 1-29)	C	1	V5_BLAST_0.9SELF0.4OUT-REDO4-Cluster_150565	V5_UCLUSTfixed_0.90-Cluster_87459	-	-	-	-
pacid=32758550 transcript=Sobic.001G286600.1 locus=Sobic.001G286600 ID=Sobic.001G286600.1.v3.1 annot-version=v3.1	Sorbi_seq34947		-	Y (0.999 | 1-51)	C	1	V5_BLAST_0.9SELF0.4OUT-REDO4-Cluster_163525	V5_UCLUSTfixed_0.90-Cluster_96972	-	-	-	-
pacid=32753386 transcript=Sobic.001G289500.1 locus=Sobic.001G289500 ID=Sobic.001G289500.1.v3.1 annot-version=v3.1	Sorbi_seq29783		-	Y (1.0 | 1-39)	C	1	V5_BLAST_0.9SELF0.4OUT-REDO4-Cluster_163048	V5_UCLUSTfixed_0.90-Cluster_96478	-	-	-	-
pacid=32760490 transcript=Sobic.001G290600.1 locus=Sobic.001G290600 ID=Sobic.001G290600.1.v3.1 annot-version=v3.1	Sorbi_seq36887	F:GO:0030955; P:GO:0006096; F:GO:0004743; F:GO:0000287	P:GO:0005975;P:GO:0006091;P:GO:0009056;F:GO:0005488;F:GO:0016740;P:GO:0006139;P:GO:0044712;P:GO:0044723	Y (0.877 | 1-51)	C	1	V5_BLAST_0.9SELF0.4OUT-REDO4-Cluster_165406	V5_UCLUSTfixed_0.90-Cluster_98794	-	-	-	-
pacid=32754297 transcript=Sobic.001G291900.1 locus=Sobic.001G291900 ID=Sobic.001G291900.1.v3.1 annot-version=v3.1	Sorbi_seq30694		-	Y (0.986 | 1-46)	C	1	V5_BLAST_0.9SELF0.4OUT-REDO4-Cluster_163059	V5_UCLUSTfixed_0.90-Cluster_96487	-	-	-	-
pacid=32753060 transcript=Sobic.001G292000.2 locus=Sobic.001G292000 ID=Sobic.001G292000.2.v3.1 annot-version=v3.1	Sorbi_seq29457		-	Y (0.995 | 1-36)	C	1	V5_BLAST_0.9SELF0.4OUT-REDO4-Cluster_162983	V5_UCLUSTfixed_0.90-Cluster_96416	-	-	-	-
pacid=32758569 transcript=Sobic.001G293300.1 locus=Sobic.001G293300 ID=Sobic.001G293300.1.v3.1 annot-version=v3.1	Sorbi_seq34966	P:GO:0006457; C:GO:0005737	C:GO:0005737;P:GO:0009987	Y (0.998 | 1-26)	C	1	V5_BLAST_0.9SELF0.4OUT-REDO4-Cluster_162984	V5_UCLUSTfixed_0.90-Cluster_85712	-	-	-	-
pacid=32759201 transcript=Sobic.001G293800.1 locus=Sobic.001G293800 ID=Sobic.001G293800.1.v3.1 annot-version=v3.1	Sorbi_seq35598	F:GO:0016161; P:GO:0000272	P:GO:0005975;P:GO:0009056;F:GO:0016787	Y (0.951 | 1-52)	C	1	V5_BLAST_0.9SELF0.4OUT-REDO4-Cluster_169607	V5_UCLUSTfixed_0.90-Cluster_102351	-	-	-	-
pacid=32760301 transcript=Sobic.001G294500.1 locus=Sobic.001G294500 ID=Sobic.001G294500.1.v3.1 annot-version=v3.1	Sorbi_seq36698	P:GO:0009073; F:GO:0003849	P:GO:0009058;P:GO:0044763;P:GO:0044711;F:GO:0016740;P:GO:0009987	Y (0.99 | 1-36)	C	1	V5_BLAST_0.9SELF0.4OUT-REDO4-Cluster_164529	V5_UCLUSTfixed_0.90-Cluster_98008	-	-	-	-
pacid=32760302 transcript=Sobic.001G294500.2 locus=Sobic.001G294500 ID=Sobic.001G294500.2.v3.1 annot-version=v3.1	Sorbi_seq36699	P:GO:0009073; F:GO:0003849	P:GO:0009058;P:GO:0044763;P:GO:0044711;F:GO:0016740;P:GO:0009987	Y (0.99 | 1-36)	C	1	V5_BLAST_0.9SELF0.4OUT-REDO4-Cluster_164529	V5_UCLUSTfixed_0.90-Cluster_98008	-	-	-	-
pacid=32753738 transcript=Sobic.001G295300.1 locus=Sobic.001G295300 ID=Sobic.001G295300.1.v3.1 annot-version=v3.1	Sorbi_seq30135	P:GO:0055114; F:GO:0008113; P:GO:0030091; F:GO:0016671; P:GO:0006979	P:GO:0019538;F:GO:0003824;P:GO:0009987;P:GO:0006950	Y (0.999 | 1-48)	C	1	V5_BLAST_0.9SELF0.4OUT-REDO4-Cluster_168043	V5_UCLUSTfixed_0.90-Cluster_96492	-	-	-	-
pacid=32760194 transcript=Sobic.001G295700.1 locus=Sobic.001G295700 ID=Sobic.001G295700.1.v3.1 annot-version=v3.1	Sorbi_seq36591	P:GO:0006629	P:GO:0006629	Y (0.997 | 1-55)	C	1	V5_BLAST_0.9SELF0.4OUT-REDO4-Cluster_165246	V5_UCLUSTfixed_0.90-Cluster_97992	-	-	-	-
pacid=32753079 transcript=Sobic.001G300600.1 locus=Sobic.001G300600 ID=Sobic.001G300600.1.v3.1 annot-version=v3.1	Sorbi_seq29476		-	Y (0.987 | 1-81)	C	1	V5_BLAST_0.9SELF0.4OUT-REDO4-Cluster_150469	V5_UCLUSTfixed_0.90-Cluster_85501	-	-	-	-
pacid=32753078 transcript=Sobic.001G300600.2 locus=Sobic.001G300600 ID=Sobic.001G300600.2.v3.1 annot-version=v3.1	Sorbi_seq29475		-	Y (0.987 | 1-81)	C	1	V5_BLAST_0.9SELF0.4OUT-REDO4-Cluster_150469	V5_UCLUSTfixed_0.90-Cluster_85501	-	-	-	-
pacid=32753077 transcript=Sobic.001G300600.3 locus=Sobic.001G300600 ID=Sobic.001G300600.3.v3.1 annot-version=v3.1	Sorbi_seq29474		-	Y (0.987 | 1-81)	C	1	V5_BLAST_0.9SELF0.4OUT-REDO4-Cluster_150468	V5_UCLUSTfixed_0.90-Cluster_85501	-	-	-	-
pacid=32753396 transcript=Sobic.001G300800.2 locus=Sobic.001G300800 ID=Sobic.001G300800.2.v3.1 annot-version=v3.1	Sorbi_seq29793		-	Y (0.752 | 1-35)	C	1	V5_BLAST_0.9SELF0.4OUT-REDO4-Cluster_153813	V5_UCLUSTfixed_0.90-Cluster_89551	UniqueCluster_1082	-	-	X
pacid=32759941 transcript=Sobic.001G305200.1 locus=Sobic.001G305200 ID=Sobic.001G305200.1.v3.1 annot-version=v3.1	Sorbi_seq36338		-	Y (0.975 | 1-32)	C	1	V5_BLAST_0.9SELF0.4OUT-REDO4-Cluster_150667	V5_UCLUSTfixed_0.90-Cluster_85774	-	-	UniqueCluster_2783	X
pacid=32754138 transcript=Sobic.001G305400.1 locus=Sobic.001G305400 ID=Sobic.001G305400.1.v3.1 annot-version=v3.1	Sorbi_seq30535		-	Y (0.93 | 1-71)	C	1	V5_BLAST_0.9SELF0.4OUT-REDO4-Cluster_150501	V5_UCLUSTfixed_0.90-Cluster_85542	-	-	-	-
pacid=32759256 transcript=Sobic.001G305700.1 locus=Sobic.001G305700 ID=Sobic.001G305700.1.v3.1 annot-version=v3.1	Sorbi_seq35653	F:GO:0016874; P:GO:0009058; F:GO:0005524	F:GO:0000166;F:GO:0003824;P:GO:0009058	Y (0.999 | 1-35)	C	1	V5_BLAST_0.9SELF0.4OUT-REDO4-Cluster_165870	V5_UCLUSTfixed_0.90-Cluster_99199	-	-	-	-
pacid=32758118 transcript=Sobic.001G306600.1 locus=Sobic.001G306600 ID=Sobic.001G306600.1.v3.1 annot-version=v3.1	Sorbi_seq34515		-	Y (1.0 | 1-22)	C	1	V5_BLAST_0.9SELF0.4OUT-REDO4-Cluster_152185	V5_UCLUSTfixed_0.90-Cluster_87652	-	-	-	-
pacid=32756364 transcript=Sobic.001G307450.1 locus=Sobic.001G307450 ID=Sobic.001G307450.1.v3.1 annot-version=v3.1	Sorbi_seq32761		-	Y (0.931 | 1-81)	C	1	V5_BLAST_0.9SELF0.4OUT-REDO4-Cluster_150558	V5_UCLUSTfixed_0.90-Cluster_42015	-	-	-	-
pacid=32755208 transcript=Sobic.001G308200.1 locus=Sobic.001G308200 ID=Sobic.001G308200.1.v3.1 annot-version=v3.1	Sorbi_seq31605	P:GO:0055114; F:GO:0020037; F:GO:0016705; F:GO:0005506	F:GO:0003824;P:GO:0008152;F:GO:0005488;P:GO:0044710	Y (0.987 | 1-34)	C	1	V5_BLAST_0.9SELF0.4OUT-REDO4-Cluster_164286	V5_UCLUSTfixed_0.90-Cluster_97766	-	-	-	-
pacid=32755488 transcript=Sobic.001G308500.1 locus=Sobic.001G308500 ID=Sobic.001G308500.1.v3.1 annot-version=v3.1	Sorbi_seq31885		-	Y (0.876 | 1-51)	C	1	V5_BLAST_0.9SELF0.4OUT-REDO4-Cluster_170741	V5_UCLUSTfixed_0.90-Cluster_85596	-	-	-	-
pacid=32755260 transcript=Sobic.001G309300.1 locus=Sobic.001G309300 ID=Sobic.001G309300.1.v3.1 annot-version=v3.1	Sorbi_seq31657		-	Y (0.999 | 1-55)	C	1	V5_BLAST_0.9SELF0.4OUT-REDO4-Cluster_162776	V5_UCLUSTfixed_0.90-Cluster_96199	-	-	-	-
pacid=32755261 transcript=Sobic.001G309300.2 locus=Sobic.001G309300 ID=Sobic.001G309300.2.v3.1 annot-version=v3.1	Sorbi_seq31658		-	Y (0.999 | 1-55)	C	1	V5_BLAST_0.9SELF0.4OUT-REDO4-Cluster_162776	V5_UCLUSTfixed_0.90-Cluster_96199	-	-	-	-
pacid=32756865 transcript=Sobic.001G309800.1 locus=Sobic.001G309800 ID=Sobic.001G309800.1.v3.1 annot-version=v3.1	Sorbi_seq33262		-	Y (0.959 | 1-38)	C	1	V5_BLAST_0.9SELF0.4OUT-REDO4-Cluster_151573	V5_UCLUSTfixed_0.90-Cluster_86917	-	-	-	-
pacid=32756478 transcript=Sobic.001G314200.1 locus=Sobic.001G314200 ID=Sobic.001G314200.1.v3.1 annot-version=v3.1	Sorbi_seq32875		-	Y (0.939 | 1-55)	C	1	V5_BLAST_0.9SELF0.4OUT-REDO4-Cluster_166785	V5_UCLUSTfixed_0.90-Cluster_85633	-	-	-	-
pacid=32756479 transcript=Sobic.001G314200.2 locus=Sobic.001G314200 ID=Sobic.001G314200.2.v3.1 annot-version=v3.1	Sorbi_seq32876		-	Y (0.962 | 1-69)	C	1	V5_BLAST_0.9SELF0.4OUT-REDO4-Cluster_166785	V5_UCLUSTfixed_0.90-Cluster_85633	-	-	-	-
pacid=32753714 transcript=Sobic.001G316100.1 locus=Sobic.001G316100 ID=Sobic.001G316100.1.v3.1 annot-version=v3.1	Sorbi_seq30111		-	Y (0.988 | 1-41)	C	1	V5_BLAST_0.9SELF0.4OUT-REDO4-Cluster_163098	V5_UCLUSTfixed_0.90-Cluster_85530	-	-	-	-
pacid=32756770 transcript=Sobic.001G319350.1 locus=Sobic.001G319350 ID=Sobic.001G319350.1.v3.1 annot-version=v3.1	Sorbi_seq33167		-	Y (0.762 | 1-51)	C	1	V5_BLAST_0.9SELF0.4OUT-REDO4-Cluster_150568	V5_UCLUSTfixed_0.90-Cluster_85642	-	-	-	-
pacid=32756771 transcript=Sobic.001G319350.2 locus=Sobic.001G319350 ID=Sobic.001G319350.2.v3.1 annot-version=v3.1	Sorbi_seq33168		-	Y (0.762 | 1-51)	C	1	V5_BLAST_0.9SELF0.4OUT-REDO4-Cluster_150568	V5_UCLUSTfixed_0.90-Cluster_85642	-	-	-	-
pacid=32756067 transcript=Sobic.001G320700.1 locus=Sobic.001G320700 ID=Sobic.001G320700.1.v3.1 annot-version=v3.1	Sorbi_seq32464	P:GO:0009094; F:GO:0004664	F:GO:0003824;P:GO:0009058;P:GO:0044763;P:GO:0044711;P:GO:0009987	Y (0.998 | 1-41)	C	1	V5_BLAST_0.9SELF0.4OUT-REDO4-Cluster_170120	V5_UCLUSTfixed_0.90-Cluster_85615	-	-	-	-
pacid=32757152 transcript=Sobic.001G321400.1 locus=Sobic.001G321400 ID=Sobic.001G321400.1.v3.1 annot-version=v3.1	Sorbi_seq33549		-	Y (0.984 | 1-39)	C	1	V5_BLAST_0.9SELF0.4OUT-REDO4-Cluster_150580	V5_UCLUSTfixed_0.90-Cluster_96511	-	-	-	-
pacid=32757153 transcript=Sobic.001G321400.2 locus=Sobic.001G321400 ID=Sobic.001G321400.2.v3.1 annot-version=v3.1	Sorbi_seq33550		-	Y (0.984 | 1-39)	C	1	V5_BLAST_0.9SELF0.4OUT-REDO4-Cluster_170313	V5_UCLUSTfixed_0.90-Cluster_96511	-	-	-	-
pacid=32757154 transcript=Sobic.001G321400.3 locus=Sobic.001G321400 ID=Sobic.001G321400.3.v3.1 annot-version=v3.1	Sorbi_seq33551		-	Y (0.984 | 1-39)	C	1	V5_BLAST_0.9SELF0.4OUT-REDO4-Cluster_170313	V5_UCLUSTfixed_0.90-Cluster_96511	-	-	-	-
pacid=32754023 transcript=Sobic.001G322400.1 locus=Sobic.001G322400 ID=Sobic.001G322400.1.v3.1 annot-version=v3.1	Sorbi_seq30420	C:GO:0005622; F:GO:0003779; P:GO:0030042; C:GO:0015629	F:GO:0005515;C:GO:0005856;P:GO:0016043	Y (0.995 | 1-38)	C	1	V5_BLAST_0.9SELF0.4OUT-REDO4-Cluster_170011	V5_UCLUSTfixed_0.90-Cluster_102692	UniqueCluster_2359	-	-	X
pacid=32752743 transcript=Sobic.001G323300.1 locus=Sobic.001G323300 ID=Sobic.001G323300.1.v3.1 annot-version=v3.1	Sorbi_seq29140		-	Y (0.721 | 1-35)	C	1	V5_BLAST_0.9SELF0.4OUT-REDO4-Cluster_166824	V5_UCLUSTfixed_0.90-Cluster_99304	-	-	-	-
pacid=32756951 transcript=Sobic.001G324400.1 locus=Sobic.001G324400 ID=Sobic.001G324400.1.v3.1 annot-version=v3.1	Sorbi_seq33348	F:GO:0005524; F:GO:0004797	F:GO:0000166;F:GO:0016301	Y (0.963 | 1-35)	C	1	V5_BLAST_0.9SELF0.4OUT-REDO4-Cluster_167625	V5_UCLUSTfixed_0.90-Cluster_100754	-	-	-	-
pacid=32756952 transcript=Sobic.001G324400.2 locus=Sobic.001G324400 ID=Sobic.001G324400.2.v3.1 annot-version=v3.1	Sorbi_seq33349	F:GO:0005524; F:GO:0004797	F:GO:0000166;F:GO:0016301	Y (0.963 | 1-35)	C	1	V5_BLAST_0.9SELF0.4OUT-REDO4-Cluster_150576	V5_UCLUSTfixed_0.90-Cluster_100754	-	-	-	-
pacid=32756953 transcript=Sobic.001G324400.3 locus=Sobic.001G324400 ID=Sobic.001G324400.3.v3.1 annot-version=v3.1	Sorbi_seq33350	F:GO:0005524; F:GO:0004797	F:GO:0000166;F:GO:0016301	Y (0.963 | 1-35)	C	1	V5_BLAST_0.9SELF0.4OUT-REDO4-Cluster_167625	V5_UCLUSTfixed_0.90-Cluster_100754	-	-	-	-
pacid=32755569 transcript=Sobic.001G324900.1 locus=Sobic.001G324900 ID=Sobic.001G324900.1.v3.1 annot-version=v3.1	Sorbi_seq31966		-	Y (0.994 | 1-21)	C	1	V5_BLAST_0.9SELF0.4OUT-REDO4-Cluster_164214	V5_UCLUSTfixed_0.90-Cluster_85601	-	UniqueCluster_2394	-	X
pacid=32757675 transcript=Sobic.001G325700.1 locus=Sobic.001G325700 ID=Sobic.001G325700.1.v3.1 annot-version=v3.1	Sorbi_seq34072	F:GO:0008080	F:GO:0016740	Y (0.879 | 1-52)	C	1	V5_BLAST_0.9SELF0.4OUT-REDO4-Cluster_164524	V5_UCLUSTfixed_0.90-Cluster_98000	-	-	-	-
pacid=32756904 transcript=Sobic.001G326300.1 locus=Sobic.001G326300 ID=Sobic.001G326300.1.v3.1 annot-version=v3.1	Sorbi_seq33301		-	Y (0.999 | 1-51)	C	1	V5_BLAST_0.9SELF0.4OUT-REDO4-Cluster_150574	V5_UCLUSTfixed_0.90-Cluster_85647	-	-	-	-
pacid=32756905 transcript=Sobic.001G326300.2 locus=Sobic.001G326300 ID=Sobic.001G326300.2.v3.1 annot-version=v3.1	Sorbi_seq33302		-	Y (0.999 | 1-51)	C	1	V5_BLAST_0.9SELF0.4OUT-REDO4-Cluster_162208	V5_UCLUSTfixed_0.90-Cluster_85647	-	-	-	-
pacid=32756906 transcript=Sobic.001G326300.3 locus=Sobic.001G326300 ID=Sobic.001G326300.3.v3.1 annot-version=v3.1	Sorbi_seq33303		-	Y (0.999 | 1-51)	C	1	V5_BLAST_0.9SELF0.4OUT-REDO4-Cluster_162208	V5_UCLUSTfixed_0.90-Cluster_85647	-	-	-	-
pacid=32756642 transcript=Sobic.001G327800.1 locus=Sobic.001G327800 ID=Sobic.001G327800.1.v3.1 annot-version=v3.1	Sorbi_seq33039	P:GO:0055085; C:GO:0016020	C:GO:0016020;P:GO:0006810	Y (0.995 | 1-41)	C	1	V5_BLAST_0.9SELF0.4OUT-REDO4-Cluster_170801	V5_UCLUSTfixed_0.90-Cluster_87588	-	-	-	-
pacid=32756643 transcript=Sobic.001G327800.2 locus=Sobic.001G327800 ID=Sobic.001G327800.2.v3.1 annot-version=v3.1	Sorbi_seq33040	P:GO:0055085; C:GO:0016020	C:GO:0016020;P:GO:0006810	Y (0.995 | 1-41)	C	1	V5_BLAST_0.9SELF0.4OUT-REDO4-Cluster_170801	V5_UCLUSTfixed_0.90-Cluster_87588	-	-	-	-
pacid=32754545 transcript=Sobic.001G329800.1 locus=Sobic.001G329800 ID=Sobic.001G329800.1.v3.1 annot-version=v3.1	Sorbi_seq30942	F:GO:0016853; C:GO:0009507	F:GO:0003824;C:GO:0009536	Y (0.928 | 1-43)	C	1	V5_BLAST_0.9SELF0.4OUT-REDO4-Cluster_162913	V5_UCLUSTfixed_0.90-Cluster_96333	-	-	-	-
pacid=32756303 transcript=Sobic.001G332500.1 locus=Sobic.001G332500 ID=Sobic.001G332500.1.v3.1 annot-version=v3.1	Sorbi_seq32700	F:GO:0043565; P:GO:0006355; F:GO:0003700	F:GO:0003677;F:GO:0003700;P:GO:0009058;P:GO:0006139	Y (0.773 | 1-37)	C	1	V5_BLAST_0.9SELF0.4OUT-REDO4-Cluster_170233	V5_UCLUSTfixed_0.90-Cluster_102939	-	-	-	-
pacid=32753838 transcript=Sobic.001G333500.1 locus=Sobic.001G333500 ID=Sobic.001G333500.1.v3.1 annot-version=v3.1	Sorbi_seq30235	F:GO:0016887; F:GO:0005524; P:GO:0019538	F:GO:0000166;P:GO:0019538;F:GO:0016787	Y (0.972 | 1-82)	C	1	V5_BLAST_0.9SELF0.4OUT-REDO4-Cluster_169357	V5_UCLUSTfixed_0.90-Cluster_102476	-	-	-	-
pacid=32757478 transcript=Sobic.001G334501.1 locus=Sobic.001G334501 ID=Sobic.001G334501.1.v3.1 annot-version=v3.1	Sorbi_seq33875	P:GO:0055114; F:GO:0045300; P:GO:0006631	F:GO:0003824;P:GO:0006629;P:GO:0044763;P:GO:0009987	Y (0.9 | 1-60)	C	1	V5_BLAST_0.9SELF0.4OUT-REDO4-Cluster_169679	V5_UCLUSTfixed_0.90-Cluster_100777	-	-	-	-
pacid=32754694 transcript=Sobic.001G335800.1 locus=Sobic.001G335800 ID=Sobic.001G335800.1.v3.1 annot-version=v3.1	Sorbi_seq31091		-	Y (0.979 | 1-49)	C	1	V5_BLAST_0.9SELF0.4OUT-REDO4-Cluster_150517	V5_UCLUSTfixed_0.90-Cluster_85563	UniqueCluster_2920	-	-	X
pacid=32754696 transcript=Sobic.001G335800.3 locus=Sobic.001G335800 ID=Sobic.001G335800.3.v3.1 annot-version=v3.1	Sorbi_seq31093		-	Y (0.979 | 1-49)	C	1	V5_BLAST_0.9SELF0.4OUT-REDO4-Cluster_150517	V5_UCLUSTfixed_0.90-Cluster_85563	UniqueCluster_2920	-	-	X
pacid=32754698 transcript=Sobic.001G335800.5 locus=Sobic.001G335800 ID=Sobic.001G335800.5.v3.1 annot-version=v3.1	Sorbi_seq31095		-	Y (0.979 | 1-49)	C	1	V5_BLAST_0.9SELF0.4OUT-REDO4-Cluster_150517	V5_UCLUSTfixed_0.90-Cluster_85563	UniqueCluster_2920	-	-	X
pacid=32754700 transcript=Sobic.001G335800.7 locus=Sobic.001G335800 ID=Sobic.001G335800.7.v3.1 annot-version=v3.1	Sorbi_seq31097		-	Y (0.979 | 1-49)	C	1	V5_BLAST_0.9SELF0.4OUT-REDO4-Cluster_150517	V5_UCLUSTfixed_0.90-Cluster_85563	UniqueCluster_2920	-	-	X
pacid=32757569 transcript=Sobic.001G339100.1 locus=Sobic.001G339100 ID=Sobic.001G339100.1.v3.1 annot-version=v3.1	Sorbi_seq33966	P:GO:0055114; F:GO:0050661; P:GO:0006006; F:GO:0004345	F:GO:0000166;P:GO:0005975;F:GO:0003824;P:GO:0044723	Y (0.998 | 1-61)	C	1	V5_BLAST_0.9SELF0.4OUT-REDO4-Cluster_162691	V5_UCLUSTfixed_0.90-Cluster_96259	-	-	-	-
pacid=32753717 transcript=Sobic.001G339300.1 locus=Sobic.001G339300 ID=Sobic.001G339300.1.v3.1 annot-version=v3.1	Sorbi_seq30114		-	Y (0.98 | 1-35)	C	1	V5_BLAST_0.9SELF0.4OUT-REDO4-Cluster_150492	V5_UCLUSTfixed_0.90-Cluster_89527	-	-	-	-
pacid=32757425 transcript=Sobic.001G340600.1 locus=Sobic.001G340600 ID=Sobic.001G340600.1.v3.1 annot-version=v3.1	Sorbi_seq33822		-	Y (0.992 | 1-41)	C	1	V5_BLAST_0.9SELF0.4OUT-REDO4-Cluster_167449	V5_UCLUSTfixed_0.90-Cluster_100051	-	-	-	-
pacid=32757426 transcript=Sobic.001G340600.2 locus=Sobic.001G340600 ID=Sobic.001G340600.2.v3.1 annot-version=v3.1	Sorbi_seq33823		-	Y (0.992 | 1-41)	C	1	V5_BLAST_0.9SELF0.4OUT-REDO4-Cluster_167449	V5_UCLUSTfixed_0.90-Cluster_100051	-	-	-	-
pacid=32755875 transcript=Sobic.001G341200.1 locus=Sobic.001G341200 ID=Sobic.001G341200.1.v3.1 annot-version=v3.1	Sorbi_seq32272		-	Y (0.992 | 1-26)	C	1	V5_BLAST_0.9SELF0.4OUT-REDO4-Cluster_164754	V5_UCLUSTfixed_0.90-Cluster_98218	-	-	-	-
pacid=32758404 transcript=Sobic.001G341300.1 locus=Sobic.001G341300 ID=Sobic.001G341300.1.v3.1 annot-version=v3.1	Sorbi_seq34801	P:GO:0006508; F:GO:0004176	P:GO:0019538;F:GO:0016787	Y (0.969 | 1-35)	C	1	V5_BLAST_0.9SELF0.4OUT-REDO4-Cluster_163298	V5_UCLUSTfixed_0.90-Cluster_85706	-	-	-	-
pacid=32758403 transcript=Sobic.001G341300.2 locus=Sobic.001G341300 ID=Sobic.001G341300.2.v3.1 annot-version=v3.1	Sorbi_seq34800	P:GO:0006508; F:GO:0004176	P:GO:0019538;F:GO:0016787	Y (0.969 | 1-35)	C	1	V5_BLAST_0.9SELF0.4OUT-REDO4-Cluster_163298	V5_UCLUSTfixed_0.90-Cluster_85706	-	-	-	-
pacid=32758414 transcript=Sobic.001G342800.1 locus=Sobic.001G342800 ID=Sobic.001G342800.1.v3.1 annot-version=v3.1	Sorbi_seq34811		-	Y (0.851 | 1-71)	C	1	V5_BLAST_0.9SELF0.4OUT-REDO4-Cluster_150625	V5_UCLUSTfixed_0.90-Cluster_85707	-	-	-	-
pacid=32758412 transcript=Sobic.001G342800.2 locus=Sobic.001G342800 ID=Sobic.001G342800.2.v3.1 annot-version=v3.1	Sorbi_seq34809		-	Y (0.851 | 1-71)	C	1	V5_BLAST_0.9SELF0.4OUT-REDO4-Cluster_150625	V5_UCLUSTfixed_0.90-Cluster_85707	-	-	-	-
pacid=32758415 transcript=Sobic.001G342800.3 locus=Sobic.001G342800 ID=Sobic.001G342800.3.v3.1 annot-version=v3.1	Sorbi_seq34812		-	Y (0.851 | 1-71)	C	1	V5_BLAST_0.9SELF0.4OUT-REDO4-Cluster_150625	V5_UCLUSTfixed_0.90-Cluster_85707	-	-	-	-
pacid=32758416 transcript=Sobic.001G342800.4 locus=Sobic.001G342800 ID=Sobic.001G342800.4.v3.1 annot-version=v3.1	Sorbi_seq34813		-	Y (0.851 | 1-71)	C	1	V5_BLAST_0.9SELF0.4OUT-REDO4-Cluster_150625	V5_UCLUSTfixed_0.90-Cluster_85707	-	-	-	-
pacid=32758417 transcript=Sobic.001G342800.5 locus=Sobic.001G342800 ID=Sobic.001G342800.5.v3.1 annot-version=v3.1	Sorbi_seq34814		-	Y (0.851 | 1-71)	C	1	V5_BLAST_0.9SELF0.4OUT-REDO4-Cluster_150625	V5_UCLUSTfixed_0.90-Cluster_85707	-	-	-	-
pacid=32758413 transcript=Sobic.001G342800.6 locus=Sobic.001G342800 ID=Sobic.001G342800.6.v3.1 annot-version=v3.1	Sorbi_seq34810		-	Y (0.851 | 1-71)	C	1	V5_BLAST_0.9SELF0.4OUT-REDO4-Cluster_150625	V5_UCLUSTfixed_0.90-Cluster_85707	-	-	-	-
pacid=32759305 transcript=Sobic.001G344300.1 locus=Sobic.001G344300 ID=Sobic.001G344300.1.v3.1 annot-version=v3.1	Sorbi_seq35702		-	Y (0.849 | 1-52)	C	1	V5_BLAST_0.9SELF0.4OUT-REDO4-Cluster_158982	V5_UCLUSTfixed_0.90-Cluster_85743	-	-	UniqueCluster_150	X
pacid=32759463 transcript=Sobic.001G344400.1 locus=Sobic.001G344400 ID=Sobic.001G344400.1.v3.1 annot-version=v3.1	Sorbi_seq35860		-	Y (0.975 | 1-63)	C	1	V5_BLAST_0.9SELF0.4OUT-REDO4-Cluster_170450	V5_UCLUSTfixed_0.90-Cluster_103067	-	-	-	-
pacid=32759464 transcript=Sobic.001G344400.2 locus=Sobic.001G344400 ID=Sobic.001G344400.2.v3.1 annot-version=v3.1	Sorbi_seq35861		-	Y (0.975 | 1-63)	C	1	V5_BLAST_0.9SELF0.4OUT-REDO4-Cluster_170450	V5_UCLUSTfixed_0.90-Cluster_103067	-	-	-	-
pacid=32757339 transcript=Sobic.001G347201.1 locus=Sobic.001G347201 ID=Sobic.001G347201.1.v3.1 annot-version=v3.1	Sorbi_seq33736		-	Y (0.822 | 1-36)	C	1	V5_BLAST_0.9SELF0.4OUT-REDO4-Cluster_150583	V5_UCLUSTfixed_0.90-Cluster_85663	-	-	-	-
pacid=32756937 transcript=Sobic.001G347800.1 locus=Sobic.001G347800 ID=Sobic.001G347800.1.v3.1 annot-version=v3.1	Sorbi_seq33334	P:GO:0055114; P:GO:0006788; F:GO:0004392	P:GO:0009056;F:GO:0003824;P:GO:0044763;P:GO:0009987	Y (0.994 | 1-31)	C	1	V5_BLAST_0.9SELF0.4OUT-REDO4-Cluster_157539	V5_UCLUSTfixed_0.90-Cluster_85648	-	-	-	-
pacid=32754370 transcript=Sobic.001G350000.1 locus=Sobic.001G350000 ID=Sobic.001G350000.1.v3.1 annot-version=v3.1	Sorbi_seq30767		-	Y (0.995 | 1-41)	C	1	V5_BLAST_0.9SELF0.4OUT-REDO4-Cluster_163606	V5_UCLUSTfixed_0.90-Cluster_97060	-	-	-	-
pacid=32760044 transcript=Sobic.001G351000.1 locus=Sobic.001G351000 ID=Sobic.001G351000.1.v3.1 annot-version=v3.1	Sorbi_seq36441	P:GO:0009073; F:GO:0003849	P:GO:0009058;P:GO:0044763;P:GO:0044711;F:GO:0016740;P:GO:0009987	Y (0.982 | 1-41)	C	1	V5_BLAST_0.9SELF0.4OUT-REDO4-Cluster_164529	V5_UCLUSTfixed_0.90-Cluster_98008	-	-	-	-
pacid=32760166 transcript=Sobic.001G357200.1 locus=Sobic.001G357200 ID=Sobic.001G357200.1.v3.1 annot-version=v3.1	Sorbi_seq36563	F:GO:0003676	F:GO:0003676	Y (0.996 | 1-24)	C	1	V5_BLAST_0.9SELF0.4OUT-REDO4-Cluster_164223	V5_UCLUSTfixed_0.90-Cluster_86188	-	-	-	-
pacid=32752597 transcript=Sobic.001G357650.1 locus=Sobic.001G357650 ID=Sobic.001G357650.1.v3.1 annot-version=v3.1	Sorbi_seq28994		-	Y (0.968 | 1-76)	C	1	V5_BLAST_0.9SELF0.4OUT-REDO4-Cluster_150458	V5_UCLUSTfixed_0.90-Cluster_42002	-	-	-	-
pacid=32753646 transcript=Sobic.001G359500.3 locus=Sobic.001G359500 ID=Sobic.001G359500.3.v3.1 annot-version=v3.1	Sorbi_seq30043	P:GO:0055114; F:GO:0020037; F:GO:0016705; F:GO:0005506	F:GO:0003824;P:GO:0008152;F:GO:0005488;P:GO:0044710	Y (0.984 | 1-43)	C	1	V5_BLAST_0.9SELF0.4OUT-REDO4-Cluster_169999	V5_UCLUSTfixed_0.90-Cluster_89348	-	-	-	-
pacid=32753648 transcript=Sobic.001G359500.4 locus=Sobic.001G359500 ID=Sobic.001G359500.4.v3.1 annot-version=v3.1	Sorbi_seq30045	P:GO:0055114; F:GO:0020037; F:GO:0016705; F:GO:0005506	F:GO:0003824;P:GO:0008152;F:GO:0005488;P:GO:0044710	Y (0.985 | 1-35)	C	1	V5_BLAST_0.9SELF0.4OUT-REDO4-Cluster_169999	V5_UCLUSTfixed_0.90-Cluster_89348	-	-	-	-
pacid=32752810 transcript=Sobic.001G361200.1 locus=Sobic.001G361200 ID=Sobic.001G361200.1.v3.1 annot-version=v3.1	Sorbi_seq29207		-	Y (0.95 | 1-30)	C	1	V5_BLAST_0.9SELF0.4OUT-REDO4-Cluster_166646	V5_UCLUSTfixed_0.90-Cluster_99928	-	-	-	-
pacid=32759590 transcript=Sobic.001G362001.1 locus=Sobic.001G362001 ID=Sobic.001G362001.1.v3.1 annot-version=v3.1	Sorbi_seq35987	P:GO:0006468; F:GO:0004672	P:GO:0006464;F:GO:0016301	Y (0.623 | 1-51)	C	1	V5_BLAST_0.9SELF0.4OUT-REDO4-Cluster_167507	V5_UCLUSTfixed_0.90-Cluster_102932	-	-	-	-
pacid=32756618 transcript=Sobic.001G364100.1 locus=Sobic.001G364100 ID=Sobic.001G364100.1.v3.1 annot-version=v3.1	Sorbi_seq33015	P:GO:0006355; C:GO:0005739; F:GO:0003690	F:GO:0003677;C:GO:0005739;P:GO:0009058;P:GO:0006139	Y (0.983 | 1-51)	C	1	V5_BLAST_0.9SELF0.4OUT-REDO4-Cluster_164269	V5_UCLUSTfixed_0.90-Cluster_85638	-	UniqueCluster_2173	-	X
pacid=32756235 transcript=Sobic.001G364200.1 locus=Sobic.001G364200 ID=Sobic.001G364200.1.v3.1 annot-version=v3.1	Sorbi_seq32632	P:GO:0055114; F:GO:0020037; F:GO:0016705; F:GO:0005506	F:GO:0003824;P:GO:0008152;F:GO:0005488;P:GO:0044710	Y (0.878 | 1-47)	C	1	V5_BLAST_0.9SELF0.4OUT-REDO4-Cluster_150556	V5_UCLUSTfixed_0.90-Cluster_100569	-	-	-	-
pacid=32756236 transcript=Sobic.001G364200.2 locus=Sobic.001G364200 ID=Sobic.001G364200.2.v3.1 annot-version=v3.1	Sorbi_seq32633	P:GO:0055114; F:GO:0020037; F:GO:0016705; F:GO:0005506	F:GO:0003824;P:GO:0008152;F:GO:0005488;P:GO:0044710	Y (0.878 | 1-47)	C	1	V5_BLAST_0.9SELF0.4OUT-REDO4-Cluster_150557	V5_UCLUSTfixed_0.90-Cluster_100569	UniqueCluster_1523	-	-	X
pacid=32756403 transcript=Sobic.001G364300.1 locus=Sobic.001G364300 ID=Sobic.001G364300.1.v3.1 annot-version=v3.1	Sorbi_seq32800		-	Y (0.837 | 1-59)	C	1	V5_BLAST_0.9SELF0.4OUT-REDO4-Cluster_150559	V5_UCLUSTfixed_0.90-Cluster_85629	-	-	-	-
pacid=32756493 transcript=Sobic.001G364400.1 locus=Sobic.001G364400 ID=Sobic.001G364400.1.v3.1 annot-version=v3.1	Sorbi_seq32890	P:GO:0055114; F:GO:0020037; F:GO:0016705; F:GO:0005506	F:GO:0003824;P:GO:0008152;F:GO:0005488;P:GO:0044710	Y (0.936 | 1-37)	C	1	V5_BLAST_0.9SELF0.4OUT-REDO4-Cluster_150562	V5_UCLUSTfixed_0.90-Cluster_100569	UniqueCluster_2374	-	-	X
pacid=32752654 transcript=Sobic.001G365400.1 locus=Sobic.001G365400 ID=Sobic.001G365400.1.v3.1 annot-version=v3.1	Sorbi_seq29051		-	Y (0.877 | 1-45)	C	1	V5_BLAST_0.9SELF0.4OUT-REDO4-Cluster_150459	V5_UCLUSTfixed_0.90-Cluster_85491	-	-	-	-
pacid=32758786 transcript=Sobic.001G368500.1 locus=Sobic.001G368500 ID=Sobic.001G368500.1.v3.1 annot-version=v3.1	Sorbi_seq35183	F:GO:0019843; P:GO:0006412; C:GO:0005840; F:GO:0003735	F:GO:0003723;F:GO:0005198;C:GO:0005840;P:GO:0006412	Y (0.999 | 1-29)	C	1	V5_BLAST_0.9SELF0.4OUT-REDO4-Cluster_162677	V5_UCLUSTfixed_0.90-Cluster_96099	-	-	-	-
pacid=32756966 transcript=Sobic.001G368600.1 locus=Sobic.001G368600 ID=Sobic.001G368600.1.v3.1 annot-version=v3.1	Sorbi_seq33363		-	Y (0.999 | 1-41)	C	1	V5_BLAST_0.9SELF0.4OUT-REDO4-Cluster_163988	V5_UCLUSTfixed_0.90-Cluster_97468	-	-	-	-
pacid=32753520 transcript=Sobic.001G369401.1 locus=Sobic.001G369401 ID=Sobic.001G369401.1.v3.1 annot-version=v3.1	Sorbi_seq29917		-	Y (0.996 | 1-38)	C	1	V5_BLAST_0.9SELF0.4OUT-REDO4-Cluster_150487	V5_UCLUSTfixed_0.90-Cluster_42005	-	-	-	-
pacid=32758607 transcript=Sobic.001G371800.1 locus=Sobic.001G371800 ID=Sobic.001G371800.1.v3.1 annot-version=v3.1	Sorbi_seq35004		-	Y (0.916 | 1-42)	C	1	V5_BLAST_0.9SELF0.4OUT-REDO4-Cluster_150629	V5_UCLUSTfixed_0.90-Cluster_85714	-	-	-	-
pacid=32756970 transcript=Sobic.001G372000.1 locus=Sobic.001G372000 ID=Sobic.001G372000.1.v3.1 annot-version=v3.1	Sorbi_seq33367	F:GO:0005515	F:GO:0005515	Y (0.761 | 1-39)	C	1	V5_BLAST_0.9SELF0.4OUT-REDO4-Cluster_164916	V5_UCLUSTfixed_0.90-Cluster_99092	-	-	-	-
pacid=32756973 transcript=Sobic.001G372000.2 locus=Sobic.001G372000 ID=Sobic.001G372000.2.v3.1 annot-version=v3.1	Sorbi_seq33370	F:GO:0005515	F:GO:0005515	Y (0.761 | 1-39)	C	1	V5_BLAST_0.9SELF0.4OUT-REDO4-Cluster_164916	V5_UCLUSTfixed_0.90-Cluster_99092	-	-	-	-
pacid=32756972 transcript=Sobic.001G372000.4 locus=Sobic.001G372000 ID=Sobic.001G372000.4.v3.1 annot-version=v3.1	Sorbi_seq33369	F:GO:0005515	F:GO:0005515	Y (0.761 | 1-39)	C	1	V5_BLAST_0.9SELF0.4OUT-REDO4-Cluster_164916	V5_UCLUSTfixed_0.90-Cluster_99092	-	-	-	-
pacid=32756971 transcript=Sobic.001G372000.5 locus=Sobic.001G372000 ID=Sobic.001G372000.5.v3.1 annot-version=v3.1	Sorbi_seq33368	F:GO:0005515	F:GO:0005515	Y (0.761 | 1-39)	C	1	V5_BLAST_0.9SELF0.4OUT-REDO4-Cluster_164916	V5_UCLUSTfixed_0.90-Cluster_99092	-	-	-	-
pacid=32753992 transcript=Sobic.001G372600.1 locus=Sobic.001G372600 ID=Sobic.001G372600.1.v3.1 annot-version=v3.1	Sorbi_seq30389	F:GO:0050662; F:GO:0003824	F:GO:0003824;F:GO:0005488	Y (0.991 | 1-42)	C	1	V5_BLAST_0.9SELF0.4OUT-REDO4-Cluster_163796	V5_UCLUSTfixed_0.90-Cluster_97261	-	-	-	-
pacid=32757846 transcript=Sobic.001G373400.1 locus=Sobic.001G373400 ID=Sobic.001G373400.1.v3.1 annot-version=v3.1	Sorbi_seq34243	F:GO:0004045	F:GO:0016787	Y (0.932 | 1-35)	C	1	V5_BLAST_0.9SELF0.4OUT-REDO4-Cluster_169725	V5_UCLUSTfixed_0.90-Cluster_99630	-	-	-	-
pacid=32757847 transcript=Sobic.001G373400.2 locus=Sobic.001G373400 ID=Sobic.001G373400.2.v3.1 annot-version=v3.1	Sorbi_seq34244	F:GO:0004045	F:GO:0016787	Y (0.932 | 1-35)	C	1	V5_BLAST_0.9SELF0.4OUT-REDO4-Cluster_169725	V5_UCLUSTfixed_0.90-Cluster_99630	-	-	-	-
pacid=32757945 transcript=Sobic.001G373500.2 locus=Sobic.001G373500 ID=Sobic.001G373500.2.v3.1 annot-version=v3.1	Sorbi_seq34342		-	Y (0.998 | 1-27)	C	1	V5_BLAST_0.9SELF0.4OUT-REDO4-Cluster_166466	V5_UCLUSTfixed_0.90-Cluster_99761	-	-	-	-
pacid=32757946 transcript=Sobic.001G373500.3 locus=Sobic.001G373500 ID=Sobic.001G373500.3.v3.1 annot-version=v3.1	Sorbi_seq34343		-	Y (0.998 | 1-27)	C	1	V5_BLAST_0.9SELF0.4OUT-REDO4-Cluster_166466	V5_UCLUSTfixed_0.90-Cluster_99761	-	-	-	-
pacid=32755244 transcript=Sobic.001G375000.2 locus=Sobic.001G375000 ID=Sobic.001G375000.2.v3.1 annot-version=v3.1	Sorbi_seq31641		-	Y (0.999 | 1-34)	C	1	V5_BLAST_0.9SELF0.4OUT-REDO4-Cluster_170799	V5_UCLUSTfixed_0.90-Cluster_101698	-	-	-	-
pacid=32757252 transcript=Sobic.001G379200.1 locus=Sobic.001G379200 ID=Sobic.001G379200.1.v3.1 annot-version=v3.1	Sorbi_seq33649	F:GO:0009982; P:GO:0009451; F:GO:0003723; P:GO:0001522	F:GO:0003723;F:GO:0003824;P:GO:0006139	Y (0.865 | 1-71)	C	1	V5_BLAST_0.9SELF0.4OUT-REDO4-Cluster_169818	V5_UCLUSTfixed_0.90-Cluster_102524	-	-	-	-
pacid=32756655 transcript=Sobic.001G379700.1 locus=Sobic.001G379700 ID=Sobic.001G379700.1.v3.1 annot-version=v3.1	Sorbi_seq33052	P:GO:0006779; F:GO:0004853	F:GO:0003824;P:GO:0009058;P:GO:0009987	Y (1.0 | 1-41)	C	1	V5_BLAST_0.9SELF0.4OUT-REDO4-Cluster_162741	V5_UCLUSTfixed_0.90-Cluster_103465	-	-	-	-
pacid=32756433 transcript=Sobic.001G380900.1 locus=Sobic.001G380900 ID=Sobic.001G380900.1.v3.1 annot-version=v3.1	Sorbi_seq32830		-	Y (0.986 | 1-61)	C	1	V5_BLAST_0.9SELF0.4OUT-REDO4-Cluster_150561	V5_UCLUSTfixed_0.90-Cluster_85631	-	-	-	-
pacid=32759827 transcript=Sobic.001G381400.2 locus=Sobic.001G381400 ID=Sobic.001G381400.2.v3.1 annot-version=v3.1	Sorbi_seq36224		-	Y (0.985 | 1-29)	C	1	V5_BLAST_0.9SELF0.4OUT-REDO4-Cluster_150662	V5_UCLUSTfixed_0.90-Cluster_86485	-	-	-	-
pacid=32755539 transcript=Sobic.001G381900.1 locus=Sobic.001G381900 ID=Sobic.001G381900.1.v3.1 annot-version=v3.1	Sorbi_seq31936		-	Y (0.99 | 1-37)	C	1	V5_BLAST_0.9SELF0.4OUT-REDO4-Cluster_166396	V5_UCLUSTfixed_0.90-Cluster_85597	-	-	-	-
pacid=32755537 transcript=Sobic.001G381900.2 locus=Sobic.001G381900 ID=Sobic.001G381900.2.v3.1 annot-version=v3.1	Sorbi_seq31934		-	Y (0.99 | 1-37)	C	1	V5_BLAST_0.9SELF0.4OUT-REDO4-Cluster_166396	V5_UCLUSTfixed_0.90-Cluster_85597	-	-	-	-
pacid=32755538 transcript=Sobic.001G381900.3 locus=Sobic.001G381900 ID=Sobic.001G381900.3.v3.1 annot-version=v3.1	Sorbi_seq31935		-	Y (0.99 | 1-37)	C	1	V5_BLAST_0.9SELF0.4OUT-REDO4-Cluster_166396	V5_UCLUSTfixed_0.90-Cluster_85597	-	-	-	-
pacid=32755540 transcript=Sobic.001G381900.4 locus=Sobic.001G381900 ID=Sobic.001G381900.4.v3.1 annot-version=v3.1	Sorbi_seq31937		-	Y (0.99 | 1-37)	C	1	V5_BLAST_0.9SELF0.4OUT-REDO4-Cluster_166396	V5_UCLUSTfixed_0.90-Cluster_85597	-	-	-	-
pacid=32752934 transcript=Sobic.001G382800.1 locus=Sobic.001G382800 ID=Sobic.001G382800.1.v3.1 annot-version=v3.1	Sorbi_seq29331	F:GO:0016887; F:GO:0005524	F:GO:0000166;F:GO:0016787	Y (1.0 | 1-41)	C	1	V5_BLAST_0.9SELF0.4OUT-REDO4-Cluster_162801	V5_UCLUSTfixed_0.90-Cluster_96222	-	-	-	-
pacid=32752935 transcript=Sobic.001G382800.2 locus=Sobic.001G382800 ID=Sobic.001G382800.2.v3.1 annot-version=v3.1	Sorbi_seq29332	F:GO:0016887; F:GO:0005524	F:GO:0000166;F:GO:0016787	Y (1.0 | 1-41)	C	1	V5_BLAST_0.9SELF0.4OUT-REDO4-Cluster_162801	V5_UCLUSTfixed_0.90-Cluster_96222	-	-	-	-
pacid=32757573 transcript=Sobic.001G383700.1 locus=Sobic.001G383700 ID=Sobic.001G383700.1.v3.1 annot-version=v3.1	Sorbi_seq33970	F:GO:0005509	F:GO:0005488	Y (0.971 | 1-42)	C	1	V5_BLAST_0.9SELF0.4OUT-REDO4-Cluster_166590	V5_UCLUSTfixed_0.90-Cluster_99875	-	-	-	-
pacid=32758260 transcript=Sobic.001G383900.1 locus=Sobic.001G383900 ID=Sobic.001G383900.1.v3.1 annot-version=v3.1	Sorbi_seq34657		-	Y (0.999 | 1-29)	C	1	V5_BLAST_0.9SELF0.4OUT-REDO4-Cluster_163965	V5_UCLUSTfixed_0.90-Cluster_97444	-	-	-	-
pacid=32757895 transcript=Sobic.001G384300.1 locus=Sobic.001G384300 ID=Sobic.001G384300.1.v3.1 annot-version=v3.1	Sorbi_seq34292		-	Y (0.908 | 1-33)	C	1	V5_BLAST_0.9SELF0.4OUT-REDO4-Cluster_162049	V5_UCLUSTfixed_0.90-Cluster_85687	-	-	-	-
pacid=32757897 transcript=Sobic.001G384300.2 locus=Sobic.001G384300 ID=Sobic.001G384300.2.v3.1 annot-version=v3.1	Sorbi_seq34294		-	Y (0.908 | 1-33)	C	1	V5_BLAST_0.9SELF0.4OUT-REDO4-Cluster_162049	V5_UCLUSTfixed_0.90-Cluster_85687	-	-	-	-
pacid=32757896 transcript=Sobic.001G384300.3 locus=Sobic.001G384300 ID=Sobic.001G384300.3.v3.1 annot-version=v3.1	Sorbi_seq34293		-	Y (0.908 | 1-33)	C	1	V5_BLAST_0.9SELF0.4OUT-REDO4-Cluster_162049	V5_UCLUSTfixed_0.90-Cluster_85687	-	-	-	-
pacid=32757357 transcript=Sobic.001G386200.1 locus=Sobic.001G386200 ID=Sobic.001G386200.1.v3.1 annot-version=v3.1	Sorbi_seq33754	P:GO:0045454; F:GO:0015035; P:GO:0006662	P:GO:0019725;F:GO:0003824;P:GO:0008152;P:GO:0044710	Y (0.987 | 1-40)	C	1	V5_BLAST_0.9SELF0.4OUT-REDO4-Cluster_164314	V5_UCLUSTfixed_0.90-Cluster_97796	-	-	-	-
pacid=32753593 transcript=Sobic.001G387900.1 locus=Sobic.001G387900 ID=Sobic.001G387900.1.v3.1 annot-version=v3.1	Sorbi_seq29990		-	Y (0.825 | 1-42)	C	1	V5_BLAST_0.9SELF0.4OUT-REDO4-Cluster_150975	V5_UCLUSTfixed_0.90-Cluster_85527	-	-	-	-
pacid=32753273 transcript=Sobic.001G390000.1 locus=Sobic.001G390000 ID=Sobic.001G390000.1.v3.1 annot-version=v3.1	Sorbi_seq29670		-	Y (1.0 | 1-41)	C	1	V5_BLAST_0.9SELF0.4OUT-REDO4-Cluster_150479	V5_UCLUSTfixed_0.90-Cluster_97449	-	-	-	-
pacid=32753274 transcript=Sobic.001G390000.2 locus=Sobic.001G390000 ID=Sobic.001G390000.2.v3.1 annot-version=v3.1	Sorbi_seq29671		-	Y (1.0 | 1-41)	C	1	V5_BLAST_0.9SELF0.4OUT-REDO4-Cluster_163970	V5_UCLUSTfixed_0.90-Cluster_97449	-	-	-	-
pacid=32753275 transcript=Sobic.001G390000.3 locus=Sobic.001G390000 ID=Sobic.001G390000.3.v3.1 annot-version=v3.1	Sorbi_seq29672		-	Y (1.0 | 1-41)	C	1	V5_BLAST_0.9SELF0.4OUT-REDO4-Cluster_163970	V5_UCLUSTfixed_0.90-Cluster_97449	-	-	-	-
pacid=32759333 transcript=Sobic.001G390900.1 locus=Sobic.001G390900 ID=Sobic.001G390900.1.v3.1 annot-version=v3.1	Sorbi_seq35730	P:GO:0055114; F:GO:0050661; P:GO:0006006; F:GO:0004345	F:GO:0000166;P:GO:0005975;F:GO:0003824;P:GO:0044723	Y (0.997 | 1-29)	C	1	V5_BLAST_0.9SELF0.4OUT-REDO4-Cluster_162838	V5_UCLUSTfixed_0.90-Cluster_96259	-	-	-	-
pacid=32759332 transcript=Sobic.001G390900.2 locus=Sobic.001G390900 ID=Sobic.001G390900.2.v3.1 annot-version=v3.1	Sorbi_seq35729	P:GO:0055114; F:GO:0050661; P:GO:0006006; F:GO:0004345	F:GO:0000166;P:GO:0005975;F:GO:0003824;P:GO:0044723	Y (0.997 | 1-29)	C	1	V5_BLAST_0.9SELF0.4OUT-REDO4-Cluster_162838	V5_UCLUSTfixed_0.90-Cluster_96259	-	-	-	-
pacid=32754586 transcript=Sobic.001G391400.1 locus=Sobic.001G391400 ID=Sobic.001G391400.1.v3.1 annot-version=v3.1	Sorbi_seq30983	F:GO:0003676	F:GO:0003676	Y (1.0 | 1-24)	C	1	V5_BLAST_0.9SELF0.4OUT-REDO4-Cluster_163769	V5_UCLUSTfixed_0.90-Cluster_97228	-	-	-	-
pacid=32758521 transcript=Sobic.001G391900.1 locus=Sobic.001G391900 ID=Sobic.001G391900.1.v3.1 annot-version=v3.1	Sorbi_seq34918	F:GO:0051536; P:GO:0016226; F:GO:0005506	P:GO:0016043;P:GO:0009058;F:GO:0005488	Y (0.96 | 1-42)	C	1	V5_BLAST_0.9SELF0.4OUT-REDO4-Cluster_168006	V5_UCLUSTfixed_0.90-Cluster_101026	-	-	-	-
pacid=32754895 transcript=Sobic.001G392650.1 locus=Sobic.001G392650 ID=Sobic.001G392650.1.v3.1 annot-version=v3.1	Sorbi_seq31292		-	Y (0.983 | 1-61)	C	1	V5_BLAST_0.9SELF0.4OUT-REDO4-Cluster_150523	V5_UCLUSTfixed_0.90-Cluster_85571	-	-	-	-
pacid=32759842 transcript=Sobic.001G393101.1 locus=Sobic.001G393101 ID=Sobic.001G393101.1.v3.1 annot-version=v3.1	Sorbi_seq36239		-	Y (0.999 | 1-61)	C	1	V5_BLAST_0.9SELF0.4OUT-REDO4-Cluster_150663	V5_UCLUSTfixed_0.90-Cluster_85767	-	-	-	-
pacid=32759843 transcript=Sobic.001G393101.2 locus=Sobic.001G393101 ID=Sobic.001G393101.2.v3.1 annot-version=v3.1	Sorbi_seq36240		-	Y (0.999 | 1-61)	C	1	V5_BLAST_0.9SELF0.4OUT-REDO4-Cluster_150663	V5_UCLUSTfixed_0.90-Cluster_85767	-	-	-	-
pacid=32759250 transcript=Sobic.001G394800.2 locus=Sobic.001G394800 ID=Sobic.001G394800.2.v3.1 annot-version=v3.1	Sorbi_seq35647	F:GO:0005515	F:GO:0005515	Y (1.0 | 1-41)	C	1	V5_BLAST_0.9SELF0.4OUT-REDO4-Cluster_163773	V5_UCLUSTfixed_0.90-Cluster_97234	-	-	-	-
pacid=32752607 transcript=Sobic.001G395200.1 locus=Sobic.001G395200 ID=Sobic.001G395200.1.v3.1 annot-version=v3.1	Sorbi_seq29004		-	Y (0.997 | 1-33)	C	1	V5_BLAST_0.9SELF0.4OUT-REDO4-Cluster_167922	V5_UCLUSTfixed_0.90-Cluster_100980	-	-	-	-
pacid=32757446 transcript=Sobic.001G395300.1 locus=Sobic.001G395300 ID=Sobic.001G395300.1.v3.1 annot-version=v3.1	Sorbi_seq33843		-	Y (0.995 | 1-43)	C	1	V5_BLAST_0.9SELF0.4OUT-REDO4-Cluster_170705	V5_UCLUSTfixed_0.90-Cluster_97555	-	-	-	-
pacid=32757635 transcript=Sobic.001G396300.1 locus=Sobic.001G396300 ID=Sobic.001G396300.1.v3.1 annot-version=v3.1	Sorbi_seq34032		-	Y (0.995 | 1-33)	C	1	V5_BLAST_0.9SELF0.4OUT-REDO4-Cluster_163205	V5_UCLUSTfixed_0.90-Cluster_90215	-	-	-	-
pacid=32755980 transcript=Sobic.001G397000.1 locus=Sobic.001G397000 ID=Sobic.001G397000.1.v3.1 annot-version=v3.1	Sorbi_seq32377	P:GO:0042450; F:GO:0004056	F:GO:0003824;P:GO:0009058;P:GO:0044763;P:GO:0044711;P:GO:0009987	Y (0.998 | 1-32)	C	1	V5_BLAST_0.9SELF0.4OUT-REDO4-Cluster_163254	V5_UCLUSTfixed_0.90-Cluster_96689	-	-	-	-
pacid=32759168 transcript=Sobic.001G399700.1 locus=Sobic.001G399700 ID=Sobic.001G399700.1.v3.1 annot-version=v3.1	Sorbi_seq35565		-	Y (0.965 | 1-71)	C	1	V5_BLAST_0.9SELF0.4OUT-REDO4-Cluster_162844	V5_UCLUSTfixed_0.90-Cluster_85737	-	-	-	-
pacid=32755497 transcript=Sobic.001G400900.1 locus=Sobic.001G400900 ID=Sobic.001G400900.1.v3.1 annot-version=v3.1	Sorbi_seq31894	P:GO:0009607; P:GO:0006952	P:GO:0009607;P:GO:0006950	Y (0.897 | 1-23)	C	1	V5_BLAST_0.9SELF0.4OUT-REDO4-Cluster_150539	V5_UCLUSTfixed_0.90-Cluster_85702	-	-	-	-
pacid=32757019 transcript=Sobic.001G401000.1 locus=Sobic.001G401000 ID=Sobic.001G401000.1.v3.1 annot-version=v3.1	Sorbi_seq33416	P:GO:0009607; P:GO:0006952	P:GO:0009607;P:GO:0006950	Y (0.897 | 1-23)	C	1	V5_BLAST_0.9SELF0.4OUT-REDO4-Cluster_163777	V5_UCLUSTfixed_0.90-Cluster_85702	-	-	-	-
pacid=32755444 transcript=Sobic.001G401300.1 locus=Sobic.001G401300 ID=Sobic.001G401300.1.v3.1 annot-version=v3.1	Sorbi_seq31841	P:GO:0009607; P:GO:0006952	P:GO:0009607;P:GO:0006950	Y (0.751 | 1-23)	C	1	V5_BLAST_0.9SELF0.4OUT-REDO4-Cluster_163777	V5_UCLUSTfixed_0.90-Cluster_85702	-	-	-	-
pacid=32755695 transcript=Sobic.001G401700.1 locus=Sobic.001G401700 ID=Sobic.001G401700.1.v3.1 annot-version=v3.1	Sorbi_seq32092	F:GO:0030170; P:GO:0009058	P:GO:0009058;F:GO:0005488	Y (0.997 | 1-46)	C	1	V5_BLAST_0.9SELF0.4OUT-REDO4-Cluster_169336	V5_UCLUSTfixed_0.90-Cluster_98945	-	-	-	-
pacid=32760193 transcript=Sobic.001G403900.1 locus=Sobic.001G403900 ID=Sobic.001G403900.1.v3.1 annot-version=v3.1	Sorbi_seq36590		-	Y (0.981 | 1-42)	C	1	V5_BLAST_0.9SELF0.4OUT-REDO4-Cluster_170471	V5_UCLUSTfixed_0.90-Cluster_85792	-	-	UniqueCluster_1313	X
pacid=32758664 transcript=Sobic.001G405700.1 locus=Sobic.001G405700 ID=Sobic.001G405700.1.v3.1 annot-version=v3.1	Sorbi_seq35061		-	Y (0.732 | 1-35)	C	1	V5_BLAST_0.9SELF0.4OUT-REDO4-Cluster_162733	V5_UCLUSTfixed_0.90-Cluster_85717	-	-	-	-
pacid=32755306 transcript=Sobic.001G406300.1 locus=Sobic.001G406300 ID=Sobic.001G406300.1.v3.1 annot-version=v3.1	Sorbi_seq31703	F:GO:0003824; P:GO:0006470; F:GO:0004722	P:GO:0006464;F:GO:0016787	Y (1.0 | 1-21)	C	1	V5_BLAST_0.9SELF0.4OUT-REDO4-Cluster_163948	V5_UCLUSTfixed_0.90-Cluster_97426	-	-	-	-
pacid=32756169 transcript=Sobic.001G407900.2 locus=Sobic.001G407900 ID=Sobic.001G407900.2.v3.1 annot-version=v3.1	Sorbi_seq32566		-	Y (0.998 | 1-27)	C	1	V5_BLAST_0.9SELF0.4OUT-REDO4-Cluster_164187	V5_UCLUSTfixed_0.90-Cluster_97667	-	-	-	-
pacid=32754317 transcript=Sobic.001G408100.2 locus=Sobic.001G408100 ID=Sobic.001G408100.2.v3.1 annot-version=v3.1	Sorbi_seq30714	C:GO:0016020	C:GO:0016020	Y (0.811 | 1-22)	C	1	V5_BLAST_0.9SELF0.4OUT-REDO4-Cluster_164277	V5_UCLUSTfixed_0.90-Cluster_97755	-	-	-	-
pacid=32752860 transcript=Sobic.001G410000.1 locus=Sobic.001G410000 ID=Sobic.001G410000.1.v3.1 annot-version=v3.1	Sorbi_seq29257	P:GO:0009094; F:GO:0004664	F:GO:0003824;P:GO:0009058;P:GO:0044763;P:GO:0044711;P:GO:0009987	Y (0.996 | 1-32)	C	1	V5_BLAST_0.9SELF0.4OUT-REDO4-Cluster_170120	V5_UCLUSTfixed_0.90-Cluster_98154	-	-	-	-
pacid=32757003 transcript=Sobic.001G410700.1 locus=Sobic.001G410700 ID=Sobic.001G410700.1.v3.1 annot-version=v3.1	Sorbi_seq33400		-	Y (0.976 | 1-49)	C	1	V5_BLAST_0.9SELF0.4OUT-REDO4-Cluster_164238	V5_UCLUSTfixed_0.90-Cluster_102926	-	-	-	-
pacid=32756401 transcript=Sobic.001G411300.1 locus=Sobic.001G411300 ID=Sobic.001G411300.1.v3.1 annot-version=v3.1	Sorbi_seq32798	P:GO:0042254; C:GO:0005622	P:GO:0008150;C:GO:0005622	Y (0.994 | 1-41)	C	1	V5_BLAST_0.9SELF0.4OUT-REDO4-Cluster_162747	V5_UCLUSTfixed_0.90-Cluster_97570	-	-	-	-
pacid=32758840 transcript=Sobic.001G412100.1 locus=Sobic.001G412100 ID=Sobic.001G412100.1.v3.1 annot-version=v3.1	Sorbi_seq35237	F:GO:0016780; C:GO:0016020; P:GO:0008654	C:GO:0016020;P:GO:0006629;P:GO:0009058;P:GO:0044763;F:GO:0016740;P:GO:0044711;P:GO:0009987	Y (0.997 | 1-51)	C	1	V5_BLAST_0.9SELF0.4OUT-REDO4-Cluster_155544	V5_UCLUSTfixed_0.90-Cluster_90933	-	-	-	-
pacid=32758841 transcript=Sobic.001G412100.2 locus=Sobic.001G412100 ID=Sobic.001G412100.2.v3.1 annot-version=v3.1	Sorbi_seq35238	F:GO:0016780; C:GO:0016020; P:GO:0008654	C:GO:0016020;P:GO:0006629;P:GO:0009058;P:GO:0044763;F:GO:0016740;P:GO:0044711;P:GO:0009987	Y (0.997 | 1-51)	C	1	V5_BLAST_0.9SELF0.4OUT-REDO4-Cluster_155544	V5_UCLUSTfixed_0.90-Cluster_90933	-	-	-	-
pacid=32760154 transcript=Sobic.001G412800.1 locus=Sobic.001G412800 ID=Sobic.001G412800.1.v3.1 annot-version=v3.1	Sorbi_seq36551	F:GO:0005515	F:GO:0005515	Y (0.999 | 1-37)	C	1	V5_BLAST_0.9SELF0.4OUT-REDO4-Cluster_163925	V5_UCLUSTfixed_0.90-Cluster_97398	-	-	-	-
pacid=32760155 transcript=Sobic.001G412800.2 locus=Sobic.001G412800 ID=Sobic.001G412800.2.v3.1 annot-version=v3.1	Sorbi_seq36552	F:GO:0005515	F:GO:0005515	Y (0.999 | 1-37)	C	1	V5_BLAST_0.9SELF0.4OUT-REDO4-Cluster_163925	V5_UCLUSTfixed_0.90-Cluster_97398	-	-	-	-
pacid=32760080 transcript=Sobic.001G413600.1 locus=Sobic.001G413600 ID=Sobic.001G413600.1.v3.1 annot-version=v3.1	Sorbi_seq36477		-	Y (0.996 | 1-34)	C	1	V5_BLAST_0.9SELF0.4OUT-REDO4-Cluster_163817	V5_UCLUSTfixed_0.90-Cluster_85785	-	-	-	-
pacid=32757613 transcript=Sobic.001G415400.2 locus=Sobic.001G415400 ID=Sobic.001G415400.2.v3.1 annot-version=v3.1	Sorbi_seq34010	C:GO:0019898; P:GO:0015979; C:GO:0009654; C:GO:0009523; F:GO:0005509	C:GO:0016020;P:GO:0015979;F:GO:0005488;C:GO:0009579	Y (0.843 | 1-52)	C	1	V5_BLAST_0.9SELF0.4OUT-REDO4-Cluster_167755	V5_UCLUSTfixed_0.90-Cluster_100848	-	-	-	-
pacid=32756204 transcript=Sobic.001G416300.1 locus=Sobic.001G416300 ID=Sobic.001G416300.1.v3.1 annot-version=v3.1	Sorbi_seq32601		-	Y (0.819 | 1-52)	C	1	V5_BLAST_0.9SELF0.4OUT-REDO4-Cluster_150555	V5_UCLUSTfixed_0.90-Cluster_85625	-	-	-	-
pacid=32756205 transcript=Sobic.001G416300.2 locus=Sobic.001G416300 ID=Sobic.001G416300.2.v3.1 annot-version=v3.1	Sorbi_seq32602		-	Y (0.819 | 1-52)	C	1	V5_BLAST_0.9SELF0.4OUT-REDO4-Cluster_160735	V5_UCLUSTfixed_0.90-Cluster_85625	-	-	-	-
pacid=32756203 transcript=Sobic.001G416300.3 locus=Sobic.001G416300 ID=Sobic.001G416300.3.v3.1 annot-version=v3.1	Sorbi_seq32600		-	Y (0.819 | 1-52)	C	1	V5_BLAST_0.9SELF0.4OUT-REDO4-Cluster_150555	V5_UCLUSTfixed_0.90-Cluster_85625	-	-	-	-
pacid=32752908 transcript=Sobic.001G417200.1 locus=Sobic.001G417200 ID=Sobic.001G417200.1.v3.1 annot-version=v3.1	Sorbi_seq29305	C:GO:0045263; P:GO:0015986; F:GO:0015078	C:GO:0016020;P:GO:0009058;P:GO:0044711;P:GO:0044765;P:GO:0006139;P:GO:0006810;C:GO:0005622;F:GO:0005215	Y (1.0 | 1-52)	C	1	V5_BLAST_0.9SELF0.4OUT-REDO4-Cluster_169954	V5_UCLUSTfixed_0.90-Cluster_97140	-	-	-	-
pacid=32752564 transcript=Sobic.001G421100.1 locus=Sobic.001G421100 ID=Sobic.001G421100.1.v3.1 annot-version=v3.1	Sorbi_seq28961		-	Y (0.978 | 1-38)	C	1	V5_BLAST_0.9SELF0.4OUT-REDO4-Cluster_150457	V5_UCLUSTfixed_0.90-Cluster_85490	-	-	-	-
pacid=32752567 transcript=Sobic.001G421100.2 locus=Sobic.001G421100 ID=Sobic.001G421100.2.v3.1 annot-version=v3.1	Sorbi_seq28964		-	Y (0.978 | 1-38)	C	1	V5_BLAST_0.9SELF0.4OUT-REDO4-Cluster_150457	V5_UCLUSTfixed_0.90-Cluster_85490	-	-	-	-
pacid=32752566 transcript=Sobic.001G421100.3 locus=Sobic.001G421100 ID=Sobic.001G421100.3.v3.1 annot-version=v3.1	Sorbi_seq28963		-	Y (0.978 | 1-38)	C	1	V5_BLAST_0.9SELF0.4OUT-REDO4-Cluster_150457	V5_UCLUSTfixed_0.90-Cluster_85490	-	-	-	-
pacid=32752565 transcript=Sobic.001G421100.4 locus=Sobic.001G421100 ID=Sobic.001G421100.4.v3.1 annot-version=v3.1	Sorbi_seq28962		-	Y (0.978 | 1-38)	C	1	V5_BLAST_0.9SELF0.4OUT-REDO4-Cluster_150457	V5_UCLUSTfixed_0.90-Cluster_85490	-	-	-	-
pacid=32760008 transcript=Sobic.001G421200.2 locus=Sobic.001G421200 ID=Sobic.001G421200.2.v3.1 annot-version=v3.1	Sorbi_seq36405	F:GO:0003824; P:GO:0006470; F:GO:0004722	P:GO:0006464;F:GO:0016787	Y (0.989 | 1-44)	C	1	V5_BLAST_0.9SELF0.4OUT-REDO4-Cluster_160765	V5_UCLUSTfixed_0.90-Cluster_85781	-	UniqueCluster_156	-	X
pacid=32757200 transcript=Sobic.001G422600.2 locus=Sobic.001G422600 ID=Sobic.001G422600.2.v3.1 annot-version=v3.1	Sorbi_seq33597		-	Y (0.85 | 1-21)	C	1	V5_BLAST_0.9SELF0.4OUT-REDO4-Cluster_150581	V5_UCLUSTfixed_0.90-Cluster_85656	-	-	UniqueCluster_1991	X
pacid=32757237 transcript=Sobic.001G423000.2 locus=Sobic.001G423000 ID=Sobic.001G423000.2.v3.1 annot-version=v3.1	Sorbi_seq33634		-	Y (0.99 | 1-40)	C	1	V5_BLAST_0.9SELF0.4OUT-REDO4-Cluster_163935	V5_UCLUSTfixed_0.90-Cluster_85659	-	-	-	-
pacid=32754911 transcript=Sobic.001G423300.1 locus=Sobic.001G423300 ID=Sobic.001G423300.1.v3.1 annot-version=v3.1	Sorbi_seq31308	C:GO:0019867	C:GO:0016020	Y (0.996 | 1-21)	C	1	V5_BLAST_0.9SELF0.4OUT-REDO4-Cluster_163937	V5_UCLUSTfixed_0.90-Cluster_97412	-	-	-	-
pacid=32753377 transcript=Sobic.001G425400.1 locus=Sobic.001G425400 ID=Sobic.001G425400.1.v3.1 annot-version=v3.1	Sorbi_seq29774	F:GO:0042578; F:GO:0042132; P:GO:0005975	P:GO:0005975;F:GO:0016787	Y (1.0 | 1-51)	C	1	V5_BLAST_0.9SELF0.4OUT-REDO4-Cluster_164260	V5_UCLUSTfixed_0.90-Cluster_99977	-	-	-	-
pacid=32753378 transcript=Sobic.001G425400.2 locus=Sobic.001G425400 ID=Sobic.001G425400.2.v3.1 annot-version=v3.1	Sorbi_seq29775	F:GO:0042578; F:GO:0042132; P:GO:0005975	P:GO:0005975;F:GO:0016787	Y (1.0 | 1-51)	C	1	V5_BLAST_0.9SELF0.4OUT-REDO4-Cluster_164260	V5_UCLUSTfixed_0.90-Cluster_99977	-	-	-	-
pacid=32758303 transcript=Sobic.001G427000.1 locus=Sobic.001G427000 ID=Sobic.001G427000.1.v3.1 annot-version=v3.1	Sorbi_seq34700	P:GO:0006412; C:GO:0005840; F:GO:0003735	F:GO:0005198;C:GO:0005840;P:GO:0006412	Y (0.999 | 1-41)	C	1	V5_BLAST_0.9SELF0.4OUT-REDO4-Cluster_163944	V5_UCLUSTfixed_0.90-Cluster_97420	-	-	-	-
pacid=32753778 transcript=Sobic.001G427700.1 locus=Sobic.001G427700 ID=Sobic.001G427700.1.v3.1 annot-version=v3.1	Sorbi_seq30175	F:GO:0016833; P:GO:0009058	F:GO:0003824;P:GO:0009058	Y (0.992 | 1-48)	C	1	V5_BLAST_0.9SELF0.4OUT-REDO4-Cluster_163946	V5_UCLUSTfixed_0.90-Cluster_97423	-	-	-	-
pacid=32754504 transcript=Sobic.001G432200.1 locus=Sobic.001G432200 ID=Sobic.001G432200.1.v3.1 annot-version=v3.1	Sorbi_seq30901	P:GO:0007165	P:GO:0007165	Y (0.909 | 1-92)	C	1	V5_BLAST_0.9SELF0.4OUT-REDO4-Cluster_170686	V5_UCLUSTfixed_0.90-Cluster_85552	-	UniqueCluster_2869	-	X
pacid=32754505 transcript=Sobic.001G432200.2 locus=Sobic.001G432200 ID=Sobic.001G432200.2.v3.1 annot-version=v3.1	Sorbi_seq30902	P:GO:0007165	P:GO:0007165	Y (0.909 | 1-92)	C	1	V5_BLAST_0.9SELF0.4OUT-REDO4-Cluster_170686	V5_UCLUSTfixed_0.90-Cluster_85552	-	UniqueCluster_2869	-	X
pacid=32755430 transcript=Sobic.001G432300.1 locus=Sobic.001G432300 ID=Sobic.001G432300.1.v3.1 annot-version=v3.1	Sorbi_seq31827	P:GO:0000105	P:GO:0009058;P:GO:0044763;P:GO:0044711;P:GO:0009987	Y (0.978 | 1-36)	C	1	V5_BLAST_0.9SELF0.4OUT-REDO4-Cluster_165674	V5_UCLUSTfixed_0.90-Cluster_92615	-	-	-	-
pacid=32758659 transcript=Sobic.001G433100.3 locus=Sobic.001G433100 ID=Sobic.001G433100.3.v3.1 annot-version=v3.1	Sorbi_seq35056		-	Y (0.997 | 1-41)	C	1	V5_BLAST_0.9SELF0.4OUT-REDO4-Cluster_166895	V5_UCLUSTfixed_0.90-Cluster_100140	-	-	-	-
pacid=32758660 transcript=Sobic.001G433100.4 locus=Sobic.001G433100 ID=Sobic.001G433100.4.v3.1 annot-version=v3.1	Sorbi_seq35057		-	Y (0.997 | 1-41)	C	1	V5_BLAST_0.9SELF0.4OUT-REDO4-Cluster_166895	V5_UCLUSTfixed_0.90-Cluster_100140	-	-	-	-
pacid=32753597 transcript=Sobic.001G433700.1 locus=Sobic.001G433700 ID=Sobic.001G433700.1.v3.1 annot-version=v3.1	Sorbi_seq29994	P:GO:0009073; F:GO:0004107	F:GO:0003824;P:GO:0009058;P:GO:0044763;P:GO:0044711;P:GO:0009987	Y (0.998 | 1-22)	C	1	V5_BLAST_0.9SELF0.4OUT-REDO4-Cluster_166345	V5_UCLUSTfixed_0.90-Cluster_99647	-	-	-	-
pacid=32758568 transcript=Sobic.001G434000.1 locus=Sobic.001G434000 ID=Sobic.001G434000.1.v3.1 annot-version=v3.1	Sorbi_seq34965	P:GO:0003333	P:GO:0044765;P:GO:0006810	Y (0.949 | 1-34)	C	1	V5_BLAST_0.9SELF0.4OUT-REDO4-Cluster_167777	V5_UCLUSTfixed_0.90-Cluster_100872	-	-	-	-
pacid=32755095 transcript=Sobic.001G435201.1 locus=Sobic.001G435201 ID=Sobic.001G435201.1.v3.1 annot-version=v3.1	Sorbi_seq31492	P:GO:0006468; F:GO:0005524; F:GO:0004672	F:GO:0000166;P:GO:0006464;F:GO:0016301	Y (0.88 | 1-69)	C	1	V5_BLAST_0.9SELF0.4OUT-REDO4-Cluster_163080	V5_UCLUSTfixed_0.90-Cluster_85580	-	-	-	-
pacid=32760492 transcript=Sobic.001G437200.1 locus=Sobic.001G437200 ID=Sobic.001G437200.1.v3.1 annot-version=v3.1	Sorbi_seq36889	P:GO:0019538	P:GO:0019538	Y (0.999 | 1-61)	C	1	V5_BLAST_0.9SELF0.4OUT-REDO4-Cluster_163078	V5_UCLUSTfixed_0.90-Cluster_96501	-	-	-	-
pacid=32760493 transcript=Sobic.001G437200.2 locus=Sobic.001G437200 ID=Sobic.001G437200.2.v3.1 annot-version=v3.1	Sorbi_seq36890	P:GO:0019538	P:GO:0019538	Y (0.999 | 1-61)	C	1	V5_BLAST_0.9SELF0.4OUT-REDO4-Cluster_163078	V5_UCLUSTfixed_0.90-Cluster_96501	-	-	-	-
pacid=32753501 transcript=Sobic.001G438700.1 locus=Sobic.001G438700 ID=Sobic.001G438700.1.v3.1 annot-version=v3.1	Sorbi_seq29898		-	Y (1.0 | 1-22)	C	1	V5_BLAST_0.9SELF0.4OUT-REDO4-Cluster_163936	V5_UCLUSTfixed_0.90-Cluster_85522	-	-	-	-
pacid=32754036 transcript=Sobic.001G439300.1 locus=Sobic.001G439300 ID=Sobic.001G439300.1.v3.1 annot-version=v3.1	Sorbi_seq30433		-	Y (0.799 | 1-38)	C	1	V5_BLAST_0.9SELF0.4OUT-REDO4-Cluster_167947	V5_UCLUSTfixed_0.90-Cluster_97205	-	-	-	-
pacid=32757399 transcript=Sobic.001G440300.1 locus=Sobic.001G440300 ID=Sobic.001G440300.1.v3.1 annot-version=v3.1	Sorbi_seq33796		-	Y (0.947 | 1-26)	C	1	V5_BLAST_0.9SELF0.4OUT-REDO4-Cluster_170710	V5_UCLUSTfixed_0.90-Cluster_98795	-	-	-	-
pacid=32754577 transcript=Sobic.001G441300.1 locus=Sobic.001G441300 ID=Sobic.001G441300.1.v3.1 annot-version=v3.1	Sorbi_seq30974		-	Y (0.838 | 1-82)	C	1	V5_BLAST_0.9SELF0.4OUT-REDO4-Cluster_150509	V5_UCLUSTfixed_0.90-Cluster_85555	-	-	-	-
pacid=32756136 transcript=Sobic.001G443000.1 locus=Sobic.001G443000 ID=Sobic.001G443000.1.v3.1 annot-version=v3.1	Sorbi_seq32533		-	Y (0.902 | 1-30)	C	1	V5_BLAST_0.9SELF0.4OUT-REDO4-Cluster_165438	V5_UCLUSTfixed_0.90-Cluster_98821	-	-	-	-
pacid=32754790 transcript=Sobic.001G445200.1 locus=Sobic.001G445200 ID=Sobic.001G445200.1.v3.1 annot-version=v3.1	Sorbi_seq31187		-	Y (1.0 | 1-23)	C	1	V5_BLAST_0.9SELF0.4OUT-REDO4-Cluster_164306	V5_UCLUSTfixed_0.90-Cluster_85568	-	-	-	-
pacid=32754792 transcript=Sobic.001G445200.2 locus=Sobic.001G445200 ID=Sobic.001G445200.2.v3.1 annot-version=v3.1	Sorbi_seq31189		-	Y (1.0 | 1-23)	C	1	V5_BLAST_0.9SELF0.4OUT-REDO4-Cluster_164306	V5_UCLUSTfixed_0.90-Cluster_85568	-	-	-	-
pacid=32754791 transcript=Sobic.001G445200.3 locus=Sobic.001G445200 ID=Sobic.001G445200.3.v3.1 annot-version=v3.1	Sorbi_seq31188		-	Y (1.0 | 1-23)	C	1	V5_BLAST_0.9SELF0.4OUT-REDO4-Cluster_164306	V5_UCLUSTfixed_0.90-Cluster_85568	-	-	-	-
pacid=32758692 transcript=Sobic.001G447700.1 locus=Sobic.001G447700 ID=Sobic.001G447700.1.v3.1 annot-version=v3.1	Sorbi_seq35089		-	Y (1.0 | 1-31)	C	1	V5_BLAST_0.9SELF0.4OUT-REDO4-Cluster_163610	V5_UCLUSTfixed_0.90-Cluster_85718	-	-	-	-
pacid=32757018 transcript=Sobic.001G448600.1 locus=Sobic.001G448600 ID=Sobic.001G448600.1.v3.1 annot-version=v3.1	Sorbi_seq33415	F:GO:0005525	F:GO:0000166	Y (0.994 | 1-28)	C	1	V5_BLAST_0.9SELF0.4OUT-REDO4-Cluster_170890	V5_UCLUSTfixed_0.90-Cluster_100249	-	-	-	-
pacid=32758835 transcript=Sobic.001G450200.1 locus=Sobic.001G450200 ID=Sobic.001G450200.1.v3.1 annot-version=v3.1	Sorbi_seq35232		-	Y (0.999 | 1-51)	C	1	V5_BLAST_0.9SELF0.4OUT-REDO4-Cluster_150635	V5_UCLUSTfixed_0.90-Cluster_85722	-	-	-	-
pacid=32758836 transcript=Sobic.001G450200.2 locus=Sobic.001G450200 ID=Sobic.001G450200.2.v3.1 annot-version=v3.1	Sorbi_seq35233		-	Y (0.999 | 1-51)	C	1	V5_BLAST_0.9SELF0.4OUT-REDO4-Cluster_150636	V5_UCLUSTfixed_0.90-Cluster_85722	-	-	-	-
pacid=32756155 transcript=Sobic.001G450400.1 locus=Sobic.001G450400 ID=Sobic.001G450400.1.v3.1 annot-version=v3.1	Sorbi_seq32552	C:GO:0005634	C:GO:0005634	Y (0.997 | 1-30)	C	1	V5_BLAST_0.9SELF0.4OUT-REDO4-Cluster_162393	V5_UCLUSTfixed_0.90-Cluster_85620	-	-	-	-
pacid=32752937 transcript=Sobic.001G450600.1 locus=Sobic.001G450600 ID=Sobic.001G450600.1.v3.1 annot-version=v3.1	Sorbi_seq29334	C:GO:0016021	C:GO:0016020	Y (0.999 | 1-34)	C	1	V5_BLAST_0.9SELF0.4OUT-REDO4-Cluster_162383	V5_UCLUSTfixed_0.90-Cluster_95796	-	-	-	-
pacid=32756617 transcript=Sobic.001G452000.2 locus=Sobic.001G452000 ID=Sobic.001G452000.2.v3.1 annot-version=v3.1	Sorbi_seq33014	F:GO:0051082; F:GO:0031072	F:GO:0005515	Y (0.998 | 1-45)	C	1	V5_BLAST_0.9SELF0.4OUT-REDO4-Cluster_164486	V5_UCLUSTfixed_0.90-Cluster_85637	-	-	-	-
pacid=32754892 transcript=Sobic.001G453300.1 locus=Sobic.001G453300 ID=Sobic.001G453300.1.v3.1 annot-version=v3.1	Sorbi_seq31289	C:GO:0015934; P:GO:0006412; F:GO:0003735	F:GO:0005198;C:GO:0005840;P:GO:0006412	Y (0.999 | 1-51)	C	1	V5_BLAST_0.9SELF0.4OUT-REDO4-Cluster_162379	V5_UCLUSTfixed_0.90-Cluster_95790	-	-	-	-
pacid=32755038 transcript=Sobic.001G454000.1 locus=Sobic.001G454000 ID=Sobic.001G454000.1.v3.1 annot-version=v3.1	Sorbi_seq31435		-	Y (0.998 | 1-29)	C	1	V5_BLAST_0.9SELF0.4OUT-REDO4-Cluster_159432	V5_UCLUSTfixed_0.90-Cluster_93670	-	-	UniqueCluster_2832	X
pacid=32760064 transcript=Sobic.001G454600.2 locus=Sobic.001G454600 ID=Sobic.001G454600.2.v3.1 annot-version=v3.1	Sorbi_seq36461		-	Y (1.0 | 1-41)	C	1	V5_BLAST_0.9SELF0.4OUT-REDO4-Cluster_150671	V5_UCLUSTfixed_0.90-Cluster_85784	-	-	-	-
pacid=32753768 transcript=Sobic.001G454700.1 locus=Sobic.001G454700 ID=Sobic.001G454700.1.v3.1 annot-version=v3.1	Sorbi_seq30165		-	Y (0.882 | 1-51)	C	1	V5_BLAST_0.9SELF0.4OUT-REDO4-Cluster_163914	V5_UCLUSTfixed_0.90-Cluster_85533	-	-	-	-
pacid=32753769 transcript=Sobic.001G454700.2 locus=Sobic.001G454700 ID=Sobic.001G454700.2.v3.1 annot-version=v3.1	Sorbi_seq30166		-	Y (0.882 | 1-51)	C	1	V5_BLAST_0.9SELF0.4OUT-REDO4-Cluster_163914	V5_UCLUSTfixed_0.90-Cluster_85533	-	-	-	-
pacid=32753771 transcript=Sobic.001G454700.3 locus=Sobic.001G454700 ID=Sobic.001G454700.3.v3.1 annot-version=v3.1	Sorbi_seq30168		-	Y (0.882 | 1-51)	C	1	V5_BLAST_0.9SELF0.4OUT-REDO4-Cluster_163914	V5_UCLUSTfixed_0.90-Cluster_85533	-	-	-	-
pacid=32753770 transcript=Sobic.001G454700.4 locus=Sobic.001G454700 ID=Sobic.001G454700.4.v3.1 annot-version=v3.1	Sorbi_seq30167		-	Y (0.882 | 1-51)	C	1	V5_BLAST_0.9SELF0.4OUT-REDO4-Cluster_163914	V5_UCLUSTfixed_0.90-Cluster_85533	-	-	-	-
pacid=32758830 transcript=Sobic.001G455500.1 locus=Sobic.001G455500 ID=Sobic.001G455500.1.v3.1 annot-version=v3.1	Sorbi_seq35227		-	Y (1.0 | 1-21)	C	1	V5_BLAST_0.9SELF0.4OUT-REDO4-Cluster_170694	V5_UCLUSTfixed_0.90-Cluster_103259	-	-	-	-
pacid=32760451 transcript=Sobic.001G456200.1 locus=Sobic.001G456200 ID=Sobic.001G456200.1.v3.1 annot-version=v3.1	Sorbi_seq36848		-	Y (0.999 | 1-29)	C	1	V5_BLAST_0.9SELF0.4OUT-REDO4-Cluster_164355	V5_UCLUSTfixed_0.90-Cluster_85802	-	-	-	-
pacid=32759999 transcript=Sobic.001G458000.1 locus=Sobic.001G458000 ID=Sobic.001G458000.1.v3.1 annot-version=v3.1	Sorbi_seq36396		-	Y (0.92 | 1-40)	C	1	V5_BLAST_0.9SELF0.4OUT-REDO4-Cluster_168535	V5_UCLUSTfixed_0.90-Cluster_85780	-	-	-	-
pacid=32758405 transcript=Sobic.001G458300.1 locus=Sobic.001G458300 ID=Sobic.001G458300.1.v3.1 annot-version=v3.1	Sorbi_seq34802	F:GO:0008270	F:GO:0005488	Y (0.846 | 1-22)	C	1	V5_BLAST_0.9SELF0.4OUT-REDO4-Cluster_150809	V5_UCLUSTfixed_0.90-Cluster_85994	-	-	UniqueCluster_2817	X
pacid=32757706 transcript=Sobic.001G458900.1 locus=Sobic.001G458900 ID=Sobic.001G458900.1.v3.1 annot-version=v3.1	Sorbi_seq34103	P:GO:0060236; P:GO:0032147; C:GO:0005874; C:GO:0005819	C:GO:0005856;P:GO:0016043;P:GO:0006464;P:GO:0007049	Y (0.944 | 1-23)	C	1	V5_BLAST_0.9SELF0.4OUT-REDO4-Cluster_163707	V5_UCLUSTfixed_0.90-Cluster_85677	-	-	-	-
pacid=32757707 transcript=Sobic.001G458900.2 locus=Sobic.001G458900 ID=Sobic.001G458900.2.v3.1 annot-version=v3.1	Sorbi_seq34104	P:GO:0060236; P:GO:0032147; C:GO:0005874; C:GO:0005819	C:GO:0005856;P:GO:0016043;P:GO:0006464;P:GO:0007049	Y (0.944 | 1-23)	C	1	V5_BLAST_0.9SELF0.4OUT-REDO4-Cluster_163707	V5_UCLUSTfixed_0.90-Cluster_85677	-	-	-	-
pacid=32759851 transcript=Sobic.001G460200.1 locus=Sobic.001G460200 ID=Sobic.001G460200.1.v3.1 annot-version=v3.1	Sorbi_seq36248		-	Y (0.978 | 1-26)	C	1	V5_BLAST_0.9SELF0.4OUT-REDO4-Cluster_165211	V5_UCLUSTfixed_0.90-Cluster_98639	-	-	-	-
pacid=32755394 transcript=Sobic.001G460700.1 locus=Sobic.001G460700 ID=Sobic.001G460700.1.v3.1 annot-version=v3.1	Sorbi_seq31791		-	Y (1.0 | 1-41)	C	1	V5_BLAST_0.9SELF0.4OUT-REDO4-Cluster_162614	V5_UCLUSTfixed_0.90-Cluster_85592	-	-	-	-
pacid=32760292 transcript=Sobic.001G463800.3 locus=Sobic.001G463800 ID=Sobic.001G463800.3.v3.1 annot-version=v3.1	Sorbi_seq36689		-	Y (0.855 | 1-62)	C	1	V5_BLAST_0.9SELF0.4OUT-REDO4-Cluster_150677	V5_UCLUSTfixed_0.90-Cluster_85797	-	-	-	-
pacid=32760293 transcript=Sobic.001G463800.4 locus=Sobic.001G463800 ID=Sobic.001G463800.4.v3.1 annot-version=v3.1	Sorbi_seq36690		-	Y (0.855 | 1-62)	C	1	V5_BLAST_0.9SELF0.4OUT-REDO4-Cluster_163877	V5_UCLUSTfixed_0.90-Cluster_85797	-	-	-	-
pacid=32760294 transcript=Sobic.001G463800.5 locus=Sobic.001G463800 ID=Sobic.001G463800.5.v3.1 annot-version=v3.1	Sorbi_seq36691		-	Y (0.855 | 1-62)	C	1	V5_BLAST_0.9SELF0.4OUT-REDO4-Cluster_163877	V5_UCLUSTfixed_0.90-Cluster_85797	-	-	-	-
pacid=32757196 transcript=Sobic.001G464600.1 locus=Sobic.001G464600 ID=Sobic.001G464600.1.v3.1 annot-version=v3.1	Sorbi_seq33593		-	Y (0.722 | 1-22)	C	1	V5_BLAST_0.9SELF0.4OUT-REDO4-Cluster_170089	V5_UCLUSTfixed_0.90-Cluster_102749	-	-	-	-
pacid=32757544 transcript=Sobic.001G466300.1 locus=Sobic.001G466300 ID=Sobic.001G466300.1.v3.1 annot-version=v3.1	Sorbi_seq33941	F:GO:0003725	F:GO:0003723	Y (0.959 | 1-37)	C	1	V5_BLAST_0.9SELF0.4OUT-REDO4-Cluster_166344	V5_UCLUSTfixed_0.90-Cluster_99646	-	-	-	-
pacid=32759241 transcript=Sobic.001G468100.1 locus=Sobic.001G468100 ID=Sobic.001G468100.1.v3.1 annot-version=v3.1	Sorbi_seq35638		-	Y (0.979 | 1-31)	C	1	V5_BLAST_0.9SELF0.4OUT-REDO4-Cluster_170347	V5_UCLUSTfixed_0.90-Cluster_99707	-	-	-	-
pacid=32759242 transcript=Sobic.001G468100.2 locus=Sobic.001G468100 ID=Sobic.001G468100.2.v3.1 annot-version=v3.1	Sorbi_seq35639		-	Y (0.979 | 1-31)	C	1	V5_BLAST_0.9SELF0.4OUT-REDO4-Cluster_170347	V5_UCLUSTfixed_0.90-Cluster_99707	-	-	-	-
pacid=32759240 transcript=Sobic.001G468100.3 locus=Sobic.001G468100 ID=Sobic.001G468100.3.v3.1 annot-version=v3.1	Sorbi_seq35637		-	Y (0.979 | 1-31)	C	1	V5_BLAST_0.9SELF0.4OUT-REDO4-Cluster_170347	V5_UCLUSTfixed_0.90-Cluster_99707	-	-	-	-
pacid=32759243 transcript=Sobic.001G468100.4 locus=Sobic.001G468100 ID=Sobic.001G468100.4.v3.1 annot-version=v3.1	Sorbi_seq35640		-	Y (0.979 | 1-31)	C	1	V5_BLAST_0.9SELF0.4OUT-REDO4-Cluster_170347	V5_UCLUSTfixed_0.90-Cluster_99707	-	-	-	-
pacid=32759244 transcript=Sobic.001G468100.5 locus=Sobic.001G468100 ID=Sobic.001G468100.5.v3.1 annot-version=v3.1	Sorbi_seq35641		-	Y (0.979 | 1-31)	C	1	V5_BLAST_0.9SELF0.4OUT-REDO4-Cluster_170347	V5_UCLUSTfixed_0.90-Cluster_99707	-	-	-	-
pacid=32759245 transcript=Sobic.001G468100.6 locus=Sobic.001G468100 ID=Sobic.001G468100.6.v3.1 annot-version=v3.1	Sorbi_seq35642		-	Y (0.979 | 1-31)	C	1	V5_BLAST_0.9SELF0.4OUT-REDO4-Cluster_170347	V5_UCLUSTfixed_0.90-Cluster_99707	-	-	-	-
pacid=32759246 transcript=Sobic.001G468100.7 locus=Sobic.001G468100 ID=Sobic.001G468100.7.v3.1 annot-version=v3.1	Sorbi_seq35643		-	Y (0.979 | 1-31)	C	1	V5_BLAST_0.9SELF0.4OUT-REDO4-Cluster_170347	V5_UCLUSTfixed_0.90-Cluster_99707	-	-	-	-
pacid=32759247 transcript=Sobic.001G468100.8 locus=Sobic.001G468100 ID=Sobic.001G468100.8.v3.1 annot-version=v3.1	Sorbi_seq35644		-	Y (0.979 | 1-31)	C	1	V5_BLAST_0.9SELF0.4OUT-REDO4-Cluster_170347	V5_UCLUSTfixed_0.90-Cluster_99707	-	-	-	-
pacid=32755677 transcript=Sobic.001G469700.3 locus=Sobic.001G469700 ID=Sobic.001G469700.3.v3.1 annot-version=v3.1	Sorbi_seq32074		-	Y (0.999 | 1-22)	C	1	V5_BLAST_0.9SELF0.4OUT-REDO4-Cluster_165082	V5_UCLUSTfixed_0.90-Cluster_93114	-	-	UniqueCluster_563	X
pacid=32753555 transcript=Sobic.001G469800.1 locus=Sobic.001G469800 ID=Sobic.001G469800.1.v3.1 annot-version=v3.1	Sorbi_seq29952	F:GO:0017025; F:GO:0008270; P:GO:0006355; P:GO:0006352	F:GO:0005515;P:GO:0009058;P:GO:0006139	Y (0.969 | 1-28)	C	1	V5_BLAST_0.9SELF0.4OUT-REDO4-Cluster_166125	V5_UCLUSTfixed_0.90-Cluster_99440	-	-	-	-
pacid=32753320 transcript=Sobic.001G469900.1 locus=Sobic.001G469900 ID=Sobic.001G469900.1.v3.1 annot-version=v3.1	Sorbi_seq29717		-	Y (0.998 | 1-38)	C	1	V5_BLAST_0.9SELF0.4OUT-REDO4-Cluster_170892	V5_UCLUSTfixed_0.90-Cluster_95977	-	-	-	-
pacid=32757187 transcript=Sobic.001G474300.1 locus=Sobic.001G474300 ID=Sobic.001G474300.1.v3.1 annot-version=v3.1	Sorbi_seq33584	F:GO:0005515	F:GO:0005515	Y (0.995 | 1-42)	C	1	V5_BLAST_0.9SELF0.4OUT-REDO4-Cluster_159638	V5_UCLUSTfixed_0.90-Cluster_85654	-	-	-	-
pacid=32759799 transcript=Sobic.001G475600.1 locus=Sobic.001G475600 ID=Sobic.001G475600.1.v3.1 annot-version=v3.1	Sorbi_seq36196	C:GO:0016021; F:GO:0004659	C:GO:0016020;F:GO:0016740	Y (0.998 | 1-35)	C	1	V5_BLAST_0.9SELF0.4OUT-REDO4-Cluster_163625	V5_UCLUSTfixed_0.90-Cluster_97075	-	-	-	-
pacid=32752823 transcript=Sobic.001G478000.1 locus=Sobic.001G478000 ID=Sobic.001G478000.1.v3.1 annot-version=v3.1	Sorbi_seq29220	P:GO:0010038	P:GO:0008150	Y (0.987 | 1-36)	C	1	V5_BLAST_0.9SELF0.4OUT-REDO4-Cluster_170024	V5_UCLUSTfixed_0.90-Cluster_85495	-	-	-	-
pacid=32760229 transcript=Sobic.001G478500.1 locus=Sobic.001G478500 ID=Sobic.001G478500.1.v3.1 annot-version=v3.1	Sorbi_seq36626		-	Y (0.988 | 1-23)	C	1	V5_BLAST_0.9SELF0.4OUT-REDO4-Cluster_170071	V5_UCLUSTfixed_0.90-Cluster_85795	-	-	-	-
pacid=32760230 transcript=Sobic.001G478500.2 locus=Sobic.001G478500 ID=Sobic.001G478500.2.v3.1 annot-version=v3.1	Sorbi_seq36627		-	Y (0.988 | 1-23)	C	1	V5_BLAST_0.9SELF0.4OUT-REDO4-Cluster_170071	V5_UCLUSTfixed_0.90-Cluster_85795	-	-	-	-
pacid=32760179 transcript=Sobic.001G478600.1 locus=Sobic.001G478600 ID=Sobic.001G478600.1.v3.1 annot-version=v3.1	Sorbi_seq36576	P:GO:0033014; F:GO:0004852	F:GO:0003824;P:GO:0009058;P:GO:0009987	Y (0.997 | 1-27)	C	1	V5_BLAST_0.9SELF0.4OUT-REDO4-Cluster_163275	V5_UCLUSTfixed_0.90-Cluster_96709	-	-	-	-
pacid=32758148 transcript=Sobic.001G480100.1 locus=Sobic.001G480100 ID=Sobic.001G480100.1.v3.1 annot-version=v3.1	Sorbi_seq34545		-	Y (0.918 | 1-41)	C	1	V5_BLAST_0.9SELF0.4OUT-REDO4-Cluster_163024	V5_UCLUSTfixed_0.90-Cluster_87715	-	-	-	-
pacid=32758150 transcript=Sobic.001G480100.2 locus=Sobic.001G480100 ID=Sobic.001G480100.2.v3.1 annot-version=v3.1	Sorbi_seq34547		-	Y (0.918 | 1-41)	C	1	V5_BLAST_0.9SELF0.4OUT-REDO4-Cluster_163024	V5_UCLUSTfixed_0.90-Cluster_87715	-	-	-	-
pacid=32758151 transcript=Sobic.001G480100.3 locus=Sobic.001G480100 ID=Sobic.001G480100.3.v3.1 annot-version=v3.1	Sorbi_seq34548		-	Y (0.918 | 1-41)	C	1	V5_BLAST_0.9SELF0.4OUT-REDO4-Cluster_163024	V5_UCLUSTfixed_0.90-Cluster_87715	-	-	-	-
pacid=32758149 transcript=Sobic.001G480100.4 locus=Sobic.001G480100 ID=Sobic.001G480100.4.v3.1 annot-version=v3.1	Sorbi_seq34546		-	Y (0.918 | 1-41)	C	1	V5_BLAST_0.9SELF0.4OUT-REDO4-Cluster_163024	V5_UCLUSTfixed_0.90-Cluster_87715	-	-	-	-
pacid=32757848 transcript=Sobic.001G480550.1 locus=Sobic.001G480550 ID=Sobic.001G480550.1.v3.1 annot-version=v3.1	Sorbi_seq34245	P:GO:0055114; F:GO:0016491	F:GO:0003824;P:GO:0008152;P:GO:0044710	Y (0.995 | 1-56)	C	1	V5_BLAST_0.9SELF0.4OUT-REDO4-Cluster_166746	V5_UCLUSTfixed_0.90-Cluster_42020	-	-	-	-
pacid=32756090 transcript=Sobic.001G482900.3 locus=Sobic.001G482900 ID=Sobic.001G482900.3.v3.1 annot-version=v3.1	Sorbi_seq32487	F:GO:0016757	F:GO:0016740	Y (0.947 | 1-21)	C	1	V5_BLAST_0.9SELF0.4OUT-REDO4-Cluster_169942	V5_UCLUSTfixed_0.90-Cluster_102631	-	-	-	-
pacid=32760353 transcript=Sobic.001G484400.1 locus=Sobic.001G484400 ID=Sobic.001G484400.1.v3.1 annot-version=v3.1	Sorbi_seq36750	F:GO:0046872; P:GO:0030001; F:GO:0000166	F:GO:0000166;P:GO:0006810	Y (0.999 | 1-41)	C	1	V5_BLAST_0.9SELF0.4OUT-REDO4-Cluster_163647	V5_UCLUSTfixed_0.90-Cluster_97097	-	-	-	-
pacid=32753447 transcript=Sobic.001G484800.1 locus=Sobic.001G484800 ID=Sobic.001G484800.1.v3.1 annot-version=v3.1	Sorbi_seq29844	F:GO:0008080	F:GO:0016740	Y (0.999 | 1-34)	C	1	V5_BLAST_0.9SELF0.4OUT-REDO4-Cluster_168777	V5_UCLUSTfixed_0.90-Cluster_85518	-	-	-	-
pacid=32758976 transcript=Sobic.001G485100.1 locus=Sobic.001G485100 ID=Sobic.001G485100.1.v3.1 annot-version=v3.1	Sorbi_seq35373		-	Y (1.0 | 1-41)	C	1	V5_BLAST_0.9SELF0.4OUT-REDO4-Cluster_163646	V5_UCLUSTfixed_0.90-Cluster_97095	-	-	-	-
pacid=32755427 transcript=Sobic.001G485800.1 locus=Sobic.001G485800 ID=Sobic.001G485800.1.v3.1 annot-version=v3.1	Sorbi_seq31824	F:GO:0016810; P:GO:0006807	P:GO:0008152;F:GO:0016787	Y (0.913 | 1-51)	C	1	V5_BLAST_0.9SELF0.4OUT-REDO4-Cluster_163642	V5_UCLUSTfixed_0.90-Cluster_97091	-	-	-	-
pacid=32755428 transcript=Sobic.001G485800.2 locus=Sobic.001G485800 ID=Sobic.001G485800.2.v3.1 annot-version=v3.1	Sorbi_seq31825	F:GO:0016810; P:GO:0006807	P:GO:0008152;F:GO:0016787	Y (0.913 | 1-51)	C	1	V5_BLAST_0.9SELF0.4OUT-REDO4-Cluster_163642	V5_UCLUSTfixed_0.90-Cluster_97091	-	-	-	-
pacid=32755429 transcript=Sobic.001G485800.3 locus=Sobic.001G485800 ID=Sobic.001G485800.3.v3.1 annot-version=v3.1	Sorbi_seq31826	F:GO:0016810; P:GO:0006807	P:GO:0008152;F:GO:0016787	Y (0.913 | 1-51)	C	1	V5_BLAST_0.9SELF0.4OUT-REDO4-Cluster_163642	V5_UCLUSTfixed_0.90-Cluster_97091	-	-	-	-
pacid=32755966 transcript=Sobic.001G486700.1 locus=Sobic.001G486700 ID=Sobic.001G486700.1.v3.1 annot-version=v3.1	Sorbi_seq32363	P:GO:0006164; F:GO:0005525; F:GO:0004019	F:GO:0000166;F:GO:0003824;P:GO:0009058;P:GO:0044711;P:GO:0006139	Y (0.999 | 1-41)	C	1	V5_BLAST_0.9SELF0.4OUT-REDO4-Cluster_169336	V5_UCLUSTfixed_0.90-Cluster_98945	-	-	-	-
pacid=32755740 transcript=Sobic.001G487900.1 locus=Sobic.001G487900 ID=Sobic.001G487900.1.v3.1 annot-version=v3.1	Sorbi_seq32137		-	Y (0.863 | 1-42)	C	1	V5_BLAST_0.9SELF0.4OUT-REDO4-Cluster_165781	V5_UCLUSTfixed_0.90-Cluster_99135	-	-	-	-
pacid=32760381 transcript=Sobic.001G489150.1 locus=Sobic.001G489150 ID=Sobic.001G489150.1.v3.1 annot-version=v3.1	Sorbi_seq36778	F:GO:0005544; F:GO:0005509	F:GO:0008289	Y (0.999 | 1-27)	C	1	V5_BLAST_0.9SELF0.4OUT-REDO4-Cluster_166859	V5_UCLUSTfixed_0.90-Cluster_94150	-	UniqueCluster_3070	-	X
pacid=32755363 transcript=Sobic.001G489400.1 locus=Sobic.001G489400 ID=Sobic.001G489400.1.v3.1 annot-version=v3.1	Sorbi_seq31760	P:GO:0055114; F:GO:0016491; P:GO:0009073; F:GO:0003856	F:GO:0003824;P:GO:0009058;P:GO:0044763;P:GO:0044711;P:GO:0009987	Y (0.999 | 1-51)	C	1	V5_BLAST_0.9SELF0.4OUT-REDO4-Cluster_170716	V5_UCLUSTfixed_0.90-Cluster_96386	-	-	-	-
pacid=32755362 transcript=Sobic.001G489400.2 locus=Sobic.001G489400 ID=Sobic.001G489400.2.v3.1 annot-version=v3.1	Sorbi_seq31759	P:GO:0055114; F:GO:0016491; P:GO:0009073; F:GO:0003856	F:GO:0003824;P:GO:0009058;P:GO:0044763;P:GO:0044711;P:GO:0009987	Y (0.999 | 1-51)	C	1	V5_BLAST_0.9SELF0.4OUT-REDO4-Cluster_170716	V5_UCLUSTfixed_0.90-Cluster_96386	-	-	-	-
pacid=32760494 transcript=Sobic.001G489700.1 locus=Sobic.001G489700 ID=Sobic.001G489700.1.v3.1 annot-version=v3.1	Sorbi_seq36891	C:GO:0016021; F:GO:0004659	C:GO:0016020;F:GO:0016740	Y (1.0 | 1-29)	C	1	V5_BLAST_0.9SELF0.4OUT-REDO4-Cluster_169563	V5_UCLUSTfixed_0.90-Cluster_101488	-	-	-	-
pacid=32757736 transcript=Sobic.001G491000.2 locus=Sobic.001G491000 ID=Sobic.001G491000.2.v3.1 annot-version=v3.1	Sorbi_seq34133	F:GO:0016857; P:GO:0005975	P:GO:0005975;F:GO:0003824	Y (1.0 | 1-24)	C	1	V5_BLAST_0.9SELF0.4OUT-REDO4-Cluster_163171	V5_UCLUSTfixed_0.90-Cluster_96598	-	-	-	-
pacid=32757737 transcript=Sobic.001G491000.4 locus=Sobic.001G491000 ID=Sobic.001G491000.4.v3.1 annot-version=v3.1	Sorbi_seq34134	F:GO:0016857; P:GO:0005975	P:GO:0005975;F:GO:0003824	Y (1.0 | 1-24)	C	1	V5_BLAST_0.9SELF0.4OUT-REDO4-Cluster_163171	V5_UCLUSTfixed_0.90-Cluster_96598	-	-	-	-
pacid=32752669 transcript=Sobic.001G491600.1 locus=Sobic.001G491600 ID=Sobic.001G491600.1.v3.1 annot-version=v3.1	Sorbi_seq29066	P:GO:0045454; F:GO:0015035; P:GO:0006662	P:GO:0019725;F:GO:0003824;P:GO:0008152;P:GO:0044710	Y (0.962 | 1-48)	C	1	V5_BLAST_0.9SELF0.4OUT-REDO4-Cluster_164314	V5_UCLUSTfixed_0.90-Cluster_85492	-	-	-	-
pacid=32757142 transcript=Sobic.001G491800.1 locus=Sobic.001G491800 ID=Sobic.001G491800.1.v3.1 annot-version=v3.1	Sorbi_seq33539		-	Y (0.989 | 1-51)	C	1	V5_BLAST_0.9SELF0.4OUT-REDO4-Cluster_156371	V5_UCLUSTfixed_0.90-Cluster_85652	-	-	-	-
pacid=32757143 transcript=Sobic.001G491800.2 locus=Sobic.001G491800 ID=Sobic.001G491800.2.v3.1 annot-version=v3.1	Sorbi_seq33540		-	Y (0.989 | 1-51)	C	1	V5_BLAST_0.9SELF0.4OUT-REDO4-Cluster_156371	V5_UCLUSTfixed_0.90-Cluster_85652	-	-	-	-
pacid=32756693 transcript=Sobic.001G491900.1 locus=Sobic.001G491900 ID=Sobic.001G491900.1.v3.1 annot-version=v3.1	Sorbi_seq33090		-	Y (0.946 | 1-58)	C	1	V5_BLAST_0.9SELF0.4OUT-REDO4-Cluster_162431	V5_UCLUSTfixed_0.90-Cluster_95844	-	-	-	-
pacid=32758043 transcript=Sobic.001G492300.1 locus=Sobic.001G492300 ID=Sobic.001G492300.1.v3.1 annot-version=v3.1	Sorbi_seq34440	F:GO:0016787	F:GO:0016787	Y (0.997 | 1-52)	C	1	V5_BLAST_0.9SELF0.4OUT-REDO4-Cluster_168947	V5_UCLUSTfixed_0.90-Cluster_101785	-	-	-	-
pacid=32756725 transcript=Sobic.001G492400.1 locus=Sobic.001G492400 ID=Sobic.001G492400.1.v3.1 annot-version=v3.1	Sorbi_seq33122	F:GO:0080019	F:GO:0003824	Y (0.981 | 1-30)	C	1	V5_BLAST_0.9SELF0.4OUT-REDO4-Cluster_164310	V5_UCLUSTfixed_0.90-Cluster_102397	-	-	-	-
pacid=32756211 transcript=Sobic.001G493001.1 locus=Sobic.001G493001 ID=Sobic.001G493001.1.v3.1 annot-version=v3.1	Sorbi_seq32608	P:GO:0006412; C:GO:0005840; C:GO:0005622; F:GO:0003735	F:GO:0005198;C:GO:0005840;P:GO:0006412	Y (0.995 | 1-45)	C	1	V5_BLAST_0.9SELF0.4OUT-REDO4-Cluster_158543	V5_UCLUSTfixed_0.90-Cluster_100016	UniqueCluster_191	-	-	X
pacid=32759488 transcript=Sobic.001G494150.1 locus=Sobic.001G494150 ID=Sobic.001G494150.1.v3.1 annot-version=v3.1	Sorbi_seq35885		-	Y (0.969 | 1-36)	C	1	V5_BLAST_0.9SELF0.4OUT-REDO4-Cluster_150652	V5_UCLUSTfixed_0.90-Cluster_42024	-	-	-	-
pacid=32754345 transcript=Sobic.001G494500.2 locus=Sobic.001G494500 ID=Sobic.001G494500.2.v3.1 annot-version=v3.1	Sorbi_seq30742		-	Y (0.995 | 1-28)	C	1	V5_BLAST_0.9SELF0.4OUT-REDO4-Cluster_164021	V5_UCLUSTfixed_0.90-Cluster_97508	-	-	-	-
pacid=32755503 transcript=Sobic.001G495200.1 locus=Sobic.001G495200 ID=Sobic.001G495200.1.v3.1 annot-version=v3.1	Sorbi_seq31900	P:GO:0055114; F:GO:0016491; P:GO:0045454	P:GO:0019725;F:GO:0003824;P:GO:0008152;P:GO:0044710	Y (1.0 | 1-40)	C	1	V5_BLAST_0.9SELF0.4OUT-REDO4-Cluster_164017	V5_UCLUSTfixed_0.90-Cluster_97503	-	-	-	-
pacid=32755993 transcript=Sobic.001G495300.1 locus=Sobic.001G495300 ID=Sobic.001G495300.1.v3.1 annot-version=v3.1	Sorbi_seq32390		-	Y (0.996 | 1-27)	C	1	V5_BLAST_0.9SELF0.4OUT-REDO4-Cluster_163825	V5_UCLUSTfixed_0.90-Cluster_97300	-	-	-	-
pacid=32757938 transcript=Sobic.001G495600.1 locus=Sobic.001G495600 ID=Sobic.001G495600.1.v3.1 annot-version=v3.1	Sorbi_seq34335		-	Y (0.984 | 1-23)	C	1	V5_BLAST_0.9SELF0.4OUT-REDO4-Cluster_168721	V5_UCLUSTfixed_0.90-Cluster_87524	-	-	-	-
pacid=32758427 transcript=Sobic.001G497200.1 locus=Sobic.001G497200 ID=Sobic.001G497200.1.v3.1 annot-version=v3.1	Sorbi_seq34824		-	Y (0.979 | 1-58)	C	1	V5_BLAST_0.9SELF0.4OUT-REDO4-Cluster_166445	V5_UCLUSTfixed_0.90-Cluster_85708	-	-	-	-
pacid=32752822 transcript=Sobic.001G498300.1 locus=Sobic.001G498300 ID=Sobic.001G498300.1.v3.1 annot-version=v3.1	Sorbi_seq29219		-	Y (1.0 | 1-21)	C	1	V5_BLAST_0.9SELF0.4OUT-REDO4-Cluster_164312	V5_UCLUSTfixed_0.90-Cluster_97794	-	-	-	-
pacid=32759805 transcript=Sobic.001G498500.1 locus=Sobic.001G498500 ID=Sobic.001G498500.1.v3.1 annot-version=v3.1	Sorbi_seq36202		-	Y (0.995 | 1-26)	C	1	V5_BLAST_0.9SELF0.4OUT-REDO4-Cluster_164547	V5_UCLUSTfixed_0.90-Cluster_102894	-	-	-	-
pacid=32752693 transcript=Sobic.001G499300.1 locus=Sobic.001G499300 ID=Sobic.001G499300.1.v3.1 annot-version=v3.1	Sorbi_seq29090		-	Y (0.985 | 1-33)	C	1	V5_BLAST_0.9SELF0.4OUT-REDO4-Cluster_164521	V5_UCLUSTfixed_0.90-Cluster_97002	-	-	-	-
pacid=32755471 transcript=Sobic.001G499600.1 locus=Sobic.001G499600 ID=Sobic.001G499600.1.v3.1 annot-version=v3.1	Sorbi_seq31868	P:GO:0045454; F:GO:0015035; P:GO:0006662	P:GO:0019725;F:GO:0003824;P:GO:0008152;P:GO:0044710	Y (0.988 | 1-22)	C	1	V5_BLAST_0.9SELF0.4OUT-REDO4-Cluster_164314	V5_UCLUSTfixed_0.90-Cluster_97796	-	-	-	-
pacid=32755514 transcript=Sobic.001G500600.2 locus=Sobic.001G500600 ID=Sobic.001G500600.2.v3.1 annot-version=v3.1	Sorbi_seq31911	F:GO:0003723; F:GO:0009982; P:GO:0009451; P:GO:0001522	F:GO:0003723;F:GO:0003824;P:GO:0006139	Y (0.997 | 1-62)	C	1	V5_BLAST_0.9SELF0.4OUT-REDO4-Cluster_169908	V5_UCLUSTfixed_0.90-Cluster_96198	-	-	-	-
pacid=32755515 transcript=Sobic.001G500600.3 locus=Sobic.001G500600 ID=Sobic.001G500600.3.v3.1 annot-version=v3.1	Sorbi_seq31912	F:GO:0003723; F:GO:0009982; P:GO:0009451; P:GO:0001522	F:GO:0003723;F:GO:0003824;P:GO:0006139	Y (0.997 | 1-62)	C	1	V5_BLAST_0.9SELF0.4OUT-REDO4-Cluster_169908	V5_UCLUSTfixed_0.90-Cluster_96198	-	-	-	-
pacid=32755516 transcript=Sobic.001G500600.4 locus=Sobic.001G500600 ID=Sobic.001G500600.4.v3.1 annot-version=v3.1	Sorbi_seq31913	F:GO:0009982; P:GO:0009451; F:GO:0003723; P:GO:0001522	F:GO:0003723;F:GO:0003824;P:GO:0006139	Y (0.997 | 1-62)	C	1	V5_BLAST_0.9SELF0.4OUT-REDO4-Cluster_169908	V5_UCLUSTfixed_0.90-Cluster_96198	-	-	-	-
pacid=32755517 transcript=Sobic.001G500600.5 locus=Sobic.001G500600 ID=Sobic.001G500600.5.v3.1 annot-version=v3.1	Sorbi_seq31914	F:GO:0009982; P:GO:0009451; F:GO:0003723; P:GO:0001522	F:GO:0003723;F:GO:0003824;P:GO:0006139	Y (0.997 | 1-62)	C	1	V5_BLAST_0.9SELF0.4OUT-REDO4-Cluster_169908	V5_UCLUSTfixed_0.90-Cluster_96198	-	-	-	-
pacid=32753840 transcript=Sobic.001G500700.1 locus=Sobic.001G500700 ID=Sobic.001G500700.1.v3.1 annot-version=v3.1	Sorbi_seq30237		-	Y (0.996 | 1-25)	C	1	V5_BLAST_0.9SELF0.4OUT-REDO4-Cluster_164290	V5_UCLUSTfixed_0.90-Cluster_97770	-	-	-	-
pacid=32753839 transcript=Sobic.001G500700.2 locus=Sobic.001G500700 ID=Sobic.001G500700.2.v3.1 annot-version=v3.1	Sorbi_seq30236		-	Y (0.996 | 1-25)	C	1	V5_BLAST_0.9SELF0.4OUT-REDO4-Cluster_164290	V5_UCLUSTfixed_0.90-Cluster_97770	-	-	-	-
pacid=32759148 transcript=Sobic.001G502500.1 locus=Sobic.001G502500 ID=Sobic.001G502500.1.v3.1 annot-version=v3.1	Sorbi_seq35545	F:GO:0008270; F:GO:0005515	F:GO:0005515	Y (0.672 | 1-82)	C	1	V5_BLAST_0.9SELF0.4OUT-REDO4-Cluster_150644	V5_UCLUSTfixed_0.90-Cluster_85734	-	-	UniqueCluster_1946	X
pacid=32759149 transcript=Sobic.001G502500.2 locus=Sobic.001G502500 ID=Sobic.001G502500.2.v3.1 annot-version=v3.1	Sorbi_seq35546	F:GO:0008270; F:GO:0005515	F:GO:0005515	Y (0.672 | 1-82)	C	1	V5_BLAST_0.9SELF0.4OUT-REDO4-Cluster_150644	V5_UCLUSTfixed_0.90-Cluster_85734	-	-	UniqueCluster_1946	X
pacid=32759207 transcript=Sobic.001G504400.4 locus=Sobic.001G504400 ID=Sobic.001G504400.4.v3.1 annot-version=v3.1	Sorbi_seq35604		-	Y (1.0 | 1-21)	C	1	V5_BLAST_0.9SELF0.4OUT-REDO4-Cluster_150646	V5_UCLUSTfixed_0.90-Cluster_96204	-	-	-	-
pacid=32759208 transcript=Sobic.001G504400.5 locus=Sobic.001G504400 ID=Sobic.001G504400.5.v3.1 annot-version=v3.1	Sorbi_seq35605		-	Y (1.0 | 1-21)	C	1	V5_BLAST_0.9SELF0.4OUT-REDO4-Cluster_162781	V5_UCLUSTfixed_0.90-Cluster_96204	-	-	-	-
pacid=32759209 transcript=Sobic.001G504400.6 locus=Sobic.001G504400 ID=Sobic.001G504400.6.v3.1 annot-version=v3.1	Sorbi_seq35606		-	Y (1.0 | 1-21)	C	1	V5_BLAST_0.9SELF0.4OUT-REDO4-Cluster_162781	V5_UCLUSTfixed_0.90-Cluster_96204	-	-	-	-
pacid=32754631 transcript=Sobic.001G504900.1 locus=Sobic.001G504900 ID=Sobic.001G504900.1.v3.1 annot-version=v3.1	Sorbi_seq31028	P:GO:0055114; F:GO:0051537; F:GO:0016491; F:GO:0010277	F:GO:0003824;P:GO:0008152;F:GO:0005488;P:GO:0044710	Y (0.995 | 1-40)	C	1	V5_BLAST_0.9SELF0.4OUT-REDO4-Cluster_163995	V5_UCLUSTfixed_0.90-Cluster_97478	-	-	-	-
pacid=32758292 transcript=Sobic.001G506000.1 locus=Sobic.001G506000 ID=Sobic.001G506000.1.v3.1 annot-version=v3.1	Sorbi_seq34689	C:GO:0016020; F:GO:0008375	C:GO:0016020;F:GO:0016740	Y (0.977 | 1-25)	C	1	V5_BLAST_0.9SELF0.4OUT-REDO4-Cluster_163843	V5_UCLUSTfixed_0.90-Cluster_85700	-	-	-	-
pacid=32757441 transcript=Sobic.001G506750.1 locus=Sobic.001G506750 ID=Sobic.001G506750.1.v3.1 annot-version=v3.1	Sorbi_seq33838		-	Y (0.696 | 1-59)	C	1	V5_BLAST_0.9SELF0.4OUT-REDO4-Cluster_150586	V5_UCLUSTfixed_0.90-Cluster_42019	-	-	-	-
pacid=32752555 transcript=Sobic.001G508800.1 locus=Sobic.001G508800 ID=Sobic.001G508800.1.v3.1 annot-version=v3.1	Sorbi_seq28952	F:GO:0016161; P:GO:0000272	P:GO:0005975;P:GO:0009056;F:GO:0016787	Y (0.98 | 1-24)	C	1	V5_BLAST_0.9SELF0.4OUT-REDO4-Cluster_169607	V5_UCLUSTfixed_0.90-Cluster_102351	-	-	-	-
pacid=32752785 transcript=Sobic.001G509600.1 locus=Sobic.001G509600 ID=Sobic.001G509600.1.v3.1 annot-version=v3.1	Sorbi_seq29182		-	Y (0.714 | 1-61)	C	1	V5_BLAST_0.9SELF0.4OUT-REDO4-Cluster_154765	V5_UCLUSTfixed_0.90-Cluster_90435	-	-	-	-
pacid=32754116 transcript=Sobic.001G512100.1 locus=Sobic.001G512100 ID=Sobic.001G512100.1.v3.1 annot-version=v3.1	Sorbi_seq30513		-	Y (0.999 | 1-41)	C	1	V5_BLAST_0.9SELF0.4OUT-REDO4-Cluster_162717	V5_UCLUSTfixed_0.90-Cluster_96137	-	-	-	-
pacid=32754356 transcript=Sobic.001G512200.1 locus=Sobic.001G512200 ID=Sobic.001G512200.1.v3.1 annot-version=v3.1	Sorbi_seq30753		-	Y (0.998 | 1-42)	C	1	V5_BLAST_0.9SELF0.4OUT-REDO4-Cluster_164289	V5_UCLUSTfixed_0.90-Cluster_97769	-	-	-	-
pacid=32759348 transcript=Sobic.001G512500.1 locus=Sobic.001G512500 ID=Sobic.001G512500.1.v3.1 annot-version=v3.1	Sorbi_seq35745		-	Y (0.965 | 1-38)	C	1	V5_BLAST_0.9SELF0.4OUT-REDO4-Cluster_163557	V5_UCLUSTfixed_0.90-Cluster_97004	-	-	-	-
pacid=32759349 transcript=Sobic.001G512500.2 locus=Sobic.001G512500 ID=Sobic.001G512500.2.v3.1 annot-version=v3.1	Sorbi_seq35746		-	Y (0.965 | 1-38)	C	1	V5_BLAST_0.9SELF0.4OUT-REDO4-Cluster_163557	V5_UCLUSTfixed_0.90-Cluster_97004	-	-	-	-
pacid=32757313 transcript=Sobic.001G512800.1 locus=Sobic.001G512800 ID=Sobic.001G512800.1.v3.1 annot-version=v3.1	Sorbi_seq33710	P:GO:0008152	P:GO:0008152	Y (0.917 | 1-32)	C	1	V5_BLAST_0.9SELF0.4OUT-REDO4-Cluster_164592	V5_UCLUSTfixed_0.90-Cluster_96846	-	-	-	-
pacid=32756848 transcript=Sobic.001G513000.1 locus=Sobic.001G513000 ID=Sobic.001G513000.1.v3.1 annot-version=v3.1	Sorbi_seq33245		-	Y (0.99 | 1-71)	C	1	V5_BLAST_0.9SELF0.4OUT-REDO4-Cluster_163560	V5_UCLUSTfixed_0.90-Cluster_97006	-	-	-	-
pacid=32756811 transcript=Sobic.001G513200.1 locus=Sobic.001G513200 ID=Sobic.001G513200.1.v3.1 annot-version=v3.1	Sorbi_seq33208	F:GO:0003676	F:GO:0003676	Y (0.759 | 1-40)	C	1	V5_BLAST_0.9SELF0.4OUT-REDO4-Cluster_150571	V5_UCLUSTfixed_0.90-Cluster_85645	-	-	UniqueCluster_2968	X
pacid=32758196 transcript=Sobic.001G513800.1 locus=Sobic.001G513800 ID=Sobic.001G513800.1.v3.1 annot-version=v3.1	Sorbi_seq34593		-	Y (0.991 | 1-35)	C	1	V5_BLAST_0.9SELF0.4OUT-REDO4-Cluster_167086	V5_UCLUSTfixed_0.90-Cluster_85696	-	-	-	-
pacid=32758197 transcript=Sobic.001G513800.2 locus=Sobic.001G513800 ID=Sobic.001G513800.2.v3.1 annot-version=v3.1	Sorbi_seq34594		-	Y (0.991 | 1-35)	C	1	V5_BLAST_0.9SELF0.4OUT-REDO4-Cluster_167086	V5_UCLUSTfixed_0.90-Cluster_85696	-	-	-	-
pacid=32759814 transcript=Sobic.001G514500.10 locus=Sobic.001G514500 ID=Sobic.001G514500.10.v3.1 annot-version=v3.1	Sorbi_seq36211	F:GO:0005515	F:GO:0005515	Y (0.879 | 1-29)	C	1	V5_BLAST_0.9SELF0.4OUT-REDO4-Cluster_167048	V5_UCLUSTfixed_0.90-Cluster_85765	-	-	UniqueCluster_3017	X
pacid=32759812 transcript=Sobic.001G514500.2 locus=Sobic.001G514500 ID=Sobic.001G514500.2.v3.1 annot-version=v3.1	Sorbi_seq36209	F:GO:0005515	F:GO:0005515	Y (0.879 | 1-29)	C	1	V5_BLAST_0.9SELF0.4OUT-REDO4-Cluster_150661	V5_UCLUSTfixed_0.90-Cluster_85765	-	-	UniqueCluster_3017	X
pacid=32759819 transcript=Sobic.001G514500.3 locus=Sobic.001G514500 ID=Sobic.001G514500.3.v3.1 annot-version=v3.1	Sorbi_seq36216	F:GO:0005515	F:GO:0005515	Y (0.879 | 1-29)	C	1	V5_BLAST_0.9SELF0.4OUT-REDO4-Cluster_167048	V5_UCLUSTfixed_0.90-Cluster_85765	-	-	UniqueCluster_3017	X
pacid=32759820 transcript=Sobic.001G514500.4 locus=Sobic.001G514500 ID=Sobic.001G514500.4.v3.1 annot-version=v3.1	Sorbi_seq36217	F:GO:0005515	F:GO:0005515	Y (0.879 | 1-29)	C	1	V5_BLAST_0.9SELF0.4OUT-REDO4-Cluster_167048	V5_UCLUSTfixed_0.90-Cluster_85765	-	-	UniqueCluster_3017	X
pacid=32759816 transcript=Sobic.001G514500.5 locus=Sobic.001G514500 ID=Sobic.001G514500.5.v3.1 annot-version=v3.1	Sorbi_seq36213	F:GO:0005515	F:GO:0005515	Y (0.879 | 1-29)	C	1	V5_BLAST_0.9SELF0.4OUT-REDO4-Cluster_167048	V5_UCLUSTfixed_0.90-Cluster_85765	-	-	UniqueCluster_3017	X
pacid=32759817 transcript=Sobic.001G514500.6 locus=Sobic.001G514500 ID=Sobic.001G514500.6.v3.1 annot-version=v3.1	Sorbi_seq36214	F:GO:0005515	F:GO:0005515	Y (0.879 | 1-29)	C	1	V5_BLAST_0.9SELF0.4OUT-REDO4-Cluster_167048	V5_UCLUSTfixed_0.90-Cluster_85765	-	-	UniqueCluster_3017	X
pacid=32759818 transcript=Sobic.001G514500.7 locus=Sobic.001G514500 ID=Sobic.001G514500.7.v3.1 annot-version=v3.1	Sorbi_seq36215	F:GO:0005515	F:GO:0005515	Y (0.879 | 1-29)	C	1	V5_BLAST_0.9SELF0.4OUT-REDO4-Cluster_167048	V5_UCLUSTfixed_0.90-Cluster_85765	-	-	UniqueCluster_3017	X
pacid=32759815 transcript=Sobic.001G514500.8 locus=Sobic.001G514500 ID=Sobic.001G514500.8.v3.1 annot-version=v3.1	Sorbi_seq36212	F:GO:0005515	F:GO:0005515	Y (0.879 | 1-29)	C	1	V5_BLAST_0.9SELF0.4OUT-REDO4-Cluster_167048	V5_UCLUSTfixed_0.90-Cluster_85765	-	-	UniqueCluster_3017	X
pacid=32759813 transcript=Sobic.001G514500.9 locus=Sobic.001G514500 ID=Sobic.001G514500.9.v3.1 annot-version=v3.1	Sorbi_seq36210	F:GO:0005515	F:GO:0005515	Y (0.879 | 1-29)	C	1	V5_BLAST_0.9SELF0.4OUT-REDO4-Cluster_167048	V5_UCLUSTfixed_0.90-Cluster_85765	-	-	UniqueCluster_3017	X
pacid=32759393 transcript=Sobic.001G515000.1 locus=Sobic.001G515000 ID=Sobic.001G515000.1.v3.1 annot-version=v3.1	Sorbi_seq35790	C:GO:0016021; P:GO:0006481; F:GO:0004671	C:GO:0016020;P:GO:0006464;F:GO:0016740	Y (0.735 | 1-51)	C	1	V5_BLAST_0.9SELF0.4OUT-REDO4-Cluster_167722	V5_UCLUSTfixed_0.90-Cluster_85748	-	-	-	-
pacid=32755996 transcript=Sobic.001G515600.3 locus=Sobic.001G515600 ID=Sobic.001G515600.3.v3.1 annot-version=v3.1	Sorbi_seq32393		-	Y (0.953 | 1-49)	C	1	V5_BLAST_0.9SELF0.4OUT-REDO4-Cluster_165550	V5_UCLUSTfixed_0.90-Cluster_98925	-	-	-	-
pacid=32758916 transcript=Sobic.001G516800.2 locus=Sobic.001G516800 ID=Sobic.001G516800.2.v3.1 annot-version=v3.1	Sorbi_seq35313	C:GO:0080085; P:GO:0045038; C:GO:0009507; P:GO:0009416	P:GO:0009628;P:GO:0006810;P:GO:0044765;C:GO:0009536	Y (0.99 | 1-41)	C	1	V5_BLAST_0.9SELF0.4OUT-REDO4-Cluster_163564	V5_UCLUSTfixed_0.90-Cluster_97009	-	-	-	-
pacid=32757792 transcript=Sobic.001G516901.1 locus=Sobic.001G516901 ID=Sobic.001G516901.1.v3.1 annot-version=v3.1	Sorbi_seq34189		-	Y (0.999 | 1-41)	C	1	V5_BLAST_0.9SELF0.4OUT-REDO4-Cluster_164520	V5_UCLUSTfixed_0.90-Cluster_97997	-	-	-	-
pacid=32756764 transcript=Sobic.001G517200.2 locus=Sobic.001G517200 ID=Sobic.001G517200.2.v3.1 annot-version=v3.1	Sorbi_seq33161	F:GO:0016779; P:GO:0006396; F:GO:0003723	F:GO:0003723;F:GO:0016740;P:GO:0006139	Y (0.876 | 1-49)	C	1	V5_BLAST_0.9SELF0.4OUT-REDO4-Cluster_168762	V5_UCLUSTfixed_0.90-Cluster_98129	-	-	-	-
pacid=32753369 transcript=Sobic.001G518100.1 locus=Sobic.001G518100 ID=Sobic.001G518100.1.v3.1 annot-version=v3.1	Sorbi_seq29766	F:GO:0005515	F:GO:0005515	Y (0.772 | 1-57)	C	1	V5_BLAST_0.9SELF0.4OUT-REDO4-Cluster_170175	V5_UCLUSTfixed_0.90-Cluster_85513	-	-	-	-
pacid=32756923 transcript=Sobic.001G519800.1 locus=Sobic.001G519800 ID=Sobic.001G519800.1.v3.1 annot-version=v3.1	Sorbi_seq33320	P:GO:0055114; F:GO:0016620	F:GO:0003824;P:GO:0008152;P:GO:0044710	Y (0.996 | 1-29)	C	1	V5_BLAST_0.9SELF0.4OUT-REDO4-Cluster_168734	V5_UCLUSTfixed_0.90-Cluster_102972	-	-	-	-
pacid=32757342 transcript=Sobic.001G520800.1 locus=Sobic.001G520800 ID=Sobic.001G520800.1.v3.1 annot-version=v3.1	Sorbi_seq33739		-	Y (0.997 | 1-48)	C	1	V5_BLAST_0.9SELF0.4OUT-REDO4-Cluster_163567	V5_UCLUSTfixed_0.90-Cluster_85664	-	-	-	-
pacid=32757341 transcript=Sobic.001G520800.2 locus=Sobic.001G520800 ID=Sobic.001G520800.2.v3.1 annot-version=v3.1	Sorbi_seq33738		-	Y (0.997 | 1-48)	C	1	V5_BLAST_0.9SELF0.4OUT-REDO4-Cluster_163567	V5_UCLUSTfixed_0.90-Cluster_85664	-	-	-	-
pacid=32760367 transcript=Sobic.001G521200.1 locus=Sobic.001G521200 ID=Sobic.001G521200.1.v3.1 annot-version=v3.1	Sorbi_seq36764		-	Y (1.0 | 1-41)	C	1	V5_BLAST_0.9SELF0.4OUT-REDO4-Cluster_150679	V5_UCLUSTfixed_0.90-Cluster_85799	-	-	-	-
pacid=32759976 transcript=Sobic.001G521300.1 locus=Sobic.001G521300 ID=Sobic.001G521300.1.v3.1 annot-version=v3.1	Sorbi_seq36373		-	Y (0.784 | 1-58)	C	1	V5_BLAST_0.9SELF0.4OUT-REDO4-Cluster_160946	V5_UCLUSTfixed_0.90-Cluster_85778	-	-	UniqueCluster_16	X
pacid=32756665 transcript=Sobic.001G521600.1 locus=Sobic.001G521600 ID=Sobic.001G521600.1.v3.1 annot-version=v3.1	Sorbi_seq33062	P:GO:0006468; F:GO:0005524; F:GO:0004672	F:GO:0000166;P:GO:0006464;F:GO:0016301	Y (0.998 | 1-32)	C	1	V5_BLAST_0.9SELF0.4OUT-REDO4-Cluster_150566	V5_UCLUSTfixed_0.90-Cluster_85639	-	-	-	-
pacid=32756666 transcript=Sobic.001G521600.2 locus=Sobic.001G521600 ID=Sobic.001G521600.2.v3.1 annot-version=v3.1	Sorbi_seq33063	P:GO:0006468; F:GO:0005524; F:GO:0004672	F:GO:0000166;P:GO:0006464;F:GO:0016301	Y (0.998 | 1-32)	C	1	V5_BLAST_0.9SELF0.4OUT-REDO4-Cluster_150566	V5_UCLUSTfixed_0.90-Cluster_85639	-	-	-	-
pacid=32756128 transcript=Sobic.001G523500.1 locus=Sobic.001G523500 ID=Sobic.001G523500.1.v3.1 annot-version=v3.1	Sorbi_seq32525		-	Y (0.859 | 1-44)	C	1	V5_BLAST_0.9SELF0.4OUT-REDO4-Cluster_166789	V5_UCLUSTfixed_0.90-Cluster_85619	-	UniqueCluster_414	-	X
pacid=32758355 transcript=Sobic.001G523800.1 locus=Sobic.001G523800 ID=Sobic.001G523800.1.v3.1 annot-version=v3.1	Sorbi_seq34752	F:GO:0016757; P:GO:0008152	P:GO:0008152;F:GO:0016740	Y (0.993 | 1-49)	C	1	V5_BLAST_0.9SELF0.4OUT-REDO4-Cluster_168543	V5_UCLUSTfixed_0.90-Cluster_101458	-	-	-	-
pacid=32758356 transcript=Sobic.001G523800.2 locus=Sobic.001G523800 ID=Sobic.001G523800.2.v3.1 annot-version=v3.1	Sorbi_seq34753	F:GO:0016757; P:GO:0008152	P:GO:0008152;F:GO:0016740	Y (0.993 | 1-49)	C	1	V5_BLAST_0.9SELF0.4OUT-REDO4-Cluster_168543	V5_UCLUSTfixed_0.90-Cluster_101458	-	-	-	-
pacid=32754533 transcript=Sobic.001G524300.1 locus=Sobic.001G524300 ID=Sobic.001G524300.1.v3.1 annot-version=v3.1	Sorbi_seq30930	F:GO:0016301	F:GO:0016301	Y (0.991 | 1-42)	C	1	V5_BLAST_0.9SELF0.4OUT-REDO4-Cluster_163023	V5_UCLUSTfixed_0.90-Cluster_96456	-	-	-	-
pacid=32759016 transcript=Sobic.001G524900.1 locus=Sobic.001G524900 ID=Sobic.001G524900.1.v3.1 annot-version=v3.1	Sorbi_seq35413		-	Y (1.0 | 1-40)	C	1	V5_BLAST_0.9SELF0.4OUT-REDO4-Cluster_163024	V5_UCLUSTfixed_0.90-Cluster_96457	-	-	-	-
pacid=32759017 transcript=Sobic.001G524900.2 locus=Sobic.001G524900 ID=Sobic.001G524900.2.v3.1 annot-version=v3.1	Sorbi_seq35414		-	Y (1.0 | 1-40)	C	1	V5_BLAST_0.9SELF0.4OUT-REDO4-Cluster_163024	V5_UCLUSTfixed_0.90-Cluster_42023	-	-	-	-
pacid=32755330 transcript=Sobic.001G525200.1 locus=Sobic.001G525200 ID=Sobic.001G525200.1.v3.1 annot-version=v3.1	Sorbi_seq31727		-	Y (0.982 | 1-71)	C	1	V5_BLAST_0.9SELF0.4OUT-REDO4-Cluster_166968	V5_UCLUSTfixed_0.90-Cluster_85589	-	-	-	-
pacid=32752938 transcript=Sobic.001G527000.1 locus=Sobic.001G527000 ID=Sobic.001G527000.1.v3.1 annot-version=v3.1	Sorbi_seq29335	C:GO:0019898; P:GO:0015979; C:GO:0009654; C:GO:0009523; F:GO:0005509	C:GO:0016020;P:GO:0015979;F:GO:0005488;C:GO:0009579	Y (0.999 | 1-41)	C	1	V5_BLAST_0.9SELF0.4OUT-REDO4-Cluster_164982	V5_UCLUSTfixed_0.90-Cluster_98418	-	-	-	-
pacid=32758057 transcript=Sobic.001G527100.1 locus=Sobic.001G527100 ID=Sobic.001G527100.1.v3.1 annot-version=v3.1	Sorbi_seq34454	P:GO:0006412; C:GO:0005840; F:GO:0003735	F:GO:0005198;C:GO:0005840;P:GO:0006412	Y (0.987 | 1-59)	C	1	V5_BLAST_0.9SELF0.4OUT-REDO4-Cluster_170144	V5_UCLUSTfixed_0.90-Cluster_96929	-	-	-	-
pacid=32758444 transcript=Sobic.001G527600.1 locus=Sobic.001G527600 ID=Sobic.001G527600.1.v3.1 annot-version=v3.1	Sorbi_seq34841	F:GO:0051536; F:GO:0003824	F:GO:0003824;F:GO:0005488	Y (0.991 | 1-26)	C	1	V5_BLAST_0.9SELF0.4OUT-REDO4-Cluster_163193	V5_UCLUSTfixed_0.90-Cluster_101476	-	-	-	-
pacid=32755507 transcript=Sobic.001G531200.1 locus=Sobic.001G531200 ID=Sobic.001G531200.1.v3.1 annot-version=v3.1	Sorbi_seq31904		-	Y (0.997 | 1-47)	C	1	V5_BLAST_0.9SELF0.4OUT-REDO4-Cluster_163004	V5_UCLUSTfixed_0.90-Cluster_96438	-	-	-	-
pacid=32755024 transcript=Sobic.001G532900.1 locus=Sobic.001G532900 ID=Sobic.001G532900.1.v3.1 annot-version=v3.1	Sorbi_seq31421		-	Y (0.967 | 1-32)	C	1	V5_BLAST_0.9SELF0.4OUT-REDO4-Cluster_155847	V5_UCLUSTfixed_0.90-Cluster_100936	-	-	-	-
pacid=32755245 transcript=Sobic.001G535700.2 locus=Sobic.001G535700 ID=Sobic.001G535700.2.v3.1 annot-version=v3.1	Sorbi_seq31642		-	Y (1.0 | 1-36)	C	1	V5_BLAST_0.9SELF0.4OUT-REDO4-Cluster_164757	V5_UCLUSTfixed_0.90-Cluster_85585	-	-	-	-
pacid=32759443 transcript=Sobic.001G536800.1 locus=Sobic.001G536800 ID=Sobic.001G536800.1.v3.1 annot-version=v3.1	Sorbi_seq35840	P:GO:0006457; F:GO:0003755; P:GO:0000413	F:GO:0003824;P:GO:0006464	Y (0.939 | 1-62)	C	1	V5_BLAST_0.9SELF0.4OUT-REDO4-Cluster_162598	V5_UCLUSTfixed_0.90-Cluster_96019	-	-	-	-
pacid=32759442 transcript=Sobic.001G536800.2 locus=Sobic.001G536800 ID=Sobic.001G536800.2.v3.1 annot-version=v3.1	Sorbi_seq35839	P:GO:0006457; F:GO:0003755; P:GO:0000413	F:GO:0003824;P:GO:0006464	Y (0.939 | 1-62)	C	1	V5_BLAST_0.9SELF0.4OUT-REDO4-Cluster_150650	V5_UCLUSTfixed_0.90-Cluster_96019	-	-	-	-
pacid=32759444 transcript=Sobic.001G536800.3 locus=Sobic.001G536800 ID=Sobic.001G536800.3.v3.1 annot-version=v3.1	Sorbi_seq35841	P:GO:0006457; F:GO:0003755; P:GO:0000413	F:GO:0003824;P:GO:0006464	Y (0.939 | 1-62)	C	1	V5_BLAST_0.9SELF0.4OUT-REDO4-Cluster_162598	V5_UCLUSTfixed_0.90-Cluster_96019	-	-	-	-
pacid=32757022 transcript=Sobic.001G536901.1 locus=Sobic.001G536901 ID=Sobic.001G536901.1.v3.1 annot-version=v3.1	Sorbi_seq33419	C:GO:0016021	C:GO:0016020	Y (1.0 | 1-41)	C	1	V5_BLAST_0.9SELF0.4OUT-REDO4-Cluster_170180	V5_UCLUSTfixed_0.90-Cluster_96039	-	-	-	-
pacid=32759877 transcript=Sobic.001G538800.1 locus=Sobic.001G538800 ID=Sobic.001G538800.1.v3.1 annot-version=v3.1	Sorbi_seq36274	F:GO:0008138; P:GO:0006470	P:GO:0006464;F:GO:0016787	Y (0.986 | 1-41)	C	1	V5_BLAST_0.9SELF0.4OUT-REDO4-Cluster_166937	V5_UCLUSTfixed_0.90-Cluster_100167	-	-	-	-
pacid=32759878 transcript=Sobic.001G538800.2 locus=Sobic.001G538800 ID=Sobic.001G538800.2.v3.1 annot-version=v3.1	Sorbi_seq36275	F:GO:0008138; P:GO:0006470	P:GO:0006464;F:GO:0016787	Y (0.986 | 1-41)	C	1	V5_BLAST_0.9SELF0.4OUT-REDO4-Cluster_166937	V5_UCLUSTfixed_0.90-Cluster_100167	-	-	-	-
pacid=32754769 transcript=Sobic.001G543100.1 locus=Sobic.001G543100 ID=Sobic.001G543100.1.v3.1 annot-version=v3.1	Sorbi_seq31166		-	Y (0.996 | 1-39)	C	1	V5_BLAST_0.9SELF0.4OUT-REDO4-Cluster_169862	V5_UCLUSTfixed_0.90-Cluster_101180	-	-	-	-
pacid=32754773 transcript=Sobic.001G543100.12 locus=Sobic.001G543100 ID=Sobic.001G543100.12.v3.1 annot-version=v3.1	Sorbi_seq31170	F:GO:0005524	F:GO:0000166	Y (0.996 | 1-39)	C	1	V5_BLAST_0.9SELF0.4OUT-REDO4-Cluster_169862	V5_UCLUSTfixed_0.90-Cluster_101180	-	-	-	-
pacid=32754774 transcript=Sobic.001G543100.13 locus=Sobic.001G543100 ID=Sobic.001G543100.13.v3.1 annot-version=v3.1	Sorbi_seq31171	F:GO:0005524	F:GO:0000166	Y (0.996 | 1-39)	C	1	V5_BLAST_0.9SELF0.4OUT-REDO4-Cluster_169862	V5_UCLUSTfixed_0.90-Cluster_101180	-	-	-	-
pacid=32754776 transcript=Sobic.001G543100.15 locus=Sobic.001G543100 ID=Sobic.001G543100.15.v3.1 annot-version=v3.1	Sorbi_seq31173		-	Y (0.996 | 1-39)	C	1	V5_BLAST_0.9SELF0.4OUT-REDO4-Cluster_169862	V5_UCLUSTfixed_0.90-Cluster_101180	-	-	-	-
pacid=32754768 transcript=Sobic.001G543100.8 locus=Sobic.001G543100 ID=Sobic.001G543100.8.v3.1 annot-version=v3.1	Sorbi_seq31165		-	Y (0.996 | 1-39)	C	1	V5_BLAST_0.9SELF0.4OUT-REDO4-Cluster_169862	V5_UCLUSTfixed_0.90-Cluster_101180	-	-	-	-
pacid=32756815 transcript=Sobic.001G543300.1 locus=Sobic.001G543300 ID=Sobic.001G543300.1.v3.1 annot-version=v3.1	Sorbi_seq33212	P:GO:0055114; F:GO:0016491; F:GO:0008270	F:GO:0003824;P:GO:0008152;F:GO:0005488;P:GO:0044710	Y (0.999 | 1-51)	C	1	V5_BLAST_0.9SELF0.4OUT-REDO4-Cluster_164384	V5_UCLUSTfixed_0.90-Cluster_97870	-	-	-	-
pacid=32768916 transcript=Sobic.002G000500.1 locus=Sobic.002G000500 ID=Sobic.002G000500.1.v3.1 annot-version=v3.1	Sorbi_seq45313		-	Y (1.0 | 1-56)	C	1	V5_BLAST_0.9SELF0.4OUT-REDO4-Cluster_163591	V5_UCLUSTfixed_0.90-Cluster_86152	-	-	-	-
pacid=32770181 transcript=Sobic.002G000600.1 locus=Sobic.002G000600 ID=Sobic.002G000600.1.v3.1 annot-version=v3.1	Sorbi_seq46578		-	Y (1.0 | 1-41)	C	1	V5_BLAST_0.9SELF0.4OUT-REDO4-Cluster_169942	V5_UCLUSTfixed_0.90-Cluster_97739	-	-	-	-
pacid=32767630 transcript=Sobic.002G002700.1 locus=Sobic.002G002700 ID=Sobic.002G002700.1.v3.1 annot-version=v3.1	Sorbi_seq44027	C:GO:0016020; F:GO:0004970	C:GO:0016020;F:GO:0038023;F:GO:0004872;F:GO:0005215	Y (0.87 | 1-55)	C	1	V5_BLAST_0.9SELF0.4OUT-REDO4-Cluster_170137	V5_UCLUSTfixed_0.90-Cluster_102790	UniqueCluster_2997	-	-	X
pacid=32767264 transcript=Sobic.002G002800.1 locus=Sobic.002G002800 ID=Sobic.002G002800.1.v3.1 annot-version=v3.1	Sorbi_seq43661	C:GO:0016020; F:GO:0004970	C:GO:0016020;F:GO:0038023;F:GO:0004872;F:GO:0005215	Y (0.995 | 1-42)	C	1	V5_BLAST_0.9SELF0.4OUT-REDO4-Cluster_170137	V5_UCLUSTfixed_0.90-Cluster_102790	UniqueCluster_2997	-	-	X
pacid=32769951 transcript=Sobic.002G004000.2 locus=Sobic.002G004000 ID=Sobic.002G004000.2.v3.1 annot-version=v3.1	Sorbi_seq46348	C:GO:0019898; P:GO:0015979; C:GO:0009654; C:GO:0009523; F:GO:0005509	C:GO:0016020;P:GO:0015979;F:GO:0005488;C:GO:0009579	Y (0.994 | 1-77)	C	1	V5_BLAST_0.9SELF0.4OUT-REDO4-Cluster_158049	V5_UCLUSTfixed_0.90-Cluster_86197	-	-	-	-
pacid=32767378 transcript=Sobic.002G005200.1 locus=Sobic.002G005200 ID=Sobic.002G005200.1.v3.1 annot-version=v3.1	Sorbi_seq43775		-	Y (0.993 | 1-21)	C	1	V5_BLAST_0.9SELF0.4OUT-REDO4-Cluster_153843	V5_UCLUSTfixed_0.90-Cluster_89801	-	-	UniqueCluster_1453	X
pacid=32769496 transcript=Sobic.002G005700.1 locus=Sobic.002G005700 ID=Sobic.002G005700.1.v3.1 annot-version=v3.1	Sorbi_seq45893		-	Y (0.975 | 1-27)	C	1	V5_BLAST_0.9SELF0.4OUT-REDO4-Cluster_155332	V5_UCLUSTfixed_0.90-Cluster_86176	-	-	-	-
pacid=32770093 transcript=Sobic.002G013700.1 locus=Sobic.002G013700 ID=Sobic.002G013700.1.v3.1 annot-version=v3.1	Sorbi_seq46490		-	Y (0.998 | 1-32)	C	1	V5_BLAST_0.9SELF0.4OUT-REDO4-Cluster_163786	V5_UCLUSTfixed_0.90-Cluster_97246	-	-	-	-
pacid=32769377 transcript=Sobic.002G014800.2 locus=Sobic.002G014800 ID=Sobic.002G014800.2.v3.1 annot-version=v3.1	Sorbi_seq45774		-	Y (0.786 | 1-81)	C	1	V5_BLAST_0.9SELF0.4OUT-REDO4-Cluster_158863	V5_UCLUSTfixed_0.90-Cluster_93189	-	-	-	-
pacid=32769746 transcript=Sobic.002G015900.2 locus=Sobic.002G015900 ID=Sobic.002G015900.2.v3.1 annot-version=v3.1	Sorbi_seq46143		-	Y (0.997 | 1-28)	C	1	V5_BLAST_0.9SELF0.4OUT-REDO4-Cluster_150954	V5_UCLUSTfixed_0.90-Cluster_86663	-	UniqueCluster_1156	-	X
pacid=32767525 transcript=Sobic.002G021000.2 locus=Sobic.002G021000 ID=Sobic.002G021000.2.v3.1 annot-version=v3.1	Sorbi_seq43922		-	Y (0.993 | 1-42)	C	1	V5_BLAST_0.9SELF0.4OUT-REDO4-Cluster_169801	V5_UCLUSTfixed_0.90-Cluster_87595	-	UniqueCluster_365	-	X
pacid=32765840 transcript=Sobic.002G026200.1 locus=Sobic.002G026200 ID=Sobic.002G026200.1.v3.1 annot-version=v3.1	Sorbi_seq42237		-	Y (0.882 | 1-29)	C	1	V5_BLAST_0.9SELF0.4OUT-REDO4-Cluster_163611	V5_UCLUSTfixed_0.90-Cluster_97067	-	-	-	-
pacid=32768077 transcript=Sobic.002G027901.1 locus=Sobic.002G027901 ID=Sobic.002G027901.1.v3.1 annot-version=v3.1	Sorbi_seq44474	F:GO:0005515	F:GO:0005515	Y (0.984 | 1-61)	C	1	V5_BLAST_0.9SELF0.4OUT-REDO4-Cluster_150899	V5_UCLUSTfixed_0.90-Cluster_42047	UniqueCluster_2903	-	-	X
pacid=32765211 transcript=Sobic.002G028400.1 locus=Sobic.002G028400 ID=Sobic.002G028400.1.v3.1 annot-version=v3.1	Sorbi_seq41608	P:GO:0006355; C:GO:0005739; F:GO:0003690	F:GO:0003677;C:GO:0005739;P:GO:0009058;P:GO:0006139	Y (0.999 | 1-42)	C	1	V5_BLAST_0.9SELF0.4OUT-REDO4-Cluster_163595	V5_UCLUSTfixed_0.90-Cluster_97045	-	-	-	-
pacid=32769682 transcript=Sobic.002G029800.1 locus=Sobic.002G029800 ID=Sobic.002G029800.1.v3.1 annot-version=v3.1	Sorbi_seq46079	P:GO:0055114; F:GO:0016616; P:GO:0006694; F:GO:0003854	F:GO:0003824;P:GO:0006629;P:GO:0009058;P:GO:0044711	Y (0.949 | 1-24)	C	1	V5_BLAST_0.9SELF0.4OUT-REDO4-Cluster_166015	V5_UCLUSTfixed_0.90-Cluster_99333	-	-	-	-
pacid=32770596 transcript=Sobic.002G030200.1 locus=Sobic.002G030200 ID=Sobic.002G030200.1.v3.1 annot-version=v3.1	Sorbi_seq46993	C:GO:0019898; P:GO:0015979; C:GO:0009654; C:GO:0009523; F:GO:0005509	C:GO:0016020;P:GO:0015979;F:GO:0005488;C:GO:0009579	Y (0.999 | 1-22)	C	1	V5_BLAST_0.9SELF0.4OUT-REDO4-Cluster_162646	V5_UCLUSTfixed_0.90-Cluster_96069	-	-	-	-
pacid=32767804 transcript=Sobic.002G032100.2 locus=Sobic.002G032100 ID=Sobic.002G032100.2.v3.1 annot-version=v3.1	Sorbi_seq44201		-	Y (0.999 | 1-29)	C	1	V5_BLAST_0.9SELF0.4OUT-REDO4-Cluster_152566	V5_UCLUSTfixed_0.90-Cluster_88188	-	-	-	-
pacid=32768360 transcript=Sobic.002G032700.1 locus=Sobic.002G032700 ID=Sobic.002G032700.1.v3.1 annot-version=v3.1	Sorbi_seq44757	C:GO:0042651; P:GO:0015979; C:GO:0009654; C:GO:0009523	C:GO:0016020;P:GO:0015979;C:GO:0009579	Y (1.0 | 1-41)	C	1	V5_BLAST_0.9SELF0.4OUT-REDO4-Cluster_170627	V5_UCLUSTfixed_0.90-Cluster_96882	-	-	-	-
pacid=32767903 transcript=Sobic.002G033400.1 locus=Sobic.002G033400 ID=Sobic.002G033400.1.v3.1 annot-version=v3.1	Sorbi_seq44300	P:GO:0055114; F:GO:0016491	F:GO:0003824;P:GO:0008152;P:GO:0044710	Y (0.996 | 1-74)	C	1	V5_BLAST_0.9SELF0.4OUT-REDO4-Cluster_162523	V5_UCLUSTfixed_0.90-Cluster_97204	-	-	-	-
pacid=32767904 transcript=Sobic.002G033400.2 locus=Sobic.002G033400 ID=Sobic.002G033400.2.v3.1 annot-version=v3.1	Sorbi_seq44301	P:GO:0055114; F:GO:0016491	F:GO:0003824;P:GO:0008152;P:GO:0044710	Y (0.996 | 1-74)	C	1	V5_BLAST_0.9SELF0.4OUT-REDO4-Cluster_162523	V5_UCLUSTfixed_0.90-Cluster_97204	-	-	-	-
pacid=32764974 transcript=Sobic.002G033550.1 locus=Sobic.002G033550 ID=Sobic.002G033550.1.v3.1 annot-version=v3.1	Sorbi_seq41371		-	Y (0.665 | 1-91)	C	1	V5_BLAST_0.9SELF0.4OUT-REDO4-Cluster_150801	V5_UCLUSTfixed_0.90-Cluster_89557	-	UniqueCluster_2292	-	X
pacid=32770300 transcript=Sobic.002G033800.1 locus=Sobic.002G033800 ID=Sobic.002G033800.1.v3.1 annot-version=v3.1	Sorbi_seq46697		-	Y (0.994 | 1-42)	C	1	V5_BLAST_0.9SELF0.4OUT-REDO4-Cluster_164254	V5_UCLUSTfixed_0.90-Cluster_97727	-	-	-	-
pacid=32769774 transcript=Sobic.002G033900.1 locus=Sobic.002G033900 ID=Sobic.002G033900.1.v3.1 annot-version=v3.1	Sorbi_seq46171	C:GO:0016020; P:GO:0015979; C:GO:0009522	C:GO:0016020;P:GO:0015979;C:GO:0009579	Y (0.999 | 1-41)	C	1	V5_BLAST_0.9SELF0.4OUT-REDO4-Cluster_164711	V5_UCLUSTfixed_0.90-Cluster_98181	-	-	-	-
pacid=32766537 transcript=Sobic.002G034100.1 locus=Sobic.002G034100 ID=Sobic.002G034100.1.v3.1 annot-version=v3.1	Sorbi_seq42934	F:GO:0008716; C:GO:0005737	F:GO:0003824;C:GO:0005737	Y (0.996 | 1-27)	C	1	V5_BLAST_0.9SELF0.4OUT-REDO4-Cluster_166624	V5_UCLUSTfixed_0.90-Cluster_99909	-	-	-	-
pacid=32769489 transcript=Sobic.002G037400.1 locus=Sobic.002G037400 ID=Sobic.002G037400.1.v3.1 annot-version=v3.1	Sorbi_seq45886		-	Y (0.983 | 1-50)	C	1	V5_BLAST_0.9SELF0.4OUT-REDO4-Cluster_163844	V5_UCLUSTfixed_0.90-Cluster_97313	-	-	-	-
pacid=32769354 transcript=Sobic.002G038300.1 locus=Sobic.002G038300 ID=Sobic.002G038300.1.v3.1 annot-version=v3.1	Sorbi_seq45751	F:GO:0003676	F:GO:0003676	Y (0.97 | 1-51)	C	1	V5_BLAST_0.9SELF0.4OUT-REDO4-Cluster_160612	V5_UCLUSTfixed_0.90-Cluster_86172	-	-	-	-
pacid=32766957 transcript=Sobic.002G038866.1 locus=Sobic.002G038866 ID=Sobic.002G038866.1.v3.1 annot-version=v3.1	Sorbi_seq43354		-	Y (0.983 | 1-36)	C	1	V5_BLAST_0.9SELF0.4OUT-REDO4-Cluster_166437	V5_UCLUSTfixed_0.90-Cluster_86071	-	-	UniqueCluster_2495	X
pacid=32768884 transcript=Sobic.002G039200.1 locus=Sobic.002G039200 ID=Sobic.002G039200.1.v3.1 annot-version=v3.1	Sorbi_seq45281		-	Y (0.99 | 1-51)	C	1	V5_BLAST_0.9SELF0.4OUT-REDO4-Cluster_170215	V5_UCLUSTfixed_0.90-Cluster_102855	-	-	-	-
pacid=32766691 transcript=Sobic.002G040300.1 locus=Sobic.002G040300 ID=Sobic.002G040300.1.v3.1 annot-version=v3.1	Sorbi_seq43088		-	Y (0.998 | 1-25)	C	1	V5_BLAST_0.9SELF0.4OUT-REDO4-Cluster_168619	V5_UCLUSTfixed_0.90-Cluster_97964	-	-	-	-
pacid=32769959 transcript=Sobic.002G040400.1 locus=Sobic.002G040400 ID=Sobic.002G040400.1.v3.1 annot-version=v3.1	Sorbi_seq46356	P:GO:0055114; F:GO:0020037; F:GO:0016705; F:GO:0005506	F:GO:0003824;P:GO:0008152;F:GO:0005488;P:GO:0044710	Y (0.989 | 1-42)	C	1	V5_BLAST_0.9SELF0.4OUT-REDO4-Cluster_170201	V5_UCLUSTfixed_0.90-Cluster_102846	-	-	-	-
pacid=32768039 transcript=Sobic.002G040500.1 locus=Sobic.002G040500 ID=Sobic.002G040500.1.v3.1 annot-version=v3.1	Sorbi_seq44436	P:GO:0055114; F:GO:0020037; F:GO:0016705; F:GO:0005506	F:GO:0003824;P:GO:0008152;F:GO:0005488;P:GO:0044710	Y (0.96 | 1-37)	C	1	V5_BLAST_0.9SELF0.4OUT-REDO4-Cluster_170201	V5_UCLUSTfixed_0.90-Cluster_102846	-	-	-	-
pacid=32768890 transcript=Sobic.002G040900.1 locus=Sobic.002G040900 ID=Sobic.002G040900.1.v3.1 annot-version=v3.1	Sorbi_seq45287		-	Y (0.993 | 1-49)	C	1	V5_BLAST_0.9SELF0.4OUT-REDO4-Cluster_163148	V5_UCLUSTfixed_0.90-Cluster_86150	-	UniqueCluster_2686	-	X
pacid=32766771 transcript=Sobic.002G045700.1 locus=Sobic.002G045700 ID=Sobic.002G045700.1.v3.1 annot-version=v3.1	Sorbi_seq43168	F:GO:0003723; F:GO:0003676; P:GO:0006402; F:GO:0004654	F:GO:0003723;P:GO:0009056;F:GO:0016740;P:GO:0006139	Y (0.988 | 1-81)	C	1	V5_BLAST_0.9SELF0.4OUT-REDO4-Cluster_160569	V5_UCLUSTfixed_0.90-Cluster_94596	-	-	-	-
pacid=32766717 transcript=Sobic.002G047400.1 locus=Sobic.002G047400 ID=Sobic.002G047400.1.v3.1 annot-version=v3.1	Sorbi_seq43114		-	Y (0.998 | 1-28)	C	1	V5_BLAST_0.9SELF0.4OUT-REDO4-Cluster_166330	V5_UCLUSTfixed_0.90-Cluster_99628	-	-	-	-
pacid=32770516 transcript=Sobic.002G048200.1 locus=Sobic.002G048200 ID=Sobic.002G048200.1.v3.1 annot-version=v3.1	Sorbi_seq46913		-	Y (0.983 | 1-28)	C	1	V5_BLAST_0.9SELF0.4OUT-REDO4-Cluster_160881	V5_UCLUSTfixed_0.90-Cluster_86224	-	-	-	-
pacid=32768396 transcript=Sobic.002G049400.2 locus=Sobic.002G049400 ID=Sobic.002G049400.2.v3.1 annot-version=v3.1	Sorbi_seq44793		-	Y (0.865 | 1-51)	C	1	V5_BLAST_0.9SELF0.4OUT-REDO4-Cluster_150910	V5_UCLUSTfixed_0.90-Cluster_42048	-	-	-	-
pacid=32769138 transcript=Sobic.002G051100.1 locus=Sobic.002G051100 ID=Sobic.002G051100.1.v3.1 annot-version=v3.1	Sorbi_seq45535	P:GO:0009052; F:GO:0004751	F:GO:0003824;P:GO:0006139	Y (0.999 | 1-32)	C	1	V5_BLAST_0.9SELF0.4OUT-REDO4-Cluster_165100	V5_UCLUSTfixed_0.90-Cluster_98541	-	-	-	-
pacid=32769139 transcript=Sobic.002G051100.2 locus=Sobic.002G051100 ID=Sobic.002G051100.2.v3.1 annot-version=v3.1	Sorbi_seq45536	P:GO:0009052; F:GO:0004751	F:GO:0003824;P:GO:0006139	Y (0.999 | 1-32)	C	1	V5_BLAST_0.9SELF0.4OUT-REDO4-Cluster_165100	V5_UCLUSTfixed_0.90-Cluster_98541	-	-	-	-
pacid=32770284 transcript=Sobic.002G052000.2 locus=Sobic.002G052000 ID=Sobic.002G052000.2.v3.1 annot-version=v3.1	Sorbi_seq46681		-	Y (0.998 | 1-48)	C	1	V5_BLAST_0.9SELF0.4OUT-REDO4-Cluster_163817	V5_UCLUSTfixed_0.90-Cluster_86214	-	-	-	-
pacid=32767881 transcript=Sobic.002G052100.1 locus=Sobic.002G052100 ID=Sobic.002G052100.1.v3.1 annot-version=v3.1	Sorbi_seq44278		-	Y (0.993 | 1-52)	C	1	V5_BLAST_0.9SELF0.4OUT-REDO4-Cluster_163817	V5_UCLUSTfixed_0.90-Cluster_86214	-	-	-	-
pacid=32769152 transcript=Sobic.002G053200.10 locus=Sobic.002G053200 ID=Sobic.002G053200.10.v3.1 annot-version=v3.1	Sorbi_seq45549	F:GO:0003676	F:GO:0003676	Y (0.996 | 1-46)	C	1	V5_BLAST_0.9SELF0.4OUT-REDO4-Cluster_164177	V5_UCLUSTfixed_0.90-Cluster_86160	-	-	-	-
pacid=32769153 transcript=Sobic.002G053200.11 locus=Sobic.002G053200 ID=Sobic.002G053200.11.v3.1 annot-version=v3.1	Sorbi_seq45550	F:GO:0003676	F:GO:0003676	Y (0.996 | 1-46)	C	1	V5_BLAST_0.9SELF0.4OUT-REDO4-Cluster_164177	V5_UCLUSTfixed_0.90-Cluster_86160	-	-	-	-
pacid=32769154 transcript=Sobic.002G053200.12 locus=Sobic.002G053200 ID=Sobic.002G053200.12.v3.1 annot-version=v3.1	Sorbi_seq45551	F:GO:0003676	F:GO:0003676	Y (0.996 | 1-46)	C	1	V5_BLAST_0.9SELF0.4OUT-REDO4-Cluster_164177	V5_UCLUSTfixed_0.90-Cluster_86160	-	-	-	-
pacid=32769155 transcript=Sobic.002G053200.13 locus=Sobic.002G053200 ID=Sobic.002G053200.13.v3.1 annot-version=v3.1	Sorbi_seq45552	F:GO:0003676	F:GO:0003676	Y (0.996 | 1-46)	C	1	V5_BLAST_0.9SELF0.4OUT-REDO4-Cluster_150937	V5_UCLUSTfixed_0.90-Cluster_86160	-	-	-	-
pacid=32769151 transcript=Sobic.002G053200.2 locus=Sobic.002G053200 ID=Sobic.002G053200.2.v3.1 annot-version=v3.1	Sorbi_seq45548	F:GO:0003676	F:GO:0003676	Y (0.996 | 1-46)	C	1	V5_BLAST_0.9SELF0.4OUT-REDO4-Cluster_164177	V5_UCLUSTfixed_0.90-Cluster_86160	-	-	-	-
pacid=32769144 transcript=Sobic.002G053200.3 locus=Sobic.002G053200 ID=Sobic.002G053200.3.v3.1 annot-version=v3.1	Sorbi_seq45541	F:GO:0003676	F:GO:0003676	Y (0.996 | 1-46)	C	1	V5_BLAST_0.9SELF0.4OUT-REDO4-Cluster_164177	V5_UCLUSTfixed_0.90-Cluster_86160	-	-	-	-
pacid=32769147 transcript=Sobic.002G053200.4 locus=Sobic.002G053200 ID=Sobic.002G053200.4.v3.1 annot-version=v3.1	Sorbi_seq45544	F:GO:0003676	F:GO:0003676	Y (0.996 | 1-46)	C	1	V5_BLAST_0.9SELF0.4OUT-REDO4-Cluster_164177	V5_UCLUSTfixed_0.90-Cluster_86160	-	-	-	-
pacid=32769145 transcript=Sobic.002G053200.5 locus=Sobic.002G053200 ID=Sobic.002G053200.5.v3.1 annot-version=v3.1	Sorbi_seq45542	F:GO:0003676	F:GO:0003676	Y (0.996 | 1-46)	C	1	V5_BLAST_0.9SELF0.4OUT-REDO4-Cluster_164177	V5_UCLUSTfixed_0.90-Cluster_86160	-	-	-	-
pacid=32769146 transcript=Sobic.002G053200.6 locus=Sobic.002G053200 ID=Sobic.002G053200.6.v3.1 annot-version=v3.1	Sorbi_seq45543	F:GO:0003676	F:GO:0003676	Y (0.996 | 1-46)	C	1	V5_BLAST_0.9SELF0.4OUT-REDO4-Cluster_164177	V5_UCLUSTfixed_0.90-Cluster_86160	-	-	-	-
pacid=32769148 transcript=Sobic.002G053200.7 locus=Sobic.002G053200 ID=Sobic.002G053200.7.v3.1 annot-version=v3.1	Sorbi_seq45545	F:GO:0003676	F:GO:0003676	Y (0.996 | 1-46)	C	1	V5_BLAST_0.9SELF0.4OUT-REDO4-Cluster_164177	V5_UCLUSTfixed_0.90-Cluster_86160	-	-	-	-
pacid=32769150 transcript=Sobic.002G053200.8 locus=Sobic.002G053200 ID=Sobic.002G053200.8.v3.1 annot-version=v3.1	Sorbi_seq45547	F:GO:0003676	F:GO:0003676	Y (0.996 | 1-46)	C	1	V5_BLAST_0.9SELF0.4OUT-REDO4-Cluster_164177	V5_UCLUSTfixed_0.90-Cluster_86160	-	-	-	-
pacid=32769149 transcript=Sobic.002G053200.9 locus=Sobic.002G053200 ID=Sobic.002G053200.9.v3.1 annot-version=v3.1	Sorbi_seq45546	F:GO:0003676	F:GO:0003676	Y (0.996 | 1-46)	C	1	V5_BLAST_0.9SELF0.4OUT-REDO4-Cluster_164177	V5_UCLUSTfixed_0.90-Cluster_86160	-	-	-	-
pacid=32765639 transcript=Sobic.002G054400.1 locus=Sobic.002G054400 ID=Sobic.002G054400.1.v3.1 annot-version=v3.1	Sorbi_seq42036	F:GO:0030955; P:GO:0006096; F:GO:0004743; F:GO:0000287	P:GO:0005975;P:GO:0006091;P:GO:0009056;F:GO:0005488;F:GO:0016740;P:GO:0006139;P:GO:0044712;P:GO:0044723	Y (0.996 | 1-61)	C	1	V5_BLAST_0.9SELF0.4OUT-REDO4-Cluster_164432	V5_UCLUSTfixed_0.90-Cluster_97915	-	-	-	-
pacid=32765038 transcript=Sobic.002G054500.2 locus=Sobic.002G054500 ID=Sobic.002G054500.2.v3.1 annot-version=v3.1	Sorbi_seq41435		-	Y (0.769 | 1-42)	C	1	V5_BLAST_0.9SELF0.4OUT-REDO4-Cluster_150803	V5_UCLUSTfixed_0.90-Cluster_86006	UniqueCluster_1132	-	-	X
pacid=32769272 transcript=Sobic.002G054700.1 locus=Sobic.002G054700 ID=Sobic.002G054700.1.v3.1 annot-version=v3.1	Sorbi_seq45669	P:GO:0006568; F:GO:0004834	F:GO:0003824;P:GO:0008152;P:GO:0044763;P:GO:0044710;P:GO:0009987	Y (0.956 | 1-33)	C	1	V5_BLAST_0.9SELF0.4OUT-REDO4-Cluster_169915	V5_UCLUSTfixed_0.90-Cluster_102605	-	-	-	-
pacid=32766064 transcript=Sobic.002G055400.1 locus=Sobic.002G055400 ID=Sobic.002G055400.1.v3.1 annot-version=v3.1	Sorbi_seq42461		-	Y (0.769 | 1-62)	C	1	V5_BLAST_0.9SELF0.4OUT-REDO4-Cluster_168721	V5_UCLUSTfixed_0.90-Cluster_87524	-	-	-	-
pacid=32766065 transcript=Sobic.002G055400.2 locus=Sobic.002G055400 ID=Sobic.002G055400.2.v3.1 annot-version=v3.1	Sorbi_seq42462		-	Y (0.93 | 1-35)	C	1	V5_BLAST_0.9SELF0.4OUT-REDO4-Cluster_168721	V5_UCLUSTfixed_0.90-Cluster_87524	-	-	-	-
pacid=32765557 transcript=Sobic.002G055500.1 locus=Sobic.002G055500 ID=Sobic.002G055500.1.v3.1 annot-version=v3.1	Sorbi_seq41954		-	Y (0.769 | 1-42)	C	1	V5_BLAST_0.9SELF0.4OUT-REDO4-Cluster_150815	V5_UCLUSTfixed_0.90-Cluster_86006	-	-	-	-
pacid=32765558 transcript=Sobic.002G055500.2 locus=Sobic.002G055500 ID=Sobic.002G055500.2.v3.1 annot-version=v3.1	Sorbi_seq41955		-	Y (0.769 | 1-42)	C	1	V5_BLAST_0.9SELF0.4OUT-REDO4-Cluster_150815	V5_UCLUSTfixed_0.90-Cluster_86006	-	-	-	-
pacid=32765953 transcript=Sobic.002G056800.1 locus=Sobic.002G056800 ID=Sobic.002G056800.1.v3.1 annot-version=v3.1	Sorbi_seq42350	C:GO:0016020	C:GO:0016020	Y (1.0 | 1-25)	C	1	V5_BLAST_0.9SELF0.4OUT-REDO4-Cluster_163858	V5_UCLUSTfixed_0.90-Cluster_86026	-	-	-	-
pacid=32765530 transcript=Sobic.002G058200.2 locus=Sobic.002G058200 ID=Sobic.002G058200.2.v3.1 annot-version=v3.1	Sorbi_seq41927	F:GO:0008168	F:GO:0016740	Y (0.999 | 1-41)	C	1	V5_BLAST_0.9SELF0.4OUT-REDO4-Cluster_166133	V5_UCLUSTfixed_0.90-Cluster_89829	-	-	-	-
pacid=32765531 transcript=Sobic.002G058200.3 locus=Sobic.002G058200 ID=Sobic.002G058200.3.v3.1 annot-version=v3.1	Sorbi_seq41928	F:GO:0008168	F:GO:0016740	Y (0.999 | 1-41)	C	1	V5_BLAST_0.9SELF0.4OUT-REDO4-Cluster_166133	V5_UCLUSTfixed_0.90-Cluster_89829	-	-	-	-
pacid=32770226 transcript=Sobic.002G059866.1 locus=Sobic.002G059866 ID=Sobic.002G059866.1.v3.1 annot-version=v3.1	Sorbi_seq46623	F:GO:0005515	F:GO:0005515	Y (0.912 | 1-41)	C	1	V5_BLAST_0.9SELF0.4OUT-REDO4-Cluster_150965	V5_UCLUSTfixed_0.90-Cluster_86211	-	-	UniqueCluster_832	X
pacid=32765650 transcript=Sobic.002G060800.1 locus=Sobic.002G060800 ID=Sobic.002G060800.1.v3.1 annot-version=v3.1	Sorbi_seq42047	F:GO:0005524	F:GO:0000166	Y (0.998 | 1-22)	C	1	V5_BLAST_0.9SELF0.4OUT-REDO4-Cluster_165733	V5_UCLUSTfixed_0.90-Cluster_99098	-	-	-	-
pacid=32770699 transcript=Sobic.002G061600.3 locus=Sobic.002G061600 ID=Sobic.002G061600.3.v3.1 annot-version=v3.1	Sorbi_seq47096	P:GO:0055085; C:GO:0016021	C:GO:0016020;P:GO:0006810	Y (0.984 | 1-39)	C	1	V5_BLAST_0.9SELF0.4OUT-REDO4-Cluster_166702	V5_UCLUSTfixed_0.90-Cluster_99997	-	-	-	-
pacid=32770700 transcript=Sobic.002G061600.4 locus=Sobic.002G061600 ID=Sobic.002G061600.4.v3.1 annot-version=v3.1	Sorbi_seq47097	P:GO:0055085; C:GO:0016021	C:GO:0016020;P:GO:0006810	Y (0.984 | 1-39)	C	1	V5_BLAST_0.9SELF0.4OUT-REDO4-Cluster_166702	V5_UCLUSTfixed_0.90-Cluster_99997	-	-	-	-
pacid=32769061 transcript=Sobic.002G061900.1 locus=Sobic.002G061900 ID=Sobic.002G061900.1.v3.1 annot-version=v3.1	Sorbi_seq45458	P:GO:0006457	P:GO:0009987	Y (0.989 | 1-39)	C	1	V5_BLAST_0.9SELF0.4OUT-REDO4-Cluster_164282	V5_UCLUSTfixed_0.90-Cluster_97763	-	-	-	-
pacid=32767986 transcript=Sobic.002G064500.1 locus=Sobic.002G064500 ID=Sobic.002G064500.1.v3.1 annot-version=v3.1	Sorbi_seq44383	P:GO:0008152; F:GO:0003824; P:GO:0016114; F:GO:0008661	P:GO:0006629;P:GO:0009058;P:GO:0044763;P:GO:0044711;F:GO:0016740;P:GO:0009987	Y (0.999 | 1-34)	C	1	V5_BLAST_0.9SELF0.4OUT-REDO4-Cluster_164452	V5_UCLUSTfixed_0.90-Cluster_99888	-	-	-	-
pacid=32770523 transcript=Sobic.002G065200.1 locus=Sobic.002G065200 ID=Sobic.002G065200.1.v3.1 annot-version=v3.1	Sorbi_seq46920		-	Y (0.985 | 1-39)	C	1	V5_BLAST_0.9SELF0.4OUT-REDO4-Cluster_170710	V5_UCLUSTfixed_0.90-Cluster_102423	-	-	-	-
pacid=32768654 transcript=Sobic.002G070700.1 locus=Sobic.002G070700 ID=Sobic.002G070700.1.v3.1 annot-version=v3.1	Sorbi_seq45051	F:GO:0016758; P:GO:0008152	P:GO:0008152;F:GO:0016740	Y (0.73 | 1-59)	C	1	V5_BLAST_0.9SELF0.4OUT-REDO4-Cluster_170972	V5_UCLUSTfixed_0.90-Cluster_86144	-	-	-	-
pacid=32767793 transcript=Sobic.002G071300.1 locus=Sobic.002G071300 ID=Sobic.002G071300.1.v3.1 annot-version=v3.1	Sorbi_seq44190		-	Y (0.991 | 1-36)	C	1	V5_BLAST_0.9SELF0.4OUT-REDO4-Cluster_150885	V5_UCLUSTfixed_0.90-Cluster_86102	-	-	-	-
pacid=32767794 transcript=Sobic.002G071300.2 locus=Sobic.002G071300 ID=Sobic.002G071300.2.v3.1 annot-version=v3.1	Sorbi_seq44191		-	Y (0.991 | 1-36)	C	1	V5_BLAST_0.9SELF0.4OUT-REDO4-Cluster_150885	V5_UCLUSTfixed_0.90-Cluster_86102	-	-	-	-
pacid=32768934 transcript=Sobic.002G072400.1 locus=Sobic.002G072400 ID=Sobic.002G072400.1.v3.1 annot-version=v3.1	Sorbi_seq45331		-	Y (0.992 | 1-81)	C	1	V5_BLAST_0.9SELF0.4OUT-REDO4-Cluster_156069	V5_UCLUSTfixed_0.90-Cluster_91212	-	-	-	-
pacid=32765045 transcript=Sobic.002G072500.1 locus=Sobic.002G072500 ID=Sobic.002G072500.1.v3.1 annot-version=v3.1	Sorbi_seq41442		-	Y (1.0 | 1-29)	C	1	V5_BLAST_0.9SELF0.4OUT-REDO4-Cluster_167982	V5_UCLUSTfixed_0.90-Cluster_85986	-	-	-	-
pacid=32766158 transcript=Sobic.002G073200.1 locus=Sobic.002G073200 ID=Sobic.002G073200.1.v3.1 annot-version=v3.1	Sorbi_seq42555	F:GO:0016787	F:GO:0016787	Y (0.972 | 1-72)	C	1	V5_BLAST_0.9SELF0.4OUT-REDO4-Cluster_166124	V5_UCLUSTfixed_0.90-Cluster_99149	-	-	-	-
pacid=32769591 transcript=Sobic.002G073250.1 locus=Sobic.002G073250 ID=Sobic.002G073250.1.v3.1 annot-version=v3.1	Sorbi_seq45988		-	Y (0.99 | 1-51)	C	1	V5_BLAST_0.9SELF0.4OUT-REDO4-Cluster_150949	V5_UCLUSTfixed_0.90-Cluster_86180	-	-	-	-
pacid=32769819 transcript=Sobic.002G074600.1 locus=Sobic.002G074600 ID=Sobic.002G074600.1.v3.1 annot-version=v3.1	Sorbi_seq46216		-	Y (0.937 | 1-25)	C	1	V5_BLAST_0.9SELF0.4OUT-REDO4-Cluster_150956	V5_UCLUSTfixed_0.90-Cluster_42055	-	-	-	-
pacid=32764956 transcript=Sobic.002G076100.2 locus=Sobic.002G076100 ID=Sobic.002G076100.2.v3.1 annot-version=v3.1	Sorbi_seq41353	F:GO:0043565; P:GO:0006355; F:GO:0003700	F:GO:0003677;F:GO:0003700;P:GO:0009058;P:GO:0006139	Y (0.823 | 1-80)	C	1	V5_BLAST_0.9SELF0.4OUT-REDO4-Cluster_163527	V5_UCLUSTfixed_0.90-Cluster_85984	-	UniqueCluster_1917	-	X
pacid=32769400 transcript=Sobic.002G076700.1 locus=Sobic.002G076700 ID=Sobic.002G076700.1.v3.1 annot-version=v3.1	Sorbi_seq45797	P:GO:0008033	P:GO:0006139	Y (0.998 | 1-81)	C	1	V5_BLAST_0.9SELF0.4OUT-REDO4-Cluster_166833	V5_UCLUSTfixed_0.90-Cluster_100106	-	-	-	-
pacid=32768474 transcript=Sobic.002G076800.1 locus=Sobic.002G076800 ID=Sobic.002G076800.1.v3.1 annot-version=v3.1	Sorbi_seq44871		-	Y (0.891 | 1-67)	C	1	V5_BLAST_0.9SELF0.4OUT-REDO4-Cluster_168423	V5_UCLUSTfixed_0.90-Cluster_97275	-	-	-	-
pacid=32768475 transcript=Sobic.002G076800.2 locus=Sobic.002G076800 ID=Sobic.002G076800.2.v3.1 annot-version=v3.1	Sorbi_seq44872		-	Y (0.891 | 1-67)	C	1	V5_BLAST_0.9SELF0.4OUT-REDO4-Cluster_168423	V5_UCLUSTfixed_0.90-Cluster_97275	-	-	-	-
pacid=32764818 transcript=Sobic.002G077000.1 locus=Sobic.002G077000 ID=Sobic.002G077000.1.v3.1 annot-version=v3.1	Sorbi_seq41215	F:GO:0050662; F:GO:0003824	F:GO:0003824;F:GO:0005488	Y (0.622 | 1-89)	C	1	V5_BLAST_0.9SELF0.4OUT-REDO4-Cluster_164035	V5_UCLUSTfixed_0.90-Cluster_97523	-	-	-	-
pacid=32764819 transcript=Sobic.002G077000.2 locus=Sobic.002G077000 ID=Sobic.002G077000.2.v3.1 annot-version=v3.1	Sorbi_seq41216		-	Y (0.622 | 1-89)	C	1	V5_BLAST_0.9SELF0.4OUT-REDO4-Cluster_164035	V5_UCLUSTfixed_0.90-Cluster_97523	-	-	-	-
pacid=32768989 transcript=Sobic.002G078000.1 locus=Sobic.002G078000 ID=Sobic.002G078000.1.v3.1 annot-version=v3.1	Sorbi_seq45386	F:GO:0016829; P:GO:0008152	F:GO:0003824;P:GO:0008152	Y (1.0 | 1-21)	C	1	V5_BLAST_0.9SELF0.4OUT-REDO4-Cluster_150929	V5_UCLUSTfixed_0.90-Cluster_93274	-	-	-	-
pacid=32767389 transcript=Sobic.002G079900.1 locus=Sobic.002G079900 ID=Sobic.002G079900.1.v3.1 annot-version=v3.1	Sorbi_seq43786		-	Y (0.999 | 1-41)	C	1	V5_BLAST_0.9SELF0.4OUT-REDO4-Cluster_164315	V5_UCLUSTfixed_0.90-Cluster_97797	-	-	-	-
pacid=32765513 transcript=Sobic.002G081500.1 locus=Sobic.002G081500 ID=Sobic.002G081500.1.v3.1 annot-version=v3.1	Sorbi_seq41910	P:GO:0055114; F:GO:0008677; P:GO:0005975; F:GO:0004367; C:GO:0009331; P:GO:0006072	P:GO:0005975;F:GO:0003824;C:GO:0005737;P:GO:0009987	Y (0.963 | 1-30)	C	1	V5_BLAST_0.9SELF0.4OUT-REDO4-Cluster_162390	V5_UCLUSTfixed_0.90-Cluster_88002	-	-	-	-
pacid=32765516 transcript=Sobic.002G081500.2 locus=Sobic.002G081500 ID=Sobic.002G081500.2.v3.1 annot-version=v3.1	Sorbi_seq41913	P:GO:0055114; F:GO:0008677; C:GO:0009331; P:GO:0006072; F:GO:0004367	F:GO:0003824;C:GO:0005737;P:GO:0008152;P:GO:0044710;P:GO:0009987	Y (0.963 | 1-30)	C	1	V5_BLAST_0.9SELF0.4OUT-REDO4-Cluster_162390	V5_UCLUSTfixed_0.90-Cluster_88002	-	-	-	-
pacid=32765514 transcript=Sobic.002G081500.3 locus=Sobic.002G081500 ID=Sobic.002G081500.3.v3.1 annot-version=v3.1	Sorbi_seq41911	P:GO:0055114; F:GO:0008677; P:GO:0005975; F:GO:0004367; C:GO:0009331; P:GO:0006072	P:GO:0005975;F:GO:0003824;C:GO:0005737;P:GO:0009987	Y (0.963 | 1-30)	C	1	V5_BLAST_0.9SELF0.4OUT-REDO4-Cluster_162390	V5_UCLUSTfixed_0.90-Cluster_88002	-	-	-	-
pacid=32765517 transcript=Sobic.002G081500.5 locus=Sobic.002G081500 ID=Sobic.002G081500.5.v3.1 annot-version=v3.1	Sorbi_seq41914	P:GO:0055114; F:GO:0008677; C:GO:0009331; P:GO:0006072; F:GO:0004367	F:GO:0003824;C:GO:0005737;P:GO:0008152;P:GO:0044710;P:GO:0009987	Y (0.963 | 1-30)	C	1	V5_BLAST_0.9SELF0.4OUT-REDO4-Cluster_162390	V5_UCLUSTfixed_0.90-Cluster_88002	-	-	-	-
pacid=32768443 transcript=Sobic.002G082900.1 locus=Sobic.002G082900 ID=Sobic.002G082900.1.v3.1 annot-version=v3.1	Sorbi_seq44840		-	Y (0.717 | 1-45)	C	1	V5_BLAST_0.9SELF0.4OUT-REDO4-Cluster_159629	V5_UCLUSTfixed_0.90-Cluster_93824	UniqueCluster_1918	-	-	X
pacid=32770792 transcript=Sobic.002G083600.1 locus=Sobic.002G083600 ID=Sobic.002G083600.1.v3.1 annot-version=v3.1	Sorbi_seq47189	P:GO:0006355; F:GO:0003700; P:GO:0007275	F:GO:0003700;P:GO:0007275;P:GO:0009058;P:GO:0006139	Y (0.982 | 1-52)	C	1	V5_BLAST_0.9SELF0.4OUT-REDO4-Cluster_160751	V5_UCLUSTfixed_0.90-Cluster_94750	-	-	-	-
pacid=32768551 transcript=Sobic.002G084400.1 locus=Sobic.002G084400 ID=Sobic.002G084400.1.v3.1 annot-version=v3.1	Sorbi_seq44948		-	Y (0.878 | 1-29)	C	1	V5_BLAST_0.9SELF0.4OUT-REDO4-Cluster_166115	V5_UCLUSTfixed_0.90-Cluster_86132	-	-	-	-
pacid=32769817 transcript=Sobic.002G085100.1 locus=Sobic.002G085100 ID=Sobic.002G085100.1.v3.1 annot-version=v3.1	Sorbi_seq46214	F:GO:0016758; P:GO:0008152	P:GO:0008152;F:GO:0016740	Y (0.998 | 1-45)	C	1	V5_BLAST_0.9SELF0.4OUT-REDO4-Cluster_166370	V5_UCLUSTfixed_0.90-Cluster_98432	-	-	-	-
pacid=32767518 transcript=Sobic.002G085400.1 locus=Sobic.002G085400 ID=Sobic.002G085400.1.v3.1 annot-version=v3.1	Sorbi_seq43915	F:GO:0016758; P:GO:0008152	P:GO:0008152;F:GO:0016740	Y (0.85 | 1-37)	C	1	V5_BLAST_0.9SELF0.4OUT-REDO4-Cluster_166370	V5_UCLUSTfixed_0.90-Cluster_98432	-	-	-	-
pacid=32767043 transcript=Sobic.002G088200.1 locus=Sobic.002G088200 ID=Sobic.002G088200.1.v3.1 annot-version=v3.1	Sorbi_seq43440		-	Y (0.997 | 1-35)	C	1	V5_BLAST_0.9SELF0.4OUT-REDO4-Cluster_169796	V5_UCLUSTfixed_0.90-Cluster_86074	-	-	-	-
pacid=32766854 transcript=Sobic.002G088600.2 locus=Sobic.002G088600 ID=Sobic.002G088600.2.v3.1 annot-version=v3.1	Sorbi_seq43251	F:GO:0016779; P:GO:0009058	P:GO:0009058;F:GO:0016740	Y (0.986 | 1-49)	C	1	V5_BLAST_0.9SELF0.4OUT-REDO4-Cluster_164076	V5_UCLUSTfixed_0.90-Cluster_97567	-	-	-	-
pacid=32766855 transcript=Sobic.002G088600.3 locus=Sobic.002G088600 ID=Sobic.002G088600.3.v3.1 annot-version=v3.1	Sorbi_seq43252	F:GO:0016779; P:GO:0009058	P:GO:0009058;F:GO:0016740	Y (0.986 | 1-49)	C	1	V5_BLAST_0.9SELF0.4OUT-REDO4-Cluster_164076	V5_UCLUSTfixed_0.90-Cluster_97567	-	-	-	-
pacid=32766856 transcript=Sobic.002G088600.4 locus=Sobic.002G088600 ID=Sobic.002G088600.4.v3.1 annot-version=v3.1	Sorbi_seq43253	F:GO:0016779; P:GO:0009058	P:GO:0009058;F:GO:0016740	Y (0.986 | 1-49)	C	1	V5_BLAST_0.9SELF0.4OUT-REDO4-Cluster_164076	V5_UCLUSTfixed_0.90-Cluster_97567	-	-	-	-
pacid=32766857 transcript=Sobic.002G088600.5 locus=Sobic.002G088600 ID=Sobic.002G088600.5.v3.1 annot-version=v3.1	Sorbi_seq43254	F:GO:0016779; P:GO:0009058	P:GO:0009058;F:GO:0016740	Y (0.986 | 1-49)	C	1	V5_BLAST_0.9SELF0.4OUT-REDO4-Cluster_164076	V5_UCLUSTfixed_0.90-Cluster_97567	-	-	-	-
pacid=32770685 transcript=Sobic.002G088800.1 locus=Sobic.002G088800 ID=Sobic.002G088800.1.v3.1 annot-version=v3.1	Sorbi_seq47082		-	Y (0.999 | 1-25)	C	1	V5_BLAST_0.9SELF0.4OUT-REDO4-Cluster_150974	V5_UCLUSTfixed_0.90-Cluster_86234	-	-	-	-
pacid=32765463 transcript=Sobic.002G091600.1 locus=Sobic.002G091600 ID=Sobic.002G091600.1.v3.1 annot-version=v3.1	Sorbi_seq41860	P:GO:0032259; F:GO:0008168	P:GO:0008152;F:GO:0016740	Y (0.998 | 1-51)	C	1	V5_BLAST_0.9SELF0.4OUT-REDO4-Cluster_169959	V5_UCLUSTfixed_0.90-Cluster_86003	-	-	-	-
pacid=32765464 transcript=Sobic.002G091600.2 locus=Sobic.002G091600 ID=Sobic.002G091600.2.v3.1 annot-version=v3.1	Sorbi_seq41861	P:GO:0032259; F:GO:0008168	P:GO:0008152;F:GO:0016740	Y (0.998 | 1-51)	C	1	V5_BLAST_0.9SELF0.4OUT-REDO4-Cluster_169959	V5_UCLUSTfixed_0.90-Cluster_86003	-	-	-	-
pacid=32765240 transcript=Sobic.002G093150.1 locus=Sobic.002G093150 ID=Sobic.002G093150.1.v3.1 annot-version=v3.1	Sorbi_seq41637	F:GO:0008270	F:GO:0005488	Y (0.846 | 1-22)	C	1	V5_BLAST_0.9SELF0.4OUT-REDO4-Cluster_150809	V5_UCLUSTfixed_0.90-Cluster_85994	-	-	UniqueCluster_2817	X
pacid=32765616 transcript=Sobic.002G098050.1 locus=Sobic.002G098050 ID=Sobic.002G098050.1.v3.1 annot-version=v3.1	Sorbi_seq42013		-	Y (0.934 | 1-88)	C	1	V5_BLAST_0.9SELF0.4OUT-REDO4-Cluster_150819	V5_UCLUSTfixed_0.90-Cluster_86009	-	-	-	-
pacid=32765174 transcript=Sobic.002G098701.1 locus=Sobic.002G098701 ID=Sobic.002G098701.1.v3.1 annot-version=v3.1	Sorbi_seq41571	F:GO:0005515	F:GO:0005515	Y (0.843 | 1-52)	C	1	V5_BLAST_0.9SELF0.4OUT-REDO4-Cluster_150808	V5_UCLUSTfixed_0.90-Cluster_85990	-	-	-	-
pacid=32765175 transcript=Sobic.002G098701.2 locus=Sobic.002G098701 ID=Sobic.002G098701.2.v3.1 annot-version=v3.1	Sorbi_seq41572		-	Y (0.864 | 1-32)	C	1	V5_BLAST_0.9SELF0.4OUT-REDO4-Cluster_150808	V5_UCLUSTfixed_0.90-Cluster_85991	-	-	-	-
pacid=32770696 transcript=Sobic.002G098800.1 locus=Sobic.002G098800 ID=Sobic.002G098800.1.v3.1 annot-version=v3.1	Sorbi_seq47093	P:GO:0055114; F:GO:0016491; F:GO:0016209	F:GO:0003824;P:GO:0008152;P:GO:0044710	Y (0.998 | 1-38)	C	1	V5_BLAST_0.9SELF0.4OUT-REDO4-Cluster_163318	V5_UCLUSTfixed_0.90-Cluster_96750	-	-	-	-
pacid=32770697 transcript=Sobic.002G098800.2 locus=Sobic.002G098800 ID=Sobic.002G098800.2.v3.1 annot-version=v3.1	Sorbi_seq47094	P:GO:0055114; F:GO:0016491; F:GO:0016209	F:GO:0003824;P:GO:0008152;P:GO:0044710	Y (0.998 | 1-38)	C	1	V5_BLAST_0.9SELF0.4OUT-REDO4-Cluster_163318	V5_UCLUSTfixed_0.90-Cluster_96750	-	-	-	-
pacid=32767110 transcript=Sobic.002G101600.1 locus=Sobic.002G101600 ID=Sobic.002G101600.1.v3.1 annot-version=v3.1	Sorbi_seq43507		-	Y (0.841 | 1-64)	C	1	V5_BLAST_0.9SELF0.4OUT-REDO4-Cluster_150867	V5_UCLUSTfixed_0.90-Cluster_86076	-	-	-	-
pacid=32767111 transcript=Sobic.002G101600.3 locus=Sobic.002G101600 ID=Sobic.002G101600.3.v3.1 annot-version=v3.1	Sorbi_seq43508		-	Y (0.841 | 1-64)	C	1	V5_BLAST_0.9SELF0.4OUT-REDO4-Cluster_150867	V5_UCLUSTfixed_0.90-Cluster_86076	-	-	-	-
pacid=32768661 transcript=Sobic.002G102200.1 locus=Sobic.002G102200 ID=Sobic.002G102200.1.v3.1 annot-version=v3.1	Sorbi_seq45058	F:GO:0008080	F:GO:0016740	Y (1.0 | 1-41)	C	1	V5_BLAST_0.9SELF0.4OUT-REDO4-Cluster_168777	V5_UCLUSTfixed_0.90-Cluster_101665	-	-	-	-
pacid=32765748 transcript=Sobic.002G103900.1 locus=Sobic.002G103900 ID=Sobic.002G103900.1.v3.1 annot-version=v3.1	Sorbi_seq42145		-	Y (0.999 | 1-28)	C	1	V5_BLAST_0.9SELF0.4OUT-REDO4-Cluster_159739	V5_UCLUSTfixed_0.90-Cluster_93895	-	-	UniqueCluster_249	X
pacid=32768304 transcript=Sobic.002G104200.1 locus=Sobic.002G104200 ID=Sobic.002G104200.1.v3.1 annot-version=v3.1	Sorbi_seq44701	P:GO:0055114; F:GO:0016701; P:GO:0009072; F:GO:0003868	F:GO:0003824;P:GO:0008152;P:GO:0044763;P:GO:0044710;P:GO:0009987	Y (0.999 | 1-31)	C	1	V5_BLAST_0.9SELF0.4OUT-REDO4-Cluster_164847	V5_UCLUSTfixed_0.90-Cluster_98300	-	-	-	-
pacid=32769721 transcript=Sobic.002G104801.1 locus=Sobic.002G104801 ID=Sobic.002G104801.1.v3.1 annot-version=v3.1	Sorbi_seq46118		-	Y (0.787 | 1-54)	C	1	V5_BLAST_0.9SELF0.4OUT-REDO4-Cluster_168522	V5_UCLUSTfixed_0.90-Cluster_101441	UniqueCluster_527	-	-	X
pacid=32770121 transcript=Sobic.002G105600.1 locus=Sobic.002G105600 ID=Sobic.002G105600.1.v3.1 annot-version=v3.1	Sorbi_seq46518	P:GO:0055114; F:GO:0016701; P:GO:0009072; F:GO:0003868	F:GO:0003824;P:GO:0008152;P:GO:0044763;P:GO:0044710;P:GO:0009987	Y (0.981 | 1-41)	C	1	V5_BLAST_0.9SELF0.4OUT-REDO4-Cluster_164847	V5_UCLUSTfixed_0.90-Cluster_98300	-	-	-	-
pacid=32770122 transcript=Sobic.002G105600.2 locus=Sobic.002G105600 ID=Sobic.002G105600.2.v3.1 annot-version=v3.1	Sorbi_seq46519	P:GO:0055114; F:GO:0016701; P:GO:0009072; F:GO:0003868	F:GO:0003824;P:GO:0008152;P:GO:0044763;P:GO:0044710;P:GO:0009987	Y (0.981 | 1-41)	C	1	V5_BLAST_0.9SELF0.4OUT-REDO4-Cluster_164847	V5_UCLUSTfixed_0.90-Cluster_98300	-	-	-	-
pacid=32765922 transcript=Sobic.002G107000.2 locus=Sobic.002G107000 ID=Sobic.002G107000.2.v3.1 annot-version=v3.1	Sorbi_seq42319	P:GO:0055114; F:GO:0046872; F:GO:0016491	F:GO:0003824;P:GO:0008152;F:GO:0005488;P:GO:0044710	Y (0.961 | 1-33)	C	1	V5_BLAST_0.9SELF0.4OUT-REDO4-Cluster_162605	V5_UCLUSTfixed_0.90-Cluster_94095	-	-	-	-
pacid=32765921 transcript=Sobic.002G107000.3 locus=Sobic.002G107000 ID=Sobic.002G107000.3.v3.1 annot-version=v3.1	Sorbi_seq42318	P:GO:0055114; F:GO:0046872; F:GO:0016491	F:GO:0003824;P:GO:0008152;F:GO:0005488;P:GO:0044710	Y (0.961 | 1-33)	C	1	V5_BLAST_0.9SELF0.4OUT-REDO4-Cluster_162605	V5_UCLUSTfixed_0.90-Cluster_94095	-	-	-	-
pacid=32768109 transcript=Sobic.002G108900.1 locus=Sobic.002G108900 ID=Sobic.002G108900.1.v3.1 annot-version=v3.1	Sorbi_seq44506	P:GO:0055085; F:GO:0022857; C:GO:0016021	C:GO:0016020;P:GO:0006810;F:GO:0005215	Y (0.779 | 1-41)	C	1	V5_BLAST_0.9SELF0.4OUT-REDO4-Cluster_150900	V5_UCLUSTfixed_0.90-Cluster_87028	-	UniqueCluster_691	-	X
pacid=32769844 transcript=Sobic.002G109000.1 locus=Sobic.002G109000 ID=Sobic.002G109000.1.v3.1 annot-version=v3.1	Sorbi_seq46241		-	Y (0.993 | 1-61)	C	1	V5_BLAST_0.9SELF0.4OUT-REDO4-Cluster_161441	V5_UCLUSTfixed_0.90-Cluster_86191	-	-	-	-
pacid=32764822 transcript=Sobic.002G109300.1 locus=Sobic.002G109300 ID=Sobic.002G109300.1.v3.1 annot-version=v3.1	Sorbi_seq41219	F:GO:0016887; F:GO:0005524; C:GO:0016020	F:GO:0000166;C:GO:0016020;F:GO:0016787	Y (0.996 | 1-24)	C	1	V5_BLAST_0.9SELF0.4OUT-REDO4-Cluster_166395	V5_UCLUSTfixed_0.90-Cluster_99712	-	-	-	-
pacid=32767709 transcript=Sobic.002G109600.1 locus=Sobic.002G109600 ID=Sobic.002G109600.1.v3.1 annot-version=v3.1	Sorbi_seq44106		-	Y (0.941 | 1-49)	C	1	V5_BLAST_0.9SELF0.4OUT-REDO4-Cluster_159615	V5_UCLUSTfixed_0.90-Cluster_86099	-	-	-	-
pacid=32770076 transcript=Sobic.002G110400.1 locus=Sobic.002G110400 ID=Sobic.002G110400.1.v3.1 annot-version=v3.1	Sorbi_seq46473		-	Y (0.981 | 1-25)	C	1	V5_BLAST_0.9SELF0.4OUT-REDO4-Cluster_157916	V5_UCLUSTfixed_0.90-Cluster_86203	-	-	-	-
pacid=32770077 transcript=Sobic.002G110400.2 locus=Sobic.002G110400 ID=Sobic.002G110400.2.v3.1 annot-version=v3.1	Sorbi_seq46474		-	Y (0.981 | 1-25)	C	1	V5_BLAST_0.9SELF0.4OUT-REDO4-Cluster_157916	V5_UCLUSTfixed_0.90-Cluster_86203	-	-	-	-
pacid=32769160 transcript=Sobic.002G111500.1 locus=Sobic.002G111500 ID=Sobic.002G111500.1.v3.1 annot-version=v3.1	Sorbi_seq45557	F:GO:0016790; P:GO:0006633	P:GO:0006629;P:GO:0009058;P:GO:0044763;P:GO:0044711;P:GO:0009987;F:GO:0016787	Y (0.996 | 1-21)	C	1	V5_BLAST_0.9SELF0.4OUT-REDO4-Cluster_164461	V5_UCLUSTfixed_0.90-Cluster_91851	-	-	-	-
pacid=32766688 transcript=Sobic.002G111600.1 locus=Sobic.002G111600 ID=Sobic.002G111600.1.v3.1 annot-version=v3.1	Sorbi_seq43085		-	Y (0.723 | 1-52)	C	1	V5_BLAST_0.9SELF0.4OUT-REDO4-Cluster_150852	V5_UCLUSTfixed_0.90-Cluster_86056	-	-	-	-
pacid=32766010 transcript=Sobic.002G111700.2 locus=Sobic.002G111700 ID=Sobic.002G111700.2.v3.1 annot-version=v3.1	Sorbi_seq42407		-	Y (0.897 | 1-47)	C	1	V5_BLAST_0.9SELF0.4OUT-REDO4-Cluster_166691	V5_UCLUSTfixed_0.90-Cluster_98586	-	-	-	-
pacid=32766011 transcript=Sobic.002G111700.4 locus=Sobic.002G111700 ID=Sobic.002G111700.4.v3.1 annot-version=v3.1	Sorbi_seq42408		-	Y (0.897 | 1-47)	C	1	V5_BLAST_0.9SELF0.4OUT-REDO4-Cluster_166691	V5_UCLUSTfixed_0.90-Cluster_98586	-	-	-	-
pacid=32766009 transcript=Sobic.002G111700.6 locus=Sobic.002G111700 ID=Sobic.002G111700.6.v3.1 annot-version=v3.1	Sorbi_seq42406		-	Y (0.897 | 1-47)	C	1	V5_BLAST_0.9SELF0.4OUT-REDO4-Cluster_150830	V5_UCLUSTfixed_0.90-Cluster_98586	-	-	-	-
pacid=32767711 transcript=Sobic.002G112400.1 locus=Sobic.002G112400 ID=Sobic.002G112400.1.v3.1 annot-version=v3.1	Sorbi_seq44108		-	Y (0.983 | 1-62)	C	1	V5_BLAST_0.9SELF0.4OUT-REDO4-Cluster_163934	V5_UCLUSTfixed_0.90-Cluster_96946	-	-	-	-
pacid=32767713 transcript=Sobic.002G112400.2 locus=Sobic.002G112400 ID=Sobic.002G112400.2.v3.1 annot-version=v3.1	Sorbi_seq44110		-	Y (0.983 | 1-62)	C	1	V5_BLAST_0.9SELF0.4OUT-REDO4-Cluster_163934	V5_UCLUSTfixed_0.90-Cluster_96946	-	-	-	-
pacid=32767712 transcript=Sobic.002G112400.4 locus=Sobic.002G112400 ID=Sobic.002G112400.4.v3.1 annot-version=v3.1	Sorbi_seq44109		-	Y (0.983 | 1-62)	C	1	V5_BLAST_0.9SELF0.4OUT-REDO4-Cluster_163934	V5_UCLUSTfixed_0.90-Cluster_96946	-	-	-	-
pacid=32767714 transcript=Sobic.002G112400.5 locus=Sobic.002G112400 ID=Sobic.002G112400.5.v3.1 annot-version=v3.1	Sorbi_seq44111		-	Y (0.983 | 1-62)	C	1	V5_BLAST_0.9SELF0.4OUT-REDO4-Cluster_163934	V5_UCLUSTfixed_0.90-Cluster_96946	-	-	-	-
pacid=32767346 transcript=Sobic.002G114700.1 locus=Sobic.002G114700 ID=Sobic.002G114700.1.v3.1 annot-version=v3.1	Sorbi_seq43743	F:GO:0016773; P:GO:0005975	P:GO:0005975;F:GO:0016740	Y (0.999 | 1-41)	C	1	V5_BLAST_0.9SELF0.4OUT-REDO4-Cluster_169158	V5_UCLUSTfixed_0.90-Cluster_101968	-	-	-	-
pacid=32765129 transcript=Sobic.002G116000.1 locus=Sobic.002G116000 ID=Sobic.002G116000.1.v3.1 annot-version=v3.1	Sorbi_seq41526		-	Y (0.953 | 1-60)	C	1	V5_BLAST_0.9SELF0.4OUT-REDO4-Cluster_163496	V5_UCLUSTfixed_0.90-Cluster_96928	-	-	-	-
pacid=32766156 transcript=Sobic.002G116200.2 locus=Sobic.002G116200 ID=Sobic.002G116200.2.v3.1 annot-version=v3.1	Sorbi_seq42553		-	Y (0.86 | 1-28)	C	1	V5_BLAST_0.9SELF0.4OUT-REDO4-Cluster_166350	V5_UCLUSTfixed_0.90-Cluster_99652	-	-	UniqueCluster_2420	X
pacid=32765360 transcript=Sobic.002G119100.1 locus=Sobic.002G119100 ID=Sobic.002G119100.1.v3.1 annot-version=v3.1	Sorbi_seq41757	C:GO:0016021; P:GO:0006810	C:GO:0016020;P:GO:0006810	Y (0.994 | 1-41)	C	1	V5_BLAST_0.9SELF0.4OUT-REDO4-Cluster_169606	V5_UCLUSTfixed_0.90-Cluster_102350	-	-	-	-
pacid=32765361 transcript=Sobic.002G119100.2 locus=Sobic.002G119100 ID=Sobic.002G119100.2.v3.1 annot-version=v3.1	Sorbi_seq41758	C:GO:0016021; P:GO:0006810	C:GO:0016020;P:GO:0006810	Y (0.994 | 1-41)	C	1	V5_BLAST_0.9SELF0.4OUT-REDO4-Cluster_169606	V5_UCLUSTfixed_0.90-Cluster_102350	-	-	-	-
pacid=32766171 transcript=Sobic.002G119500.3 locus=Sobic.002G119500 ID=Sobic.002G119500.3.v3.1 annot-version=v3.1	Sorbi_seq42568	P:GO:0015979; C:GO:0009538; C:GO:0009522	C:GO:0016020;P:GO:0015979;C:GO:0009579	Y (0.92 | 1-49)	C	1	V5_BLAST_0.9SELF0.4OUT-REDO4-Cluster_164087	V5_UCLUSTfixed_0.90-Cluster_97581	-	-	-	-
pacid=32766172 transcript=Sobic.002G119500.4 locus=Sobic.002G119500 ID=Sobic.002G119500.4.v3.1 annot-version=v3.1	Sorbi_seq42569	P:GO:0015979; C:GO:0009538; C:GO:0009522	C:GO:0016020;P:GO:0015979;C:GO:0009579	Y (0.92 | 1-49)	C	1	V5_BLAST_0.9SELF0.4OUT-REDO4-Cluster_164087	V5_UCLUSTfixed_0.90-Cluster_97581	-	-	-	-
pacid=32765706 transcript=Sobic.002G121100.1 locus=Sobic.002G121100 ID=Sobic.002G121100.1.v3.1 annot-version=v3.1	Sorbi_seq42103	P:GO:0006508; F:GO:0004185	P:GO:0019538;F:GO:0016787	Y (0.987 | 1-39)	C	1	V5_BLAST_0.9SELF0.4OUT-REDO4-Cluster_150823	V5_UCLUSTfixed_0.90-Cluster_87982	-	-	-	-
pacid=32766007 transcript=Sobic.002G125500.1 locus=Sobic.002G125500 ID=Sobic.002G125500.1.v3.1 annot-version=v3.1	Sorbi_seq42404	C:GO:0016020; P:GO:0006810; F:GO:0005215	C:GO:0016020;P:GO:0006810;F:GO:0005215	Y (0.999 | 1-41)	C	1	V5_BLAST_0.9SELF0.4OUT-REDO4-Cluster_166828	V5_UCLUSTfixed_0.90-Cluster_94722	-	-	-	-
pacid=32766909 transcript=Sobic.002G126000.1 locus=Sobic.002G126000 ID=Sobic.002G126000.1.v3.1 annot-version=v3.1	Sorbi_seq43306		-	Y (0.92 | 1-32)	C	1	V5_BLAST_0.9SELF0.4OUT-REDO4-Cluster_150863	V5_UCLUSTfixed_0.90-Cluster_86068	-	-	-	-
pacid=32766910 transcript=Sobic.002G126000.2 locus=Sobic.002G126000 ID=Sobic.002G126000.2.v3.1 annot-version=v3.1	Sorbi_seq43307		-	Y (0.92 | 1-32)	C	1	V5_BLAST_0.9SELF0.4OUT-REDO4-Cluster_150863	V5_UCLUSTfixed_0.90-Cluster_86068	-	-	-	-
pacid=32768274 transcript=Sobic.002G127800.1 locus=Sobic.002G127800 ID=Sobic.002G127800.1.v3.1 annot-version=v3.1	Sorbi_seq44671	C:GO:0016020	C:GO:0016020	Y (0.981 | 1-59)	C	1	V5_BLAST_0.9SELF0.4OUT-REDO4-Cluster_150908	V5_UCLUSTfixed_0.90-Cluster_86124	-	-	-	-
pacid=32768273 transcript=Sobic.002G127800.2 locus=Sobic.002G127800 ID=Sobic.002G127800.2.v3.1 annot-version=v3.1	Sorbi_seq44670	C:GO:0016020	C:GO:0016020	Y (0.981 | 1-59)	C	1	V5_BLAST_0.9SELF0.4OUT-REDO4-Cluster_162665	V5_UCLUSTfixed_0.90-Cluster_86124	-	-	-	-
pacid=32770078 transcript=Sobic.002G128400.2 locus=Sobic.002G128400 ID=Sobic.002G128400.2.v3.1 annot-version=v3.1	Sorbi_seq46475	F:GO:0043565; P:GO:0006355; F:GO:0003700	F:GO:0003677;F:GO:0003700;P:GO:0009058;P:GO:0006139	Y (1.0 | 1-41)	C	1	V5_BLAST_0.9SELF0.4OUT-REDO4-Cluster_155537	V5_UCLUSTfixed_0.90-Cluster_86204	UniqueCluster_180	-	-	X
pacid=32765747 transcript=Sobic.002G128750.1 locus=Sobic.002G128750 ID=Sobic.002G128750.1.v3.1 annot-version=v3.1	Sorbi_seq42144		-	Y (0.992 | 1-62)	C	1	V5_BLAST_0.9SELF0.4OUT-REDO4-Cluster_150824	V5_UCLUSTfixed_0.90-Cluster_86017	-	-	-	-
pacid=32770085 transcript=Sobic.002G129400.1 locus=Sobic.002G129400 ID=Sobic.002G129400.1.v3.1 annot-version=v3.1	Sorbi_seq46482	F:GO:0016887; F:GO:0005524; P:GO:0055085; F:GO:0042626; C:GO:0016021; P:GO:0006810	F:GO:0000166;C:GO:0016020;P:GO:0006810;F:GO:0005215;F:GO:0016787	Y (0.993 | 1-41)	C	1	V5_BLAST_0.9SELF0.4OUT-REDO4-Cluster_165387	V5_UCLUSTfixed_0.90-Cluster_98781	-	-	-	-
pacid=32770087 transcript=Sobic.002G129400.2 locus=Sobic.002G129400 ID=Sobic.002G129400.2.v3.1 annot-version=v3.1	Sorbi_seq46484	P:GO:0055085; F:GO:0042626; C:GO:0016021; P:GO:0006810; F:GO:0005524; F:GO:0016887	F:GO:0000166;C:GO:0016020;P:GO:0006810;F:GO:0005215;F:GO:0016787	Y (0.822 | 1-72)	C	1	V5_BLAST_0.9SELF0.4OUT-REDO4-Cluster_150960	V5_UCLUSTfixed_0.90-Cluster_98781	-	-	-	-
pacid=32770086 transcript=Sobic.002G129400.3 locus=Sobic.002G129400 ID=Sobic.002G129400.3.v3.1 annot-version=v3.1	Sorbi_seq46483	F:GO:0016887; F:GO:0005524; P:GO:0055085; F:GO:0042626; C:GO:0016021; P:GO:0006810	F:GO:0000166;C:GO:0016020;P:GO:0006810;F:GO:0005215;F:GO:0016787	Y (0.993 | 1-41)	C	1	V5_BLAST_0.9SELF0.4OUT-REDO4-Cluster_165387	V5_UCLUSTfixed_0.90-Cluster_98781	-	-	-	-
pacid=32768282 transcript=Sobic.002G131000.1 locus=Sobic.002G131000 ID=Sobic.002G131000.1.v3.1 annot-version=v3.1	Sorbi_seq44679	F:GO:0005524	F:GO:0000166	Y (0.997 | 1-32)	C	1	V5_BLAST_0.9SELF0.4OUT-REDO4-Cluster_167121	V5_UCLUSTfixed_0.90-Cluster_100305	-	-	-	-
pacid=32764853 transcript=Sobic.002G131100.2 locus=Sobic.002G131100 ID=Sobic.002G131100.2.v3.1 annot-version=v3.1	Sorbi_seq41250		-	Y (0.994 | 1-78)	C	1	V5_BLAST_0.9SELF0.4OUT-REDO4-Cluster_152401	V5_UCLUSTfixed_0.90-Cluster_87973	-	UniqueCluster_407	-	X
pacid=32770355 transcript=Sobic.002G131500.1 locus=Sobic.002G131500 ID=Sobic.002G131500.1.v3.1 annot-version=v3.1	Sorbi_seq46752	F:GO:0005524	F:GO:0000166	Y (0.997 | 1-47)	C	1	V5_BLAST_0.9SELF0.4OUT-REDO4-Cluster_163716	V5_UCLUSTfixed_0.90-Cluster_97171	-	-	-	-
pacid=32766365 transcript=Sobic.002G131700.1 locus=Sobic.002G131700 ID=Sobic.002G131700.1.v3.1 annot-version=v3.1	Sorbi_seq42762	F:GO:0003676	F:GO:0003676	Y (0.964 | 1-30)	C	1	V5_BLAST_0.9SELF0.4OUT-REDO4-Cluster_165651	V5_UCLUSTfixed_0.90-Cluster_96616	-	-	-	-
pacid=32764703 transcript=Sobic.002G133150.1 locus=Sobic.002G133150 ID=Sobic.002G133150.1.v3.1 annot-version=v3.1	Sorbi_seq41100		-	Y (0.987 | 1-48)	C	1	V5_BLAST_0.9SELF0.4OUT-REDO4-Cluster_150793	V5_UCLUSTfixed_0.90-Cluster_85973	-	-	-	-
pacid=32767546 transcript=Sobic.002G133900.2 locus=Sobic.002G133900 ID=Sobic.002G133900.2.v3.1 annot-version=v3.1	Sorbi_seq43943		-	Y (0.999 | 1-23)	C	1	V5_BLAST_0.9SELF0.4OUT-REDO4-Cluster_169890	V5_UCLUSTfixed_0.90-Cluster_102584	-	-	-	-
pacid=32769651 transcript=Sobic.002G135000.1 locus=Sobic.002G135000 ID=Sobic.002G135000.1.v3.1 annot-version=v3.1	Sorbi_seq46048		-	Y (0.973 | 1-23)	C	1	V5_BLAST_0.9SELF0.4OUT-REDO4-Cluster_164434	V5_UCLUSTfixed_0.90-Cluster_86182	-	-	-	-
pacid=32769652 transcript=Sobic.002G135000.2 locus=Sobic.002G135000 ID=Sobic.002G135000.2.v3.1 annot-version=v3.1	Sorbi_seq46049		-	Y (0.973 | 1-23)	C	1	V5_BLAST_0.9SELF0.4OUT-REDO4-Cluster_164434	V5_UCLUSTfixed_0.90-Cluster_86182	-	-	-	-
pacid=32765947 transcript=Sobic.002G135300.2 locus=Sobic.002G135300 ID=Sobic.002G135300.2.v3.1 annot-version=v3.1	Sorbi_seq42344		-	Y (0.993 | 1-27)	C	1	V5_BLAST_0.9SELF0.4OUT-REDO4-Cluster_150828	V5_UCLUSTfixed_0.90-Cluster_86025	-	-	UniqueCluster_2639	X
pacid=32768284 transcript=Sobic.002G136100.1 locus=Sobic.002G136100 ID=Sobic.002G136100.1.v3.1 annot-version=v3.1	Sorbi_seq44681		-	Y (0.994 | 1-61)	C	1	V5_BLAST_0.9SELF0.4OUT-REDO4-Cluster_170672	V5_UCLUSTfixed_0.90-Cluster_92849	-	-	-	-
pacid=32768285 transcript=Sobic.002G136100.2 locus=Sobic.002G136100 ID=Sobic.002G136100.2.v3.1 annot-version=v3.1	Sorbi_seq44682		-	Y (0.994 | 1-61)	C	1	V5_BLAST_0.9SELF0.4OUT-REDO4-Cluster_170672	V5_UCLUSTfixed_0.90-Cluster_92849	-	-	-	-
pacid=32768286 transcript=Sobic.002G136100.3 locus=Sobic.002G136100 ID=Sobic.002G136100.3.v3.1 annot-version=v3.1	Sorbi_seq44683		-	Y (0.994 | 1-61)	C	1	V5_BLAST_0.9SELF0.4OUT-REDO4-Cluster_170672	V5_UCLUSTfixed_0.90-Cluster_92849	-	-	-	-
pacid=32765543 transcript=Sobic.002G136800.1 locus=Sobic.002G136800 ID=Sobic.002G136800.1.v3.1 annot-version=v3.1	Sorbi_seq41940	P:GO:0016567; F:GO:0004842; P:GO:0006468; F:GO:0005524; F:GO:0004672	F:GO:0000166;P:GO:0006464;F:GO:0016301	Y (0.902 | 1-22)	C	1	V5_BLAST_0.9SELF0.4OUT-REDO4-Cluster_150814	V5_UCLUSTfixed_0.90-Cluster_86005	-	-	-	-
pacid=32766702 transcript=Sobic.002G136900.1 locus=Sobic.002G136900 ID=Sobic.002G136900.1.v3.1 annot-version=v3.1	Sorbi_seq43099		-	Y (0.924 | 1-81)	C	1	V5_BLAST_0.9SELF0.4OUT-REDO4-Cluster_150854	V5_UCLUSTfixed_0.90-Cluster_86058	-	-	-	-
pacid=32766705 transcript=Sobic.002G136900.2 locus=Sobic.002G136900 ID=Sobic.002G136900.2.v3.1 annot-version=v3.1	Sorbi_seq43102		-	Y (0.924 | 1-81)	C	1	V5_BLAST_0.9SELF0.4OUT-REDO4-Cluster_150854	V5_UCLUSTfixed_0.90-Cluster_86058	-	-	-	-
pacid=32766704 transcript=Sobic.002G136900.3 locus=Sobic.002G136900 ID=Sobic.002G136900.3.v3.1 annot-version=v3.1	Sorbi_seq43101		-	Y (0.924 | 1-81)	C	1	V5_BLAST_0.9SELF0.4OUT-REDO4-Cluster_150854	V5_UCLUSTfixed_0.90-Cluster_86058	-	-	-	-
pacid=32766703 transcript=Sobic.002G136900.4 locus=Sobic.002G136900 ID=Sobic.002G136900.4.v3.1 annot-version=v3.1	Sorbi_seq43100		-	Y (0.924 | 1-81)	C	1	V5_BLAST_0.9SELF0.4OUT-REDO4-Cluster_150854	V5_UCLUSTfixed_0.90-Cluster_86058	-	-	-	-
pacid=32769472 transcript=Sobic.002G141900.1 locus=Sobic.002G141900 ID=Sobic.002G141900.1.v3.1 annot-version=v3.1	Sorbi_seq45869	P:GO:0055085; C:GO:0016021	C:GO:0016020;P:GO:0006810	Y (0.999 | 1-29)	C	1	V5_BLAST_0.9SELF0.4OUT-REDO4-Cluster_163597	V5_UCLUSTfixed_0.90-Cluster_97048	-	-	-	-
pacid=32765705 transcript=Sobic.002G142200.1 locus=Sobic.002G142200 ID=Sobic.002G142200.1.v3.1 annot-version=v3.1	Sorbi_seq42102	F:GO:0005515; P:GO:0006468; F:GO:0005524; F:GO:0004672	F:GO:0000166;F:GO:0005515;P:GO:0006464;F:GO:0016301	Y (0.985 | 1-28)	C	1	V5_BLAST_0.9SELF0.4OUT-REDO4-Cluster_170110	V5_UCLUSTfixed_0.90-Cluster_86359	-	-	UniqueCluster_2760	X
pacid=32767339 transcript=Sobic.002G144933.1 locus=Sobic.002G144933 ID=Sobic.002G144933.1.v3.1 annot-version=v3.1	Sorbi_seq43736		-	Y (0.808 | 1-35)	C	1	V5_BLAST_0.9SELF0.4OUT-REDO4-Cluster_150875	V5_UCLUSTfixed_0.90-Cluster_86090	-	-	-	-
pacid=32770148 transcript=Sobic.002G150932.1 locus=Sobic.002G150932 ID=Sobic.002G150932.1.v3.1 annot-version=v3.1	Sorbi_seq46545		-	Y (0.812 | 1-92)	C	1	V5_BLAST_0.9SELF0.4OUT-REDO4-Cluster_150963	V5_UCLUSTfixed_0.90-Cluster_86209	-	-	-	-
pacid=32768156 transcript=Sobic.002G151000.1 locus=Sobic.002G151000 ID=Sobic.002G151000.1.v3.1 annot-version=v3.1	Sorbi_seq44553		-	Y (0.997 | 1-68)	C	1	V5_BLAST_0.9SELF0.4OUT-REDO4-Cluster_164303	V5_UCLUSTfixed_0.90-Cluster_97785	-	-	-	-
pacid=32768157 transcript=Sobic.002G151000.2 locus=Sobic.002G151000 ID=Sobic.002G151000.2.v3.1 annot-version=v3.1	Sorbi_seq44554		-	Y (0.997 | 1-68)	C	1	V5_BLAST_0.9SELF0.4OUT-REDO4-Cluster_164303	V5_UCLUSTfixed_0.90-Cluster_97785	-	-	-	-
pacid=32765684 transcript=Sobic.002G151300.1 locus=Sobic.002G151300 ID=Sobic.002G151300.1.v3.1 annot-version=v3.1	Sorbi_seq42081		-	Y (0.994 | 1-22)	C	1	V5_BLAST_0.9SELF0.4OUT-REDO4-Cluster_150822	V5_UCLUSTfixed_0.90-Cluster_87962	-	-	-	-
pacid=32765683 transcript=Sobic.002G151300.2 locus=Sobic.002G151300 ID=Sobic.002G151300.2.v3.1 annot-version=v3.1	Sorbi_seq42080		-	Y (0.994 | 1-22)	C	1	V5_BLAST_0.9SELF0.4OUT-REDO4-Cluster_150822	V5_UCLUSTfixed_0.90-Cluster_87962	-	-	-	-
pacid=32765685 transcript=Sobic.002G151300.3 locus=Sobic.002G151300 ID=Sobic.002G151300.3.v3.1 annot-version=v3.1	Sorbi_seq42082		-	Y (0.994 | 1-22)	C	1	V5_BLAST_0.9SELF0.4OUT-REDO4-Cluster_150822	V5_UCLUSTfixed_0.90-Cluster_87962	-	-	-	-
pacid=32765686 transcript=Sobic.002G151300.4 locus=Sobic.002G151300 ID=Sobic.002G151300.4.v3.1 annot-version=v3.1	Sorbi_seq42083		-	Y (0.994 | 1-22)	C	1	V5_BLAST_0.9SELF0.4OUT-REDO4-Cluster_150822	V5_UCLUSTfixed_0.90-Cluster_87962	-	-	-	-
pacid=32770205 transcript=Sobic.002G152700.1 locus=Sobic.002G152700 ID=Sobic.002G152700.1.v3.1 annot-version=v3.1	Sorbi_seq46602		-	Y (0.97 | 1-41)	C	1	V5_BLAST_0.9SELF0.4OUT-REDO4-Cluster_166716	V5_UCLUSTfixed_0.90-Cluster_100010	-	-	-	-
pacid=32770604 transcript=Sobic.002G152800.1 locus=Sobic.002G152800 ID=Sobic.002G152800.1.v3.1 annot-version=v3.1	Sorbi_seq47001	F:GO:0003676	F:GO:0003676	Y (1.0 | 1-41)	C	1	V5_BLAST_0.9SELF0.4OUT-REDO4-Cluster_162818	V5_UCLUSTfixed_0.90-Cluster_96241	-	-	-	-
pacid=32768060 transcript=Sobic.002G153200.2 locus=Sobic.002G153200 ID=Sobic.002G153200.2.v3.1 annot-version=v3.1	Sorbi_seq44457		-	Y (0.936 | 1-35)	C	1	V5_BLAST_0.9SELF0.4OUT-REDO4-Cluster_150898	V5_UCLUSTfixed_0.90-Cluster_86133	-	-	-	-
pacid=32770334 transcript=Sobic.002G155100.1 locus=Sobic.002G155100 ID=Sobic.002G155100.1.v3.1 annot-version=v3.1	Sorbi_seq46731	F:GO:0016597; P:GO:0008152; P:GO:0055114; F:GO:0050661; F:GO:0016491; P:GO:0006520	F:GO:0000166;F:GO:0003824;P:GO:0008152;P:GO:0044763;P:GO:0044710;P:GO:0009987	Y (0.999 | 1-28)	C	1	V5_BLAST_0.9SELF0.4OUT-REDO4-Cluster_165711	V5_UCLUSTfixed_0.90-Cluster_99076	-	-	-	-
pacid=32766790 transcript=Sobic.002G155900.1 locus=Sobic.002G155900 ID=Sobic.002G155900.1.v3.1 annot-version=v3.1	Sorbi_seq43187	F:GO:0016868; P:GO:0005975	P:GO:0005975;F:GO:0003824	Y (0.993 | 1-71)	C	1	V5_BLAST_0.9SELF0.4OUT-REDO4-Cluster_165730	V5_UCLUSTfixed_0.90-Cluster_95801	-	-	-	-
pacid=32766936 transcript=Sobic.002G156100.1 locus=Sobic.002G156100 ID=Sobic.002G156100.1.v3.1 annot-version=v3.1	Sorbi_seq43333		-	Y (0.998 | 1-41)	C	1	V5_BLAST_0.9SELF0.4OUT-REDO4-Cluster_162173	V5_UCLUSTfixed_0.90-Cluster_95643	-	-	-	-
pacid=32766937 transcript=Sobic.002G156100.2 locus=Sobic.002G156100 ID=Sobic.002G156100.2.v3.1 annot-version=v3.1	Sorbi_seq43334		-	Y (0.998 | 1-41)	C	1	V5_BLAST_0.9SELF0.4OUT-REDO4-Cluster_162173	V5_UCLUSTfixed_0.90-Cluster_95643	-	-	-	-
pacid=32766938 transcript=Sobic.002G156100.3 locus=Sobic.002G156100 ID=Sobic.002G156100.3.v3.1 annot-version=v3.1	Sorbi_seq43335		-	Y (0.998 | 1-41)	C	1	V5_BLAST_0.9SELF0.4OUT-REDO4-Cluster_162173	V5_UCLUSTfixed_0.90-Cluster_95643	-	-	-	-
pacid=32766939 transcript=Sobic.002G156100.4 locus=Sobic.002G156100 ID=Sobic.002G156100.4.v3.1 annot-version=v3.1	Sorbi_seq43336		-	Y (0.998 | 1-41)	C	1	V5_BLAST_0.9SELF0.4OUT-REDO4-Cluster_162173	V5_UCLUSTfixed_0.90-Cluster_95643	-	-	-	-
pacid=32769867 transcript=Sobic.002G158500.1 locus=Sobic.002G158500 ID=Sobic.002G158500.1.v3.1 annot-version=v3.1	Sorbi_seq46264		-	Y (0.976 | 1-34)	C	1	V5_BLAST_0.9SELF0.4OUT-REDO4-Cluster_162884	V5_UCLUSTfixed_0.90-Cluster_86194	-	UniqueCluster_3337	-	X
pacid=32769874 transcript=Sobic.002G158500.10 locus=Sobic.002G158500 ID=Sobic.002G158500.10.v3.1 annot-version=v3.1	Sorbi_seq46271		-	Y (0.976 | 1-34)	C	1	V5_BLAST_0.9SELF0.4OUT-REDO4-Cluster_162884	V5_UCLUSTfixed_0.90-Cluster_86194	-	UniqueCluster_3337	-	X
pacid=32769875 transcript=Sobic.002G158500.11 locus=Sobic.002G158500 ID=Sobic.002G158500.11.v3.1 annot-version=v3.1	Sorbi_seq46272		-	Y (0.976 | 1-34)	C	1	V5_BLAST_0.9SELF0.4OUT-REDO4-Cluster_162884	V5_UCLUSTfixed_0.90-Cluster_86194	-	UniqueCluster_3337	-	X
pacid=32769876 transcript=Sobic.002G158500.12 locus=Sobic.002G158500 ID=Sobic.002G158500.12.v3.1 annot-version=v3.1	Sorbi_seq46273		-	Y (0.976 | 1-34)	C	1	V5_BLAST_0.9SELF0.4OUT-REDO4-Cluster_162884	V5_UCLUSTfixed_0.90-Cluster_86194	-	UniqueCluster_3337	-	X
pacid=32769872 transcript=Sobic.002G158500.2 locus=Sobic.002G158500 ID=Sobic.002G158500.2.v3.1 annot-version=v3.1	Sorbi_seq46269		-	Y (0.976 | 1-34)	C	1	V5_BLAST_0.9SELF0.4OUT-REDO4-Cluster_162884	V5_UCLUSTfixed_0.90-Cluster_86194	-	UniqueCluster_3337	-	X
pacid=32769865 transcript=Sobic.002G158500.3 locus=Sobic.002G158500 ID=Sobic.002G158500.3.v3.1 annot-version=v3.1	Sorbi_seq46262		-	Y (0.976 | 1-34)	C	1	V5_BLAST_0.9SELF0.4OUT-REDO4-Cluster_162884	V5_UCLUSTfixed_0.90-Cluster_86194	-	UniqueCluster_3337	-	X
pacid=32769866 transcript=Sobic.002G158500.4 locus=Sobic.002G158500 ID=Sobic.002G158500.4.v3.1 annot-version=v3.1	Sorbi_seq46263		-	Y (0.976 | 1-34)	C	1	V5_BLAST_0.9SELF0.4OUT-REDO4-Cluster_162884	V5_UCLUSTfixed_0.90-Cluster_86194	-	UniqueCluster_3337	-	X
pacid=32769868 transcript=Sobic.002G158500.5 locus=Sobic.002G158500 ID=Sobic.002G158500.5.v3.1 annot-version=v3.1	Sorbi_seq46265		-	Y (0.976 | 1-34)	C	1	V5_BLAST_0.9SELF0.4OUT-REDO4-Cluster_162884	V5_UCLUSTfixed_0.90-Cluster_86194	-	UniqueCluster_3337	-	X
pacid=32769870 transcript=Sobic.002G158500.6 locus=Sobic.002G158500 ID=Sobic.002G158500.6.v3.1 annot-version=v3.1	Sorbi_seq46267		-	Y (0.976 | 1-34)	C	1	V5_BLAST_0.9SELF0.4OUT-REDO4-Cluster_162884	V5_UCLUSTfixed_0.90-Cluster_86194	-	UniqueCluster_3337	-	X
pacid=32769869 transcript=Sobic.002G158500.7 locus=Sobic.002G158500 ID=Sobic.002G158500.7.v3.1 annot-version=v3.1	Sorbi_seq46266		-	Y (0.976 | 1-34)	C	1	V5_BLAST_0.9SELF0.4OUT-REDO4-Cluster_162884	V5_UCLUSTfixed_0.90-Cluster_86194	-	UniqueCluster_3337	-	X
pacid=32769871 transcript=Sobic.002G158500.8 locus=Sobic.002G158500 ID=Sobic.002G158500.8.v3.1 annot-version=v3.1	Sorbi_seq46268		-	Y (0.976 | 1-34)	C	1	V5_BLAST_0.9SELF0.4OUT-REDO4-Cluster_162884	V5_UCLUSTfixed_0.90-Cluster_86194	-	UniqueCluster_3337	-	X
pacid=32769873 transcript=Sobic.002G158500.9 locus=Sobic.002G158500 ID=Sobic.002G158500.9.v3.1 annot-version=v3.1	Sorbi_seq46270		-	Y (0.976 | 1-34)	C	1	V5_BLAST_0.9SELF0.4OUT-REDO4-Cluster_162884	V5_UCLUSTfixed_0.90-Cluster_86194	-	UniqueCluster_3337	-	X
pacid=32766301 transcript=Sobic.002G158800.1 locus=Sobic.002G158800 ID=Sobic.002G158800.1.v3.1 annot-version=v3.1	Sorbi_seq42698		-	Y (0.986 | 1-22)	C	1	V5_BLAST_0.9SELF0.4OUT-REDO4-Cluster_170452	V5_UCLUSTfixed_0.90-Cluster_103069	-	-	-	-
pacid=32766398 transcript=Sobic.002G159100.1 locus=Sobic.002G159100 ID=Sobic.002G159100.1.v3.1 annot-version=v3.1	Sorbi_seq42795	C:GO:0016020; P:GO:0009765	P:GO:0006091;C:GO:0016020;P:GO:0015979	Y (0.998 | 1-28)	C	1	V5_BLAST_0.9SELF0.4OUT-REDO4-Cluster_168580	V5_UCLUSTfixed_0.90-Cluster_101491	-	-	-	-
pacid=32769281 transcript=Sobic.002G159900.2 locus=Sobic.002G159900 ID=Sobic.002G159900.2.v3.1 annot-version=v3.1	Sorbi_seq45678		-	Y (0.995 | 1-47)	C	1	V5_BLAST_0.9SELF0.4OUT-REDO4-Cluster_163185	V5_UCLUSTfixed_0.90-Cluster_96610	-	-	-	-
pacid=32769900 transcript=Sobic.002G160400.1 locus=Sobic.002G160400 ID=Sobic.002G160400.1.v3.1 annot-version=v3.1	Sorbi_seq46297	F:GO:0016779; P:GO:0009058	P:GO:0009058;F:GO:0016740	Y (0.997 | 1-72)	C	1	V5_BLAST_0.9SELF0.4OUT-REDO4-Cluster_164076	V5_UCLUSTfixed_0.90-Cluster_97567	-	-	-	-
pacid=32766458 transcript=Sobic.002G160600.2 locus=Sobic.002G160600 ID=Sobic.002G160600.2.v3.1 annot-version=v3.1	Sorbi_seq42855	F:GO:0004425	F:GO:0003824	Y (0.999 | 1-51)	C	1	V5_BLAST_0.9SELF0.4OUT-REDO4-Cluster_163138	V5_UCLUSTfixed_0.90-Cluster_96118	-	-	-	-
pacid=32770786 transcript=Sobic.002G163700.2 locus=Sobic.002G163700 ID=Sobic.002G163700.2.v3.1 annot-version=v3.1	Sorbi_seq47183		-	Y (0.99 | 1-62)	C	1	V5_BLAST_0.9SELF0.4OUT-REDO4-Cluster_154359	V5_UCLUSTfixed_0.90-Cluster_86236	-	-	-	-
pacid=32768891 transcript=Sobic.002G167400.1 locus=Sobic.002G167400 ID=Sobic.002G167400.1.v3.1 annot-version=v3.1	Sorbi_seq45288		-	Y (0.957 | 1-26)	C	1	V5_BLAST_0.9SELF0.4OUT-REDO4-Cluster_165896	V5_UCLUSTfixed_0.90-Cluster_99227	-	-	-	-
pacid=32770100 transcript=Sobic.002G168750.1 locus=Sobic.002G168750 ID=Sobic.002G168750.1.v3.1 annot-version=v3.1	Sorbi_seq46497		-	Y (0.996 | 1-49)	C	1	V5_BLAST_0.9SELF0.4OUT-REDO4-Cluster_150961	V5_UCLUSTfixed_0.90-Cluster_42056	-	-	-	-
pacid=32766085 transcript=Sobic.002G168800.3 locus=Sobic.002G168800 ID=Sobic.002G168800.3.v3.1 annot-version=v3.1	Sorbi_seq42482		-	Y (1.0 | 1-26)	C	1	V5_BLAST_0.9SELF0.4OUT-REDO4-Cluster_166066	V5_UCLUSTfixed_0.90-Cluster_99386	-	-	-	-
pacid=32766086 transcript=Sobic.002G168800.4 locus=Sobic.002G168800 ID=Sobic.002G168800.4.v3.1 annot-version=v3.1	Sorbi_seq42483		-	Y (1.0 | 1-26)	C	1	V5_BLAST_0.9SELF0.4OUT-REDO4-Cluster_166066	V5_UCLUSTfixed_0.90-Cluster_99386	-	-	-	-
pacid=32766087 transcript=Sobic.002G168800.5 locus=Sobic.002G168800 ID=Sobic.002G168800.5.v3.1 annot-version=v3.1	Sorbi_seq42484		-	Y (1.0 | 1-26)	C	1	V5_BLAST_0.9SELF0.4OUT-REDO4-Cluster_166066	V5_UCLUSTfixed_0.90-Cluster_99386	-	-	-	-
pacid=32766088 transcript=Sobic.002G168800.6 locus=Sobic.002G168800 ID=Sobic.002G168800.6.v3.1 annot-version=v3.1	Sorbi_seq42485		-	Y (1.0 | 1-41)	C	1	V5_BLAST_0.9SELF0.4OUT-REDO4-Cluster_166066	V5_UCLUSTfixed_0.90-Cluster_99386	-	-	-	-
pacid=32770318 transcript=Sobic.002G172700.1 locus=Sobic.002G172700 ID=Sobic.002G172700.1.v3.1 annot-version=v3.1	Sorbi_seq46715	F:GO:0016853; P:GO:0005975	P:GO:0005975;F:GO:0003824	Y (1.0 | 1-41)	C	1	V5_BLAST_0.9SELF0.4OUT-REDO4-Cluster_163731	V5_UCLUSTfixed_0.90-Cluster_97187	-	-	-	-
pacid=32765526 transcript=Sobic.002G174100.1 locus=Sobic.002G174100 ID=Sobic.002G174100.1.v3.1 annot-version=v3.1	Sorbi_seq41923		-	Y (0.97 | 1-35)	C	1	V5_BLAST_0.9SELF0.4OUT-REDO4-Cluster_152426	V5_UCLUSTfixed_0.90-Cluster_88003	-	-	-	-
pacid=32768221 transcript=Sobic.002G179700.1 locus=Sobic.002G179700 ID=Sobic.002G179700.1.v3.1 annot-version=v3.1	Sorbi_seq44618	F:GO:0016747; P:GO:0008610; C:GO:0016020; P:GO:0006633	P:GO:0006629;C:GO:0016020;P:GO:0009058;P:GO:0044763;F:GO:0016740;P:GO:0044711;P:GO:0009987	Y (0.723 | 1-25)	C	1	V5_BLAST_0.9SELF0.4OUT-REDO4-Cluster_168825	V5_UCLUSTfixed_0.90-Cluster_101694	-	-	-	-
pacid=32770050 transcript=Sobic.002G180400.1 locus=Sobic.002G180400 ID=Sobic.002G180400.1.v3.1 annot-version=v3.1	Sorbi_seq46447	P:GO:0009058; F:GO:0008909	F:GO:0003824;P:GO:0009058	Y (0.896 | 1-41)	C	1	V5_BLAST_0.9SELF0.4OUT-REDO4-Cluster_169963	V5_UCLUSTfixed_0.90-Cluster_98858	-	-	-	-
pacid=32768922 transcript=Sobic.002G180800.1 locus=Sobic.002G180800 ID=Sobic.002G180800.1.v3.1 annot-version=v3.1	Sorbi_seq45319	F:GO:0008270; F:GO:0008237; P:GO:0006508	P:GO:0019538;F:GO:0005488;F:GO:0016787	Y (0.995 | 1-31)	C	1	V5_BLAST_0.9SELF0.4OUT-REDO4-Cluster_150927	V5_UCLUSTfixed_0.90-Cluster_102099	-	-	-	-
pacid=32768579 transcript=Sobic.002G181000.1 locus=Sobic.002G181000 ID=Sobic.002G181000.1.v3.1 annot-version=v3.1	Sorbi_seq44976	F:GO:0003723	F:GO:0003723	Y (0.999 | 1-33)	C	1	V5_BLAST_0.9SELF0.4OUT-REDO4-Cluster_166245	V5_UCLUSTfixed_0.90-Cluster_86136	-	-	-	-
pacid=32770587 transcript=Sobic.002G181700.2 locus=Sobic.002G181700 ID=Sobic.002G181700.2.v3.1 annot-version=v3.1	Sorbi_seq46984		-	Y (0.934 | 1-28)	C	1	V5_BLAST_0.9SELF0.4OUT-REDO4-Cluster_164339	V5_UCLUSTfixed_0.90-Cluster_97821	-	-	-	-
pacid=32765340 transcript=Sobic.002G184100.1 locus=Sobic.002G184100 ID=Sobic.002G184100.1.v3.1 annot-version=v3.1	Sorbi_seq41737		-	Y (0.982 | 1-37)	C	1	V5_BLAST_0.9SELF0.4OUT-REDO4-Cluster_150975	V5_UCLUSTfixed_0.90-Cluster_86237	-	-	-	-
pacid=32770802 transcript=Sobic.002G184200.1 locus=Sobic.002G184200 ID=Sobic.002G184200.1.v3.1 annot-version=v3.1	Sorbi_seq47199		-	Y (0.992 | 1-42)	C	1	V5_BLAST_0.9SELF0.4OUT-REDO4-Cluster_150975	V5_UCLUSTfixed_0.90-Cluster_86237	-	-	-	-
pacid=32769644 transcript=Sobic.002G184300.1 locus=Sobic.002G184300 ID=Sobic.002G184300.1.v3.1 annot-version=v3.1	Sorbi_seq46041		-	Y (0.999 | 1-34)	C	1	V5_BLAST_0.9SELF0.4OUT-REDO4-Cluster_150975	V5_UCLUSTfixed_0.90-Cluster_86237	-	-	-	-
pacid=32765878 transcript=Sobic.002G184700.1 locus=Sobic.002G184700 ID=Sobic.002G184700.1.v3.1 annot-version=v3.1	Sorbi_seq42275		-	Y (0.966 | 1-41)	C	1	V5_BLAST_0.9SELF0.4OUT-REDO4-Cluster_150827	V5_UCLUSTfixed_0.90-Cluster_86023	-	-	UniqueCluster_885	X
pacid=32766737 transcript=Sobic.002G186900.1 locus=Sobic.002G186900 ID=Sobic.002G186900.1.v3.1 annot-version=v3.1	Sorbi_seq43134	P:GO:0006096; F:GO:0004634; F:GO:0000287; C:GO:0000015	P:GO:0005975;P:GO:0006091;P:GO:0009056;F:GO:0003824;C:GO:0005829;F:GO:0005488;P:GO:0006139;P:GO:0044712;P:GO:0044723	Y (0.996 | 1-27)	C	1	V5_BLAST_0.9SELF0.4OUT-REDO4-Cluster_163156	V5_UCLUSTfixed_0.90-Cluster_96583	-	-	-	-
pacid=32766056 transcript=Sobic.002G187200.1 locus=Sobic.002G187200 ID=Sobic.002G187200.1.v3.1 annot-version=v3.1	Sorbi_seq42453		-	Y (0.993 | 1-26)	C	1	V5_BLAST_0.9SELF0.4OUT-REDO4-Cluster_150833	V5_UCLUSTfixed_0.90-Cluster_86031	-	-	-	-
pacid=32768623 transcript=Sobic.002G187600.1 locus=Sobic.002G187600 ID=Sobic.002G187600.1.v3.1 annot-version=v3.1	Sorbi_seq45020	P:GO:0000723	P:GO:0016043;P:GO:0006259	Y (0.99 | 1-52)	C	1	V5_BLAST_0.9SELF0.4OUT-REDO4-Cluster_150922	V5_UCLUSTfixed_0.90-Cluster_86142	-	-	-	-
pacid=32768624 transcript=Sobic.002G187600.2 locus=Sobic.002G187600 ID=Sobic.002G187600.2.v3.1 annot-version=v3.1	Sorbi_seq45021	P:GO:0000723	P:GO:0016043;P:GO:0006259	Y (0.99 | 1-52)	C	1	V5_BLAST_0.9SELF0.4OUT-REDO4-Cluster_150922	V5_UCLUSTfixed_0.90-Cluster_86142	-	-	-	-
pacid=32770132 transcript=Sobic.002G188800.1 locus=Sobic.002G188800 ID=Sobic.002G188800.1.v3.1 annot-version=v3.1	Sorbi_seq46529	F:GO:0016758; P:GO:0008152	P:GO:0008152;F:GO:0016740	Y (0.956 | 1-30)	C	1	V5_BLAST_0.9SELF0.4OUT-REDO4-Cluster_165513	V5_UCLUSTfixed_0.90-Cluster_86207	-	-	-	-
pacid=32767716 transcript=Sobic.002G188900.1 locus=Sobic.002G188900 ID=Sobic.002G188900.1.v3.1 annot-version=v3.1	Sorbi_seq44113	F:GO:0016758; P:GO:0008152	P:GO:0008152;F:GO:0016740	Y (0.996 | 1-22)	C	1	V5_BLAST_0.9SELF0.4OUT-REDO4-Cluster_150883	V5_UCLUSTfixed_0.90-Cluster_86207	-	-	-	-
pacid=32769820 transcript=Sobic.002G190100.1 locus=Sobic.002G190100 ID=Sobic.002G190100.1.v3.1 annot-version=v3.1	Sorbi_seq46217		-	Y (1.0 | 1-48)	C	1	V5_BLAST_0.9SELF0.4OUT-REDO4-Cluster_159199	V5_UCLUSTfixed_0.90-Cluster_93432	-	-	-	-
pacid=32766852 transcript=Sobic.002G190300.1 locus=Sobic.002G190300 ID=Sobic.002G190300.1.v3.1 annot-version=v3.1	Sorbi_seq43249	P:GO:0055114; F:GO:0020037; F:GO:0016705; F:GO:0005506	F:GO:0003824;P:GO:0008152;F:GO:0005488;P:GO:0044710	Y (0.812 | 1-34)	C	1	V5_BLAST_0.9SELF0.4OUT-REDO4-Cluster_150861	V5_UCLUSTfixed_0.90-Cluster_102846	-	-	-	-
pacid=32765343 transcript=Sobic.002G190800.1 locus=Sobic.002G190800 ID=Sobic.002G190800.1.v3.1 annot-version=v3.1	Sorbi_seq41740		-	Y (0.953 | 1-52)	C	1	V5_BLAST_0.9SELF0.4OUT-REDO4-Cluster_162411	V5_UCLUSTfixed_0.90-Cluster_95821	-	-	-	-
pacid=32770776 transcript=Sobic.002G193800.1 locus=Sobic.002G193800 ID=Sobic.002G193800.1.v3.1 annot-version=v3.1	Sorbi_seq47173	P:GO:0055085; C:GO:0016021	C:GO:0016020;P:GO:0006810	Y (0.994 | 1-38)	C	1	V5_BLAST_0.9SELF0.4OUT-REDO4-Cluster_167454	V5_UCLUSTfixed_0.90-Cluster_96096	-	-	-	-
pacid=32770777 transcript=Sobic.002G193800.2 locus=Sobic.002G193800 ID=Sobic.002G193800.2.v3.1 annot-version=v3.1	Sorbi_seq47174	P:GO:0055085; C:GO:0016021	C:GO:0016020;P:GO:0006810	Y (0.994 | 1-38)	C	1	V5_BLAST_0.9SELF0.4OUT-REDO4-Cluster_167454	V5_UCLUSTfixed_0.90-Cluster_96096	-	-	-	-
pacid=32768154 transcript=Sobic.002G194000.1 locus=Sobic.002G194000 ID=Sobic.002G194000.1.v3.1 annot-version=v3.1	Sorbi_seq44551		-	Y (0.981 | 1-34)	C	1	V5_BLAST_0.9SELF0.4OUT-REDO4-Cluster_163201	V5_UCLUSTfixed_0.90-Cluster_93290	-	-	-	-
pacid=32764863 transcript=Sobic.002G195700.1 locus=Sobic.002G195700 ID=Sobic.002G195700.1.v3.1 annot-version=v3.1	Sorbi_seq41260	P:GO:0055114; F:GO:0016491; F:GO:0008270	F:GO:0003824;P:GO:0008152;F:GO:0005488;P:GO:0044710	Y (0.982 | 1-49)	C	1	V5_BLAST_0.9SELF0.4OUT-REDO4-Cluster_165643	V5_UCLUSTfixed_0.90-Cluster_103378	-	-	-	-
pacid=32765645 transcript=Sobic.002G197500.2 locus=Sobic.002G197500 ID=Sobic.002G197500.2.v3.1 annot-version=v3.1	Sorbi_seq42042	F:GO:0016746; P:GO:0008152	P:GO:0008152;F:GO:0016740	Y (0.999 | 1-32)	C	1	V5_BLAST_0.9SELF0.4OUT-REDO4-Cluster_162377	V5_UCLUSTfixed_0.90-Cluster_96762	-	-	-	-
pacid=32768949 transcript=Sobic.002G198000.1 locus=Sobic.002G198000 ID=Sobic.002G198000.1.v3.1 annot-version=v3.1	Sorbi_seq45346		-	Y (0.992 | 1-49)	C	1	V5_BLAST_0.9SELF0.4OUT-REDO4-Cluster_162595	V5_UCLUSTfixed_0.90-Cluster_96018	-	-	-	-
pacid=32770636 transcript=Sobic.002G198600.1 locus=Sobic.002G198600 ID=Sobic.002G198600.1.v3.1 annot-version=v3.1	Sorbi_seq47033	P:GO:0055114; F:GO:0016655	F:GO:0003824;P:GO:0008152;P:GO:0044710	Y (0.992 | 1-50)	C	1	V5_BLAST_0.9SELF0.4OUT-REDO4-Cluster_162388	V5_UCLUSTfixed_0.90-Cluster_86231	-	-	-	-
pacid=32769463 transcript=Sobic.002G199000.1 locus=Sobic.002G199000 ID=Sobic.002G199000.1.v3.1 annot-version=v3.1	Sorbi_seq45860	F:GO:0005515	F:GO:0005515	Y (0.991 | 1-47)	C	1	V5_BLAST_0.9SELF0.4OUT-REDO4-Cluster_162432	V5_UCLUSTfixed_0.90-Cluster_95845	-	-	-	-
pacid=32769464 transcript=Sobic.002G199000.2 locus=Sobic.002G199000 ID=Sobic.002G199000.2.v3.1 annot-version=v3.1	Sorbi_seq45861	F:GO:0005515	F:GO:0005515	Y (0.991 | 1-47)	C	1	V5_BLAST_0.9SELF0.4OUT-REDO4-Cluster_162432	V5_UCLUSTfixed_0.90-Cluster_95845	-	-	-	-
pacid=32765831 transcript=Sobic.002G199500.1 locus=Sobic.002G199500 ID=Sobic.002G199500.1.v3.1 annot-version=v3.1	Sorbi_seq42228		-	Y (0.854 | 1-56)	C	1	V5_BLAST_0.9SELF0.4OUT-REDO4-Cluster_168509	V5_UCLUSTfixed_0.90-Cluster_86020	-	-	-	-
pacid=32765106 transcript=Sobic.002G199800.1 locus=Sobic.002G199800 ID=Sobic.002G199800.1.v3.1 annot-version=v3.1	Sorbi_seq41503		-	Y (0.987 | 1-37)	C	1	V5_BLAST_0.9SELF0.4OUT-REDO4-Cluster_150805	V5_UCLUSTfixed_0.90-Cluster_85987	-	-	-	-
pacid=32765107 transcript=Sobic.002G199800.2 locus=Sobic.002G199800 ID=Sobic.002G199800.2.v3.1 annot-version=v3.1	Sorbi_seq41504		-	Y (0.987 | 1-37)	C	1	V5_BLAST_0.9SELF0.4OUT-REDO4-Cluster_150805	V5_UCLUSTfixed_0.90-Cluster_85987	-	-	-	-
pacid=32766346 transcript=Sobic.002G200200.1 locus=Sobic.002G200200 ID=Sobic.002G200200.1.v3.1 annot-version=v3.1	Sorbi_seq42743	C:GO:0016020	C:GO:0016020	Y (0.999 | 1-41)	C	1	V5_BLAST_0.9SELF0.4OUT-REDO4-Cluster_162665	V5_UCLUSTfixed_0.90-Cluster_95835	-	-	-	-
pacid=32766347 transcript=Sobic.002G200200.3 locus=Sobic.002G200200 ID=Sobic.002G200200.3.v3.1 annot-version=v3.1	Sorbi_seq42744	C:GO:0016020	C:GO:0016020	Y (0.999 | 1-41)	C	1	V5_BLAST_0.9SELF0.4OUT-REDO4-Cluster_162665	V5_UCLUSTfixed_0.90-Cluster_95835	-	-	-	-
pacid=32765576 transcript=Sobic.002G200900.1 locus=Sobic.002G200900 ID=Sobic.002G200900.1.v3.1 annot-version=v3.1	Sorbi_seq41973		-	Y (0.95 | 1-52)	C	1	V5_BLAST_0.9SELF0.4OUT-REDO4-Cluster_163166	V5_UCLUSTfixed_0.90-Cluster_96594	-	-	-	-
pacid=32765500 transcript=Sobic.002G201700.1 locus=Sobic.002G201700 ID=Sobic.002G201700.1.v3.1 annot-version=v3.1	Sorbi_seq41897	P:GO:0006096; F:GO:0003872	P:GO:0005975;P:GO:0006091;P:GO:0009056;P:GO:0006139;F:GO:0016301;P:GO:0044712;P:GO:0044723	Y (0.898 | 1-21)	C	1	V5_BLAST_0.9SELF0.4OUT-REDO4-Cluster_164438	V5_UCLUSTfixed_0.90-Cluster_101189	-	-	-	-
pacid=32767964 transcript=Sobic.002G202100.1 locus=Sobic.002G202100 ID=Sobic.002G202100.1.v3.1 annot-version=v3.1	Sorbi_seq44361		-	Y (0.889 | 1-72)	C	1	V5_BLAST_0.9SELF0.4OUT-REDO4-Cluster_150897	V5_UCLUSTfixed_0.90-Cluster_86114	-	-	-	-
pacid=32770669 transcript=Sobic.002G203200.1 locus=Sobic.002G203200 ID=Sobic.002G203200.1.v3.1 annot-version=v3.1	Sorbi_seq47066		-	Y (0.983 | 1-37)	C	1	V5_BLAST_0.9SELF0.4OUT-REDO4-Cluster_150973	V5_UCLUSTfixed_0.90-Cluster_86233	-	-	-	-
pacid=32770670 transcript=Sobic.002G203200.2 locus=Sobic.002G203200 ID=Sobic.002G203200.2.v3.1 annot-version=v3.1	Sorbi_seq47067		-	Y (0.983 | 1-37)	C	1	V5_BLAST_0.9SELF0.4OUT-REDO4-Cluster_150973	V5_UCLUSTfixed_0.90-Cluster_86233	-	-	-	-
pacid=32768629 transcript=Sobic.002G206200.1 locus=Sobic.002G206200 ID=Sobic.002G206200.1.v3.1 annot-version=v3.1	Sorbi_seq45026	F:GO:0016758	F:GO:0016740	Y (0.974 | 1-78)	C	1	V5_BLAST_0.9SELF0.4OUT-REDO4-Cluster_165885	V5_UCLUSTfixed_0.90-Cluster_93359	-	-	-	-
pacid=32768914 transcript=Sobic.002G206300.2 locus=Sobic.002G206300 ID=Sobic.002G206300.2.v3.1 annot-version=v3.1	Sorbi_seq45311		-	Y (0.997 | 1-51)	C	1	V5_BLAST_0.9SELF0.4OUT-REDO4-Cluster_163695	V5_UCLUSTfixed_0.90-Cluster_97152	-	-	-	-
pacid=32765335 transcript=Sobic.002G207200.1 locus=Sobic.002G207200 ID=Sobic.002G207200.1.v3.1 annot-version=v3.1	Sorbi_seq41732		-	Y (0.997 | 1-21)	C	1	V5_BLAST_0.9SELF0.4OUT-REDO4-Cluster_150810	V5_UCLUSTfixed_0.90-Cluster_85997	-	UniqueCluster_956	-	X
pacid=32768329 transcript=Sobic.002G209600.1 locus=Sobic.002G209600 ID=Sobic.002G209600.1.v3.1 annot-version=v3.1	Sorbi_seq44726		-	Y (0.992 | 1-36)	C	1	V5_BLAST_0.9SELF0.4OUT-REDO4-Cluster_163651	V5_UCLUSTfixed_0.90-Cluster_97102	-	-	-	-
pacid=32768328 transcript=Sobic.002G209600.3 locus=Sobic.002G209600 ID=Sobic.002G209600.3.v3.1 annot-version=v3.1	Sorbi_seq44725		-	Y (0.992 | 1-36)	C	1	V5_BLAST_0.9SELF0.4OUT-REDO4-Cluster_163651	V5_UCLUSTfixed_0.90-Cluster_97102	-	-	-	-
pacid=32768330 transcript=Sobic.002G209600.4 locus=Sobic.002G209600 ID=Sobic.002G209600.4.v3.1 annot-version=v3.1	Sorbi_seq44727		-	Y (0.992 | 1-36)	C	1	V5_BLAST_0.9SELF0.4OUT-REDO4-Cluster_163651	V5_UCLUSTfixed_0.90-Cluster_97102	-	-	-	-
pacid=32767768 transcript=Sobic.002G213400.1 locus=Sobic.002G213400 ID=Sobic.002G213400.1.v3.1 annot-version=v3.1	Sorbi_seq44165		-	Y (0.866 | 1-57)	C	1	V5_BLAST_0.9SELF0.4OUT-REDO4-Cluster_163649	V5_UCLUSTfixed_0.90-Cluster_97099	-	-	-	-
pacid=32767769 transcript=Sobic.002G213400.2 locus=Sobic.002G213400 ID=Sobic.002G213400.2.v3.1 annot-version=v3.1	Sorbi_seq44166		-	Y (0.866 | 1-57)	C	1	V5_BLAST_0.9SELF0.4OUT-REDO4-Cluster_163649	V5_UCLUSTfixed_0.90-Cluster_97099	-	-	-	-
pacid=32765050 transcript=Sobic.002G213701.1 locus=Sobic.002G213701 ID=Sobic.002G213701.1.v3.1 annot-version=v3.1	Sorbi_seq41447	F:GO:0005515	F:GO:0005515	Y (0.856 | 1-39)	C	1	V5_BLAST_0.9SELF0.4OUT-REDO4-Cluster_150804	V5_UCLUSTfixed_0.90-Cluster_42041	UniqueCluster_1330	-	-	X
pacid=32767016 transcript=Sobic.002G214600.1 locus=Sobic.002G214600 ID=Sobic.002G214600.1.v3.1 annot-version=v3.1	Sorbi_seq43413	P:GO:0006457; C:GO:0005737	C:GO:0005737;P:GO:0009987	Y (0.987 | 1-39)	C	1	V5_BLAST_0.9SELF0.4OUT-REDO4-Cluster_165454	V5_UCLUSTfixed_0.90-Cluster_98836	-	-	-	-
pacid=32767522 transcript=Sobic.002G214900.1 locus=Sobic.002G214900 ID=Sobic.002G214900.1.v3.1 annot-version=v3.1	Sorbi_seq43919		-	Y (0.943 | 1-42)	C	1	V5_BLAST_0.9SELF0.4OUT-REDO4-Cluster_154830	V5_UCLUSTfixed_0.90-Cluster_102684	-	-	-	-
pacid=32765658 transcript=Sobic.002G215000.2 locus=Sobic.002G215000 ID=Sobic.002G215000.2.v3.1 annot-version=v3.1	Sorbi_seq42055	C:GO:0016020; P:GO:0009765	P:GO:0006091;C:GO:0016020;P:GO:0015979	Y (0.999 | 1-51)	C	1	V5_BLAST_0.9SELF0.4OUT-REDO4-Cluster_163271	V5_UCLUSTfixed_0.90-Cluster_96405	-	-	-	-
pacid=32768687 transcript=Sobic.002G216200.1 locus=Sobic.002G216200 ID=Sobic.002G216200.1.v3.1 annot-version=v3.1	Sorbi_seq45084	P:GO:0055114; F:GO:0020037; F:GO:0016705; F:GO:0005506	F:GO:0003824;P:GO:0008152;F:GO:0005488;P:GO:0044710	Y (0.747 | 1-42)	C	1	V5_BLAST_0.9SELF0.4OUT-REDO4-Cluster_170201	V5_UCLUSTfixed_0.90-Cluster_100569	-	-	-	-
pacid=32768272 transcript=Sobic.002G217133.1 locus=Sobic.002G217133 ID=Sobic.002G217133.1.v3.1 annot-version=v3.1	Sorbi_seq44669		-	Y (0.956 | 1-61)	C	1	V5_BLAST_0.9SELF0.4OUT-REDO4-Cluster_150907	V5_UCLUSTfixed_0.90-Cluster_87799	-	-	-	-
pacid=32768374 transcript=Sobic.002G217400.1 locus=Sobic.002G217400 ID=Sobic.002G217400.1.v3.1 annot-version=v3.1	Sorbi_seq44771	P:GO:0015969	P:GO:0006139	Y (0.793 | 1-71)	C	1	V5_BLAST_0.9SELF0.4OUT-REDO4-Cluster_165331	V5_UCLUSTfixed_0.90-Cluster_97812	-	-	-	-
pacid=32768592 transcript=Sobic.002G217600.1 locus=Sobic.002G217600 ID=Sobic.002G217600.1.v3.1 annot-version=v3.1	Sorbi_seq44989		-	Y (0.929 | 1-32)	C	1	V5_BLAST_0.9SELF0.4OUT-REDO4-Cluster_168813	V5_UCLUSTfixed_0.90-Cluster_86138	-	-	-	-
pacid=32765419 transcript=Sobic.002G221600.1 locus=Sobic.002G221600 ID=Sobic.002G221600.1.v3.1 annot-version=v3.1	Sorbi_seq41816		-	Y (0.97 | 1-60)	C	1	V5_BLAST_0.9SELF0.4OUT-REDO4-Cluster_158651	V5_UCLUSTfixed_0.90-Cluster_85999	-	-	-	-
pacid=32766578 transcript=Sobic.002G223500.1 locus=Sobic.002G223500 ID=Sobic.002G223500.1.v3.1 annot-version=v3.1	Sorbi_seq42975		-	Y (0.992 | 1-56)	C	1	V5_BLAST_0.9SELF0.4OUT-REDO4-Cluster_163229	V5_UCLUSTfixed_0.90-Cluster_96661	-	-	-	-
pacid=32769237 transcript=Sobic.002G223700.1 locus=Sobic.002G223700 ID=Sobic.002G223700.1.v3.1 annot-version=v3.1	Sorbi_seq45634	C:GO:0016021; F:GO:0004252; P:GO:0006508	P:GO:0019538;C:GO:0016020;F:GO:0016787	Y (0.817 | 1-70)	C	1	V5_BLAST_0.9SELF0.4OUT-REDO4-Cluster_164928	V5_UCLUSTfixed_0.90-Cluster_98374	-	-	-	-
pacid=32766610 transcript=Sobic.002G224100.1 locus=Sobic.002G224100 ID=Sobic.002G224100.1.v3.1 annot-version=v3.1	Sorbi_seq43007		-	Y (0.993 | 1-22)	C	1	V5_BLAST_0.9SELF0.4OUT-REDO4-Cluster_162935	V5_UCLUSTfixed_0.90-Cluster_96359	-	-	-	-
pacid=32766611 transcript=Sobic.002G224100.2 locus=Sobic.002G224100 ID=Sobic.002G224100.2.v3.1 annot-version=v3.1	Sorbi_seq43008		-	Y (0.993 | 1-22)	C	1	V5_BLAST_0.9SELF0.4OUT-REDO4-Cluster_162935	V5_UCLUSTfixed_0.90-Cluster_96359	-	-	-	-
pacid=32765979 transcript=Sobic.002G225200.1 locus=Sobic.002G225200 ID=Sobic.002G225200.1.v3.1 annot-version=v3.1	Sorbi_seq42376		-	Y (0.919 | 1-41)	C	1	V5_BLAST_0.9SELF0.4OUT-REDO4-Cluster_167074	V5_UCLUSTfixed_0.90-Cluster_99842	-	-	-	-
pacid=32767151 transcript=Sobic.002G226700.2 locus=Sobic.002G226700 ID=Sobic.002G226700.2.v3.1 annot-version=v3.1	Sorbi_seq43548		-	Y (0.996 | 1-22)	C	1	V5_BLAST_0.9SELF0.4OUT-REDO4-Cluster_157532	V5_UCLUSTfixed_0.90-Cluster_86079	-	-	-	-
pacid=32769450 transcript=Sobic.002G227100.1 locus=Sobic.002G227100 ID=Sobic.002G227100.1.v3.1 annot-version=v3.1	Sorbi_seq45847	P:GO:0007050; C:GO:0005634; F:GO:0004861	C:GO:0005634;F:GO:0030234;P:GO:0007049	Y (0.853 | 1-22)	C	1	V5_BLAST_0.9SELF0.4OUT-REDO4-Cluster_150945	V5_UCLUSTfixed_0.90-Cluster_86174	-	-	-	-
pacid=32765564 transcript=Sobic.002G229800.2 locus=Sobic.002G229800 ID=Sobic.002G229800.2.v3.1 annot-version=v3.1	Sorbi_seq41961		-	Y (0.982 | 1-50)	C	1	V5_BLAST_0.9SELF0.4OUT-REDO4-Cluster_163276	V5_UCLUSTfixed_0.90-Cluster_96711	-	-	-	-
pacid=32769934 transcript=Sobic.002G230600.1 locus=Sobic.002G230600 ID=Sobic.002G230600.1.v3.1 annot-version=v3.1	Sorbi_seq46331	P:GO:0006096; P:GO:0006094; F:GO:0004347	P:GO:0005975;P:GO:0006091;P:GO:0009056;F:GO:0003824;P:GO:0009058;P:GO:0044711;P:GO:0006139;P:GO:0044712;P:GO:0044723	Y (0.995 | 1-57)	C	1	V5_BLAST_0.9SELF0.4OUT-REDO4-Cluster_163632	V5_UCLUSTfixed_0.90-Cluster_96688	-	-	-	-
pacid=32770551 transcript=Sobic.002G231500.1 locus=Sobic.002G231500 ID=Sobic.002G231500.1.v3.1 annot-version=v3.1	Sorbi_seq46948		-	Y (0.999 | 1-42)	C	1	V5_BLAST_0.9SELF0.4OUT-REDO4-Cluster_163252	V5_UCLUSTfixed_0.90-Cluster_96686	-	-	-	-
pacid=32768479 transcript=Sobic.002G233700.1 locus=Sobic.002G233700 ID=Sobic.002G233700.1.v3.1 annot-version=v3.1	Sorbi_seq44876	P:GO:0055085; C:GO:0016021	C:GO:0016020;P:GO:0006810	Y (0.843 | 1-72)	C	1	V5_BLAST_0.9SELF0.4OUT-REDO4-Cluster_163909	V5_UCLUSTfixed_0.90-Cluster_97073	-	-	-	-
pacid=32769491 transcript=Sobic.002G235300.1 locus=Sobic.002G235300 ID=Sobic.002G235300.1.v3.1 annot-version=v3.1	Sorbi_seq45888		-	Y (0.725 | 1-42)	C	1	V5_BLAST_0.9SELF0.4OUT-REDO4-Cluster_163158	V5_UCLUSTfixed_0.90-Cluster_86175	-	-	UniqueCluster_2765	X
pacid=32769490 transcript=Sobic.002G235300.2 locus=Sobic.002G235300 ID=Sobic.002G235300.2.v3.1 annot-version=v3.1	Sorbi_seq45887		-	Y (0.725 | 1-42)	C	1	V5_BLAST_0.9SELF0.4OUT-REDO4-Cluster_163158	V5_UCLUSTfixed_0.90-Cluster_86175	-	-	UniqueCluster_2765	X
pacid=32765237 transcript=Sobic.002G237000.1 locus=Sobic.002G237000 ID=Sobic.002G237000.1.v3.1 annot-version=v3.1	Sorbi_seq41634		-	Y (0.891 | 1-61)	C	1	V5_BLAST_0.9SELF0.4OUT-REDO4-Cluster_168956	V5_UCLUSTfixed_0.90-Cluster_89230	-	-	-	-
pacid=32767364 transcript=Sobic.002G237800.1 locus=Sobic.002G237800 ID=Sobic.002G237800.1.v3.1 annot-version=v3.1	Sorbi_seq43761	P:GO:0006355; F:GO:0003723	F:GO:0003723;P:GO:0009058;P:GO:0006139	Y (0.872 | 1-21)	C	1	V5_BLAST_0.9SELF0.4OUT-REDO4-Cluster_166537	V5_UCLUSTfixed_0.90-Cluster_96870	-	-	-	-
pacid=32767365 transcript=Sobic.002G237800.2 locus=Sobic.002G237800 ID=Sobic.002G237800.2.v3.1 annot-version=v3.1	Sorbi_seq43762	P:GO:0006355; F:GO:0003723	F:GO:0003723;P:GO:0009058;P:GO:0006139	Y (0.872 | 1-21)	C	1	V5_BLAST_0.9SELF0.4OUT-REDO4-Cluster_166537	V5_UCLUSTfixed_0.90-Cluster_96870	-	-	-	-
pacid=32766728 transcript=Sobic.002G239700.1 locus=Sobic.002G239700 ID=Sobic.002G239700.1.v3.1 annot-version=v3.1	Sorbi_seq43125	P:GO:0006468; F:GO:0005524; F:GO:0004672; F:GO:0005515	F:GO:0000166;F:GO:0005515;P:GO:0006464;F:GO:0016301	Y (0.998 | 1-58)	C	1	V5_BLAST_0.9SELF0.4OUT-REDO4-Cluster_168968	V5_UCLUSTfixed_0.90-Cluster_101804	-	-	-	-
pacid=32765638 transcript=Sobic.002G241250.1 locus=Sobic.002G241250 ID=Sobic.002G241250.1.v3.1 annot-version=v3.1	Sorbi_seq42035		-	Y (0.78 | 1-92)	C	1	V5_BLAST_0.9SELF0.4OUT-REDO4-Cluster_150820	V5_UCLUSTfixed_0.90-Cluster_86011	-	-	-	-
pacid=32765232 transcript=Sobic.002G242000.1 locus=Sobic.002G242000 ID=Sobic.002G242000.1.v3.1 annot-version=v3.1	Sorbi_seq41629	C:GO:0016020; P:GO:0015979; C:GO:0009522	C:GO:0016020;P:GO:0015979;C:GO:0009579	Y (1.0 | 1-25)	C	1	V5_BLAST_0.9SELF0.4OUT-REDO4-Cluster_164711	V5_UCLUSTfixed_0.90-Cluster_96876	-	-	-	-
pacid=32769015 transcript=Sobic.002G242600.1 locus=Sobic.002G242600 ID=Sobic.002G242600.1.v3.1 annot-version=v3.1	Sorbi_seq45412		-	Y (0.955 | 1-26)	C	1	V5_BLAST_0.9SELF0.4OUT-REDO4-Cluster_162695	V5_UCLUSTfixed_0.90-Cluster_97743	-	-	-	-
pacid=32769016 transcript=Sobic.002G242600.2 locus=Sobic.002G242600 ID=Sobic.002G242600.2.v3.1 annot-version=v3.1	Sorbi_seq45413		-	Y (0.955 | 1-26)	C	1	V5_BLAST_0.9SELF0.4OUT-REDO4-Cluster_162695	V5_UCLUSTfixed_0.90-Cluster_97743	-	-	-	-
pacid=32769017 transcript=Sobic.002G242600.3 locus=Sobic.002G242600 ID=Sobic.002G242600.3.v3.1 annot-version=v3.1	Sorbi_seq45414		-	Y (0.955 | 1-26)	C	1	V5_BLAST_0.9SELF0.4OUT-REDO4-Cluster_150931	V5_UCLUSTfixed_0.90-Cluster_42052	-	-	-	-
pacid=32768384 transcript=Sobic.002G242800.1 locus=Sobic.002G242800 ID=Sobic.002G242800.1.v3.1 annot-version=v3.1	Sorbi_seq44781	F:GO:0005515	F:GO:0005515	Y (0.726 | 1-51)	C	1	V5_BLAST_0.9SELF0.4OUT-REDO4-Cluster_163187	V5_UCLUSTfixed_0.90-Cluster_96613	-	-	-	-
pacid=32766748 transcript=Sobic.002G243650.1 locus=Sobic.002G243650 ID=Sobic.002G243650.1.v3.1 annot-version=v3.1	Sorbi_seq43145		-	Y (0.991 | 1-25)	C	1	V5_BLAST_0.9SELF0.4OUT-REDO4-Cluster_168043	V5_UCLUSTfixed_0.90-Cluster_101784	-	-	-	-
pacid=32766623 transcript=Sobic.002G244500.1 locus=Sobic.002G244500 ID=Sobic.002G244500.1.v3.1 annot-version=v3.1	Sorbi_seq43020	C:GO:0005737; F:GO:0003879; F:GO:0000287; P:GO:0000105	C:GO:0005737;P:GO:0009058;P:GO:0044763;F:GO:0016740;F:GO:0005488;P:GO:0044711;P:GO:0009987	Y (1.0 | 1-41)	C	1	V5_BLAST_0.9SELF0.4OUT-REDO4-Cluster_170637	V5_UCLUSTfixed_0.90-Cluster_96140	-	-	-	-
pacid=32766624 transcript=Sobic.002G244500.2 locus=Sobic.002G244500 ID=Sobic.002G244500.2.v3.1 annot-version=v3.1	Sorbi_seq43021	C:GO:0005737; F:GO:0003879; F:GO:0000287; P:GO:0000105	C:GO:0005737;P:GO:0009058;P:GO:0044763;F:GO:0016740;F:GO:0005488;P:GO:0044711;P:GO:0009987	Y (1.0 | 1-41)	C	1	V5_BLAST_0.9SELF0.4OUT-REDO4-Cluster_170637	V5_UCLUSTfixed_0.90-Cluster_96140	-	-	-	-
pacid=32766625 transcript=Sobic.002G244500.3 locus=Sobic.002G244500 ID=Sobic.002G244500.3.v3.1 annot-version=v3.1	Sorbi_seq43022	C:GO:0005737; F:GO:0003879; P:GO:0000105	C:GO:0005737;P:GO:0009058;P:GO:0044763;F:GO:0016740;P:GO:0044711;P:GO:0009987	Y (1.0 | 1-41)	C	1	V5_BLAST_0.9SELF0.4OUT-REDO4-Cluster_170637	V5_UCLUSTfixed_0.90-Cluster_96140	-	-	-	-
pacid=32765429 transcript=Sobic.002G245600.1 locus=Sobic.002G245600 ID=Sobic.002G245600.1.v3.1 annot-version=v3.1	Sorbi_seq41826		-	Y (0.999 | 1-22)	C	1	V5_BLAST_0.9SELF0.4OUT-REDO4-Cluster_155864	V5_UCLUSTfixed_0.90-Cluster_91095	-	-	-	-
pacid=32770290 transcript=Sobic.002G246900.1 locus=Sobic.002G246900 ID=Sobic.002G246900.1.v3.1 annot-version=v3.1	Sorbi_seq46687		-	Y (0.724 | 1-41)	C	1	V5_BLAST_0.9SELF0.4OUT-REDO4-Cluster_163905	V5_UCLUSTfixed_0.90-Cluster_86215	-	-	-	-
pacid=32768193 transcript=Sobic.002G251400.1 locus=Sobic.002G251400 ID=Sobic.002G251400.1.v3.1 annot-version=v3.1	Sorbi_seq44590		-	Y (0.961 | 1-32)	C	1	V5_BLAST_0.9SELF0.4OUT-REDO4-Cluster_167123	V5_UCLUSTfixed_0.90-Cluster_96889	-	-	-	-
pacid=32770232 transcript=Sobic.002G253600.2 locus=Sobic.002G253600 ID=Sobic.002G253600.2.v3.1 annot-version=v3.1	Sorbi_seq46629	F:GO:0003723	F:GO:0003723	Y (0.978 | 1-48)	C	1	V5_BLAST_0.9SELF0.4OUT-REDO4-Cluster_164414	V5_UCLUSTfixed_0.90-Cluster_86212	-	-	-	-
pacid=32770234 transcript=Sobic.002G253600.3 locus=Sobic.002G253600 ID=Sobic.002G253600.3.v3.1 annot-version=v3.1	Sorbi_seq46631	F:GO:0003723	F:GO:0003723	Y (0.978 | 1-48)	C	1	V5_BLAST_0.9SELF0.4OUT-REDO4-Cluster_164414	V5_UCLUSTfixed_0.90-Cluster_86212	-	-	-	-
pacid=32765848 transcript=Sobic.002G256800.2 locus=Sobic.002G256800 ID=Sobic.002G256800.2.v3.1 annot-version=v3.1	Sorbi_seq42245	F:GO:0016790; P:GO:0006633	P:GO:0006629;P:GO:0009058;P:GO:0044763;P:GO:0044711;P:GO:0009987;F:GO:0016787	Y (0.988 | 1-38)	C	1	V5_BLAST_0.9SELF0.4OUT-REDO4-Cluster_164461	V5_UCLUSTfixed_0.90-Cluster_97941	-	-	-	-
pacid=32767978 transcript=Sobic.002G256900.1 locus=Sobic.002G256900 ID=Sobic.002G256900.1.v3.1 annot-version=v3.1	Sorbi_seq44375	F:GO:0016790; P:GO:0006633	P:GO:0006629;P:GO:0009058;P:GO:0044763;P:GO:0044711;P:GO:0009987;F:GO:0016787	Y (0.987 | 1-38)	C	1	V5_BLAST_0.9SELF0.4OUT-REDO4-Cluster_164461	V5_UCLUSTfixed_0.90-Cluster_97941	-	-	-	-
pacid=32765725 transcript=Sobic.002G257500.1 locus=Sobic.002G257500 ID=Sobic.002G257500.1.v3.1 annot-version=v3.1	Sorbi_seq42122		-	Y (0.979 | 1-41)	C	1	V5_BLAST_0.9SELF0.4OUT-REDO4-Cluster_162461	V5_UCLUSTfixed_0.90-Cluster_95874	-	UniqueCluster_1098	-	X
pacid=32769787 transcript=Sobic.002G258500.1 locus=Sobic.002G258500 ID=Sobic.002G258500.1.v3.1 annot-version=v3.1	Sorbi_seq46184	P:GO:0055114; F:GO:0045300; P:GO:0006631	F:GO:0003824;P:GO:0006629;P:GO:0044763;P:GO:0009987	Y (0.998 | 1-31)	C	1	V5_BLAST_0.9SELF0.4OUT-REDO4-Cluster_169679	V5_UCLUSTfixed_0.90-Cluster_100777	-	-	-	-
pacid=32766412 transcript=Sobic.002G258600.1 locus=Sobic.002G258600 ID=Sobic.002G258600.1.v3.1 annot-version=v3.1	Sorbi_seq42809		-	Y (0.995 | 1-47)	C	1	V5_BLAST_0.9SELF0.4OUT-REDO4-Cluster_164090	V5_UCLUSTfixed_0.90-Cluster_86043	-	-	-	-
pacid=32768168 transcript=Sobic.002G259466.1 locus=Sobic.002G259466 ID=Sobic.002G259466.1.v3.1 annot-version=v3.1	Sorbi_seq44565		-	Y (0.891 | 1-23)	C	1	V5_BLAST_0.9SELF0.4OUT-REDO4-Cluster_150901	V5_UCLUSTfixed_0.90-Cluster_86119	-	-	-	-
pacid=32768170 transcript=Sobic.002G259466.3 locus=Sobic.002G259466 ID=Sobic.002G259466.3.v3.1 annot-version=v3.1	Sorbi_seq44567		-	Y (0.855 | 1-21)	C	1	V5_BLAST_0.9SELF0.4OUT-REDO4-Cluster_166754	V5_UCLUSTfixed_0.90-Cluster_86119	-	-	-	-
pacid=32767848 transcript=Sobic.002G260000.1 locus=Sobic.002G260000 ID=Sobic.002G260000.1.v3.1 annot-version=v3.1	Sorbi_seq44245	F:GO:0016747	F:GO:0016740	Y (0.988 | 1-37)	C	1	V5_BLAST_0.9SELF0.4OUT-REDO4-Cluster_162938	V5_UCLUSTfixed_0.90-Cluster_96361	-	-	-	-
pacid=32767849 transcript=Sobic.002G260000.2 locus=Sobic.002G260000 ID=Sobic.002G260000.2.v3.1 annot-version=v3.1	Sorbi_seq44246	F:GO:0016747	F:GO:0016740	Y (0.988 | 1-37)	C	1	V5_BLAST_0.9SELF0.4OUT-REDO4-Cluster_162938	V5_UCLUSTfixed_0.90-Cluster_96361	-	-	-	-
pacid=32765415 transcript=Sobic.002G261800.1 locus=Sobic.002G261800 ID=Sobic.002G261800.1.v3.1 annot-version=v3.1	Sorbi_seq41812		-	Y (0.79 | 1-42)	C	1	V5_BLAST_0.9SELF0.4OUT-REDO4-Cluster_163356	V5_UCLUSTfixed_0.90-Cluster_95890	-	-	-	-
pacid=32768197 transcript=Sobic.002G262800.1 locus=Sobic.002G262800 ID=Sobic.002G262800.1.v3.1 annot-version=v3.1	Sorbi_seq44594		-	Y (0.993 | 1-52)	C	1	V5_BLAST_0.9SELF0.4OUT-REDO4-Cluster_170899	V5_UCLUSTfixed_0.90-Cluster_97642	-	-	-	-
pacid=32768354 transcript=Sobic.002G264000.1 locus=Sobic.002G264000 ID=Sobic.002G264000.1.v3.1 annot-version=v3.1	Sorbi_seq44751	P:GO:0015031; P:GO:0006457	P:GO:0006810;P:GO:0009987	Y (0.994 | 1-54)	C	1	V5_BLAST_0.9SELF0.4OUT-REDO4-Cluster_159715	V5_UCLUSTfixed_0.90-Cluster_86126	-	-	-	-
pacid=32768716 transcript=Sobic.002G264400.2 locus=Sobic.002G264400 ID=Sobic.002G264400.2.v3.1 annot-version=v3.1	Sorbi_seq45113	P:GO:0019243; F:GO:0004416	P:GO:0009056;P:GO:0044763;P:GO:0009987;P:GO:0044712;F:GO:0016787	Y (0.999 | 1-41)	C	1	V5_BLAST_0.9SELF0.4OUT-REDO4-Cluster_166310	V5_UCLUSTfixed_0.90-Cluster_99610	-	-	-	-
pacid=32765437 transcript=Sobic.002G264800.1 locus=Sobic.002G264800 ID=Sobic.002G264800.1.v3.1 annot-version=v3.1	Sorbi_seq41834		-	Y (0.974 | 1-46)	C	1	V5_BLAST_0.9SELF0.4OUT-REDO4-Cluster_163887	V5_UCLUSTfixed_0.90-Cluster_86001	-	-	-	-
pacid=32769889 transcript=Sobic.002G265500.1 locus=Sobic.002G265500 ID=Sobic.002G265500.1.v3.1 annot-version=v3.1	Sorbi_seq46286	F:GO:0016758; P:GO:0008152	P:GO:0008152;F:GO:0016740	Y (0.834 | 1-59)	C	1	V5_BLAST_0.9SELF0.4OUT-REDO4-Cluster_160526	V5_UCLUSTfixed_0.90-Cluster_93889	-	-	-	-
pacid=32769781 transcript=Sobic.002G265600.1 locus=Sobic.002G265600 ID=Sobic.002G265600.1.v3.1 annot-version=v3.1	Sorbi_seq46178	F:GO:0016758; P:GO:0008152	P:GO:0008152;F:GO:0016740	Y (0.966 | 1-46)	C	1	V5_BLAST_0.9SELF0.4OUT-REDO4-Cluster_160526	V5_UCLUSTfixed_0.90-Cluster_93889	-	-	-	-
pacid=32767366 transcript=Sobic.002G267800.1 locus=Sobic.002G267800 ID=Sobic.002G267800.1.v3.1 annot-version=v3.1	Sorbi_seq43763		-	Y (0.842 | 1-42)	C	1	V5_BLAST_0.9SELF0.4OUT-REDO4-Cluster_166696	V5_UCLUSTfixed_0.90-Cluster_86091	-	-	-	-
pacid=32767135 transcript=Sobic.002G267900.1 locus=Sobic.002G267900 ID=Sobic.002G267900.1.v3.1 annot-version=v3.1	Sorbi_seq43532		-	Y (1.0 | 1-22)	C	1	V5_BLAST_0.9SELF0.4OUT-REDO4-Cluster_163509	V5_UCLUSTfixed_0.90-Cluster_96949	-	-	-	-
pacid=32767688 transcript=Sobic.002G268000.2 locus=Sobic.002G268000 ID=Sobic.002G268000.2.v3.1 annot-version=v3.1	Sorbi_seq44085	C:GO:0016020	C:GO:0016020	Y (0.98 | 1-46)	C	1	V5_BLAST_0.9SELF0.4OUT-REDO4-Cluster_170986	V5_UCLUSTfixed_0.90-Cluster_103482	-	-	-	-
pacid=32767686 transcript=Sobic.002G268000.3 locus=Sobic.002G268000 ID=Sobic.002G268000.3.v3.1 annot-version=v3.1	Sorbi_seq44083	C:GO:0016020	C:GO:0016020	Y (0.98 | 1-46)	C	1	V5_BLAST_0.9SELF0.4OUT-REDO4-Cluster_170986	V5_UCLUSTfixed_0.90-Cluster_103482	-	-	-	-
pacid=32767687 transcript=Sobic.002G268000.4 locus=Sobic.002G268000 ID=Sobic.002G268000.4.v3.1 annot-version=v3.1	Sorbi_seq44084	C:GO:0016020	C:GO:0016020	Y (0.98 | 1-46)	C	1	V5_BLAST_0.9SELF0.4OUT-REDO4-Cluster_170986	V5_UCLUSTfixed_0.90-Cluster_103482	-	-	-	-
pacid=32770471 transcript=Sobic.002G269600.1 locus=Sobic.002G269600 ID=Sobic.002G269600.1.v3.1 annot-version=v3.1	Sorbi_seq46868	P:GO:0006355; F:GO:0003700	F:GO:0003700;P:GO:0009058;P:GO:0006139	Y (0.977 | 1-30)	C	1	V5_BLAST_0.9SELF0.4OUT-REDO4-Cluster_160970	V5_UCLUSTfixed_0.90-Cluster_86223	-	-	-	-
pacid=32766962 transcript=Sobic.002G271700.1 locus=Sobic.002G271700 ID=Sobic.002G271700.1.v3.1 annot-version=v3.1	Sorbi_seq43359		-	Y (0.999 | 1-51)	C	1	V5_BLAST_0.9SELF0.4OUT-REDO4-Cluster_163120	V5_UCLUSTfixed_0.90-Cluster_96545	-	-	-	-
pacid=32764721 transcript=Sobic.002G271800.1 locus=Sobic.002G271800 ID=Sobic.002G271800.1.v3.1 annot-version=v3.1	Sorbi_seq41118	F:GO:0003824	F:GO:0003824	Y (1.0 | 1-41)	C	1	V5_BLAST_0.9SELF0.4OUT-REDO4-Cluster_163493	V5_UCLUSTfixed_0.90-Cluster_96925	-	-	-	-
pacid=32765873 transcript=Sobic.002G272500.1 locus=Sobic.002G272500 ID=Sobic.002G272500.1.v3.1 annot-version=v3.1	Sorbi_seq42270	P:GO:0005975	P:GO:0005975	Y (0.964 | 1-55)	C	1	V5_BLAST_0.9SELF0.4OUT-REDO4-Cluster_163119	V5_UCLUSTfixed_0.90-Cluster_90028	-	-	-	-
pacid=32766432 transcript=Sobic.002G273800.1 locus=Sobic.002G273800 ID=Sobic.002G273800.1.v3.1 annot-version=v3.1	Sorbi_seq42829	P:GO:0055114; F:GO:0020037; F:GO:0016705; F:GO:0005506	F:GO:0003824;P:GO:0008152;F:GO:0005488;P:GO:0044710	Y (0.908 | 1-33)	C	1	V5_BLAST_0.9SELF0.4OUT-REDO4-Cluster_157285	V5_UCLUSTfixed_0.90-Cluster_102846	-	-	-	-
pacid=32765559 transcript=Sobic.002G274200.1 locus=Sobic.002G274200 ID=Sobic.002G274200.1.v3.1 annot-version=v3.1	Sorbi_seq41956		-	Y (1.0 | 1-29)	C	1	V5_BLAST_0.9SELF0.4OUT-REDO4-Cluster_163545	V5_UCLUSTfixed_0.90-Cluster_96989	-	-	-	-
pacid=32765560 transcript=Sobic.002G274200.2 locus=Sobic.002G274200 ID=Sobic.002G274200.2.v3.1 annot-version=v3.1	Sorbi_seq41957		-	Y (1.0 | 1-29)	C	1	V5_BLAST_0.9SELF0.4OUT-REDO4-Cluster_163545	V5_UCLUSTfixed_0.90-Cluster_96989	-	-	-	-
pacid=32765562 transcript=Sobic.002G274200.3 locus=Sobic.002G274200 ID=Sobic.002G274200.3.v3.1 annot-version=v3.1	Sorbi_seq41959		-	Y (1.0 | 1-29)	C	1	V5_BLAST_0.9SELF0.4OUT-REDO4-Cluster_163545	V5_UCLUSTfixed_0.90-Cluster_96989	-	-	-	-
pacid=32765561 transcript=Sobic.002G274200.4 locus=Sobic.002G274200 ID=Sobic.002G274200.4.v3.1 annot-version=v3.1	Sorbi_seq41958		-	Y (1.0 | 1-29)	C	1	V5_BLAST_0.9SELF0.4OUT-REDO4-Cluster_163545	V5_UCLUSTfixed_0.90-Cluster_96989	-	-	-	-
pacid=32766824 transcript=Sobic.002G274800.1 locus=Sobic.002G274800 ID=Sobic.002G274800.1.v3.1 annot-version=v3.1	Sorbi_seq43221		-	Y (0.996 | 1-37)	C	1	V5_BLAST_0.9SELF0.4OUT-REDO4-Cluster_163505	V5_UCLUSTfixed_0.90-Cluster_96944	-	-	-	-
pacid=32765214 transcript=Sobic.002G277100.1 locus=Sobic.002G277100 ID=Sobic.002G277100.1.v3.1 annot-version=v3.1	Sorbi_seq41611	P:GO:0008152; F:GO:0004807	F:GO:0003824;P:GO:0008152	Y (0.991 | 1-50)	C	1	V5_BLAST_0.9SELF0.4OUT-REDO4-Cluster_163554	V5_UCLUSTfixed_0.90-Cluster_96997	-	-	-	-
pacid=32765422 transcript=Sobic.002G278900.1 locus=Sobic.002G278900 ID=Sobic.002G278900.1.v3.1 annot-version=v3.1	Sorbi_seq41819		-	Y (0.941 | 1-62)	C	1	V5_BLAST_0.9SELF0.4OUT-REDO4-Cluster_150811	V5_UCLUSTfixed_0.90-Cluster_86000	-	-	-	-
pacid=32765421 transcript=Sobic.002G278900.2 locus=Sobic.002G278900 ID=Sobic.002G278900.2.v3.1 annot-version=v3.1	Sorbi_seq41818		-	Y (0.941 | 1-62)	C	1	V5_BLAST_0.9SELF0.4OUT-REDO4-Cluster_150811	V5_UCLUSTfixed_0.90-Cluster_86000	-	-	-	-
pacid=32765423 transcript=Sobic.002G278900.3 locus=Sobic.002G278900 ID=Sobic.002G278900.3.v3.1 annot-version=v3.1	Sorbi_seq41820		-	Y (0.941 | 1-62)	C	1	V5_BLAST_0.9SELF0.4OUT-REDO4-Cluster_150811	V5_UCLUSTfixed_0.90-Cluster_86000	-	-	-	-
pacid=32767379 transcript=Sobic.002G279700.1 locus=Sobic.002G279700 ID=Sobic.002G279700.1.v3.1 annot-version=v3.1	Sorbi_seq43776		-	Y (0.988 | 1-59)	C	1	V5_BLAST_0.9SELF0.4OUT-REDO4-Cluster_163748	V5_UCLUSTfixed_0.90-Cluster_97208	-	-	-	-
pacid=32770720 transcript=Sobic.002G280400.1 locus=Sobic.002G280400 ID=Sobic.002G280400.1.v3.1 annot-version=v3.1	Sorbi_seq47117		-	Y (0.997 | 1-31)	C	1	V5_BLAST_0.9SELF0.4OUT-REDO4-Cluster_166946	V5_UCLUSTfixed_0.90-Cluster_97263	-	-	-	-
pacid=32768523 transcript=Sobic.002G280600.1 locus=Sobic.002G280600 ID=Sobic.002G280600.1.v3.1 annot-version=v3.1	Sorbi_seq44920	C:GO:0016592; P:GO:0006357; F:GO:0001104	P:GO:0009058;P:GO:0006139;F:GO:0003674;C:GO:0005654	Y (0.986 | 1-29)	C	1	V5_BLAST_0.9SELF0.4OUT-REDO4-Cluster_164235	V5_UCLUSTfixed_0.90-Cluster_86129	-	-	-	-
pacid=32768521 transcript=Sobic.002G280600.2 locus=Sobic.002G280600 ID=Sobic.002G280600.2.v3.1 annot-version=v3.1	Sorbi_seq44918	C:GO:0016592; P:GO:0006357; F:GO:0001104	P:GO:0009058;P:GO:0006139;F:GO:0003674;C:GO:0005654	Y (0.986 | 1-29)	C	1	V5_BLAST_0.9SELF0.4OUT-REDO4-Cluster_150914	V5_UCLUSTfixed_0.90-Cluster_86129	-	-	-	-
pacid=32768522 transcript=Sobic.002G280600.3 locus=Sobic.002G280600 ID=Sobic.002G280600.3.v3.1 annot-version=v3.1	Sorbi_seq44919	C:GO:0016592; P:GO:0006357; F:GO:0001104	P:GO:0009058;P:GO:0006139;F:GO:0003674;C:GO:0005654	Y (0.986 | 1-29)	C	1	V5_BLAST_0.9SELF0.4OUT-REDO4-Cluster_164235	V5_UCLUSTfixed_0.90-Cluster_86129	-	-	-	-
pacid=32768492 transcript=Sobic.002G281500.1 locus=Sobic.002G281500 ID=Sobic.002G281500.1.v3.1 annot-version=v3.1	Sorbi_seq44889		-	Y (0.996 | 1-50)	C	1	V5_BLAST_0.9SELF0.4OUT-REDO4-Cluster_164505	V5_UCLUSTfixed_0.90-Cluster_97983	-	-	-	-
pacid=32768493 transcript=Sobic.002G281500.2 locus=Sobic.002G281500 ID=Sobic.002G281500.2.v3.1 annot-version=v3.1	Sorbi_seq44890		-	Y (0.996 | 1-50)	C	1	V5_BLAST_0.9SELF0.4OUT-REDO4-Cluster_164505	V5_UCLUSTfixed_0.90-Cluster_97983	-	-	-	-
pacid=32766276 transcript=Sobic.002G284701.1 locus=Sobic.002G284701 ID=Sobic.002G284701.1.v3.1 annot-version=v3.1	Sorbi_seq42673	P:GO:0009733	P:GO:0009719	Y (0.878 | 1-32)	C	1	V5_BLAST_0.9SELF0.4OUT-REDO4-Cluster_168836	V5_UCLUSTfixed_0.90-Cluster_88213	-	-	-	-
pacid=32767928 transcript=Sobic.002G284800.1 locus=Sobic.002G284800 ID=Sobic.002G284800.1.v3.1 annot-version=v3.1	Sorbi_seq44325		-	Y (0.843 | 1-59)	C	1	V5_BLAST_0.9SELF0.4OUT-REDO4-Cluster_150894	V5_UCLUSTfixed_0.90-Cluster_86111	-	-	-	-
pacid=32764999 transcript=Sobic.002G285950.1 locus=Sobic.002G285950 ID=Sobic.002G285950.1.v3.1 annot-version=v3.1	Sorbi_seq41396	P:GO:0009733	P:GO:0009719	Y (0.621 | 1-70)	C	1	V5_BLAST_0.9SELF0.4OUT-REDO4-Cluster_168836	V5_UCLUSTfixed_0.90-Cluster_88213	-	-	-	-
pacid=32769471 transcript=Sobic.002G286100.1 locus=Sobic.002G286100 ID=Sobic.002G286100.1.v3.1 annot-version=v3.1	Sorbi_seq45868		-	Y (0.994 | 1-41)	C	1	V5_BLAST_0.9SELF0.4OUT-REDO4-Cluster_167149	V5_UCLUSTfixed_0.90-Cluster_98010	-	-	-	-
pacid=32766796 transcript=Sobic.002G288000.1 locus=Sobic.002G288000 ID=Sobic.002G288000.1.v3.1 annot-version=v3.1	Sorbi_seq43193	F:GO:0005515	F:GO:0005515	Y (0.927 | 1-35)	C	1	V5_BLAST_0.9SELF0.4OUT-REDO4-Cluster_170175	V5_UCLUSTfixed_0.90-Cluster_86060	-	-	-	-
pacid=32764959 transcript=Sobic.002G288300.1 locus=Sobic.002G288300 ID=Sobic.002G288300.1.v3.1 annot-version=v3.1	Sorbi_seq41356	C:GO:0016020; P:GO:0009765	P:GO:0006091;C:GO:0016020;P:GO:0015979	Y (0.965 | 1-42)	C	1	V5_BLAST_0.9SELF0.4OUT-REDO4-Cluster_164068	V5_UCLUSTfixed_0.90-Cluster_97916	-	-	-	-
pacid=32764796 transcript=Sobic.002G289601.1 locus=Sobic.002G289601 ID=Sobic.002G289601.1.v3.1 annot-version=v3.1	Sorbi_seq41193	P:GO:0048544	P:GO:0009875	Y (0.976 | 1-27)	C	1	V5_BLAST_0.9SELF0.4OUT-REDO4-Cluster_150797	V5_UCLUSTfixed_0.90-Cluster_103499	-	-	-	-
pacid=32768405 transcript=Sobic.002G291066.1 locus=Sobic.002G291066 ID=Sobic.002G291066.1.v3.1 annot-version=v3.1	Sorbi_seq44802		-	Y (0.999 | 1-39)	C	1	V5_BLAST_0.9SELF0.4OUT-REDO4-Cluster_167581	V5_UCLUSTfixed_0.90-Cluster_94757	-	-	-	-
pacid=32769382 transcript=Sobic.002G291400.1 locus=Sobic.002G291400 ID=Sobic.002G291400.1.v3.1 annot-version=v3.1	Sorbi_seq45779	F:GO:0016763; P:GO:0009435; F:GO:0004514	P:GO:0009058;F:GO:0016740;P:GO:0044711;P:GO:0006139	Y (0.999 | 1-23)	C	1	V5_BLAST_0.9SELF0.4OUT-REDO4-Cluster_154353	V5_UCLUSTfixed_0.90-Cluster_90122	-	-	-	-
pacid=32766861 transcript=Sobic.002G292600.1 locus=Sobic.002G292600 ID=Sobic.002G292600.1.v3.1 annot-version=v3.1	Sorbi_seq43258	F:GO:0016740; P:GO:0009058	P:GO:0009058;F:GO:0016740	Y (0.998 | 1-21)	C	1	V5_BLAST_0.9SELF0.4OUT-REDO4-Cluster_162644	V5_UCLUSTfixed_0.90-Cluster_96068	-	-	-	-
pacid=32769908 transcript=Sobic.002G292800.1 locus=Sobic.002G292800 ID=Sobic.002G292800.1.v3.1 annot-version=v3.1	Sorbi_seq46305		-	Y (0.989 | 1-58)	C	1	V5_BLAST_0.9SELF0.4OUT-REDO4-Cluster_154499	V5_UCLUSTfixed_0.90-Cluster_86196	-	-	-	-
pacid=32768691 transcript=Sobic.002G293100.1 locus=Sobic.002G293100 ID=Sobic.002G293100.1.v3.1 annot-version=v3.1	Sorbi_seq45088		-	Y (0.683 | 1-71)	C	1	V5_BLAST_0.9SELF0.4OUT-REDO4-Cluster_164430	V5_UCLUSTfixed_0.90-Cluster_88149	-	-	-	-
pacid=32768692 transcript=Sobic.002G293100.2 locus=Sobic.002G293100 ID=Sobic.002G293100.2.v3.1 annot-version=v3.1	Sorbi_seq45089		-	Y (0.683 | 1-71)	C	1	V5_BLAST_0.9SELF0.4OUT-REDO4-Cluster_164430	V5_UCLUSTfixed_0.90-Cluster_88149	-	-	-	-
pacid=32769419 transcript=Sobic.002G293500.1 locus=Sobic.002G293500 ID=Sobic.002G293500.1.v3.1 annot-version=v3.1	Sorbi_seq45816	P:GO:0055085; C:GO:0016021	C:GO:0016020;P:GO:0006810	Y (0.986 | 1-52)	C	1	V5_BLAST_0.9SELF0.4OUT-REDO4-Cluster_170322	V5_UCLUSTfixed_0.90-Cluster_96016	-	-	-	-
pacid=32769429 transcript=Sobic.002G293500.11 locus=Sobic.002G293500 ID=Sobic.002G293500.11.v3.1 annot-version=v3.1	Sorbi_seq45826	P:GO:0055085; C:GO:0016021	C:GO:0016020;P:GO:0006810	Y (0.986 | 1-52)	C	1	V5_BLAST_0.9SELF0.4OUT-REDO4-Cluster_170322	V5_UCLUSTfixed_0.90-Cluster_96016	-	-	-	-
pacid=32769420 transcript=Sobic.002G293500.2 locus=Sobic.002G293500 ID=Sobic.002G293500.2.v3.1 annot-version=v3.1	Sorbi_seq45817	P:GO:0055085; F:GO:0022857; C:GO:0016021	C:GO:0016020;P:GO:0006810;F:GO:0005215	Y (0.986 | 1-52)	C	1	V5_BLAST_0.9SELF0.4OUT-REDO4-Cluster_170322	V5_UCLUSTfixed_0.90-Cluster_96016	-	-	-	-
pacid=32769421 transcript=Sobic.002G293500.3 locus=Sobic.002G293500 ID=Sobic.002G293500.3.v3.1 annot-version=v3.1	Sorbi_seq45818	P:GO:0055085; C:GO:0016021	C:GO:0016020;P:GO:0006810	Y (0.986 | 1-52)	C	1	V5_BLAST_0.9SELF0.4OUT-REDO4-Cluster_170322	V5_UCLUSTfixed_0.90-Cluster_96016	-	-	-	-
pacid=32769422 transcript=Sobic.002G293500.4 locus=Sobic.002G293500 ID=Sobic.002G293500.4.v3.1 annot-version=v3.1	Sorbi_seq45819	P:GO:0055085; F:GO:0022857; C:GO:0016021	C:GO:0016020;P:GO:0006810;F:GO:0005215	Y (0.986 | 1-52)	C	1	V5_BLAST_0.9SELF0.4OUT-REDO4-Cluster_170322	V5_UCLUSTfixed_0.90-Cluster_96016	-	-	-	-
pacid=32767871 transcript=Sobic.002G293700.1 locus=Sobic.002G293700 ID=Sobic.002G293700.1.v3.1 annot-version=v3.1	Sorbi_seq44268	F:GO:0005515	F:GO:0005515	Y (0.638 | 1-38)	C	1	V5_BLAST_0.9SELF0.4OUT-REDO4-Cluster_167776	V5_UCLUSTfixed_0.90-Cluster_86109	-	-	-	-
pacid=32767873 transcript=Sobic.002G293700.2 locus=Sobic.002G293700 ID=Sobic.002G293700.2.v3.1 annot-version=v3.1	Sorbi_seq44270	F:GO:0005515	F:GO:0005515	Y (0.638 | 1-38)	C	1	V5_BLAST_0.9SELF0.4OUT-REDO4-Cluster_167776	V5_UCLUSTfixed_0.90-Cluster_86109	-	-	-	-
pacid=32767872 transcript=Sobic.002G293700.3 locus=Sobic.002G293700 ID=Sobic.002G293700.3.v3.1 annot-version=v3.1	Sorbi_seq44269	F:GO:0005515	F:GO:0005515	Y (0.638 | 1-38)	C	1	V5_BLAST_0.9SELF0.4OUT-REDO4-Cluster_167776	V5_UCLUSTfixed_0.90-Cluster_86109	-	-	-	-
pacid=32767874 transcript=Sobic.002G293700.4 locus=Sobic.002G293700 ID=Sobic.002G293700.4.v3.1 annot-version=v3.1	Sorbi_seq44271	F:GO:0005515	F:GO:0005515	Y (0.638 | 1-38)	C	1	V5_BLAST_0.9SELF0.4OUT-REDO4-Cluster_167776	V5_UCLUSTfixed_0.90-Cluster_86109	-	-	-	-
pacid=32766767 transcript=Sobic.002G294900.1 locus=Sobic.002G294900 ID=Sobic.002G294900.1.v3.1 annot-version=v3.1	Sorbi_seq43164		-	Y (0.95 | 1-65)	C	1	V5_BLAST_0.9SELF0.4OUT-REDO4-Cluster_160619	V5_UCLUSTfixed_0.90-Cluster_94633	-	-	-	-
pacid=32767214 transcript=Sobic.002G295300.1 locus=Sobic.002G295300 ID=Sobic.002G295300.1.v3.1 annot-version=v3.1	Sorbi_seq43611		-	Y (0.963 | 1-33)	C	1	V5_BLAST_0.9SELF0.4OUT-REDO4-Cluster_150870	V5_UCLUSTfixed_0.90-Cluster_86084	-	-	-	-
pacid=32764969 transcript=Sobic.002G296100.1 locus=Sobic.002G296100 ID=Sobic.002G296100.1.v3.1 annot-version=v3.1	Sorbi_seq41366	P:GO:0006355; C:GO:0005739; F:GO:0003690	F:GO:0003677;C:GO:0005739;P:GO:0009058;P:GO:0006139	Y (1.0 | 1-51)	C	1	V5_BLAST_0.9SELF0.4OUT-REDO4-Cluster_170207	V5_UCLUSTfixed_0.90-Cluster_97904	-	-	-	-
pacid=32764970 transcript=Sobic.002G296100.2 locus=Sobic.002G296100 ID=Sobic.002G296100.2.v3.1 annot-version=v3.1	Sorbi_seq41367	P:GO:0006355; C:GO:0005739; F:GO:0003690	F:GO:0003677;C:GO:0005739;P:GO:0009058;P:GO:0006139	Y (1.0 | 1-51)	C	1	V5_BLAST_0.9SELF0.4OUT-REDO4-Cluster_170207	V5_UCLUSTfixed_0.90-Cluster_97904	-	-	-	-
pacid=32764971 transcript=Sobic.002G296100.3 locus=Sobic.002G296100 ID=Sobic.002G296100.3.v3.1 annot-version=v3.1	Sorbi_seq41368	P:GO:0006355; C:GO:0005739; F:GO:0003690	F:GO:0003677;C:GO:0005739;P:GO:0009058;P:GO:0006139	Y (1.0 | 1-51)	C	1	V5_BLAST_0.9SELF0.4OUT-REDO4-Cluster_150800	V5_UCLUSTfixed_0.90-Cluster_97904	-	-	-	-
pacid=32764973 transcript=Sobic.002G296100.4 locus=Sobic.002G296100 ID=Sobic.002G296100.4.v3.1 annot-version=v3.1	Sorbi_seq41370	P:GO:0006355; C:GO:0005739; F:GO:0003690	F:GO:0003677;C:GO:0005739;P:GO:0009058;P:GO:0006139	Y (1.0 | 1-51)	C	1	V5_BLAST_0.9SELF0.4OUT-REDO4-Cluster_170207	V5_UCLUSTfixed_0.90-Cluster_97904	-	-	-	-
pacid=32764972 transcript=Sobic.002G296100.5 locus=Sobic.002G296100 ID=Sobic.002G296100.5.v3.1 annot-version=v3.1	Sorbi_seq41369	P:GO:0006355; C:GO:0005739; F:GO:0003690	F:GO:0003677;C:GO:0005739;P:GO:0009058;P:GO:0006139	Y (1.0 | 1-51)	C	1	V5_BLAST_0.9SELF0.4OUT-REDO4-Cluster_170207	V5_UCLUSTfixed_0.90-Cluster_97904	-	-	-	-
pacid=32768855 transcript=Sobic.002G296800.3 locus=Sobic.002G296800 ID=Sobic.002G296800.3.v3.1 annot-version=v3.1	Sorbi_seq45252	C:GO:0016020	C:GO:0016020	Y (0.872 | 1-39)	C	1	V5_BLAST_0.9SELF0.4OUT-REDO4-Cluster_163462	V5_UCLUSTfixed_0.90-Cluster_86149	-	-	-	-
pacid=32769672 transcript=Sobic.002G297400.1 locus=Sobic.002G297400 ID=Sobic.002G297400.1.v3.1 annot-version=v3.1	Sorbi_seq46069		-	Y (0.999 | 1-71)	C	1	V5_BLAST_0.9SELF0.4OUT-REDO4-Cluster_170185	V5_UCLUSTfixed_0.90-Cluster_101644	-	-	-	-
pacid=32770745 transcript=Sobic.002G297900.1 locus=Sobic.002G297900 ID=Sobic.002G297900.1.v3.1 annot-version=v3.1	Sorbi_seq47142	F:GO:0051537; C:GO:0043231	F:GO:0005488;C:GO:0005622	Y (0.981 | 1-72)	C	1	V5_BLAST_0.9SELF0.4OUT-REDO4-Cluster_163079	V5_UCLUSTfixed_0.90-Cluster_96502	-	-	-	-
pacid=32767023 transcript=Sobic.002G298400.1 locus=Sobic.002G298400 ID=Sobic.002G298400.1.v3.1 annot-version=v3.1	Sorbi_seq43420	F:GO:0016765	F:GO:0016740	Y (0.98 | 1-45)	C	1	V5_BLAST_0.9SELF0.4OUT-REDO4-Cluster_159907	V5_UCLUSTfixed_0.90-Cluster_94041	-	-	-	-
pacid=32770164 transcript=Sobic.002G298800.1 locus=Sobic.002G298800 ID=Sobic.002G298800.1.v3.1 annot-version=v3.1	Sorbi_seq46561		-	Y (0.988 | 1-31)	C	1	V5_BLAST_0.9SELF0.4OUT-REDO4-Cluster_163903	V5_UCLUSTfixed_0.90-Cluster_97375	-	-	-	-
pacid=32767066 transcript=Sobic.002G299400.1 locus=Sobic.002G299400 ID=Sobic.002G299400.1.v3.1 annot-version=v3.1	Sorbi_seq43463		-	Y (0.956 | 1-53)	C	1	V5_BLAST_0.9SELF0.4OUT-REDO4-Cluster_167598	V5_UCLUSTfixed_0.90-Cluster_86075	-	-	-	-
pacid=32769256 transcript=Sobic.002G299800.1 locus=Sobic.002G299800 ID=Sobic.002G299800.1.v3.1 annot-version=v3.1	Sorbi_seq45653		-	Y (0.76 | 1-35)	C	1	V5_BLAST_0.9SELF0.4OUT-REDO4-Cluster_165548	V5_UCLUSTfixed_0.90-Cluster_86166	-	-	-	-
pacid=32770646 transcript=Sobic.002G300000.2 locus=Sobic.002G300000 ID=Sobic.002G300000.2.v3.1 annot-version=v3.1	Sorbi_seq47043		-	Y (0.975 | 1-30)	C	1	V5_BLAST_0.9SELF0.4OUT-REDO4-Cluster_169181	V5_UCLUSTfixed_0.90-Cluster_101991	-	-	-	-
pacid=32765012 transcript=Sobic.002G300600.1 locus=Sobic.002G300600 ID=Sobic.002G300600.1.v3.1 annot-version=v3.1	Sorbi_seq41409	P:GO:0045454; F:GO:0015035; P:GO:0006662	P:GO:0019725;F:GO:0003824;P:GO:0008152;P:GO:0044710	Y (0.936 | 1-24)	C	1	V5_BLAST_0.9SELF0.4OUT-REDO4-Cluster_163219	V5_UCLUSTfixed_0.90-Cluster_96645	-	-	-	-
pacid=32769840 transcript=Sobic.002G301000.1 locus=Sobic.002G301000 ID=Sobic.002G301000.1.v3.1 annot-version=v3.1	Sorbi_seq46237	F:GO:0008270; F:GO:0005515	F:GO:0005515	Y (0.943 | 1-43)	C	1	V5_BLAST_0.9SELF0.4OUT-REDO4-Cluster_170035	V5_UCLUSTfixed_0.90-Cluster_95465	-	-	-	-
pacid=32769841 transcript=Sobic.002G301000.2 locus=Sobic.002G301000 ID=Sobic.002G301000.2.v3.1 annot-version=v3.1	Sorbi_seq46238	F:GO:0008270; F:GO:0005515	F:GO:0005515	Y (0.943 | 1-43)	C	1	V5_BLAST_0.9SELF0.4OUT-REDO4-Cluster_170035	V5_UCLUSTfixed_0.90-Cluster_95465	-	-	-	-
pacid=32770647 transcript=Sobic.002G301100.1 locus=Sobic.002G301100 ID=Sobic.002G301100.1.v3.1 annot-version=v3.1	Sorbi_seq47044		-	Y (0.999 | 1-81)	C	1	V5_BLAST_0.9SELF0.4OUT-REDO4-Cluster_157523	V5_UCLUSTfixed_0.90-Cluster_92278	-	-	UniqueCluster_119	X
pacid=32765484 transcript=Sobic.002G301400.1 locus=Sobic.002G301400 ID=Sobic.002G301400.1.v3.1 annot-version=v3.1	Sorbi_seq41881		-	Y (0.987 | 1-34)	C	1	V5_BLAST_0.9SELF0.4OUT-REDO4-Cluster_169348	V5_UCLUSTfixed_0.90-Cluster_94882	-	-	-	-
pacid=32768218 transcript=Sobic.002G302000.1 locus=Sobic.002G302000 ID=Sobic.002G302000.1.v3.1 annot-version=v3.1	Sorbi_seq44615	C:GO:0048046; F:GO:0016762; P:GO:0006073; C:GO:0005618; P:GO:0005975; F:GO:0004553	P:GO:0005975;C:GO:0005618;C:GO:0005576;F:GO:0016740;P:GO:0009987;F:GO:0016787	Y (0.996 | 1-30)	C	1	V5_BLAST_0.9SELF0.4OUT-REDO4-Cluster_164288	V5_UCLUSTfixed_0.90-Cluster_102378	-	-	-	-
pacid=32768928 transcript=Sobic.002G302200.4 locus=Sobic.002G302200 ID=Sobic.002G302200.4.v3.1 annot-version=v3.1	Sorbi_seq45325		-	Y (0.881 | 1-32)	C	1	V5_BLAST_0.9SELF0.4OUT-REDO4-Cluster_150928	V5_UCLUSTfixed_0.90-Cluster_87604	-	-	-	-
pacid=32769482 transcript=Sobic.002G303700.1 locus=Sobic.002G303700 ID=Sobic.002G303700.1.v3.1 annot-version=v3.1	Sorbi_seq45879	F:GO:0016787	F:GO:0016787	Y (0.998 | 1-31)	C	1	V5_BLAST_0.9SELF0.4OUT-REDO4-Cluster_168448	V5_UCLUSTfixed_0.90-Cluster_101365	UniqueCluster_1825	-	-	X
pacid=32769481 transcript=Sobic.002G303700.2 locus=Sobic.002G303700 ID=Sobic.002G303700.2.v3.1 annot-version=v3.1	Sorbi_seq45878	F:GO:0016787	F:GO:0016787	Y (0.998 | 1-31)	C	1	V5_BLAST_0.9SELF0.4OUT-REDO4-Cluster_168448	V5_UCLUSTfixed_0.90-Cluster_101365	UniqueCluster_1825	-	-	X
pacid=32769042 transcript=Sobic.002G304600.1 locus=Sobic.002G304600 ID=Sobic.002G304600.1.v3.1 annot-version=v3.1	Sorbi_seq45439		-	Y (0.992 | 1-42)	C	1	V5_BLAST_0.9SELF0.4OUT-REDO4-Cluster_150932	V5_UCLUSTfixed_0.90-Cluster_86155	-	-	-	-
pacid=32769211 transcript=Sobic.002G305000.3 locus=Sobic.002G305000 ID=Sobic.002G305000.3.v3.1 annot-version=v3.1	Sorbi_seq45608	P:GO:0007165	P:GO:0007165	Y (0.989 | 1-55)	C	1	V5_BLAST_0.9SELF0.4OUT-REDO4-Cluster_170917	V5_UCLUSTfixed_0.90-Cluster_86163	-	UniqueCluster_376	-	X
pacid=32769213 transcript=Sobic.002G305000.4 locus=Sobic.002G305000 ID=Sobic.002G305000.4.v3.1 annot-version=v3.1	Sorbi_seq45610	P:GO:0007165	P:GO:0007165	Y (0.989 | 1-55)	C	1	V5_BLAST_0.9SELF0.4OUT-REDO4-Cluster_170917	V5_UCLUSTfixed_0.90-Cluster_86163	-	UniqueCluster_376	-	X
pacid=32767549 transcript=Sobic.002G305200.1 locus=Sobic.002G305200 ID=Sobic.002G305200.1.v3.1 annot-version=v3.1	Sorbi_seq43946		-	Y (0.968 | 1-42)	C	1	V5_BLAST_0.9SELF0.4OUT-REDO4-Cluster_150878	V5_UCLUSTfixed_0.90-Cluster_86155	-	-	-	-
pacid=32766090 transcript=Sobic.002G305300.1 locus=Sobic.002G305300 ID=Sobic.002G305300.1.v3.1 annot-version=v3.1	Sorbi_seq42487		-	Y (0.975 | 1-36)	C	1	V5_BLAST_0.9SELF0.4OUT-REDO4-Cluster_150835	V5_UCLUSTfixed_0.90-Cluster_86155	-	-	-	-
pacid=32770260 transcript=Sobic.002G305700.1 locus=Sobic.002G305700 ID=Sobic.002G305700.1.v3.1 annot-version=v3.1	Sorbi_seq46657	F:GO:0051536; F:GO:0009055	F:GO:0005488	Y (0.999 | 1-41)	C	1	V5_BLAST_0.9SELF0.4OUT-REDO4-Cluster_164352	V5_UCLUSTfixed_0.90-Cluster_97839	-	-	-	-
pacid=32766028 transcript=Sobic.002G306700.1 locus=Sobic.002G306700 ID=Sobic.002G306700.1.v3.1 annot-version=v3.1	Sorbi_seq42425		-	Y (0.985 | 1-34)	C	1	V5_BLAST_0.9SELF0.4OUT-REDO4-Cluster_169700	V5_UCLUSTfixed_0.90-Cluster_86030	-	-	-	-
pacid=32766029 transcript=Sobic.002G306700.2 locus=Sobic.002G306700 ID=Sobic.002G306700.2.v3.1 annot-version=v3.1	Sorbi_seq42426		-	Y (0.985 | 1-34)	C	1	V5_BLAST_0.9SELF0.4OUT-REDO4-Cluster_169700	V5_UCLUSTfixed_0.90-Cluster_86030	-	-	-	-
pacid=32769054 transcript=Sobic.002G306800.1 locus=Sobic.002G306800 ID=Sobic.002G306800.1.v3.1 annot-version=v3.1	Sorbi_seq45451	F:GO:0071949	F:GO:0000166	Y (1.0 | 1-21)	C	1	V5_BLAST_0.9SELF0.4OUT-REDO4-Cluster_164508	V5_UCLUSTfixed_0.90-Cluster_97985	-	-	-	-
pacid=32768232 transcript=Sobic.002G307800.1 locus=Sobic.002G307800 ID=Sobic.002G307800.1.v3.1 annot-version=v3.1	Sorbi_seq44629		-	Y (0.974 | 1-37)	C	1	V5_BLAST_0.9SELF0.4OUT-REDO4-Cluster_150904	V5_UCLUSTfixed_0.90-Cluster_86121	-	-	-	-
pacid=32765590 transcript=Sobic.002G310300.1 locus=Sobic.002G310300 ID=Sobic.002G310300.1.v3.1 annot-version=v3.1	Sorbi_seq41987	F:GO:0005524; F:GO:0004003; F:GO:0003677	F:GO:0000166;F:GO:0003677;F:GO:0016787	Y (0.925 | 1-46)	C	1	V5_BLAST_0.9SELF0.4OUT-REDO4-Cluster_163065	V5_UCLUSTfixed_0.90-Cluster_96491	-	-	-	-
pacid=32765591 transcript=Sobic.002G310300.2 locus=Sobic.002G310300 ID=Sobic.002G310300.2.v3.1 annot-version=v3.1	Sorbi_seq41988	F:GO:0005524; F:GO:0004003; F:GO:0003677	F:GO:0000166;F:GO:0003677;F:GO:0016787	Y (0.925 | 1-46)	C	1	V5_BLAST_0.9SELF0.4OUT-REDO4-Cluster_163065	V5_UCLUSTfixed_0.90-Cluster_96491	-	-	-	-
pacid=32769086 transcript=Sobic.002G312000.1 locus=Sobic.002G312000 ID=Sobic.002G312000.1.v3.1 annot-version=v3.1	Sorbi_seq45483	F:GO:0016758; P:GO:0008152	P:GO:0008152;F:GO:0016740	Y (0.996 | 1-31)	C	1	V5_BLAST_0.9SELF0.4OUT-REDO4-Cluster_169279	V5_UCLUSTfixed_0.90-Cluster_89970	-	-	-	-
pacid=32769964 transcript=Sobic.002G312100.1 locus=Sobic.002G312100 ID=Sobic.002G312100.1.v3.1 annot-version=v3.1	Sorbi_seq46361	F:GO:0016758; P:GO:0008152	P:GO:0008152;F:GO:0016740	Y (0.981 | 1-50)	C	1	V5_BLAST_0.9SELF0.4OUT-REDO4-Cluster_169279	V5_UCLUSTfixed_0.90-Cluster_89970	-	-	-	-
pacid=32764921 transcript=Sobic.002G313700.1 locus=Sobic.002G313700 ID=Sobic.002G313700.1.v3.1 annot-version=v3.1	Sorbi_seq41318	P:GO:0006468; F:GO:0005524; F:GO:0004672; P:GO:0007094	F:GO:0000166;P:GO:0006464;P:GO:0016043;F:GO:0016301;P:GO:0007049	Y (0.996 | 1-28)	C	1	V5_BLAST_0.9SELF0.4OUT-REDO4-Cluster_167576	V5_UCLUSTfixed_0.90-Cluster_100702	-	-	UniqueCluster_2755	X
pacid=32764922 transcript=Sobic.002G313700.2 locus=Sobic.002G313700 ID=Sobic.002G313700.2.v3.1 annot-version=v3.1	Sorbi_seq41319	P:GO:0006468; F:GO:0005524; F:GO:0004672; P:GO:0007094	F:GO:0000166;P:GO:0006464;P:GO:0016043;F:GO:0016301;P:GO:0007049	Y (0.996 | 1-28)	C	1	V5_BLAST_0.9SELF0.4OUT-REDO4-Cluster_167576	V5_UCLUSTfixed_0.90-Cluster_100702	-	-	UniqueCluster_2755	X
pacid=32767809 transcript=Sobic.002G314300.1 locus=Sobic.002G314300 ID=Sobic.002G314300.1.v3.1 annot-version=v3.1	Sorbi_seq44206	P:GO:0045454; P:GO:0008152; F:GO:0003824	P:GO:0019725;F:GO:0003824;P:GO:0008152	Y (0.996 | 1-51)	C	1	V5_BLAST_0.9SELF0.4OUT-REDO4-Cluster_162669	V5_UCLUSTfixed_0.90-Cluster_98016	-	-	-	-
pacid=32765067 transcript=Sobic.002G316700.1 locus=Sobic.002G316700 ID=Sobic.002G316700.1.v3.1 annot-version=v3.1	Sorbi_seq41464	F:GO:0046961; F:GO:0046933; C:GO:0045261; P:GO:0015986	C:GO:0016020;P:GO:0009058;P:GO:0044711;P:GO:0044765;P:GO:0006139;P:GO:0006810;F:GO:0005215;C:GO:0005622;F:GO:0016787	Y (0.998 | 1-41)	C	1	V5_BLAST_0.9SELF0.4OUT-REDO4-Cluster_165771	V5_UCLUSTfixed_0.90-Cluster_99126	-	-	-	-
pacid=32767296 transcript=Sobic.002G317600.1 locus=Sobic.002G317600 ID=Sobic.002G317600.1.v3.1 annot-version=v3.1	Sorbi_seq43693		-	Y (0.913 | 1-57)	C	1	V5_BLAST_0.9SELF0.4OUT-REDO4-Cluster_166934	V5_UCLUSTfixed_0.90-Cluster_96844	-	-	-	-
pacid=32767297 transcript=Sobic.002G317600.2 locus=Sobic.002G317600 ID=Sobic.002G317600.2.v3.1 annot-version=v3.1	Sorbi_seq43694		-	Y (0.913 | 1-57)	C	1	V5_BLAST_0.9SELF0.4OUT-REDO4-Cluster_166934	V5_UCLUSTfixed_0.90-Cluster_96844	-	-	-	-
pacid=32768971 transcript=Sobic.002G320600.1 locus=Sobic.002G320600 ID=Sobic.002G320600.1.v3.1 annot-version=v3.1	Sorbi_seq45368		-	Y (0.821 | 1-21)	C	1	V5_BLAST_0.9SELF0.4OUT-REDO4-Cluster_164816	V5_UCLUSTfixed_0.90-Cluster_96838	-	-	-	-
pacid=32768972 transcript=Sobic.002G320600.2 locus=Sobic.002G320600 ID=Sobic.002G320600.2.v3.1 annot-version=v3.1	Sorbi_seq45369		-	Y (0.821 | 1-21)	C	1	V5_BLAST_0.9SELF0.4OUT-REDO4-Cluster_164816	V5_UCLUSTfixed_0.90-Cluster_96838	-	-	-	-
pacid=32768974 transcript=Sobic.002G320600.3 locus=Sobic.002G320600 ID=Sobic.002G320600.3.v3.1 annot-version=v3.1	Sorbi_seq45371		-	Y (0.821 | 1-21)	C	1	V5_BLAST_0.9SELF0.4OUT-REDO4-Cluster_164816	V5_UCLUSTfixed_0.90-Cluster_96838	-	-	-	-
pacid=32768973 transcript=Sobic.002G320600.4 locus=Sobic.002G320600 ID=Sobic.002G320600.4.v3.1 annot-version=v3.1	Sorbi_seq45370		-	Y (0.821 | 1-21)	C	1	V5_BLAST_0.9SELF0.4OUT-REDO4-Cluster_164816	V5_UCLUSTfixed_0.90-Cluster_96838	-	-	-	-
pacid=32766120 transcript=Sobic.002G320700.1 locus=Sobic.002G320700 ID=Sobic.002G320700.1.v3.1 annot-version=v3.1	Sorbi_seq42517		-	Y (1.0 | 1-41)	C	1	V5_BLAST_0.9SELF0.4OUT-REDO4-Cluster_163415	V5_UCLUSTfixed_0.90-Cluster_96837	-	-	-	-
pacid=32766464 transcript=Sobic.002G323900.1 locus=Sobic.002G323900 ID=Sobic.002G323900.1.v3.1 annot-version=v3.1	Sorbi_seq42861		-	Y (0.915 | 1-36)	C	1	V5_BLAST_0.9SELF0.4OUT-REDO4-Cluster_163799	V5_UCLUSTfixed_0.90-Cluster_86046	-	-	-	-
pacid=32765730 transcript=Sobic.002G324500.1 locus=Sobic.002G324500 ID=Sobic.002G324500.1.v3.1 annot-version=v3.1	Sorbi_seq42127	F:GO:0016772; F:GO:0005524	F:GO:0000166;F:GO:0016740	Y (0.997 | 1-24)	C	1	V5_BLAST_0.9SELF0.4OUT-REDO4-Cluster_162481	V5_UCLUSTfixed_0.90-Cluster_95891	-	-	-	-
pacid=32770372 transcript=Sobic.002G329400.1 locus=Sobic.002G329400 ID=Sobic.002G329400.1.v3.1 annot-version=v3.1	Sorbi_seq46769	F:GO:0016161; P:GO:0000272	P:GO:0005975;P:GO:0009056;F:GO:0016787	Y (0.925 | 1-23)	C	1	V5_BLAST_0.9SELF0.4OUT-REDO4-Cluster_163032	V5_UCLUSTfixed_0.90-Cluster_102351	-	-	-	-
pacid=32766310 transcript=Sobic.002G329600.1 locus=Sobic.002G329600 ID=Sobic.002G329600.1.v3.1 annot-version=v3.1	Sorbi_seq42707	C:GO:0019898; P:GO:0015979; C:GO:0009654; C:GO:0009523; F:GO:0005509	C:GO:0016020;P:GO:0015979;F:GO:0005488;C:GO:0009579	Y (0.997 | 1-22)	C	1	V5_BLAST_0.9SELF0.4OUT-REDO4-Cluster_170768	V5_UCLUSTfixed_0.90-Cluster_98002	-	-	-	-
pacid=32768567 transcript=Sobic.002G331000.1 locus=Sobic.002G331000 ID=Sobic.002G331000.1.v3.1 annot-version=v3.1	Sorbi_seq44964	F:GO:0005515	F:GO:0005515	Y (0.933 | 1-21)	C	1	V5_BLAST_0.9SELF0.4OUT-REDO4-Cluster_150917	V5_UCLUSTfixed_0.90-Cluster_86135	-	-	-	-
pacid=32768159 transcript=Sobic.002G331800.1 locus=Sobic.002G331800 ID=Sobic.002G331800.1.v3.1 annot-version=v3.1	Sorbi_seq44556		-	Y (0.998 | 1-41)	C	1	V5_BLAST_0.9SELF0.4OUT-REDO4-Cluster_165546	V5_UCLUSTfixed_0.90-Cluster_98921	-	-	-	-
pacid=32769025 transcript=Sobic.002G332400.1 locus=Sobic.002G332400 ID=Sobic.002G332400.1.v3.1 annot-version=v3.1	Sorbi_seq45422		-	Y (0.974 | 1-34)	C	1	V5_BLAST_0.9SELF0.4OUT-REDO4-Cluster_166412	V5_UCLUSTfixed_0.90-Cluster_99683	-	-	-	-
pacid=32768588 transcript=Sobic.002G333700.1 locus=Sobic.002G333700 ID=Sobic.002G333700.1.v3.1 annot-version=v3.1	Sorbi_seq44985		-	Y (1.0 | 1-44)	C	1	V5_BLAST_0.9SELF0.4OUT-REDO4-Cluster_150918	V5_UCLUSTfixed_0.90-Cluster_86137	-	-	-	-
pacid=32765956 transcript=Sobic.002G336800.1 locus=Sobic.002G336800 ID=Sobic.002G336800.1.v3.1 annot-version=v3.1	Sorbi_seq42353		-	Y (0.968 | 1-28)	C	1	V5_BLAST_0.9SELF0.4OUT-REDO4-Cluster_162941	V5_UCLUSTfixed_0.90-Cluster_96364	-	-	-	-
pacid=32767392 transcript=Sobic.002G337600.1 locus=Sobic.002G337600 ID=Sobic.002G337600.1.v3.1 annot-version=v3.1	Sorbi_seq43789		-	Y (0.88 | 1-51)	C	1	V5_BLAST_0.9SELF0.4OUT-REDO4-Cluster_168463	V5_UCLUSTfixed_0.90-Cluster_100745	-	-	-	-
pacid=32766757 transcript=Sobic.002G338000.1 locus=Sobic.002G338000 ID=Sobic.002G338000.1.v3.1 annot-version=v3.1	Sorbi_seq43154	C:GO:0016020; P:GO:0009765	P:GO:0006091;C:GO:0016020;P:GO:0015979	Y (0.998 | 1-51)	C	1	V5_BLAST_0.9SELF0.4OUT-REDO4-Cluster_164267	V5_UCLUSTfixed_0.90-Cluster_97742	-	-	-	-
pacid=32766223 transcript=Sobic.002G338100.1 locus=Sobic.002G338100 ID=Sobic.002G338100.1.v3.1 annot-version=v3.1	Sorbi_seq42620	P:GO:0015979; P:GO:0010207	P:GO:0006091;P:GO:0016043;P:GO:0015979	Y (0.976 | 1-48)	C	1	V5_BLAST_0.9SELF0.4OUT-REDO4-Cluster_162683	V5_UCLUSTfixed_0.90-Cluster_96105	-	-	-	-
pacid=32767014 transcript=Sobic.002G338700.2 locus=Sobic.002G338700 ID=Sobic.002G338700.2.v3.1 annot-version=v3.1	Sorbi_seq43411		-	Y (0.941 | 1-21)	C	1	V5_BLAST_0.9SELF0.4OUT-REDO4-Cluster_161588	V5_UCLUSTfixed_0.90-Cluster_95341	-	-	UniqueCluster_1940	X
pacid=32768899 transcript=Sobic.002G339000.1 locus=Sobic.002G339000 ID=Sobic.002G339000.1.v3.1 annot-version=v3.1	Sorbi_seq45296	F:GO:0005515	F:GO:0005515	Y (0.884 | 1-61)	C	1	V5_BLAST_0.9SELF0.4OUT-REDO4-Cluster_162331	V5_UCLUSTfixed_0.90-Cluster_86151	-	-	-	-
pacid=32768900 transcript=Sobic.002G339000.2 locus=Sobic.002G339000 ID=Sobic.002G339000.2.v3.1 annot-version=v3.1	Sorbi_seq45297	F:GO:0005515	F:GO:0005515	Y (0.884 | 1-61)	C	1	V5_BLAST_0.9SELF0.4OUT-REDO4-Cluster_162331	V5_UCLUSTfixed_0.90-Cluster_86151	-	-	-	-
pacid=32767155 transcript=Sobic.002G339200.2 locus=Sobic.002G339200 ID=Sobic.002G339200.2.v3.1 annot-version=v3.1	Sorbi_seq43552	C:GO:0016020; P:GO:0009765	P:GO:0006091;C:GO:0016020;P:GO:0015979	Y (0.996 | 1-25)	C	1	V5_BLAST_0.9SELF0.4OUT-REDO4-Cluster_164068	V5_UCLUSTfixed_0.90-Cluster_97916	-	-	-	-
pacid=32768468 transcript=Sobic.002G339300.1 locus=Sobic.002G339300 ID=Sobic.002G339300.1.v3.1 annot-version=v3.1	Sorbi_seq44865	C:GO:0016459; F:GO:0005524; F:GO:0003774; F:GO:0005515	F:GO:0000166;C:GO:0005856;F:GO:0005515;F:GO:0003774	Y (0.916 | 1-61)	C	1	V5_BLAST_0.9SELF0.4OUT-REDO4-Cluster_163402	V5_UCLUSTfixed_0.90-Cluster_96823	-	-	-	-
pacid=32765275 transcript=Sobic.002G341500.1 locus=Sobic.002G341500 ID=Sobic.002G341500.1.v3.1 annot-version=v3.1	Sorbi_seq41672	P:GO:0006457; F:GO:0003755; P:GO:0000413	F:GO:0003824;P:GO:0006464	Y (0.999 | 1-41)	C	1	V5_BLAST_0.9SELF0.4OUT-REDO4-Cluster_163399	V5_UCLUSTfixed_0.90-Cluster_85995	-	-	-	-
pacid=32768079 transcript=Sobic.002G342600.1 locus=Sobic.002G342600 ID=Sobic.002G342600.1.v3.1 annot-version=v3.1	Sorbi_seq44476	F:GO:0020037; F:GO:0009055	F:GO:0005488	Y (0.977 | 1-48)	C	1	V5_BLAST_0.9SELF0.4OUT-REDO4-Cluster_154310	V5_UCLUSTfixed_0.90-Cluster_90062	-	-	-	-
pacid=32764966 transcript=Sobic.002G343400.1 locus=Sobic.002G343400 ID=Sobic.002G343400.1.v3.1 annot-version=v3.1	Sorbi_seq41363		-	Y (0.994 | 1-33)	C	1	V5_BLAST_0.9SELF0.4OUT-REDO4-Cluster_166734	V5_UCLUSTfixed_0.90-Cluster_87100	-	-	-	-
pacid=32764967 transcript=Sobic.002G343400.2 locus=Sobic.002G343400 ID=Sobic.002G343400.2.v3.1 annot-version=v3.1	Sorbi_seq41364		-	Y (0.994 | 1-33)	C	1	V5_BLAST_0.9SELF0.4OUT-REDO4-Cluster_166734	V5_UCLUSTfixed_0.90-Cluster_87100	-	-	-	-
pacid=32767187 transcript=Sobic.002G344500.1 locus=Sobic.002G344500 ID=Sobic.002G344500.1.v3.1 annot-version=v3.1	Sorbi_seq43584		-	Y (0.98 | 1-67)	C	1	V5_BLAST_0.9SELF0.4OUT-REDO4-Cluster_165818	V5_UCLUSTfixed_0.90-Cluster_90880	-	-	-	-
pacid=32764731 transcript=Sobic.002G345200.1 locus=Sobic.002G345200 ID=Sobic.002G345200.1.v3.1 annot-version=v3.1	Sorbi_seq41128		-	Y (0.717 | 1-71)	C	1	V5_BLAST_0.9SELF0.4OUT-REDO4-Cluster_167286	V5_UCLUSTfixed_0.90-Cluster_85976	-	-	-	-
pacid=32767225 transcript=Sobic.002G347000.1 locus=Sobic.002G347000 ID=Sobic.002G347000.1.v3.1 annot-version=v3.1	Sorbi_seq43622	F:GO:0005515	F:GO:0005515	Y (0.676 | 1-40)	C	1	V5_BLAST_0.9SELF0.4OUT-REDO4-Cluster_166448	V5_UCLUSTfixed_0.90-Cluster_94439	-	-	-	-
pacid=32767226 transcript=Sobic.002G347000.2 locus=Sobic.002G347000 ID=Sobic.002G347000.2.v3.1 annot-version=v3.1	Sorbi_seq43623	F:GO:0005515	F:GO:0005515	Y (0.676 | 1-40)	C	1	V5_BLAST_0.9SELF0.4OUT-REDO4-Cluster_166448	V5_UCLUSTfixed_0.90-Cluster_94439	-	-	-	-
pacid=32766149 transcript=Sobic.002G347400.1 locus=Sobic.002G347400 ID=Sobic.002G347400.1.v3.1 annot-version=v3.1	Sorbi_seq42546		-	Y (0.97 | 1-40)	C	1	V5_BLAST_0.9SELF0.4OUT-REDO4-Cluster_164909	V5_UCLUSTfixed_0.90-Cluster_94225	-	-	-	-
pacid=32766147 transcript=Sobic.002G347400.2 locus=Sobic.002G347400 ID=Sobic.002G347400.2.v3.1 annot-version=v3.1	Sorbi_seq42544		-	Y (0.97 | 1-40)	C	1	V5_BLAST_0.9SELF0.4OUT-REDO4-Cluster_164909	V5_UCLUSTfixed_0.90-Cluster_94225	-	-	-	-
pacid=32766148 transcript=Sobic.002G347400.3 locus=Sobic.002G347400 ID=Sobic.002G347400.3.v3.1 annot-version=v3.1	Sorbi_seq42545		-	Y (0.97 | 1-40)	C	1	V5_BLAST_0.9SELF0.4OUT-REDO4-Cluster_164909	V5_UCLUSTfixed_0.90-Cluster_94225	-	-	-	-
pacid=32769110 transcript=Sobic.002G349100.1 locus=Sobic.002G349100 ID=Sobic.002G349100.1.v3.1 annot-version=v3.1	Sorbi_seq45507	P:GO:0055114; F:GO:0010181; F:GO:0004733	F:GO:0000166;F:GO:0003824;P:GO:0008152;P:GO:0044710	Y (0.999 | 1-71)	C	1	V5_BLAST_0.9SELF0.4OUT-REDO4-Cluster_160973	V5_UCLUSTfixed_0.90-Cluster_94961	-	-	-	-
pacid=32765893 transcript=Sobic.002G351200.2 locus=Sobic.002G351200 ID=Sobic.002G351200.2.v3.1 annot-version=v3.1	Sorbi_seq42290		-	Y (0.998 | 1-22)	C	1	V5_BLAST_0.9SELF0.4OUT-REDO4-Cluster_169325	V5_UCLUSTfixed_0.90-Cluster_100940	-	-	-	-
pacid=32769649 transcript=Sobic.002G351600.1 locus=Sobic.002G351600 ID=Sobic.002G351600.1.v3.1 annot-version=v3.1	Sorbi_seq46046	C:GO:0016021; F:GO:0004659	C:GO:0016020;F:GO:0016740	Y (0.999 | 1-21)	C	1	V5_BLAST_0.9SELF0.4OUT-REDO4-Cluster_164311	V5_UCLUSTfixed_0.90-Cluster_97793	-	-	-	-
pacid=32767580 transcript=Sobic.002G351900.1 locus=Sobic.002G351900 ID=Sobic.002G351900.1.v3.1 annot-version=v3.1	Sorbi_seq43977		-	Y (0.908 | 1-79)	C	1	V5_BLAST_0.9SELF0.4OUT-REDO4-Cluster_163899	V5_UCLUSTfixed_0.90-Cluster_102441	-	-	-	-
pacid=32765348 transcript=Sobic.002G352100.1 locus=Sobic.002G352100 ID=Sobic.002G352100.1.v3.1 annot-version=v3.1	Sorbi_seq41745	C:GO:0016020; P:GO:0009765	P:GO:0006091;C:GO:0016020;P:GO:0015979	Y (1.0 | 1-39)	C	1	V5_BLAST_0.9SELF0.4OUT-REDO4-Cluster_163271	V5_UCLUSTfixed_0.90-Cluster_96405	-	-	-	-
pacid=32765350 transcript=Sobic.002G352100.2 locus=Sobic.002G352100 ID=Sobic.002G352100.2.v3.1 annot-version=v3.1	Sorbi_seq41747	C:GO:0016020; P:GO:0009765	P:GO:0006091;C:GO:0016020;P:GO:0015979	Y (1.0 | 1-39)	C	1	V5_BLAST_0.9SELF0.4OUT-REDO4-Cluster_163271	V5_UCLUSTfixed_0.90-Cluster_96405	-	-	-	-
pacid=32765349 transcript=Sobic.002G352100.3 locus=Sobic.002G352100 ID=Sobic.002G352100.3.v3.1 annot-version=v3.1	Sorbi_seq41746	C:GO:0016020; P:GO:0009765	P:GO:0006091;C:GO:0016020;P:GO:0015979	Y (1.0 | 1-39)	C	1	V5_BLAST_0.9SELF0.4OUT-REDO4-Cluster_163271	V5_UCLUSTfixed_0.90-Cluster_96405	-	-	-	-
pacid=32766271 transcript=Sobic.002G353100.1 locus=Sobic.002G353100 ID=Sobic.002G353100.1.v3.1 annot-version=v3.1	Sorbi_seq42668		-	Y (0.999 | 1-38)	C	1	V5_BLAST_0.9SELF0.4OUT-REDO4-Cluster_150841	V5_UCLUSTfixed_0.90-Cluster_86037	-	-	-	-
pacid=32769009 transcript=Sobic.002G353300.1 locus=Sobic.002G353300 ID=Sobic.002G353300.1.v3.1 annot-version=v3.1	Sorbi_seq45406	P:GO:0008299	P:GO:0006629;P:GO:0009058;P:GO:0044763;P:GO:0044711;P:GO:0009987	Y (0.873 | 1-52)	C	1	V5_BLAST_0.9SELF0.4OUT-REDO4-Cluster_165613	V5_UCLUSTfixed_0.90-Cluster_99001	-	-	-	-
pacid=32770733 transcript=Sobic.002G354800.2 locus=Sobic.002G354800 ID=Sobic.002G354800.2.v3.1 annot-version=v3.1	Sorbi_seq47130	F:GO:0003676	F:GO:0003676	Y (0.985 | 1-59)	C	1	V5_BLAST_0.9SELF0.4OUT-REDO4-Cluster_167627	V5_UCLUSTfixed_0.90-Cluster_86235	-	UniqueCluster_523	-	X
pacid=32765187 transcript=Sobic.002G355400.1 locus=Sobic.002G355400 ID=Sobic.002G355400.1.v3.1 annot-version=v3.1	Sorbi_seq41584	F:GO:0005515	F:GO:0005515	Y (0.997 | 1-41)	C	1	V5_BLAST_0.9SELF0.4OUT-REDO4-Cluster_168787	V5_UCLUSTfixed_0.90-Cluster_98021	-	-	-	-
pacid=32769514 transcript=Sobic.002G356200.1 locus=Sobic.002G356200 ID=Sobic.002G356200.1.v3.1 annot-version=v3.1	Sorbi_seq45911	F:GO:0008080	F:GO:0016740	Y (0.996 | 1-39)	C	1	V5_BLAST_0.9SELF0.4OUT-REDO4-Cluster_164524	V5_UCLUSTfixed_0.90-Cluster_98000	-	-	-	-
pacid=32767304 transcript=Sobic.002G356600.1 locus=Sobic.002G356600 ID=Sobic.002G356600.1.v3.1 annot-version=v3.1	Sorbi_seq43701		-	Y (0.995 | 1-25)	C	1	V5_BLAST_0.9SELF0.4OUT-REDO4-Cluster_157514	V5_UCLUSTfixed_0.90-Cluster_86087	-	-	UniqueCluster_1208	X
pacid=32767305 transcript=Sobic.002G356600.2 locus=Sobic.002G356600 ID=Sobic.002G356600.2.v3.1 annot-version=v3.1	Sorbi_seq43702		-	Y (0.995 | 1-25)	C	1	V5_BLAST_0.9SELF0.4OUT-REDO4-Cluster_157514	V5_UCLUSTfixed_0.90-Cluster_86087	-	-	UniqueCluster_1208	X
pacid=32768821 transcript=Sobic.002G356900.1 locus=Sobic.002G356900 ID=Sobic.002G356900.1.v3.1 annot-version=v3.1	Sorbi_seq45218	P:GO:0043039; F:GO:0016876; F:GO:0005524; P:GO:0006418; F:GO:0004812; F:GO:0000166	F:GO:0000166;F:GO:0003824;P:GO:0006139;P:GO:0006412	Y (1.0 | 1-51)	C	1	V5_BLAST_0.9SELF0.4OUT-REDO4-Cluster_170924	V5_UCLUSTfixed_0.90-Cluster_96109	-	-	-	-
pacid=32765864 transcript=Sobic.002G358900.3 locus=Sobic.002G358900 ID=Sobic.002G358900.3.v3.1 annot-version=v3.1	Sorbi_seq42261		-	Y (0.998 | 1-30)	C	1	V5_BLAST_0.9SELF0.4OUT-REDO4-Cluster_165636	V5_UCLUSTfixed_0.90-Cluster_99022	-	-	-	-
pacid=32766811 transcript=Sobic.002G359100.1 locus=Sobic.002G359100 ID=Sobic.002G359100.1.v3.1 annot-version=v3.1	Sorbi_seq43208		-	Y (0.993 | 1-36)	C	1	V5_BLAST_0.9SELF0.4OUT-REDO4-Cluster_150857	V5_UCLUSTfixed_0.90-Cluster_86062	-	-	-	-
pacid=32767071 transcript=Sobic.002G360200.1 locus=Sobic.002G360200 ID=Sobic.002G360200.1.v3.1 annot-version=v3.1	Sorbi_seq43468		-	Y (0.998 | 1-51)	C	1	V5_BLAST_0.9SELF0.4OUT-REDO4-Cluster_163602	V5_UCLUSTfixed_0.90-Cluster_97056	-	-	-	-
pacid=32768965 transcript=Sobic.002G362900.1 locus=Sobic.002G362900 ID=Sobic.002G362900.1.v3.1 annot-version=v3.1	Sorbi_seq45362	P:GO:0006468; F:GO:0005524; F:GO:0004672	F:GO:0000166;P:GO:0006464;F:GO:0016301	Y (0.979 | 1-57)	C	1	V5_BLAST_0.9SELF0.4OUT-REDO4-Cluster_170233	V5_UCLUSTfixed_0.90-Cluster_102939	-	-	-	-
pacid=32768967 transcript=Sobic.002G362900.2 locus=Sobic.002G362900 ID=Sobic.002G362900.2.v3.1 annot-version=v3.1	Sorbi_seq45364	P:GO:0006468; F:GO:0005524; F:GO:0004672	F:GO:0000166;P:GO:0006464;F:GO:0016301	Y (0.979 | 1-57)	C	1	V5_BLAST_0.9SELF0.4OUT-REDO4-Cluster_170233	V5_UCLUSTfixed_0.90-Cluster_102939	-	-	-	-
pacid=32768966 transcript=Sobic.002G362900.3 locus=Sobic.002G362900 ID=Sobic.002G362900.3.v3.1 annot-version=v3.1	Sorbi_seq45363	P:GO:0006468; F:GO:0005524; F:GO:0004672	F:GO:0000166;P:GO:0006464;F:GO:0016301	Y (0.979 | 1-57)	C	1	V5_BLAST_0.9SELF0.4OUT-REDO4-Cluster_170233	V5_UCLUSTfixed_0.90-Cluster_102939	-	-	-	-
pacid=32768968 transcript=Sobic.002G362900.4 locus=Sobic.002G362900 ID=Sobic.002G362900.4.v3.1 annot-version=v3.1	Sorbi_seq45365	P:GO:0006468; F:GO:0005524; F:GO:0004672	F:GO:0000166;P:GO:0006464;F:GO:0016301	Y (0.979 | 1-57)	C	1	V5_BLAST_0.9SELF0.4OUT-REDO4-Cluster_170233	V5_UCLUSTfixed_0.90-Cluster_102939	-	-	-	-
pacid=32768969 transcript=Sobic.002G362900.5 locus=Sobic.002G362900 ID=Sobic.002G362900.5.v3.1 annot-version=v3.1	Sorbi_seq45366	P:GO:0006468; F:GO:0005524; F:GO:0004672	F:GO:0000166;P:GO:0006464;F:GO:0016301	Y (0.979 | 1-57)	C	1	V5_BLAST_0.9SELF0.4OUT-REDO4-Cluster_170233	V5_UCLUSTfixed_0.90-Cluster_102939	-	-	-	-
pacid=32767704 transcript=Sobic.002G363300.2 locus=Sobic.002G363300 ID=Sobic.002G363300.2.v3.1 annot-version=v3.1	Sorbi_seq44101		-	Y (0.998 | 1-41)	C	1	V5_BLAST_0.9SELF0.4OUT-REDO4-Cluster_152498	V5_UCLUSTfixed_0.90-Cluster_88110	-	-	-	-
pacid=32764930 transcript=Sobic.002G365801.1 locus=Sobic.002G365801 ID=Sobic.002G365801.1.v3.1 annot-version=v3.1	Sorbi_seq41327		-	Y (0.996 | 1-33)	C	1	V5_BLAST_0.9SELF0.4OUT-REDO4-Cluster_170867	V5_UCLUSTfixed_0.90-Cluster_85982	-	-	-	-
pacid=32766724 transcript=Sobic.002G366300.1 locus=Sobic.002G366300 ID=Sobic.002G366300.1.v3.1 annot-version=v3.1	Sorbi_seq43121		-	Y (0.994 | 1-34)	C	1	V5_BLAST_0.9SELF0.4OUT-REDO4-Cluster_162350	V5_UCLUSTfixed_0.90-Cluster_95758	-	-	-	-
pacid=32769220 transcript=Sobic.002G367850.1 locus=Sobic.002G367850 ID=Sobic.002G367850.1.v3.1 annot-version=v3.1	Sorbi_seq45617		-	Y (0.976 | 1-21)	C	1	V5_BLAST_0.9SELF0.4OUT-REDO4-Cluster_150939	V5_UCLUSTfixed_0.90-Cluster_86164	-	-	-	-
pacid=32769221 transcript=Sobic.002G367850.2 locus=Sobic.002G367850 ID=Sobic.002G367850.2.v3.1 annot-version=v3.1	Sorbi_seq45618		-	Y (0.976 | 1-21)	C	1	V5_BLAST_0.9SELF0.4OUT-REDO4-Cluster_150939	V5_UCLUSTfixed_0.90-Cluster_86164	-	-	-	-
pacid=32769291 transcript=Sobic.002G369600.1 locus=Sobic.002G369600 ID=Sobic.002G369600.1.v3.1 annot-version=v3.1	Sorbi_seq45688	F:GO:0016758; P:GO:0008152	P:GO:0008152;F:GO:0016740	Y (0.907 | 1-26)	C	1	V5_BLAST_0.9SELF0.4OUT-REDO4-Cluster_164834	V5_UCLUSTfixed_0.90-Cluster_86168	-	-	-	-
pacid=32766495 transcript=Sobic.002G370000.1 locus=Sobic.002G370000 ID=Sobic.002G370000.1.v3.1 annot-version=v3.1	Sorbi_seq42892		-	Y (0.88 | 1-37)	C	1	V5_BLAST_0.9SELF0.4OUT-REDO4-Cluster_170157	V5_UCLUSTfixed_0.90-Cluster_102808	-	-	-	-
pacid=32766274 transcript=Sobic.002G371300.2 locus=Sobic.002G371300 ID=Sobic.002G371300.2.v3.1 annot-version=v3.1	Sorbi_seq42671	P:GO:0016558; F:GO:0008270; P:GO:0007031; C:GO:0005779; F:GO:0005515	C:GO:0005777;F:GO:0005515;C:GO:0016020;P:GO:0016043;P:GO:0006810;P:GO:0044765	Y (0.99 | 1-49)	C	1	V5_BLAST_0.9SELF0.4OUT-REDO4-Cluster_158968	V5_UCLUSTfixed_0.90-Cluster_95052	UniqueCluster_1067	-	-	X
pacid=32768702 transcript=Sobic.002G372300.2 locus=Sobic.002G372300 ID=Sobic.002G372300.2.v3.1 annot-version=v3.1	Sorbi_seq45099	P:GO:0015969	P:GO:0006139	Y (0.998 | 1-21)	C	1	V5_BLAST_0.9SELF0.4OUT-REDO4-Cluster_165331	V5_UCLUSTfixed_0.90-Cluster_86146	-	-	-	-
pacid=32770772 transcript=Sobic.002G379600.1 locus=Sobic.002G379600 ID=Sobic.002G379600.1.v3.1 annot-version=v3.1	Sorbi_seq47169	P:GO:0009073; F:GO:0003849	P:GO:0009058;P:GO:0044763;P:GO:0044711;F:GO:0016740;P:GO:0009987	Y (0.813 | 1-39)	C	1	V5_BLAST_0.9SELF0.4OUT-REDO4-Cluster_164529	V5_UCLUSTfixed_0.90-Cluster_98008	-	-	-	-
pacid=32769641 transcript=Sobic.002G379800.1 locus=Sobic.002G379800 ID=Sobic.002G379800.1.v3.1 annot-version=v3.1	Sorbi_seq46038		-	Y (0.971 | 1-41)	C	1	V5_BLAST_0.9SELF0.4OUT-REDO4-Cluster_170461	V5_UCLUSTfixed_0.90-Cluster_100262	-	-	-	-
pacid=32766272 transcript=Sobic.002G380400.2 locus=Sobic.002G380400 ID=Sobic.002G380400.2.v3.1 annot-version=v3.1	Sorbi_seq42669		-	Y (0.999 | 1-41)	C	1	V5_BLAST_0.9SELF0.4OUT-REDO4-Cluster_167717	V5_UCLUSTfixed_0.90-Cluster_42043	-	-	-	-
pacid=32769856 transcript=Sobic.002G381300.1 locus=Sobic.002G381300 ID=Sobic.002G381300.1.v3.1 annot-version=v3.1	Sorbi_seq46253		-	Y (0.896 | 1-58)	C	1	V5_BLAST_0.9SELF0.4OUT-REDO4-Cluster_150957	V5_UCLUSTfixed_0.90-Cluster_86193	-	-	UniqueCluster_547	X
pacid=32765155 transcript=Sobic.002G381400.1 locus=Sobic.002G381400 ID=Sobic.002G381400.1.v3.1 annot-version=v3.1	Sorbi_seq41552	P:GO:0005992; F:GO:0003824	P:GO:0005975;F:GO:0003824;P:GO:0009058;P:GO:0044763;P:GO:0044711;P:GO:0009987;P:GO:0044723	Y (0.858 | 1-50)	C	1	V5_BLAST_0.9SELF0.4OUT-REDO4-Cluster_165408	V5_UCLUSTfixed_0.90-Cluster_98798	-	-	-	-
pacid=32766575 transcript=Sobic.002G381500.1 locus=Sobic.002G381500 ID=Sobic.002G381500.1.v3.1 annot-version=v3.1	Sorbi_seq42972	P:GO:0005992; F:GO:0003824	P:GO:0005975;F:GO:0003824;P:GO:0009058;P:GO:0044763;P:GO:0044711;P:GO:0009987;P:GO:0044723	Y (0.874 | 1-50)	C	1	V5_BLAST_0.9SELF0.4OUT-REDO4-Cluster_165408	V5_UCLUSTfixed_0.90-Cluster_98798	-	-	-	-
pacid=32769460 transcript=Sobic.002G381800.1 locus=Sobic.002G381800 ID=Sobic.002G381800.1.v3.1 annot-version=v3.1	Sorbi_seq45857		-	Y (0.998 | 1-27)	C	1	V5_BLAST_0.9SELF0.4OUT-REDO4-Cluster_150946	V5_UCLUSTfixed_0.90-Cluster_42053	-	-	-	-
pacid=32769033 transcript=Sobic.002G383400.1 locus=Sobic.002G383400 ID=Sobic.002G383400.1.v3.1 annot-version=v3.1	Sorbi_seq45430		-	Y (0.74 | 1-40)	C	1	V5_BLAST_0.9SELF0.4OUT-REDO4-Cluster_167479	V5_UCLUSTfixed_0.90-Cluster_96125	-	-	-	-
pacid=32766781 transcript=Sobic.002G384400.1 locus=Sobic.002G384400 ID=Sobic.002G384400.1.v3.1 annot-version=v3.1	Sorbi_seq43178		-	Y (0.996 | 1-32)	C	1	V5_BLAST_0.9SELF0.4OUT-REDO4-Cluster_170899	V5_UCLUSTfixed_0.90-Cluster_96833	-	-	-	-
pacid=32766177 transcript=Sobic.002G385700.1 locus=Sobic.002G385700 ID=Sobic.002G385700.1.v3.1 annot-version=v3.1	Sorbi_seq42574	P:GO:0055114; F:GO:0016616; F:GO:0016491; P:GO:0019752	F:GO:0003824;P:GO:0008152;P:GO:0044763;P:GO:0044710;P:GO:0009987	Y (1.0 | 1-41)	C	1	V5_BLAST_0.9SELF0.4OUT-REDO4-Cluster_166446	V5_UCLUSTfixed_0.90-Cluster_99320	-	-	-	-
pacid=32766176 transcript=Sobic.002G385700.2 locus=Sobic.002G385700 ID=Sobic.002G385700.2.v3.1 annot-version=v3.1	Sorbi_seq42573	P:GO:0055114; F:GO:0016616; F:GO:0016491; P:GO:0019752	F:GO:0003824;P:GO:0008152;P:GO:0044763;P:GO:0044710;P:GO:0009987	Y (1.0 | 1-41)	C	1	V5_BLAST_0.9SELF0.4OUT-REDO4-Cluster_166446	V5_UCLUSTfixed_0.90-Cluster_99320	-	-	-	-
pacid=32769254 transcript=Sobic.002G387000.1 locus=Sobic.002G387000 ID=Sobic.002G387000.1.v3.1 annot-version=v3.1	Sorbi_seq45651		-	Y (0.993 | 1-30)	C	1	V5_BLAST_0.9SELF0.4OUT-REDO4-Cluster_156371	V5_UCLUSTfixed_0.90-Cluster_86165	-	-	-	-
pacid=32769253 transcript=Sobic.002G387000.2 locus=Sobic.002G387000 ID=Sobic.002G387000.2.v3.1 annot-version=v3.1	Sorbi_seq45650		-	Y (0.993 | 1-30)	C	1	V5_BLAST_0.9SELF0.4OUT-REDO4-Cluster_156371	V5_UCLUSTfixed_0.90-Cluster_86165	-	-	-	-
pacid=32769255 transcript=Sobic.002G387000.3 locus=Sobic.002G387000 ID=Sobic.002G387000.3.v3.1 annot-version=v3.1	Sorbi_seq45652		-	Y (0.993 | 1-30)	C	1	V5_BLAST_0.9SELF0.4OUT-REDO4-Cluster_156371	V5_UCLUSTfixed_0.90-Cluster_86165	-	-	-	-
pacid=32765468 transcript=Sobic.002G399200.1 locus=Sobic.002G399200 ID=Sobic.002G399200.1.v3.1 annot-version=v3.1	Sorbi_seq41865	F:GO:0016787; F:GO:0005524; F:GO:0003677	F:GO:0000166;F:GO:0003677;F:GO:0016787	Y (0.973 | 1-23)	C	1	V5_BLAST_0.9SELF0.4OUT-REDO4-Cluster_160728	V5_UCLUSTfixed_0.90-Cluster_97270	-	-	-	-
pacid=32765855 transcript=Sobic.002G401000.1 locus=Sobic.002G401000 ID=Sobic.002G401000.1.v3.1 annot-version=v3.1	Sorbi_seq42252		-	Y (0.994 | 1-47)	C	1	V5_BLAST_0.9SELF0.4OUT-REDO4-Cluster_165608	V5_UCLUSTfixed_0.90-Cluster_91086	-	-	-	-
pacid=32766546 transcript=Sobic.002G401800.1 locus=Sobic.002G401800 ID=Sobic.002G401800.1.v3.1 annot-version=v3.1	Sorbi_seq42943	P:GO:0045454; P:GO:0055114; F:GO:0016491	P:GO:0019725;F:GO:0003824;P:GO:0008152;P:GO:0044710	Y (0.992 | 1-32)	C	1	V5_BLAST_0.9SELF0.4OUT-REDO4-Cluster_164322	V5_UCLUSTfixed_0.90-Cluster_99486	-	-	-	-
pacid=32766548 transcript=Sobic.002G401800.2 locus=Sobic.002G401800 ID=Sobic.002G401800.2.v3.1 annot-version=v3.1	Sorbi_seq42945	P:GO:0045454; P:GO:0055114; F:GO:0016491	P:GO:0019725;F:GO:0003824;P:GO:0008152;P:GO:0044710	Y (0.992 | 1-32)	C	1	V5_BLAST_0.9SELF0.4OUT-REDO4-Cluster_164322	V5_UCLUSTfixed_0.90-Cluster_99486	-	-	-	-
pacid=32766547 transcript=Sobic.002G401800.3 locus=Sobic.002G401800 ID=Sobic.002G401800.3.v3.1 annot-version=v3.1	Sorbi_seq42944	P:GO:0045454; P:GO:0055114; F:GO:0016491	P:GO:0019725;F:GO:0003824;P:GO:0008152;P:GO:0044710	Y (0.992 | 1-32)	C	1	V5_BLAST_0.9SELF0.4OUT-REDO4-Cluster_164322	V5_UCLUSTfixed_0.90-Cluster_99486	-	-	-	-
pacid=32769341 transcript=Sobic.002G401900.1 locus=Sobic.002G401900 ID=Sobic.002G401900.1.v3.1 annot-version=v3.1	Sorbi_seq45738		-	Y (0.929 | 1-35)	C	1	V5_BLAST_0.9SELF0.4OUT-REDO4-Cluster_167444	V5_UCLUSTfixed_0.90-Cluster_86169	-	-	-	-
pacid=32768507 transcript=Sobic.002G402700.1 locus=Sobic.002G402700 ID=Sobic.002G402700.1.v3.1 annot-version=v3.1	Sorbi_seq44904	P:GO:0055114; F:GO:0016491; P:GO:0008152; F:GO:0015930; P:GO:0006807; F:GO:0016638; P:GO:0006537	F:GO:0003824;P:GO:0009058;P:GO:0044763;P:GO:0044711;P:GO:0009987	Y (0.997 | 1-62)	C	1	V5_BLAST_0.9SELF0.4OUT-REDO4-Cluster_170734	V5_UCLUSTfixed_0.90-Cluster_97775	-	-	-	-
pacid=32768609 transcript=Sobic.002G403500.2 locus=Sobic.002G403500 ID=Sobic.002G403500.2.v3.1 annot-version=v3.1	Sorbi_seq45006		-	Y (0.991 | 1-47)	C	1	V5_BLAST_0.9SELF0.4OUT-REDO4-Cluster_164822	V5_UCLUSTfixed_0.90-Cluster_86139	-	-	-	-
pacid=32768606 transcript=Sobic.002G403500.3 locus=Sobic.002G403500 ID=Sobic.002G403500.3.v3.1 annot-version=v3.1	Sorbi_seq45003		-	Y (0.991 | 1-47)	C	1	V5_BLAST_0.9SELF0.4OUT-REDO4-Cluster_164822	V5_UCLUSTfixed_0.90-Cluster_86139	-	-	-	-
pacid=32768608 transcript=Sobic.002G403500.4 locus=Sobic.002G403500 ID=Sobic.002G403500.4.v3.1 annot-version=v3.1	Sorbi_seq45005		-	Y (0.991 | 1-47)	C	1	V5_BLAST_0.9SELF0.4OUT-REDO4-Cluster_164822	V5_UCLUSTfixed_0.90-Cluster_86139	-	-	-	-
pacid=32768607 transcript=Sobic.002G403500.5 locus=Sobic.002G403500 ID=Sobic.002G403500.5.v3.1 annot-version=v3.1	Sorbi_seq45004		-	Y (0.991 | 1-47)	C	1	V5_BLAST_0.9SELF0.4OUT-REDO4-Cluster_164822	V5_UCLUSTfixed_0.90-Cluster_86139	-	-	-	-
pacid=32770503 transcript=Sobic.002G404900.1 locus=Sobic.002G404900 ID=Sobic.002G404900.1.v3.1 annot-version=v3.1	Sorbi_seq46900	F:GO:0009982; P:GO:0009451; F:GO:0003723; P:GO:0001522	F:GO:0003723;F:GO:0003824;P:GO:0006139	Y (0.999 | 1-51)	C	1	V5_BLAST_0.9SELF0.4OUT-REDO4-Cluster_170144	V5_UCLUSTfixed_0.90-Cluster_95895	-	-	-	-
pacid=32769392 transcript=Sobic.002G405100.2 locus=Sobic.002G405100 ID=Sobic.002G405100.2.v3.1 annot-version=v3.1	Sorbi_seq45789	F:GO:0003676; P:GO:0006414; C:GO:0005622; F:GO:0003746	F:GO:0008135;C:GO:0005622	Y (1.0 | 1-41)	C	1	V5_BLAST_0.9SELF0.4OUT-REDO4-Cluster_169578	V5_UCLUSTfixed_0.90-Cluster_95991	-	-	-	-
pacid=32769928 transcript=Sobic.002G406700.1 locus=Sobic.002G406700 ID=Sobic.002G406700.1.v3.1 annot-version=v3.1	Sorbi_seq46325	P:GO:0003333	P:GO:0044765;P:GO:0006810	Y (1.0 | 1-51)	C	1	V5_BLAST_0.9SELF0.4OUT-REDO4-Cluster_163981	V5_UCLUSTfixed_0.90-Cluster_97460	-	-	-	-
pacid=32769929 transcript=Sobic.002G406700.2 locus=Sobic.002G406700 ID=Sobic.002G406700.2.v3.1 annot-version=v3.1	Sorbi_seq46326	P:GO:0003333	P:GO:0044765;P:GO:0006810	Y (1.0 | 1-51)	C	1	V5_BLAST_0.9SELF0.4OUT-REDO4-Cluster_163981	V5_UCLUSTfixed_0.90-Cluster_97460	-	-	-	-
pacid=32770563 transcript=Sobic.002G408400.1 locus=Sobic.002G408400 ID=Sobic.002G408400.1.v3.1 annot-version=v3.1	Sorbi_seq46960	F:GO:0016161; P:GO:0000272	P:GO:0005975;P:GO:0009056;F:GO:0016787	Y (0.983 | 1-61)	C	1	V5_BLAST_0.9SELF0.4OUT-REDO4-Cluster_166222	V5_UCLUSTfixed_0.90-Cluster_86230	-	-	-	-
pacid=32767650 transcript=Sobic.002G409600.1 locus=Sobic.002G409600 ID=Sobic.002G409600.1.v3.1 annot-version=v3.1	Sorbi_seq44047	P:GO:0006468; F:GO:0005524; F:GO:0004672	F:GO:0000166;P:GO:0006464;F:GO:0016301	Y (0.815 | 1-39)	C	1	V5_BLAST_0.9SELF0.4OUT-REDO4-Cluster_170291	V5_UCLUSTfixed_0.90-Cluster_102924	-	-	-	-
pacid=32767651 transcript=Sobic.002G409600.2 locus=Sobic.002G409600 ID=Sobic.002G409600.2.v3.1 annot-version=v3.1	Sorbi_seq44048	P:GO:0006468; F:GO:0005524; F:GO:0004672	F:GO:0000166;P:GO:0006464;F:GO:0016301	Y (0.815 | 1-39)	C	1	V5_BLAST_0.9SELF0.4OUT-REDO4-Cluster_170291	V5_UCLUSTfixed_0.90-Cluster_102924	-	-	-	-
pacid=32765711 transcript=Sobic.002G409900.1 locus=Sobic.002G409900 ID=Sobic.002G409900.1.v3.1 annot-version=v3.1	Sorbi_seq42108	F:GO:0000166; F:GO:0005525	F:GO:0000166	Y (0.998 | 1-51)	C	1	V5_BLAST_0.9SELF0.4OUT-REDO4-Cluster_163794	V5_UCLUSTfixed_0.90-Cluster_97259	-	-	-	-
pacid=32770653 transcript=Sobic.002G410050.1 locus=Sobic.002G410050 ID=Sobic.002G410050.1.v3.1 annot-version=v3.1	Sorbi_seq47050		-	Y (0.999 | 1-71)	C	1	V5_BLAST_0.9SELF0.4OUT-REDO4-Cluster_150971	V5_UCLUSTfixed_0.90-Cluster_86232	-	-	-	-
pacid=32770654 transcript=Sobic.002G410050.2 locus=Sobic.002G410050 ID=Sobic.002G410050.2.v3.1 annot-version=v3.1	Sorbi_seq47051		-	Y (0.999 | 1-71)	C	1	V5_BLAST_0.9SELF0.4OUT-REDO4-Cluster_150971	V5_UCLUSTfixed_0.90-Cluster_86232	-	-	-	-
pacid=32770655 transcript=Sobic.002G410050.3 locus=Sobic.002G410050 ID=Sobic.002G410050.3.v3.1 annot-version=v3.1	Sorbi_seq47052		-	Y (0.999 | 1-71)	C	1	V5_BLAST_0.9SELF0.4OUT-REDO4-Cluster_150972	V5_UCLUSTfixed_0.90-Cluster_86232	-	-	-	-
pacid=32767889 transcript=Sobic.002G410200.2 locus=Sobic.002G410200 ID=Sobic.002G410200.2.v3.1 annot-version=v3.1	Sorbi_seq44286		-	Y (1.0 | 1-61)	C	1	V5_BLAST_0.9SELF0.4OUT-REDO4-Cluster_150893	V5_UCLUSTfixed_0.90-Cluster_42046	-	-	-	-
pacid=32767311 transcript=Sobic.002G411800.1 locus=Sobic.002G411800 ID=Sobic.002G411800.1.v3.1 annot-version=v3.1	Sorbi_seq43708		-	Y (0.957 | 1-61)	C	1	V5_BLAST_0.9SELF0.4OUT-REDO4-Cluster_150874	V5_UCLUSTfixed_0.90-Cluster_86088	-	-	-	-
pacid=32769886 transcript=Sobic.002G413100.1 locus=Sobic.002G413100 ID=Sobic.002G413100.1.v3.1 annot-version=v3.1	Sorbi_seq46283		-	Y (0.936 | 1-42)	C	1	V5_BLAST_0.9SELF0.4OUT-REDO4-Cluster_166750	V5_UCLUSTfixed_0.90-Cluster_87662	-	UniqueCluster_3226	-	X
pacid=32764757 transcript=Sobic.002G414400.1 locus=Sobic.002G414400 ID=Sobic.002G414400.1.v3.1 annot-version=v3.1	Sorbi_seq41154	C:GO:0016020; P:GO:0015979; C:GO:0009523	C:GO:0016020;P:GO:0015979;C:GO:0009579	Y (0.999 | 1-41)	C	1	V5_BLAST_0.9SELF0.4OUT-REDO4-Cluster_163644	V5_UCLUSTfixed_0.90-Cluster_85978	-	-	-	-
pacid=32764939 transcript=Sobic.002G417600.1 locus=Sobic.002G417600 ID=Sobic.002G417600.1.v3.1 annot-version=v3.1	Sorbi_seq41336		-	Y (0.905 | 1-62)	C	1	V5_BLAST_0.9SELF0.4OUT-REDO4-Cluster_166387	V5_UCLUSTfixed_0.90-Cluster_42040	-	-	-	-
pacid=32764979 transcript=Sobic.002G419700.1 locus=Sobic.002G419700 ID=Sobic.002G419700.1.v3.1 annot-version=v3.1	Sorbi_seq41376	F:GO:0005509	F:GO:0005488	Y (0.957 | 1-39)	C	1	V5_BLAST_0.9SELF0.4OUT-REDO4-Cluster_166590	V5_UCLUSTfixed_0.90-Cluster_85985	-	-	-	-
pacid=32768645 transcript=Sobic.002G421501.1 locus=Sobic.002G421501 ID=Sobic.002G421501.1.v3.1 annot-version=v3.1	Sorbi_seq45042		-	Y (0.926 | 1-45)	C	1	V5_BLAST_0.9SELF0.4OUT-REDO4-Cluster_153933	V5_UCLUSTfixed_0.90-Cluster_89573	-	-	-	-
pacid=32768087 transcript=Sobic.002G422600.4 locus=Sobic.002G422600 ID=Sobic.002G422600.4.v3.1 annot-version=v3.1	Sorbi_seq44484	F:GO:0016491; P:GO:0008152	F:GO:0003824;P:GO:0008152	Y (1.0 | 1-21)	C	1	V5_BLAST_0.9SELF0.4OUT-REDO4-Cluster_168276	V5_UCLUSTfixed_0.90-Cluster_86117	-	-	-	-
pacid=32770462 transcript=Sobic.002G424100.1 locus=Sobic.002G424100 ID=Sobic.002G424100.1.v3.1 annot-version=v3.1	Sorbi_seq46859		-	Y (0.964 | 1-21)	C	1	V5_BLAST_0.9SELF0.4OUT-REDO4-Cluster_167444	V5_UCLUSTfixed_0.90-Cluster_101162	-	-	-	-
pacid=32770463 transcript=Sobic.002G424100.2 locus=Sobic.002G424100 ID=Sobic.002G424100.2.v3.1 annot-version=v3.1	Sorbi_seq46860		-	Y (0.964 | 1-21)	C	1	V5_BLAST_0.9SELF0.4OUT-REDO4-Cluster_167444	V5_UCLUSTfixed_0.90-Cluster_101162	-	-	-	-
pacid=32766631 transcript=Sobic.002G429100.1 locus=Sobic.002G429100 ID=Sobic.002G429100.1.v3.1 annot-version=v3.1	Sorbi_seq43028		-	Y (0.95 | 1-39)	C	1	V5_BLAST_0.9SELF0.4OUT-REDO4-Cluster_150851	V5_UCLUSTfixed_0.90-Cluster_86053	UniqueCluster_1246	-	-	X
pacid=32766632 transcript=Sobic.002G429100.2 locus=Sobic.002G429100 ID=Sobic.002G429100.2.v3.1 annot-version=v3.1	Sorbi_seq43029		-	Y (0.95 | 1-39)	C	1	V5_BLAST_0.9SELF0.4OUT-REDO4-Cluster_150851	V5_UCLUSTfixed_0.90-Cluster_86053	UniqueCluster_1246	-	-	X
pacid=32766150 transcript=Sobic.002G430100.1 locus=Sobic.002G430100 ID=Sobic.002G430100.1.v3.1 annot-version=v3.1	Sorbi_seq42547	P:GO:0055114; F:GO:0016717; P:GO:0006629	F:GO:0003824;P:GO:0006629	Y (0.998 | 1-37)	C	1	V5_BLAST_0.9SELF0.4OUT-REDO4-Cluster_169805	V5_UCLUSTfixed_0.90-Cluster_102511	-	-	-	-
pacid=32766420 transcript=Sobic.002G430400.1 locus=Sobic.002G430400 ID=Sobic.002G430400.1.v3.1 annot-version=v3.1	Sorbi_seq42817		-	Y (0.988 | 1-40)	C	1	V5_BLAST_0.9SELF0.4OUT-REDO4-Cluster_150845	V5_UCLUSTfixed_0.90-Cluster_86044	-	-	-	-
pacid=32766421 transcript=Sobic.002G430400.2 locus=Sobic.002G430400 ID=Sobic.002G430400.2.v3.1 annot-version=v3.1	Sorbi_seq42818		-	Y (0.988 | 1-40)	C	1	V5_BLAST_0.9SELF0.4OUT-REDO4-Cluster_150846	V5_UCLUSTfixed_0.90-Cluster_86044	-	-	-	-
pacid=32766422 transcript=Sobic.002G430400.3 locus=Sobic.002G430400 ID=Sobic.002G430400.3.v3.1 annot-version=v3.1	Sorbi_seq42819		-	Y (0.988 | 1-40)	C	1	V5_BLAST_0.9SELF0.4OUT-REDO4-Cluster_150846	V5_UCLUSTfixed_0.90-Cluster_86044	-	-	-	-
pacid=32768525 transcript=Sobic.002G430700.1 locus=Sobic.002G430700 ID=Sobic.002G430700.1.v3.1 annot-version=v3.1	Sorbi_seq44922	C:GO:0016020; F:GO:0015018	C:GO:0016020;F:GO:0016740	Y (0.919 | 1-61)	C	1	V5_BLAST_0.9SELF0.4OUT-REDO4-Cluster_150915	V5_UCLUSTfixed_0.90-Cluster_86130	-	-	UniqueCluster_2122	X
pacid=32733765 transcript=Sobic.003G000700.1 locus=Sobic.003G000700 ID=Sobic.003G000700.1.v3.1 annot-version=v3.1	Sorbi_seq10162		-	Y (0.912 | 1-82)	C	1	V5_BLAST_0.9SELF0.4OUT-REDO4-Cluster_149857	V5_UCLUSTfixed_0.90-Cluster_84770	-	-	-	-
pacid=32731176 transcript=Sobic.003G002300.1 locus=Sobic.003G002300 ID=Sobic.003G002300.1.v3.1 annot-version=v3.1	Sorbi_seq7573		-	Y (0.97 | 1-41)	C	1	V5_BLAST_0.9SELF0.4OUT-REDO4-Cluster_166571	V5_UCLUSTfixed_0.90-Cluster_98158	-	-	-	-
pacid=32729018 transcript=Sobic.003G002800.2 locus=Sobic.003G002800 ID=Sobic.003G002800.2.v3.1 annot-version=v3.1	Sorbi_seq5415		-	Y (0.804 | 1-33)	C	1	V5_BLAST_0.9SELF0.4OUT-REDO4-Cluster_164498	V5_UCLUSTfixed_0.90-Cluster_84602	-	-	-	-
pacid=32729015 transcript=Sobic.003G002800.3 locus=Sobic.003G002800 ID=Sobic.003G002800.3.v3.1 annot-version=v3.1	Sorbi_seq5412		-	Y (0.804 | 1-33)	C	1	V5_BLAST_0.9SELF0.4OUT-REDO4-Cluster_164498	V5_UCLUSTfixed_0.90-Cluster_84602	-	-	-	-
pacid=32729016 transcript=Sobic.003G002800.4 locus=Sobic.003G002800 ID=Sobic.003G002800.4.v3.1 annot-version=v3.1	Sorbi_seq5413		-	Y (0.804 | 1-33)	C	1	V5_BLAST_0.9SELF0.4OUT-REDO4-Cluster_164498	V5_UCLUSTfixed_0.90-Cluster_84602	-	-	-	-
pacid=32729017 transcript=Sobic.003G002800.5 locus=Sobic.003G002800 ID=Sobic.003G002800.5.v3.1 annot-version=v3.1	Sorbi_seq5414		-	Y (0.804 | 1-33)	C	1	V5_BLAST_0.9SELF0.4OUT-REDO4-Cluster_164498	V5_UCLUSTfixed_0.90-Cluster_84602	-	-	-	-
pacid=32732792 transcript=Sobic.003G003000.1 locus=Sobic.003G003000 ID=Sobic.003G003000.1.v3.1 annot-version=v3.1	Sorbi_seq9189		-	Y (0.863 | 1-24)	C	1	V5_BLAST_0.9SELF0.4OUT-REDO4-Cluster_170087	V5_UCLUSTfixed_0.90-Cluster_101680	-	-	-	-
pacid=32728320 transcript=Sobic.003G003450.1 locus=Sobic.003G003450 ID=Sobic.003G003450.1.v3.1 annot-version=v3.1	Sorbi_seq4717	F:GO:0016161; P:GO:0000272	P:GO:0005975;P:GO:0009056;F:GO:0016787	Y (1.0 | 1-34)	C	1	V5_BLAST_0.9SELF0.4OUT-REDO4-Cluster_163491	V5_UCLUSTfixed_0.90-Cluster_97951	-	-	-	-
pacid=32728780 transcript=Sobic.003G004900.1 locus=Sobic.003G004900 ID=Sobic.003G004900.1.v3.1 annot-version=v3.1	Sorbi_seq5177	P:GO:0008152; F:GO:0003824	F:GO:0003824;P:GO:0008152	Y (0.947 | 1-38)	C	1	V5_BLAST_0.9SELF0.4OUT-REDO4-Cluster_156711	V5_UCLUSTfixed_0.90-Cluster_90273	-	-	-	-
pacid=32731893 transcript=Sobic.003G005000.3 locus=Sobic.003G005000 ID=Sobic.003G005000.3.v3.1 annot-version=v3.1	Sorbi_seq8290		-	Y (0.945 | 1-71)	C	1	V5_BLAST_0.9SELF0.4OUT-REDO4-Cluster_163488	V5_UCLUSTfixed_0.90-Cluster_96918	-	-	-	-
pacid=32730455 transcript=Sobic.003G008800.2 locus=Sobic.003G008800 ID=Sobic.003G008800.2.v3.1 annot-version=v3.1	Sorbi_seq6852		-	Y (0.999 | 1-22)	C	1	V5_BLAST_0.9SELF0.4OUT-REDO4-Cluster_149785	V5_UCLUSTfixed_0.90-Cluster_84665	-	-	-	-
pacid=32730295 transcript=Sobic.003G010600.1 locus=Sobic.003G010600 ID=Sobic.003G010600.1.v3.1 annot-version=v3.1	Sorbi_seq6692		-	Y (0.978 | 1-35)	C	1	V5_BLAST_0.9SELF0.4OUT-REDO4-Cluster_167460	V5_UCLUSTfixed_0.90-Cluster_100596	-	-	-	-
pacid=32733089 transcript=Sobic.003G011900.1 locus=Sobic.003G011900 ID=Sobic.003G011900.1.v3.1 annot-version=v3.1	Sorbi_seq9486		-	Y (0.944 | 1-21)	C	1	V5_BLAST_0.9SELF0.4OUT-REDO4-Cluster_163100	V5_UCLUSTfixed_0.90-Cluster_96527	-	-	-	-
pacid=32733090 transcript=Sobic.003G011900.2 locus=Sobic.003G011900 ID=Sobic.003G011900.2.v3.1 annot-version=v3.1	Sorbi_seq9487		-	Y (0.944 | 1-21)	C	1	V5_BLAST_0.9SELF0.4OUT-REDO4-Cluster_163100	V5_UCLUSTfixed_0.90-Cluster_96527	-	-	-	-
pacid=32728446 transcript=Sobic.003G014100.1 locus=Sobic.003G014100 ID=Sobic.003G014100.1.v3.1 annot-version=v3.1	Sorbi_seq4843	C:GO:0016020	C:GO:0016020	Y (0.999 | 1-51)	C	1	V5_BLAST_0.9SELF0.4OUT-REDO4-Cluster_163477	V5_UCLUSTfixed_0.90-Cluster_99569	-	-	-	-
pacid=32731150 transcript=Sobic.003G014300.2 locus=Sobic.003G014300 ID=Sobic.003G014300.2.v3.1 annot-version=v3.1	Sorbi_seq7547		-	Y (0.96 | 1-38)	C	1	V5_BLAST_0.9SELF0.4OUT-REDO4-Cluster_163020	V5_UCLUSTfixed_0.90-Cluster_96454	-	-	-	-
pacid=32733016 transcript=Sobic.003G016100.1 locus=Sobic.003G016100 ID=Sobic.003G016100.1.v3.1 annot-version=v3.1	Sorbi_seq9413		-	Y (0.976 | 1-33)	C	1	V5_BLAST_0.9SELF0.4OUT-REDO4-Cluster_149843	V5_UCLUSTfixed_0.90-Cluster_84752	-	-	-	-
pacid=32729799 transcript=Sobic.003G017100.1 locus=Sobic.003G017100 ID=Sobic.003G017100.1.v3.1 annot-version=v3.1	Sorbi_seq6196	F:GO:0016887; F:GO:0005524; C:GO:0016021; P:GO:0006810; F:GO:0005215	F:GO:0000166;C:GO:0016020;P:GO:0006810;F:GO:0005215;F:GO:0016787	Y (0.994 | 1-21)	C	1	V5_BLAST_0.9SELF0.4OUT-REDO4-Cluster_163465	V5_UCLUSTfixed_0.90-Cluster_96899	-	-	-	-
pacid=32730820 transcript=Sobic.003G018700.3 locus=Sobic.003G018700 ID=Sobic.003G018700.3.v3.1 annot-version=v3.1	Sorbi_seq7217		-	Y (0.995 | 1-41)	C	1	V5_BLAST_0.9SELF0.4OUT-REDO4-Cluster_162920	V5_UCLUSTfixed_0.90-Cluster_84676	-	UniqueCluster_2741	-	X
pacid=32728956 transcript=Sobic.003G018900.1 locus=Sobic.003G018900 ID=Sobic.003G018900.1.v3.1 annot-version=v3.1	Sorbi_seq5353	F:GO:0005515	F:GO:0005515	Y (0.806 | 1-81)	C	1	V5_BLAST_0.9SELF0.4OUT-REDO4-Cluster_163615	V5_UCLUSTfixed_0.90-Cluster_84599	-	-	-	-
pacid=32728229 transcript=Sobic.003G022000.1 locus=Sobic.003G022000 ID=Sobic.003G022000.1.v3.1 annot-version=v3.1	Sorbi_seq4626	C:GO:0016021; F:GO:0008963	C:GO:0016020;F:GO:0016740	Y (1.0 | 1-41)	C	1	V5_BLAST_0.9SELF0.4OUT-REDO4-Cluster_169046	V5_UCLUSTfixed_0.90-Cluster_84571	-	-	-	-
pacid=32728230 transcript=Sobic.003G022000.2 locus=Sobic.003G022000 ID=Sobic.003G022000.2.v3.1 annot-version=v3.1	Sorbi_seq4627	C:GO:0016021; F:GO:0008963	C:GO:0016020;F:GO:0016740	Y (1.0 | 1-41)	C	1	V5_BLAST_0.9SELF0.4OUT-REDO4-Cluster_169046	V5_UCLUSTfixed_0.90-Cluster_84571	-	-	-	-
pacid=32733581 transcript=Sobic.003G022500.1 locus=Sobic.003G022500 ID=Sobic.003G022500.1.v3.1 annot-version=v3.1	Sorbi_seq9978		-	Y (0.977 | 1-33)	C	1	V5_BLAST_0.9SELF0.4OUT-REDO4-Cluster_149854	V5_UCLUSTfixed_0.90-Cluster_84765	-	-	-	-
pacid=32729020 transcript=Sobic.003G023732.1 locus=Sobic.003G023732 ID=Sobic.003G023732.1.v3.1 annot-version=v3.1	Sorbi_seq5417		-	Y (0.746 | 1-55)	C	1	V5_BLAST_0.9SELF0.4OUT-REDO4-Cluster_153933	V5_UCLUSTfixed_0.90-Cluster_89573	-	-	-	-
pacid=32731805 transcript=Sobic.003G026200.1 locus=Sobic.003G026200 ID=Sobic.003G026200.1.v3.1 annot-version=v3.1	Sorbi_seq8202		-	Y (0.908 | 1-42)	C	1	V5_BLAST_0.9SELF0.4OUT-REDO4-Cluster_165727	V5_UCLUSTfixed_0.90-Cluster_84712	-	-	-	-
pacid=32731808 transcript=Sobic.003G026200.2 locus=Sobic.003G026200 ID=Sobic.003G026200.2.v3.1 annot-version=v3.1	Sorbi_seq8205		-	Y (0.908 | 1-42)	C	1	V5_BLAST_0.9SELF0.4OUT-REDO4-Cluster_165727	V5_UCLUSTfixed_0.90-Cluster_84712	-	-	-	-
pacid=32731806 transcript=Sobic.003G026200.3 locus=Sobic.003G026200 ID=Sobic.003G026200.3.v3.1 annot-version=v3.1	Sorbi_seq8203		-	Y (0.908 | 1-42)	C	1	V5_BLAST_0.9SELF0.4OUT-REDO4-Cluster_165727	V5_UCLUSTfixed_0.90-Cluster_84712	-	-	-	-
pacid=32731807 transcript=Sobic.003G026200.4 locus=Sobic.003G026200 ID=Sobic.003G026200.4.v3.1 annot-version=v3.1	Sorbi_seq8204		-	Y (0.908 | 1-42)	C	1	V5_BLAST_0.9SELF0.4OUT-REDO4-Cluster_165727	V5_UCLUSTfixed_0.90-Cluster_84712	-	-	-	-
pacid=32731749 transcript=Sobic.003G028100.1 locus=Sobic.003G028100 ID=Sobic.003G028100.1.v3.1 annot-version=v3.1	Sorbi_seq8146		-	Y (0.879 | 1-33)	C	1	V5_BLAST_0.9SELF0.4OUT-REDO4-Cluster_166781	V5_UCLUSTfixed_0.90-Cluster_84708	-	-	-	-
pacid=32731314 transcript=Sobic.003G030400.1 locus=Sobic.003G030400 ID=Sobic.003G030400.1.v3.1 annot-version=v3.1	Sorbi_seq7711	P:GO:0006396; F:GO:0004525; F:GO:0003723	F:GO:0003723;F:GO:0004518	Y (0.963 | 1-44)	C	1	V5_BLAST_0.9SELF0.4OUT-REDO4-Cluster_164337	V5_UCLUSTfixed_0.90-Cluster_84691	-	-	-	-
pacid=32731315 transcript=Sobic.003G030400.2 locus=Sobic.003G030400 ID=Sobic.003G030400.2.v3.1 annot-version=v3.1	Sorbi_seq7712	P:GO:0006396; F:GO:0004525; F:GO:0003723	F:GO:0003723;F:GO:0004518	Y (0.963 | 1-44)	C	1	V5_BLAST_0.9SELF0.4OUT-REDO4-Cluster_164337	V5_UCLUSTfixed_0.90-Cluster_84691	-	-	-	-
pacid=32733441 transcript=Sobic.003G030700.1 locus=Sobic.003G030700 ID=Sobic.003G030700.1.v3.1 annot-version=v3.1	Sorbi_seq9838	F:GO:0003824	F:GO:0003824	Y (0.769 | 1-42)	C	1	V5_BLAST_0.9SELF0.4OUT-REDO4-Cluster_170120	V5_UCLUSTfixed_0.90-Cluster_95981	-	-	-	-
pacid=32732583 transcript=Sobic.003G030900.1 locus=Sobic.003G030900 ID=Sobic.003G030900.1.v3.1 annot-version=v3.1	Sorbi_seq8980		-	Y (0.988 | 1-50)	C	1	V5_BLAST_0.9SELF0.4OUT-REDO4-Cluster_166324	V5_UCLUSTfixed_0.90-Cluster_99621	-	-	-	-
pacid=32733260 transcript=Sobic.003G031300.1 locus=Sobic.003G031300 ID=Sobic.003G031300.1.v3.1 annot-version=v3.1	Sorbi_seq9657		-	Y (0.877 | 1-45)	C	1	V5_BLAST_0.9SELF0.4OUT-REDO4-Cluster_150459	V5_UCLUSTfixed_0.90-Cluster_85491	-	-	-	-
pacid=32733789 transcript=Sobic.003G031700.1 locus=Sobic.003G031700 ID=Sobic.003G031700.1.v3.1 annot-version=v3.1	Sorbi_seq10186	P:GO:0006468; F:GO:0004672	P:GO:0006464;F:GO:0016301	Y (0.749 | 1-45)	C	1	V5_BLAST_0.9SELF0.4OUT-REDO4-Cluster_164338	V5_UCLUSTfixed_0.90-Cluster_84771	-	-	-	-
pacid=32733788 transcript=Sobic.003G031700.2 locus=Sobic.003G031700 ID=Sobic.003G031700.2.v3.1 annot-version=v3.1	Sorbi_seq10185	P:GO:0006468; F:GO:0004672	P:GO:0006464;F:GO:0016301	Y (0.749 | 1-45)	C	1	V5_BLAST_0.9SELF0.4OUT-REDO4-Cluster_164338	V5_UCLUSTfixed_0.90-Cluster_84771	-	-	-	-
pacid=32732795 transcript=Sobic.003G032100.1 locus=Sobic.003G032100 ID=Sobic.003G032100.1.v3.1 annot-version=v3.1	Sorbi_seq9192		-	Y (0.986 | 1-21)	C	1	V5_BLAST_0.9SELF0.4OUT-REDO4-Cluster_149836	V5_UCLUSTfixed_0.90-Cluster_84739	-	-	-	-
pacid=32731003 transcript=Sobic.003G033000.1 locus=Sobic.003G033000 ID=Sobic.003G033000.1.v3.1 annot-version=v3.1	Sorbi_seq7400	C:GO:0017053; P:GO:0007049; P:GO:0006351	P:GO:0009058;C:GO:0005575;P:GO:0006139;P:GO:0007049	Y (0.997 | 1-61)	C	1	V5_BLAST_0.9SELF0.4OUT-REDO4-Cluster_159405	V5_UCLUSTfixed_0.90-Cluster_84681	-	-	UniqueCluster_2244	X
pacid=32731004 transcript=Sobic.003G033000.2 locus=Sobic.003G033000 ID=Sobic.003G033000.2.v3.1 annot-version=v3.1	Sorbi_seq7401	C:GO:0017053; P:GO:0007049; P:GO:0006351	P:GO:0009058;C:GO:0005575;P:GO:0006139;P:GO:0007049	Y (0.997 | 1-61)	C	1	V5_BLAST_0.9SELF0.4OUT-REDO4-Cluster_159405	V5_UCLUSTfixed_0.90-Cluster_84681	-	-	UniqueCluster_2244	X
pacid=32732483 transcript=Sobic.003G036200.1 locus=Sobic.003G036200 ID=Sobic.003G036200.1.v3.1 annot-version=v3.1	Sorbi_seq8880	P:GO:0055114; F:GO:0004471; F:GO:0051287	F:GO:0000166;F:GO:0003824;P:GO:0008152;P:GO:0044710	Y (0.948 | 1-26)	C	1	V5_BLAST_0.9SELF0.4OUT-REDO4-Cluster_169129	V5_UCLUSTfixed_0.90-Cluster_101940	-	-	-	-
pacid=32730064 transcript=Sobic.003G036800.1 locus=Sobic.003G036800 ID=Sobic.003G036800.1.v3.1 annot-version=v3.1	Sorbi_seq6461	F:GO:0005515	F:GO:0005515	Y (0.986 | 1-26)	C	1	V5_BLAST_0.9SELF0.4OUT-REDO4-Cluster_166111	V5_UCLUSTfixed_0.90-Cluster_99423	-	-	-	-
pacid=32730065 transcript=Sobic.003G036800.2 locus=Sobic.003G036800 ID=Sobic.003G036800.2.v3.1 annot-version=v3.1	Sorbi_seq6462	F:GO:0005515	F:GO:0005515	Y (0.986 | 1-26)	C	1	V5_BLAST_0.9SELF0.4OUT-REDO4-Cluster_166111	V5_UCLUSTfixed_0.90-Cluster_99423	-	-	-	-
pacid=32730067 transcript=Sobic.003G036800.3 locus=Sobic.003G036800 ID=Sobic.003G036800.3.v3.1 annot-version=v3.1	Sorbi_seq6464	F:GO:0005515	F:GO:0005515	Y (0.986 | 1-26)	C	1	V5_BLAST_0.9SELF0.4OUT-REDO4-Cluster_166111	V5_UCLUSTfixed_0.90-Cluster_99423	-	-	-	-
pacid=32730066 transcript=Sobic.003G036800.4 locus=Sobic.003G036800 ID=Sobic.003G036800.4.v3.1 annot-version=v3.1	Sorbi_seq6463	F:GO:0005515	F:GO:0005515	Y (0.986 | 1-26)	C	1	V5_BLAST_0.9SELF0.4OUT-REDO4-Cluster_166111	V5_UCLUSTfixed_0.90-Cluster_99423	-	-	-	-
pacid=32730142 transcript=Sobic.003G037100.1 locus=Sobic.003G037100 ID=Sobic.003G037100.1.v3.1 annot-version=v3.1	Sorbi_seq6539		-	Y (0.864 | 1-27)	C	1	V5_BLAST_0.9SELF0.4OUT-REDO4-Cluster_149775	V5_UCLUSTfixed_0.90-Cluster_84649	-	-	-	-
pacid=32730465 transcript=Sobic.003G038000.1 locus=Sobic.003G038000 ID=Sobic.003G038000.1.v3.1 annot-version=v3.1	Sorbi_seq6862	P:GO:0006629	P:GO:0006629	Y (1.0 | 1-41)	C	1	V5_BLAST_0.9SELF0.4OUT-REDO4-Cluster_149786	V5_UCLUSTfixed_0.90-Cluster_86685	-	-	-	-
pacid=32730281 transcript=Sobic.003G043700.1 locus=Sobic.003G043700 ID=Sobic.003G043700.1.v3.1 annot-version=v3.1	Sorbi_seq6678		-	Y (0.822 | 1-58)	C	1	V5_BLAST_0.9SELF0.4OUT-REDO4-Cluster_163771	V5_UCLUSTfixed_0.90-Cluster_84659	-	-	-	-
pacid=32731401 transcript=Sobic.003G044600.1 locus=Sobic.003G044600 ID=Sobic.003G044600.1.v3.1 annot-version=v3.1	Sorbi_seq7798		-	Y (0.998 | 1-51)	C	1	V5_BLAST_0.9SELF0.4OUT-REDO4-Cluster_164873	V5_UCLUSTfixed_0.90-Cluster_84781	-	-	-	-
pacid=32734086 transcript=Sobic.003G045300.1 locus=Sobic.003G045300 ID=Sobic.003G045300.1.v3.1 annot-version=v3.1	Sorbi_seq10483		-	Y (0.952 | 1-41)	C	1	V5_BLAST_0.9SELF0.4OUT-REDO4-Cluster_170637	V5_UCLUSTfixed_0.90-Cluster_97271	-	-	-	-
pacid=32734088 transcript=Sobic.003G045300.2 locus=Sobic.003G045300 ID=Sobic.003G045300.2.v3.1 annot-version=v3.1	Sorbi_seq10485		-	Y (0.952 | 1-41)	C	1	V5_BLAST_0.9SELF0.4OUT-REDO4-Cluster_170637	V5_UCLUSTfixed_0.90-Cluster_97271	-	-	-	-
pacid=32734087 transcript=Sobic.003G045300.3 locus=Sobic.003G045300 ID=Sobic.003G045300.3.v3.1 annot-version=v3.1	Sorbi_seq10484		-	Y (0.952 | 1-41)	C	1	V5_BLAST_0.9SELF0.4OUT-REDO4-Cluster_170637	V5_UCLUSTfixed_0.90-Cluster_97271	-	-	-	-
pacid=32729000 transcript=Sobic.003G045600.1 locus=Sobic.003G045600 ID=Sobic.003G045600.1.v3.1 annot-version=v3.1	Sorbi_seq5397	F:GO:0030170	F:GO:0005488	Y (0.978 | 1-51)	C	1	V5_BLAST_0.9SELF0.4OUT-REDO4-Cluster_170518	V5_UCLUSTfixed_0.90-Cluster_103119	-	-	UniqueCluster_117	X
pacid=32733215 transcript=Sobic.003G047100.1 locus=Sobic.003G047100 ID=Sobic.003G047100.1.v3.1 annot-version=v3.1	Sorbi_seq9612	F:GO:0030976; F:GO:0003824; F:GO:0000287	F:GO:0003824;F:GO:0005488	Y (0.818 | 1-44)	C	1	V5_BLAST_0.9SELF0.4OUT-REDO4-Cluster_159647	V5_UCLUSTfixed_0.90-Cluster_93839	-	-	UniqueCluster_2853	X
pacid=32732647 transcript=Sobic.003G048000.1 locus=Sobic.003G048000 ID=Sobic.003G048000.1.v3.1 annot-version=v3.1	Sorbi_seq9044		-	Y (0.977 | 1-24)	C	1	V5_BLAST_0.9SELF0.4OUT-REDO4-Cluster_164368	V5_UCLUSTfixed_0.90-Cluster_84736	-	-	-	-
pacid=32728302 transcript=Sobic.003G050800.1 locus=Sobic.003G050800 ID=Sobic.003G050800.1.v3.1 annot-version=v3.1	Sorbi_seq4699		-	Y (0.991 | 1-62)	C	1	V5_BLAST_0.9SELF0.4OUT-REDO4-Cluster_163185	V5_UCLUSTfixed_0.90-Cluster_96610	-	-	-	-
pacid=32731274 transcript=Sobic.003G051400.2 locus=Sobic.003G051400 ID=Sobic.003G051400.2.v3.1 annot-version=v3.1	Sorbi_seq7671		-	Y (0.991 | 1-29)	C	1	V5_BLAST_0.9SELF0.4OUT-REDO4-Cluster_167923	V5_UCLUSTfixed_0.90-Cluster_84690	-	UniqueCluster_2977	-	X
pacid=32729199 transcript=Sobic.003G052100.2 locus=Sobic.003G052100 ID=Sobic.003G052100.2.v3.1 annot-version=v3.1	Sorbi_seq5596	F:GO:0005515; P:GO:0006468; F:GO:0005524; F:GO:0004672	F:GO:0000166;F:GO:0005515;P:GO:0006464;F:GO:0016301	Y (0.948 | 1-35)	C	1	V5_BLAST_0.9SELF0.4OUT-REDO4-Cluster_168968	V5_UCLUSTfixed_0.90-Cluster_101804	-	-	-	-
pacid=32729482 transcript=Sobic.003G052600.2 locus=Sobic.003G052600 ID=Sobic.003G052600.2.v3.1 annot-version=v3.1	Sorbi_seq5879		-	Y (0.902 | 1-68)	C	1	V5_BLAST_0.9SELF0.4OUT-REDO4-Cluster_149752	V5_UCLUSTfixed_0.90-Cluster_84624	-	-	-	-
pacid=32729481 transcript=Sobic.003G052600.3 locus=Sobic.003G052600 ID=Sobic.003G052600.3.v3.1 annot-version=v3.1	Sorbi_seq5878		-	Y (0.902 | 1-68)	C	1	V5_BLAST_0.9SELF0.4OUT-REDO4-Cluster_149752	V5_UCLUSTfixed_0.90-Cluster_84624	-	-	-	-
pacid=32729874 transcript=Sobic.003G052900.1 locus=Sobic.003G052900 ID=Sobic.003G052900.1.v3.1 annot-version=v3.1	Sorbi_seq6271		-	Y (0.939 | 1-42)	C	1	V5_BLAST_0.9SELF0.4OUT-REDO4-Cluster_166981	V5_UCLUSTfixed_0.90-Cluster_100201	-	-	-	-
pacid=32730014 transcript=Sobic.003G055300.1 locus=Sobic.003G055300 ID=Sobic.003G055300.1.v3.1 annot-version=v3.1	Sorbi_seq6411	C:GO:0016020; P:GO:0015979; C:GO:0009523	C:GO:0016020;P:GO:0015979;C:GO:0009579	Y (0.999 | 1-43)	C	1	V5_BLAST_0.9SELF0.4OUT-REDO4-Cluster_163644	V5_UCLUSTfixed_0.90-Cluster_85978	-	-	-	-
pacid=32729070 transcript=Sobic.003G057800.2 locus=Sobic.003G057800 ID=Sobic.003G057800.2.v3.1 annot-version=v3.1	Sorbi_seq5467	P:GO:0006353	P:GO:0009058;P:GO:0006139	Y (0.995 | 1-52)	C	1	V5_BLAST_0.9SELF0.4OUT-REDO4-Cluster_164691	V5_UCLUSTfixed_0.90-Cluster_84606	-	-	-	-
pacid=32730176 transcript=Sobic.003G058300.1 locus=Sobic.003G058300 ID=Sobic.003G058300.1.v3.1 annot-version=v3.1	Sorbi_seq6573		-	Y (0.859 | 1-51)	C	1	V5_BLAST_0.9SELF0.4OUT-REDO4-Cluster_162737	V5_UCLUSTfixed_0.90-Cluster_84653	-	-	-	-
pacid=32731890 transcript=Sobic.003G058700.1 locus=Sobic.003G058700 ID=Sobic.003G058700.1.v3.1 annot-version=v3.1	Sorbi_seq8287	F:GO:0003824	F:GO:0003824	Y (0.986 | 1-39)	C	1	V5_BLAST_0.9SELF0.4OUT-REDO4-Cluster_163954	V5_UCLUSTfixed_0.90-Cluster_97431	-	-	-	-
pacid=32728350 transcript=Sobic.003G062300.1 locus=Sobic.003G062300 ID=Sobic.003G062300.1.v3.1 annot-version=v3.1	Sorbi_seq4747	F:GO:0008270; P:GO:0006355; C:GO:0005634; F:GO:0003700	C:GO:0005634;F:GO:0003700;P:GO:0009058;F:GO:0005488;P:GO:0006139	Y (0.8 | 1-45)	C	1	V5_BLAST_0.9SELF0.4OUT-REDO4-Cluster_155517	V5_UCLUSTfixed_0.90-Cluster_90902	-	-	-	-
pacid=32730810 transcript=Sobic.003G062600.1 locus=Sobic.003G062600 ID=Sobic.003G062600.1.v3.1 annot-version=v3.1	Sorbi_seq7207	F:GO:0016758; P:GO:0008152	P:GO:0008152;F:GO:0016740	Y (0.648 | 1-81)	C	1	V5_BLAST_0.9SELF0.4OUT-REDO4-Cluster_163599	V5_UCLUSTfixed_0.90-Cluster_85213	-	-	-	-
pacid=32731026 transcript=Sobic.003G063000.1 locus=Sobic.003G063000 ID=Sobic.003G063000.1.v3.1 annot-version=v3.1	Sorbi_seq7423	F:GO:0005515	F:GO:0005515	Y (0.983 | 1-33)	C	1	V5_BLAST_0.9SELF0.4OUT-REDO4-Cluster_164225	V5_UCLUSTfixed_0.90-Cluster_97702	UniqueCluster_3345	-	-	X
pacid=32730655 transcript=Sobic.003G070300.1 locus=Sobic.003G070300 ID=Sobic.003G070300.1.v3.1 annot-version=v3.1	Sorbi_seq7052		-	Y (0.994 | 1-42)	C	1	V5_BLAST_0.9SELF0.4OUT-REDO4-Cluster_157985	V5_UCLUSTfixed_0.90-Cluster_92556	-	-	-	-
pacid=32730654 transcript=Sobic.003G070300.2 locus=Sobic.003G070300 ID=Sobic.003G070300.2.v3.1 annot-version=v3.1	Sorbi_seq7051		-	Y (0.994 | 1-42)	C	1	V5_BLAST_0.9SELF0.4OUT-REDO4-Cluster_157985	V5_UCLUSTfixed_0.90-Cluster_92556	-	-	-	-
pacid=32732140 transcript=Sobic.003G070900.1 locus=Sobic.003G070900 ID=Sobic.003G070900.1.v3.1 annot-version=v3.1	Sorbi_seq8537	P:GO:0051205; C:GO:0016021	C:GO:0016020;P:GO:0016043	Y (0.971 | 1-26)	C	1	V5_BLAST_0.9SELF0.4OUT-REDO4-Cluster_169046	V5_UCLUSTfixed_0.90-Cluster_98074	-	-	-	-
pacid=32732141 transcript=Sobic.003G070900.2 locus=Sobic.003G070900 ID=Sobic.003G070900.2.v3.1 annot-version=v3.1	Sorbi_seq8538	P:GO:0051205; C:GO:0016021	C:GO:0016020;P:GO:0016043	Y (0.971 | 1-26)	C	1	V5_BLAST_0.9SELF0.4OUT-REDO4-Cluster_169046	V5_UCLUSTfixed_0.90-Cluster_98074	-	-	-	-
pacid=32732142 transcript=Sobic.003G070900.3 locus=Sobic.003G070900 ID=Sobic.003G070900.3.v3.1 annot-version=v3.1	Sorbi_seq8539	P:GO:0051205; C:GO:0016021	C:GO:0016020;P:GO:0016043	Y (0.971 | 1-26)	C	1	V5_BLAST_0.9SELF0.4OUT-REDO4-Cluster_169046	V5_UCLUSTfixed_0.90-Cluster_98074	-	-	-	-
pacid=32732143 transcript=Sobic.003G070900.4 locus=Sobic.003G070900 ID=Sobic.003G070900.4.v3.1 annot-version=v3.1	Sorbi_seq8540	P:GO:0051205; C:GO:0016021	C:GO:0016020;P:GO:0016043	Y (0.971 | 1-26)	C	1	V5_BLAST_0.9SELF0.4OUT-REDO4-Cluster_169046	V5_UCLUSTfixed_0.90-Cluster_98074	-	-	-	-
pacid=32732144 transcript=Sobic.003G070900.5 locus=Sobic.003G070900 ID=Sobic.003G070900.5.v3.1 annot-version=v3.1	Sorbi_seq8541	P:GO:0051205; C:GO:0016021	C:GO:0016020;P:GO:0016043	Y (0.971 | 1-26)	C	1	V5_BLAST_0.9SELF0.4OUT-REDO4-Cluster_169046	V5_UCLUSTfixed_0.90-Cluster_98074	-	-	-	-
pacid=32728612 transcript=Sobic.003G072400.1 locus=Sobic.003G072400 ID=Sobic.003G072400.1.v3.1 annot-version=v3.1	Sorbi_seq5009		-	Y (0.978 | 1-52)	C	1	V5_BLAST_0.9SELF0.4OUT-REDO4-Cluster_159813	V5_UCLUSTfixed_0.90-Cluster_84578	-	-	-	-
pacid=32730151 transcript=Sobic.003G073900.1 locus=Sobic.003G073900 ID=Sobic.003G073900.1.v3.1 annot-version=v3.1	Sorbi_seq6548		-	Y (0.885 | 1-59)	C	1	V5_BLAST_0.9SELF0.4OUT-REDO4-Cluster_164748	V5_UCLUSTfixed_0.90-Cluster_84650	-	-	-	-
pacid=32728331 transcript=Sobic.003G074700.1 locus=Sobic.003G074700 ID=Sobic.003G074700.1.v3.1 annot-version=v3.1	Sorbi_seq4728		-	Y (0.974 | 1-35)	C	1	V5_BLAST_0.9SELF0.4OUT-REDO4-Cluster_162759	V5_UCLUSTfixed_0.90-Cluster_96182	-	-	-	-
pacid=32731803 transcript=Sobic.003G075100.1 locus=Sobic.003G075100 ID=Sobic.003G075100.1.v3.1 annot-version=v3.1	Sorbi_seq8200	C:GO:0005759	C:GO:0005739	Y (0.997 | 1-50)	C	1	V5_BLAST_0.9SELF0.4OUT-REDO4-Cluster_169517	V5_UCLUSTfixed_0.90-Cluster_84711	-	-	-	-
pacid=32727877 transcript=Sobic.003G075200.1 locus=Sobic.003G075200 ID=Sobic.003G075200.1.v3.1 annot-version=v3.1	Sorbi_seq4274	C:GO:0005759	C:GO:0005739	Y (0.878 | 1-62)	C	1	V5_BLAST_0.9SELF0.4OUT-REDO4-Cluster_169517	V5_UCLUSTfixed_0.90-Cluster_84561	-	UniqueCluster_380	-	X
pacid=32728762 transcript=Sobic.003G076100.1 locus=Sobic.003G076100 ID=Sobic.003G076100.1.v3.1 annot-version=v3.1	Sorbi_seq5159	F:GO:0016758; P:GO:0008152	P:GO:0008152;F:GO:0016740	Y (0.949 | 1-36)	C	1	V5_BLAST_0.9SELF0.4OUT-REDO4-Cluster_163599	V5_UCLUSTfixed_0.90-Cluster_93889	-	-	-	-
pacid=32730472 transcript=Sobic.003G077400.1 locus=Sobic.003G077400 ID=Sobic.003G077400.1.v3.1 annot-version=v3.1	Sorbi_seq6869	P:GO:0006508; F:GO:0004222	P:GO:0019538;F:GO:0016787	Y (0.997 | 1-40)	C	1	V5_BLAST_0.9SELF0.4OUT-REDO4-Cluster_162730	V5_UCLUSTfixed_0.90-Cluster_97423	-	-	-	-
pacid=32730473 transcript=Sobic.003G077400.2 locus=Sobic.003G077400 ID=Sobic.003G077400.2.v3.1 annot-version=v3.1	Sorbi_seq6870	P:GO:0006508; F:GO:0004222	P:GO:0019538;F:GO:0016787	Y (0.997 | 1-40)	C	1	V5_BLAST_0.9SELF0.4OUT-REDO4-Cluster_162730	V5_UCLUSTfixed_0.90-Cluster_97423	-	-	-	-
pacid=32730474 transcript=Sobic.003G077400.3 locus=Sobic.003G077400 ID=Sobic.003G077400.3.v3.1 annot-version=v3.1	Sorbi_seq6871		-	Y (0.997 | 1-40)	C	1	V5_BLAST_0.9SELF0.4OUT-REDO4-Cluster_162730	V5_UCLUSTfixed_0.90-Cluster_97423	-	-	-	-
pacid=32730475 transcript=Sobic.003G077400.4 locus=Sobic.003G077400 ID=Sobic.003G077400.4.v3.1 annot-version=v3.1	Sorbi_seq6872		-	Y (0.997 | 1-40)	C	1	V5_BLAST_0.9SELF0.4OUT-REDO4-Cluster_162730	V5_UCLUSTfixed_0.90-Cluster_97423	-	-	-	-
pacid=32730476 transcript=Sobic.003G077400.5 locus=Sobic.003G077400 ID=Sobic.003G077400.5.v3.1 annot-version=v3.1	Sorbi_seq6873		-	Y (0.997 | 1-40)	C	1	V5_BLAST_0.9SELF0.4OUT-REDO4-Cluster_149787	V5_UCLUSTfixed_0.90-Cluster_97423	-	-	-	-
pacid=32732536 transcript=Sobic.003G079750.1 locus=Sobic.003G079750 ID=Sobic.003G079750.1.v3.1 annot-version=v3.1	Sorbi_seq8933		-	Y (0.968 | 1-34)	C	1	V5_BLAST_0.9SELF0.4OUT-REDO4-Cluster_149831	V5_UCLUSTfixed_0.90-Cluster_41928	-	-	-	-
pacid=32733107 transcript=Sobic.003G084000.1 locus=Sobic.003G084000 ID=Sobic.003G084000.1.v3.1 annot-version=v3.1	Sorbi_seq9504	P:GO:0055085; C:GO:0016021	C:GO:0016020;P:GO:0006810	Y (0.971 | 1-35)	C	1	V5_BLAST_0.9SELF0.4OUT-REDO4-Cluster_167454	V5_UCLUSTfixed_0.90-Cluster_96324	-	-	-	-
pacid=32733110 transcript=Sobic.003G084000.2 locus=Sobic.003G084000 ID=Sobic.003G084000.2.v3.1 annot-version=v3.1	Sorbi_seq9507	P:GO:0055085; C:GO:0016021	C:GO:0016020;P:GO:0006810	Y (0.971 | 1-35)	C	1	V5_BLAST_0.9SELF0.4OUT-REDO4-Cluster_167454	V5_UCLUSTfixed_0.90-Cluster_96324	-	-	-	-
pacid=32733109 transcript=Sobic.003G084000.3 locus=Sobic.003G084000 ID=Sobic.003G084000.3.v3.1 annot-version=v3.1	Sorbi_seq9506	P:GO:0055085; C:GO:0016021	C:GO:0016020;P:GO:0006810	Y (0.971 | 1-35)	C	1	V5_BLAST_0.9SELF0.4OUT-REDO4-Cluster_167454	V5_UCLUSTfixed_0.90-Cluster_96324	-	-	-	-
pacid=32733108 transcript=Sobic.003G084000.4 locus=Sobic.003G084000 ID=Sobic.003G084000.4.v3.1 annot-version=v3.1	Sorbi_seq9505	P:GO:0055085; C:GO:0016021	C:GO:0016020;P:GO:0006810	Y (0.971 | 1-35)	C	1	V5_BLAST_0.9SELF0.4OUT-REDO4-Cluster_167454	V5_UCLUSTfixed_0.90-Cluster_96324	-	-	-	-
pacid=32732510 transcript=Sobic.003G084100.1 locus=Sobic.003G084100 ID=Sobic.003G084100.1.v3.1 annot-version=v3.1	Sorbi_seq8907		-	Y (0.905 | 1-32)	C	1	V5_BLAST_0.9SELF0.4OUT-REDO4-Cluster_149830	V5_UCLUSTfixed_0.90-Cluster_84731	-	-	-	-
pacid=32727680 transcript=Sobic.003G084200.1 locus=Sobic.003G084200 ID=Sobic.003G084200.1.v3.1 annot-version=v3.1	Sorbi_seq4077		-	Y (0.998 | 1-67)	C	1	V5_BLAST_0.9SELF0.4OUT-REDO4-Cluster_149709	V5_UCLUSTfixed_0.90-Cluster_84557	-	-	-	-
pacid=32732740 transcript=Sobic.003G084500.1 locus=Sobic.003G084500 ID=Sobic.003G084500.1.v3.1 annot-version=v3.1	Sorbi_seq9137	F:GO:0004045	F:GO:0016787	Y (1.0 | 1-41)	C	1	V5_BLAST_0.9SELF0.4OUT-REDO4-Cluster_169725	V5_UCLUSTfixed_0.90-Cluster_99630	-	-	-	-
pacid=32732741 transcript=Sobic.003G084500.2 locus=Sobic.003G084500 ID=Sobic.003G084500.2.v3.1 annot-version=v3.1	Sorbi_seq9138	F:GO:0004045	F:GO:0016787	Y (1.0 | 1-41)	C	1	V5_BLAST_0.9SELF0.4OUT-REDO4-Cluster_169725	V5_UCLUSTfixed_0.90-Cluster_99630	-	-	-	-
pacid=32732739 transcript=Sobic.003G084500.3 locus=Sobic.003G084500 ID=Sobic.003G084500.3.v3.1 annot-version=v3.1	Sorbi_seq9136	F:GO:0004045	F:GO:0016787	Y (1.0 | 1-41)	C	1	V5_BLAST_0.9SELF0.4OUT-REDO4-Cluster_169725	V5_UCLUSTfixed_0.90-Cluster_99630	-	-	-	-
pacid=32732742 transcript=Sobic.003G084500.4 locus=Sobic.003G084500 ID=Sobic.003G084500.4.v3.1 annot-version=v3.1	Sorbi_seq9139	F:GO:0004045	F:GO:0016787	Y (1.0 | 1-41)	C	1	V5_BLAST_0.9SELF0.4OUT-REDO4-Cluster_169725	V5_UCLUSTfixed_0.90-Cluster_99630	-	-	-	-
pacid=32732743 transcript=Sobic.003G084500.5 locus=Sobic.003G084500 ID=Sobic.003G084500.5.v3.1 annot-version=v3.1	Sorbi_seq9140	F:GO:0004045	F:GO:0016787	Y (1.0 | 1-41)	C	1	V5_BLAST_0.9SELF0.4OUT-REDO4-Cluster_169725	V5_UCLUSTfixed_0.90-Cluster_99630	-	-	-	-
pacid=32733384 transcript=Sobic.003G084800.2 locus=Sobic.003G084800 ID=Sobic.003G084800.2.v3.1 annot-version=v3.1	Sorbi_seq9781		-	Y (0.995 | 1-35)	C	1	V5_BLAST_0.9SELF0.4OUT-REDO4-Cluster_149850	V5_UCLUSTfixed_0.90-Cluster_84760	-	-	UniqueCluster_97	X
pacid=32730402 transcript=Sobic.003G085000.1 locus=Sobic.003G085000 ID=Sobic.003G085000.1.v3.1 annot-version=v3.1	Sorbi_seq6799	P:GO:0016226	P:GO:0016043;P:GO:0009058	Y (1.0 | 1-28)	C	1	V5_BLAST_0.9SELF0.4OUT-REDO4-Cluster_166021	V5_UCLUSTfixed_0.90-Cluster_99340	-	-	-	-
pacid=32730824 transcript=Sobic.003G085100.1 locus=Sobic.003G085100 ID=Sobic.003G085100.1.v3.1 annot-version=v3.1	Sorbi_seq7221		-	Y (0.987 | 1-28)	C	1	V5_BLAST_0.9SELF0.4OUT-REDO4-Cluster_167160	V5_UCLUSTfixed_0.90-Cluster_90120	-	-	-	-
pacid=32730645 transcript=Sobic.003G085600.1 locus=Sobic.003G085600 ID=Sobic.003G085600.1.v3.1 annot-version=v3.1	Sorbi_seq7042	P:GO:0006355; F:GO:0003700	F:GO:0003700;P:GO:0009058;P:GO:0006139	Y (0.963 | 1-58)	C	1	V5_BLAST_0.9SELF0.4OUT-REDO4-Cluster_149791	V5_UCLUSTfixed_0.90-Cluster_86337	-	-	-	-
pacid=32731969 transcript=Sobic.003G087100.1 locus=Sobic.003G087100 ID=Sobic.003G087100.1.v3.1 annot-version=v3.1	Sorbi_seq8366		-	Y (1.0 | 1-41)	C	1	V5_BLAST_0.9SELF0.4OUT-REDO4-Cluster_162908	V5_UCLUSTfixed_0.90-Cluster_96326	-	-	-	-
pacid=32731970 transcript=Sobic.003G087100.3 locus=Sobic.003G087100 ID=Sobic.003G087100.3.v3.1 annot-version=v3.1	Sorbi_seq8367		-	Y (0.997 | 1-34)	C	1	V5_BLAST_0.9SELF0.4OUT-REDO4-Cluster_162908	V5_UCLUSTfixed_0.90-Cluster_96326	-	-	-	-
pacid=32731971 transcript=Sobic.003G087100.4 locus=Sobic.003G087100 ID=Sobic.003G087100.4.v3.1 annot-version=v3.1	Sorbi_seq8368		-	Y (0.997 | 1-34)	C	1	V5_BLAST_0.9SELF0.4OUT-REDO4-Cluster_162908	V5_UCLUSTfixed_0.90-Cluster_96326	-	-	-	-
pacid=32728999 transcript=Sobic.003G088450.1 locus=Sobic.003G088450 ID=Sobic.003G088450.1.v3.1 annot-version=v3.1	Sorbi_seq5396	F:GO:0016758; P:GO:0008152	P:GO:0008152;F:GO:0016740	Y (0.936 | 1-40)	C	1	V5_BLAST_0.9SELF0.4OUT-REDO4-Cluster_152872	V5_UCLUSTfixed_0.90-Cluster_93931	-	UniqueCluster_972	-	X
pacid=32733329 transcript=Sobic.003G088600.1 locus=Sobic.003G088600 ID=Sobic.003G088600.1.v3.1 annot-version=v3.1	Sorbi_seq9726	P:GO:0031047	P:GO:0008152;P:GO:0044763;P:GO:0009987	Y (0.908 | 1-23)	C	1	V5_BLAST_0.9SELF0.4OUT-REDO4-Cluster_159858	V5_UCLUSTfixed_0.90-Cluster_90634	-	UniqueCluster_2111	-	X
pacid=32733330 transcript=Sobic.003G088600.2 locus=Sobic.003G088600 ID=Sobic.003G088600.2.v3.1 annot-version=v3.1	Sorbi_seq9727	P:GO:0031047	P:GO:0008152;P:GO:0044763;P:GO:0009987	Y (0.908 | 1-23)	C	1	V5_BLAST_0.9SELF0.4OUT-REDO4-Cluster_159858	V5_UCLUSTfixed_0.90-Cluster_90634	-	UniqueCluster_2111	-	X
pacid=32733333 transcript=Sobic.003G088600.5 locus=Sobic.003G088600 ID=Sobic.003G088600.5.v3.1 annot-version=v3.1	Sorbi_seq9730	P:GO:0031047	P:GO:0008152;P:GO:0044763;P:GO:0009987	Y (0.908 | 1-23)	C	1	V5_BLAST_0.9SELF0.4OUT-REDO4-Cluster_159858	V5_UCLUSTfixed_0.90-Cluster_90634	-	UniqueCluster_2111	-	X
pacid=32733335 transcript=Sobic.003G088600.6 locus=Sobic.003G088600 ID=Sobic.003G088600.6.v3.1 annot-version=v3.1	Sorbi_seq9732	P:GO:0031047	P:GO:0008152;P:GO:0044763;P:GO:0009987	Y (0.908 | 1-23)	C	1	V5_BLAST_0.9SELF0.4OUT-REDO4-Cluster_159858	V5_UCLUSTfixed_0.90-Cluster_90634	-	UniqueCluster_2111	-	X
pacid=32733334 transcript=Sobic.003G088600.7 locus=Sobic.003G088600 ID=Sobic.003G088600.7.v3.1 annot-version=v3.1	Sorbi_seq9731	P:GO:0031047	P:GO:0008152;P:GO:0044763;P:GO:0009987	Y (0.908 | 1-23)	C	1	V5_BLAST_0.9SELF0.4OUT-REDO4-Cluster_159858	V5_UCLUSTfixed_0.90-Cluster_90634	-	UniqueCluster_2111	-	X
pacid=32732391 transcript=Sobic.003G092033.1 locus=Sobic.003G092033 ID=Sobic.003G092033.1.v3.1 annot-version=v3.1	Sorbi_seq8788		-	Y (0.939 | 1-22)	C	1	V5_BLAST_0.9SELF0.4OUT-REDO4-Cluster_149829	V5_UCLUSTfixed_0.90-Cluster_86090	-	-	-	-
pacid=32732797 transcript=Sobic.003G092900.1 locus=Sobic.003G092900 ID=Sobic.003G092900.1.v3.1 annot-version=v3.1	Sorbi_seq9194		-	Y (1.0 | 1-28)	C	1	V5_BLAST_0.9SELF0.4OUT-REDO4-Cluster_165124	V5_UCLUSTfixed_0.90-Cluster_84740	-	-	-	-
pacid=32732263 transcript=Sobic.003G093000.1 locus=Sobic.003G093000 ID=Sobic.003G093000.1.v3.1 annot-version=v3.1	Sorbi_seq8660		-	Y (1.0 | 1-51)	C	1	V5_BLAST_0.9SELF0.4OUT-REDO4-Cluster_165124	V5_UCLUSTfixed_0.90-Cluster_84724	-	-	-	-
pacid=32729867 transcript=Sobic.003G093700.2 locus=Sobic.003G093700 ID=Sobic.003G093700.2.v3.1 annot-version=v3.1	Sorbi_seq6264		-	Y (0.978 | 1-58)	C	1	V5_BLAST_0.9SELF0.4OUT-REDO4-Cluster_157088	V5_UCLUSTfixed_0.90-Cluster_84640	-	-	-	-
pacid=32732392 transcript=Sobic.003G094100.1 locus=Sobic.003G094100 ID=Sobic.003G094100.1.v3.1 annot-version=v3.1	Sorbi_seq8789		-	Y (0.942 | 1-71)	C	1	V5_BLAST_0.9SELF0.4OUT-REDO4-Cluster_163145	V5_UCLUSTfixed_0.90-Cluster_96571	-	-	-	-
pacid=32733453 transcript=Sobic.003G094350.1 locus=Sobic.003G094350 ID=Sobic.003G094350.1.v3.1 annot-version=v3.1	Sorbi_seq9850	P:GO:0006418; F:GO:0000166; F:GO:0005524; F:GO:0004812; F:GO:0002161; P:GO:0006429; F:GO:0004823	F:GO:0000166;P:GO:0006139;P:GO:0006412;F:GO:0016787	Y (0.815 | 1-44)	C	1	V5_BLAST_0.9SELF0.4OUT-REDO4-Cluster_167287	V5_UCLUSTfixed_0.90-Cluster_100464	-	-	-	-
pacid=32731124 transcript=Sobic.003G094800.1 locus=Sobic.003G094800 ID=Sobic.003G094800.1.v3.1 annot-version=v3.1	Sorbi_seq7521	F:GO:0016787	F:GO:0016787	Y (0.997 | 1-71)	C	1	V5_BLAST_0.9SELF0.4OUT-REDO4-Cluster_169998	V5_UCLUSTfixed_0.90-Cluster_102930	-	-	-	-
pacid=32729147 transcript=Sobic.003G095750.1 locus=Sobic.003G095750 ID=Sobic.003G095750.1.v3.1 annot-version=v3.1	Sorbi_seq5544		-	Y (0.958 | 1-42)	C	1	V5_BLAST_0.9SELF0.4OUT-REDO4-Cluster_149743	V5_UCLUSTfixed_0.90-Cluster_84610	-	-	-	-
pacid=32729086 transcript=Sobic.003G096000.2 locus=Sobic.003G096000 ID=Sobic.003G096000.2.v3.1 annot-version=v3.1	Sorbi_seq5483	P:GO:0006096; F:GO:0004332	P:GO:0005975;P:GO:0006091;P:GO:0009056;F:GO:0003824;P:GO:0006139;P:GO:0044712;P:GO:0044723	Y (0.999 | 1-25)	C	1	V5_BLAST_0.9SELF0.4OUT-REDO4-Cluster_163736	V5_UCLUSTfixed_0.90-Cluster_103397	-	-	-	-
pacid=32733887 transcript=Sobic.003G096600.1 locus=Sobic.003G096600 ID=Sobic.003G096600.1.v3.1 annot-version=v3.1	Sorbi_seq10284		-	Y (0.737 | 1-41)	C	1	V5_BLAST_0.9SELF0.4OUT-REDO4-Cluster_149863	V5_UCLUSTfixed_0.90-Cluster_84774	-	-	-	-
pacid=32732909 transcript=Sobic.003G098200.1 locus=Sobic.003G098200 ID=Sobic.003G098200.1.v3.1 annot-version=v3.1	Sorbi_seq9306		-	Y (0.969 | 1-81)	C	1	V5_BLAST_0.9SELF0.4OUT-REDO4-Cluster_157179	V5_UCLUSTfixed_0.90-Cluster_84746	-	-	-	-
pacid=32730036 transcript=Sobic.003G102500.2 locus=Sobic.003G102500 ID=Sobic.003G102500.2.v3.1 annot-version=v3.1	Sorbi_seq6433		-	Y (0.993 | 1-33)	C	1	V5_BLAST_0.9SELF0.4OUT-REDO4-Cluster_169857	V5_UCLUSTfixed_0.90-Cluster_101451	-	-	-	-
pacid=32728359 transcript=Sobic.003G103300.1 locus=Sobic.003G103300 ID=Sobic.003G103300.1.v3.1 annot-version=v3.1	Sorbi_seq4756	F:GO:0005515; F:GO:0070402; P:GO:0055114; F:GO:0046872; F:GO:0030604; P:GO:0008299	F:GO:0000166;F:GO:0005515;F:GO:0003824;P:GO:0006629;P:GO:0009058;P:GO:0044763;P:GO:0044711;P:GO:0009987	Y (0.739 | 1-52)	C	1	V5_BLAST_0.9SELF0.4OUT-REDO4-Cluster_163183	V5_UCLUSTfixed_0.90-Cluster_96609	-	-	-	-
pacid=32728360 transcript=Sobic.003G103300.2 locus=Sobic.003G103300 ID=Sobic.003G103300.2.v3.1 annot-version=v3.1	Sorbi_seq4757	F:GO:0005515; F:GO:0070402; P:GO:0055114; F:GO:0046872; F:GO:0030604; P:GO:0008299	F:GO:0000166;F:GO:0005515;F:GO:0003824;P:GO:0006629;P:GO:0009058;P:GO:0044763;P:GO:0044711;P:GO:0009987	Y (0.739 | 1-52)	C	1	V5_BLAST_0.9SELF0.4OUT-REDO4-Cluster_163183	V5_UCLUSTfixed_0.90-Cluster_96609	-	-	-	-
pacid=32729826 transcript=Sobic.003G104350.1 locus=Sobic.003G104350 ID=Sobic.003G104350.1.v3.1 annot-version=v3.1	Sorbi_seq6223	P:GO:0055114; F:GO:0016616; P:GO:0006694; F:GO:0003854	F:GO:0003824;P:GO:0006629;P:GO:0009058;P:GO:0044711	Y (0.997 | 1-38)	C	1	V5_BLAST_0.9SELF0.4OUT-REDO4-Cluster_168481	V5_UCLUSTfixed_0.90-Cluster_93072	-	-	-	-
pacid=32730118 transcript=Sobic.003G105800.1 locus=Sobic.003G105800 ID=Sobic.003G105800.1.v3.1 annot-version=v3.1	Sorbi_seq6515	P:GO:0006355; F:GO:0003677	F:GO:0003677;P:GO:0009058;P:GO:0006139	Y (0.968 | 1-22)	C	1	V5_BLAST_0.9SELF0.4OUT-REDO4-Cluster_161972	V5_UCLUSTfixed_0.90-Cluster_84993	-	UniqueCluster_3137	-	X
pacid=32730119 transcript=Sobic.003G105800.2 locus=Sobic.003G105800 ID=Sobic.003G105800.2.v3.1 annot-version=v3.1	Sorbi_seq6516	P:GO:0006355; F:GO:0003677	F:GO:0003677;P:GO:0009058;P:GO:0006139	Y (0.968 | 1-22)	C	1	V5_BLAST_0.9SELF0.4OUT-REDO4-Cluster_149773	V5_UCLUSTfixed_0.90-Cluster_94976	-	UniqueCluster_3088	-	X
pacid=32730120 transcript=Sobic.003G105800.3 locus=Sobic.003G105800 ID=Sobic.003G105800.3.v3.1 annot-version=v3.1	Sorbi_seq6517	P:GO:0006355; F:GO:0003677	F:GO:0003677;P:GO:0009058;P:GO:0006139	Y (0.968 | 1-22)	C	1	V5_BLAST_0.9SELF0.4OUT-REDO4-Cluster_149774	V5_UCLUSTfixed_0.90-Cluster_84993	-	UniqueCluster_3137	-	X
pacid=32731424 transcript=Sobic.003G107300.1 locus=Sobic.003G107300 ID=Sobic.003G107300.1.v3.1 annot-version=v3.1	Sorbi_seq7821		-	Y (0.997 | 1-37)	C	1	V5_BLAST_0.9SELF0.4OUT-REDO4-Cluster_162930	V5_UCLUSTfixed_0.90-Cluster_96357	-	-	-	-
pacid=32733742 transcript=Sobic.003G107800.1 locus=Sobic.003G107800 ID=Sobic.003G107800.1.v3.1 annot-version=v3.1	Sorbi_seq10139		-	Y (0.927 | 1-31)	C	1	V5_BLAST_0.9SELF0.4OUT-REDO4-Cluster_163129	V5_UCLUSTfixed_0.90-Cluster_84769	-	-	-	-
pacid=32728538 transcript=Sobic.003G107900.1 locus=Sobic.003G107900 ID=Sobic.003G107900.1.v3.1 annot-version=v3.1	Sorbi_seq4935	F:GO:0016788	F:GO:0016787	Y (0.917 | 1-21)	C	1	V5_BLAST_0.9SELF0.4OUT-REDO4-Cluster_169856	V5_UCLUSTfixed_0.90-Cluster_102555	UniqueCluster_2681	-	-	X
pacid=32728620 transcript=Sobic.003G108600.1 locus=Sobic.003G108600 ID=Sobic.003G108600.1.v3.1 annot-version=v3.1	Sorbi_seq5017		-	Y (0.997 | 1-33)	C	1	V5_BLAST_0.9SELF0.4OUT-REDO4-Cluster_164497	V5_UCLUSTfixed_0.90-Cluster_84579	-	-	-	-
pacid=32728619 transcript=Sobic.003G108600.2 locus=Sobic.003G108600 ID=Sobic.003G108600.2.v3.1 annot-version=v3.1	Sorbi_seq5016		-	Y (0.997 | 1-33)	C	1	V5_BLAST_0.9SELF0.4OUT-REDO4-Cluster_164497	V5_UCLUSTfixed_0.90-Cluster_84579	-	-	-	-
pacid=32729377 transcript=Sobic.003G108900.1 locus=Sobic.003G108900 ID=Sobic.003G108900.1.v3.1 annot-version=v3.1	Sorbi_seq5774	P:GO:0006508; F:GO:0004222	P:GO:0019538;F:GO:0016787	Y (0.999 | 1-51)	C	1	V5_BLAST_0.9SELF0.4OUT-REDO4-Cluster_168263	V5_UCLUSTfixed_0.90-Cluster_98589	-	-	-	-
pacid=32729378 transcript=Sobic.003G108900.2 locus=Sobic.003G108900 ID=Sobic.003G108900.2.v3.1 annot-version=v3.1	Sorbi_seq5775	P:GO:0006508; F:GO:0004222	P:GO:0019538;F:GO:0016787	Y (0.999 | 1-51)	C	1	V5_BLAST_0.9SELF0.4OUT-REDO4-Cluster_168263	V5_UCLUSTfixed_0.90-Cluster_98589	-	-	-	-
pacid=32728933 transcript=Sobic.003G109200.1 locus=Sobic.003G109200 ID=Sobic.003G109200.1.v3.1 annot-version=v3.1	Sorbi_seq5330		-	Y (0.73 | 1-70)	C	1	V5_BLAST_0.9SELF0.4OUT-REDO4-Cluster_164052	V5_UCLUSTfixed_0.90-Cluster_84597	-	-	-	-
pacid=32728934 transcript=Sobic.003G109200.2 locus=Sobic.003G109200 ID=Sobic.003G109200.2.v3.1 annot-version=v3.1	Sorbi_seq5331		-	Y (0.73 | 1-70)	C	1	V5_BLAST_0.9SELF0.4OUT-REDO4-Cluster_164052	V5_UCLUSTfixed_0.90-Cluster_84597	-	-	-	-
pacid=32731867 transcript=Sobic.003G110100.1 locus=Sobic.003G110100 ID=Sobic.003G110100.1.v3.1 annot-version=v3.1	Sorbi_seq8264		-	Y (0.976 | 1-30)	C	1	V5_BLAST_0.9SELF0.4OUT-REDO4-Cluster_167981	V5_UCLUSTfixed_0.90-Cluster_101014	-	-	-	-
pacid=32731868 transcript=Sobic.003G110100.2 locus=Sobic.003G110100 ID=Sobic.003G110100.2.v3.1 annot-version=v3.1	Sorbi_seq8265		-	Y (0.976 | 1-30)	C	1	V5_BLAST_0.9SELF0.4OUT-REDO4-Cluster_167981	V5_UCLUSTfixed_0.90-Cluster_101014	-	-	-	-
pacid=32731167 transcript=Sobic.003G110700.2 locus=Sobic.003G110700 ID=Sobic.003G110700.2.v3.1 annot-version=v3.1	Sorbi_seq7564		-	Y (0.999 | 1-34)	C	1	V5_BLAST_0.9SELF0.4OUT-REDO4-Cluster_163374	V5_UCLUSTfixed_0.90-Cluster_96791	-	-	-	-
pacid=32731169 transcript=Sobic.003G110700.3 locus=Sobic.003G110700 ID=Sobic.003G110700.3.v3.1 annot-version=v3.1	Sorbi_seq7566		-	Y (0.999 | 1-34)	C	1	V5_BLAST_0.9SELF0.4OUT-REDO4-Cluster_163374	V5_UCLUSTfixed_0.90-Cluster_96791	-	-	-	-
pacid=32731168 transcript=Sobic.003G110700.4 locus=Sobic.003G110700 ID=Sobic.003G110700.4.v3.1 annot-version=v3.1	Sorbi_seq7565		-	Y (0.999 | 1-34)	C	1	V5_BLAST_0.9SELF0.4OUT-REDO4-Cluster_163374	V5_UCLUSTfixed_0.90-Cluster_96791	-	-	-	-
pacid=32730533 transcript=Sobic.003G111500.1 locus=Sobic.003G111500 ID=Sobic.003G111500.1.v3.1 annot-version=v3.1	Sorbi_seq6930	P:GO:0008299	P:GO:0006629;P:GO:0009058;P:GO:0044763;P:GO:0044711;P:GO:0009987	Y (0.999 | 1-41)	C	1	V5_BLAST_0.9SELF0.4OUT-REDO4-Cluster_165613	V5_UCLUSTfixed_0.90-Cluster_84668	-	-	-	-
pacid=32728502 transcript=Sobic.003G111800.2 locus=Sobic.003G111800 ID=Sobic.003G111800.2.v3.1 annot-version=v3.1	Sorbi_seq4899		-	Y (0.776 | 1-40)	C	1	V5_BLAST_0.9SELF0.4OUT-REDO4-Cluster_152775	V5_UCLUSTfixed_0.90-Cluster_88404	-	UniqueCluster_3036	-	X
pacid=32728143 transcript=Sobic.003G112200.1 locus=Sobic.003G112200 ID=Sobic.003G112200.1.v3.1 annot-version=v3.1	Sorbi_seq4540		-	Y (0.981 | 1-43)	C	1	V5_BLAST_0.9SELF0.4OUT-REDO4-Cluster_169996	V5_UCLUSTfixed_0.90-Cluster_102680	UniqueCluster_2592	-	-	X
pacid=32729516 transcript=Sobic.003G113200.1 locus=Sobic.003G113200 ID=Sobic.003G113200.1.v3.1 annot-version=v3.1	Sorbi_seq5913		-	Y (0.917 | 1-52)	C	1	V5_BLAST_0.9SELF0.4OUT-REDO4-Cluster_166204	V5_UCLUSTfixed_0.90-Cluster_99509	-	-	-	-
pacid=32730701 transcript=Sobic.003G114100.1 locus=Sobic.003G114100 ID=Sobic.003G114100.1.v3.1 annot-version=v3.1	Sorbi_seq7098		-	Y (0.999 | 1-25)	C	1	V5_BLAST_0.9SELF0.4OUT-REDO4-Cluster_164065	V5_UCLUSTfixed_0.90-Cluster_84673	-	-	-	-
pacid=32733536 transcript=Sobic.003G114700.2 locus=Sobic.003G114700 ID=Sobic.003G114700.2.v3.1 annot-version=v3.1	Sorbi_seq9933	P:GO:0006468; F:GO:0005524; F:GO:0004672	F:GO:0000166;P:GO:0006464;F:GO:0016301	Y (0.977 | 1-23)	C	1	V5_BLAST_0.9SELF0.4OUT-REDO4-Cluster_169980	V5_UCLUSTfixed_0.90-Cluster_102667	-	-	UniqueCluster_1514	X
pacid=32733537 transcript=Sobic.003G114700.3 locus=Sobic.003G114700 ID=Sobic.003G114700.3.v3.1 annot-version=v3.1	Sorbi_seq9934	P:GO:0006468; F:GO:0005524; F:GO:0004672	F:GO:0000166;P:GO:0006464;F:GO:0016301	Y (0.977 | 1-23)	C	1	V5_BLAST_0.9SELF0.4OUT-REDO4-Cluster_169980	V5_UCLUSTfixed_0.90-Cluster_102667	-	-	UniqueCluster_1514	X
pacid=32732996 transcript=Sobic.003G115700.1 locus=Sobic.003G115700 ID=Sobic.003G115700.1.v3.1 annot-version=v3.1	Sorbi_seq9393	P:GO:0006629	P:GO:0006629	Y (0.935 | 1-41)	C	1	V5_BLAST_0.9SELF0.4OUT-REDO4-Cluster_164058	V5_UCLUSTfixed_0.90-Cluster_97548	-	-	-	-
pacid=32730710 transcript=Sobic.003G118332.1 locus=Sobic.003G118332 ID=Sobic.003G118332.1.v3.1 annot-version=v3.1	Sorbi_seq7107	F:GO:0022857; C:GO:0016021	C:GO:0016020;F:GO:0005215	Y (0.697 | 1-70)	C	1	V5_BLAST_0.9SELF0.4OUT-REDO4-Cluster_149792	V5_UCLUSTfixed_0.90-Cluster_41923	-	-	-	-
pacid=32727844 transcript=Sobic.003G118650.1 locus=Sobic.003G118650 ID=Sobic.003G118650.1.v3.1 annot-version=v3.1	Sorbi_seq4241		-	Y (0.999 | 1-21)	C	1	V5_BLAST_0.9SELF0.4OUT-REDO4-Cluster_149713	V5_UCLUSTfixed_0.90-Cluster_41910	-	-	-	-
pacid=32732578 transcript=Sobic.003G119900.1 locus=Sobic.003G119900 ID=Sobic.003G119900.1.v3.1 annot-version=v3.1	Sorbi_seq8975	P:GO:0046854	P:GO:0006629;P:GO:0044763;P:GO:0009987	Y (0.998 | 1-56)	C	1	V5_BLAST_0.9SELF0.4OUT-REDO4-Cluster_163571	V5_UCLUSTfixed_0.90-Cluster_97015	-	-	-	-
pacid=32733961 transcript=Sobic.003G120400.1 locus=Sobic.003G120400 ID=Sobic.003G120400.1.v3.1 annot-version=v3.1	Sorbi_seq10358		-	Y (0.804 | 1-51)	C	1	V5_BLAST_0.9SELF0.4OUT-REDO4-Cluster_150393	V5_UCLUSTfixed_0.90-Cluster_84776	-	-	UniqueCluster_743	X
pacid=32730815 transcript=Sobic.003G120700.2 locus=Sobic.003G120700 ID=Sobic.003G120700.2.v3.1 annot-version=v3.1	Sorbi_seq7212		-	Y (0.995 | 1-29)	C	1	V5_BLAST_0.9SELF0.4OUT-REDO4-Cluster_169445	V5_UCLUSTfixed_0.90-Cluster_102212	-	-	-	-
pacid=32730816 transcript=Sobic.003G120700.3 locus=Sobic.003G120700 ID=Sobic.003G120700.3.v3.1 annot-version=v3.1	Sorbi_seq7213		-	Y (0.995 | 1-29)	C	1	V5_BLAST_0.9SELF0.4OUT-REDO4-Cluster_169445	V5_UCLUSTfixed_0.90-Cluster_102212	-	-	-	-
pacid=32731604 transcript=Sobic.003G122100.1 locus=Sobic.003G122100 ID=Sobic.003G122100.1.v3.1 annot-version=v3.1	Sorbi_seq8001	F:GO:0071949	F:GO:0000166	Y (0.971 | 1-34)	C	1	V5_BLAST_0.9SELF0.4OUT-REDO4-Cluster_163975	V5_UCLUSTfixed_0.90-Cluster_97454	-	-	-	-
pacid=32728391 transcript=Sobic.003G122200.1 locus=Sobic.003G122200 ID=Sobic.003G122200.1.v3.1 annot-version=v3.1	Sorbi_seq4788	P:GO:0007264; F:GO:0005525	F:GO:0000166;P:GO:0007165	Y (0.933 | 1-42)	C	1	V5_BLAST_0.9SELF0.4OUT-REDO4-Cluster_170282	V5_UCLUSTfixed_0.90-Cluster_100975	-	-	-	-
pacid=32728333 transcript=Sobic.003G125332.1 locus=Sobic.003G125332 ID=Sobic.003G125332.1.v3.1 annot-version=v3.1	Sorbi_seq4730		-	Y (0.983 | 1-46)	C	1	V5_BLAST_0.9SELF0.4OUT-REDO4-Cluster_163137	V5_UCLUSTfixed_0.90-Cluster_84573	-	-	-	-
pacid=32733036 transcript=Sobic.003G125400.1 locus=Sobic.003G125400 ID=Sobic.003G125400.1.v3.1 annot-version=v3.1	Sorbi_seq9433		-	Y (0.999 | 1-41)	C	1	V5_BLAST_0.9SELF0.4OUT-REDO4-Cluster_169336	V5_UCLUSTfixed_0.90-Cluster_98913	-	-	-	-
pacid=32733037 transcript=Sobic.003G125400.2 locus=Sobic.003G125400 ID=Sobic.003G125400.2.v3.1 annot-version=v3.1	Sorbi_seq9434		-	Y (0.999 | 1-41)	C	1	V5_BLAST_0.9SELF0.4OUT-REDO4-Cluster_169336	V5_UCLUSTfixed_0.90-Cluster_98913	-	-	-	-
pacid=32733038 transcript=Sobic.003G125400.3 locus=Sobic.003G125400 ID=Sobic.003G125400.3.v3.1 annot-version=v3.1	Sorbi_seq9435		-	Y (0.999 | 1-41)	C	1	V5_BLAST_0.9SELF0.4OUT-REDO4-Cluster_169336	V5_UCLUSTfixed_0.90-Cluster_98913	-	-	-	-
pacid=32731671 transcript=Sobic.003G125900.1 locus=Sobic.003G125900 ID=Sobic.003G125900.1.v3.1 annot-version=v3.1	Sorbi_seq8068	P:GO:0006265; F:GO:0005524; F:GO:0003918; F:GO:0003677	F:GO:0000166;F:GO:0003677;P:GO:0016043;P:GO:0006259;F:GO:0016787	Y (0.999 | 1-41)	C	1	V5_BLAST_0.9SELF0.4OUT-REDO4-Cluster_166705	V5_UCLUSTfixed_0.90-Cluster_100000	-	-	-	-
pacid=32733609 transcript=Sobic.003G127800.1 locus=Sobic.003G127800 ID=Sobic.003G127800.1.v3.1 annot-version=v3.1	Sorbi_seq10006		-	Y (0.998 | 1-34)	C	1	V5_BLAST_0.9SELF0.4OUT-REDO4-Cluster_162830	V5_UCLUSTfixed_0.90-Cluster_96248	-	-	-	-
pacid=32727935 transcript=Sobic.003G128400.1 locus=Sobic.003G128400 ID=Sobic.003G128400.1.v3.1 annot-version=v3.1	Sorbi_seq4332		-	Y (0.962 | 1-40)	C	1	V5_BLAST_0.9SELF0.4OUT-REDO4-Cluster_170799	V5_UCLUSTfixed_0.90-Cluster_103345	-	-	-	-
pacid=32732013 transcript=Sobic.003G130600.1 locus=Sobic.003G130600 ID=Sobic.003G130600.1.v3.1 annot-version=v3.1	Sorbi_seq8410	F:GO:0004635; P:GO:0000105	P:GO:0009058;P:GO:0044763;P:GO:0044711;P:GO:0009987;F:GO:0016787	Y (0.995 | 1-45)	C	1	V5_BLAST_0.9SELF0.4OUT-REDO4-Cluster_165151	V5_UCLUSTfixed_0.90-Cluster_98583	-	-	-	-
pacid=32730932 transcript=Sobic.003G132100.1 locus=Sobic.003G132100 ID=Sobic.003G132100.1.v3.1 annot-version=v3.1	Sorbi_seq7329	P:GO:0055114; F:GO:0046872; F:GO:0016491	F:GO:0003824;P:GO:0008152;F:GO:0005488;P:GO:0044710	Y (0.979 | 1-52)	C	1	V5_BLAST_0.9SELF0.4OUT-REDO4-Cluster_168423	V5_UCLUSTfixed_0.90-Cluster_97688	-	-	-	-
pacid=32731683 transcript=Sobic.003G132600.1 locus=Sobic.003G132600 ID=Sobic.003G132600.1.v3.1 annot-version=v3.1	Sorbi_seq8080		-	Y (0.994 | 1-41)	C	1	V5_BLAST_0.9SELF0.4OUT-REDO4-Cluster_164209	V5_UCLUSTfixed_0.90-Cluster_85231	-	-	-	-
pacid=32727898 transcript=Sobic.003G133700.1 locus=Sobic.003G133700 ID=Sobic.003G133700.1.v3.1 annot-version=v3.1	Sorbi_seq4295	P:GO:0055085; C:GO:0016021	C:GO:0016020;P:GO:0006810	Y (0.998 | 1-33)	C	1	V5_BLAST_0.9SELF0.4OUT-REDO4-Cluster_170322	V5_UCLUSTfixed_0.90-Cluster_97421	-	-	-	-
pacid=32727899 transcript=Sobic.003G133700.2 locus=Sobic.003G133700 ID=Sobic.003G133700.2.v3.1 annot-version=v3.1	Sorbi_seq4296	P:GO:0055085; C:GO:0016021	C:GO:0016020;P:GO:0006810	Y (0.998 | 1-33)	C	1	V5_BLAST_0.9SELF0.4OUT-REDO4-Cluster_170322	V5_UCLUSTfixed_0.90-Cluster_97421	-	-	-	-
pacid=32730291 transcript=Sobic.003G136400.1 locus=Sobic.003G136400 ID=Sobic.003G136400.1.v3.1 annot-version=v3.1	Sorbi_seq6688	P:GO:0006457; F:GO:0003755; P:GO:0000413	F:GO:0003824;P:GO:0006464	Y (1.0 | 1-41)	C	1	V5_BLAST_0.9SELF0.4OUT-REDO4-Cluster_164071	V5_UCLUSTfixed_0.90-Cluster_102507	-	-	-	-
pacid=32728142 transcript=Sobic.003G137100.1 locus=Sobic.003G137100 ID=Sobic.003G137100.1.v3.1 annot-version=v3.1	Sorbi_seq4539		-	Y (0.851 | 1-32)	C	1	V5_BLAST_0.9SELF0.4OUT-REDO4-Cluster_164072	V5_UCLUSTfixed_0.90-Cluster_97562	-	-	-	-
pacid=32732343 transcript=Sobic.003G141100.1 locus=Sobic.003G141100 ID=Sobic.003G141100.1.v3.1 annot-version=v3.1	Sorbi_seq8740		-	Y (0.999 | 1-64)	C	1	V5_BLAST_0.9SELF0.4OUT-REDO4-Cluster_165260	V5_UCLUSTfixed_0.90-Cluster_98678	-	-	-	-
pacid=32732344 transcript=Sobic.003G141100.2 locus=Sobic.003G141100 ID=Sobic.003G141100.2.v3.1 annot-version=v3.1	Sorbi_seq8741		-	Y (0.999 | 1-64)	C	1	V5_BLAST_0.9SELF0.4OUT-REDO4-Cluster_165260	V5_UCLUSTfixed_0.90-Cluster_98678	-	-	-	-
pacid=32727880 transcript=Sobic.003G145300.1 locus=Sobic.003G145300 ID=Sobic.003G145300.1.v3.1 annot-version=v3.1	Sorbi_seq4277		-	Y (1.0 | 1-21)	C	1	V5_BLAST_0.9SELF0.4OUT-REDO4-Cluster_161067	V5_UCLUSTfixed_0.90-Cluster_84562	-	-	-	-
pacid=32728344 transcript=Sobic.003G149300.1 locus=Sobic.003G149300 ID=Sobic.003G149300.1.v3.1 annot-version=v3.1	Sorbi_seq4741	P:GO:0055085; C:GO:0016020; F:GO:0015297; F:GO:0015238; P:GO:0006855	C:GO:0016020;P:GO:0006810;P:GO:0044765;F:GO:0005215	Y (0.858 | 1-61)	C	1	V5_BLAST_0.9SELF0.4OUT-REDO4-Cluster_164196	V5_UCLUSTfixed_0.90-Cluster_97674	-	-	-	-
pacid=32728346 transcript=Sobic.003G149300.2 locus=Sobic.003G149300 ID=Sobic.003G149300.2.v3.1 annot-version=v3.1	Sorbi_seq4743	P:GO:0055085; C:GO:0016020; F:GO:0015297; F:GO:0015238; P:GO:0006855	C:GO:0016020;P:GO:0006810;P:GO:0044765;F:GO:0005215	Y (0.858 | 1-61)	C	1	V5_BLAST_0.9SELF0.4OUT-REDO4-Cluster_164196	V5_UCLUSTfixed_0.90-Cluster_97674	-	-	-	-
pacid=32728345 transcript=Sobic.003G149300.3 locus=Sobic.003G149300 ID=Sobic.003G149300.3.v3.1 annot-version=v3.1	Sorbi_seq4742	P:GO:0055085; C:GO:0016020; F:GO:0015297; F:GO:0015238; P:GO:0006855	C:GO:0016020;P:GO:0006810;P:GO:0044765;F:GO:0005215	Y (0.858 | 1-61)	C	1	V5_BLAST_0.9SELF0.4OUT-REDO4-Cluster_164196	V5_UCLUSTfixed_0.90-Cluster_97674	-	-	-	-
pacid=32730524 transcript=Sobic.003G150600.1 locus=Sobic.003G150600 ID=Sobic.003G150600.1.v3.1 annot-version=v3.1	Sorbi_seq6921	F:GO:0016787	F:GO:0016787	Y (0.991 | 1-27)	C	1	V5_BLAST_0.9SELF0.4OUT-REDO4-Cluster_169998	V5_UCLUSTfixed_0.90-Cluster_102930	-	-	-	-
pacid=32730525 transcript=Sobic.003G150600.2 locus=Sobic.003G150600 ID=Sobic.003G150600.2.v3.1 annot-version=v3.1	Sorbi_seq6922	F:GO:0016787	F:GO:0016787	Y (0.991 | 1-27)	C	1	V5_BLAST_0.9SELF0.4OUT-REDO4-Cluster_169998	V5_UCLUSTfixed_0.90-Cluster_102930	-	-	-	-
pacid=32728378 transcript=Sobic.003G150800.1 locus=Sobic.003G150800 ID=Sobic.003G150800.1.v3.1 annot-version=v3.1	Sorbi_seq4775	P:GO:0017038; C:GO:0016020; F:GO:0005524	F:GO:0000166;C:GO:0016020;P:GO:0044765;P:GO:0006810	Y (0.997 | 1-51)	C	1	V5_BLAST_0.9SELF0.4OUT-REDO4-Cluster_170627	V5_UCLUSTfixed_0.90-Cluster_97564	-	-	-	-
pacid=32734044 transcript=Sobic.003G151500.1 locus=Sobic.003G151500 ID=Sobic.003G151500.1.v3.1 annot-version=v3.1	Sorbi_seq10441	F:GO:0003723	F:GO:0003723	Y (0.7 | 1-41)	C	1	V5_BLAST_0.9SELF0.4OUT-REDO4-Cluster_162401	V5_UCLUSTfixed_0.90-Cluster_95815	-	-	-	-
pacid=32731422 transcript=Sobic.003G152800.1 locus=Sobic.003G152800 ID=Sobic.003G152800.1.v3.1 annot-version=v3.1	Sorbi_seq7819		-	Y (0.726 | 1-80)	C	1	V5_BLAST_0.9SELF0.4OUT-REDO4-Cluster_164067	V5_UCLUSTfixed_0.90-Cluster_97560	-	-	-	-
pacid=32728640 transcript=Sobic.003G153800.1 locus=Sobic.003G153800 ID=Sobic.003G153800.1.v3.1 annot-version=v3.1	Sorbi_seq5037	F:GO:0033926	F:GO:0016787	Y (1.0 | 1-28)	C	1	V5_BLAST_0.9SELF0.4OUT-REDO4-Cluster_164000	V5_UCLUSTfixed_0.90-Cluster_97484	-	-	-	-
pacid=32731478 transcript=Sobic.003G154200.3 locus=Sobic.003G154200 ID=Sobic.003G154200.3.v3.1 annot-version=v3.1	Sorbi_seq7875	P:GO:0006508; F:GO:0004185	P:GO:0019538;F:GO:0016787	Y (0.813 | 1-37)	C	1	V5_BLAST_0.9SELF0.4OUT-REDO4-Cluster_169493	V5_UCLUSTfixed_0.90-Cluster_102895	-	-	-	-
pacid=32731479 transcript=Sobic.003G154200.4 locus=Sobic.003G154200 ID=Sobic.003G154200.4.v3.1 annot-version=v3.1	Sorbi_seq7876	P:GO:0006508; F:GO:0004185	P:GO:0019538;F:GO:0016787	Y (0.813 | 1-37)	C	1	V5_BLAST_0.9SELF0.4OUT-REDO4-Cluster_169493	V5_UCLUSTfixed_0.90-Cluster_102895	-	-	-	-
pacid=32732225 transcript=Sobic.003G154500.1 locus=Sobic.003G154500 ID=Sobic.003G154500.1.v3.1 annot-version=v3.1	Sorbi_seq8622		-	Y (0.988 | 1-35)	C	1	V5_BLAST_0.9SELF0.4OUT-REDO4-Cluster_163770	V5_UCLUSTfixed_0.90-Cluster_84721	-	-	-	-
pacid=32733948 transcript=Sobic.003G155300.1 locus=Sobic.003G155300 ID=Sobic.003G155300.1.v3.1 annot-version=v3.1	Sorbi_seq10345	F:GO:0050660; P:GO:0008033; P:GO:0055114; F:GO:0016491; P:GO:0045454	F:GO:0000166;P:GO:0019725;F:GO:0003824;P:GO:0006139	Y (0.815 | 1-49)	C	1	V5_BLAST_0.9SELF0.4OUT-REDO4-Cluster_163775	V5_UCLUSTfixed_0.90-Cluster_97235	-	-	-	-
pacid=32729835 transcript=Sobic.003G157400.1 locus=Sobic.003G157400 ID=Sobic.003G157400.1.v3.1 annot-version=v3.1	Sorbi_seq6232		-	Y (0.956 | 1-26)	C	1	V5_BLAST_0.9SELF0.4OUT-REDO4-Cluster_170034	V5_UCLUSTfixed_0.90-Cluster_96269	-	-	-	-
pacid=32729833 transcript=Sobic.003G157400.2 locus=Sobic.003G157400 ID=Sobic.003G157400.2.v3.1 annot-version=v3.1	Sorbi_seq6230		-	Y (0.956 | 1-26)	C	1	V5_BLAST_0.9SELF0.4OUT-REDO4-Cluster_170034	V5_UCLUSTfixed_0.90-Cluster_96269	-	-	-	-
pacid=32729834 transcript=Sobic.003G157400.3 locus=Sobic.003G157400 ID=Sobic.003G157400.3.v3.1 annot-version=v3.1	Sorbi_seq6231		-	Y (0.956 | 1-26)	C	1	V5_BLAST_0.9SELF0.4OUT-REDO4-Cluster_170034	V5_UCLUSTfixed_0.90-Cluster_96269	-	-	-	-
pacid=32729836 transcript=Sobic.003G157400.4 locus=Sobic.003G157400 ID=Sobic.003G157400.4.v3.1 annot-version=v3.1	Sorbi_seq6233		-	Y (0.956 | 1-26)	C	1	V5_BLAST_0.9SELF0.4OUT-REDO4-Cluster_170034	V5_UCLUSTfixed_0.90-Cluster_96269	-	-	-	-
pacid=32727743 transcript=Sobic.003G157800.1 locus=Sobic.003G157800 ID=Sobic.003G157800.1.v3.1 annot-version=v3.1	Sorbi_seq4140		-	Y (0.925 | 1-22)	C	1	V5_BLAST_0.9SELF0.4OUT-REDO4-Cluster_149712	V5_UCLUSTfixed_0.90-Cluster_84559	-	-	-	-
pacid=32727744 transcript=Sobic.003G157800.2 locus=Sobic.003G157800 ID=Sobic.003G157800.2.v3.1 annot-version=v3.1	Sorbi_seq4141		-	Y (0.925 | 1-22)	C	1	V5_BLAST_0.9SELF0.4OUT-REDO4-Cluster_149712	V5_UCLUSTfixed_0.90-Cluster_84559	-	-	-	-
pacid=32730029 transcript=Sobic.003G157900.1 locus=Sobic.003G157900 ID=Sobic.003G157900.1.v3.1 annot-version=v3.1	Sorbi_seq6426		-	Y (0.941 | 1-44)	C	1	V5_BLAST_0.9SELF0.4OUT-REDO4-Cluster_149769	V5_UCLUSTfixed_0.90-Cluster_84644	-	-	-	-
pacid=32728070 transcript=Sobic.003G159850.1 locus=Sobic.003G159850 ID=Sobic.003G159850.1.v3.1 annot-version=v3.1	Sorbi_seq4467	F:GO:0008234; P:GO:0006508	P:GO:0019538;F:GO:0016787	Y (0.631 | 1-38)	C	1	V5_BLAST_0.9SELF0.4OUT-REDO4-Cluster_152324	V5_UCLUSTfixed_0.90-Cluster_85141	UniqueCluster_1709	-	-	X
pacid=32728071 transcript=Sobic.003G159850.2 locus=Sobic.003G159850 ID=Sobic.003G159850.2.v3.1 annot-version=v3.1	Sorbi_seq4468	F:GO:0008234; P:GO:0006508	P:GO:0019538;F:GO:0016787	Y (0.631 | 1-38)	C	1	V5_BLAST_0.9SELF0.4OUT-REDO4-Cluster_152324	V5_UCLUSTfixed_0.90-Cluster_85141	UniqueCluster_1709	-	-	X
pacid=32728097 transcript=Sobic.003G160800.1 locus=Sobic.003G160800 ID=Sobic.003G160800.1.v3.1 annot-version=v3.1	Sorbi_seq4494		-	Y (0.999 | 1-51)	C	1	V5_BLAST_0.9SELF0.4OUT-REDO4-Cluster_170034	V5_UCLUSTfixed_0.90-Cluster_97539	-	-	-	-
pacid=32728098 transcript=Sobic.003G160800.2 locus=Sobic.003G160800 ID=Sobic.003G160800.2.v3.1 annot-version=v3.1	Sorbi_seq4495		-	Y (0.999 | 1-51)	C	1	V5_BLAST_0.9SELF0.4OUT-REDO4-Cluster_170034	V5_UCLUSTfixed_0.90-Cluster_97539	-	-	-	-
pacid=32727984 transcript=Sobic.003G161900.1 locus=Sobic.003G161900 ID=Sobic.003G161900.1.v3.1 annot-version=v3.1	Sorbi_seq4381		-	Y (0.981 | 1-38)	C	1	V5_BLAST_0.9SELF0.4OUT-REDO4-Cluster_149715	V5_UCLUSTfixed_0.90-Cluster_85449	-	-	-	-
pacid=32733853 transcript=Sobic.003G161950.1 locus=Sobic.003G161950 ID=Sobic.003G161950.1.v3.1 annot-version=v3.1	Sorbi_seq10250		-	Y (0.999 | 1-41)	C	1	V5_BLAST_0.9SELF0.4OUT-REDO4-Cluster_149861	V5_UCLUSTfixed_0.90-Cluster_41934	-	-	-	-
pacid=32733234 transcript=Sobic.003G162400.1 locus=Sobic.003G162400 ID=Sobic.003G162400.1.v3.1 annot-version=v3.1	Sorbi_seq9631		-	Y (0.992 | 1-24)	C	1	V5_BLAST_0.9SELF0.4OUT-REDO4-Cluster_162938	V5_UCLUSTfixed_0.90-Cluster_96361	-	-	-	-
pacid=32733477 transcript=Sobic.003G162800.1 locus=Sobic.003G162800 ID=Sobic.003G162800.1.v3.1 annot-version=v3.1	Sorbi_seq9874		-	Y (0.995 | 1-52)	C	1	V5_BLAST_0.9SELF0.4OUT-REDO4-Cluster_170120	V5_UCLUSTfixed_0.90-Cluster_97262	-	-	-	-
pacid=32727681 transcript=Sobic.003G163100.1 locus=Sobic.003G163100 ID=Sobic.003G163100.1.v3.1 annot-version=v3.1	Sorbi_seq4078	P:GO:0006468; F:GO:0005524; F:GO:0004672	F:GO:0000166;P:GO:0006464;F:GO:0016301	Y (0.998 | 1-21)	C	1	V5_BLAST_0.9SELF0.4OUT-REDO4-Cluster_166221	V5_UCLUSTfixed_0.90-Cluster_102939	-	-	-	-
pacid=32731977 transcript=Sobic.003G163401.1 locus=Sobic.003G163401 ID=Sobic.003G163401.1.v3.1 annot-version=v3.1	Sorbi_seq8374		-	Y (0.922 | 1-36)	C	1	V5_BLAST_0.9SELF0.4OUT-REDO4-Cluster_149822	V5_UCLUSTfixed_0.90-Cluster_86812	-	-	-	-
pacid=32728455 transcript=Sobic.003G164000.1 locus=Sobic.003G164000 ID=Sobic.003G164000.1.v3.1 annot-version=v3.1	Sorbi_seq4852		-	Y (0.754 | 1-77)	C	1	V5_BLAST_0.9SELF0.4OUT-REDO4-Cluster_149720	V5_UCLUSTfixed_0.90-Cluster_41911	-	-	-	-
pacid=32732482 transcript=Sobic.003G164100.2 locus=Sobic.003G164100 ID=Sobic.003G164100.2.v3.1 annot-version=v3.1	Sorbi_seq8879		-	Y (0.972 | 1-41)	C	1	V5_BLAST_0.9SELF0.4OUT-REDO4-Cluster_163024	V5_UCLUSTfixed_0.90-Cluster_87715	-	-	-	-
pacid=32730427 transcript=Sobic.003G165800.1 locus=Sobic.003G165800 ID=Sobic.003G165800.1.v3.1 annot-version=v3.1	Sorbi_seq6824	P:GO:0030259; F:GO:0016758; P:GO:0005975	P:GO:0005975;P:GO:0006629;P:GO:0044763;F:GO:0016740;P:GO:0009987	Y (0.985 | 1-42)	C	1	V5_BLAST_0.9SELF0.4OUT-REDO4-Cluster_165885	V5_UCLUSTfixed_0.90-Cluster_96572	-	-	-	-
pacid=32728786 transcript=Sobic.003G166001.1 locus=Sobic.003G166001 ID=Sobic.003G166001.1.v3.1 annot-version=v3.1	Sorbi_seq5183		-	Y (0.87 | 1-38)	C	1	V5_BLAST_0.9SELF0.4OUT-REDO4-Cluster_161219	V5_UCLUSTfixed_0.90-Cluster_84587	UniqueCluster_3105	-	-	X
pacid=32728787 transcript=Sobic.003G166001.2 locus=Sobic.003G166001 ID=Sobic.003G166001.2.v3.1 annot-version=v3.1	Sorbi_seq5184		-	Y (0.87 | 1-38)	C	1	V5_BLAST_0.9SELF0.4OUT-REDO4-Cluster_161219	V5_UCLUSTfixed_0.90-Cluster_84587	UniqueCluster_3105	-	-	X
pacid=32729220 transcript=Sobic.003G166875.1 locus=Sobic.003G166875 ID=Sobic.003G166875.1.v3.1 annot-version=v3.1	Sorbi_seq5617		-	Y (0.916 | 1-92)	C	1	V5_BLAST_0.9SELF0.4OUT-REDO4-Cluster_149745	V5_UCLUSTfixed_0.90-Cluster_41915	-	-	-	-
pacid=32732527 transcript=Sobic.003G170200.1 locus=Sobic.003G170200 ID=Sobic.003G170200.1.v3.1 annot-version=v3.1	Sorbi_seq8924		-	Y (0.998 | 1-55)	C	1	V5_BLAST_0.9SELF0.4OUT-REDO4-Cluster_162898	V5_UCLUSTfixed_0.90-Cluster_96315	-	-	-	-
pacid=32731395 transcript=Sobic.003G170900.1 locus=Sobic.003G170900 ID=Sobic.003G170900.1.v3.1 annot-version=v3.1	Sorbi_seq7792		-	Y (0.973 | 1-70)	C	1	V5_BLAST_0.9SELF0.4OUT-REDO4-Cluster_149810	V5_UCLUSTfixed_0.90-Cluster_84695	-	-	-	-
pacid=32731394 transcript=Sobic.003G170900.2 locus=Sobic.003G170900 ID=Sobic.003G170900.2.v3.1 annot-version=v3.1	Sorbi_seq7791		-	Y (0.973 | 1-70)	C	1	V5_BLAST_0.9SELF0.4OUT-REDO4-Cluster_149810	V5_UCLUSTfixed_0.90-Cluster_84695	-	-	-	-
pacid=32730360 transcript=Sobic.003G170966.1 locus=Sobic.003G170966 ID=Sobic.003G170966.1.v3.1 annot-version=v3.1	Sorbi_seq6757		-	Y (0.984 | 1-50)	C	1	V5_BLAST_0.9SELF0.4OUT-REDO4-Cluster_149781	V5_UCLUSTfixed_0.90-Cluster_88981	-	-	-	-
pacid=32729152 transcript=Sobic.003G171701.1 locus=Sobic.003G171701 ID=Sobic.003G171701.1.v3.1 annot-version=v3.1	Sorbi_seq5549		-	Y (0.996 | 1-36)	C	1	V5_BLAST_0.9SELF0.4OUT-REDO4-Cluster_150101	V5_UCLUSTfixed_0.90-Cluster_85047	-	-	-	-
pacid=32730430 transcript=Sobic.003G175500.1 locus=Sobic.003G175500 ID=Sobic.003G175500.1.v3.1 annot-version=v3.1	Sorbi_seq6827		-	Y (0.906 | 1-38)	C	1	V5_BLAST_0.9SELF0.4OUT-REDO4-Cluster_149783	V5_UCLUSTfixed_0.90-Cluster_85486	-	-	-	-
pacid=32733410 transcript=Sobic.003G176600.1 locus=Sobic.003G176600 ID=Sobic.003G176600.1.v3.1 annot-version=v3.1	Sorbi_seq9807		-	Y (0.981 | 1-34)	C	1	V5_BLAST_0.9SELF0.4OUT-REDO4-Cluster_169700	V5_UCLUSTfixed_0.90-Cluster_41932	-	-	-	-
pacid=32729939 transcript=Sobic.003G178800.2 locus=Sobic.003G178800 ID=Sobic.003G178800.2.v3.1 annot-version=v3.1	Sorbi_seq6336		-	Y (0.978 | 1-44)	C	1	V5_BLAST_0.9SELF0.4OUT-REDO4-Cluster_149766	V5_UCLUSTfixed_0.90-Cluster_85049	-	-	-	-
pacid=32732546 transcript=Sobic.003G179400.1 locus=Sobic.003G179400 ID=Sobic.003G179400.1.v3.1 annot-version=v3.1	Sorbi_seq8943		-	Y (0.985 | 1-27)	C	1	V5_BLAST_0.9SELF0.4OUT-REDO4-Cluster_149889	V5_UCLUSTfixed_0.90-Cluster_84732	-	-	-	-
pacid=32728688 transcript=Sobic.003G183900.1 locus=Sobic.003G183900 ID=Sobic.003G183900.1.v3.1 annot-version=v3.1	Sorbi_seq5085		-	Y (0.88 | 1-42)	C	1	V5_BLAST_0.9SELF0.4OUT-REDO4-Cluster_165520	V5_UCLUSTfixed_0.90-Cluster_84582	-	UniqueCluster_3031	-	X
pacid=32733584 transcript=Sobic.003G186600.1 locus=Sobic.003G186600 ID=Sobic.003G186600.1.v3.1 annot-version=v3.1	Sorbi_seq9981		-	Y (0.958 | 1-47)	C	1	V5_BLAST_0.9SELF0.4OUT-REDO4-Cluster_169050	V5_UCLUSTfixed_0.90-Cluster_101866	-	-	-	-
pacid=32729613 transcript=Sobic.003G187600.1 locus=Sobic.003G187600 ID=Sobic.003G187600.1.v3.1 annot-version=v3.1	Sorbi_seq6010		-	Y (0.877 | 1-37)	C	1	V5_BLAST_0.9SELF0.4OUT-REDO4-Cluster_149759	V5_UCLUSTfixed_0.90-Cluster_41918	-	-	-	-
pacid=32728377 transcript=Sobic.003G190000.1 locus=Sobic.003G190000 ID=Sobic.003G190000.1.v3.1 annot-version=v3.1	Sorbi_seq4774		-	Y (0.996 | 1-30)	C	1	V5_BLAST_0.9SELF0.4OUT-REDO4-Cluster_162714	V5_UCLUSTfixed_0.90-Cluster_96133	-	-	-	-
pacid=32730243 transcript=Sobic.003G190400.1 locus=Sobic.003G190400 ID=Sobic.003G190400.1.v3.1 annot-version=v3.1	Sorbi_seq6640		-	Y (1.0 | 1-42)	C	1	V5_BLAST_0.9SELF0.4OUT-REDO4-Cluster_170185	V5_UCLUSTfixed_0.90-Cluster_99618	-	-	-	-
pacid=32731854 transcript=Sobic.003G190500.1 locus=Sobic.003G190500 ID=Sobic.003G190500.1.v3.1 annot-version=v3.1	Sorbi_seq8251	F:GO:0016787; P:GO:0008152	P:GO:0008152;F:GO:0016787	Y (0.998 | 1-27)	C	1	V5_BLAST_0.9SELF0.4OUT-REDO4-Cluster_170488	V5_UCLUSTfixed_0.90-Cluster_103098	-	-	-	-
pacid=32733137 transcript=Sobic.003G191000.1 locus=Sobic.003G191000 ID=Sobic.003G191000.1.v3.1 annot-version=v3.1	Sorbi_seq9534		-	Y (0.997 | 1-30)	C	1	V5_BLAST_0.9SELF0.4OUT-REDO4-Cluster_170899	V5_UCLUSTfixed_0.90-Cluster_96833	-	-	-	-
pacid=32733741 transcript=Sobic.003G193600.1 locus=Sobic.003G193600 ID=Sobic.003G193600.1.v3.1 annot-version=v3.1	Sorbi_seq10138		-	Y (0.606 | 1-70)	C	1	V5_BLAST_0.9SELF0.4OUT-REDO4-Cluster_149856	V5_UCLUSTfixed_0.90-Cluster_84768	-	-	-	-
pacid=32731767 transcript=Sobic.003G193700.1 locus=Sobic.003G193700 ID=Sobic.003G193700.1.v3.1 annot-version=v3.1	Sorbi_seq8164		-	Y (0.999 | 1-51)	C	1	V5_BLAST_0.9SELF0.4OUT-REDO4-Cluster_170347	V5_UCLUSTfixed_0.90-Cluster_97397	-	-	-	-
pacid=32733219 transcript=Sobic.003G194300.1 locus=Sobic.003G194300 ID=Sobic.003G194300.1.v3.1 annot-version=v3.1	Sorbi_seq9616	P:GO:0006412; C:GO:0005840; C:GO:0005622; F:GO:0003735	F:GO:0005198;C:GO:0005840;P:GO:0006412	Y (0.976 | 1-32)	C	1	V5_BLAST_0.9SELF0.4OUT-REDO4-Cluster_166761	V5_UCLUSTfixed_0.90-Cluster_100055	-	-	-	-
pacid=32727929 transcript=Sobic.003G194400.1 locus=Sobic.003G194400 ID=Sobic.003G194400.1.v3.1 annot-version=v3.1	Sorbi_seq4326	F:GO:0043565; P:GO:0006355; C:GO:0005634; F:GO:0003700	F:GO:0003677;C:GO:0005634;F:GO:0003700;P:GO:0009058;P:GO:0006139	Y (0.775 | 1-49)	C	1	V5_BLAST_0.9SELF0.4OUT-REDO4-Cluster_161585	V5_UCLUSTfixed_0.90-Cluster_84563	-	-	-	-
pacid=32729213 transcript=Sobic.003G194500.1 locus=Sobic.003G194500 ID=Sobic.003G194500.1.v3.1 annot-version=v3.1	Sorbi_seq5610	F:GO:0046872	F:GO:0005488	Y (0.732 | 1-29)	C	1	V5_BLAST_0.9SELF0.4OUT-REDO4-Cluster_165047	V5_UCLUSTfixed_0.90-Cluster_84613	-	-	UniqueCluster_1000	X
pacid=32728290 transcript=Sobic.003G195300.1 locus=Sobic.003G195300 ID=Sobic.003G195300.1.v3.1 annot-version=v3.1	Sorbi_seq4687		-	Y (0.779 | 1-86)	C	1	V5_BLAST_0.9SELF0.4OUT-REDO4-Cluster_161087	V5_UCLUSTfixed_0.90-Cluster_84572	-	-	-	-
pacid=32733976 transcript=Sobic.003G199800.3 locus=Sobic.003G199800 ID=Sobic.003G199800.3.v3.1 annot-version=v3.1	Sorbi_seq10373		-	Y (1.0 | 1-41)	C	1	V5_BLAST_0.9SELF0.4OUT-REDO4-Cluster_165474	V5_UCLUSTfixed_0.90-Cluster_98856	-	-	-	-
pacid=32733975 transcript=Sobic.003G199800.4 locus=Sobic.003G199800 ID=Sobic.003G199800.4.v3.1 annot-version=v3.1	Sorbi_seq10372		-	Y (1.0 | 1-41)	C	1	V5_BLAST_0.9SELF0.4OUT-REDO4-Cluster_165474	V5_UCLUSTfixed_0.90-Cluster_98856	-	-	-	-
pacid=32733971 transcript=Sobic.003G199800.5 locus=Sobic.003G199800 ID=Sobic.003G199800.5.v3.1 annot-version=v3.1	Sorbi_seq10368		-	Y (1.0 | 1-41)	C	1	V5_BLAST_0.9SELF0.4OUT-REDO4-Cluster_149864	V5_UCLUSTfixed_0.90-Cluster_98856	-	-	-	-
pacid=32733977 transcript=Sobic.003G199800.6 locus=Sobic.003G199800 ID=Sobic.003G199800.6.v3.1 annot-version=v3.1	Sorbi_seq10374		-	Y (1.0 | 1-41)	C	1	V5_BLAST_0.9SELF0.4OUT-REDO4-Cluster_165474	V5_UCLUSTfixed_0.90-Cluster_98856	-	-	-	-
pacid=32733972 transcript=Sobic.003G199800.7 locus=Sobic.003G199800 ID=Sobic.003G199800.7.v3.1 annot-version=v3.1	Sorbi_seq10369		-	Y (1.0 | 1-41)	C	1	V5_BLAST_0.9SELF0.4OUT-REDO4-Cluster_165474	V5_UCLUSTfixed_0.90-Cluster_98856	-	-	-	-
pacid=32733973 transcript=Sobic.003G199800.8 locus=Sobic.003G199800 ID=Sobic.003G199800.8.v3.1 annot-version=v3.1	Sorbi_seq10370		-	Y (1.0 | 1-41)	C	1	V5_BLAST_0.9SELF0.4OUT-REDO4-Cluster_165474	V5_UCLUSTfixed_0.90-Cluster_98856	-	-	-	-
pacid=32733974 transcript=Sobic.003G199800.9 locus=Sobic.003G199800 ID=Sobic.003G199800.9.v3.1 annot-version=v3.1	Sorbi_seq10371		-	Y (1.0 | 1-41)	C	1	V5_BLAST_0.9SELF0.4OUT-REDO4-Cluster_165474	V5_UCLUSTfixed_0.90-Cluster_98856	-	-	-	-
pacid=32733432 transcript=Sobic.003G202300.1 locus=Sobic.003G202300 ID=Sobic.003G202300.1.v3.1 annot-version=v3.1	Sorbi_seq9829	F:GO:0003676	F:GO:0003676	Y (0.986 | 1-52)	C	1	V5_BLAST_0.9SELF0.4OUT-REDO4-Cluster_163364	V5_UCLUSTfixed_0.90-Cluster_96786	-	-	-	-
[truncated: 2,452 more rows]
