# Supplementary material for: Genome-Scale Characterization of Predicted Plastid-Targeted Proteomes in Higher Plants
Source: Sci Rep. 2020 May 19;10:8281. doi: 10.1038/s41598-020-64670-5 (PMC7237471; doi:10.1038/s41598-020-64670-5)
Supplement: Supplementary file 5 [file 41598_2020_64670_MOESM5_ESM.zip › Supplementary File 5/Vitis-vinifera_Plastidial.xlsx]

## Sheet: Vitis-vinifera2.1_TABLE
Description	Final Alias	Alt GO IDs	GO Slim Terms	Localizer Prediction	TargetP Prediction	Consensus Prediction	BLAST Cluster	UCLUST Cluster	Blast-Only	Uclust-Only	Consensus	Unique
gene=VIT_201s0011g00290	Vitvi_seq42	P:GO:0009560; P:GO:0006468; F:GO:0003676; F:GO:0004672; F:GO:0005524; P:GO:0015074	F:GO:0003676;F:GO:0000166;P:GO:0007275;P:GO:0030154;P:GO:0006464;P:GO:0006259;F:GO:0016301;P:GO:0000003	Y (0.988 | 1-34)	C	1	V5_BLAST_0.9SELF0.4OUT-REDO4-Cluster_162347	V5_UCLUSTfixed_0.90-Cluster_95755	-	UniqueCluster_3001	-	-
gene=VIT_201s0011g00290	Vitvi_seq44	P:GO:0009560; P:GO:0006468; F:GO:0003676; F:GO:0004672; F:GO:0005524; P:GO:0015074	F:GO:0003676;F:GO:0000166;P:GO:0007275;P:GO:0030154;P:GO:0006464;P:GO:0006259;F:GO:0016301;P:GO:0000003	Y (0.988 | 1-34)	C	1	V5_BLAST_0.9SELF0.4OUT-REDO4-Cluster_162347	V5_UCLUSTfixed_0.90-Cluster_95755	-	UniqueCluster_3001	-	-
gene=VIT_201s0011g00290	Vitvi_seq45	P:GO:0009560; P:GO:0006468; F:GO:0003676; F:GO:0004672; F:GO:0005524; P:GO:0015074	F:GO:0003676;F:GO:0000166;P:GO:0007275;P:GO:0030154;P:GO:0006464;P:GO:0006259;F:GO:0016301;P:GO:0000003	Y (0.988 | 1-34)	C	1	V5_BLAST_0.9SELF0.4OUT-REDO4-Cluster_162348	V5_UCLUSTfixed_0.90-Cluster_95755	-	UniqueCluster_3001	-	X
gene=VIT_201s0011g00380	Vitvi_seq53	F:GO:0050529; C:GO:0009536; P:GO:0042432	P:GO:0009058;C:GO:0009536;P:GO:0009987;F:GO:0016787	Y (0.999 | 1-41)	C	1	V5_BLAST_0.9SELF0.4OUT-REDO4-Cluster_163154	V5_UCLUSTfixed_0.90-Cluster_96346	-	-	-	-
gene=VIT_201s0011g00390	Vitvi_seq57	F:GO:0004066; P:GO:0006529; C:GO:0016023; C:GO:0005739; P:GO:0006522; P:GO:0006531	F:GO:0003824;C:GO:0005739;P:GO:0009058;P:GO:0044763;P:GO:0044711;P:GO:0009987	Y (0.843 | 1-43)	C	1	V5_BLAST_0.9SELF0.4OUT-REDO4-Cluster_165920	V5_UCLUSTfixed_0.90-Cluster_98028	-	-	UniqueCluster_3086	-
gene=VIT_201s0011g00390	Vitvi_seq58	F:GO:0004066; P:GO:0006529; C:GO:0016023; C:GO:0005739; P:GO:0006522; P:GO:0006531	F:GO:0003824;C:GO:0005739;P:GO:0009058;P:GO:0044763;P:GO:0044711;P:GO:0009987	Y (0.843 | 1-43)	C	1	V5_BLAST_0.9SELF0.4OUT-REDO4-Cluster_165920	V5_UCLUSTfixed_0.90-Cluster_98028	-	-	UniqueCluster_3086	X
gene=VIT_201s0011g00390	Vitvi_seq59	F:GO:0004066; P:GO:0006529; C:GO:0016023; C:GO:0005739; P:GO:0006522; P:GO:0006531	F:GO:0003824;C:GO:0005739;P:GO:0009058;P:GO:0044763;P:GO:0044711;P:GO:0009987	Y (0.843 | 1-43)	C	1	V5_BLAST_0.9SELF0.4OUT-REDO4-Cluster_165920	V5_UCLUSTfixed_0.90-Cluster_98028	-	-	UniqueCluster_3086	X
gene=VIT_201s0011g00390	Vitvi_seq61	F:GO:0004066; P:GO:0006529; C:GO:0016023; C:GO:0005739; P:GO:0006522; P:GO:0006531	F:GO:0003824;C:GO:0005739;P:GO:0009058;P:GO:0044763;P:GO:0044711;P:GO:0009987	Y (0.843 | 1-43)	C	1	V5_BLAST_0.9SELF0.4OUT-REDO4-Cluster_165920	V5_UCLUSTfixed_0.90-Cluster_98028	-	-	UniqueCluster_3086	-
gene=VIT_201s0011g00390	Vitvi_seq62	F:GO:0004066; P:GO:0006529; C:GO:0043231; C:GO:0044444; P:GO:0006522; P:GO:0006531	F:GO:0003824;C:GO:0005737;P:GO:0009058;P:GO:0044763;P:GO:0044711;P:GO:0009987	Y (0.843 | 1-43)	C	1	V5_BLAST_0.9SELF0.4OUT-REDO4-Cluster_165920	V5_UCLUSTfixed_0.90-Cluster_98028	-	-	UniqueCluster_3086	X
gene=VIT_201s0011g00550	Vitvi_seq86	C:GO:0005737; P:GO:0090305; F:GO:0003677; F:GO:0004518; C:GO:0005634	F:GO:0003677;C:GO:0005634;C:GO:0005737;F:GO:0004518	Y (0.964 | 1-85)	C	1	V5_BLAST_0.9SELF0.4OUT-REDO4-Cluster_162350	V5_UCLUSTfixed_0.90-Cluster_95758	-	-	-	-
gene=VIT_201s0011g00550	Vitvi_seq87	C:GO:0005737; P:GO:0090305; F:GO:0003677; F:GO:0004518; C:GO:0005634	F:GO:0003677;C:GO:0005634;C:GO:0005737;F:GO:0004518	Y (0.964 | 1-85)	C	1	V5_BLAST_0.9SELF0.4OUT-REDO4-Cluster_162350	V5_UCLUSTfixed_0.90-Cluster_95758	-	-	-	-
gene=VIT_201s0011g00550	Vitvi_seq88	C:GO:0005737; P:GO:0090305; F:GO:0003677; F:GO:0004518; C:GO:0005634	F:GO:0003677;C:GO:0005634;C:GO:0005737;F:GO:0004518	Y (0.964 | 1-85)	C	1	V5_BLAST_0.9SELF0.4OUT-REDO4-Cluster_162350	V5_UCLUSTfixed_0.90-Cluster_95758	-	-	-	-
gene=VIT_201s0011g00550	Vitvi_seq89	C:GO:0005737; P:GO:0090305; F:GO:0003677; F:GO:0004518; C:GO:0005634	F:GO:0003677;C:GO:0005634;C:GO:0005737;F:GO:0004518	Y (0.964 | 1-85)	C	1	V5_BLAST_0.9SELF0.4OUT-REDO4-Cluster_162350	V5_UCLUSTfixed_0.90-Cluster_95758	-	-	-	-
gene=VIT_201s0011g00550	Vitvi_seq90	C:GO:0005737; P:GO:0090305; F:GO:0003677; F:GO:0004518; C:GO:0005634	F:GO:0003677;C:GO:0005634;C:GO:0005737;F:GO:0004518	Y (0.964 | 1-85)	C	1	V5_BLAST_0.9SELF0.4OUT-REDO4-Cluster_162350	V5_UCLUSTfixed_0.90-Cluster_95758	-	-	-	-
gene=VIT_201s0011g00550	Vitvi_seq91	C:GO:0005737; P:GO:0090305; F:GO:0003677; F:GO:0004518; C:GO:0005634	F:GO:0003677;C:GO:0005634;C:GO:0005737;F:GO:0004518	Y (0.964 | 1-85)	C	1	V5_BLAST_0.9SELF0.4OUT-REDO4-Cluster_162350	V5_UCLUSTfixed_0.90-Cluster_95758	-	-	-	-
gene=VIT_201s0011g00550	Vitvi_seq92	C:GO:0005737; P:GO:0090305; F:GO:0003677; F:GO:0004518; C:GO:0005634	F:GO:0003677;C:GO:0005634;C:GO:0005737;F:GO:0004518	Y (0.964 | 1-85)	C	1	V5_BLAST_0.9SELF0.4OUT-REDO4-Cluster_162350	V5_UCLUSTfixed_0.90-Cluster_95758	-	-	-	-
gene=VIT_201s0011g00590	Vitvi_seq95	C:GO:0031969; P:GO:0008643; C:GO:0016021; F:GO:0005215	C:GO:0016020;P:GO:0044765;P:GO:0006810;C:GO:0009536;F:GO:0005215	Y (0.996 | 1-42)	C	1	V5_BLAST_0.9SELF0.4OUT-REDO4-Cluster_166571	V5_UCLUSTfixed_0.90-Cluster_98158	-	-	-	-
gene=VIT_201s0011g00600	Vitvi_seq96	C:GO:0031969; C:GO:0016021; P:GO:0006810; F:GO:0005215	C:GO:0016020;P:GO:0006810;C:GO:0009536;F:GO:0005215	Y (1.0 | 1-26)	C	1	V5_BLAST_0.9SELF0.4OUT-REDO4-Cluster_166571	V5_UCLUSTfixed_0.90-Cluster_98158	-	-	-	-
gene=VIT_201s0011g00730	Vitvi_seq120	F:GO:0008184; C:GO:0005829; P:GO:0009414; P:GO:0042742; C:GO:0009501; P:GO:0009409; F:GO:0042802; P:GO:0019252; C:GO:0009570; F:GO:0030170	P:GO:0009058;P:GO:0044763;P:GO:0044711;P:GO:0006950;C:GO:0009536;P:GO:0009987;P:GO:0044723;P:GO:0009607;P:GO:0005975;P:GO:0009628;P:GO:0009605;F:GO:0005515;C:GO:0005829;F:GO:0016740	Y (0.999 | 1-71)	C	1	V5_BLAST_0.9SELF0.4OUT-REDO4-Cluster_164684	V5_UCLUSTfixed_0.90-Cluster_100478	-	-	-	-
gene=VIT_201s0011g00740	Vitvi_seq121	C:GO:0005774; P:GO:0051788; P:GO:0006098; P:GO:0009853; F:GO:0008270; C:GO:0005758; C:GO:0005759; P:GO:0009651; P:GO:0080129; C:GO:0009507; C:GO:0005618; C:GO:0005730; P:GO:0006511; C:GO:0005741; F:GO:0004222; P:GO:0046686; C:GO:0005750; C:GO:0005886	P:GO:0019538;P:GO:0009056;F:GO:0005488;C:GO:0005730;C:GO:0005773;P:GO:0006139;P:GO:0006950;C:GO:0009536;C:GO:0005886;P:GO:0009628;C:GO:0005739;C:GO:0005618;P:GO:0016043;F:GO:0016787	Y (0.986 | 1-60)	C	1	V5_BLAST_0.9SELF0.4OUT-REDO4-Cluster_163204	V5_UCLUSTfixed_0.90-Cluster_96403	-	-	-	-
gene=VIT_201s0011g00850	Vitvi_seq141	P:GO:0010103; P:GO:0019288; P:GO:0000023; P:GO:0019252; C:GO:0009507; P:GO:0045893	P:GO:0005975;P:GO:0009791;P:GO:0006629;P:GO:0009653;P:GO:0009058;P:GO:0044711;P:GO:0006139;C:GO:0009536;P:GO:0044723	Y (0.973 | 1-44)	C	1	V5_BLAST_0.9SELF0.4OUT-REDO4-Cluster_162351	V5_UCLUSTfixed_0.90-Cluster_95760	-	-	-	-
gene=VIT_201s0011g00920	Vitvi_seq152		-	Y (1.0 | 1-26)	C	1	V5_BLAST_0.9SELF0.4OUT-REDO4-Cluster_162352	V5_UCLUSTfixed_0.90-Cluster_95761	-	-	-	-
gene=VIT_201s0011g00930	Vitvi_seq153	P:GO:0010103; P:GO:0000413; P:GO:0006457; P:GO:0019288; P:GO:0015995; P:GO:0016117; F:GO:0003755; F:GO:0005528; F:GO:0005515; P:GO:0006636; C:GO:0016020; C:GO:0009543	F:GO:0005515;F:GO:0003824;P:GO:0009791;P:GO:0006629;C:GO:0016020;P:GO:0006464;P:GO:0009653;P:GO:0009058;P:GO:0044711;C:GO:0009536;C:GO:0009579	Y (0.999 | 1-23)	C	1	V5_BLAST_0.9SELF0.4OUT-REDO4-Cluster_162353	V5_UCLUSTfixed_0.90-Cluster_95762	-	-	-	-
gene=VIT_201s0011g01070	Vitvi_seq172		-	Y (0.998 | 1-22)	C	1	V5_BLAST_0.9SELF0.4OUT-REDO4-Cluster_162354	V5_UCLUSTfixed_0.90-Cluster_95763	-	-	-	-
gene=VIT_201s0011g01080	Vitvi_seq174	P:GO:0010103; P:GO:0006399; P:GO:0006655; P:GO:0045036; C:GO:0009507; C:GO:0009508; P:GO:0009658; P:GO:0045893; P:GO:0042793; P:GO:0006364; F:GO:0005515	F:GO:0005515;P:GO:0009791;P:GO:0006629;P:GO:0016043;P:GO:0009653;P:GO:0009058;P:GO:0044711;P:GO:0006139;P:GO:0006810;C:GO:0009536	Y (1.0 | 1-48)	C	1	V5_BLAST_0.9SELF0.4OUT-REDO4-Cluster_162355	V5_UCLUSTfixed_0.90-Cluster_95764	-	-	-	-
gene=VIT_201s0011g01080	Vitvi_seq175	P:GO:0010103; P:GO:0006399; P:GO:0006655; P:GO:0045036; C:GO:0009507; C:GO:0009508; P:GO:0009658; P:GO:0045893; P:GO:0042793; P:GO:0006364; F:GO:0005515	F:GO:0005515;P:GO:0009791;P:GO:0006629;P:GO:0016043;P:GO:0009653;P:GO:0009058;P:GO:0044711;P:GO:0006139;P:GO:0006810;C:GO:0009536	Y (1.0 | 1-48)	C	1	V5_BLAST_0.9SELF0.4OUT-REDO4-Cluster_162355	V5_UCLUSTfixed_0.90-Cluster_95764	-	-	-	-
gene=VIT_201s0011g01080	Vitvi_seq176	P:GO:0010103; P:GO:0006399; P:GO:0006655; P:GO:0045036; C:GO:0009507; C:GO:0009508; P:GO:0009658; P:GO:0045893; P:GO:0042793; P:GO:0006364; F:GO:0005515	F:GO:0005515;P:GO:0009791;P:GO:0006629;P:GO:0016043;P:GO:0009653;P:GO:0009058;P:GO:0044711;P:GO:0006139;P:GO:0006810;C:GO:0009536	Y (1.0 | 1-48)	C	1	V5_BLAST_0.9SELF0.4OUT-REDO4-Cluster_162355	V5_UCLUSTfixed_0.90-Cluster_95764	-	-	-	-
gene=VIT_201s0011g01080	Vitvi_seq177	P:GO:0010103; P:GO:0006399; P:GO:0006655; P:GO:0045036; C:GO:0009507; C:GO:0009508; P:GO:0009658; P:GO:0045893; P:GO:0042793; P:GO:0006364; F:GO:0005515	F:GO:0005515;P:GO:0009791;P:GO:0006629;P:GO:0016043;P:GO:0009653;P:GO:0009058;P:GO:0044711;P:GO:0006139;P:GO:0006810;C:GO:0009536	Y (1.0 | 1-48)	C	1	V5_BLAST_0.9SELF0.4OUT-REDO4-Cluster_162355	V5_UCLUSTfixed_0.90-Cluster_95764	-	-	-	-
gene=VIT_201s0011g01080	Vitvi_seq178	P:GO:0010103; P:GO:0006399; P:GO:0006655; P:GO:0045036; C:GO:0009507; C:GO:0009508; P:GO:0009658; P:GO:0045893; P:GO:0042793; P:GO:0006364; F:GO:0005515	F:GO:0005515;P:GO:0009791;P:GO:0006629;P:GO:0016043;P:GO:0009653;P:GO:0009058;P:GO:0044711;P:GO:0006139;P:GO:0006810;C:GO:0009536	Y (1.0 | 1-48)	C	1	V5_BLAST_0.9SELF0.4OUT-REDO4-Cluster_162355	V5_UCLUSTfixed_0.90-Cluster_95764	-	-	-	-
gene=VIT_201s0011g01100	Vitvi_seq180	P:GO:0031425; C:GO:0009507; F:GO:0005515	F:GO:0005515;P:GO:0006139;C:GO:0009536	Y (0.974 | 1-70)	C	1	V5_BLAST_0.9SELF0.4OUT-REDO4-Cluster_162356	V5_UCLUSTfixed_0.90-Cluster_95765	-	UniqueCluster_2508	-	-
gene=VIT_201s0011g01210	Vitvi_seq209		-	Y (0.999 | 1-61)	C	1	V5_BLAST_0.9SELF0.4OUT-REDO4-Cluster_162357	V5_UCLUSTfixed_0.90-Cluster_44058	-	-	-	-
gene=VIT_201s0011g01220	Vitvi_seq210	P:GO:0006355; C:GO:0000151; F:GO:0008134; P:GO:0031146; C:GO:0005667	P:GO:0019538;F:GO:0005515;P:GO:0009056;P:GO:0009058;P:GO:0006139;C:GO:0005622	Y (0.706 | 1-50)	C	1	V5_BLAST_0.9SELF0.4OUT-REDO4-Cluster_162358	V5_UCLUSTfixed_0.90-Cluster_95766	-	-	-	-
gene=VIT_201s0011g01330	Vitvi_seq238	F:GO:0003743; C:GO:0005634; C:GO:0009536; F:GO:0000166; C:GO:0005840; P:GO:0006446	F:GO:0000166;C:GO:0005634;F:GO:0008135;C:GO:0005840;C:GO:0009536	Y (0.993 | 1-40)	C	1	V5_BLAST_0.9SELF0.4OUT-REDO4-Cluster_166359	V5_UCLUSTfixed_0.90-Cluster_95767	-	-	-	-
gene=VIT_201s0011g01340	Vitvi_seq239	F:GO:0003743; C:GO:0005634; C:GO:0009536; F:GO:0000166; C:GO:0005840; P:GO:0006446	F:GO:0000166;C:GO:0005634;F:GO:0008135;C:GO:0005840;C:GO:0009536	Y (0.993 | 1-40)	C	1	V5_BLAST_0.9SELF0.4OUT-REDO4-Cluster_166359	V5_UCLUSTfixed_0.90-Cluster_95767	-	-	-	-
gene=VIT_201s0011g01460	Vitvi_seq254	F:GO:0004643; P:GO:0006164; F:GO:0003937; P:GO:0009409; P:GO:0009220; C:GO:0009570; C:GO:0010319; P:GO:0006144; C:GO:0042720	P:GO:0009628;C:GO:0016020;C:GO:0005739;P:GO:0009058;F:GO:0016740;P:GO:0044711;P:GO:0006139;P:GO:0006950;C:GO:0009536;F:GO:0016787	Y (0.996 | 1-62)	C	1	V5_BLAST_0.9SELF0.4OUT-REDO4-Cluster_170347	V5_UCLUSTfixed_0.90-Cluster_100706	-	-	-	-
gene=VIT_201s0011g01650	Vitvi_seq305	P:GO:0055114; P:GO:0000413; P:GO:0006457; F:GO:0016706; F:GO:0003755; F:GO:0005528; F:GO:0031418; F:GO:0005506; C:GO:0016020; C:GO:0009543	F:GO:0003824;C:GO:0016020;P:GO:0006464;F:GO:0030246;C:GO:0009536;C:GO:0009579	Y (0.994 | 1-51)	C	1	V5_BLAST_0.9SELF0.4OUT-REDO4-Cluster_162362	V5_UCLUSTfixed_0.90-Cluster_95771	-	-	-	-
gene=VIT_201s0011g01680	Vitvi_seq308	C:GO:0009941; C:GO:0048046; P:GO:0042542; C:GO:0016020; P:GO:0009793; P:GO:0009220; C:GO:0022626; P:GO:0016226; P:GO:0034976; C:GO:0009570; P:GO:0009644; P:GO:0009658; C:GO:0009579; P:GO:0009408; P:GO:0042026; F:GO:0005524; P:GO:0048481; C:GO:0005739	P:GO:0009790;P:GO:0009058;C:GO:0005576;P:GO:0044711;C:GO:0005840;P:GO:0006139;C:GO:0009536;P:GO:0006950;C:GO:0009579;F:GO:0000166;P:GO:0009628;P:GO:0009908;C:GO:0016020;C:GO:0005739;P:GO:0016043;C:GO:0005829	Y (0.999 | 1-41)	C	1	V5_BLAST_0.9SELF0.4OUT-REDO4-Cluster_167121	V5_UCLUSTfixed_0.90-Cluster_100305	-	-	-	-
gene=VIT_201s0011g01680	Vitvi_seq309	C:GO:0009941; C:GO:0048046; P:GO:0042542; C:GO:0016020; P:GO:0009793; P:GO:0009220; C:GO:0022626; P:GO:0016226; P:GO:0034976; C:GO:0009570; P:GO:0009644; P:GO:0009658; C:GO:0009579; P:GO:0009408; P:GO:0042026; F:GO:0005524; P:GO:0048481; C:GO:0005739	P:GO:0009790;P:GO:0009058;C:GO:0005576;P:GO:0044711;C:GO:0005840;P:GO:0006139;C:GO:0009536;P:GO:0006950;C:GO:0009579;F:GO:0000166;P:GO:0009628;P:GO:0009908;C:GO:0016020;C:GO:0005739;P:GO:0016043;C:GO:0005829	Y (0.999 | 1-41)	C	1	V5_BLAST_0.9SELF0.4OUT-REDO4-Cluster_167121	V5_UCLUSTfixed_0.90-Cluster_100305	-	-	-	-
gene=VIT_201s0011g01800	Vitvi_seq331	C:GO:0005829; C:GO:0005739; F:GO:0052833; P:GO:0006790; F:GO:0008441; P:GO:0019243; F:GO:0052832; F:GO:0008934; P:GO:0000023; P:GO:0019252; P:GO:0046854; C:GO:0009570; P:GO:0019872	P:GO:0009056;P:GO:0044763;P:GO:0009058;P:GO:0044711;P:GO:0009987;C:GO:0009536;P:GO:0044712;P:GO:0044723;P:GO:0005975;C:GO:0005739;P:GO:0006629;C:GO:0005829;F:GO:0016787	Y (0.993 | 1-29)	C	1	V5_BLAST_0.9SELF0.4OUT-REDO4-Cluster_162363	V5_UCLUSTfixed_0.90-Cluster_95772	-	-	-	-
gene=VIT_201s0011g02150	Vitvi_seq407	P:GO:0006098; P:GO:0010218; C:GO:0009941; P:GO:0042744; P:GO:0016117; P:GO:0035304; C:GO:0030095; P:GO:0010114; P:GO:0010207; P:GO:0009902; P:GO:0015995; C:GO:0009533; P:GO:0010304; P:GO:0009637; P:GO:0046686; P:GO:0045893; P:GO:0042793; C:GO:0009543; P:GO:0006364; P:GO:0010027	P:GO:0006091;P:GO:0009056;P:GO:0006464;P:GO:0009058;P:GO:0044711;P:GO:0006139;C:GO:0009536;C:GO:0009579;P:GO:0009628;P:GO:0006629;C:GO:0016020;P:GO:0016043;P:GO:0015979	Y (0.954 | 1-51)	C	1	V5_BLAST_0.9SELF0.4OUT-REDO4-Cluster_162365	V5_UCLUSTfixed_0.90-Cluster_95774	-	-	-	-
gene=VIT_201s0011g02150	Vitvi_seq408	P:GO:0006098; P:GO:0010218; C:GO:0009941; P:GO:0042744; P:GO:0016117; P:GO:0035304; C:GO:0030095; P:GO:0010114; P:GO:0010207; P:GO:0009902; P:GO:0015995; C:GO:0009533; P:GO:0010304; P:GO:0009637; P:GO:0046686; P:GO:0045893; P:GO:0042793; C:GO:0009543; P:GO:0006364; P:GO:0010027	P:GO:0006091;P:GO:0009056;P:GO:0006464;P:GO:0009058;P:GO:0044711;P:GO:0006139;C:GO:0009536;C:GO:0009579;P:GO:0009628;P:GO:0006629;C:GO:0016020;P:GO:0016043;P:GO:0015979	Y (0.954 | 1-51)	C	1	V5_BLAST_0.9SELF0.4OUT-REDO4-Cluster_162365	V5_UCLUSTfixed_0.90-Cluster_95774	-	-	-	-
gene=VIT_201s0011g02300	Vitvi_seq440	C:GO:0009507; C:GO:0016020	C:GO:0016020;C:GO:0009536	Y (0.949 | 1-39)	C	1	V5_BLAST_0.9SELF0.4OUT-REDO4-Cluster_162366	V5_UCLUSTfixed_0.90-Cluster_95776	-	-	-	-
gene=VIT_201s0011g02300	Vitvi_seq441	C:GO:0009507; C:GO:0016020	C:GO:0016020;C:GO:0009536	Y (0.949 | 1-39)	C	1	V5_BLAST_0.9SELF0.4OUT-REDO4-Cluster_162366	V5_UCLUSTfixed_0.90-Cluster_95776	-	-	-	-
gene=VIT_201s0011g02300	Vitvi_seq442	C:GO:0009507; C:GO:0016020	C:GO:0016020;C:GO:0009536	Y (0.949 | 1-39)	C	1	V5_BLAST_0.9SELF0.4OUT-REDO4-Cluster_162366	V5_UCLUSTfixed_0.90-Cluster_95776	-	-	-	-
gene=VIT_201s0011g02300	Vitvi_seq443	C:GO:0009507; C:GO:0016020	C:GO:0016020;C:GO:0009536	Y (0.949 | 1-39)	C	1	V5_BLAST_0.9SELF0.4OUT-REDO4-Cluster_162366	V5_UCLUSTfixed_0.90-Cluster_95776	-	-	-	-
gene=VIT_201s0011g02300	Vitvi_seq444	C:GO:0009507; C:GO:0016020	C:GO:0016020;C:GO:0009536	Y (0.949 | 1-39)	C	1	V5_BLAST_0.9SELF0.4OUT-REDO4-Cluster_162366	V5_UCLUSTfixed_0.90-Cluster_95776	-	-	-	-
gene=VIT_201s0011g02300	Vitvi_seq445	C:GO:0009507; C:GO:0016020	C:GO:0016020;C:GO:0009536	Y (0.949 | 1-39)	C	1	V5_BLAST_0.9SELF0.4OUT-REDO4-Cluster_162366	V5_UCLUSTfixed_0.90-Cluster_95776	-	-	-	-
gene=VIT_201s0011g02430	Vitvi_seq458	F:GO:0046872; P:GO:0008152; C:GO:0009507; F:GO:0008081	P:GO:0008152;F:GO:0005488;C:GO:0009536;F:GO:0016787	Y (0.954 | 1-62)	C	1	V5_BLAST_0.9SELF0.4OUT-REDO4-Cluster_162615	V5_UCLUSTfixed_0.90-Cluster_95777	-	-	-	-
gene=VIT_201s0011g02445	Vitvi_seq460	F:GO:0046872; P:GO:0008152; F:GO:0008081	P:GO:0008152;F:GO:0005488;F:GO:0016787	Y (0.995 | 1-62)	C	1	V5_BLAST_0.9SELF0.4OUT-REDO4-Cluster_162367	V5_UCLUSTfixed_0.90-Cluster_44060	-	-	-	-
gene=VIT_201s0011g02510	Vitvi_seq472	F:GO:0008270; C:GO:0009507	F:GO:0005488;C:GO:0009536	Y (0.999 | 1-45)	C	1	V5_BLAST_0.9SELF0.4OUT-REDO4-Cluster_162368	V5_UCLUSTfixed_0.90-Cluster_95778	-	-	-	-
gene=VIT_201s0011g02790	Vitvi_seq509		-	Y (0.992 | 1-48)	C	1	V5_BLAST_0.9SELF0.4OUT-REDO4-Cluster_162370	V5_UCLUSTfixed_0.90-Cluster_95780	-	UniqueCluster_2407	-	-
gene=VIT_201s0011g02850	Vitvi_seq526	C:GO:0016021; C:GO:0009941	C:GO:0016020;C:GO:0009536	Y (1.0 | 1-51)	C	1	V5_BLAST_0.9SELF0.4OUT-REDO4-Cluster_162371	V5_UCLUSTfixed_0.90-Cluster_95781	-	-	UniqueCluster_753	-
gene=VIT_201s0011g02990	Vitvi_seq550	P:GO:0010332; P:GO:0006355; F:GO:0003677; F:GO:0003700; P:GO:0000077; P:GO:0007275; P:GO:0040020; C:GO:0005667; P:GO:0045449	F:GO:0003677;P:GO:0009628;F:GO:0003700;P:GO:0007275;P:GO:0016043;P:GO:0009058;P:GO:0006139;P:GO:0006950;P:GO:0007049;P:GO:0000003;C:GO:0005622	Y (0.906 | 1-25)	C	1	V5_BLAST_0.9SELF0.4OUT-REDO4-Cluster_162372	V5_UCLUSTfixed_0.90-Cluster_95782	-	-	-	-
gene=VIT_201s0011g03080	Vitvi_seq561	P:GO:0031365; C:GO:0005739; F:GO:0046872; P:GO:0006355; P:GO:0019243; F:GO:0004177; F:GO:0003677; P:GO:0006508; F:GO:0003700; F:GO:0008235; C:GO:0009507; C:GO:0005667; P:GO:0045449	F:GO:0003677;F:GO:0003700;P:GO:0009056;C:GO:0005739;P:GO:0006464;P:GO:0009058;P:GO:0006139;C:GO:0009536;P:GO:0044712;F:GO:0016787	Y (0.719 | 1-92)	C	1	V5_BLAST_0.9SELF0.4OUT-REDO4-Cluster_166553	V5_UCLUSTfixed_0.90-Cluster_99844	-	UniqueCluster_2126	-	-
gene=VIT_201s0011g03080	Vitvi_seq562	P:GO:0031365; C:GO:0005739; F:GO:0046872; P:GO:0006355; P:GO:0019243; F:GO:0004177; F:GO:0003677; P:GO:0006508; F:GO:0003700; F:GO:0008235; C:GO:0009507; C:GO:0005667; P:GO:0045449	F:GO:0003677;F:GO:0003700;P:GO:0009056;C:GO:0005739;P:GO:0006464;P:GO:0009058;P:GO:0006139;C:GO:0009536;P:GO:0044712;F:GO:0016787	Y (0.719 | 1-92)	C	1	V5_BLAST_0.9SELF0.4OUT-REDO4-Cluster_166553	V5_UCLUSTfixed_0.90-Cluster_99844	-	-	-	-
gene=VIT_201s0011g03080	Vitvi_seq563	P:GO:0031365; C:GO:0005739; F:GO:0046872; P:GO:0006355; P:GO:0019243; F:GO:0004177; F:GO:0003677; P:GO:0006508; F:GO:0003700; F:GO:0008235; C:GO:0009507; C:GO:0005667; P:GO:0045449	F:GO:0003677;F:GO:0003700;P:GO:0009056;C:GO:0005739;P:GO:0006464;P:GO:0009058;P:GO:0006139;C:GO:0009536;P:GO:0044712;F:GO:0016787	Y (0.719 | 1-92)	C	1	V5_BLAST_0.9SELF0.4OUT-REDO4-Cluster_166553	V5_UCLUSTfixed_0.90-Cluster_99844	-	-	-	-
gene=VIT_201s0011g03090	Vitvi_seq564	C:GO:0009941; P:GO:0009269; P:GO:0009409; F:GO:0046423; C:GO:0005886; C:GO:0010319; C:GO:0009570; C:GO:0009535; P:GO:0009651; P:GO:0009620	P:GO:0009607;P:GO:0009628;P:GO:0009605;F:GO:0003824;C:GO:0009536;P:GO:0006950;C:GO:0005886;C:GO:0009579	Y (0.999 | 1-21)	C	1	V5_BLAST_0.9SELF0.4OUT-REDO4-Cluster_162913	V5_UCLUSTfixed_0.90-Cluster_96333	-	-	-	-
gene=VIT_201s0011g03120	Vitvi_seq567	P:GO:0010264; P:GO:0010207; F:GO:0016787; C:GO:0009507	P:GO:0006091;P:GO:0016043;P:GO:0015979;P:GO:0009058;P:GO:0044711;C:GO:0009536;F:GO:0016787	Y (0.969 | 1-51)	C	1	V5_BLAST_0.9SELF0.4OUT-REDO4-Cluster_162373	V5_UCLUSTfixed_0.90-Cluster_95784	-	-	-	-
gene=VIT_201s0011g03120	Vitvi_seq568	P:GO:0010264; P:GO:0010207; F:GO:0016787; C:GO:0009507	P:GO:0006091;P:GO:0016043;P:GO:0015979;P:GO:0009058;P:GO:0044711;C:GO:0009536;F:GO:0016787	Y (0.969 | 1-51)	C	1	V5_BLAST_0.9SELF0.4OUT-REDO4-Cluster_162373	V5_UCLUSTfixed_0.90-Cluster_95784	-	-	-	-
gene=VIT_201s0011g03120	Vitvi_seq569	P:GO:0010264; P:GO:0010207; F:GO:0016787; C:GO:0009507	P:GO:0006091;P:GO:0016043;P:GO:0015979;P:GO:0009058;P:GO:0044711;C:GO:0009536;F:GO:0016787	Y (0.969 | 1-51)	C	1	V5_BLAST_0.9SELF0.4OUT-REDO4-Cluster_162373	V5_UCLUSTfixed_0.90-Cluster_95784	-	-	-	-
gene=VIT_201s0011g03140	Vitvi_seq573	P:GO:0010218; F:GO:0005515; P:GO:0009867; C:GO:0016592; P:GO:0010114; P:GO:0009585; P:GO:0009911; P:GO:0050832; F:GO:0003713; F:GO:0003677; P:GO:0031349; P:GO:0045893; C:GO:0005667; P:GO:0045941	P:GO:0009607;F:GO:0003677;P:GO:0009628;F:GO:0005515;P:GO:0009605;P:GO:0007165;P:GO:0009908;P:GO:0009719;P:GO:0009058;P:GO:0006139;P:GO:0006950;C:GO:0005654	Y (1.0 | 1-49)	C	1	V5_BLAST_0.9SELF0.4OUT-REDO4-Cluster_163528	V5_UCLUSTfixed_0.90-Cluster_95785	-	-	UniqueCluster_671	-
gene=VIT_201s0011g03190	Vitvi_seq580	F:GO:0008233; P:GO:0030163; P:GO:0006508	P:GO:0019538;P:GO:0009056;F:GO:0016787	Y (0.858 | 1-40)	C	1	V5_BLAST_0.9SELF0.4OUT-REDO4-Cluster_162374	V5_UCLUSTfixed_0.90-Cluster_95786	-	-	-	-
gene=VIT_201s0011g03310	Vitvi_seq607	C:GO:0009507; C:GO:0016020; P:GO:0019288	C:GO:0016020;P:GO:0006629;P:GO:0009058;P:GO:0044763;P:GO:0044711;C:GO:0009536;P:GO:0009987	Y (0.998 | 1-62)	C	1	V5_BLAST_0.9SELF0.4OUT-REDO4-Cluster_162376	V5_UCLUSTfixed_0.90-Cluster_95789	-	-	-	-
gene=VIT_201s0011g03380	Vitvi_seq623	P:GO:0009072; P:GO:0000096; C:GO:0009941; P:GO:0006086; P:GO:0016126; C:GO:0016020; P:GO:0006636; C:GO:0022626; P:GO:0044272; F:GO:0043754; P:GO:0019288; P:GO:0006766; P:GO:0006546; P:GO:0019748; P:GO:0009106; P:GO:0007020; P:GO:0008652; C:GO:0009570; P:GO:0009695; F:GO:0004742; C:GO:0009534; P:GO:0016132; P:GO:0006733; C:GO:0005739; P:GO:0009117; P:GO:0006094; P:GO:0006096; P:GO:0042967	P:GO:0019748;P:GO:0019538;P:GO:0006091;P:GO:0009056;P:GO:0009058;P:GO:0044711;C:GO:0005840;P:GO:0006139;C:GO:0009536;P:GO:0044712;C:GO:0009579;P:GO:0044723;P:GO:0005975;P:GO:0006629;C:GO:0016020;C:GO:0005739;P:GO:0016043;C:GO:0005829;F:GO:0016740	Y (0.999 | 1-51)	C	1	V5_BLAST_0.9SELF0.4OUT-REDO4-Cluster_162377	V5_UCLUSTfixed_0.90-Cluster_96762	-	-	-	-
gene=VIT_201s0011g03380	Vitvi_seq624	P:GO:0009072; P:GO:0000096; C:GO:0009941; P:GO:0006086; P:GO:0016126; C:GO:0016020; P:GO:0006636; C:GO:0022626; P:GO:0044272; F:GO:0043754; P:GO:0019288; P:GO:0006766; P:GO:0006546; P:GO:0019748; P:GO:0009106; P:GO:0007020; P:GO:0008652; C:GO:0009570; P:GO:0009695; F:GO:0004742; C:GO:0009534; P:GO:0016132; P:GO:0006733; C:GO:0005739; P:GO:0009117; P:GO:0006094; P:GO:0006096; P:GO:0042967	P:GO:0019748;P:GO:0019538;P:GO:0006091;P:GO:0009056;P:GO:0009058;P:GO:0044711;C:GO:0005840;P:GO:0006139;C:GO:0009536;P:GO:0044712;C:GO:0009579;P:GO:0044723;P:GO:0005975;P:GO:0006629;C:GO:0016020;C:GO:0005739;P:GO:0016043;C:GO:0005829;F:GO:0016740	Y (0.999 | 1-51)	C	1	V5_BLAST_0.9SELF0.4OUT-REDO4-Cluster_162377	V5_UCLUSTfixed_0.90-Cluster_96762	-	-	-	-
gene=VIT_201s0011g03590	Vitvi_seq657	P:GO:0006354; C:GO:0009941; C:GO:0000311; F:GO:0003735; C:GO:0009570; P:GO:0006412; P:GO:0042254	F:GO:0005198;C:GO:0005840;P:GO:0006139;C:GO:0009536;P:GO:0006412	Y (0.999 | 1-33)	C	1	V5_BLAST_0.9SELF0.4OUT-REDO4-Cluster_162379	V5_UCLUSTfixed_0.90-Cluster_95790	-	-	-	-
gene=VIT_201s0011g03590	Vitvi_seq658	P:GO:0006354; C:GO:0009941; C:GO:0000311; F:GO:0003735; C:GO:0009570; P:GO:0006412; P:GO:0042254	F:GO:0005198;C:GO:0005840;P:GO:0006139;C:GO:0009536;P:GO:0006412	Y (0.999 | 1-33)	C	1	V5_BLAST_0.9SELF0.4OUT-REDO4-Cluster_162379	V5_UCLUSTfixed_0.90-Cluster_95790	-	-	-	-
gene=VIT_201s0011g03710	Vitvi_seq674	P:GO:0019344; C:GO:0005576; F:GO:0047617; C:GO:0009536	P:GO:0009058;P:GO:0044763;P:GO:0044711;C:GO:0005576;P:GO:0009987;C:GO:0009536;F:GO:0016787	Y (1.0 | 1-51)	C	1	V5_BLAST_0.9SELF0.4OUT-REDO4-Cluster_162380	V5_UCLUSTfixed_0.90-Cluster_95792	-	-	-	-
gene=VIT_201s0011g03710	Vitvi_seq675	P:GO:0019344; C:GO:0005576; F:GO:0047617; C:GO:0009536	P:GO:0009058;P:GO:0044763;P:GO:0044711;C:GO:0005576;P:GO:0009987;C:GO:0009536;F:GO:0016787	Y (1.0 | 1-51)	C	1	V5_BLAST_0.9SELF0.4OUT-REDO4-Cluster_162380	V5_UCLUSTfixed_0.90-Cluster_95792	-	-	-	-
gene=VIT_201s0011g03710	Vitvi_seq676	P:GO:0019344; C:GO:0005576; F:GO:0047617	P:GO:0009058;P:GO:0044763;P:GO:0044711;C:GO:0005576;P:GO:0009987;F:GO:0016787	Y (1.0 | 1-51)	C	1	V5_BLAST_0.9SELF0.4OUT-REDO4-Cluster_162380	V5_UCLUSTfixed_0.90-Cluster_95792	-	-	-	-
gene=VIT_201s0011g03930	Vitvi_seq712		-	Y (0.999 | 1-27)	C	1	V5_BLAST_0.9SELF0.4OUT-REDO4-Cluster_162381	V5_UCLUSTfixed_0.90-Cluster_95795	-	-	-	-
gene=VIT_201s0011g04090	Vitvi_seq740	P:GO:0006508; F:GO:0004252; C:GO:0009507	P:GO:0019538;C:GO:0009536;F:GO:0016787	Y (0.995 | 1-41)	C	1	V5_BLAST_0.9SELF0.4OUT-REDO4-Cluster_169221	V5_UCLUSTfixed_0.90-Cluster_96573	-	-	-	-
gene=VIT_201s0011g04090	Vitvi_seq741	P:GO:0006508; F:GO:0004252; C:GO:0009507	P:GO:0019538;C:GO:0009536;F:GO:0016787	Y (0.995 | 1-41)	C	1	V5_BLAST_0.9SELF0.4OUT-REDO4-Cluster_169221	V5_UCLUSTfixed_0.90-Cluster_96573	-	-	-	-
gene=VIT_201s0011g04090	Vitvi_seq742	C:GO:0009507	C:GO:0009536	Y (0.995 | 1-41)	C	1	V5_BLAST_0.9SELF0.4OUT-REDO4-Cluster_169221	V5_UCLUSTfixed_0.90-Cluster_96573	-	-	-	-
gene=VIT_201s0011g04350	Vitvi_seq784	P:GO:0006979; C:GO:0005739; P:GO:0009651; P:GO:0006098; P:GO:0006096; C:GO:0009534; C:GO:0010287; F:GO:0004332; P:GO:0046686; P:GO:0006000; P:GO:0006013; P:GO:0006020; P:GO:0006094; P:GO:0015976	P:GO:0006091;P:GO:0009056;P:GO:0009058;P:GO:0044711;P:GO:0006139;P:GO:0006950;C:GO:0009536;P:GO:0044712;P:GO:0044723;C:GO:0009579;P:GO:0005975;P:GO:0009628;F:GO:0003824;C:GO:0005739	Y (0.979 | 1-39)	C	1	V5_BLAST_0.9SELF0.4OUT-REDO4-Cluster_163736	V5_UCLUSTfixed_0.90-Cluster_103397	-	-	-	-
gene=VIT_201s0011g04360	Vitvi_seq785	F:GO:0003725; F:GO:0008026; C:GO:0005622; F:GO:0005524; P:GO:0006096; F:GO:0004332; P:GO:0006000; P:GO:0006013; P:GO:0006020; P:GO:0006094; P:GO:0006098; P:GO:0015976	F:GO:0000166;P:GO:0005975;P:GO:0006091;F:GO:0003723;P:GO:0009056;P:GO:0009058;P:GO:0044711;P:GO:0006139;C:GO:0005622;P:GO:0044712;P:GO:0044723;F:GO:0016787	Y (0.993 | 1-39)	C	1	V5_BLAST_0.9SELF0.4OUT-REDO4-Cluster_168756	V5_UCLUSTfixed_0.90-Cluster_101652	-	-	-	-
gene=VIT_201s0011g04360	Vitvi_seq786	F:GO:0003725; F:GO:0008026; C:GO:0005622; F:GO:0005524; P:GO:0006096; F:GO:0004332; P:GO:0006000; P:GO:0006013; P:GO:0006020; P:GO:0006094; P:GO:0006098; P:GO:0015976	F:GO:0000166;P:GO:0005975;P:GO:0006091;F:GO:0003723;P:GO:0009056;P:GO:0009058;P:GO:0044711;P:GO:0006139;C:GO:0005622;P:GO:0044712;P:GO:0044723;F:GO:0016787	Y (0.993 | 1-39)	C	1	V5_BLAST_0.9SELF0.4OUT-REDO4-Cluster_168756	V5_UCLUSTfixed_0.90-Cluster_101652	-	-	-	-
gene=VIT_201s0011g04360	Vitvi_seq787	F:GO:0003725; F:GO:0008026; C:GO:0005622; F:GO:0005524; P:GO:0006096; F:GO:0004332; P:GO:0006000; P:GO:0006013; P:GO:0006020; P:GO:0006094; P:GO:0006098; P:GO:0015976	F:GO:0000166;P:GO:0005975;P:GO:0006091;F:GO:0003723;P:GO:0009056;P:GO:0009058;P:GO:0044711;P:GO:0006139;C:GO:0005622;P:GO:0044712;P:GO:0044723;F:GO:0016787	Y (0.993 | 1-39)	C	1	V5_BLAST_0.9SELF0.4OUT-REDO4-Cluster_168756	V5_UCLUSTfixed_0.90-Cluster_101652	-	-	-	-
gene=VIT_201s0011g04360	Vitvi_seq788	F:GO:0003725; F:GO:0008026; C:GO:0005622; F:GO:0005524; P:GO:0006096; F:GO:0004332; P:GO:0006000; P:GO:0006013; P:GO:0006020; P:GO:0006094; P:GO:0006098; P:GO:0015976	F:GO:0000166;P:GO:0005975;P:GO:0006091;F:GO:0003723;P:GO:0009056;P:GO:0009058;P:GO:0044711;P:GO:0006139;C:GO:0005622;P:GO:0044712;P:GO:0044723;F:GO:0016787	Y (0.993 | 1-39)	C	1	V5_BLAST_0.9SELF0.4OUT-REDO4-Cluster_168756	V5_UCLUSTfixed_0.90-Cluster_101652	-	-	-	-
gene=VIT_201s0011g04360	Vitvi_seq789	F:GO:0003725; F:GO:0008026; C:GO:0005622; F:GO:0005524; P:GO:0006096; F:GO:0004332; P:GO:0006000; P:GO:0006013; P:GO:0006020; P:GO:0006094; P:GO:0006098; P:GO:0015976	F:GO:0000166;P:GO:0005975;P:GO:0006091;F:GO:0003723;P:GO:0009056;P:GO:0009058;P:GO:0044711;P:GO:0006139;C:GO:0005622;P:GO:0044712;P:GO:0044723;F:GO:0016787	Y (0.993 | 1-39)	C	1	V5_BLAST_0.9SELF0.4OUT-REDO4-Cluster_168756	V5_UCLUSTfixed_0.90-Cluster_101652	-	-	-	-
gene=VIT_201s0011g04410	Vitvi_seq803	P:GO:0009688; F:GO:0009977; P:GO:0035304; P:GO:0019252; P:GO:0010207; P:GO:0009306; P:GO:0009902; P:GO:0000023; P:GO:0043953; P:GO:0009567; C:GO:0033281; C:GO:0043235; C:GO:0031361; P:GO:0045038; P:GO:0045893; P:GO:0042793; C:GO:0009535; P:GO:0006364; P:GO:0010027	P:GO:0006091;P:GO:0006464;P:GO:0009058;P:GO:0044711;P:GO:0044765;P:GO:0006810;P:GO:0006139;F:GO:0005215;P:GO:0000003;C:GO:0005886;C:GO:0009536;P:GO:0044723;C:GO:0009579;P:GO:0005975;P:GO:0006629;P:GO:0016043;P:GO:0015979	Y (0.967 | 1-55)	C	1	V5_BLAST_0.9SELF0.4OUT-REDO4-Cluster_162383	V5_UCLUSTfixed_0.90-Cluster_95796	-	-	-	-
gene=VIT_201s0011g04500	Vitvi_seq823	C:GO:0009941; F:GO:0016491; F:GO:0005507; C:GO:0009570; C:GO:0009579; P:GO:0055114	F:GO:0003824;P:GO:0008152;F:GO:0005488;P:GO:0044710;C:GO:0009536;C:GO:0009579	Y (0.999 | 1-21)	C	1	V5_BLAST_0.9SELF0.4OUT-REDO4-Cluster_162384	V5_UCLUSTfixed_0.90-Cluster_95797	-	-	-	-
gene=VIT_201s0011g04585	Vitvi_seq843		-	Y (0.999 | 1-29)	C	1	V5_BLAST_0.9SELF0.4OUT-REDO4-Cluster_162386	V5_UCLUSTfixed_0.90-Cluster_95799	-	-	-	-
gene=VIT_201s0011g04650	Vitvi_seq865	P:GO:0050832; C:GO:0005739; C:GO:0009507	P:GO:0009607;P:GO:0009605;C:GO:0005739;P:GO:0006950;C:GO:0009536	Y (0.974 | 1-21)	C	1	V5_BLAST_0.9SELF0.4OUT-REDO4-Cluster_165124	V5_UCLUSTfixed_0.90-Cluster_96317	-	-	-	-
gene=VIT_201s0011g04660	Vitvi_seq866	P:GO:0050832	P:GO:0009607;P:GO:0009605;P:GO:0006950	Y (0.999 | 1-33)	C	1	V5_BLAST_0.9SELF0.4OUT-REDO4-Cluster_165124	V5_UCLUSTfixed_0.90-Cluster_96317	-	-	-	-
gene=VIT_201s0011g05000	Vitvi_seq931	C:GO:0005794; F:GO:0016757	C:GO:0005794;F:GO:0016740	Y (0.984 | 1-61)	C	1	V5_BLAST_0.9SELF0.4OUT-REDO4-Cluster_168617	V5_UCLUSTfixed_0.90-Cluster_101530	-	-	-	-
gene=VIT_201s0011g05000	Vitvi_seq932	C:GO:0005794; F:GO:0016757	C:GO:0005794;F:GO:0016740	Y (0.984 | 1-61)	C	1	V5_BLAST_0.9SELF0.4OUT-REDO4-Cluster_168617	V5_UCLUSTfixed_0.90-Cluster_101530	-	-	-	-
gene=VIT_201s0011g05030	Vitvi_seq938		-	Y (0.999 | 1-52)	C	1	V5_BLAST_0.9SELF0.4OUT-REDO4-Cluster_162387	V5_UCLUSTfixed_0.90-Cluster_95800	-	-	-	-
gene=VIT_201s0011g05030	Vitvi_seq939		-	Y (0.999 | 1-52)	C	1	V5_BLAST_0.9SELF0.4OUT-REDO4-Cluster_162387	V5_UCLUSTfixed_0.90-Cluster_95800	-	-	UniqueCluster_2102	X
gene=VIT_201s0011g05050	Vitvi_seq942	C:GO:0009536; C:GO:0016020	C:GO:0016020;C:GO:0009536	Y (0.686 | 1-30)	C	1	V5_BLAST_0.9SELF0.4OUT-REDO4-Cluster_168460	V5_UCLUSTfixed_0.90-Cluster_101375	-	-	-	-
gene=VIT_201s0011g05050	Vitvi_seq943	C:GO:0009536; C:GO:0016020	C:GO:0016020;C:GO:0009536	Y (0.686 | 1-30)	C	1	V5_BLAST_0.9SELF0.4OUT-REDO4-Cluster_168460	V5_UCLUSTfixed_0.90-Cluster_101375	-	-	-	-
gene=VIT_201s0011g05050	Vitvi_seq944	C:GO:0009536; C:GO:0016020	C:GO:0016020;C:GO:0009536	Y (0.686 | 1-30)	C	1	V5_BLAST_0.9SELF0.4OUT-REDO4-Cluster_168460	V5_UCLUSTfixed_0.90-Cluster_101375	-	-	-	-
gene=VIT_201s0011g05050	Vitvi_seq945	C:GO:0009536; C:GO:0016020	C:GO:0016020;C:GO:0009536	Y (0.686 | 1-30)	C	1	V5_BLAST_0.9SELF0.4OUT-REDO4-Cluster_168460	V5_UCLUSTfixed_0.90-Cluster_101375	-	-	-	-
gene=VIT_201s0011g05050	Vitvi_seq946	C:GO:0009536; C:GO:0016020	C:GO:0016020;C:GO:0009536	Y (0.686 | 1-30)	C	1	V5_BLAST_0.9SELF0.4OUT-REDO4-Cluster_168460	V5_UCLUSTfixed_0.90-Cluster_101375	-	-	-	-
gene=VIT_201s0011g05210	Vitvi_seq965	F:GO:0004610; C:GO:0005829; P:GO:0006048; P:GO:0042631; P:GO:0000023; P:GO:0019252; C:GO:0009570; F:GO:0004614; F:GO:0004615; P:GO:0005985; P:GO:0006012; P:GO:0006094; P:GO:0006096; P:GO:0006098; P:GO:0019872; P:GO:0006000; P:GO:0006013	P:GO:0006091;P:GO:0007154;P:GO:0009991;P:GO:0009056;P:GO:0009058;P:GO:0044711;P:GO:0006139;P:GO:0006950;C:GO:0009536;P:GO:0044723;P:GO:0044712;P:GO:0005975;P:GO:0009628;F:GO:0003824;C:GO:0005829	Y (0.999 | 1-22)	C	1	V5_BLAST_0.9SELF0.4OUT-REDO4-Cluster_165730	V5_UCLUSTfixed_0.90-Cluster_95801	-	-	-	-
gene=VIT_201s0011g05210	Vitvi_seq966	F:GO:0004610; C:GO:0005829; P:GO:0006048; P:GO:0042631; P:GO:0000023; P:GO:0019252; C:GO:0009570; F:GO:0004614; F:GO:0004615; P:GO:0005985; P:GO:0006012; P:GO:0006094; P:GO:0006096; P:GO:0006098; P:GO:0019872; P:GO:0006000; P:GO:0006013	P:GO:0006091;P:GO:0007154;P:GO:0009991;P:GO:0009056;P:GO:0009058;P:GO:0044711;P:GO:0006139;P:GO:0006950;C:GO:0009536;P:GO:0044723;P:GO:0044712;P:GO:0005975;P:GO:0009628;F:GO:0003824;C:GO:0005829	Y (0.999 | 1-22)	C	1	V5_BLAST_0.9SELF0.4OUT-REDO4-Cluster_165730	V5_UCLUSTfixed_0.90-Cluster_95801	-	-	-	-
gene=VIT_201s0011g05290	Vitvi_seq986	C:GO:0010598; P:GO:0006098; P:GO:0009773; C:GO:0042651; P:GO:0030003; P:GO:0070838; C:GO:0009507; F:GO:0016655; P:GO:0006118	P:GO:0019725;P:GO:0006091;F:GO:0003824;C:GO:0016020;P:GO:0015979;P:GO:0006139;P:GO:0006810;C:GO:0009536;C:GO:0009579	Y (0.995 | 1-41)	C	1	V5_BLAST_0.9SELF0.4OUT-REDO4-Cluster_162388	V5_UCLUSTfixed_0.90-Cluster_95802	-	-	-	-
gene=VIT_201s0011g05340	Vitvi_seq994		-	Y (0.943 | 1-82)	C	1	V5_BLAST_0.9SELF0.4OUT-REDO4-Cluster_169625	V5_UCLUSTfixed_0.90-Cluster_101045	-	-	-	-
gene=VIT_201s0011g05340	Vitvi_seq995		-	Y (0.943 | 1-82)	C	1	V5_BLAST_0.9SELF0.4OUT-REDO4-Cluster_169625	V5_UCLUSTfixed_0.90-Cluster_101045	-	UniqueCluster_1835	-	X
gene=VIT_201s0011g05860	Vitvi_seq1079	P:GO:0009088; F:GO:0051287; P:GO:0009086; P:GO:0055114; P:GO:0006164; C:GO:0005739; P:GO:0009089; F:GO:0004073; F:GO:0003942; P:GO:0009097; F:GO:0046983; C:GO:0009570; F:GO:0050661; P:GO:0006544; P:GO:0006563; P:GO:0000051	F:GO:0000166;F:GO:0005515;F:GO:0003824;C:GO:0005739;P:GO:0009058;P:GO:0044711;P:GO:0006139;C:GO:0009536	Y (0.955 | 1-38)	C	1	V5_BLAST_0.9SELF0.4OUT-REDO4-Cluster_162392	V5_UCLUSTfixed_0.90-Cluster_95806	-	-	-	-
gene=VIT_201s0011g06190	Vitvi_seq1144	P:GO:0009750; F:GO:0004721; P:GO:0016036; P:GO:0009749; P:GO:0071329; F:GO:0005034; P:GO:0031537; P:GO:0009414; F:GO:0043424; P:GO:0033500; P:GO:0023014; P:GO:0006355; P:GO:0042742; F:GO:0000155; P:GO:0048509; P:GO:0048831; P:GO:0010086; P:GO:0006468; F:GO:0019955; F:GO:0009885; P:GO:0010029; P:GO:0010150; P:GO:0007231; P:GO:0000160; P:GO:0009736; C:GO:0005783; F:GO:0000156; C:GO:0005886; P:GO:00…	P:GO:0009790;P:GO:0009991;P:GO:0007165;P:GO:0009791;F:GO:0038023;P:GO:0006464;P:GO:0009653;C:GO:0005783;P:GO:0009058;F:GO:0004872;P:GO:0006139;P:GO:0044765;P:GO:0006810;P:GO:0006950;C:GO:0005886;F:GO:0000166;P:GO:0009607;P:GO:0009628;F:GO:0005515;P:GO:0009719;F:GO:0016301;F:GO:0016787	Y (0.983 | 1-40)	C	1	V5_BLAST_0.9SELF0.4OUT-REDO4-Cluster_167271	V5_UCLUSTfixed_0.90-Cluster_98070	-	UniqueCluster_2689	-	-
gene=VIT_201s0011g06260	Vitvi_seq1166	P:GO:0009851; C:GO:0005739; P:GO:0009651; F:GO:0004049; P:GO:0009617; P:GO:0010311; P:GO:0009723; C:GO:0009507; P:GO:0000162; C:GO:0005950; P:GO:0006571; P:GO:0009094	P:GO:0009791;P:GO:0009653;P:GO:0009058;P:GO:0044763;P:GO:0044711;P:GO:0009987;P:GO:0006950;C:GO:0009536;P:GO:0009607;P:GO:0009628;P:GO:0009605;F:GO:0003824;C:GO:0005739;P:GO:0009719	Y (0.982 | 1-42)	C	1	V5_BLAST_0.9SELF0.4OUT-REDO4-Cluster_166162	V5_UCLUSTfixed_0.90-Cluster_95808	-	-	-	-
gene=VIT_201s0011g06400	Vitvi_seq1207	F:GO:0008270; F:GO:0044212; F:GO:0043621; P:GO:0009959; F:GO:0046982; P:GO:2000904; C:GO:0005634	F:GO:0003677;P:GO:0005975;C:GO:0005634;P:GO:0009606;P:GO:0009628;F:GO:0005515;P:GO:0009987	Y (0.989 | 1-60)	C	1	V5_BLAST_0.9SELF0.4OUT-REDO4-Cluster_165438	V5_UCLUSTfixed_0.90-Cluster_98821	-	-	-	-
gene=VIT_201s0137g00210	Vitvi_seq1293	C:GO:0016021; F:GO:0030145; P:GO:0006364; C:GO:0009533; P:GO:0009657; C:GO:0009535; C:GO:0009523; P:GO:0010207; P:GO:0019344; P:GO:0035304	P:GO:0006091;C:GO:0016020;P:GO:0006464;P:GO:0016043;P:GO:0015979;P:GO:0009058;F:GO:0005488;P:GO:0044711;P:GO:0006139;C:GO:0009536;C:GO:0009579	Y (0.891 | 1-52)	C	1	V5_BLAST_0.9SELF0.4OUT-REDO4-Cluster_162395	V5_UCLUSTfixed_0.90-Cluster_95809	-	UniqueCluster_436	-	-
gene=VIT_201s0137g00220	Vitvi_seq1294	P:GO:0090342; P:GO:0042744; F:GO:0005515; P:GO:0035304; P:GO:0010207; P:GO:0009902; C:GO:0016021; P:GO:0051205; P:GO:0007165; F:GO:0015450; P:GO:0045038; P:GO:0045893; P:GO:0042793; C:GO:0009535; C:GO:0005886; P:GO:0006364; P:GO:0010027; C:GO:0005739; C:GO:0009941	P:GO:0006091;P:GO:0009056;P:GO:0007165;P:GO:0006464;P:GO:0009058;P:GO:0006810;P:GO:0044765;P:GO:0006139;F:GO:0005215;C:GO:0009536;C:GO:0005886;C:GO:0009579;F:GO:0005515;C:GO:0005739;P:GO:0016043;P:GO:0015979	Y (0.998 | 1-46)	C	1	V5_BLAST_0.9SELF0.4OUT-REDO4-Cluster_169046	V5_UCLUSTfixed_0.90-Cluster_98074	-	-	-	-
gene=VIT_201s0137g00220	Vitvi_seq1295	P:GO:0090342; P:GO:0042744; F:GO:0005515; P:GO:0035304; P:GO:0010207; P:GO:0009902; C:GO:0016021; P:GO:0051205; P:GO:0007165; F:GO:0015450; P:GO:0045038; P:GO:0045893; P:GO:0042793; C:GO:0009535; C:GO:0005886; P:GO:0006364; P:GO:0010027; C:GO:0005739; C:GO:0009941	P:GO:0006091;P:GO:0009056;P:GO:0007165;P:GO:0006464;P:GO:0009058;P:GO:0006810;P:GO:0044765;P:GO:0006139;F:GO:0005215;C:GO:0009536;C:GO:0005886;C:GO:0009579;F:GO:0005515;C:GO:0005739;P:GO:0016043;P:GO:0015979	Y (0.998 | 1-46)	C	1	V5_BLAST_0.9SELF0.4OUT-REDO4-Cluster_169046	V5_UCLUSTfixed_0.90-Cluster_98074	-	-	-	-
gene=VIT_201s0137g00220	Vitvi_seq1296	P:GO:0090342; P:GO:0042744; F:GO:0005515; P:GO:0035304; P:GO:0010207; P:GO:0009902; C:GO:0016021; P:GO:0051205; P:GO:0007165; F:GO:0015450; P:GO:0045038; P:GO:0045893; P:GO:0042793; C:GO:0009535; C:GO:0005886; P:GO:0006364; P:GO:0010027; C:GO:0005739; C:GO:0009941	P:GO:0006091;P:GO:0009056;P:GO:0007165;P:GO:0006464;P:GO:0009058;P:GO:0006810;P:GO:0044765;P:GO:0006139;F:GO:0005215;C:GO:0009536;C:GO:0005886;C:GO:0009579;F:GO:0005515;C:GO:0005739;P:GO:0016043;P:GO:0015979	Y (0.998 | 1-46)	C	1	V5_BLAST_0.9SELF0.4OUT-REDO4-Cluster_169046	V5_UCLUSTfixed_0.90-Cluster_98074	-	-	-	-
gene=VIT_201s0137g00340	Vitvi_seq1335	C:GO:0016023; C:GO:0005747	C:GO:0016020;C:GO:0005739	Y (0.999 | 1-30)	C	1	V5_BLAST_0.9SELF0.4OUT-REDO4-Cluster_162396	V5_UCLUSTfixed_0.90-Cluster_95810	-	-	-	-
gene=VIT_201s0137g00670	Vitvi_seq1396	P:GO:0019805; F:GO:0008047; P:GO:0051176; P:GO:0009435; P:GO:0016226; P:GO:0051347; F:GO:0051539; P:GO:0009060; F:GO:0008987; F:GO:0042803; C:GO:0009507; C:GO:0019804	P:GO:0006091;F:GO:0005515;P:GO:0016043;P:GO:0009058;P:GO:0044711;P:GO:0006139;F:GO:0030234;C:GO:0009536	Y (0.961 | 1-52)	C	1	V5_BLAST_0.9SELF0.4OUT-REDO4-Cluster_169336	V5_UCLUSTfixed_0.90-Cluster_96615	-	-	-	-
gene=VIT_201s0137g00760	Vitvi_seq1412	P:GO:0010155; C:GO:0016020; P:GO:0023014; P:GO:0080005; P:GO:0046777; F:GO:0000155; P:GO:0009965; C:GO:0009570; P:GO:0009637; P:GO:0030154; P:GO:0000160; P:GO:0045893; F:GO:0005524; C:GO:0009365	P:GO:0007165;P:GO:0007275;F:GO:0038023;P:GO:0006464;P:GO:0009653;P:GO:0009058;F:GO:0004872;P:GO:0044765;P:GO:0006810;P:GO:0006139;C:GO:0009536;F:GO:0000166;P:GO:0009628;C:GO:0016020;P:GO:0030154;P:GO:0015979;F:GO:0016301	Y (0.987 | 1-52)	C	1	V5_BLAST_0.9SELF0.4OUT-REDO4-Cluster_162398	V5_UCLUSTfixed_0.90-Cluster_95812	-	-	-	-
gene=VIT_201s0137g00760	Vitvi_seq1413	P:GO:0010155; C:GO:0016020; P:GO:0023014; P:GO:0080005; P:GO:0046777; F:GO:0000155; P:GO:0009965; C:GO:0009570; P:GO:0009637; P:GO:0030154; P:GO:0000160; P:GO:0045893; F:GO:0005524; C:GO:0009365	P:GO:0007165;P:GO:0007275;F:GO:0038023;P:GO:0006464;P:GO:0009653;P:GO:0009058;F:GO:0004872;P:GO:0044765;P:GO:0006810;P:GO:0006139;C:GO:0009536;F:GO:0000166;P:GO:0009628;C:GO:0016020;P:GO:0030154;P:GO:0015979;F:GO:0016301	Y (0.987 | 1-52)	C	1	V5_BLAST_0.9SELF0.4OUT-REDO4-Cluster_162399	V5_UCLUSTfixed_0.90-Cluster_95812	-	-	-	-
gene=VIT_201s0137g00760	Vitvi_seq1414	P:GO:0010155; C:GO:0016020; P:GO:0023014; P:GO:0080005; P:GO:0046777; F:GO:0000155; P:GO:0009965; C:GO:0009570; P:GO:0009637; P:GO:0030154; P:GO:0000160; P:GO:0045893; F:GO:0005524; C:GO:0009365	P:GO:0007165;P:GO:0007275;F:GO:0038023;P:GO:0006464;P:GO:0009653;P:GO:0009058;F:GO:0004872;P:GO:0044765;P:GO:0006810;P:GO:0006139;C:GO:0009536;F:GO:0000166;P:GO:0009628;C:GO:0016020;P:GO:0030154;P:GO:0015979;F:GO:0016301	Y (0.987 | 1-52)	C	1	V5_BLAST_0.9SELF0.4OUT-REDO4-Cluster_162399	V5_UCLUSTfixed_0.90-Cluster_95812	-	-	-	-
gene=VIT_201s0137g00770	Vitvi_seq1415	F:GO:0008270	F:GO:0005488	Y (0.883 | 1-58)	C	1	V5_BLAST_0.9SELF0.4OUT-REDO4-Cluster_168109	V5_UCLUSTfixed_0.90-Cluster_101116	-	-	-	-
gene=VIT_201s0127g00060	Vitvi_seq1426	F:GO:0004673; P:GO:0009401; C:GO:0005739; F:GO:0046872; P:GO:0009610; C:GO:0009941; P:GO:0005983; P:GO:0007623; F:GO:0005524; F:GO:0050521; P:GO:0009631; F:GO:0005515; P:GO:0019252; P:GO:0016310; C:GO:0009570; F:GO:0005351; C:GO:0009365	P:GO:0009056;P:GO:0009058;P:GO:0044711;P:GO:0044765;P:GO:0006810;C:GO:0009536;P:GO:0006950;F:GO:0005215;P:GO:0044723;F:GO:0000166;P:GO:0009607;P:GO:0005975;P:GO:0009628;P:GO:0009605;F:GO:0005515;C:GO:0005739;F:GO:0016301	Y (0.93 | 1-61)	C	1	V5_BLAST_0.9SELF0.4OUT-REDO4-Cluster_162400	V5_UCLUSTfixed_0.90-Cluster_95813	-	-	-	-
gene=VIT_201s0127g00150	Vitvi_seq1433	F:GO:0052624; P:GO:0032259; C:GO:0009507; P:GO:0042372; C:GO:0005739	C:GO:0005739;P:GO:0009058;P:GO:0044763;F:GO:0016740;P:GO:0044711;C:GO:0009536;P:GO:0009987	Y (0.996 | 1-29)	C	1	V5_BLAST_0.9SELF0.4OUT-REDO4-Cluster_168557	V5_UCLUSTfixed_0.90-Cluster_95814	-	-	-	-
gene=VIT_201s0127g00150	Vitvi_seq1434	F:GO:0052624; P:GO:0032259; C:GO:0009507; P:GO:0042372; C:GO:0005739	C:GO:0005739;P:GO:0009058;P:GO:0044763;F:GO:0016740;P:GO:0044711;C:GO:0009536;P:GO:0009987	Y (0.996 | 1-29)	C	1	V5_BLAST_0.9SELF0.4OUT-REDO4-Cluster_168557	V5_UCLUSTfixed_0.90-Cluster_95814	-	-	-	-
gene=VIT_201s0127g00200	Vitvi_seq1442	F:GO:0052624; P:GO:0032259; C:GO:0009507; P:GO:0042372; C:GO:0005739	C:GO:0005739;P:GO:0009058;P:GO:0044763;F:GO:0016740;P:GO:0044711;C:GO:0009536;P:GO:0009987	Y (0.997 | 1-28)	C	1	V5_BLAST_0.9SELF0.4OUT-REDO4-Cluster_168557	V5_UCLUSTfixed_0.90-Cluster_95814	-	-	-	-
gene=VIT_201s0127g00240	Vitvi_seq1450		-	Y (0.797 | 1-32)	C	1	V5_BLAST_0.9SELF0.4OUT-REDO4-Cluster_169409	V5_UCLUSTfixed_0.90-Cluster_102180	-	-	-	-
gene=VIT_201s0127g00300	Vitvi_seq1458	F:GO:0003723; P:GO:0006397; C:GO:0009570; P:GO:0000373; C:GO:0030529	F:GO:0003723;P:GO:0006139;C:GO:0009536	Y (0.989 | 1-53)	C	1	V5_BLAST_0.9SELF0.4OUT-REDO4-Cluster_162401	V5_UCLUSTfixed_0.90-Cluster_95815	-	-	UniqueCluster_2958	-
gene=VIT_201s0127g00410	Vitvi_seq1473	F:GO:0003723; P:GO:0006397; C:GO:0009570; P:GO:0000373; C:GO:0030529	F:GO:0003723;P:GO:0006139;C:GO:0009536	Y (0.983 | 1-53)	C	1	V5_BLAST_0.9SELF0.4OUT-REDO4-Cluster_162401	V5_UCLUSTfixed_0.90-Cluster_95815	-	-	-	-
gene=VIT_201s0127g00410	Vitvi_seq1474	F:GO:0003723; P:GO:0006397; C:GO:0009570; P:GO:0000373; C:GO:0030529	F:GO:0003723;P:GO:0006139;C:GO:0009536	Y (0.983 | 1-53)	C	1	V5_BLAST_0.9SELF0.4OUT-REDO4-Cluster_162401	V5_UCLUSTfixed_0.90-Cluster_95815	-	-	-	-
gene=VIT_201s0127g00410	Vitvi_seq1475	F:GO:0003723; P:GO:0006397; C:GO:0009570; P:GO:0000373; C:GO:0030529	F:GO:0003723;P:GO:0006139;C:GO:0009536	Y (0.983 | 1-53)	C	1	V5_BLAST_0.9SELF0.4OUT-REDO4-Cluster_162401	V5_UCLUSTfixed_0.90-Cluster_95815	-	-	-	-
gene=VIT_201s0127g00410	Vitvi_seq1476	F:GO:0003723; P:GO:0006397; C:GO:0009570; P:GO:0000373; C:GO:0030529	F:GO:0003723;P:GO:0006139;C:GO:0009536	Y (0.983 | 1-53)	C	1	V5_BLAST_0.9SELF0.4OUT-REDO4-Cluster_162401	V5_UCLUSTfixed_0.90-Cluster_95815	-	-	-	-
gene=VIT_201s0127g00410	Vitvi_seq1477	F:GO:0003723; P:GO:0006397; C:GO:0009570; P:GO:0000373; C:GO:0030529	F:GO:0003723;P:GO:0006139;C:GO:0009536	Y (0.983 | 1-53)	C	1	V5_BLAST_0.9SELF0.4OUT-REDO4-Cluster_162401	V5_UCLUSTfixed_0.90-Cluster_95815	-	-	-	-
gene=VIT_201s0127g00740	Vitvi_seq1552	F:GO:0035671; P:GO:0009072; P:GO:0000096; C:GO:0009941; C:GO:0048046; P:GO:0016117; F:GO:0008270; C:GO:0010319; P:GO:0006636; P:GO:0010264; F:GO:0000166; P:GO:0044272; P:GO:0019288; P:GO:0006766; P:GO:0042558; P:GO:0006546; P:GO:0019748; P:GO:0042742; P:GO:0009106; P:GO:0015995; P:GO:0009108; F:GO:0035798; P:GO:0019216; F:GO:0003960; P:GO:0008652; C:GO:0009570; P:GO:0009695; C:GO:0009579; P:GO:00…	P:GO:0019748;P:GO:0009056;P:GO:0009058;C:GO:0005576;P:GO:0044711;P:GO:0006139;C:GO:0009536;P:GO:0006950;P:GO:0044712;C:GO:0009579;F:GO:0000166;P:GO:0009607;P:GO:0009628;P:GO:0009605;F:GO:0003824;P:GO:0006629	Y (0.978 | 1-51)	C	1	V5_BLAST_0.9SELF0.4OUT-REDO4-Cluster_162404	V5_UCLUSTfixed_0.90-Cluster_95817	-	-	-	-
gene=VIT_201s0127g00740	Vitvi_seq1553	F:GO:0035671; P:GO:0009072; P:GO:0000096; C:GO:0009941; C:GO:0048046; P:GO:0016117; F:GO:0008270; C:GO:0010319; P:GO:0006636; P:GO:0010264; F:GO:0000166; P:GO:0044272; P:GO:0019288; P:GO:0006766; P:GO:0042558; P:GO:0006546; P:GO:0019748; P:GO:0042742; P:GO:0009106; P:GO:0015995; P:GO:0009108; F:GO:0035798; P:GO:0019216; F:GO:0003960; P:GO:0008652; C:GO:0009570; P:GO:0009695; C:GO:0009579; P:GO:00…	P:GO:0019748;P:GO:0009056;P:GO:0009058;C:GO:0005576;P:GO:0044711;P:GO:0006139;C:GO:0009536;P:GO:0006950;P:GO:0044712;C:GO:0009579;F:GO:0000166;P:GO:0009607;P:GO:0009628;P:GO:0009605;F:GO:0003824;P:GO:0006629	Y (0.978 | 1-51)	C	1	V5_BLAST_0.9SELF0.4OUT-REDO4-Cluster_162404	V5_UCLUSTfixed_0.90-Cluster_95817	-	-	-	-
gene=VIT_201s0127g00740	Vitvi_seq1554	F:GO:0035671; P:GO:0009072; P:GO:0000096; C:GO:0009941; C:GO:0048046; P:GO:0016117; F:GO:0008270; C:GO:0010319; P:GO:0006636; P:GO:0010264; F:GO:0000166; P:GO:0044272; P:GO:0019288; P:GO:0006766; P:GO:0042558; P:GO:0006546; P:GO:0019748; P:GO:0042742; P:GO:0009106; P:GO:0015995; P:GO:0009108; F:GO:0035798; P:GO:0019216; F:GO:0003960; P:GO:0008652; C:GO:0009570; P:GO:0009695; C:GO:0009579; P:GO:00…	P:GO:0019748;P:GO:0009056;P:GO:0009058;C:GO:0005576;P:GO:0044711;P:GO:0006139;C:GO:0009536;P:GO:0006950;P:GO:0044712;C:GO:0009579;F:GO:0000166;P:GO:0009607;P:GO:0009628;P:GO:0009605;F:GO:0003824;P:GO:0006629	Y (0.978 | 1-51)	C	1	V5_BLAST_0.9SELF0.4OUT-REDO4-Cluster_162404	V5_UCLUSTfixed_0.90-Cluster_95817	-	-	-	-
gene=VIT_201s0026g00100	Vitvi_seq1605	P:GO:0045492; P:GO:0007155; P:GO:0045010; P:GO:0009651; P:GO:0016926; F:GO:0016929; P:GO:0010090; P:GO:0050665; P:GO:0048765; P:GO:0010228; P:GO:0010413; P:GO:0006508; C:GO:0005634; P:GO:0071555	P:GO:0009791;P:GO:0006464;P:GO:0009653;P:GO:0009058;P:GO:0044711;P:GO:0006950;P:GO:0000003;P:GO:0044723;P:GO:0005975;C:GO:0005634;P:GO:0009628;P:GO:0016043;P:GO:0030154;F:GO:0016787	Y (0.964 | 1-28)	C	1	V5_BLAST_0.9SELF0.4OUT-REDO4-Cluster_162407	V5_UCLUSTfixed_0.90-Cluster_44064	-	-	-	-
gene=VIT_201s0026g00140	Vitvi_seq1607	F:GO:0003676; P:GO:0008272; P:GO:0006397; F:GO:0015116; C:GO:0016021; C:GO:0009536; F:GO:0000166	F:GO:0003676;F:GO:0000166;C:GO:0016020;P:GO:0044765;P:GO:0006810;P:GO:0006139;F:GO:0005215;C:GO:0009536	Y (0.949 | 1-23)	C	1	V5_BLAST_0.9SELF0.4OUT-REDO4-Cluster_167192	V5_UCLUSTfixed_0.90-Cluster_100375	-	-	-	-
gene=VIT_201s0026g00140	Vitvi_seq1609	F:GO:0003676; P:GO:0008272; P:GO:0006397; F:GO:0015116; C:GO:0016021; C:GO:0009536; F:GO:0000166	F:GO:0003676;F:GO:0000166;C:GO:0016020;P:GO:0044765;P:GO:0006810;P:GO:0006139;F:GO:0005215;C:GO:0009536	Y (0.949 | 1-23)	C	1	V5_BLAST_0.9SELF0.4OUT-REDO4-Cluster_167192	V5_UCLUSTfixed_0.90-Cluster_100375	-	-	-	-
gene=VIT_201s0026g00140	Vitvi_seq1610	F:GO:0003676; P:GO:0008272; P:GO:0006397; F:GO:0015116; C:GO:0016021; C:GO:0009536; F:GO:0000166	F:GO:0003676;F:GO:0000166;C:GO:0016020;P:GO:0044765;P:GO:0006810;P:GO:0006139;F:GO:0005215;C:GO:0009536	Y (0.949 | 1-23)	C	1	V5_BLAST_0.9SELF0.4OUT-REDO4-Cluster_167192	V5_UCLUSTfixed_0.90-Cluster_100375	-	-	-	-
gene=VIT_201s0026g00140	Vitvi_seq1611	F:GO:0003676; P:GO:0008272; P:GO:0006397; F:GO:0015116; C:GO:0016021; C:GO:0009536; F:GO:0000166	F:GO:0003676;F:GO:0000166;C:GO:0016020;P:GO:0044765;P:GO:0006810;P:GO:0006139;F:GO:0005215;C:GO:0009536	Y (0.949 | 1-23)	C	1	V5_BLAST_0.9SELF0.4OUT-REDO4-Cluster_167192	V5_UCLUSTfixed_0.90-Cluster_100375	-	-	-	-
gene=VIT_201s0026g00140	Vitvi_seq1613	F:GO:0003676; P:GO:0008272; P:GO:0006397; F:GO:0015116; C:GO:0016021; C:GO:0009536; F:GO:0000166	F:GO:0003676;F:GO:0000166;C:GO:0016020;P:GO:0044765;P:GO:0006810;P:GO:0006139;F:GO:0005215;C:GO:0009536	Y (0.949 | 1-23)	C	1	V5_BLAST_0.9SELF0.4OUT-REDO4-Cluster_167192	V5_UCLUSTfixed_0.90-Cluster_100375	-	-	-	-
gene=VIT_201s0026g00140	Vitvi_seq1614	F:GO:0003676; P:GO:0008272; P:GO:0006397; F:GO:0015116; C:GO:0016021; C:GO:0009536; F:GO:0000166	F:GO:0003676;F:GO:0000166;C:GO:0016020;P:GO:0044765;P:GO:0006810;P:GO:0006139;F:GO:0005215;C:GO:0009536	Y (0.949 | 1-23)	C	1	V5_BLAST_0.9SELF0.4OUT-REDO4-Cluster_167192	V5_UCLUSTfixed_0.90-Cluster_100375	-	-	-	-
gene=VIT_201s0026g00140	Vitvi_seq1616	F:GO:0003676; P:GO:0008272; P:GO:0006397; F:GO:0015116; C:GO:0016021; C:GO:0009536; F:GO:0000166	F:GO:0003676;F:GO:0000166;C:GO:0016020;P:GO:0044765;P:GO:0006810;P:GO:0006139;F:GO:0005215;C:GO:0009536	Y (0.949 | 1-23)	C	1	V5_BLAST_0.9SELF0.4OUT-REDO4-Cluster_167192	V5_UCLUSTfixed_0.90-Cluster_100375	-	-	-	-
gene=VIT_201s0026g00220	Vitvi_seq1633	F:GO:0004029; P:GO:0046686; F:GO:0005524; C:GO:0009507; C:GO:0005739; P:GO:0055114; F:GO:0001758; P:GO:0006094; P:GO:0006096; P:GO:0006525; P:GO:0006547; P:GO:0006550; P:GO:0006552; P:GO:0006554; P:GO:0006560; P:GO:0006568; P:GO:0006574; P:GO:0006631; P:GO:0006699; P:GO:0019260; P:GO:0019482; P:GO:0019852; P:GO:0046251; P:GO:0046486; P:GO:0042572	P:GO:0006091;P:GO:0009056;P:GO:0009058;P:GO:0044711;P:GO:0006139;C:GO:0009536;P:GO:0044723;P:GO:0044712;F:GO:0000166;P:GO:0005975;F:GO:0003824;C:GO:0005739;P:GO:0006629	Y (0.991 | 1-39)	C	1	V5_BLAST_0.9SELF0.4OUT-REDO4-Cluster_165190	V5_UCLUSTfixed_0.90-Cluster_98618	-	-	-	-
gene=VIT_201s0026g00220	Vitvi_seq1635	F:GO:0004029; P:GO:0046686; F:GO:0005524; C:GO:0009507; C:GO:0005739; P:GO:0055114; F:GO:0001758; P:GO:0006094; P:GO:0006096; P:GO:0006525; P:GO:0006547; P:GO:0006550; P:GO:0006552; P:GO:0006554; P:GO:0006560; P:GO:0006568; P:GO:0006574; P:GO:0006631; P:GO:0006699; P:GO:0019260; P:GO:0019482; P:GO:0019852; P:GO:0046251; P:GO:0046486; P:GO:0042572	P:GO:0006091;P:GO:0009056;P:GO:0009058;P:GO:0044711;P:GO:0006139;C:GO:0009536;P:GO:0044723;P:GO:0044712;F:GO:0000166;P:GO:0005975;F:GO:0003824;C:GO:0005739;P:GO:0006629	Y (0.991 | 1-39)	C	1	V5_BLAST_0.9SELF0.4OUT-REDO4-Cluster_165190	V5_UCLUSTfixed_0.90-Cluster_98618	-	-	-	-
gene=VIT_201s0026g00600	Vitvi_seq1722	F:GO:0004553; C:GO:0009941; P:GO:0005975; P:GO:0009793; C:GO:0019031; C:GO:0005739	P:GO:0009790;P:GO:0005975;P:GO:0009791;C:GO:0005739;C:GO:0009536;P:GO:0000003;F:GO:0016787	Y (1.0 | 1-25)	C	1	V5_BLAST_0.9SELF0.4OUT-REDO4-Cluster_167196	V5_UCLUSTfixed_0.90-Cluster_100382	-	-	-	-
gene=VIT_201s0026g00640	Vitvi_seq1726	F:GO:0003723; C:GO:0005739; F:GO:0008026; P:GO:0009220; F:GO:0005524; C:GO:0009507	F:GO:0000166;F:GO:0003723;C:GO:0005739;P:GO:0009058;P:GO:0044711;P:GO:0006139;C:GO:0009536;F:GO:0016787	Y (0.99 | 1-21)	C	1	V5_BLAST_0.9SELF0.4OUT-REDO4-Cluster_162409	V5_UCLUSTfixed_0.90-Cluster_95820	-	UniqueCluster_625	-	-
gene=VIT_201s0026g00640	Vitvi_seq1727	F:GO:0003723; C:GO:0005739; F:GO:0008026; P:GO:0009220; F:GO:0005524; C:GO:0009507	F:GO:0000166;F:GO:0003723;C:GO:0005739;P:GO:0009058;P:GO:0044711;P:GO:0006139;C:GO:0009536;F:GO:0016787	Y (0.99 | 1-21)	C	1	V5_BLAST_0.9SELF0.4OUT-REDO4-Cluster_162409	V5_UCLUSTfixed_0.90-Cluster_95820	-	-	-	-
gene=VIT_201s0026g00640	Vitvi_seq1728	F:GO:0003723; C:GO:0005739; F:GO:0008026; P:GO:0009220; F:GO:0005524; C:GO:0009507	F:GO:0000166;F:GO:0003723;C:GO:0005739;P:GO:0009058;P:GO:0044711;P:GO:0006139;C:GO:0009536;F:GO:0016787	Y (0.99 | 1-21)	C	1	V5_BLAST_0.9SELF0.4OUT-REDO4-Cluster_162409	V5_UCLUSTfixed_0.90-Cluster_95820	-	-	-	-
gene=VIT_201s0026g00640	Vitvi_seq1729	F:GO:0003723; C:GO:0005739; F:GO:0008026; P:GO:0009220; F:GO:0005524; C:GO:0009507	F:GO:0000166;F:GO:0003723;C:GO:0005739;P:GO:0009058;P:GO:0044711;P:GO:0006139;C:GO:0009536;F:GO:0016787	Y (0.99 | 1-21)	C	1	V5_BLAST_0.9SELF0.4OUT-REDO4-Cluster_162409	V5_UCLUSTfixed_0.90-Cluster_95820	-	-	-	-
gene=VIT_201s0026g00640	Vitvi_seq1730	F:GO:0003723; C:GO:0005739; F:GO:0008026; P:GO:0009220; F:GO:0005524; C:GO:0009507	F:GO:0000166;F:GO:0003723;C:GO:0005739;P:GO:0009058;P:GO:0044711;P:GO:0006139;C:GO:0009536;F:GO:0016787	Y (0.99 | 1-21)	C	1	V5_BLAST_0.9SELF0.4OUT-REDO4-Cluster_162410	V5_UCLUSTfixed_0.90-Cluster_95820	-	-	-	-
gene=VIT_201s0026g00670	Vitvi_seq1732	P:GO:0010468; P:GO:0009642; C:GO:0042646	P:GO:0009628;P:GO:0008152;C:GO:0009536	Y (0.986 | 1-38)	C	1	V5_BLAST_0.9SELF0.4OUT-REDO4-Cluster_162411	V5_UCLUSTfixed_0.90-Cluster_95821	-	-	-	-
gene=VIT_201s0026g00690	Vitvi_seq1735	F:GO:0003676; F:GO:0004523; P:GO:0051252	F:GO:0003676;F:GO:0004518	Y (0.994 | 1-27)	C	1	V5_BLAST_0.9SELF0.4OUT-REDO4-Cluster_162412	V5_UCLUSTfixed_0.90-Cluster_95822	-	-	-	-
gene=VIT_201s0026g00690	Vitvi_seq1736	F:GO:0003676; F:GO:0004523; P:GO:0051252	F:GO:0003676;F:GO:0004518	Y (0.994 | 1-27)	C	1	V5_BLAST_0.9SELF0.4OUT-REDO4-Cluster_162412	V5_UCLUSTfixed_0.90-Cluster_95822	-	-	-	-
gene=VIT_201s0026g00690	Vitvi_seq1737	F:GO:0003676; F:GO:0004523; P:GO:0051252	F:GO:0003676;F:GO:0004518	Y (0.994 | 1-27)	C	1	V5_BLAST_0.9SELF0.4OUT-REDO4-Cluster_162412	V5_UCLUSTfixed_0.90-Cluster_95822	-	-	-	-
gene=VIT_201s0026g00690	Vitvi_seq1738	F:GO:0003676; F:GO:0004523; P:GO:0051252	F:GO:0003676;F:GO:0004518	Y (0.994 | 1-27)	C	1	V5_BLAST_0.9SELF0.4OUT-REDO4-Cluster_162412	V5_UCLUSTfixed_0.90-Cluster_95822	-	-	-	-
gene=VIT_201s0026g00690	Vitvi_seq1739	F:GO:0003676; F:GO:0004523; P:GO:0051252	F:GO:0003676;F:GO:0004518	Y (0.994 | 1-27)	C	1	V5_BLAST_0.9SELF0.4OUT-REDO4-Cluster_162412	V5_UCLUSTfixed_0.90-Cluster_95822	-	-	-	-
gene=VIT_201s0026g00690	Vitvi_seq1740	F:GO:0003676; F:GO:0004523; P:GO:0051252	F:GO:0003676;F:GO:0004518	Y (0.994 | 1-27)	C	1	V5_BLAST_0.9SELF0.4OUT-REDO4-Cluster_162412	V5_UCLUSTfixed_0.90-Cluster_95822	-	-	-	-
gene=VIT_201s0026g00720	Vitvi_seq1746	P:GO:0010468; P:GO:0009642; C:GO:0042646	P:GO:0009628;P:GO:0008152;C:GO:0009536	Y (0.785 | 1-71)	C	1	V5_BLAST_0.9SELF0.4OUT-REDO4-Cluster_162413	V5_UCLUSTfixed_0.90-Cluster_95823	-	-	-	-
gene=VIT_201s0026g01000	Vitvi_seq1793	P:GO:0010497; C:GO:0010494; P:GO:0016556; P:GO:0006468; F:GO:0003676; F:GO:0004672; F:GO:0008026; F:GO:0005524; P:GO:0016441; C:GO:0009570; F:GO:0003724; P:GO:0009793	P:GO:0009790;F:GO:0003676;F:GO:0000166;P:GO:0009791;P:GO:0006464;P:GO:0006810;P:GO:0006139;F:GO:0016301;P:GO:0040029;C:GO:0009536;P:GO:0000003;F:GO:0016787	Y (0.999 | 1-66)	C	1	V5_BLAST_0.9SELF0.4OUT-REDO4-Cluster_169795	V5_UCLUSTfixed_0.90-Cluster_98095	-	-	-	-
gene=VIT_201s0026g01000	Vitvi_seq1794	P:GO:0010497; C:GO:0010494; P:GO:0016556; P:GO:0006468; F:GO:0003676; F:GO:0004672; F:GO:0008026; F:GO:0005524; P:GO:0016441; C:GO:0009570; F:GO:0003724; P:GO:0009793	P:GO:0009790;F:GO:0003676;F:GO:0000166;P:GO:0009791;P:GO:0006464;P:GO:0006810;P:GO:0006139;F:GO:0016301;P:GO:0040029;C:GO:0009536;P:GO:0000003;F:GO:0016787	Y (0.999 | 1-66)	C	1	V5_BLAST_0.9SELF0.4OUT-REDO4-Cluster_169795	V5_UCLUSTfixed_0.90-Cluster_98095	-	-	-	-
gene=VIT_201s0026g01000	Vitvi_seq1795	P:GO:0010497; C:GO:0010494; P:GO:0016556; P:GO:0006468; F:GO:0003676; F:GO:0004672; F:GO:0008026; F:GO:0005524; P:GO:0016441; C:GO:0009570; F:GO:0003724; P:GO:0009793	P:GO:0009790;F:GO:0003676;F:GO:0000166;P:GO:0009791;P:GO:0006464;P:GO:0006810;P:GO:0006139;F:GO:0016301;P:GO:0040029;C:GO:0009536;P:GO:0000003;F:GO:0016787	Y (0.999 | 1-66)	C	1	V5_BLAST_0.9SELF0.4OUT-REDO4-Cluster_169795	V5_UCLUSTfixed_0.90-Cluster_98095	-	-	-	-
gene=VIT_201s0026g01130	Vitvi_seq1818		-	Y (0.98 | 1-49)	C	1	V5_BLAST_0.9SELF0.4OUT-REDO4-Cluster_162414	V5_UCLUSTfixed_0.90-Cluster_95825	-	-	-	-
gene=VIT_201s0026g01130	Vitvi_seq1819	P:GO:0010100; C:GO:0005634	C:GO:0005634;P:GO:0009628;P:GO:0009791	Y (0.98 | 1-49)	C	1	V5_BLAST_0.9SELF0.4OUT-REDO4-Cluster_163610	V5_UCLUSTfixed_0.90-Cluster_95825	-	-	-	-
gene=VIT_201s0026g01130	Vitvi_seq1820		-	Y (0.98 | 1-49)	C	1	V5_BLAST_0.9SELF0.4OUT-REDO4-Cluster_163610	V5_UCLUSTfixed_0.90-Cluster_95825	-	-	-	-
gene=VIT_201s0026g01190	Vitvi_seq1825	C:GO:0005886	C:GO:0005886	Y (0.962 | 1-39)	C	1	V5_BLAST_0.9SELF0.4OUT-REDO4-Cluster_162415	V5_UCLUSTfixed_0.90-Cluster_95826	-	-	-	-
gene=VIT_201s0026g01190	Vitvi_seq1826	C:GO:0005886	C:GO:0005886	Y (0.962 | 1-39)	C	1	V5_BLAST_0.9SELF0.4OUT-REDO4-Cluster_162416	V5_UCLUSTfixed_0.90-Cluster_95826	-	-	-	-
gene=VIT_201s0026g01190	Vitvi_seq1827	P:GO:0006865; C:GO:0009536; C:GO:0005886	P:GO:0044765;P:GO:0006810;C:GO:0009536;C:GO:0005886	Y (0.962 | 1-39)	C	1	V5_BLAST_0.9SELF0.4OUT-REDO4-Cluster_162416	V5_UCLUSTfixed_0.90-Cluster_95826	-	-	-	-
gene=VIT_201s0026g01190	Vitvi_seq1828	P:GO:0006865; C:GO:0005886; C:GO:0043231	P:GO:0044765;P:GO:0006810;C:GO:0005886;C:GO:0005622	Y (0.962 | 1-39)	C	1	V5_BLAST_0.9SELF0.4OUT-REDO4-Cluster_162416	V5_UCLUSTfixed_0.90-Cluster_95826	-	-	-	-
gene=VIT_201s0026g01440	Vitvi_seq1860	F:GO:0004519; C:GO:0009507; P:GO:0016556; C:GO:0005739	F:GO:0004518;C:GO:0005739;C:GO:0009536	Y (0.985 | 1-61)	C	1	V5_BLAST_0.9SELF0.4OUT-REDO4-Cluster_170710	V5_UCLUSTfixed_0.90-Cluster_102423	-	-	-	-
gene=VIT_201s0026g01540	Vitvi_seq1876	C:GO:0009507; C:GO:0016020	C:GO:0016020;C:GO:0009536	Y (1.0 | 1-51)	C	1	V5_BLAST_0.9SELF0.4OUT-REDO4-Cluster_162421	V5_UCLUSTfixed_0.90-Cluster_95829	-	-	-	-
gene=VIT_201s0026g01660	Vitvi_seq1907	P:GO:0007623; F:GO:0004556; F:GO:0033910; F:GO:0005509; P:GO:0005983; C:GO:0009570; P:GO:0005985	P:GO:0005975;P:GO:0009056;P:GO:0044763;F:GO:0005488;P:GO:0009987;C:GO:0009536;F:GO:0016787;P:GO:0044723	Y (0.982 | 1-32)	C	1	V5_BLAST_0.9SELF0.4OUT-REDO4-Cluster_165145	V5_UCLUSTfixed_0.90-Cluster_95830	-	-	-	-
gene=VIT_201s0026g01660	Vitvi_seq1908	P:GO:0007623; F:GO:0004556; F:GO:0033910; F:GO:0005509; P:GO:0005983; C:GO:0009570; C:GO:0005576; P:GO:0005985	P:GO:0005975;P:GO:0009056;P:GO:0044763;F:GO:0005488;C:GO:0005576;P:GO:0009987;C:GO:0009536;F:GO:0016787;P:GO:0044723	Y (0.982 | 1-32)	C	1	V5_BLAST_0.9SELF0.4OUT-REDO4-Cluster_165145	V5_UCLUSTfixed_0.90-Cluster_95831	-	-	-	-
gene=VIT_201s0026g01720	Vitvi_seq1917	P:GO:0045910; P:GO:0032211; F:GO:0042162; P:GO:0050832; C:GO:0009508; F:GO:0003697; C:GO:0009570; F:GO:0003723; F:GO:0003700; P:GO:0045893; P:GO:0006281; C:GO:0005667; P:GO:0045449	F:GO:0003677;P:GO:0009607;F:GO:0003700;P:GO:0009605;F:GO:0003723;P:GO:0016043;P:GO:0009058;P:GO:0006259;P:GO:0006950;C:GO:0009536	Y (0.991 | 1-55)	C	1	V5_BLAST_0.9SELF0.4OUT-REDO4-Cluster_162422	V5_UCLUSTfixed_0.90-Cluster_95832	-	-	-	-
gene=VIT_201s0026g01720	Vitvi_seq1918	P:GO:0045910; P:GO:0032211; F:GO:0042162; P:GO:0050832; C:GO:0009508; F:GO:0003697; C:GO:0009570; F:GO:0003723; F:GO:0003700; P:GO:0045893; P:GO:0006281; C:GO:0005667; P:GO:0045449	F:GO:0003677;P:GO:0009607;F:GO:0003700;P:GO:0009605;F:GO:0003723;P:GO:0016043;P:GO:0009058;P:GO:0006259;P:GO:0006950;C:GO:0009536	Y (0.991 | 1-55)	C	1	V5_BLAST_0.9SELF0.4OUT-REDO4-Cluster_162422	V5_UCLUSTfixed_0.90-Cluster_95832	-	-	-	-
gene=VIT_201s0026g01930	Vitvi_seq1963	F:GO:0003676; P:GO:0006098; P:GO:0019288; C:GO:0009535; F:GO:0000166; P:GO:0010207	F:GO:0003676;F:GO:0000166;P:GO:0006091;P:GO:0006629;C:GO:0016020;P:GO:0016043;P:GO:0015979;P:GO:0009058;P:GO:0044711;P:GO:0006139;C:GO:0009536;C:GO:0009579	Y (0.998 | 1-55)	C	1	V5_BLAST_0.9SELF0.4OUT-REDO4-Cluster_162423	V5_UCLUSTfixed_0.90-Cluster_95833	-	-	-	-
gene=VIT_201s0026g02350	Vitvi_seq2037	F:GO:0008233; C:GO:0005886; P:GO:0010207; P:GO:0006508; P:GO:0019288; C:GO:0009536	P:GO:0019538;P:GO:0006091;P:GO:0006629;P:GO:0016043;P:GO:0015979;P:GO:0009058;P:GO:0044711;C:GO:0005886;C:GO:0009536;F:GO:0016787	Y (0.998 | 1-55)	C	1	V5_BLAST_0.9SELF0.4OUT-REDO4-Cluster_162665	V5_UCLUSTfixed_0.90-Cluster_95835	-	-	-	-
gene=VIT_201s0026g02350	Vitvi_seq2038	F:GO:0008233; C:GO:0005886; P:GO:0010207; P:GO:0006508; P:GO:0019288; C:GO:0009536	P:GO:0019538;P:GO:0006091;P:GO:0006629;P:GO:0016043;P:GO:0015979;P:GO:0009058;P:GO:0044711;C:GO:0005886;C:GO:0009536;F:GO:0016787	Y (0.998 | 1-55)	C	1	V5_BLAST_0.9SELF0.4OUT-REDO4-Cluster_162665	V5_UCLUSTfixed_0.90-Cluster_95835	-	-	-	-
gene=VIT_201s0026g02510	Vitvi_seq2062	P:GO:0031425; C:GO:0009507; P:GO:0016556; C:GO:0005739	C:GO:0005739;P:GO:0006139;C:GO:0009536	Y (0.865 | 1-35)	C	1	V5_BLAST_0.9SELF0.4OUT-REDO4-Cluster_170710	V5_UCLUSTfixed_0.90-Cluster_95837	-	-	-	-
gene=VIT_201s0026g02640	Vitvi_seq2082	P:GO:0032259; C:GO:0005739; C:GO:0009536; F:GO:0008168	P:GO:0008152;C:GO:0005739;F:GO:0016740;C:GO:0009536	Y (0.999 | 1-40)	C	1	V5_BLAST_0.9SELF0.4OUT-REDO4-Cluster_162427	V5_UCLUSTfixed_0.90-Cluster_95841	-	-	-	-
gene=VIT_201s0026g02640	Vitvi_seq2083	P:GO:0032259; C:GO:0005739; C:GO:0009536; F:GO:0008168	P:GO:0008152;C:GO:0005739;F:GO:0016740;C:GO:0009536	Y (0.999 | 1-40)	C	1	V5_BLAST_0.9SELF0.4OUT-REDO4-Cluster_162427	V5_UCLUSTfixed_0.90-Cluster_95841	-	-	-	-
gene=VIT_201s0026g02640	Vitvi_seq2084	P:GO:0032259; C:GO:0009536; F:GO:0008168	P:GO:0008152;F:GO:0016740;C:GO:0009536	Y (0.999 | 1-40)	C	1	V5_BLAST_0.9SELF0.4OUT-REDO4-Cluster_162427	V5_UCLUSTfixed_0.90-Cluster_95841	-	-	-	-
gene=VIT_201s0026g02680	Vitvi_seq2095	C:GO:0030095; C:GO:0019898; P:GO:0009767; C:GO:0009344; F:GO:0005509; P:GO:0006098; P:GO:0000023; P:GO:0019252; P:GO:0043085; C:GO:0009654; F:GO:0045156; C:GO:0009543; P:GO:0006118	P:GO:0005975;P:GO:0006091;C:GO:0016020;P:GO:0015979;P:GO:0009058;F:GO:0005488;P:GO:0044711;P:GO:0006139;C:GO:0009536;C:GO:0009579;P:GO:0044723	Y (0.996 | 1-34)	C	1	V5_BLAST_0.9SELF0.4OUT-REDO4-Cluster_162428	V5_UCLUSTfixed_0.90-Cluster_95842	-	-	-	-
gene=VIT_201s0113g00560	Vitvi_seq2136	P:GO:0009646; C:GO:0009507	P:GO:0009628;C:GO:0009536	Y (1.0 | 1-71)	C	1	V5_BLAST_0.9SELF0.4OUT-REDO4-Cluster_162431	V5_UCLUSTfixed_0.90-Cluster_95844	-	-	-	-
gene=VIT_201s0113g00560	Vitvi_seq2137	P:GO:0009646; C:GO:0009507	P:GO:0009628;C:GO:0009536	Y (1.0 | 1-71)	C	1	V5_BLAST_0.9SELF0.4OUT-REDO4-Cluster_162430	V5_UCLUSTfixed_0.90-Cluster_95844	-	-	-	-
gene=VIT_201s0113g00560	Vitvi_seq2138	P:GO:0009646; C:GO:0009507	P:GO:0009628;C:GO:0009536	Y (1.0 | 1-71)	C	1	V5_BLAST_0.9SELF0.4OUT-REDO4-Cluster_162431	V5_UCLUSTfixed_0.90-Cluster_95844	-	-	-	-
gene=VIT_201s0182g00050	Vitvi_seq2146	P:GO:0006655; F:GO:0030785; P:GO:0009793; F:GO:0018024; P:GO:0019252; P:GO:0019288; P:GO:0009902; P:GO:0000023; P:GO:0018023; F:GO:0016853; P:GO:0016226; P:GO:0034660; P:GO:0009073; P:GO:0034968; P:GO:0010027; F:GO:0005515; C:GO:0009573; P:GO:0006554	P:GO:0009790;P:GO:0009056;P:GO:0009791;P:GO:0006464;P:GO:0009058;P:GO:0044711;P:GO:0006139;P:GO:0000003;C:GO:0009536;P:GO:0044723;P:GO:0044712;P:GO:0005975;F:GO:0005515;P:GO:0006629;P:GO:0016043;F:GO:0016740	Y (0.998 | 1-43)	C	1	V5_BLAST_0.9SELF0.4OUT-REDO4-Cluster_162432	V5_UCLUSTfixed_0.90-Cluster_95845	-	-	-	-
gene=VIT_201s0010g00340	Vitvi_seq2175	C:GO:0043231; F:GO:0008270; P:GO:0048229	P:GO:0007275;F:GO:0005488;C:GO:0005622	Y (0.856 | 1-25)	C	1	V5_BLAST_0.9SELF0.4OUT-REDO4-Cluster_162435	V5_UCLUSTfixed_0.90-Cluster_95848	-	-	-	-
gene=VIT_201s0010g00340	Vitvi_seq2176	P:GO:0048229; F:GO:0008270; F:GO:0005515	F:GO:0005515;P:GO:0007275	Y (0.856 | 1-25)	C	1	V5_BLAST_0.9SELF0.4OUT-REDO4-Cluster_162435	V5_UCLUSTfixed_0.90-Cluster_95848	-	-	-	-
gene=VIT_201s0010g00340	Vitvi_seq2177	C:GO:0043231; F:GO:0008270; P:GO:0048229	P:GO:0007275;F:GO:0005488;C:GO:0005622	Y (0.856 | 1-25)	C	1	V5_BLAST_0.9SELF0.4OUT-REDO4-Cluster_162435	V5_UCLUSTfixed_0.90-Cluster_95848	-	-	-	-
gene=VIT_201s0010g00340	Vitvi_seq2178	C:GO:0043231; F:GO:0008270; P:GO:0048229	P:GO:0007275;F:GO:0005488;C:GO:0005622	Y (0.856 | 1-25)	C	1	V5_BLAST_0.9SELF0.4OUT-REDO4-Cluster_162435	V5_UCLUSTfixed_0.90-Cluster_95848	-	-	-	-
gene=VIT_201s0010g00590	Vitvi_seq2214	F:GO:0004090; P:GO:0055114; P:GO:0010304; F:GO:0034256; P:GO:0015996; F:GO:0003677; F:GO:0005515; C:GO:0009535; F:GO:0000166; F:GO:0003682; P:GO:0006691; P:GO:0006693; C:GO:0000785	P:GO:0019538;P:GO:0009056;P:GO:0044763;F:GO:0003682;P:GO:0009987;C:GO:0009536;P:GO:0044712;C:GO:0009579;F:GO:0000166;F:GO:0003677;F:GO:0005515;F:GO:0003824;C:GO:0016020;P:GO:0006629	Y (1.0 | 1-61)	C	1	V5_BLAST_0.9SELF0.4OUT-REDO4-Cluster_167460	V5_UCLUSTfixed_0.90-Cluster_100418	-	-	-	-
gene=VIT_201s0010g00680	Vitvi_seq2230	C:GO:0005829; P:GO:0009414; C:GO:0005739; P:GO:0006457; P:GO:0009651; P:GO:0010157; C:GO:0009941; P:GO:0009408; C:GO:0005774; P:GO:0009658; P:GO:0048481; F:GO:0005524; C:GO:0009570; F:GO:0051082; P:GO:0009704; C:GO:0005886; P:GO:0009793	P:GO:0009790;F:GO:0000166;P:GO:0009628;F:GO:0005515;P:GO:0009908;C:GO:0005739;P:GO:0016043;C:GO:0005829;C:GO:0005773;P:GO:0006950;C:GO:0009536;C:GO:0005886	Y (0.999 | 1-28)	C	1	V5_BLAST_0.9SELF0.4OUT-REDO4-Cluster_169127	V5_UCLUSTfixed_0.90-Cluster_101937	-	-	-	-
gene=VIT_201s0010g00870	Vitvi_seq2257	F:GO:0080031; F:GO:0030976; F:GO:0004185; C:GO:0005739; F:GO:0030145; F:GO:0050253; F:GO:0080032; F:GO:0070204; P:GO:0006508; P:GO:0042550; P:GO:0009234; F:GO:0004091; F:GO:0000287; F:GO:0080030; P:GO:0009063; F:GO:0016836; P:GO:0042372; P:GO:0042572	P:GO:0019538;P:GO:0006091;P:GO:0009056;C:GO:0005739;P:GO:0006629;P:GO:0015979;P:GO:0009058;F:GO:0005488;P:GO:0044711;F:GO:0016740;P:GO:0044712;F:GO:0016787	Y (0.966 | 1-29)	C	1	V5_BLAST_0.9SELF0.4OUT-REDO4-Cluster_162437	V5_UCLUSTfixed_0.90-Cluster_95850	-	-	-	-
gene=VIT_201s0010g01210	Vitvi_seq2319	P:GO:0006284; P:GO:0006261; C:GO:0009507; F:GO:0004844; C:GO:0005739	C:GO:0005739;P:GO:0009058;P:GO:0006259;P:GO:0006950;C:GO:0009536;F:GO:0016787	Y (0.904 | 1-41)	C	1	V5_BLAST_0.9SELF0.4OUT-REDO4-Cluster_162441	V5_UCLUSTfixed_0.90-Cluster_95853	-	-	-	-
gene=VIT_201s0010g01210	Vitvi_seq2320	P:GO:0006284; P:GO:0006261; C:GO:0009507; F:GO:0004844; C:GO:0005739	C:GO:0005739;P:GO:0009058;P:GO:0006259;P:GO:0006950;C:GO:0009536;F:GO:0016787	Y (0.904 | 1-41)	C	1	V5_BLAST_0.9SELF0.4OUT-REDO4-Cluster_162441	V5_UCLUSTfixed_0.90-Cluster_95853	-	-	-	-
gene=VIT_201s0010g01220	Vitvi_seq2321	C:GO:0009507	C:GO:0009536	Y (0.867 | 1-25)	C	1	V5_BLAST_0.9SELF0.4OUT-REDO4-Cluster_162442	V5_UCLUSTfixed_0.90-Cluster_95854	-	-	-	-
gene=VIT_201s0010g01220	Vitvi_seq2322	C:GO:0009507	C:GO:0009536	Y (0.867 | 1-25)	C	1	V5_BLAST_0.9SELF0.4OUT-REDO4-Cluster_162443	V5_UCLUSTfixed_0.90-Cluster_95854	-	-	-	-
gene=VIT_201s0010g01220	Vitvi_seq2323	C:GO:0009507	C:GO:0009536	Y (0.867 | 1-25)	C	1	V5_BLAST_0.9SELF0.4OUT-REDO4-Cluster_162443	V5_UCLUSTfixed_0.90-Cluster_95854	-	-	-	-
gene=VIT_201s0010g01230	Vitvi_seq2325	C:GO:0005634	C:GO:0005634	Y (0.944 | 1-37)	C	1	V5_BLAST_0.9SELF0.4OUT-REDO4-Cluster_162444	V5_UCLUSTfixed_0.90-Cluster_95855	-	-	-	-
gene=VIT_201s0010g01230	Vitvi_seq2326	C:GO:0005634; C:GO:0009536	C:GO:0005634;C:GO:0009536	Y (0.944 | 1-37)	C	1	V5_BLAST_0.9SELF0.4OUT-REDO4-Cluster_162444	V5_UCLUSTfixed_0.90-Cluster_95855	-	-	-	-
gene=VIT_201s0010g01230	Vitvi_seq2327	C:GO:0005634; C:GO:0009536	C:GO:0005634;C:GO:0009536	Y (0.944 | 1-37)	C	1	V5_BLAST_0.9SELF0.4OUT-REDO4-Cluster_162444	V5_UCLUSTfixed_0.90-Cluster_95855	-	-	-	-
gene=VIT_201s0010g01230	Vitvi_seq2328	C:GO:0005634; C:GO:0009536	C:GO:0005634;C:GO:0009536	Y (0.944 | 1-37)	C	1	V5_BLAST_0.9SELF0.4OUT-REDO4-Cluster_162444	V5_UCLUSTfixed_0.90-Cluster_95855	-	-	-	-
gene=VIT_201s0010g01430	Vitvi_seq2360	P:GO:0046482; C:GO:0005886; C:GO:0009536; F:GO:0005515	F:GO:0005515;P:GO:0008152;P:GO:0044763;P:GO:0044710;P:GO:0009987;C:GO:0005886;C:GO:0009536	Y (1.0 | 1-61)	C	1	V5_BLAST_0.9SELF0.4OUT-REDO4-Cluster_162445	V5_UCLUSTfixed_0.90-Cluster_95856	-	-	-	-
gene=VIT_201s0010g01430	Vitvi_seq2361	P:GO:0046482; C:GO:0005886; C:GO:0009536; F:GO:0005515	F:GO:0005515;P:GO:0008152;P:GO:0044763;P:GO:0044710;P:GO:0009987;C:GO:0005886;C:GO:0009536	Y (1.0 | 1-61)	C	1	V5_BLAST_0.9SELF0.4OUT-REDO4-Cluster_162445	V5_UCLUSTfixed_0.90-Cluster_95856	-	-	-	-
gene=VIT_201s0010g01440	Vitvi_seq2372	P:GO:0008380; F:GO:0070063	F:GO:0005515;P:GO:0006139	Y (0.933 | 1-35)	C	1	V5_BLAST_0.9SELF0.4OUT-REDO4-Cluster_163264	V5_UCLUSTfixed_0.90-Cluster_95857	-	-	-	-
gene=VIT_201s0010g01440	Vitvi_seq2373	P:GO:0009294; P:GO:0008380; F:GO:0070063	F:GO:0005515;P:GO:0006139	Y (0.933 | 1-35)	C	1	V5_BLAST_0.9SELF0.4OUT-REDO4-Cluster_163264	V5_UCLUSTfixed_0.90-Cluster_95857	-	-	-	-
gene=VIT_201s0010g01440	Vitvi_seq2374	P:GO:0009294; P:GO:0008380; F:GO:0070063	F:GO:0005515;P:GO:0006139	Y (0.933 | 1-35)	C	1	V5_BLAST_0.9SELF0.4OUT-REDO4-Cluster_162446	V5_UCLUSTfixed_0.90-Cluster_95857	-	-	-	-
gene=VIT_201s0010g01810	Vitvi_seq2445	C:GO:0005634; C:GO:0009941; F:GO:0005515	C:GO:0005634;F:GO:0005515;C:GO:0009536	Y (1.0 | 1-61)	C	1	V5_BLAST_0.9SELF0.4OUT-REDO4-Cluster_162448	V5_UCLUSTfixed_0.90-Cluster_95862	-	-	-	-
gene=VIT_201s0010g02280	Vitvi_seq2535	C:GO:0009941; P:GO:0016117; P:GO:0010207; P:GO:0019288; P:GO:0009902; P:GO:0015995; F:GO:0046872; F:GO:0004222; P:GO:0006508; C:GO:0009534; P:GO:0042793; P:GO:0006364; P:GO:0010027	P:GO:0019538;P:GO:0006091;P:GO:0006629;P:GO:0016043;P:GO:0015979;P:GO:0009058;P:GO:0044711;F:GO:0005488;P:GO:0006139;C:GO:0009536;C:GO:0009579;F:GO:0016787	Y (0.968 | 1-46)	C	1	V5_BLAST_0.9SELF0.4OUT-REDO4-Cluster_166323	V5_UCLUSTfixed_0.90-Cluster_95865	-	-	-	-
gene=VIT_201s0010g02290	Vitvi_seq2537	P:GO:0006950	P:GO:0006950	Y (0.991 | 1-35)	C	1	V5_BLAST_0.9SELF0.4OUT-REDO4-Cluster_166809	V5_UCLUSTfixed_0.90-Cluster_95866	-	-	-	-
gene=VIT_201s0010g02390	Vitvi_seq2559	C:GO:0009508; P:GO:0006355; F:GO:0043565; F:GO:0003700; C:GO:0009507; C:GO:0005667; P:GO:0045449	F:GO:0003677;F:GO:0003700;P:GO:0009058;P:GO:0006139;C:GO:0009536	Y (1.0 | 1-47)	C	1	V5_BLAST_0.9SELF0.4OUT-REDO4-Cluster_162452	V5_UCLUSTfixed_0.90-Cluster_95868	-	-	-	-
gene=VIT_201s0010g02410	Vitvi_seq2561	F:GO:0008601; C:GO:0005829; P:GO:0090305; F:GO:0004519; C:GO:0005777; C:GO:0005730; F:GO:0003677; P:GO:0007165; C:GO:0000159; C:GO:0009507	C:GO:0005777;F:GO:0003677;P:GO:0007165;F:GO:0004518;C:GO:0005829;C:GO:0005730;F:GO:0030234;C:GO:0009536	Y (0.921 | 1-25)	C	1	V5_BLAST_0.9SELF0.4OUT-REDO4-Cluster_165322	V5_UCLUSTfixed_0.90-Cluster_95869	-	-	-	-
gene=VIT_201s0010g02670	Vitvi_seq2613	F:GO:0051287; F:GO:0005507; P:GO:0006633; P:GO:0055114; C:GO:0009941; F:GO:0004316; C:GO:0009570; C:GO:0005835; P:GO:0042967	F:GO:0000166;P:GO:0019538;P:GO:0006629;C:GO:0005829;P:GO:0009058;P:GO:0044763;P:GO:0044711;F:GO:0016740;P:GO:0009987;C:GO:0009536	Y (0.988 | 1-62)	C	1	V5_BLAST_0.9SELF0.4OUT-REDO4-Cluster_163136	V5_UCLUSTfixed_0.90-Cluster_96561	-	-	-	-
gene=VIT_201s0010g02750	Vitvi_seq2626	P:GO:0009695; P:GO:0031408; P:GO:0034440; P:GO:0009611; C:GO:0005886; F:GO:0005506; P:GO:0040007; C:GO:0009507; F:GO:0016165; F:GO:0005515	F:GO:0005515;F:GO:0003824;P:GO:0006629;P:GO:0009058;P:GO:0044763;P:GO:0044711;P:GO:0009987;P:GO:0006950;C:GO:0005886;P:GO:0040007;C:GO:0009536	Y (0.734 | 1-40)	C	1	V5_BLAST_0.9SELF0.4OUT-REDO4-Cluster_164328	V5_UCLUSTfixed_0.90-Cluster_97811	-	-	-	-
gene=VIT_201s0010g02750	Vitvi_seq2627	P:GO:0006952; P:GO:0009753; P:GO:0034440; P:GO:0009693; P:GO:0009620; P:GO:0009611; P:GO:0040007; P:GO:0080086; P:GO:0009695; P:GO:0010200; P:GO:0009555; F:GO:0016165; C:GO:0009507; P:GO:0009644; P:GO:0009901; F:GO:0005506; C:GO:0005886; P:GO:0031408; F:GO:0005515	P:GO:0044763;P:GO:0009058;P:GO:0044711;P:GO:0006950;P:GO:0009987;P:GO:0040007;C:GO:0009536;C:GO:0005886;P:GO:0009607;P:GO:0009628;P:GO:0009605;F:GO:0005515;P:GO:0009908;F:GO:0003824;P:GO:0009719;P:GO:0006629	Y (0.734 | 1-40)	C	1	V5_BLAST_0.9SELF0.4OUT-REDO4-Cluster_164328	V5_UCLUSTfixed_0.90-Cluster_97811	-	-	-	-
gene=VIT_201s0010g02750	Vitvi_seq2628	P:GO:0009695; P:GO:0031408; P:GO:0034440; P:GO:0009611; C:GO:0005886; F:GO:0005506; P:GO:0040007; C:GO:0009507; F:GO:0016165; F:GO:0005515	F:GO:0005515;F:GO:0003824;P:GO:0006629;P:GO:0009058;P:GO:0044763;P:GO:0044711;P:GO:0009987;P:GO:0006950;C:GO:0005886;P:GO:0040007;C:GO:0009536	Y (0.734 | 1-40)	C	1	V5_BLAST_0.9SELF0.4OUT-REDO4-Cluster_164328	V5_UCLUSTfixed_0.90-Cluster_97811	-	-	-	-
gene=VIT_201s0010g02750	Vitvi_seq2629	P:GO:0006952; P:GO:0009753; P:GO:0034440; P:GO:0009693; P:GO:0009620; P:GO:0009611; P:GO:0040007; P:GO:0080086; P:GO:0009695; P:GO:0010200; P:GO:0009555; F:GO:0016165; C:GO:0009507; P:GO:0009644; P:GO:0009901; F:GO:0005506; C:GO:0005886; P:GO:0031408; F:GO:0005515	P:GO:0044763;P:GO:0009058;P:GO:0044711;P:GO:0006950;P:GO:0009987;P:GO:0040007;C:GO:0009536;C:GO:0005886;P:GO:0009607;P:GO:0009628;P:GO:0009605;F:GO:0005515;P:GO:0009908;F:GO:0003824;P:GO:0009719;P:GO:0006629	Y (0.734 | 1-40)	C	1	V5_BLAST_0.9SELF0.4OUT-REDO4-Cluster_162454	V5_UCLUSTfixed_0.90-Cluster_97811	-	-	-	-
gene=VIT_201s0010g02750	Vitvi_seq2630	P:GO:0052542; P:GO:0009753; P:GO:0010193; P:GO:0034440; P:GO:0009620; P:GO:0009611; P:GO:0040007; P:GO:0080086; P:GO:0009695; P:GO:0009617; P:GO:0010200; P:GO:0009555; F:GO:0016165; C:GO:0009507; P:GO:0009901; F:GO:0005506; C:GO:0005886; P:GO:0031408; P:GO:0009873; F:GO:0005515	P:GO:0007165;P:GO:0009058;P:GO:0044711;P:GO:0006950;P:GO:0040007;C:GO:0009536;C:GO:0005886;P:GO:0009607;P:GO:0009605;F:GO:0005515;P:GO:0009908;F:GO:0003824;P:GO:0009719;P:GO:0006629	Y (0.734 | 1-40)	C	1	V5_BLAST_0.9SELF0.4OUT-REDO4-Cluster_162455	V5_UCLUSTfixed_0.90-Cluster_97811	-	-	-	-
gene=VIT_201s0010g02920	Vitvi_seq2669	F:GO:0003724; F:GO:0008026; F:GO:0003676; P:GO:0009793; F:GO:0005524; C:GO:0005634	F:GO:0003676;P:GO:0009790;F:GO:0000166;C:GO:0005634;P:GO:0009791;P:GO:0000003;F:GO:0016787	Y (0.918 | 1-70)	C	1	V5_BLAST_0.9SELF0.4OUT-REDO4-Cluster_167256	V5_UCLUSTfixed_0.90-Cluster_100438	-	-	-	-
gene=VIT_201s0010g03350	Vitvi_seq2738	P:GO:0006184; F:GO:0003924; C:GO:0009507; F:GO:0005525; P:GO:0009793	F:GO:0000166;P:GO:0009790;P:GO:0009791;C:GO:0009536;P:GO:0000003;F:GO:0016787	Y (1.0 | 1-48)	C	1	V5_BLAST_0.9SELF0.4OUT-REDO4-Cluster_162460	V5_UCLUSTfixed_0.90-Cluster_95873	-	-	-	-
gene=VIT_201s0010g03620	Vitvi_seq2784	F:GO:0046872; P:GO:0009765; C:GO:0009523; P:GO:0018298; F:GO:0016168; C:GO:0016021; C:GO:0009522; C:GO:0009535	P:GO:0006091;C:GO:0016020;P:GO:0006464;P:GO:0015979;F:GO:0005488;C:GO:0009536;C:GO:0009579	Y (0.999 | 1-41)	C	1	V5_BLAST_0.9SELF0.4OUT-REDO4-Cluster_163271	V5_UCLUSTfixed_0.90-Cluster_96405	-	-	-	-
gene=VIT_201s0010g03620	Vitvi_seq2785	F:GO:0046872; P:GO:0009765; C:GO:0009523; P:GO:0018298; F:GO:0016168; C:GO:0016021; C:GO:0009522; C:GO:0009535	P:GO:0006091;C:GO:0016020;P:GO:0006464;P:GO:0015979;F:GO:0005488;C:GO:0009536;C:GO:0009579	Y (0.999 | 1-41)	C	1	V5_BLAST_0.9SELF0.4OUT-REDO4-Cluster_163271	V5_UCLUSTfixed_0.90-Cluster_96405	-	-	-	-
gene=VIT_201s0010g03640	Vitvi_seq2787	F:GO:0051082; F:GO:0031072; C:GO:0009507	F:GO:0005515;C:GO:0009536	Y (0.997 | 1-47)	C	1	V5_BLAST_0.9SELF0.4OUT-REDO4-Cluster_162462	V5_UCLUSTfixed_0.90-Cluster_95875	-	-	UniqueCluster_2195	-
gene=VIT_201s0010g03660	Vitvi_seq2792	C:GO:0005739	C:GO:0005739	Y (1.0 | 1-41)	C	1	V5_BLAST_0.9SELF0.4OUT-REDO4-Cluster_167268	V5_UCLUSTfixed_0.90-Cluster_100447	-	-	-	-
gene=VIT_201s0010g03660	Vitvi_seq2793	C:GO:0005739	C:GO:0005739	Y (1.0 | 1-41)	C	1	V5_BLAST_0.9SELF0.4OUT-REDO4-Cluster_167268	V5_UCLUSTfixed_0.90-Cluster_100447	-	-	-	-
gene=VIT_201s0010g03740	Vitvi_seq2821	P:GO:0009793; P:GO:0071452; C:GO:0009507; C:GO:0005739	P:GO:0009790;P:GO:0009791;C:GO:0005739;P:GO:0000003;P:GO:0006950;P:GO:0009987;C:GO:0009536	Y (0.987 | 1-36)	C	1	V5_BLAST_0.9SELF0.4OUT-REDO4-Cluster_162463	V5_UCLUSTfixed_0.90-Cluster_95877	-	-	-	-
gene=VIT_201s0244g00030	Vitvi_seq2875	P:GO:0006633; C:GO:0009941; C:GO:0009570; F:GO:0032440; P:GO:0009416; P:GO:0055114; F:GO:0031177	P:GO:0009628;F:GO:0003824;P:GO:0006629;P:GO:0009058;P:GO:0044763;P:GO:0044711;F:GO:0005488;P:GO:0009987;C:GO:0009536	Y (1.0 | 1-51)	C	1	V5_BLAST_0.9SELF0.4OUT-REDO4-Cluster_166946	V5_UCLUSTfixed_0.90-Cluster_97263	-	-	-	-
gene=VIT_201s0244g00070	Vitvi_seq2881	C:GO:0005886; C:GO:0009536	C:GO:0005886;C:GO:0009536	Y (0.999 | 1-21)	C	1	V5_BLAST_0.9SELF0.4OUT-REDO4-Cluster_168436	V5_UCLUSTfixed_0.90-Cluster_101352	-	-	-	-
gene=VIT_201s0244g00120	Vitvi_seq2889	P:GO:0016556; C:GO:0009507; F:GO:0005515	F:GO:0005515;P:GO:0006139;C:GO:0009536	Y (0.899 | 1-40)	C	1	V5_BLAST_0.9SELF0.4OUT-REDO4-Cluster_162465	V5_UCLUSTfixed_0.90-Cluster_95879	-	-	-	-
gene=VIT_201s0244g00140	Vitvi_seq2894	P:GO:0009089; F:GO:0004072; P:GO:0016310; F:GO:0016597; C:GO:0009570; P:GO:0006544; P:GO:0006563; P:GO:0006566	P:GO:0009058;P:GO:0044711;F:GO:0005488;F:GO:0016301;C:GO:0009536	Y (1.0 | 1-33)	C	1	V5_BLAST_0.9SELF0.4OUT-REDO4-Cluster_162932	V5_UCLUSTfixed_0.90-Cluster_96358	-	-	-	-
gene=VIT_201s0244g00140	Vitvi_seq2895	P:GO:0009089; F:GO:0004072; P:GO:0016310; F:GO:0016597; C:GO:0009570; P:GO:0006544; P:GO:0006563; P:GO:0006566	P:GO:0009058;P:GO:0044711;F:GO:0005488;F:GO:0016301;C:GO:0009536	Y (1.0 | 1-33)	C	1	V5_BLAST_0.9SELF0.4OUT-REDO4-Cluster_162932	V5_UCLUSTfixed_0.90-Cluster_96358	-	-	-	-
gene=VIT_201s0244g00140	Vitvi_seq2896	P:GO:0009089; F:GO:0004072; P:GO:0016310; F:GO:0016597; C:GO:0009570; P:GO:0006544; P:GO:0006563; P:GO:0006566	P:GO:0009058;P:GO:0044711;F:GO:0005488;F:GO:0016301;C:GO:0009536	Y (1.0 | 1-33)	C	1	V5_BLAST_0.9SELF0.4OUT-REDO4-Cluster_162466	V5_UCLUSTfixed_0.90-Cluster_96358	-	-	-	-
gene=VIT_201s0244g00140	Vitvi_seq2897	P:GO:0009089; F:GO:0004072; P:GO:0016310; F:GO:0016597; C:GO:0009570; P:GO:0006544; P:GO:0006563; P:GO:0006566	P:GO:0009058;P:GO:0044711;F:GO:0005488;F:GO:0016301;C:GO:0009536	Y (1.0 | 1-33)	C	1	V5_BLAST_0.9SELF0.4OUT-REDO4-Cluster_162932	V5_UCLUSTfixed_0.90-Cluster_96358	-	-	-	-
gene=VIT_201s0244g00140	Vitvi_seq2898	P:GO:0009089; F:GO:0004072; P:GO:0016310; F:GO:0016597; C:GO:0009570; P:GO:0006544; P:GO:0006563; P:GO:0006566	P:GO:0009058;P:GO:0044711;F:GO:0005488;F:GO:0016301;C:GO:0009536	Y (1.0 | 1-33)	C	1	V5_BLAST_0.9SELF0.4OUT-REDO4-Cluster_162932	V5_UCLUSTfixed_0.90-Cluster_96358	-	-	-	-
gene=VIT_201s0244g00170	Vitvi_seq2904	C:GO:0009507	C:GO:0009536	Y (1.0 | 1-41)	C	1	V5_BLAST_0.9SELF0.4OUT-REDO4-Cluster_162930	V5_UCLUSTfixed_0.90-Cluster_96357	-	-	-	-
gene=VIT_201s0244g00170	Vitvi_seq2905	C:GO:0009507	C:GO:0009536	Y (1.0 | 1-41)	C	1	V5_BLAST_0.9SELF0.4OUT-REDO4-Cluster_162930	V5_UCLUSTfixed_0.90-Cluster_96357	-	-	-	-
gene=VIT_201s0146g00060	Vitvi_seq2913	C:GO:0005739; P:GO:0009051; C:GO:0009570; F:GO:0004345; F:GO:0050661; P:GO:0006749	F:GO:0000166;F:GO:0003824;C:GO:0005739;P:GO:0006139;C:GO:0009536	Y (0.995 | 1-51)	C	1	V5_BLAST_0.9SELF0.4OUT-REDO4-Cluster_162691	V5_UCLUSTfixed_0.90-Cluster_96259	-	-	-	-
gene=VIT_201s0146g00060	Vitvi_seq2914	P:GO:0009051; F:GO:0005515; C:GO:0009570; F:GO:0004345; F:GO:0050661; P:GO:0006749	F:GO:0000166;F:GO:0005515;F:GO:0003824;P:GO:0006139;C:GO:0009536	Y (0.995 | 1-51)	C	1	V5_BLAST_0.9SELF0.4OUT-REDO4-Cluster_162691	V5_UCLUSTfixed_0.90-Cluster_96259	-	-	-	-
gene=VIT_201s0146g00060	Vitvi_seq2915	P:GO:0009051; F:GO:0005515; C:GO:0009570; F:GO:0004345; F:GO:0050661; P:GO:0006749	F:GO:0000166;F:GO:0005515;F:GO:0003824;P:GO:0006139;C:GO:0009536	Y (0.995 | 1-51)	C	1	V5_BLAST_0.9SELF0.4OUT-REDO4-Cluster_162691	V5_UCLUSTfixed_0.90-Cluster_96259	-	-	-	-
gene=VIT_201s0146g00060	Vitvi_seq2916	P:GO:0009051; F:GO:0005515; C:GO:0009570; F:GO:0004345; F:GO:0050661; P:GO:0006749	F:GO:0000166;F:GO:0005515;F:GO:0003824;P:GO:0006139;C:GO:0009536	Y (0.995 | 1-51)	C	1	V5_BLAST_0.9SELF0.4OUT-REDO4-Cluster_162691	V5_UCLUSTfixed_0.90-Cluster_96259	-	-	-	-
gene=VIT_201s0146g00060	Vitvi_seq2917	C:GO:0005739; P:GO:0009051; C:GO:0009570; F:GO:0004345; F:GO:0050661; P:GO:0006749	F:GO:0000166;F:GO:0003824;C:GO:0005739;P:GO:0006139;C:GO:0009536	Y (0.995 | 1-51)	C	1	V5_BLAST_0.9SELF0.4OUT-REDO4-Cluster_162691	V5_UCLUSTfixed_0.90-Cluster_96259	-	-	-	-
gene=VIT_201s0146g00110	Vitvi_seq2927	C:GO:0009533; P:GO:0006457; C:GO:0009543; P:GO:0000413; P:GO:0010275; F:GO:0003755; C:GO:0009535	F:GO:0003824;C:GO:0016020;P:GO:0006464;P:GO:0016043;C:GO:0009536;C:GO:0009579	Y (1.0 | 1-41)	C	1	V5_BLAST_0.9SELF0.4OUT-REDO4-Cluster_164071	V5_UCLUSTfixed_0.90-Cluster_102507	-	-	-	-
gene=VIT_201s0146g00150	Vitvi_seq2934	F:GO:0051087	F:GO:0005515	Y (0.896 | 1-72)	C	1	V5_BLAST_0.9SELF0.4OUT-REDO4-Cluster_162467	V5_UCLUSTfixed_0.90-Cluster_44068	-	-	-	-
gene=VIT_201s0150g00120	Vitvi_seq3034	P:GO:0006355; F:GO:0003677; F:GO:0003700; C:GO:0005667; P:GO:0045449	F:GO:0003677;F:GO:0003700;P:GO:0009058;P:GO:0006139;C:GO:0005622	Y (0.841 | 1-29)	C	1	V5_BLAST_0.9SELF0.4OUT-REDO4-Cluster_165969	V5_UCLUSTfixed_0.90-Cluster_95884	-	-	-	-
gene=VIT_201s0150g00150	Vitvi_seq3040	C:GO:0005829; P:GO:0010498; C:GO:0005739; P:GO:0006426; P:GO:0007010; C:GO:0005768; F:GO:0005524; C:GO:0005802; P:GO:0006094; P:GO:0046686; C:GO:0005794; F:GO:0004820; P:GO:0006544; P:GO:0006563; P:GO:0006566; C:GO:0009345	F:GO:0000166;P:GO:0005975;C:GO:0005768;P:GO:0009056;F:GO:0003824;C:GO:0005739;P:GO:0016043;C:GO:0005829;C:GO:0005794;P:GO:0006139;P:GO:0006412;P:GO:0044723	Y (0.987 | 1-31)	C	1	V5_BLAST_0.9SELF0.4OUT-REDO4-Cluster_162473	V5_UCLUSTfixed_0.90-Cluster_95885	-	-	UniqueCluster_393	-
gene=VIT_201s0150g00150	Vitvi_seq3041	C:GO:0005829; P:GO:0010498; C:GO:0005739; P:GO:0006426; P:GO:0007010; C:GO:0005768; F:GO:0005524; C:GO:0005802; P:GO:0006094; P:GO:0046686; C:GO:0005794; F:GO:0004820; P:GO:0006544; P:GO:0006563; P:GO:0006566; C:GO:0009345	F:GO:0000166;P:GO:0005975;C:GO:0005768;P:GO:0009056;F:GO:0003824;C:GO:0005739;P:GO:0016043;C:GO:0005829;C:GO:0005794;P:GO:0006139;P:GO:0006412;P:GO:0044723	Y (0.987 | 1-31)	C	1	V5_BLAST_0.9SELF0.4OUT-REDO4-Cluster_162474	V5_UCLUSTfixed_0.90-Cluster_95885	-	-	-	-
gene=VIT_201s0150g00190	Vitvi_seq3048	C:GO:0005829; C:GO:0005739; P:GO:0006098; F:GO:0004801; P:GO:0009060; P:GO:0006096; C:GO:0009570; P:GO:0009809; P:GO:0033587; P:GO:0046686	P:GO:0019748;P:GO:0006091;P:GO:0009056;P:GO:0009058;P:GO:0044711;P:GO:0006139;C:GO:0009536;P:GO:0044712;P:GO:0044723;P:GO:0005975;C:GO:0005739;C:GO:0005829;F:GO:0016740	Y (1.0 | 1-51)	C	1	V5_BLAST_0.9SELF0.4OUT-REDO4-Cluster_162475	V5_UCLUSTfixed_0.90-Cluster_95886	-	-	-	-
gene=VIT_201s0150g00190	Vitvi_seq3049	C:GO:0005829; C:GO:0005739; P:GO:0006098; F:GO:0004801; P:GO:0009060; P:GO:0006096; C:GO:0009570; P:GO:0009809; P:GO:0033587; P:GO:0046686	P:GO:0019748;P:GO:0006091;P:GO:0009056;P:GO:0009058;P:GO:0044711;P:GO:0006139;C:GO:0009536;P:GO:0044712;P:GO:0044723;P:GO:0005975;C:GO:0005739;C:GO:0005829;F:GO:0016740	Y (1.0 | 1-51)	C	1	V5_BLAST_0.9SELF0.4OUT-REDO4-Cluster_162476	V5_UCLUSTfixed_0.90-Cluster_95886	-	-	-	-
gene=VIT_201s0150g00200	Vitvi_seq3054	P:GO:0006457; C:GO:0009543; F:GO:0005528; P:GO:0000413; F:GO:0003755; C:GO:0009535	F:GO:0003824;C:GO:0016020;P:GO:0006464;F:GO:0005488;C:GO:0009536;C:GO:0009579	Y (0.997 | 1-41)	C	1	V5_BLAST_0.9SELF0.4OUT-REDO4-Cluster_164665	V5_UCLUSTfixed_0.90-Cluster_98137	-	-	-	-
gene=VIT_201s0150g00200	Vitvi_seq3055	P:GO:0006457; C:GO:0009543; F:GO:0005528; P:GO:0000413; F:GO:0003755; C:GO:0009535	F:GO:0003824;C:GO:0016020;P:GO:0006464;F:GO:0005488;C:GO:0009536;C:GO:0009579	Y (0.997 | 1-41)	C	1	V5_BLAST_0.9SELF0.4OUT-REDO4-Cluster_164665	V5_UCLUSTfixed_0.90-Cluster_98137	-	-	-	-
gene=VIT_201s0150g00290	Vitvi_seq3086	C:GO:0016020; F:GO:0016491; P:GO:0055114; C:GO:0009507	F:GO:0003824;C:GO:0016020;P:GO:0008152;P:GO:0044710;C:GO:0009536	Y (0.968 | 1-82)	C	1	V5_BLAST_0.9SELF0.4OUT-REDO4-Cluster_162478	V5_UCLUSTfixed_0.90-Cluster_95888	-	-	UniqueCluster_1391	-
gene=VIT_201s0150g00610	Vitvi_seq3142	P:GO:0000724; C:GO:0009507	P:GO:0006259;P:GO:0006950;C:GO:0009536	Y (0.964 | 1-35)	C	1	V5_BLAST_0.9SELF0.4OUT-REDO4-Cluster_163356	V5_UCLUSTfixed_0.90-Cluster_95890	-	-	-	-
gene=VIT_210s0116g00390	Vitvi_seq3179	P:GO:0010103; C:GO:0005774; F:GO:0004721; P:GO:0009793; P:GO:0019252; P:GO:0006412; P:GO:0001510; P:GO:0000023; P:GO:0016310; C:GO:0005618; C:GO:0005794; C:GO:0022625; C:GO:0005730; F:GO:0004674; C:GO:0009570; P:GO:0019761; F:GO:0003735; C:GO:0009506; C:GO:0005886; F:GO:0016776; F:GO:0005524; P:GO:0006470; P:GO:0009069; P:GO:0042254	P:GO:0009790;P:GO:0019748;P:GO:0009791;F:GO:0005198;P:GO:0006464;P:GO:0009653;C:GO:0005794;C:GO:0005730;C:GO:0005840;C:GO:0005773;P:GO:0006139;C:GO:0009536;P:GO:0000003;C:GO:0005886;P:GO:0044723;P:GO:0006412;F:GO:0000166;P:GO:0005975;C:GO:0005618;C:GO:0005829;F:GO:0016301;F:GO:0016787	Y (0.977 | 1-39)	C	1	V5_BLAST_0.9SELF0.4OUT-REDO4-Cluster_162481	V5_UCLUSTfixed_0.90-Cluster_95891	-	-	-	-
gene=VIT_210s0116g00450	Vitvi_seq3185	F:GO:0003743; P:GO:0006281; P:GO:0009616; P:GO:0010050; F:GO:0017005; C:GO:0005634; F:GO:0005515; C:GO:0005840; P:GO:0006446	P:GO:0009607;C:GO:0005634;P:GO:0009605;F:GO:0005515;P:GO:0009791;F:GO:0008135;P:GO:0006259;C:GO:0005840;P:GO:0006950;F:GO:0016787	Y (0.736 | 1-61)	C	1	V5_BLAST_0.9SELF0.4OUT-REDO4-Cluster_162482	V5_UCLUSTfixed_0.90-Cluster_95892	-	-	-	-
gene=VIT_210s0116g00450	Vitvi_seq3186	F:GO:0003743; P:GO:0006281; P:GO:0009616; P:GO:0010050; F:GO:0017005; C:GO:0005634; F:GO:0005515; C:GO:0005840; P:GO:0006446	P:GO:0009607;C:GO:0005634;P:GO:0009605;F:GO:0005515;P:GO:0009791;F:GO:0008135;P:GO:0006259;C:GO:0005840;P:GO:0006950;F:GO:0016787	Y (0.736 | 1-61)	C	1	V5_BLAST_0.9SELF0.4OUT-REDO4-Cluster_169000	V5_UCLUSTfixed_0.90-Cluster_95892	-	-	-	-
gene=VIT_210s0116g00450	Vitvi_seq3187	F:GO:0003743; P:GO:0006281; P:GO:0009616; P:GO:0010050; F:GO:0017005; C:GO:0005634; F:GO:0005515; C:GO:0005840; P:GO:0006446	P:GO:0009607;C:GO:0005634;P:GO:0009605;F:GO:0005515;P:GO:0009791;F:GO:0008135;P:GO:0006259;C:GO:0005840;P:GO:0006950;F:GO:0016787	Y (0.736 | 1-61)	C	1	V5_BLAST_0.9SELF0.4OUT-REDO4-Cluster_169000	V5_UCLUSTfixed_0.90-Cluster_95892	-	-	-	-
gene=VIT_210s0116g00530	Vitvi_seq3195	P:GO:0018131; F:GO:0008270; C:GO:0005739; P:GO:0009409; C:GO:0009941; C:GO:0009579; P:GO:0009228; C:GO:0009570; F:GO:0042803; C:GO:0010319; P:GO:0006974	P:GO:0009628;F:GO:0005515;C:GO:0005739;P:GO:0009058;P:GO:0044763;P:GO:0044711;P:GO:0009987;P:GO:0006950;C:GO:0009536;C:GO:0009579	Y (0.997 | 1-40)	C	1	V5_BLAST_0.9SELF0.4OUT-REDO4-Cluster_170899	V5_UCLUSTfixed_0.90-Cluster_96833	UniqueCluster_2134	-	-	-
gene=VIT_210s0116g00540	Vitvi_seq3196	C:GO:0005739; C:GO:0009536; C:GO:0016020	C:GO:0005739;C:GO:0016020;C:GO:0009536	Y (0.951 | 1-38)	C	1	V5_BLAST_0.9SELF0.4OUT-REDO4-Cluster_162483	V5_UCLUSTfixed_0.90-Cluster_95893	-	-	-	-
gene=VIT_210s0116g00720	Vitvi_seq3209	F:GO:0008270; P:GO:0006378; P:GO:0009911; C:GO:0005737; C:GO:0005634	C:GO:0005634;P:GO:0009908;C:GO:0005737;F:GO:0005488;P:GO:0006139	Y (0.994 | 1-52)	C	1	V5_BLAST_0.9SELF0.4OUT-REDO4-Cluster_165655	V5_UCLUSTfixed_0.90-Cluster_95894	-	-	-	-
gene=VIT_210s0116g00760	Vitvi_seq3215	P:GO:0007276; P:GO:0009749; F:GO:0015120; P:GO:0009744; P:GO:0015713; C:GO:0016021; P:GO:0015760; P:GO:0035436; F:GO:0005315; P:GO:0010109; P:GO:0009553; C:GO:0005774; P:GO:0034389; P:GO:0010152; P:GO:0007033; F:GO:0071917; P:GO:0009643; C:GO:0009507; F:GO:0015152; P:GO:0080167; P:GO:0009624; F:GO:0015297; C:GO:0005886; P:GO:0015714; P:GO:0006817	P:GO:0007275;P:GO:0044765;P:GO:0006810;C:GO:0005773;P:GO:0000003;F:GO:0005215;C:GO:0009536;C:GO:0005886;P:GO:0009607;P:GO:0009628;P:GO:0009605;P:GO:0016043;P:GO:0015979	Y (0.998 | 1-28)	C	1	V5_BLAST_0.9SELF0.4OUT-REDO4-Cluster_163413	V5_UCLUSTfixed_0.90-Cluster_103279	-	-	-	-
gene=VIT_210s0116g00790	Vitvi_seq3218	F:GO:0009982; F:GO:0003723; P:GO:0001522; C:GO:0009507; F:GO:0016758	F:GO:0003723;F:GO:0016740;P:GO:0006139;C:GO:0009536	Y (1.0 | 1-51)	C	1	V5_BLAST_0.9SELF0.4OUT-REDO4-Cluster_170144	V5_UCLUSTfixed_0.90-Cluster_95895	-	-	-	-
gene=VIT_210s0116g00790	Vitvi_seq3219	F:GO:0009982; F:GO:0003723; P:GO:0001522; C:GO:0009507; F:GO:0016758	F:GO:0003723;F:GO:0016740;P:GO:0006139;C:GO:0009536	Y (1.0 | 1-51)	C	1	V5_BLAST_0.9SELF0.4OUT-REDO4-Cluster_170144	V5_UCLUSTfixed_0.90-Cluster_95895	-	-	-	-
gene=VIT_210s0116g01270	Vitvi_seq3282		-	Y (1.0 | 1-41)	C	1	V5_BLAST_0.9SELF0.4OUT-REDO4-Cluster_164679	V5_UCLUSTfixed_0.90-Cluster_98151	-	-	-	-
gene=VIT_210s0116g01290	Vitvi_seq3284		-	Y (1.0 | 1-41)	C	1	V5_BLAST_0.9SELF0.4OUT-REDO4-Cluster_164679	V5_UCLUSTfixed_0.90-Cluster_98151	-	-	-	-
gene=VIT_210s0116g01310	Vitvi_seq3286		-	Y (1.0 | 1-41)	C	1	V5_BLAST_0.9SELF0.4OUT-REDO4-Cluster_164679	V5_UCLUSTfixed_0.90-Cluster_98151	-	-	-	-
gene=VIT_210s0116g01316	Vitvi_seq3287		-	Y (1.0 | 1-41)	C	1	V5_BLAST_0.9SELF0.4OUT-REDO4-Cluster_164679	V5_UCLUSTfixed_0.90-Cluster_98151	-	-	-	-
gene=VIT_210s0116g01337	Vitvi_seq3290		-	Y (1.0 | 1-41)	C	1	V5_BLAST_0.9SELF0.4OUT-REDO4-Cluster_164679	V5_UCLUSTfixed_0.90-Cluster_98151	-	-	-	-
gene=VIT_210s0116g01351	Vitvi_seq3292		-	Y (1.0 | 1-41)	C	1	V5_BLAST_0.9SELF0.4OUT-REDO4-Cluster_164679	V5_UCLUSTfixed_0.90-Cluster_98151	-	-	-	-
gene=VIT_210s0116g01360	Vitvi_seq3293		-	Y (1.0 | 1-41)	C	1	V5_BLAST_0.9SELF0.4OUT-REDO4-Cluster_162484	V5_UCLUSTfixed_0.90-Cluster_98151	-	-	-	-
gene=VIT_210s0116g01375	Vitvi_seq3294		-	Y (1.0 | 1-41)	C	1	V5_BLAST_0.9SELF0.4OUT-REDO4-Cluster_164679	V5_UCLUSTfixed_0.90-Cluster_98151	-	-	-	-
gene=VIT_210s0116g01450	Vitvi_seq3298		-	Y (0.999 | 1-21)	C	1	V5_BLAST_0.9SELF0.4OUT-REDO4-Cluster_164679	V5_UCLUSTfixed_0.90-Cluster_99130	-	-	-	-
gene=VIT_210s0116g01550	Vitvi_seq3310	P:GO:0015996; P:GO:0055085; C:GO:0016021	P:GO:0009056;C:GO:0016020;P:GO:0044763;P:GO:0006810;P:GO:0009987;P:GO:0044712	Y (0.916 | 1-77)	C	1	V5_BLAST_0.9SELF0.4OUT-REDO4-Cluster_162485	V5_UCLUSTfixed_0.90-Cluster_95897	-	-	-	-
gene=VIT_210s0116g01550	Vitvi_seq3311	P:GO:0015996; P:GO:0055085; C:GO:0016021	P:GO:0009056;C:GO:0016020;P:GO:0044763;P:GO:0006810;P:GO:0009987;P:GO:0044712	Y (0.916 | 1-77)	C	1	V5_BLAST_0.9SELF0.4OUT-REDO4-Cluster_162485	V5_UCLUSTfixed_0.90-Cluster_95897	-	-	-	-
gene=VIT_210s0116g01550	Vitvi_seq3312	P:GO:0015996; P:GO:0055085; C:GO:0016021; C:GO:0005739	P:GO:0009056;C:GO:0016020;C:GO:0005739;P:GO:0044763;P:GO:0006810;P:GO:0009987;P:GO:0044712	Y (0.916 | 1-77)	C	1	V5_BLAST_0.9SELF0.4OUT-REDO4-Cluster_162485	V5_UCLUSTfixed_0.90-Cluster_95897	-	-	-	-
gene=VIT_210s0116g01550	Vitvi_seq3313	P:GO:0015996; P:GO:0055085; C:GO:0016021	P:GO:0009056;C:GO:0016020;P:GO:0044763;P:GO:0006810;P:GO:0009987;P:GO:0044712	Y (0.916 | 1-77)	C	1	V5_BLAST_0.9SELF0.4OUT-REDO4-Cluster_162485	V5_UCLUSTfixed_0.90-Cluster_95897	-	-	-	-
gene=VIT_210s0116g01550	Vitvi_seq3314	P:GO:0015996; P:GO:0055085; C:GO:0016021	P:GO:0009056;C:GO:0016020;P:GO:0044763;P:GO:0006810;P:GO:0009987;P:GO:0044712	Y (0.916 | 1-77)	C	1	V5_BLAST_0.9SELF0.4OUT-REDO4-Cluster_162485	V5_UCLUSTfixed_0.90-Cluster_95897	-	-	-	-
gene=VIT_210s0116g01630	Vitvi_seq3327	F:GO:0004519; C:GO:0005622; F:GO:0008270; F:GO:0004527	F:GO:0004518;F:GO:0005488;C:GO:0005622	Y (0.988 | 1-24)	C	1	V5_BLAST_0.9SELF0.4OUT-REDO4-Cluster_162486	V5_UCLUSTfixed_0.90-Cluster_95898	-	-	-	-
gene=VIT_210s0116g01630	Vitvi_seq3329	F:GO:0004519; C:GO:0005622; F:GO:0008270; F:GO:0004527	F:GO:0004518;F:GO:0005488;C:GO:0005622	Y (0.988 | 1-24)	C	1	V5_BLAST_0.9SELF0.4OUT-REDO4-Cluster_162486	V5_UCLUSTfixed_0.90-Cluster_95899	-	-	-	-
gene=VIT_210s0116g01650	Vitvi_seq3334	F:GO:0004604; F:GO:0009973; P:GO:0045454; C:GO:0009570; F:GO:0033741; P:GO:0019344; P:GO:0019379	P:GO:0019725;F:GO:0003824;P:GO:0009058;P:GO:0044711;C:GO:0009536	Y (0.999 | 1-51)	C	1	V5_BLAST_0.9SELF0.4OUT-REDO4-Cluster_162669	V5_UCLUSTfixed_0.90-Cluster_98016	-	-	-	-
gene=VIT_210s0116g01730	Vitvi_seq3348	F:GO:0009011; C:GO:0005739; C:GO:0009501; F:GO:0016844; C:GO:0009505; P:GO:0019252; C:GO:0009507; F:GO:2001070; P:GO:0006865; P:GO:0005985; P:GO:0016114; P:GO:0042432	P:GO:0009058;P:GO:0044763;P:GO:0044711;P:GO:0044765;P:GO:0006810;C:GO:0009536;P:GO:0009987;P:GO:0044723;P:GO:0005975;C:GO:0005739;C:GO:0005618;P:GO:0006629;F:GO:0016740;F:GO:0030246	Y (0.929 | 1-79)	C	1	V5_BLAST_0.9SELF0.4OUT-REDO4-Cluster_162619	V5_UCLUSTfixed_0.90-Cluster_95900	-	-	-	-
gene=VIT_210s0116g01730	Vitvi_seq3349	F:GO:0009011; C:GO:0005739; C:GO:0009501; F:GO:0016844; C:GO:0009505; P:GO:0019252; C:GO:0009507; F:GO:2001070; P:GO:0006865; P:GO:0005985; P:GO:0016114; P:GO:0042432	P:GO:0009058;P:GO:0044763;P:GO:0044711;P:GO:0044765;P:GO:0006810;C:GO:0009536;P:GO:0009987;P:GO:0044723;P:GO:0005975;C:GO:0005739;C:GO:0005618;P:GO:0006629;F:GO:0016740;F:GO:0030246	Y (0.929 | 1-79)	C	1	V5_BLAST_0.9SELF0.4OUT-REDO4-Cluster_162619	V5_UCLUSTfixed_0.90-Cluster_95900	-	-	-	-
gene=VIT_210s0116g01735	Vitvi_seq3350	P:GO:0009108; F:GO:0030234; P:GO:0009695; P:GO:0009965; P:GO:0043085; P:GO:0019344; C:GO:0009544; P:GO:0009072; C:GO:0045261; P:GO:0009772; P:GO:0006364; C:GO:0009941; F:GO:0046961; P:GO:0019252; P:GO:0000023; P:GO:0006636; P:GO:0009657; P:GO:0006766; P:GO:0030154; P:GO:0009773; P:GO:0019748; P:GO:0006733; F:GO:0046933; P:GO:0045893; P:GO:0009106; P:GO:0035304; P:GO:0015995; P:GO:0010207; P:GO:00…	P:GO:0019748;P:GO:0006091;P:GO:0007275;P:GO:0009056;P:GO:0006464;P:GO:0009653;P:GO:0009058;P:GO:0044711;P:GO:0006139;P:GO:0044765;P:GO:0006810;C:GO:0009536;F:GO:0005215;C:GO:0009579;P:GO:0044712;P:GO:0044723;P:GO:0005975;C:GO:0016020;P:GO:0006629;P:GO:0016043;P:GO:0030154;P:GO:0015979;F:GO:0030234;F:GO:0016787	Y (0.995 | 1-42)	C	1	V5_BLAST_0.9SELF0.4OUT-REDO4-Cluster_165771	V5_UCLUSTfixed_0.90-Cluster_99126	-	-	-	-
gene=VIT_210s0116g01910	Vitvi_seq3383	P:GO:0006399; P:GO:0006098; P:GO:0010218; C:GO:0005746; P:GO:0016117; F:GO:0003899; F:GO:0005515; P:GO:0006879; P:GO:0010114; F:GO:0001053; P:GO:0019288; P:GO:0006352; P:GO:0006355; P:GO:0009902; P:GO:0010039; P:GO:0000302; P:GO:0016226; P:GO:0071482; C:GO:0009570; P:GO:2000030; P:GO:0009637; P:GO:0015996; F:GO:0003677; F:GO:0042626; F:GO:0003700; P:GO:0017004; P:GO:0006364; F:GO:0005524; P:GO:00…	P:GO:0019725;P:GO:0009056;P:GO:0009058;P:GO:0044711;C:GO:0005730;P:GO:0006139;P:GO:0006810;C:GO:0009536;F:GO:0005215;P:GO:0006950;P:GO:0044712;F:GO:0000166;F:GO:0003677;P:GO:0009628;F:GO:0003700;F:GO:0005515;C:GO:0016020;C:GO:0005739;P:GO:0006629;P:GO:0016043;F:GO:0016740;F:GO:0016787	Y (0.997 | 1-51)	C	1	V5_BLAST_0.9SELF0.4OUT-REDO4-Cluster_162487	V5_UCLUSTfixed_0.90-Cluster_95901	-	-	-	-
gene=VIT_210s0003g00020	Vitvi_seq3423	C:GO:0005739	C:GO:0005739	Y (0.999 | 1-41)	C	1	V5_BLAST_0.9SELF0.4OUT-REDO4-Cluster_169942	V5_UCLUSTfixed_0.90-Cluster_98003	-	-	-	-
gene=VIT_210s0003g00520	Vitvi_seq3526	P:GO:0009220; C:GO:0009507	P:GO:0009058;P:GO:0044711;P:GO:0006139;C:GO:0009536	Y (1.0 | 1-41)	C	1	V5_BLAST_0.9SELF0.4OUT-REDO4-Cluster_162948	V5_UCLUSTfixed_0.90-Cluster_95905	-	-	-	-
gene=VIT_210s0003g00640	Vitvi_seq3541	C:GO:0005737; F:GO:0004812; F:GO:0016788; P:GO:0019478; P:GO:0006418	C:GO:0005737;P:GO:0009056;P:GO:0006139;F:GO:0016787;P:GO:0044712;P:GO:0006412	Y (0.999 | 1-40)	C	1	V5_BLAST_0.9SELF0.4OUT-REDO4-Cluster_162491	V5_UCLUSTfixed_0.90-Cluster_95907	-	-	UniqueCluster_2024	-
gene=VIT_210s0003g00890	Vitvi_seq3573	P:GO:0010103; P:GO:0019684; C:GO:0010007; P:GO:0019288; F:GO:0016851; C:GO:0005618; P:GO:0015995; C:GO:0009570; P:GO:0019761; F:GO:0016887; P:GO:0006200; F:GO:0005524	P:GO:0019748;F:GO:0000166;P:GO:0006091;P:GO:0009791;P:GO:0006629;C:GO:0005618;P:GO:0009653;P:GO:0015979;P:GO:0009058;P:GO:0044711;C:GO:0009536;F:GO:0016787	Y (1.0 | 1-41)	C	1	V5_BLAST_0.9SELF0.4OUT-REDO4-Cluster_162493	V5_UCLUSTfixed_0.90-Cluster_95908	-	-	-	-
gene=VIT_210s0003g00970	Vitvi_seq3580	C:GO:0005739; F:GO:0005515	F:GO:0005515;C:GO:0005739	Y (0.975 | 1-25)	C	1	V5_BLAST_0.9SELF0.4OUT-REDO4-Cluster_162494	V5_UCLUSTfixed_0.90-Cluster_95909	-	-	-	-
gene=VIT_210s0003g01060	Vitvi_seq3594	C:GO:0043234; P:GO:0051258; P:GO:0006184; F:GO:0003924; C:GO:0009507; C:GO:0005773; F:GO:0005525	F:GO:0000166;P:GO:0016043;C:GO:0005773;C:GO:0009536;F:GO:0016787	Y (0.978 | 1-51)	C	1	V5_BLAST_0.9SELF0.4OUT-REDO4-Cluster_162496	V5_UCLUSTfixed_0.90-Cluster_95911	-	-	-	-
gene=VIT_210s0003g01060	Vitvi_seq3595	C:GO:0043234; P:GO:0051258; P:GO:0006184; F:GO:0003924; C:GO:0009507; C:GO:0005773; F:GO:0005525	F:GO:0000166;P:GO:0016043;C:GO:0005773;C:GO:0009536;F:GO:0016787	Y (0.978 | 1-51)	C	1	V5_BLAST_0.9SELF0.4OUT-REDO4-Cluster_162496	V5_UCLUSTfixed_0.90-Cluster_95911	-	-	-	-
gene=VIT_210s0003g01110	Vitvi_seq3601	P:GO:0048868; P:GO:0009793; C:GO:0016023	P:GO:0009790;C:GO:0005737;P:GO:0009791;P:GO:0009856	Y (0.996 | 1-35)	C	1	V5_BLAST_0.9SELF0.4OUT-REDO4-Cluster_162498	V5_UCLUSTfixed_0.90-Cluster_95912	-	-	-	-
gene=VIT_210s0003g01110	Vitvi_seq3602	P:GO:0048868; P:GO:0009793; C:GO:0016023	P:GO:0009790;C:GO:0005737;P:GO:0009791;P:GO:0009856	Y (0.996 | 1-35)	C	1	V5_BLAST_0.9SELF0.4OUT-REDO4-Cluster_162498	V5_UCLUSTfixed_0.90-Cluster_95912	-	-	-	-
gene=VIT_210s0003g01110	Vitvi_seq3603	P:GO:0048868; P:GO:0009793; C:GO:0016023	P:GO:0009790;C:GO:0005737;P:GO:0009791;P:GO:0009856	Y (0.996 | 1-35)	C	1	V5_BLAST_0.9SELF0.4OUT-REDO4-Cluster_162498	V5_UCLUSTfixed_0.90-Cluster_95912	-	-	-	-
gene=VIT_210s0003g01130	Vitvi_seq3606	F:GO:0016874; C:GO:0005840; F:GO:0003735; P:GO:0006412; F:GO:0005488; P:GO:0042254	F:GO:0003824;F:GO:0005198;C:GO:0005840;F:GO:0005488;P:GO:0006412	Y (0.966 | 1-53)	C	1	V5_BLAST_0.9SELF0.4OUT-REDO4-Cluster_162499	V5_UCLUSTfixed_0.90-Cluster_95913	-	-	-	-
gene=VIT_210s0003g01180	Vitvi_seq3611	C:GO:0005829; F:GO:0005507; C:GO:0005618; P:GO:0055114; P:GO:0006164; C:GO:0005739; P:GO:0009651; C:GO:0009941; F:GO:0004455; F:GO:0000166; P:GO:0006096; C:GO:0009570; F:GO:0016853; P:GO:0006094; F:GO:0050662; P:GO:0046686; C:GO:0048046; P:GO:0009097; P:GO:0009098; P:GO:0009099; P:GO:0015940	P:GO:0006091;P:GO:0009056;P:GO:0009058;P:GO:0044711;C:GO:0005576;P:GO:0006139;P:GO:0006950;C:GO:0009536;P:GO:0044712;P:GO:0044723;F:GO:0000166;P:GO:0005975;P:GO:0009628;F:GO:0003824;C:GO:0005618;C:GO:0005739;C:GO:0005829	Y (1.0 | 1-51)	C	1	V5_BLAST_0.9SELF0.4OUT-REDO4-Cluster_165640	V5_UCLUSTfixed_0.90-Cluster_99026	-	-	-	-
gene=VIT_210s0003g01230	Vitvi_seq3618	C:GO:0005634; C:GO:0009507	C:GO:0005634;C:GO:0009536	Y (0.998 | 1-23)	C	1	V5_BLAST_0.9SELF0.4OUT-REDO4-Cluster_162635	V5_UCLUSTfixed_0.90-Cluster_95914	-	-	-	-
gene=VIT_210s0003g01230	Vitvi_seq3619	C:GO:0005634; C:GO:0009507	C:GO:0005634;C:GO:0009536	Y (0.998 | 1-23)	C	1	V5_BLAST_0.9SELF0.4OUT-REDO4-Cluster_162635	V5_UCLUSTfixed_0.90-Cluster_95914	-	-	-	-
gene=VIT_210s0003g01550	Vitvi_seq3681	F:GO:0016301; P:GO:0016310; C:GO:0005886; F:GO:0005515	F:GO:0005515;F:GO:0016301;C:GO:0005886	Y (0.982 | 1-65)	C	1	V5_BLAST_0.9SELF0.4OUT-REDO4-Cluster_162500	V5_UCLUSTfixed_0.90-Cluster_95916	-	-	-	-
gene=VIT_210s0003g01630	Vitvi_seq3702		-	Y (0.998 | 1-39)	C	1	V5_BLAST_0.9SELF0.4OUT-REDO4-Cluster_163386	V5_UCLUSTfixed_0.90-Cluster_95917	-	-	-	-
gene=VIT_210s0003g01640	Vitvi_seq3703	C:GO:0005773; P:GO:0010103; C:GO:0009570; P:GO:0016556; C:GO:0005739; F:GO:0000166	F:GO:0000166;P:GO:0009791;C:GO:0005739;P:GO:0009653;C:GO:0005773;P:GO:0006139;C:GO:0009536	Y (0.994 | 1-39)	C	1	V5_BLAST_0.9SELF0.4OUT-REDO4-Cluster_167449	V5_UCLUSTfixed_0.90-Cluster_95918	-	-	-	-
gene=VIT_210s0003g01640	Vitvi_seq3704	C:GO:0005773; P:GO:0010103; C:GO:0009570; P:GO:0016556; C:GO:0005739; F:GO:0000166	F:GO:0000166;P:GO:0009791;C:GO:0005739;P:GO:0009653;C:GO:0005773;P:GO:0006139;C:GO:0009536	Y (0.994 | 1-39)	C	1	V5_BLAST_0.9SELF0.4OUT-REDO4-Cluster_167449	V5_UCLUSTfixed_0.90-Cluster_95918	-	-	-	-
gene=VIT_210s0003g01690	Vitvi_seq3715	P:GO:0009567	P:GO:0000003	Y (0.928 | 1-58)	C	1	V5_BLAST_0.9SELF0.4OUT-REDO4-Cluster_165728	V5_UCLUSTfixed_0.90-Cluster_99091	-	-	-	-
gene=VIT_210s0003g02210	Vitvi_seq3832	C:GO:0009507	C:GO:0009536	Y (0.866 | 1-49)	C	1	V5_BLAST_0.9SELF0.4OUT-REDO4-Cluster_162502	V5_UCLUSTfixed_0.90-Cluster_95922	-	-	-	-
gene=VIT_210s0003g02210	Vitvi_seq3833	C:GO:0009507	C:GO:0009536	Y (0.866 | 1-49)	C	1	V5_BLAST_0.9SELF0.4OUT-REDO4-Cluster_162502	V5_UCLUSTfixed_0.90-Cluster_95922	-	-	-	-
gene=VIT_210s0003g02210	Vitvi_seq3835	C:GO:0009507	C:GO:0009536	Y (0.866 | 1-49)	C	1	V5_BLAST_0.9SELF0.4OUT-REDO4-Cluster_162502	V5_UCLUSTfixed_0.90-Cluster_95922	-	-	-	-
gene=VIT_210s0003g02660	Vitvi_seq3907	F:GO:0016779; C:GO:0005840; P:GO:0035196; P:GO:0006364; F:GO:0043022; P:GO:0010267; P:GO:0042274; P:GO:0000023; P:GO:0019252; C:GO:0009507; P:GO:0051607; P:GO:0043085	P:GO:0005975;P:GO:0009607;P:GO:0009605;C:GO:0005840;F:GO:0005488;F:GO:0016740;P:GO:0006139;P:GO:0040029;C:GO:0009536;P:GO:0006950;P:GO:0006412;P:GO:0044723	Y (0.995 | 1-37)	C	1	V5_BLAST_0.9SELF0.4OUT-REDO4-Cluster_165322	V5_UCLUSTfixed_0.90-Cluster_95923	-	-	-	-
gene=VIT_210s0003g02660	Vitvi_seq3908	F:GO:0016779; C:GO:0005840; P:GO:0035196; P:GO:0006364; F:GO:0043022; P:GO:0010267; P:GO:0042274; P:GO:0000023; P:GO:0019252; C:GO:0009507; P:GO:0051607; P:GO:0043085	P:GO:0005975;P:GO:0009607;P:GO:0009605;C:GO:0005840;F:GO:0005488;F:GO:0016740;P:GO:0006139;P:GO:0040029;C:GO:0009536;P:GO:0006950;P:GO:0006412;P:GO:0044723	Y (0.995 | 1-37)	C	1	V5_BLAST_0.9SELF0.4OUT-REDO4-Cluster_165322	V5_UCLUSTfixed_0.90-Cluster_95923	-	-	-	-
gene=VIT_210s0003g02710	Vitvi_seq3933	C:GO:0031357; C:GO:0005739; P:GO:0009269; P:GO:0042538; P:GO:0042631; P:GO:0009737; P:GO:0009631; P:GO:0070417; C:GO:0009535; P:GO:0030003; P:GO:0070838	P:GO:0019725;P:GO:0009628;P:GO:0007154;P:GO:0009991;C:GO:0016020;C:GO:0005739;P:GO:0009719;P:GO:0006810;C:GO:0009536;P:GO:0006950;C:GO:0009579	Y (1.0 | 1-61)	C	1	V5_BLAST_0.9SELF0.4OUT-REDO4-Cluster_162503	V5_UCLUSTfixed_0.90-Cluster_95924	-	-	-	-
gene=VIT_210s0003g02710	Vitvi_seq3934	C:GO:0031357; C:GO:0005739; P:GO:0042631; P:GO:0009737; P:GO:0009631; P:GO:0070417; C:GO:0009535; P:GO:0030003; P:GO:0070838	P:GO:0019725;P:GO:0009628;P:GO:0007154;P:GO:0009991;C:GO:0016020;C:GO:0005739;P:GO:0009719;P:GO:0006810;C:GO:0009536;P:GO:0006950;C:GO:0009579	Y (1.0 | 1-61)	C	1	V5_BLAST_0.9SELF0.4OUT-REDO4-Cluster_162503	V5_UCLUSTfixed_0.90-Cluster_44069	-	-	-	-
gene=VIT_210s0003g02730	Vitvi_seq3938	P:GO:0016556; P:GO:0035556; P:GO:0006508; F:GO:0070008; F:GO:0004252; C:GO:0005576; C:GO:0009543; F:GO:0005515	P:GO:0019538;F:GO:0005515;P:GO:0007165;C:GO:0005576;P:GO:0006139;C:GO:0009536;F:GO:0016787;C:GO:0009579	Y (0.999 | 1-21)	C	1	V5_BLAST_0.9SELF0.4OUT-REDO4-Cluster_162504	V5_UCLUSTfixed_0.90-Cluster_95925	-	-	-	-
gene=VIT_210s0003g02880	Vitvi_seq3971	P:GO:0001666; F:GO:0048038; F:GO:0009011; F:GO:0008137; P:GO:0019375; F:GO:0051539; P:GO:0019252; P:GO:0009664; C:GO:0009507; P:GO:0000272; P:GO:0005985; P:GO:0006120; P:GO:0006744; P:GO:0006814; P:GO:0015992	P:GO:0006091;P:GO:0009056;P:GO:0009058;F:GO:0005488;P:GO:0044711;P:GO:0006139;P:GO:0006810;P:GO:0044765;P:GO:0006950;C:GO:0009536;P:GO:0044723;P:GO:0005975;P:GO:0009628;P:GO:0006629;P:GO:0016043;F:GO:0016740	Y (0.997 | 1-48)	C	1	V5_BLAST_0.9SELF0.4OUT-REDO4-Cluster_162505	V5_UCLUSTfixed_0.90-Cluster_96038	-	-	-	-
gene=VIT_210s0003g02880	Vitvi_seq3972	P:GO:0001666; F:GO:0048038; F:GO:0009011; F:GO:0008137; P:GO:0019375; F:GO:0051539; P:GO:0019252; P:GO:0009664; C:GO:0009507; P:GO:0000272; P:GO:0005985; P:GO:0006120; P:GO:0006744; P:GO:0006814; P:GO:0015992	P:GO:0006091;P:GO:0009056;P:GO:0009058;F:GO:0005488;P:GO:0044711;P:GO:0006139;P:GO:0006810;P:GO:0044765;P:GO:0006950;C:GO:0009536;P:GO:0044723;P:GO:0005975;P:GO:0009628;P:GO:0006629;P:GO:0016043;F:GO:0016740	Y (0.997 | 1-48)	C	1	V5_BLAST_0.9SELF0.4OUT-REDO4-Cluster_162619	V5_UCLUSTfixed_0.90-Cluster_96038	UniqueCluster_402	-	-	X
gene=VIT_210s0003g02880	Vitvi_seq3973	P:GO:0001666; F:GO:0048038; F:GO:0009011; F:GO:0008137; P:GO:0019375; F:GO:0051539; P:GO:0019252; P:GO:0009664; C:GO:0009507; P:GO:0000272; P:GO:0005985; P:GO:0006120; P:GO:0006744; P:GO:0006814; P:GO:0015992	P:GO:0006091;P:GO:0009056;P:GO:0009058;F:GO:0005488;P:GO:0044711;P:GO:0006139;P:GO:0006810;P:GO:0044765;P:GO:0006950;C:GO:0009536;P:GO:0044723;P:GO:0005975;P:GO:0009628;P:GO:0006629;P:GO:0016043;F:GO:0016740	Y (0.997 | 1-48)	C	1	V5_BLAST_0.9SELF0.4OUT-REDO4-Cluster_162619	V5_UCLUSTfixed_0.90-Cluster_96038	-	-	-	-
gene=VIT_210s0003g02890	Vitvi_seq3974	C:GO:0009522; P:GO:0010114; F:GO:0016168; C:GO:0005739; C:GO:0016021; F:GO:0046872; P:GO:0018298; C:GO:0009941; P:GO:0009637; C:GO:0009535; C:GO:0009523; C:GO:0010287; P:GO:0010218; P:GO:0009765; C:GO:0048046	P:GO:0009628;P:GO:0006091;C:GO:0016020;C:GO:0005739;P:GO:0006464;P:GO:0015979;F:GO:0005488;C:GO:0005576;C:GO:0009536;C:GO:0009579	Y (1.0 | 1-38)	C	1	V5_BLAST_0.9SELF0.4OUT-REDO4-Cluster_164068	V5_UCLUSTfixed_0.90-Cluster_97916	-	-	-	-
gene=VIT_210s0003g02900	Vitvi_seq3975	C:GO:0009522; P:GO:0010114; F:GO:0016168; C:GO:0005739; C:GO:0016021; F:GO:0046872; P:GO:0018298; C:GO:0009941; P:GO:0009637; C:GO:0009535; C:GO:0009523; C:GO:0010287; P:GO:0010218; P:GO:0009765; C:GO:0048046	P:GO:0009628;P:GO:0006091;C:GO:0016020;C:GO:0005739;P:GO:0006464;P:GO:0015979;F:GO:0005488;C:GO:0005576;C:GO:0009536;C:GO:0009579	Y (0.999 | 1-21)	C	1	V5_BLAST_0.9SELF0.4OUT-REDO4-Cluster_164068	V5_UCLUSTfixed_0.90-Cluster_97916	-	-	-	-
gene=VIT_210s0003g03070	Vitvi_seq3995	P:GO:0006633; C:GO:0009941; C:GO:0009570; P:GO:0010020; F:GO:0004315; C:GO:0016020; P:GO:0009790; C:GO:0005835; P:GO:0042967	P:GO:0009790;P:GO:0019538;P:GO:0006629;C:GO:0016020;P:GO:0016043;C:GO:0005829;P:GO:0009058;P:GO:0044711;F:GO:0016740;C:GO:0009536	Y (1.0 | 1-41)	C	1	V5_BLAST_0.9SELF0.4OUT-REDO4-Cluster_170450	V5_UCLUSTfixed_0.90-Cluster_96919	-	-	-	-
gene=VIT_210s0003g03340	Vitvi_seq4036		-	Y (1.0 | 1-61)	C	1	V5_BLAST_0.9SELF0.4OUT-REDO4-Cluster_162508	V5_UCLUSTfixed_0.90-Cluster_95927	-	UniqueCluster_970	-	-
gene=VIT_210s0003g03340	Vitvi_seq4037		-	Y (1.0 | 1-61)	C	1	V5_BLAST_0.9SELF0.4OUT-REDO4-Cluster_162507	V5_UCLUSTfixed_0.90-Cluster_95927	-	-	-	-
gene=VIT_210s0003g03340	Vitvi_seq4038		-	Y (1.0 | 1-61)	C	1	V5_BLAST_0.9SELF0.4OUT-REDO4-Cluster_162508	V5_UCLUSTfixed_0.90-Cluster_95927	-	-	-	-
gene=VIT_210s0003g03360	Vitvi_seq4040		-	Y (0.993 | 1-55)	C	1	V5_BLAST_0.9SELF0.4OUT-REDO4-Cluster_162509	V5_UCLUSTfixed_0.90-Cluster_95928	-	-	-	-
gene=VIT_210s0003g03360	Vitvi_seq4041		-	Y (0.993 | 1-55)	C	1	V5_BLAST_0.9SELF0.4OUT-REDO4-Cluster_162509	V5_UCLUSTfixed_0.90-Cluster_95928	-	-	-	-
gene=VIT_210s0003g03400	Vitvi_seq4048		-	Y (0.999 | 1-51)	C	1	V5_BLAST_0.9SELF0.4OUT-REDO4-Cluster_162510	V5_UCLUSTfixed_0.90-Cluster_95929	-	-	-	-
gene=VIT_210s0003g03410	Vitvi_seq4049		-	Y (0.999 | 1-51)	C	1	V5_BLAST_0.9SELF0.4OUT-REDO4-Cluster_162511	V5_UCLUSTfixed_0.90-Cluster_95929	-	-	-	-
gene=VIT_210s0003g03410	Vitvi_seq4050		-	Y (0.999 | 1-51)	C	1	V5_BLAST_0.9SELF0.4OUT-REDO4-Cluster_162511	V5_UCLUSTfixed_0.90-Cluster_95929	-	-	-	-
gene=VIT_210s0003g03410	Vitvi_seq4051		-	Y (0.999 | 1-51)	C	1	V5_BLAST_0.9SELF0.4OUT-REDO4-Cluster_162511	V5_UCLUSTfixed_0.90-Cluster_95929	-	-	-	-
gene=VIT_210s0003g03420	Vitvi_seq4052		-	Y (0.914 | 1-51)	C	1	V5_BLAST_0.9SELF0.4OUT-REDO4-Cluster_162512	V5_UCLUSTfixed_0.90-Cluster_95930	-	-	-	-
gene=VIT_210s0003g03440	Vitvi_seq4055		-	Y (1.0 | 1-41)	C	1	V5_BLAST_0.9SELF0.4OUT-REDO4-Cluster_162513	V5_UCLUSTfixed_0.90-Cluster_95931	-	-	-	-
gene=VIT_210s0003g03440	Vitvi_seq4056		-	Y (1.0 | 1-41)	C	1	V5_BLAST_0.9SELF0.4OUT-REDO4-Cluster_162513	V5_UCLUSTfixed_0.90-Cluster_95931	-	-	-	-
gene=VIT_210s0003g03440	Vitvi_seq4057		-	Y (1.0 | 1-41)	C	1	V5_BLAST_0.9SELF0.4OUT-REDO4-Cluster_162514	V5_UCLUSTfixed_0.90-Cluster_95931	-	-	-	-
gene=VIT_210s0003g03750	Vitvi_seq4098	F:GO:0045549; C:GO:0009570; C:GO:0009535	F:GO:0003824;C:GO:0016020;C:GO:0009536;C:GO:0009579	Y (0.995 | 1-50)	C	1	V5_BLAST_0.9SELF0.4OUT-REDO4-Cluster_163844	V5_UCLUSTfixed_0.90-Cluster_97313	-	-	UniqueCluster_2058	-
gene=VIT_210s0003g04070	Vitvi_seq4170	F:GO:0016787; C:GO:0005634; C:GO:0009536	C:GO:0005634;C:GO:0009536;F:GO:0016787	Y (0.999 | 1-31)	C	1	V5_BLAST_0.9SELF0.4OUT-REDO4-Cluster_162516	V5_UCLUSTfixed_0.90-Cluster_95934	-	-	UniqueCluster_146	-
gene=VIT_210s0003g04210	Vitvi_seq4196	F:GO:0008970; P:GO:0010214; C:GO:0009507; F:GO:0047714; F:GO:0004806; C:GO:0005739; P:GO:0009395; P:GO:0046486	P:GO:0009056;P:GO:0009791;C:GO:0005739;P:GO:0006629;P:GO:0044763;P:GO:0000003;C:GO:0009536;P:GO:0009987;F:GO:0016787;P:GO:0044712	Y (0.997 | 1-52)	C	1	V5_BLAST_0.9SELF0.4OUT-REDO4-Cluster_162517	V5_UCLUSTfixed_0.90-Cluster_95935	-	-	-	-
gene=VIT_210s0003g04230	Vitvi_seq4198	F:GO:0008970; P:GO:0010214; C:GO:0009507; F:GO:0047714; F:GO:0004806; C:GO:0005739; P:GO:0009395; P:GO:0046486	P:GO:0009056;P:GO:0009791;C:GO:0005739;P:GO:0006629;P:GO:0044763;P:GO:0000003;C:GO:0009536;P:GO:0009987;F:GO:0016787;P:GO:0044712	Y (0.996 | 1-48)	C	1	V5_BLAST_0.9SELF0.4OUT-REDO4-Cluster_162517	V5_UCLUSTfixed_0.90-Cluster_95935	-	-	-	-
gene=VIT_210s0003g04350	Vitvi_seq4216	F:GO:0016168; C:GO:0009522; C:GO:0016021; C:GO:0009535; P:GO:0030003; P:GO:0015979; P:GO:0070838; P:GO:0019344	P:GO:0019725;C:GO:0016020;P:GO:0015979;P:GO:0009058;F:GO:0005488;P:GO:0044711;P:GO:0006810;C:GO:0009536;C:GO:0009579	Y (0.997 | 1-37)	C	1	V5_BLAST_0.9SELF0.4OUT-REDO4-Cluster_164711	V5_UCLUSTfixed_0.90-Cluster_98181	-	-	-	-
gene=VIT_210s0003g04760	Vitvi_seq4287	F:GO:0016491; F:GO:0003677; P:GO:0006468; F:GO:0005524; C:GO:0016021; F:GO:0004674; P:GO:0055114; F:GO:0005515; P:GO:0009069	F:GO:0000166;F:GO:0003677;F:GO:0005515;C:GO:0016020;P:GO:0006464;F:GO:0016301	Y (0.943 | 1-38)	C	1	V5_BLAST_0.9SELF0.4OUT-REDO4-Cluster_162521	V5_UCLUSTfixed_0.90-Cluster_44072	-	-	-	-
gene=VIT_210s0003g04880	Vitvi_seq4303	F:GO:0050660; F:GO:0005507; F:GO:0050661; C:GO:0042651; F:GO:0004324; C:GO:0009507; P:GO:0015979; P:GO:0022900; P:GO:0006118	F:GO:0000166;P:GO:0006091;F:GO:0003824;C:GO:0016020;P:GO:0015979;C:GO:0009536;C:GO:0009579	Y (0.992 | 1-30)	C	1	V5_BLAST_0.9SELF0.4OUT-REDO4-Cluster_162523	V5_UCLUSTfixed_0.90-Cluster_97204	-	-	-	-
gene=VIT_210s0003g05230	Vitvi_seq4372	F:GO:0005515	F:GO:0005515	Y (0.857 | 1-41)	C	1	V5_BLAST_0.9SELF0.4OUT-REDO4-Cluster_168388	V5_UCLUSTfixed_0.90-Cluster_95940	-	-	-	-
gene=VIT_210s0003g05670	Vitvi_seq4424	P:GO:0007264; P:GO:0009658; F:GO:0005515; P:GO:0010098; P:GO:0042793; C:GO:0009507; F:GO:0005525; P:GO:0009793	F:GO:0000166;P:GO:0009790;F:GO:0005515;P:GO:0007165;P:GO:0009791;P:GO:0016043;P:GO:0009058;P:GO:0006139;C:GO:0009536;P:GO:0000003	Y (0.699 | 1-50)	C	1	V5_BLAST_0.9SELF0.4OUT-REDO4-Cluster_162526	V5_UCLUSTfixed_0.90-Cluster_95942	-	-	-	-
gene=VIT_210s0003g05670	Vitvi_seq4425	P:GO:0010098; F:GO:0005525; P:GO:0009793; C:GO:0009507; P:GO:0007264; F:GO:0005515	F:GO:0000166;P:GO:0009790;F:GO:0005515;P:GO:0007165;P:GO:0009791;P:GO:0000003;C:GO:0009536	Y (0.699 | 1-50)	C	1	V5_BLAST_0.9SELF0.4OUT-REDO4-Cluster_162526	V5_UCLUSTfixed_0.90-Cluster_95942	-	-	-	-
gene=VIT_210s0003g05670	Vitvi_seq4426	P:GO:0010098; F:GO:0005525; P:GO:0009793; C:GO:0009507; P:GO:0007264; F:GO:0005515	F:GO:0000166;P:GO:0009790;F:GO:0005515;P:GO:0007165;P:GO:0009791;P:GO:0000003;C:GO:0009536	Y (0.699 | 1-50)	C	1	V5_BLAST_0.9SELF0.4OUT-REDO4-Cluster_162527	V5_UCLUSTfixed_0.90-Cluster_95942	-	-	-	-
gene=VIT_210s0092g00050	Vitvi_seq4461	P:GO:0006412; C:GO:0005840; F:GO:0019843; P:GO:0019288; F:GO:0003735; C:GO:0009941; C:GO:0009570; P:GO:0042254	F:GO:0003723;P:GO:0006629;F:GO:0005198;C:GO:0005840;C:GO:0009536;P:GO:0006412	Y (0.999 | 1-41)	C	1	V5_BLAST_0.9SELF0.4OUT-REDO4-Cluster_162529	V5_UCLUSTfixed_0.90-Cluster_95944	-	-	-	-
gene=VIT_210s0092g00090	Vitvi_seq4467	F:GO:0004751; P:GO:0016556; P:GO:0009052; C:GO:0009507; P:GO:0015976	F:GO:0003824;P:GO:0006139;C:GO:0009536	Y (0.999 | 1-42)	C	1	V5_BLAST_0.9SELF0.4OUT-REDO4-Cluster_162530	V5_UCLUSTfixed_0.90-Cluster_95945	-	-	-	-
gene=VIT_210s0092g00090	Vitvi_seq4468	F:GO:0004751; P:GO:0016556; P:GO:0009052; C:GO:0009507; P:GO:0015976	F:GO:0003824;P:GO:0006139;C:GO:0009536	Y (0.999 | 1-42)	C	1	V5_BLAST_0.9SELF0.4OUT-REDO4-Cluster_162530	V5_UCLUSTfixed_0.90-Cluster_95945	-	-	-	-
gene=VIT_210s0092g00230	Vitvi_seq4494	P:GO:0001666; P:GO:0010104; P:GO:0009862; P:GO:0010602; P:GO:0009626; P:GO:0002240; F:GO:0005515; P:GO:0000303; P:GO:0043067; P:GO:0010310; P:GO:0060548; P:GO:0010618; P:GO:0015031; C:GO:0005634	P:GO:0007165;P:GO:0008152;P:GO:0009653;P:GO:0044710;P:GO:0006810;P:GO:0006950;P:GO:0009607;C:GO:0005634;P:GO:0009628;P:GO:0009605;P:GO:0008219;F:GO:0005515;P:GO:0009719	Y (0.881 | 1-22)	C	1	V5_BLAST_0.9SELF0.4OUT-REDO4-Cluster_166098	V5_UCLUSTfixed_0.90-Cluster_99413	-	-	-	-
gene=VIT_210s0042g00100	Vitvi_seq4565	F:GO:0046872; P:GO:0019430; F:GO:0005515; C:GO:0042644; F:GO:0004784; C:GO:0009579; P:GO:0055114	F:GO:0005515;F:GO:0003824;P:GO:0008152;P:GO:0044710;P:GO:0006950;P:GO:0009987;C:GO:0009536;C:GO:0009579	Y (0.97 | 1-51)	C	1	V5_BLAST_0.9SELF0.4OUT-REDO4-Cluster_167722	V5_UCLUSTfixed_0.90-Cluster_100816	-	-	-	-
gene=VIT_210s0042g00120	Vitvi_seq4569	P:GO:0010207; C:GO:0009570	P:GO:0006091;P:GO:0016043;P:GO:0015979;C:GO:0009536	Y (0.981 | 1-68)	C	1	V5_BLAST_0.9SELF0.4OUT-REDO4-Cluster_170185	V5_UCLUSTfixed_0.90-Cluster_99618	-	-	-	-
gene=VIT_210s0042g00130	Vitvi_seq4570	F:GO:0004672; P:GO:0006468; F:GO:0005515	F:GO:0005515;P:GO:0006464;F:GO:0016301	Y (0.952 | 1-26)	C	1	V5_BLAST_0.9SELF0.4OUT-REDO4-Cluster_162532	V5_UCLUSTfixed_0.90-Cluster_95948	-	-	-	-
gene=VIT_210s0042g00170	Vitvi_seq4577		-	Y (1.0 | 1-24)	C	1	V5_BLAST_0.9SELF0.4OUT-REDO4-Cluster_164220	V5_UCLUSTfixed_0.90-Cluster_95949	-	-	-	-
gene=VIT_210s0042g00200	Vitvi_seq4581	P:GO:0006662; P:GO:0022900; F:GO:0008047; P:GO:0009750; P:GO:0009651; P:GO:0045454; F:GO:0009055; F:GO:0016671; P:GO:0006833; C:GO:0009534; C:GO:0009570; P:GO:0043085; F:GO:0015035; P:GO:0006118	P:GO:0019725;P:GO:0006091;P:GO:0009628;P:GO:0044765;P:GO:0006810;F:GO:0030234;P:GO:0006950;C:GO:0009536;C:GO:0009579	Y (0.997 | 1-58)	C	1	V5_BLAST_0.9SELF0.4OUT-REDO4-Cluster_162533	V5_UCLUSTfixed_0.90-Cluster_95950	-	-	-	-
gene=VIT_210s0042g00420	Vitvi_seq4598	P:GO:0050896; P:GO:0006662; F:GO:0008047; P:GO:0045454; F:GO:0009055; C:GO:0009534; C:GO:0009570; P:GO:0043085; F:GO:0015035; P:GO:0006118	P:GO:0019725;P:GO:0008152;P:GO:0044710;F:GO:0030234;C:GO:0009536;C:GO:0009579	Y (0.999 | 1-61)	C	1	V5_BLAST_0.9SELF0.4OUT-REDO4-Cluster_162533	V5_UCLUSTfixed_0.90-Cluster_44073	-	-	-	-
gene=VIT_210s0042g00540	Vitvi_seq4607	C:GO:0005739; F:GO:0005515	F:GO:0005515;C:GO:0005739	Y (0.995 | 1-24)	C	1	V5_BLAST_0.9SELF0.4OUT-REDO4-Cluster_162534	V5_UCLUSTfixed_0.90-Cluster_95951	-	-	-	-
gene=VIT_210s0042g00960	Vitvi_seq4652	P:GO:0006457; F:GO:0051536; P:GO:0006950; F:GO:0031072; F:GO:0005524; F:GO:0051082; C:GO:0009507	F:GO:0000166;F:GO:0005515;P:GO:0009987;P:GO:0006950;C:GO:0009536	Y (0.998 | 1-51)	C	1	V5_BLAST_0.9SELF0.4OUT-REDO4-Cluster_162535	V5_UCLUSTfixed_0.90-Cluster_95952	-	-	-	-
gene=VIT_210s0042g00990	Vitvi_seq4656		-	Y (1.0 | 1-21)	C	1	V5_BLAST_0.9SELF0.4OUT-REDO4-Cluster_162536	V5_UCLUSTfixed_0.90-Cluster_44074	-	-	-	-
gene=VIT_210s0042g01250	Vitvi_seq4699	P:GO:0009816; P:GO:0009817; C:GO:0005634; F:GO:0005515	P:GO:0009607;C:GO:0005634;P:GO:0009605;F:GO:0005515;P:GO:0006950	Y (0.756 | 1-24)	C	1	V5_BLAST_0.9SELF0.4OUT-REDO4-Cluster_167405	V5_UCLUSTfixed_0.90-Cluster_100574	-	-	-	-
gene=VIT_210s0042g01250	Vitvi_seq4700	P:GO:0009816; P:GO:0009817; C:GO:0005634; F:GO:0005515	P:GO:0009607;C:GO:0005634;P:GO:0009605;F:GO:0005515;P:GO:0006950	Y (0.756 | 1-24)	C	1	V5_BLAST_0.9SELF0.4OUT-REDO4-Cluster_167405	V5_UCLUSTfixed_0.90-Cluster_100574	-	-	-	-
gene=VIT_210s0042g01250	Vitvi_seq4701	P:GO:0009816; P:GO:0009817; C:GO:0005634; F:GO:0005515	P:GO:0009607;C:GO:0005634;P:GO:0009605;F:GO:0005515;P:GO:0006950	Y (0.756 | 1-24)	C	1	V5_BLAST_0.9SELF0.4OUT-REDO4-Cluster_167405	V5_UCLUSTfixed_0.90-Cluster_100574	-	-	-	-
gene=VIT_210s0042g01250	Vitvi_seq4702	P:GO:0009816; P:GO:0009817; C:GO:0005634; F:GO:0005515	P:GO:0009607;C:GO:0005634;P:GO:0009605;F:GO:0005515;P:GO:0006950	Y (0.756 | 1-24)	C	1	V5_BLAST_0.9SELF0.4OUT-REDO4-Cluster_167405	V5_UCLUSTfixed_0.90-Cluster_100574	-	-	-	-
gene=VIT_210s0042g01250	Vitvi_seq4703	P:GO:0009816; P:GO:0009817; C:GO:0005634; F:GO:0005515	P:GO:0009607;C:GO:0005634;P:GO:0009605;F:GO:0005515;P:GO:0006950	Y (0.756 | 1-24)	C	1	V5_BLAST_0.9SELF0.4OUT-REDO4-Cluster_167405	V5_UCLUSTfixed_0.90-Cluster_100574	-	-	-	-
gene=VIT_210s0042g01390	Vitvi_seq4712	P:GO:0045454; P:GO:0031425; C:GO:0009507; F:GO:0005515	P:GO:0019725;F:GO:0005515;P:GO:0006139;C:GO:0009536	Y (0.939 | 1-32)	C	1	V5_BLAST_0.9SELF0.4OUT-REDO4-Cluster_170710	V5_UCLUSTfixed_0.90-Cluster_98195	-	-	-	-
gene=VIT_210s0071g00210	Vitvi_seq4740	F:GO:0003700; P:GO:0009686; P:GO:0009965; P:GO:0010413; P:GO:0030048; F:GO:0004857; C:GO:0010319; C:GO:0005783; P:GO:0043085; C:GO:0009570; P:GO:0006098; P:GO:0006200; P:GO:0045492; P:GO:0006364; C:GO:0009506; C:GO:0009941; P:GO:0042742; C:GO:0009524; P:GO:0010027; P:GO:0019252; P:GO:0009555; P:GO:0000023; P:GO:0009740; P:GO:0006979; P:GO:0006662; F:GO:0008047; C:GO:0005886; F:GO:0015035; C:GO:00…	P:GO:0007275;P:GO:0006464;P:GO:0009653;P:GO:0009058;P:GO:0044711;C:GO:0005576;C:GO:0009536;F:GO:0005215;F:GO:0003774;C:GO:0009579;F:GO:0000166;P:GO:0009607;P:GO:0009628;F:GO:0003700;P:GO:0008219;P:GO:0009605;C:GO:0005768;P:GO:0019725;P:GO:0006091;P:GO:0007165;C:GO:0005783;P:GO:0006139;P:GO:0006810;C:GO:0005886;P:GO:0006950;P:GO:0044723;P:GO:0005975;F:GO:0003677;F:GO:0005515;C:GO:0005856;P:GO:0009…	Y (0.998 | 1-27)	C	1	V5_BLAST_0.9SELF0.4OUT-REDO4-Cluster_163402	V5_UCLUSTfixed_0.90-Cluster_96823	-	-	-	-
gene=VIT_210s0071g00350	Vitvi_seq4758		-	Y (0.76 | 1-42)	C	1	V5_BLAST_0.9SELF0.4OUT-REDO4-Cluster_167413	V5_UCLUSTfixed_0.90-Cluster_100548	-	-	-	-
gene=VIT_210s0071g00360	Vitvi_seq4760		-	Y (0.702 | 1-42)	C	1	V5_BLAST_0.9SELF0.4OUT-REDO4-Cluster_167413	V5_UCLUSTfixed_0.90-Cluster_100548	-	-	-	-
gene=VIT_210s0071g00610	Vitvi_seq4785	P:GO:0008360; F:GO:0008766; P:GO:0009058; P:GO:0051301; F:GO:0005524; C:GO:0005737	F:GO:0000166;F:GO:0003824;C:GO:0005737;P:GO:0016043;P:GO:0009653;P:GO:0009058	Y (0.927 | 1-42)	C	1	V5_BLAST_0.9SELF0.4OUT-REDO4-Cluster_162542	V5_UCLUSTfixed_0.90-Cluster_95954	-	-	-	-
gene=VIT_210s0071g00610	Vitvi_seq4786	P:GO:0008360; F:GO:0008766; P:GO:0009058; P:GO:0051301; F:GO:0005524; C:GO:0005737	F:GO:0000166;F:GO:0003824;C:GO:0005737;P:GO:0016043;P:GO:0009653;P:GO:0009058	Y (0.927 | 1-42)	C	1	V5_BLAST_0.9SELF0.4OUT-REDO4-Cluster_162543	V5_UCLUSTfixed_0.90-Cluster_95954	-	-	-	-
gene=VIT_210s0071g00610	Vitvi_seq4787	P:GO:0008360; F:GO:0008766; P:GO:0009058; P:GO:0051301; F:GO:0005524; C:GO:0005737	F:GO:0000166;F:GO:0003824;C:GO:0005737;P:GO:0016043;P:GO:0009653;P:GO:0009058	Y (0.927 | 1-42)	C	1	V5_BLAST_0.9SELF0.4OUT-REDO4-Cluster_162543	V5_UCLUSTfixed_0.90-Cluster_95954	-	-	-	-
gene=VIT_210s0071g00680	Vitvi_seq4796	C:GO:0005886; F:GO:0005524; P:GO:0009560; F:GO:0008568; P:GO:0051301	F:GO:0000166;P:GO:0007275;P:GO:0030154;C:GO:0005886;P:GO:0000003;F:GO:0016787	Y (0.869 | 1-33)	C	1	V5_BLAST_0.9SELF0.4OUT-REDO4-Cluster_165519	V5_UCLUSTfixed_0.90-Cluster_98028	-	-	UniqueCluster_3086	-
gene=VIT_210s0071g01010	Vitvi_seq4839	C:GO:0009941; P:GO:0006810; C:GO:0016021; C:GO:0009535; F:GO:0005215	C:GO:0016020;P:GO:0006810;C:GO:0009536;F:GO:0005215;C:GO:0009579	Y (0.995 | 1-71)	C	1	V5_BLAST_0.9SELF0.4OUT-REDO4-Cluster_162914	V5_UCLUSTfixed_0.90-Cluster_95959	-	-	-	-
gene=VIT_210s0071g01020	Vitvi_seq4840	F:GO:0046872; F:GO:0008937; P:GO:0009107; F:GO:0051539; P:GO:0015979; C:GO:0009507; F:GO:0016992; P:GO:0006118	P:GO:0006629;P:GO:0015979;P:GO:0009058;F:GO:0005488;P:GO:0044711;F:GO:0016740;C:GO:0009536	Y (0.941 | 1-28)	C	1	V5_BLAST_0.9SELF0.4OUT-REDO4-Cluster_167418	V5_UCLUSTfixed_0.90-Cluster_100554	-	-	-	-
gene=VIT_210s0071g01020	Vitvi_seq4841	F:GO:0046872; F:GO:0008937; P:GO:0009107; F:GO:0051539; P:GO:0015979; C:GO:0009507; F:GO:0016992; P:GO:0006118	P:GO:0006629;P:GO:0015979;P:GO:0009058;F:GO:0005488;P:GO:0044711;F:GO:0016740;C:GO:0009536	Y (0.941 | 1-28)	C	1	V5_BLAST_0.9SELF0.4OUT-REDO4-Cluster_167418	V5_UCLUSTfixed_0.90-Cluster_100554	-	-	-	-
gene=VIT_210s0071g01020	Vitvi_seq4842	F:GO:0046872; F:GO:0008937; P:GO:0009107; F:GO:0051539; P:GO:0015979; C:GO:0009507; F:GO:0016992; P:GO:0006118	P:GO:0006629;P:GO:0015979;P:GO:0009058;F:GO:0005488;P:GO:0044711;F:GO:0016740;C:GO:0009536	Y (0.941 | 1-28)	C	1	V5_BLAST_0.9SELF0.4OUT-REDO4-Cluster_167418	V5_UCLUSTfixed_0.90-Cluster_100554	-	-	-	-
gene=VIT_210s0071g01160	Vitvi_seq4868	P:GO:0019684; F:GO:0008937; P:GO:0009107; P:GO:0009965; F:GO:0051539; P:GO:0030154; F:GO:0030385; P:GO:0045893; F:GO:0016992; P:GO:0006118; C:GO:0030386	P:GO:0006091;P:GO:0007275;P:GO:0006629;P:GO:0030154;P:GO:0009653;P:GO:0015979;P:GO:0009058;P:GO:0044711;F:GO:0005488;F:GO:0016740;P:GO:0006139;C:GO:0009536	Y (0.999 | 1-61)	C	1	V5_BLAST_0.9SELF0.4OUT-REDO4-Cluster_162548	V5_UCLUSTfixed_0.90-Cluster_95961	-	-	UniqueCluster_3041	-
gene=VIT_210s0071g01210	Vitvi_seq4871		-	Y (0.691 | 1-49)	C	1	V5_BLAST_0.9SELF0.4OUT-REDO4-Cluster_162549	V5_UCLUSTfixed_0.90-Cluster_96505	-	-	-	-
gene=VIT_210s0116g00560	Vitvi_seq4899	F:GO:0046872; F:GO:0004097; C:GO:0009543; F:GO:0052716; P:GO:0046148; P:GO:0055114; P:GO:0006118; P:GO:0006570	F:GO:0003824;P:GO:0008152;P:GO:0044763;F:GO:0005488;P:GO:0044710;C:GO:0009536;P:GO:0009987;C:GO:0009579	Y (1.0 | 1-51)	C	1	V5_BLAST_0.9SELF0.4OUT-REDO4-Cluster_167018	V5_UCLUSTfixed_0.90-Cluster_100222	-	-	-	-
gene=VIT_210s0116g01120	Vitvi_seq4921	P:GO:0055085; P:GO:0006281; P:GO:0006839; P:GO:0034976; C:GO:0016021; C:GO:0005743; P:GO:0015865; C:GO:0009941; P:GO:0009627; F:GO:0005471; F:GO:0003824	P:GO:0009607;P:GO:0009605;F:GO:0003824;C:GO:0016020;C:GO:0005739;P:GO:0006259;P:GO:0006810;P:GO:0044765;P:GO:0006950;C:GO:0009536;F:GO:0005215	Y (0.666 | 1-35)	C	1	V5_BLAST_0.9SELF0.4OUT-REDO4-Cluster_162552	V5_UCLUSTfixed_0.90-Cluster_95963	-	-	-	-
gene=VIT_210s0116g01320	Vitvi_seq4927	F:GO:0003676; F:GO:0008270	F:GO:0003676	Y (0.93 | 1-31)	C	1	V5_BLAST_0.9SELF0.4OUT-REDO4-Cluster_163461	V5_UCLUSTfixed_0.90-Cluster_96894	-	-	-	-
gene=VIT_211s0016g00280	Vitvi_seq4962	C:GO:0005829; P:GO:0016926; P:GO:0055114; P:GO:0009744; P:GO:0009750; P:GO:0019477; C:GO:0005739; P:GO:0010228; F:GO:0004755; F:GO:0047130; F:GO:0000166; P:GO:0050665; P:GO:0080167; P:GO:0009085	F:GO:0000166;P:GO:0009628;P:GO:0009056;F:GO:0003824;P:GO:0009791;C:GO:0005739;P:GO:0006464;C:GO:0005829;P:GO:0009058;P:GO:0044711;P:GO:0000003;P:GO:0044712	Y (0.733 | 1-59)	C	1	V5_BLAST_0.9SELF0.4OUT-REDO4-Cluster_164743	V5_UCLUSTfixed_0.90-Cluster_98207	-	UniqueCluster_3383	-	-
gene=VIT_211s0016g00280	Vitvi_seq4965	C:GO:0005829; P:GO:0016926; P:GO:0055114; P:GO:0009744; P:GO:0009750; P:GO:0019477; C:GO:0005739; P:GO:0010228; F:GO:0004755; F:GO:0047130; F:GO:0000166; P:GO:0050665; P:GO:0080167; P:GO:0009085	F:GO:0000166;P:GO:0009628;P:GO:0009056;F:GO:0003824;P:GO:0009791;C:GO:0005739;P:GO:0006464;C:GO:0005829;P:GO:0009058;P:GO:0044711;P:GO:0000003;P:GO:0044712	Y (0.733 | 1-59)	C	1	V5_BLAST_0.9SELF0.4OUT-REDO4-Cluster_164743	V5_UCLUSTfixed_0.90-Cluster_98207	-	UniqueCluster_3383	-	-
gene=VIT_211s0016g00560	Vitvi_seq5021	C:GO:0009533; C:GO:0010287; C:GO:0009941; F:GO:0004601; F:GO:0051920; C:GO:0009535; P:GO:0055114; P:GO:0006804; P:GO:0006979	F:GO:0003824;C:GO:0016020;P:GO:0008152;P:GO:0044710;C:GO:0009536;P:GO:0006950;C:GO:0009579	Y (0.986 | 1-25)	C	1	V5_BLAST_0.9SELF0.4OUT-REDO4-Cluster_162555	V5_UCLUSTfixed_0.90-Cluster_95967	-	-	-	-
gene=VIT_211s0016g00600	Vitvi_seq5025	P:GO:0019684; P:GO:0009072; P:GO:0000096; P:GO:0009631; P:GO:0016117; P:GO:0000038; P:GO:0006636; P:GO:0009793; P:GO:0030243; P:GO:0044272; P:GO:0019288; P:GO:0006766; P:GO:0006546; P:GO:0019748; P:GO:0009106; P:GO:0015995; P:GO:0009108; P:GO:0019216; P:GO:0008652; C:GO:0009570; P:GO:0009695; P:GO:0042335; P:GO:0009416; F:GO:0004315; P:GO:0009832; P:GO:0016049; P:GO:0006733; P:GO:0031408; P:GO:00…	P:GO:0009790;P:GO:0019748;P:GO:0019538;P:GO:0006091;P:GO:0009056;P:GO:0009791;P:GO:0009058;P:GO:0044711;P:GO:0006139;C:GO:0009536;P:GO:0006950;P:GO:0000003;P:GO:0044712;P:GO:0005975;P:GO:0009628;P:GO:0006629;C:GO:0005829;P:GO:0015979;F:GO:0016740;P:GO:0016049	Y (0.998 | 1-51)	C	1	V5_BLAST_0.9SELF0.4OUT-REDO4-Cluster_170450	V5_UCLUSTfixed_0.90-Cluster_103067	-	-	-	-
gene=VIT_211s0016g00650	Vitvi_seq5042	P:GO:0006094; C:GO:0009941; P:GO:1901671; C:GO:0048046; P:GO:0006457; P:GO:0019288; P:GO:0009651; C:GO:0005829; P:GO:0006096; C:GO:0009570; P:GO:0009658; P:GO:0046686; P:GO:0009409; P:GO:0019344; C:GO:0009535; F:GO:0005507; F:GO:0005516; F:GO:0005524; P:GO:0048481; C:GO:0005739	P:GO:0006091;P:GO:0009056;P:GO:0009058;P:GO:0044711;C:GO:0005576;P:GO:0006139;C:GO:0009536;P:GO:0006950;P:GO:0044712;C:GO:0009579;P:GO:0044723;F:GO:0000166;P:GO:0005975;P:GO:0009628;F:GO:0005515;P:GO:0009908;P:GO:0006629;C:GO:0016020;C:GO:0005739;P:GO:0016043;C:GO:0005829	Y (0.999 | 1-33)	C	1	V5_BLAST_0.9SELF0.4OUT-REDO4-Cluster_165454	V5_UCLUSTfixed_0.90-Cluster_98836	-	-	UniqueCluster_878	-
gene=VIT_211s0016g00650	Vitvi_seq5043	P:GO:0006094; C:GO:0009941; P:GO:1901671; C:GO:0048046; P:GO:0006457; P:GO:0019288; P:GO:0009651; C:GO:0005829; P:GO:0006096; C:GO:0009570; P:GO:0009658; P:GO:0046686; P:GO:0009409; P:GO:0019344; C:GO:0009535; F:GO:0005507; F:GO:0005516; F:GO:0005524; P:GO:0048481; C:GO:0005739	P:GO:0006091;P:GO:0009056;P:GO:0009058;P:GO:0044711;C:GO:0005576;P:GO:0006139;C:GO:0009536;P:GO:0006950;P:GO:0044712;C:GO:0009579;P:GO:0044723;F:GO:0000166;P:GO:0005975;P:GO:0009628;F:GO:0005515;P:GO:0009908;P:GO:0006629;C:GO:0016020;C:GO:0005739;P:GO:0016043;C:GO:0005829	Y (0.999 | 1-33)	C	1	V5_BLAST_0.9SELF0.4OUT-REDO4-Cluster_165454	V5_UCLUSTfixed_0.90-Cluster_98836	-	-	-	-
gene=VIT_211s0016g00730	Vitvi_seq5058	P:GO:0010155; P:GO:0006098; P:GO:0010218; P:GO:0009744; C:GO:0016020; P:GO:0010114; P:GO:0030003; P:GO:0019288; C:GO:0009507; C:GO:0030076; F:GO:0016168; P:GO:0009765; P:GO:0009637; P:GO:0009644; P:GO:0070838; P:GO:0019761; P:GO:0006364	P:GO:0019748;P:GO:0019725;P:GO:0006091;P:GO:0009058;P:GO:0044711;F:GO:0005488;P:GO:0044765;P:GO:0006810;P:GO:0006139;C:GO:0009536;P:GO:0009628;C:GO:0016020;P:GO:0006629;P:GO:0015979	Y (1.0 | 1-41)	C	1	V5_BLAST_0.9SELF0.4OUT-REDO4-Cluster_163271	V5_UCLUSTfixed_0.90-Cluster_96405	-	-	-	-
gene=VIT_211s0016g01230	Vitvi_seq5131	C:GO:0005829; P:GO:0010193; P:GO:0055114; C:GO:0005777; P:GO:0009620; P:GO:0009611; P:GO:0009695; F:GO:0016629; F:GO:0010181; P:GO:0031408	F:GO:0000166;C:GO:0005777;P:GO:0009607;P:GO:0009605;F:GO:0003824;P:GO:0006629;C:GO:0005829;P:GO:0009058;P:GO:0044763;P:GO:0044711;P:GO:0006950;P:GO:0009987	Y (0.929 | 1-39)	C	1	V5_BLAST_0.9SELF0.4OUT-REDO4-Cluster_165692	V5_UCLUSTfixed_0.90-Cluster_95970	-	-	-	-
gene=VIT_211s0016g01400	Vitvi_seq5164	C:GO:0009523; P:GO:0015979	C:GO:0016020;P:GO:0015979;C:GO:0009579	Y (0.997 | 1-28)	C	1	V5_BLAST_0.9SELF0.4OUT-REDO4-Cluster_163644	V5_UCLUSTfixed_0.90-Cluster_97093	-	-	UniqueCluster_1696	-
gene=VIT_211s0016g01520	Vitvi_seq5193	C:GO:0005737; F:GO:0045548; P:GO:0009800; P:GO:0006559; P:GO:0006570; P:GO:0009821	P:GO:0019748;C:GO:0005737;F:GO:0003824;P:GO:0009056;P:GO:0009058;P:GO:0044763;P:GO:0044711;P:GO:0009987;P:GO:0044712	Y (0.936 | 1-24)	C	1	V5_BLAST_0.9SELF0.4OUT-REDO4-Cluster_171014	V5_UCLUSTfixed_0.90-Cluster_103501	-	-	-	-
gene=VIT_211s0016g01720	Vitvi_seq5218	P:GO:0009088; F:GO:0030170; F:GO:0004795; C:GO:0009570; C:GO:0005829; P:GO:0006544; P:GO:0006563; P:GO:0042816	F:GO:0003824;C:GO:0005829;P:GO:0009058;P:GO:0044763;P:GO:0044711;F:GO:0005488;P:GO:0009987;C:GO:0009536	Y (1.0 | 1-21)	C	1	V5_BLAST_0.9SELF0.4OUT-REDO4-Cluster_163687	V5_UCLUSTfixed_0.90-Cluster_97143	UniqueCluster_2939	-	-	-
gene=VIT_211s0016g01790	Vitvi_seq5232		-	Y (0.78 | 1-42)	C	1	V5_BLAST_0.9SELF0.4OUT-REDO4-Cluster_162561	V5_UCLUSTfixed_0.90-Cluster_95973	-	-	-	-
gene=VIT_211s0016g01820	Vitvi_seq5241	P:GO:0008152; F:GO:0016702; F:GO:0016829; C:GO:0009507	F:GO:0003824;P:GO:0008152;C:GO:0009536	Y (0.999 | 1-41)	C	1	V5_BLAST_0.9SELF0.4OUT-REDO4-Cluster_162562	V5_UCLUSTfixed_0.90-Cluster_95974	-	-	-	-
gene=VIT_211s0016g01820	Vitvi_seq5242	P:GO:0008152; F:GO:0016702; F:GO:0016829; C:GO:0009507	F:GO:0003824;P:GO:0008152;C:GO:0009536	Y (0.999 | 1-41)	C	1	V5_BLAST_0.9SELF0.4OUT-REDO4-Cluster_162562	V5_UCLUSTfixed_0.90-Cluster_95974	-	-	-	-
gene=VIT_211s0016g01830	Vitvi_seq5245	P:GO:0006468; F:GO:0004674; C:GO:0009536; F:GO:0004842; F:GO:0005524; P:GO:0016567; C:GO:0000151; P:GO:0006950; C:GO:0005886; F:GO:0004713; P:GO:0009069	F:GO:0000166;P:GO:0006464;F:GO:0016301;C:GO:0009536;P:GO:0006950;C:GO:0005886	Y (0.964 | 1-38)	C	1	V5_BLAST_0.9SELF0.4OUT-REDO4-Cluster_164759	V5_UCLUSTfixed_0.90-Cluster_98225	-	UniqueCluster_2211	-	-
gene=VIT_211s0016g01830	Vitvi_seq5246	P:GO:0006468; F:GO:0004674; C:GO:0009536; F:GO:0004842; F:GO:0005524; P:GO:0016567; C:GO:0000151; P:GO:0006950; C:GO:0005886; F:GO:0004713; P:GO:0009069	F:GO:0000166;P:GO:0006464;F:GO:0016301;C:GO:0009536;P:GO:0006950;C:GO:0005886	Y (0.964 | 1-38)	C	1	V5_BLAST_0.9SELF0.4OUT-REDO4-Cluster_164759	V5_UCLUSTfixed_0.90-Cluster_98225	-	UniqueCluster_2211	-	X
gene=VIT_211s0016g01880	Vitvi_seq5258	F:GO:0045435; P:GO:0010103; P:GO:0016123; F:GO:0016705; C:GO:0009507; P:GO:0009765; P:GO:0016120	P:GO:0006091;F:GO:0003824;P:GO:0009791;P:GO:0006629;P:GO:0009653;P:GO:0015979;P:GO:0009058;P:GO:0044711;C:GO:0009536	Y (0.975 | 1-26)	C	1	V5_BLAST_0.9SELF0.4OUT-REDO4-Cluster_167435	V5_UCLUSTfixed_0.90-Cluster_100572	-	-	-	-
gene=VIT_211s0016g01880	Vitvi_seq5259	F:GO:0045435; P:GO:0010103; P:GO:0016123; F:GO:0016705; C:GO:0009507; P:GO:0009765; P:GO:0016120	P:GO:0006091;F:GO:0003824;P:GO:0009791;P:GO:0006629;P:GO:0009653;P:GO:0015979;P:GO:0009058;P:GO:0044711;C:GO:0009536	Y (0.975 | 1-26)	C	1	V5_BLAST_0.9SELF0.4OUT-REDO4-Cluster_167435	V5_UCLUSTfixed_0.90-Cluster_100572	-	-	-	-
gene=VIT_211s0016g01880	Vitvi_seq5260	F:GO:0045435; P:GO:0010103; F:GO:0052727; F:GO:0052728; P:GO:0016123; F:GO:0016705; C:GO:0009507; P:GO:0009765; P:GO:0016120	P:GO:0006091;F:GO:0003824;P:GO:0009791;P:GO:0006629;P:GO:0009653;P:GO:0015979;P:GO:0009058;P:GO:0044711;C:GO:0009536	Y (0.975 | 1-26)	C	1	V5_BLAST_0.9SELF0.4OUT-REDO4-Cluster_167435	V5_UCLUSTfixed_0.90-Cluster_100572	-	-	-	-
gene=VIT_211s0016g01930	Vitvi_seq5273	C:GO:0016021; F:GO:0008374; C:GO:0005789; P:GO:0042967	P:GO:0019538;C:GO:0005737;C:GO:0016020;C:GO:0005783;P:GO:0009058;F:GO:0016740;P:GO:0009987	Y (0.977 | 1-39)	C	1	V5_BLAST_0.9SELF0.4OUT-REDO4-Cluster_170994	V5_UCLUSTfixed_0.90-Cluster_100573	-	-	-	-
gene=VIT_211s0016g02020	Vitvi_seq5295	F:GO:0045735; F:GO:0003677; F:GO:0008270; C:GO:0009536	F:GO:0003677;C:GO:0009536	Y (0.834 | 1-39)	C	1	V5_BLAST_0.9SELF0.4OUT-REDO4-Cluster_162564	V5_UCLUSTfixed_0.90-Cluster_95976	-	-	-	-
gene=VIT_211s0016g02090	Vitvi_seq5311	F:GO:0016787	F:GO:0016787	Y (0.998 | 1-47)	C	1	V5_BLAST_0.9SELF0.4OUT-REDO4-Cluster_170892	V5_UCLUSTfixed_0.90-Cluster_95977	-	-	-	-
gene=VIT_211s0016g02090	Vitvi_seq5312	C:GO:0005829; C:GO:0005777; F:GO:0008233	C:GO:0005777;C:GO:0005829;F:GO:0016787	Y (0.998 | 1-47)	C	1	V5_BLAST_0.9SELF0.4OUT-REDO4-Cluster_170892	V5_UCLUSTfixed_0.90-Cluster_95977	-	-	-	-
gene=VIT_211s0016g02090	Vitvi_seq5313	F:GO:0016787	F:GO:0016787	Y (0.998 | 1-47)	C	1	V5_BLAST_0.9SELF0.4OUT-REDO4-Cluster_170892	V5_UCLUSTfixed_0.90-Cluster_95977	-	-	-	-
gene=VIT_211s0016g02090	Vitvi_seq5314	C:GO:0005829; C:GO:0005777; F:GO:0008233	C:GO:0005777;C:GO:0005829;F:GO:0016787	Y (0.998 | 1-47)	C	1	V5_BLAST_0.9SELF0.4OUT-REDO4-Cluster_170892	V5_UCLUSTfixed_0.90-Cluster_95977	-	-	-	-
gene=VIT_211s0016g02100	Vitvi_seq5315	F:GO:0003723; P:GO:0000373; C:GO:0009507; P:GO:0048316	F:GO:0003723;P:GO:0009791;P:GO:0006139;C:GO:0009536;P:GO:0000003	Y (0.987 | 1-65)	C	1	V5_BLAST_0.9SELF0.4OUT-REDO4-Cluster_166245	V5_UCLUSTfixed_0.90-Cluster_95978	-	-	-	-
gene=VIT_211s0016g02100	Vitvi_seq5316	F:GO:0003723; P:GO:0000373; C:GO:0009507; P:GO:0048316	F:GO:0003723;P:GO:0009791;P:GO:0006139;C:GO:0009536;P:GO:0000003	Y (0.987 | 1-65)	C	1	V5_BLAST_0.9SELF0.4OUT-REDO4-Cluster_166245	V5_UCLUSTfixed_0.90-Cluster_95978	-	-	-	-
gene=VIT_211s0016g02100	Vitvi_seq5317	F:GO:0003723; P:GO:0000373; C:GO:0009507; P:GO:0048316	F:GO:0003723;P:GO:0009791;P:GO:0006139;C:GO:0009536;P:GO:0000003	Y (0.987 | 1-65)	C	1	V5_BLAST_0.9SELF0.4OUT-REDO4-Cluster_166245	V5_UCLUSTfixed_0.90-Cluster_95978	-	-	-	-
gene=VIT_211s0016g02100	Vitvi_seq5318	F:GO:0003723; P:GO:0000373; C:GO:0009507; P:GO:0048316	F:GO:0003723;P:GO:0009791;P:GO:0006139;C:GO:0009536;P:GO:0000003	Y (0.987 | 1-65)	C	1	V5_BLAST_0.9SELF0.4OUT-REDO4-Cluster_166245	V5_UCLUSTfixed_0.90-Cluster_95978	-	-	-	-
gene=VIT_211s0016g02160	Vitvi_seq5328	C:GO:0016023	C:GO:0005737	Y (0.815 | 1-62)	C	1	V5_BLAST_0.9SELF0.4OUT-REDO4-Cluster_162565	V5_UCLUSTfixed_0.90-Cluster_95979	-	-	-	-
gene=VIT_211s0016g02330	Vitvi_seq5353	F:GO:0046872; F:GO:0016491; C:GO:0005886; P:GO:0016192; P:GO:0044710; C:GO:0005783	F:GO:0003824;C:GO:0005783;F:GO:0005488;P:GO:0006810;P:GO:0044710;C:GO:0005886	Y (0.955 | 1-36)	C	1	V5_BLAST_0.9SELF0.4OUT-REDO4-Cluster_164342	V5_UCLUSTfixed_0.90-Cluster_95982	-	-	-	-
gene=VIT_211s0016g02350	Vitvi_seq5355	P:GO:0032259; C:GO:0005739; C:GO:0009507; F:GO:0008168	P:GO:0008152;C:GO:0005739;F:GO:0016740;C:GO:0009536	Y (0.921 | 1-52)	C	1	V5_BLAST_0.9SELF0.4OUT-REDO4-Cluster_162568	V5_UCLUSTfixed_0.90-Cluster_95983	-	-	-	-
gene=VIT_211s0016g02460	Vitvi_seq5389		-	Y (0.997 | 1-25)	C	1	V5_BLAST_0.9SELF0.4OUT-REDO4-Cluster_165970	V5_UCLUSTfixed_0.90-Cluster_99297	-	-	-	-
gene=VIT_211s0016g02500	Vitvi_seq5396	C:GO:0009536; F:GO:0005515	F:GO:0005515;C:GO:0009536	Y (0.995 | 1-57)	C	1	V5_BLAST_0.9SELF0.4OUT-REDO4-Cluster_162569	V5_UCLUSTfixed_0.90-Cluster_102092	-	-	-	-
gene=VIT_211s0016g02630	Vitvi_seq5442	C:GO:0009536	C:GO:0009536	Y (1.0 | 1-61)	C	1	V5_BLAST_0.9SELF0.4OUT-REDO4-Cluster_162570	V5_UCLUSTfixed_0.90-Cluster_95984	-	-	-	-
gene=VIT_211s0016g02630	Vitvi_seq5443	C:GO:0009536	C:GO:0009536	Y (1.0 | 1-61)	C	1	V5_BLAST_0.9SELF0.4OUT-REDO4-Cluster_162570	V5_UCLUSTfixed_0.90-Cluster_95984	-	-	-	-
gene=VIT_211s0016g02630	Vitvi_seq5444	C:GO:0009536	C:GO:0009536	Y (1.0 | 1-61)	C	1	V5_BLAST_0.9SELF0.4OUT-REDO4-Cluster_162570	V5_UCLUSTfixed_0.90-Cluster_95984	-	-	-	-
gene=VIT_211s0016g02730	Vitvi_seq5460	F:GO:0008270; F:GO:0003676	F:GO:0003676	Y (0.985 | 1-80)	C	1	V5_BLAST_0.9SELF0.4OUT-REDO4-Cluster_162571	V5_UCLUSTfixed_0.90-Cluster_44078	-	-	-	-
gene=VIT_211s0016g02850	Vitvi_seq5492	P:GO:0010053; C:GO:0005945; F:GO:0003872; F:GO:0047334; F:GO:0005524; P:GO:0006002; P:GO:0006096; P:GO:0016310; C:GO:0005886; P:GO:0006000; P:GO:0006012; P:GO:0006013; P:GO:0006094; P:GO:0006098	P:GO:0006091;P:GO:0007275;P:GO:0009056;P:GO:0009653;P:GO:0009058;P:GO:0044711;P:GO:0006139;C:GO:0005886;P:GO:0044712;P:GO:0044723;F:GO:0000166;P:GO:0005975;P:GO:0030154;C:GO:0005829;F:GO:0016301	Y (0.993 | 1-61)	C	1	V5_BLAST_0.9SELF0.4OUT-REDO4-Cluster_170676	V5_UCLUSTfixed_0.90-Cluster_101189	-	-	-	-
gene=VIT_211s0016g02850	Vitvi_seq5493	P:GO:0010053; C:GO:0005945; F:GO:0003872; F:GO:0047334; F:GO:0005524; P:GO:0006002; P:GO:0006096; P:GO:0016310; C:GO:0005886; P:GO:0006000; P:GO:0006012; P:GO:0006013; P:GO:0006094; P:GO:0006098	P:GO:0006091;P:GO:0007275;P:GO:0009056;P:GO:0009653;P:GO:0009058;P:GO:0044711;P:GO:0006139;C:GO:0005886;P:GO:0044712;P:GO:0044723;F:GO:0000166;P:GO:0005975;P:GO:0030154;C:GO:0005829;F:GO:0016301	Y (0.993 | 1-61)	C	1	V5_BLAST_0.9SELF0.4OUT-REDO4-Cluster_170676	V5_UCLUSTfixed_0.90-Cluster_101189	-	-	-	-
gene=VIT_211s0016g02850	Vitvi_seq5494	P:GO:0010053; C:GO:0005945; F:GO:0003872; F:GO:0047334; F:GO:0005524; P:GO:0006002; P:GO:0006096; P:GO:0016310; C:GO:0005886; P:GO:0006000; P:GO:0006012; P:GO:0006013; P:GO:0006094; P:GO:0006098	P:GO:0006091;P:GO:0007275;P:GO:0009056;P:GO:0009653;P:GO:0009058;P:GO:0044711;P:GO:0006139;C:GO:0005886;P:GO:0044712;P:GO:0044723;F:GO:0000166;P:GO:0005975;P:GO:0030154;C:GO:0005829;F:GO:0016301	Y (0.993 | 1-61)	C	1	V5_BLAST_0.9SELF0.4OUT-REDO4-Cluster_170676	V5_UCLUSTfixed_0.90-Cluster_101189	-	-	-	-
gene=VIT_211s0016g02990	Vitvi_seq5528	P:GO:0010162; P:GO:0006420; C:GO:0005829; P:GO:0010564; P:GO:0006164; C:GO:0005739; F:GO:0005524; F:GO:0004814; P:GO:0048366; C:GO:0009570; P:GO:0048825; P:GO:0006525; P:GO:0006560	P:GO:0009790;F:GO:0000166;F:GO:0003824;P:GO:0009791;C:GO:0005739;C:GO:0005829;P:GO:0006139;P:GO:0000003;P:GO:0007049;C:GO:0009536;P:GO:0006412	Y (1.0 | 1-61)	C	1	V5_BLAST_0.9SELF0.4OUT-REDO4-Cluster_170458	V5_UCLUSTfixed_0.90-Cluster_95985	-	-	-	-
gene=VIT_211s0016g03020	Vitvi_seq5538	P:GO:0009813; C:GO:0009505; P:GO:0042545; C:GO:0016023; F:GO:0030599; F:GO:0045330; C:GO:0009507; P:GO:0009411; P:GO:0005982; P:GO:0005985	P:GO:0005975;P:GO:0009628;C:GO:0005618;P:GO:0016043;P:GO:0009058;C:GO:0009536;F:GO:0016787;P:GO:0044723	Y (0.98 | 1-39)	C	1	V5_BLAST_0.9SELF0.4OUT-REDO4-Cluster_170366	V5_UCLUSTfixed_0.90-Cluster_102220	-	-	-	-
gene=VIT_211s0016g03020	Vitvi_seq5539	P:GO:0009813; C:GO:0009505; P:GO:0042545; C:GO:0016023; F:GO:0030599; F:GO:0045330; C:GO:0009507; P:GO:0009411; P:GO:0005982; P:GO:0005985	P:GO:0005975;P:GO:0009628;C:GO:0005618;P:GO:0016043;P:GO:0009058;C:GO:0009536;F:GO:0016787;P:GO:0044723	Y (0.98 | 1-39)	C	1	V5_BLAST_0.9SELF0.4OUT-REDO4-Cluster_170366	V5_UCLUSTfixed_0.90-Cluster_102220	-	-	-	-
gene=VIT_211s0016g03260	Vitvi_seq5580	P:GO:0051788; P:GO:0006312; P:GO:0010048; F:GO:0005515; P:GO:0043161; C:GO:0005680; P:GO:0048829; P:GO:0010071; P:GO:0051510; P:GO:0009560; C:GO:0005819; P:GO:0009965; P:GO:0051302; P:GO:0032875; P:GO:0007346; C:GO:0009504; P:GO:0009733; P:GO:0043248	P:GO:0009790;P:GO:0019538;P:GO:0009056;P:GO:0009791;P:GO:0009653;P:GO:0009058;P:GO:0006259;P:GO:0006950;P:GO:0000003;P:GO:0007049;C:GO:0005634;P:GO:0009628;F:GO:0005515;C:GO:0005856;C:GO:0005737;P:GO:0009719;P:GO:0016043;P:GO:0030154;P:GO:0016049	Y (0.695 | 1-41)	C	1	V5_BLAST_0.9SELF0.4OUT-REDO4-Cluster_162575	V5_UCLUSTfixed_0.90-Cluster_95989	-	-	-	-
gene=VIT_211s0016g03260	Vitvi_seq5581	P:GO:0051788; P:GO:0006312; P:GO:0010048; F:GO:0005515; P:GO:0043161; C:GO:0005680; P:GO:0048829; P:GO:0010071; P:GO:0051510; P:GO:0009560; C:GO:0005819; P:GO:0009965; P:GO:0051302; P:GO:0032875; P:GO:0007346; C:GO:0009504; P:GO:0009733; P:GO:0043248	P:GO:0009790;P:GO:0019538;P:GO:0009056;P:GO:0009791;P:GO:0009653;P:GO:0009058;P:GO:0006259;P:GO:0006950;P:GO:0000003;P:GO:0007049;C:GO:0005634;P:GO:0009628;F:GO:0005515;C:GO:0005856;C:GO:0005737;P:GO:0009719;P:GO:0016043;P:GO:0030154;P:GO:0016049	Y (0.695 | 1-41)	C	1	V5_BLAST_0.9SELF0.4OUT-REDO4-Cluster_162575	V5_UCLUSTfixed_0.90-Cluster_95989	-	-	-	-
gene=VIT_211s0016g03390	Vitvi_seq5607	P:GO:0006399; F:GO:0003723; P:GO:0009658; P:GO:0006397; P:GO:0006364; C:GO:0009570; P:GO:0000373; C:GO:0030529	F:GO:0003723;P:GO:0016043;P:GO:0006139;C:GO:0009536	Y (1.0 | 1-21)	C	1	V5_BLAST_0.9SELF0.4OUT-REDO4-Cluster_162576	V5_UCLUSTfixed_0.90-Cluster_95990	-	-	-	-
gene=VIT_211s0016g03440	Vitvi_seq5620	F:GO:0046872; P:GO:0005975; P:GO:0019243; P:GO:0009409; C:GO:0031977; C:GO:0010319; C:GO:0009570; C:GO:0005739; F:GO:0004462; P:GO:0006090	P:GO:0005975;P:GO:0009628;P:GO:0009056;F:GO:0003824;C:GO:0005739;P:GO:0044763;F:GO:0005488;P:GO:0009987;P:GO:0006950;C:GO:0009536;P:GO:0044712;C:GO:0009579	Y (0.984 | 1-26)	C	1	V5_BLAST_0.9SELF0.4OUT-REDO4-Cluster_163665	V5_UCLUSTfixed_0.90-Cluster_97121	-	-	UniqueCluster_2744	-
gene=VIT_211s0016g03510	Vitvi_seq5636	C:GO:0009941; P:GO:0042744; P:GO:0016117; P:GO:0009793; P:GO:0019288; F:GO:0003746; P:GO:0009902; C:GO:0009570; P:GO:0034660; P:GO:0046686; P:GO:0010027; C:GO:0005739; F:GO:0005515; C:GO:0005840; P:GO:0006448	P:GO:0009790;F:GO:0005515;P:GO:0009056;P:GO:0009791;P:GO:0006629;C:GO:0005739;P:GO:0016043;F:GO:0008135;C:GO:0005840;P:GO:0006139;C:GO:0009536;P:GO:0000003	Y (0.998 | 1-71)	C	1	V5_BLAST_0.9SELF0.4OUT-REDO4-Cluster_169578	V5_UCLUSTfixed_0.90-Cluster_95991	-	-	-	-
gene=VIT_211s0016g03510	Vitvi_seq5637	C:GO:0009941; P:GO:0042744; P:GO:0016117; P:GO:0009793; P:GO:0019288; F:GO:0003746; P:GO:0009902; C:GO:0009570; P:GO:0034660; P:GO:0046686; P:GO:0010027; C:GO:0005739; F:GO:0005515; C:GO:0005840; P:GO:0006448	P:GO:0009790;F:GO:0005515;P:GO:0009056;P:GO:0009791;P:GO:0006629;C:GO:0005739;P:GO:0016043;F:GO:0008135;C:GO:0005840;P:GO:0006139;C:GO:0009536;P:GO:0000003	Y (0.998 | 1-71)	C	1	V5_BLAST_0.9SELF0.4OUT-REDO4-Cluster_169578	V5_UCLUSTfixed_0.90-Cluster_95991	-	-	-	-
gene=VIT_211s0016g03510	Vitvi_seq5638	C:GO:0009941; P:GO:0042744; P:GO:0016117; P:GO:0009793; P:GO:0019288; F:GO:0003746; P:GO:0009902; C:GO:0009570; P:GO:0034660; P:GO:0046686; P:GO:0010027; C:GO:0005739; F:GO:0005515; C:GO:0005840; P:GO:0006448	P:GO:0009790;F:GO:0005515;P:GO:0009056;P:GO:0009791;P:GO:0006629;C:GO:0005739;P:GO:0016043;F:GO:0008135;C:GO:0005840;P:GO:0006139;C:GO:0009536;P:GO:0000003	Y (0.998 | 1-71)	C	1	V5_BLAST_0.9SELF0.4OUT-REDO4-Cluster_169578	V5_UCLUSTfixed_0.90-Cluster_95991	-	-	-	-
gene=VIT_211s0016g03590	Vitvi_seq5658	P:GO:0016567; P:GO:0009877; F:GO:0004842; P:GO:0009116; C:GO:0000151; F:GO:0005515	F:GO:0005515;P:GO:0006464;F:GO:0016740;P:GO:0006139;C:GO:0005622	Y (0.846 | 1-42)	C	1	V5_BLAST_0.9SELF0.4OUT-REDO4-Cluster_164771	V5_UCLUSTfixed_0.90-Cluster_98237	-	-	-	-
gene=VIT_211s0016g03700	Vitvi_seq5681	F:GO:0004526; C:GO:0009507; P:GO:0008033; C:GO:0005739; C:GO:0030677; P:GO:0051252	F:GO:0004518;C:GO:0005739;C:GO:0009536	Y (0.844 | 1-58)	C	1	V5_BLAST_0.9SELF0.4OUT-REDO4-Cluster_165818	V5_UCLUSTfixed_0.90-Cluster_95992	-	-	UniqueCluster_2552	-
gene=VIT_211s0016g03700	Vitvi_seq5682	F:GO:0004526; C:GO:0009507; P:GO:0008033; C:GO:0005739; C:GO:0030677; P:GO:0051252	F:GO:0004518;C:GO:0005739;C:GO:0009536	Y (0.844 | 1-58)	C	1	V5_BLAST_0.9SELF0.4OUT-REDO4-Cluster_165818	V5_UCLUSTfixed_0.90-Cluster_95992	-	-	-	-
gene=VIT_211s0016g03700	Vitvi_seq5683	F:GO:0004526; C:GO:0009507; P:GO:0008033; C:GO:0005739; C:GO:0030677; P:GO:0051252	F:GO:0004518;C:GO:0005739;C:GO:0009536	Y (0.844 | 1-58)	C	1	V5_BLAST_0.9SELF0.4OUT-REDO4-Cluster_165818	V5_UCLUSTfixed_0.90-Cluster_95992	-	-	-	-
gene=VIT_211s0016g03700	Vitvi_seq5684	F:GO:0004526; C:GO:0009507; P:GO:0008033; C:GO:0005739; C:GO:0030677; P:GO:0051252	F:GO:0004518;C:GO:0005739;C:GO:0009536	Y (0.844 | 1-58)	C	1	V5_BLAST_0.9SELF0.4OUT-REDO4-Cluster_165818	V5_UCLUSTfixed_0.90-Cluster_95992	-	-	-	-
gene=VIT_211s0016g03700	Vitvi_seq5685	F:GO:0004526; C:GO:0009507; P:GO:0008033; C:GO:0005739; C:GO:0030677; P:GO:0051252	F:GO:0004518;C:GO:0005739;C:GO:0009536	Y (0.844 | 1-58)	C	1	V5_BLAST_0.9SELF0.4OUT-REDO4-Cluster_165818	V5_UCLUSTfixed_0.90-Cluster_95992	-	-	-	-
gene=VIT_211s0016g03700	Vitvi_seq5686	F:GO:0004526; C:GO:0009507; P:GO:0008033; C:GO:0005739; C:GO:0030677; P:GO:0051252	F:GO:0004518;C:GO:0005739;C:GO:0009536	Y (0.844 | 1-58)	C	1	V5_BLAST_0.9SELF0.4OUT-REDO4-Cluster_165818	V5_UCLUSTfixed_0.90-Cluster_95992	-	-	-	-
gene=VIT_211s0016g03820	Vitvi_seq5721	F:GO:0008236; P:GO:0035304; P:GO:0010207; P:GO:0051604; P:GO:0009902; P:GO:0051607; C:GO:0016021; P:GO:0019761; P:GO:0035196; P:GO:0006508; P:GO:0010267; P:GO:0045893; P:GO:0042793; C:GO:0009535; C:GO:0009526; P:GO:0006364; P:GO:0010027	P:GO:0019748;P:GO:0006091;P:GO:0006464;P:GO:0006139;P:GO:0006950;P:GO:0040029;C:GO:0009536;P:GO:0006412;C:GO:0009579;P:GO:0009607;P:GO:0009605;C:GO:0016020;P:GO:0016043;P:GO:0015979;F:GO:0016787	Y (0.994 | 1-42)	C	1	V5_BLAST_0.9SELF0.4OUT-REDO4-Cluster_168601	V5_UCLUSTfixed_0.90-Cluster_95993	-	-	UniqueCluster_2250	-
gene=VIT_211s0016g03820	Vitvi_seq5722	F:GO:0008236; P:GO:0035304; P:GO:0010207; P:GO:0051604; P:GO:0009902; P:GO:0051607; C:GO:0016021; P:GO:0019761; P:GO:0035196; P:GO:0006508; P:GO:0010267; P:GO:0045893; P:GO:0042793; C:GO:0009535; C:GO:0009526; P:GO:0006364; P:GO:0010027	P:GO:0019748;P:GO:0006091;P:GO:0006464;P:GO:0006139;P:GO:0006950;P:GO:0040029;C:GO:0009536;P:GO:0006412;C:GO:0009579;P:GO:0009607;P:GO:0009605;C:GO:0016020;P:GO:0016043;P:GO:0015979;F:GO:0016787	Y (0.994 | 1-42)	C	1	V5_BLAST_0.9SELF0.4OUT-REDO4-Cluster_168601	V5_UCLUSTfixed_0.90-Cluster_95993	-	-	-	-
gene=VIT_211s0016g03910	Vitvi_seq5760	C:GO:0009507	C:GO:0009536	Y (0.985 | 1-22)	C	1	V5_BLAST_0.9SELF0.4OUT-REDO4-Cluster_162577	V5_UCLUSTfixed_0.90-Cluster_95995	-	-	-	-
gene=VIT_211s0016g04065	Vitvi_seq5798		-	Y (0.992 | 1-33)	C	1	V5_BLAST_0.9SELF0.4OUT-REDO4-Cluster_167014	V5_UCLUSTfixed_0.90-Cluster_95997	-	-	-	-
gene=VIT_211s0016g04160	Vitvi_seq5811	P:GO:0008272; P:GO:0055085; C:GO:0016021; C:GO:0009507; F:GO:0008271	C:GO:0016020;P:GO:0044765;P:GO:0006810;C:GO:0009536;F:GO:0005215	Y (0.999 | 1-28)	C	1	V5_BLAST_0.9SELF0.4OUT-REDO4-Cluster_170509	V5_UCLUSTfixed_0.90-Cluster_95998	-	-	-	-
gene=VIT_211s0016g04160	Vitvi_seq5813	P:GO:0008272; P:GO:0055085; C:GO:0016021; C:GO:0009507; F:GO:0008271	C:GO:0016020;P:GO:0044765;P:GO:0006810;C:GO:0009536;F:GO:0005215	Y (0.999 | 1-28)	C	1	V5_BLAST_0.9SELF0.4OUT-REDO4-Cluster_170509	V5_UCLUSTfixed_0.90-Cluster_95998	-	-	-	-
gene=VIT_211s0016g04250	Vitvi_seq5846	P:GO:0006098; P:GO:0016117; P:GO:0043085; P:GO:0019252; P:GO:0019288; P:GO:0009902; P:GO:0015979; P:GO:0000023; P:GO:0015995; P:GO:0016226; C:GO:0009570; F:GO:0005524; P:GO:0006364; P:GO:0010027	F:GO:0000166;P:GO:0005975;P:GO:0006629;P:GO:0016043;P:GO:0015979;P:GO:0009058;P:GO:0044711;P:GO:0006139;C:GO:0009536;P:GO:0044723	Y (0.969 | 1-91)	C	1	V5_BLAST_0.9SELF0.4OUT-REDO4-Cluster_164022	V5_UCLUSTfixed_0.90-Cluster_95999	-	UniqueCluster_205	-	-
gene=VIT_211s0016g04320	Vitvi_seq5854	F:GO:0016787; C:GO:0009507	C:GO:0009536;F:GO:0016787	Y (0.881 | 1-50)	C	1	V5_BLAST_0.9SELF0.4OUT-REDO4-Cluster_162579	V5_UCLUSTfixed_0.90-Cluster_96000	-	-	-	-
gene=VIT_211s0016g04340	Vitvi_seq5856	F:GO:0016706; C:GO:0005739; P:GO:0055114; C:GO:0009507	F:GO:0003824;C:GO:0005739;P:GO:0008152;P:GO:0044710;C:GO:0009536	Y (0.99 | 1-36)	C	1	V5_BLAST_0.9SELF0.4OUT-REDO4-Cluster_162580	V5_UCLUSTfixed_0.90-Cluster_96001	UniqueCluster_2864	-	-	-
gene=VIT_211s0016g04340	Vitvi_seq5857	F:GO:0016706; C:GO:0005739; P:GO:0055114; C:GO:0009507	F:GO:0003824;C:GO:0005739;P:GO:0008152;P:GO:0044710;C:GO:0009536	Y (0.99 | 1-36)	C	1	V5_BLAST_0.9SELF0.4OUT-REDO4-Cluster_162580	V5_UCLUSTfixed_0.90-Cluster_96001	-	-	-	-
gene=VIT_211s0016g04340	Vitvi_seq5858	F:GO:0016706; C:GO:0005739; P:GO:0055114; C:GO:0009507	F:GO:0003824;C:GO:0005739;P:GO:0008152;P:GO:0044710;C:GO:0009536	Y (0.99 | 1-36)	C	1	V5_BLAST_0.9SELF0.4OUT-REDO4-Cluster_162580	V5_UCLUSTfixed_0.90-Cluster_96001	-	-	-	-
gene=VIT_211s0016g04340	Vitvi_seq5859	F:GO:0016706; C:GO:0005739; P:GO:0055114; C:GO:0009507	F:GO:0003824;C:GO:0005739;P:GO:0008152;P:GO:0044710;C:GO:0009536	Y (0.99 | 1-36)	C	1	V5_BLAST_0.9SELF0.4OUT-REDO4-Cluster_162580	V5_UCLUSTfixed_0.90-Cluster_96001	-	-	-	-
gene=VIT_211s0016g04340	Vitvi_seq5860	F:GO:0016706; C:GO:0005739; P:GO:0055114; C:GO:0009507	F:GO:0003824;C:GO:0005739;P:GO:0008152;P:GO:0044710;C:GO:0009536	Y (0.99 | 1-36)	C	1	V5_BLAST_0.9SELF0.4OUT-REDO4-Cluster_162580	V5_UCLUSTfixed_0.90-Cluster_96001	-	-	-	-
gene=VIT_211s0016g04480	Vitvi_seq5893	P:GO:0006633; F:GO:0016296; F:GO:0004320; F:GO:0016295; C:GO:0005835; P:GO:0042967	P:GO:0019538;P:GO:0006629;C:GO:0005829;P:GO:0009058;P:GO:0044763;P:GO:0044711;F:GO:0016740;P:GO:0009987;F:GO:0016787	Y (0.972 | 1-52)	C	1	V5_BLAST_0.9SELF0.4OUT-REDO4-Cluster_164461	V5_UCLUSTfixed_0.90-Cluster_96005	-	UniqueCluster_2468	-	-
gene=VIT_211s0016g04480	Vitvi_seq5894	P:GO:0006633; F:GO:0016296; F:GO:0004320; F:GO:0016295; C:GO:0005835; P:GO:0042967	P:GO:0019538;P:GO:0006629;C:GO:0005829;P:GO:0009058;P:GO:0044763;P:GO:0044711;F:GO:0016740;P:GO:0009987;F:GO:0016787	Y (0.972 | 1-52)	C	1	V5_BLAST_0.9SELF0.4OUT-REDO4-Cluster_164461	V5_UCLUSTfixed_0.90-Cluster_96005	-	-	-	-
gene=VIT_211s0016g04700	Vitvi_seq5938	P:GO:0016132; P:GO:0006633; F:GO:0016747; P:GO:0016049; P:GO:0009651; P:GO:0030243; P:GO:0009416; P:GO:0009409; P:GO:0006084; P:GO:0006816; P:GO:0007030; P:GO:0009832; C:GO:0016020; C:GO:0005634; P:GO:0016126	P:GO:0005975;C:GO:0005634;P:GO:0009628;P:GO:0006629;C:GO:0016020;P:GO:0016043;P:GO:0009058;P:GO:0044711;F:GO:0016740;P:GO:0006810;P:GO:0006950;P:GO:0016049	Y (0.989 | 1-30)	C	1	V5_BLAST_0.9SELF0.4OUT-REDO4-Cluster_169913	V5_UCLUSTfixed_0.90-Cluster_102603	-	-	-	-
gene=VIT_211s0016g04780	Vitvi_seq5950	C:GO:0048046; F:GO:0005515; P:GO:0006406; P:GO:0009651; F:GO:0005525; C:GO:0005618; P:GO:0006184; C:GO:0005794; C:GO:0005730; C:GO:0005829; P:GO:0007264; P:GO:0046686; C:GO:0009506; F:GO:0003924; C:GO:0005886; P:GO:0006606	P:GO:0007165;P:GO:0008152;C:GO:0005794;C:GO:0005576;C:GO:0005730;P:GO:0006810;P:GO:0044765;P:GO:0006950;C:GO:0005886;F:GO:0000166;P:GO:0009628;F:GO:0005515;C:GO:0005618;C:GO:0005829;F:GO:0016787	Y (1.0 | 1-31)	C	1	V5_BLAST_0.9SELF0.4OUT-REDO4-Cluster_169343	V5_UCLUSTfixed_0.90-Cluster_102128	-	-	-	-
gene=VIT_211s0016g04950	Vitvi_seq5986	F:GO:0000210; C:GO:0005829; F:GO:0008270; C:GO:0009507; P:GO:0006769; P:GO:0046497	C:GO:0005829;F:GO:0005488;P:GO:0006139;C:GO:0009536;F:GO:0016787	Y (0.986 | 1-59)	C	1	V5_BLAST_0.9SELF0.4OUT-REDO4-Cluster_162587	V5_UCLUSTfixed_0.90-Cluster_96008	UniqueCluster_3369	UniqueCluster_1843	-	-
gene=VIT_211s0016g04950	Vitvi_seq5987	F:GO:0000210; C:GO:0005829; F:GO:0046872; C:GO:0009507; P:GO:0006769; P:GO:0046497	C:GO:0005829;F:GO:0005488;P:GO:0006139;C:GO:0009536;F:GO:0016787	Y (0.986 | 1-59)	C	1	V5_BLAST_0.9SELF0.4OUT-REDO4-Cluster_162587	V5_UCLUSTfixed_0.90-Cluster_96008	-	-	-	-
gene=VIT_211s0016g04960	Vitvi_seq5988	F:GO:0036361; F:GO:0009055; F:GO:0004497; F:GO:0005506; F:GO:0020037; F:GO:0016705; P:GO:0006520; C:GO:0009507; P:GO:0055114; P:GO:0006118	F:GO:0003824;P:GO:0008152;P:GO:0044763;F:GO:0005488;P:GO:0044710;P:GO:0009987;C:GO:0009536	Y (0.994 | 1-29)	C	1	V5_BLAST_0.9SELF0.4OUT-REDO4-Cluster_170821	V5_UCLUSTfixed_0.90-Cluster_96009	-	-	-	-
gene=VIT_211s0016g05260	Vitvi_seq6044	C:GO:0009536	C:GO:0009536	Y (0.936 | 1-30)	C	1	V5_BLAST_0.9SELF0.4OUT-REDO4-Cluster_164784	V5_UCLUSTfixed_0.90-Cluster_98250	-	-	-	-
gene=VIT_211s0016g05260	Vitvi_seq6045	C:GO:0009536	C:GO:0009536	Y (0.936 | 1-30)	C	1	V5_BLAST_0.9SELF0.4OUT-REDO4-Cluster_164784	V5_UCLUSTfixed_0.90-Cluster_98250	-	-	-	-
gene=VIT_211s0016g05260	Vitvi_seq6046	C:GO:0009536	C:GO:0009536	Y (0.936 | 1-30)	C	1	V5_BLAST_0.9SELF0.4OUT-REDO4-Cluster_164784	V5_UCLUSTfixed_0.90-Cluster_98250	-	-	-	-
gene=VIT_211s0016g05270	Vitvi_seq6048	F:GO:0031072; P:GO:0006098; P:GO:0009773; P:GO:0006364; P:GO:0019288; P:GO:0009657; P:GO:0010207; F:GO:0051082; C:GO:0009507	P:GO:0006091;F:GO:0005515;P:GO:0006629;P:GO:0016043;P:GO:0015979;P:GO:0009058;P:GO:0044711;P:GO:0006139;C:GO:0009536	Y (0.999 | 1-51)	C	1	V5_BLAST_0.9SELF0.4OUT-REDO4-Cluster_169346	V5_UCLUSTfixed_0.90-Cluster_102133	-	-	-	-
gene=VIT_211s0016g05300	Vitvi_seq6051	P:GO:0009813; P:GO:0016117; P:GO:0009585; P:GO:0006355; P:GO:0010075; F:GO:0020037; C:GO:0009507; P:GO:0010019; P:GO:0006788; P:GO:0009648; P:GO:0010024; P:GO:0071494; P:GO:0010229; F:GO:0003700; F:GO:0004392; C:GO:0005667; P:GO:0045449; P:GO:0015994	P:GO:0007165;P:GO:0009056;P:GO:0009791;P:GO:0009058;P:GO:0044711;F:GO:0005488;P:GO:0006139;P:GO:0040007;C:GO:0009536;P:GO:0000003;P:GO:0009628;F:GO:0003700;P:GO:0009605;F:GO:0003824;P:GO:0006629	Y (0.997 | 1-47)	C	1	V5_BLAST_0.9SELF0.4OUT-REDO4-Cluster_163965	V5_UCLUSTfixed_0.90-Cluster_96010	-	-	-	-
gene=VIT_211s0016g05430	Vitvi_seq6068	F:GO:0005515	F:GO:0005515	Y (0.987 | 1-23)	C	1	V5_BLAST_0.9SELF0.4OUT-REDO4-Cluster_162589	V5_UCLUSTfixed_0.90-Cluster_96011	-	-	-	-
gene=VIT_211s0016g05430	Vitvi_seq6069	F:GO:0005515	F:GO:0005515	Y (0.987 | 1-23)	C	1	V5_BLAST_0.9SELF0.4OUT-REDO4-Cluster_162589	V5_UCLUSTfixed_0.90-Cluster_96011	-	-	-	-
gene=VIT_211s0016g05430	Vitvi_seq6070	F:GO:0005515	F:GO:0005515	Y (0.987 | 1-23)	C	1	V5_BLAST_0.9SELF0.4OUT-REDO4-Cluster_162589	V5_UCLUSTfixed_0.90-Cluster_96011	-	-	-	-
gene=VIT_211s0016g05570	Vitvi_seq6097	P:GO:0019684; P:GO:0006098; C:GO:0009941; P:GO:0016117; P:GO:0009697; P:GO:0006636; P:GO:0043085; P:GO:0019288; P:GO:0042742; P:GO:0015995; C:GO:0009570; P:GO:0009814; P:GO:0009409; C:GO:0009543; C:GO:0009535; P:GO:0006364; P:GO:0010027	P:GO:0006091;P:GO:0009058;P:GO:0044711;P:GO:0006139;C:GO:0009536;P:GO:0006950;C:GO:0009579;P:GO:0009607;P:GO:0009628;P:GO:0009605;P:GO:0006629;C:GO:0016020;P:GO:0016043;P:GO:0015979	Y (1.0 | 1-81)	C	1	V5_BLAST_0.9SELF0.4OUT-REDO4-Cluster_162591	V5_UCLUSTfixed_0.90-Cluster_96013	-	-	-	-
gene=VIT_211s0016g05570	Vitvi_seq6098	C:GO:0009535; C:GO:0009543; C:GO:0009570	C:GO:0016020;C:GO:0009536;C:GO:0009579	Y (1.0 | 1-81)	C	1	V5_BLAST_0.9SELF0.4OUT-REDO4-Cluster_162591	V5_UCLUSTfixed_0.90-Cluster_96013	-	-	-	-
gene=VIT_211s0016g05570	Vitvi_seq6099	C:GO:0009535; C:GO:0009543; C:GO:0009570	C:GO:0016020;C:GO:0009536;C:GO:0009579	Y (1.0 | 1-81)	C	1	V5_BLAST_0.9SELF0.4OUT-REDO4-Cluster_162591	V5_UCLUSTfixed_0.90-Cluster_96013	-	-	-	-
gene=VIT_211s0016g05570	Vitvi_seq6100	C:GO:0009535; C:GO:0009543; C:GO:0009570	C:GO:0016020;C:GO:0009536;C:GO:0009579	Y (1.0 | 1-81)	C	1	V5_BLAST_0.9SELF0.4OUT-REDO4-Cluster_162591	V5_UCLUSTfixed_0.90-Cluster_96013	-	-	-	-
gene=VIT_211s0016g05600	Vitvi_seq6108	C:GO:0005737; P:GO:0016567; F:GO:0016787; F:GO:0004842; P:GO:0010029; F:GO:0008270; F:GO:0046982; C:GO:0000151	F:GO:0005515;C:GO:0005737;P:GO:0009791;P:GO:0006464;F:GO:0016740;F:GO:0016787	Y (0.955 | 1-51)	C	1	V5_BLAST_0.9SELF0.4OUT-REDO4-Cluster_167473	V5_UCLUSTfixed_0.90-Cluster_100617	-	-	-	-
gene=VIT_211s0016g05600	Vitvi_seq6109	C:GO:0005737; P:GO:0016567; F:GO:0016787; F:GO:0004842; P:GO:0010029; F:GO:0008270; F:GO:0046982; C:GO:0000151	F:GO:0005515;C:GO:0005737;P:GO:0009791;P:GO:0006464;F:GO:0016740;F:GO:0016787	Y (0.955 | 1-51)	C	1	V5_BLAST_0.9SELF0.4OUT-REDO4-Cluster_167473	V5_UCLUSTfixed_0.90-Cluster_100617	-	-	-	-
gene=VIT_211s0016g05600	Vitvi_seq6111	C:GO:0005737; P:GO:0016567; F:GO:0016787; F:GO:0004842; P:GO:0010029; F:GO:0008270; F:GO:0046982; C:GO:0000151	F:GO:0005515;C:GO:0005737;P:GO:0009791;P:GO:0006464;F:GO:0016740;F:GO:0016787	Y (0.955 | 1-51)	C	1	V5_BLAST_0.9SELF0.4OUT-REDO4-Cluster_167473	V5_UCLUSTfixed_0.90-Cluster_100617	-	-	-	-
gene=VIT_211s0016g05600	Vitvi_seq6112	C:GO:0005737; P:GO:0016567; F:GO:0016787; F:GO:0004842; P:GO:0010029; F:GO:0008270; F:GO:0046982; C:GO:0000151	F:GO:0005515;C:GO:0005737;P:GO:0009791;P:GO:0006464;F:GO:0016740;F:GO:0016787	Y (0.955 | 1-51)	C	1	V5_BLAST_0.9SELF0.4OUT-REDO4-Cluster_167473	V5_UCLUSTfixed_0.90-Cluster_100617	-	-	-	-
gene=VIT_211s0016g05600	Vitvi_seq6113	C:GO:0005737; P:GO:0016567; F:GO:0016787; F:GO:0004842; F:GO:0043130; P:GO:0010029; F:GO:0008270; F:GO:0046982; C:GO:0000151	F:GO:0005515;C:GO:0005737;P:GO:0009791;P:GO:0006464;F:GO:0016740;F:GO:0016787	Y (0.955 | 1-51)	C	1	V5_BLAST_0.9SELF0.4OUT-REDO4-Cluster_167473	V5_UCLUSTfixed_0.90-Cluster_100617	-	-	-	-
gene=VIT_211s0016g05730	Vitvi_seq6140	P:GO:0006944; P:GO:0048193; P:GO:0000902; P:GO:0016049; C:GO:0005634; C:GO:0009536; F:GO:0005515	C:GO:0005634;F:GO:0005515;P:GO:0016043;P:GO:0009653;P:GO:0006810;P:GO:0016049;C:GO:0009536	Y (0.996 | 1-42)	C	1	V5_BLAST_0.9SELF0.4OUT-REDO4-Cluster_164380	V5_UCLUSTfixed_0.90-Cluster_97864	UniqueCluster_2021	-	-	-
gene=VIT_211s0016g05730	Vitvi_seq6141	P:GO:0044763; P:GO:0016043; F:GO:0005515	F:GO:0005515;P:GO:0016043	Y (0.996 | 1-42)	C	1	V5_BLAST_0.9SELF0.4OUT-REDO4-Cluster_164380	V5_UCLUSTfixed_0.90-Cluster_97864	-	-	-	-
gene=VIT_211s0118g00410	Vitvi_seq6258	P:GO:0015706; P:GO:0055085; F:GO:0005315; C:GO:0031969; C:GO:0016021; P:GO:0006817	C:GO:0016020;P:GO:0006810;F:GO:0005215;C:GO:0009536	Y (0.993 | 1-48)	C	1	V5_BLAST_0.9SELF0.4OUT-REDO4-Cluster_170322	V5_UCLUSTfixed_0.90-Cluster_96016	-	-	-	-
gene=VIT_211s0118g00580	Vitvi_seq6291		-	Y (0.878 | 1-51)	C	1	V5_BLAST_0.9SELF0.4OUT-REDO4-Cluster_164385	V5_UCLUSTfixed_0.90-Cluster_96017	-	-	-	-
gene=VIT_211s0118g00610	Vitvi_seq6295	P:GO:0080167; C:GO:0010287; P:GO:0032259; F:GO:0008168	P:GO:0009628;P:GO:0008152;F:GO:0016740;C:GO:0009536	Y (0.993 | 1-42)	C	1	V5_BLAST_0.9SELF0.4OUT-REDO4-Cluster_165573	V5_UCLUSTfixed_0.90-Cluster_98947	-	-	-	-
gene=VIT_211s0118g00610	Vitvi_seq6296	P:GO:0080167; C:GO:0010287; P:GO:0032259; F:GO:0008168	P:GO:0009628;P:GO:0008152;F:GO:0016740;C:GO:0009536	Y (0.993 | 1-42)	C	1	V5_BLAST_0.9SELF0.4OUT-REDO4-Cluster_165573	V5_UCLUSTfixed_0.90-Cluster_98947	-	-	-	-
gene=VIT_211s0118g00610	Vitvi_seq6297	P:GO:0080167; C:GO:0010287; P:GO:0032259; F:GO:0008168	P:GO:0009628;P:GO:0008152;F:GO:0016740;C:GO:0009536	Y (1.0 | 1-41)	C	1	V5_BLAST_0.9SELF0.4OUT-REDO4-Cluster_165573	V5_UCLUSTfixed_0.90-Cluster_98947	-	-	-	-
gene=VIT_211s0118g00610	Vitvi_seq6298	P:GO:0080167; C:GO:0010287; P:GO:0032259; F:GO:0008168	P:GO:0009628;P:GO:0008152;F:GO:0016740;C:GO:0009536	Y (1.0 | 1-41)	C	1	V5_BLAST_0.9SELF0.4OUT-REDO4-Cluster_165573	V5_UCLUSTfixed_0.90-Cluster_98947	-	-	-	-
gene=VIT_211s0118g00610	Vitvi_seq6299	P:GO:0080167; C:GO:0010287; P:GO:0032259; F:GO:0008168	P:GO:0009628;P:GO:0008152;F:GO:0016740;C:GO:0009536	Y (1.0 | 1-41)	C	1	V5_BLAST_0.9SELF0.4OUT-REDO4-Cluster_165573	V5_UCLUSTfixed_0.90-Cluster_98947	-	-	-	-
gene=VIT_211s0118g00610	Vitvi_seq6300	P:GO:0080167; C:GO:0010287; P:GO:0032259; F:GO:0008168	P:GO:0009628;P:GO:0008152;F:GO:0016740;C:GO:0009536	Y (1.0 | 1-41)	C	1	V5_BLAST_0.9SELF0.4OUT-REDO4-Cluster_165573	V5_UCLUSTfixed_0.90-Cluster_98947	-	-	-	-
gene=VIT_211s0118g00610	Vitvi_seq6301	P:GO:0080167; C:GO:0010287; P:GO:0032259; F:GO:0008168	P:GO:0009628;P:GO:0008152;F:GO:0016740;C:GO:0009536	Y (1.0 | 1-41)	C	1	V5_BLAST_0.9SELF0.4OUT-REDO4-Cluster_165573	V5_UCLUSTfixed_0.90-Cluster_98947	-	-	-	-
gene=VIT_211s0118g00610	Vitvi_seq6302	P:GO:0080167; C:GO:0010287; P:GO:0032259; F:GO:0008168	P:GO:0009628;P:GO:0008152;F:GO:0016740;C:GO:0009536	Y (1.0 | 1-41)	C	1	V5_BLAST_0.9SELF0.4OUT-REDO4-Cluster_165573	V5_UCLUSTfixed_0.90-Cluster_98947	-	-	-	-
gene=VIT_211s0118g00610	Vitvi_seq6304	P:GO:0080167; C:GO:0010287; P:GO:0032259; F:GO:0008168	P:GO:0009628;P:GO:0008152;F:GO:0016740;C:GO:0009536	Y (1.0 | 1-41)	C	1	V5_BLAST_0.9SELF0.4OUT-REDO4-Cluster_165573	V5_UCLUSTfixed_0.90-Cluster_98947	-	-	-	-
gene=VIT_211s0118g00630	Vitvi_seq6305	C:GO:0005739; P:GO:0016226; C:GO:0009535; C:GO:0009570; P:GO:0010275; C:GO:0005634; P:GO:0009073	C:GO:0005634;C:GO:0005739;C:GO:0016020;P:GO:0016043;P:GO:0009058;P:GO:0044711;C:GO:0009536;C:GO:0009579	Y (0.999 | 1-51)	C	1	V5_BLAST_0.9SELF0.4OUT-REDO4-Cluster_162595	V5_UCLUSTfixed_0.90-Cluster_96018	-	-	-	-
gene=VIT_211s0118g00710	Vitvi_seq6319	P:GO:0055085; P:GO:0015706; C:GO:0005739; C:GO:0016021; P:GO:0006355; P:GO:0055062; P:GO:0008643; C:GO:0009507; F:GO:0005351	C:GO:0005739;C:GO:0016020;P:GO:0009058;P:GO:0006810;P:GO:0006139;P:GO:0044765;C:GO:0009536;F:GO:0005215	Y (0.988 | 1-32)	C	1	V5_BLAST_0.9SELF0.4OUT-REDO4-Cluster_162596	V5_UCLUSTfixed_0.90-Cluster_100244	-	-	-	-
gene=VIT_211s0118g00710	Vitvi_seq6320	P:GO:0055085; P:GO:0015706; C:GO:0005739; C:GO:0016021; P:GO:0006355; P:GO:0055062; P:GO:0008643; C:GO:0009507; F:GO:0005351	C:GO:0005739;C:GO:0016020;P:GO:0009058;P:GO:0006810;P:GO:0006139;P:GO:0044765;C:GO:0009536;F:GO:0005215	Y (0.988 | 1-32)	C	1	V5_BLAST_0.9SELF0.4OUT-REDO4-Cluster_167042	V5_UCLUSTfixed_0.90-Cluster_100244	-	-	-	-
gene=VIT_211s0118g00710	Vitvi_seq6321	P:GO:0055085; P:GO:0015706; C:GO:0005739; C:GO:0016021; P:GO:0006355; P:GO:0055062; P:GO:0008643; C:GO:0009507; F:GO:0005351	C:GO:0005739;C:GO:0016020;P:GO:0009058;P:GO:0006810;P:GO:0006139;P:GO:0044765;C:GO:0009536;F:GO:0005215	Y (0.988 | 1-32)	C	1	V5_BLAST_0.9SELF0.4OUT-REDO4-Cluster_167042	V5_UCLUSTfixed_0.90-Cluster_100244	-	-	-	-
gene=VIT_211s0118g00740	Vitvi_seq6328	C:GO:0005886; P:GO:0006468; F:GO:0005524; F:GO:0004674; P:GO:0009069	F:GO:0000166;P:GO:0006464;F:GO:0016301;C:GO:0005886	Y (0.77 | 1-71)	C	1	V5_BLAST_0.9SELF0.4OUT-REDO4-Cluster_162597	V5_UCLUSTfixed_0.90-Cluster_96801	-	-	-	-
gene=VIT_211s0118g00810	Vitvi_seq6348	P:GO:0006457; C:GO:0031977; P:GO:0000413; C:GO:0009507; F:GO:0003755	F:GO:0003824;P:GO:0006464;C:GO:0009536;C:GO:0009579	Y (1.0 | 1-41)	C	1	V5_BLAST_0.9SELF0.4OUT-REDO4-Cluster_162598	V5_UCLUSTfixed_0.90-Cluster_96019	-	-	-	-
gene=VIT_211s0149g00040	Vitvi_seq6360	P:GO:0046939; F:GO:0004017; P:GO:0006354; C:GO:0009941; F:GO:0005524; C:GO:0009535; P:GO:0015979; P:GO:0006144; P:GO:0046034	F:GO:0000166;C:GO:0016020;P:GO:0015979;P:GO:0009058;P:GO:0006139;F:GO:0016301;C:GO:0009536;C:GO:0009579	Y (1.0 | 1-48)	C	1	V5_BLAST_0.9SELF0.4OUT-REDO4-Cluster_162600	V5_UCLUSTfixed_0.90-Cluster_96021	-	-	UniqueCluster_1123	-
gene=VIT_211s0149g00040	Vitvi_seq6361	P:GO:0046939; F:GO:0004017; P:GO:0006354; C:GO:0009941; F:GO:0005524; C:GO:0009535; P:GO:0015979; P:GO:0006144; P:GO:0046034	F:GO:0000166;C:GO:0016020;P:GO:0015979;P:GO:0009058;P:GO:0006139;F:GO:0016301;C:GO:0009536;C:GO:0009579	Y (1.0 | 1-48)	C	1	V5_BLAST_0.9SELF0.4OUT-REDO4-Cluster_162599	V5_UCLUSTfixed_0.90-Cluster_96021	-	-	-	-
gene=VIT_211s0149g00040	Vitvi_seq6362	P:GO:0046939; F:GO:0004017; P:GO:0006354; C:GO:0009941; F:GO:0005524; C:GO:0009535; P:GO:0015979; P:GO:0006144; P:GO:0046034	F:GO:0000166;C:GO:0016020;P:GO:0015979;P:GO:0009058;P:GO:0006139;F:GO:0016301;C:GO:0009536;C:GO:0009579	Y (1.0 | 1-48)	C	1	V5_BLAST_0.9SELF0.4OUT-REDO4-Cluster_162600	V5_UCLUSTfixed_0.90-Cluster_96021	-	-	-	-
gene=VIT_211s0149g00140	Vitvi_seq6382	P:GO:0006270; F:GO:0016491; F:GO:0003677; F:GO:0005524; C:GO:0009507; C:GO:0005634; P:GO:0055114	F:GO:0000166;F:GO:0003677;C:GO:0005634;F:GO:0003824;P:GO:0009058;P:GO:0006259;C:GO:0009536	Y (0.998 | 1-52)	C	1	V5_BLAST_0.9SELF0.4OUT-REDO4-Cluster_162601	V5_UCLUSTfixed_0.90-Cluster_96022	-	-	-	-
gene=VIT_211s0149g00140	Vitvi_seq6383	P:GO:0006270; F:GO:0016491; F:GO:0003677; F:GO:0005524; C:GO:0009507; C:GO:0005634; P:GO:0055114	F:GO:0000166;F:GO:0003677;C:GO:0005634;F:GO:0003824;P:GO:0009058;P:GO:0006259;C:GO:0009536	Y (0.998 | 1-61)	C	1	V5_BLAST_0.9SELF0.4OUT-REDO4-Cluster_162601	V5_UCLUSTfixed_0.90-Cluster_96022	-	-	-	-
gene=VIT_211s0149g00340	Vitvi_seq6406	P:GO:0005975; F:GO:0043169; F:GO:0003824	P:GO:0005975;F:GO:0003824;F:GO:0005488	Y (0.998 | 1-61)	C	1	V5_BLAST_0.9SELF0.4OUT-REDO4-Cluster_162604	V5_UCLUSTfixed_0.90-Cluster_44079	-	-	-	-
gene=VIT_211s0037g00180	Vitvi_seq6486	C:GO:0005829; P:GO:0006623; P:GO:0009651; F:GO:0030145; F:GO:0004177; P:GO:0009266; P:GO:0006508; P:GO:0006972; P:GO:0006833; P:GO:0007030; F:GO:0008235; P:GO:0010150; P:GO:0006096; C:GO:0009570; P:GO:0006094; C:GO:0005773; P:GO:0046686	P:GO:0019538;P:GO:0006091;P:GO:0007275;P:GO:0009056;P:GO:0009058;F:GO:0005488;P:GO:0044711;P:GO:0006810;P:GO:0044765;P:GO:0006139;C:GO:0005773;P:GO:0006950;C:GO:0009536;P:GO:0044712;P:GO:0044723;P:GO:0005975;P:GO:0009628;P:GO:0016043;C:GO:0005829;F:GO:0016787	Y (0.999 | 1-41)	C	1	V5_BLAST_0.9SELF0.4OUT-REDO4-Cluster_162605	V5_UCLUSTfixed_0.90-Cluster_96025	-	-	-	-
gene=VIT_211s0037g00250	Vitvi_seq6494	P:GO:0016117; P:GO:0006655; P:GO:0006636; P:GO:0009793; P:GO:0019288; C:GO:0016021; F:GO:0003841; P:GO:0015995; P:GO:0016226; P:GO:0016024; P:GO:0010228; C:GO:0031969; P:GO:0048481; P:GO:0010027; P:GO:0042967	P:GO:0009790;P:GO:0019538;P:GO:0009908;P:GO:0006629;C:GO:0016020;P:GO:0016043;P:GO:0009058;P:GO:0044711;F:GO:0016740;C:GO:0009536	Y (0.95 | 1-34)	C	1	V5_BLAST_0.9SELF0.4OUT-REDO4-Cluster_162606	V5_UCLUSTfixed_0.90-Cluster_96026	-	-	-	-
gene=VIT_211s0037g00250	Vitvi_seq6495	P:GO:0016117; P:GO:0006655; P:GO:0006636; P:GO:0009793; P:GO:0019288; C:GO:0016021; F:GO:0003841; P:GO:0015995; P:GO:0016226; P:GO:0016024; P:GO:0010228; C:GO:0031969; P:GO:0048481; P:GO:0010027; P:GO:0042967	P:GO:0009790;P:GO:0019538;P:GO:0009908;P:GO:0006629;C:GO:0016020;P:GO:0016043;P:GO:0009058;P:GO:0044711;F:GO:0016740;C:GO:0009536	Y (0.998 | 1-61)	C	1	V5_BLAST_0.9SELF0.4OUT-REDO4-Cluster_162606	V5_UCLUSTfixed_0.90-Cluster_96026	-	-	-	-
gene=VIT_211s0037g00250	Vitvi_seq6496	P:GO:0016117; P:GO:0006655; P:GO:0006636; P:GO:0009793; P:GO:0019288; C:GO:0016021; F:GO:0003841; P:GO:0015995; P:GO:0016226; P:GO:0016024; P:GO:0010228; C:GO:0031969; P:GO:0048481; P:GO:0010027; P:GO:0042967	P:GO:0009790;P:GO:0019538;P:GO:0009908;P:GO:0006629;C:GO:0016020;P:GO:0016043;P:GO:0009058;P:GO:0044711;F:GO:0016740;C:GO:0009536	Y (0.95 | 1-34)	C	1	V5_BLAST_0.9SELF0.4OUT-REDO4-Cluster_162606	V5_UCLUSTfixed_0.90-Cluster_96026	-	-	-	-
gene=VIT_211s0037g00250	Vitvi_seq6497	P:GO:0016117; P:GO:0006655; P:GO:0006636; P:GO:0009793; P:GO:0019288; C:GO:0016021; F:GO:0003841; P:GO:0015995; P:GO:0016226; P:GO:0016024; P:GO:0010228; C:GO:0031969; P:GO:0048481; P:GO:0010027; P:GO:0042967	P:GO:0009790;P:GO:0019538;P:GO:0009908;P:GO:0006629;C:GO:0016020;P:GO:0016043;P:GO:0009058;P:GO:0044711;F:GO:0016740;C:GO:0009536	Y (0.998 | 1-61)	C	1	V5_BLAST_0.9SELF0.4OUT-REDO4-Cluster_162606	V5_UCLUSTfixed_0.90-Cluster_96026	-	-	-	-
gene=VIT_211s0037g00250	Vitvi_seq6498	P:GO:0016117; P:GO:0006655; P:GO:0006636; P:GO:0009793; P:GO:0019288; C:GO:0016021; F:GO:0003841; P:GO:0015995; P:GO:0016226; P:GO:0016024; P:GO:0010228; C:GO:0031969; P:GO:0048481; P:GO:0010027; P:GO:0042967	P:GO:0009790;P:GO:0019538;P:GO:0009908;P:GO:0006629;C:GO:0016020;P:GO:0016043;P:GO:0009058;P:GO:0044711;F:GO:0016740;C:GO:0009536	Y (0.998 | 1-61)	C	1	V5_BLAST_0.9SELF0.4OUT-REDO4-Cluster_162607	V5_UCLUSTfixed_0.90-Cluster_96026	-	-	-	-
gene=VIT_211s0037g00280	Vitvi_seq6502	P:GO:0010155; P:GO:0009793; P:GO:0019252; P:GO:0000023; F:GO:0009055; C:GO:0009507; P:GO:0016556; P:GO:0016226; P:GO:0046777; P:GO:0009637; P:GO:0019761; F:GO:0003723; P:GO:0009073; F:GO:0005507; P:GO:0006118	P:GO:0009790;P:GO:0019748;P:GO:0009791;P:GO:0006464;P:GO:0009058;P:GO:0044711;P:GO:0044765;P:GO:0006810;P:GO:0006139;P:GO:0000003;C:GO:0009536;P:GO:0044723;P:GO:0005975;P:GO:0009628;F:GO:0003723;P:GO:0016043	Y (1.0 | 1-22)	C	1	V5_BLAST_0.9SELF0.4OUT-REDO4-Cluster_162608	V5_UCLUSTfixed_0.90-Cluster_96027	-	-	-	-
gene=VIT_211s0037g00330	Vitvi_seq6513	C:GO:0009941; P:GO:0019243; C:GO:0009570; C:GO:0009535	P:GO:0009056;C:GO:0016020;P:GO:0044763;C:GO:0009536;P:GO:0009987;P:GO:0044712;C:GO:0009579	Y (0.995 | 1-62)	C	1	V5_BLAST_0.9SELF0.4OUT-REDO4-Cluster_162609	V5_UCLUSTfixed_0.90-Cluster_96028	-	-	-	-
gene=VIT_211s0037g00340	Vitvi_seq6515	P:GO:0009088; P:GO:0009086; P:GO:0009620; F:GO:0004413; P:GO:0009617; F:GO:0005524; P:GO:0016310; C:GO:0009570; P:GO:0000394; P:GO:0019344; P:GO:0006544; P:GO:0006563	F:GO:0000166;P:GO:0009607;P:GO:0009605;P:GO:0009058;P:GO:0044711;F:GO:0016301;P:GO:0006139;C:GO:0009536	Y (1.0 | 1-41)	C	1	V5_BLAST_0.9SELF0.4OUT-REDO4-Cluster_162610	V5_UCLUSTfixed_0.90-Cluster_96029	-	-	-	-
gene=VIT_211s0037g00520	Vitvi_seq6529	P:GO:0045036; P:GO:0009793; P:GO:0019288; C:GO:0009507; C:GO:0005618; F:GO:0003743; P:GO:0016226; P:GO:0045893; P:GO:0009073; C:GO:0005840; P:GO:0006446	P:GO:0009790;P:GO:0009791;P:GO:0006629;C:GO:0005618;P:GO:0016043;F:GO:0008135;C:GO:0005840;P:GO:0006810;P:GO:0006139;P:GO:0000003;C:GO:0009536	Y (0.995 | 1-56)	C	1	V5_BLAST_0.9SELF0.4OUT-REDO4-Cluster_162611	V5_UCLUSTfixed_0.90-Cluster_96031	-	-	-	-
gene=VIT_211s0037g00630	Vitvi_seq6551	F:GO:0003899; P:GO:0006351; F:GO:0003677; F:GO:0005515; C:GO:0009507; C:GO:0005739; C:GO:0005730; P:GO:0006144; P:GO:0006206	F:GO:0003677;F:GO:0005515;C:GO:0005739;P:GO:0009058;F:GO:0016740;C:GO:0005730;P:GO:0006139;C:GO:0009536	Y (0.997 | 1-59)	C	1	V5_BLAST_0.9SELF0.4OUT-REDO4-Cluster_164635	V5_UCLUSTfixed_0.90-Cluster_101937	-	-	-	-
gene=VIT_211s0037g00630	Vitvi_seq6552	F:GO:0003899; P:GO:0006351; F:GO:0003677; F:GO:0005515; C:GO:0009507; C:GO:0005739; C:GO:0005730; P:GO:0006144; P:GO:0006206	F:GO:0003677;F:GO:0005515;C:GO:0005739;P:GO:0009058;F:GO:0016740;C:GO:0005730;P:GO:0006139;C:GO:0009536	Y (0.997 | 1-59)	C	1	V5_BLAST_0.9SELF0.4OUT-REDO4-Cluster_164635	V5_UCLUSTfixed_0.90-Cluster_101937	-	-	-	-
gene=VIT_211s0037g00630	Vitvi_seq6553	F:GO:0003899; P:GO:0006351; F:GO:0003677; F:GO:0005515; C:GO:0009507; C:GO:0005739; C:GO:0005730; P:GO:0006144; P:GO:0006206	F:GO:0003677;F:GO:0005515;C:GO:0005739;P:GO:0009058;F:GO:0016740;C:GO:0005730;P:GO:0006139;C:GO:0009536	Y (0.997 | 1-59)	C	1	V5_BLAST_0.9SELF0.4OUT-REDO4-Cluster_164635	V5_UCLUSTfixed_0.90-Cluster_101937	-	-	-	-
gene=VIT_211s0037g00630	Vitvi_seq6554	F:GO:0003899; P:GO:0006351; F:GO:0003677; F:GO:0005515; C:GO:0009507; C:GO:0005739; C:GO:0005730; P:GO:0006144; P:GO:0006206	F:GO:0003677;F:GO:0005515;C:GO:0005739;P:GO:0009058;F:GO:0016740;C:GO:0005730;P:GO:0006139;C:GO:0009536	Y (0.997 | 1-59)	C	1	V5_BLAST_0.9SELF0.4OUT-REDO4-Cluster_164635	V5_UCLUSTfixed_0.90-Cluster_101937	-	-	-	-
gene=VIT_211s0037g00630	Vitvi_seq6555	F:GO:0003899; P:GO:0006351; F:GO:0003677; F:GO:0005515; C:GO:0009507; C:GO:0005739; C:GO:0005730; P:GO:0006144; P:GO:0006206	F:GO:0003677;F:GO:0005515;C:GO:0005739;P:GO:0009058;F:GO:0016740;C:GO:0005730;P:GO:0006139;C:GO:0009536	Y (0.997 | 1-59)	C	1	V5_BLAST_0.9SELF0.4OUT-REDO4-Cluster_164635	V5_UCLUSTfixed_0.90-Cluster_101937	-	-	-	-
gene=VIT_211s0037g00630	Vitvi_seq6556	F:GO:0003899; P:GO:0006351; F:GO:0003677; F:GO:0005515; C:GO:0009507; C:GO:0005739; C:GO:0005730; P:GO:0006144; P:GO:0006206	F:GO:0003677;F:GO:0005515;C:GO:0005739;P:GO:0009058;F:GO:0016740;C:GO:0005730;P:GO:0006139;C:GO:0009536	Y (0.997 | 1-59)	C	1	V5_BLAST_0.9SELF0.4OUT-REDO4-Cluster_164635	V5_UCLUSTfixed_0.90-Cluster_101937	-	-	-	-
gene=VIT_211s0037g00630	Vitvi_seq6557	F:GO:0003899; P:GO:0006351; F:GO:0003677; F:GO:0005515; C:GO:0009507; C:GO:0005739; C:GO:0005730; P:GO:0006144; P:GO:0006206	F:GO:0003677;F:GO:0005515;C:GO:0005739;P:GO:0009058;F:GO:0016740;C:GO:0005730;P:GO:0006139;C:GO:0009536	Y (0.997 | 1-59)	C	1	V5_BLAST_0.9SELF0.4OUT-REDO4-Cluster_164635	V5_UCLUSTfixed_0.90-Cluster_101937	-	-	-	-
gene=VIT_211s0037g00630	Vitvi_seq6558	F:GO:0003899; P:GO:0006351; F:GO:0003677; F:GO:0005515; C:GO:0009507; C:GO:0005739; C:GO:0005730; P:GO:0006144; P:GO:0006206	F:GO:0003677;F:GO:0005515;C:GO:0005739;P:GO:0009058;F:GO:0016740;C:GO:0005730;P:GO:0006139;C:GO:0009536	Y (0.997 | 1-59)	C	1	V5_BLAST_0.9SELF0.4OUT-REDO4-Cluster_164635	V5_UCLUSTfixed_0.90-Cluster_101937	-	-	-	-
gene=VIT_211s0037g00780	Vitvi_seq6578	F:GO:0004185; C:GO:0005773; P:GO:0019932; P:GO:0006508	P:GO:0019538;P:GO:0007165;C:GO:0005773;F:GO:0016787	Y (0.989 | 1-61)	C	1	V5_BLAST_0.9SELF0.4OUT-REDO4-Cluster_162612	V5_UCLUSTfixed_0.90-Cluster_44080	-	-	-	-
gene=VIT_211s0037g00820	Vitvi_seq6585	P:GO:0006261; F:GO:0005515; C:GO:0005635; C:GO:0009507	C:GO:0005635;F:GO:0005515;P:GO:0009058;P:GO:0006259;C:GO:0009536	Y (0.978 | 1-21)	C	1	V5_BLAST_0.9SELF0.4OUT-REDO4-Cluster_162613	V5_UCLUSTfixed_0.90-Cluster_96032	-	-	-	-
gene=VIT_211s0037g00820	Vitvi_seq6586	P:GO:0006261; F:GO:0005515; C:GO:0005635; C:GO:0009507	C:GO:0005635;F:GO:0005515;P:GO:0009058;P:GO:0006259;C:GO:0009536	Y (0.978 | 1-21)	C	1	V5_BLAST_0.9SELF0.4OUT-REDO4-Cluster_162613	V5_UCLUSTfixed_0.90-Cluster_96032	-	-	-	-
gene=VIT_211s0037g00820	Vitvi_seq6587	P:GO:0006261; F:GO:0005515; C:GO:0005635; C:GO:0009507	C:GO:0005635;F:GO:0005515;P:GO:0009058;P:GO:0006259;C:GO:0009536	Y (0.978 | 1-21)	C	1	V5_BLAST_0.9SELF0.4OUT-REDO4-Cluster_162613	V5_UCLUSTfixed_0.90-Cluster_96032	-	-	-	-
gene=VIT_211s0037g00820	Vitvi_seq6588	P:GO:0006261; F:GO:0005515; C:GO:0005635; C:GO:0009507	C:GO:0005635;F:GO:0005515;P:GO:0009058;P:GO:0006259;C:GO:0009536	Y (0.978 | 1-21)	C	1	V5_BLAST_0.9SELF0.4OUT-REDO4-Cluster_162613	V5_UCLUSTfixed_0.90-Cluster_96032	-	-	-	-
gene=VIT_211s0037g00830	Vitvi_seq6589		-	Y (0.812 | 1-43)	C	1	V5_BLAST_0.9SELF0.4OUT-REDO4-Cluster_162614	V5_UCLUSTfixed_0.90-Cluster_96033	-	-	-	-
gene=VIT_211s0078g00380	Vitvi_seq6727	C:GO:0010368; C:GO:0005829; P:GO:0010021; F:GO:0043169; P:GO:0006012; F:GO:0019156; C:GO:0009506; P:GO:0019566; P:GO:0046835; F:GO:0005524; P:GO:0000023; P:GO:0019252; F:GO:0009702; F:GO:0004335; F:GO:0004556; P:GO:0043085; P:GO:0009117; P:GO:0005985	F:GO:0000166;P:GO:0005975;C:GO:0005829;P:GO:0009058;P:GO:0044711;P:GO:0006139;F:GO:0016301;C:GO:0009536;P:GO:0044723;F:GO:0016787	Y (0.883 | 1-59)	C	1	V5_BLAST_0.9SELF0.4OUT-REDO4-Cluster_162777	V5_UCLUSTfixed_0.90-Cluster_44083	-	-	-	-
gene=VIT_211s0078g00400	Vitvi_seq6729		-	Y (0.799 | 1-41)	C	1	V5_BLAST_0.9SELF0.4OUT-REDO4-Cluster_168836	V5_UCLUSTfixed_0.90-Cluster_96036	-	-	-	-
gene=VIT_211s0065g00150	Vitvi_seq6763	P:GO:0005982; F:GO:0009011; P:GO:0009250; C:GO:0009507; P:GO:0005985	P:GO:0005975;P:GO:0009058;P:GO:0044763;F:GO:0016740;P:GO:0044711;P:GO:0009987;C:GO:0009536;P:GO:0044723	Y (0.99 | 1-38)	C	1	V5_BLAST_0.9SELF0.4OUT-REDO4-Cluster_162619	V5_UCLUSTfixed_0.90-Cluster_96038	-	-	-	-
gene=VIT_211s0065g00180	Vitvi_seq6786	C:GO:0016021	C:GO:0016020	Y (0.999 | 1-45)	C	1	V5_BLAST_0.9SELF0.4OUT-REDO4-Cluster_170180	V5_UCLUSTfixed_0.90-Cluster_96039	-	-	-	-
gene=VIT_211s0065g00210	Vitvi_seq6788	C:GO:0005737; P:GO:0007623; P:GO:0019538; P:GO:0006950; F:GO:0005524; P:GO:0080167	F:GO:0000166;P:GO:0019538;P:GO:0009628;C:GO:0005737;P:GO:0006950	Y (0.841 | 1-71)	C	1	V5_BLAST_0.9SELF0.4OUT-REDO4-Cluster_162620	V5_UCLUSTfixed_0.90-Cluster_96040	-	-	-	-
gene=VIT_211s0065g00210	Vitvi_seq6789	P:GO:0007623; P:GO:0019538; F:GO:0005524; P:GO:0080167	F:GO:0000166;P:GO:0019538;P:GO:0009628	Y (0.841 | 1-71)	C	1	V5_BLAST_0.9SELF0.4OUT-REDO4-Cluster_162620	V5_UCLUSTfixed_0.90-Cluster_96040	-	-	-	-
gene=VIT_211s0065g00360	Vitvi_seq6804	F:GO:0003989; P:GO:0006633; F:GO:0046872; C:GO:0009941; P:GO:2001295; F:GO:0005524; C:GO:0009570; F:GO:0004075; P:GO:0006090; C:GO:0009343	F:GO:0000166;F:GO:0003824;P:GO:0006629;P:GO:0009058;P:GO:0044763;P:GO:0044711;P:GO:0009987;C:GO:0009536	Y (0.998 | 1-56)	C	1	V5_BLAST_0.9SELF0.4OUT-REDO4-Cluster_166442	V5_UCLUSTfixed_0.90-Cluster_99738	-	-	-	-
gene=VIT_211s0065g00360	Vitvi_seq6805	F:GO:0003989; P:GO:0006633; F:GO:0046872; C:GO:0009941; P:GO:2001295; F:GO:0005524; C:GO:0009570; F:GO:0004075; P:GO:0006090; C:GO:0009343	F:GO:0000166;F:GO:0003824;P:GO:0006629;P:GO:0009058;P:GO:0044763;P:GO:0044711;P:GO:0009987;C:GO:0009536	Y (0.998 | 1-56)	C	1	V5_BLAST_0.9SELF0.4OUT-REDO4-Cluster_166442	V5_UCLUSTfixed_0.90-Cluster_99738	-	-	-	-
gene=VIT_211s0065g00850	Vitvi_seq6865	C:GO:0009535	C:GO:0016020;C:GO:0009536;C:GO:0009579	Y (0.995 | 1-32)	C	1	V5_BLAST_0.9SELF0.4OUT-REDO4-Cluster_162622	V5_UCLUSTfixed_0.90-Cluster_96041	-	-	-	-
gene=VIT_211s0065g00850	Vitvi_seq6866	C:GO:0009535	C:GO:0016020;C:GO:0009536;C:GO:0009579	Y (0.995 | 1-32)	C	1	V5_BLAST_0.9SELF0.4OUT-REDO4-Cluster_162622	V5_UCLUSTfixed_0.90-Cluster_96041	-	-	-	-
gene=VIT_211s0065g00940	Vitvi_seq6871	P:GO:0009306; F:GO:0015450; C:GO:0016021; P:GO:0006354; P:GO:0010027; F:GO:0005515; C:GO:0009535; C:GO:0009941	F:GO:0005515;C:GO:0016020;P:GO:0016043;P:GO:0009058;P:GO:0044765;P:GO:0006810;P:GO:0006139;F:GO:0005215;C:GO:0009536;C:GO:0009579	Y (1.0 | 1-41)	C	1	V5_BLAST_0.9SELF0.4OUT-REDO4-Cluster_167511	V5_UCLUSTfixed_0.90-Cluster_100649	-	-	-	-
gene=VIT_211s0065g01100	Vitvi_seq6894	P:GO:0009658; F:GO:0005515	F:GO:0005515;P:GO:0016043	Y (1.0 | 1-41)	C	1	V5_BLAST_0.9SELF0.4OUT-REDO4-Cluster_162623	V5_UCLUSTfixed_0.90-Cluster_96042	-	-	-	-
gene=VIT_211s0103g00120	Vitvi_seq6914	C:GO:0016020; C:GO:0005840; P:GO:0006432; P:GO:0019288; C:GO:0009570; P:GO:0008033; F:GO:0000287; P:GO:0009658; F:GO:0000049; F:GO:0004826; F:GO:0005524; P:GO:0048481; C:GO:0005739; P:GO:0000162; P:GO:0006571; P:GO:0009094; C:GO:0009328	F:GO:0000166;F:GO:0003723;F:GO:0003824;P:GO:0009908;C:GO:0016020;P:GO:0006629;C:GO:0005739;P:GO:0016043;C:GO:0005840;P:GO:0006139;C:GO:0009536;P:GO:0006412	Y (0.999 | 1-47)	C	1	V5_BLAST_0.9SELF0.4OUT-REDO4-Cluster_169012	V5_UCLUSTfixed_0.90-Cluster_96043	-	-	-	-
gene=VIT_211s0103g00120	Vitvi_seq6915	C:GO:0016020; C:GO:0005840; P:GO:0006432; P:GO:0019288; C:GO:0009570; P:GO:0008033; F:GO:0000287; P:GO:0009658; F:GO:0000049; F:GO:0004826; F:GO:0005524; P:GO:0048481; C:GO:0005739; P:GO:0000162; P:GO:0006571; P:GO:0009094; C:GO:0009328	F:GO:0000166;F:GO:0003723;F:GO:0003824;P:GO:0009908;C:GO:0016020;P:GO:0006629;C:GO:0005739;P:GO:0016043;C:GO:0005840;P:GO:0006139;C:GO:0009536;P:GO:0006412	Y (0.999 | 1-47)	C	1	V5_BLAST_0.9SELF0.4OUT-REDO4-Cluster_169012	V5_UCLUSTfixed_0.90-Cluster_96043	-	-	-	-
gene=VIT_211s0103g00120	Vitvi_seq6916	C:GO:0016020; C:GO:0005840; P:GO:0006432; P:GO:0019288; C:GO:0009570; P:GO:0008033; F:GO:0000287; P:GO:0009658; F:GO:0000049; F:GO:0004826; F:GO:0005524; P:GO:0048481; C:GO:0005739; P:GO:0000162; P:GO:0006571; P:GO:0009094; C:GO:0009328	F:GO:0000166;F:GO:0003723;F:GO:0003824;P:GO:0009908;C:GO:0016020;P:GO:0006629;C:GO:0005739;P:GO:0016043;C:GO:0005840;P:GO:0006139;C:GO:0009536;P:GO:0006412	Y (0.999 | 1-47)	C	1	V5_BLAST_0.9SELF0.4OUT-REDO4-Cluster_169012	V5_UCLUSTfixed_0.90-Cluster_96043	-	-	-	-
gene=VIT_211s0103g00120	Vitvi_seq6917	C:GO:0005840; C:GO:0005739; P:GO:0006432; P:GO:0008033; F:GO:0005524; F:GO:0004826; F:GO:0000287; F:GO:0000049; C:GO:0009507; C:GO:0016020; P:GO:0000162; P:GO:0006571; P:GO:0009094; C:GO:0009328	F:GO:0000166;F:GO:0003723;F:GO:0003824;C:GO:0005739;C:GO:0016020;C:GO:0005840;P:GO:0006139;C:GO:0009536;P:GO:0006412	Y (0.999 | 1-47)	C	1	V5_BLAST_0.9SELF0.4OUT-REDO4-Cluster_169012	V5_UCLUSTfixed_0.90-Cluster_96043	-	-	-	-
gene=VIT_211s0103g00120	Vitvi_seq6918	C:GO:0016020; C:GO:0005840; P:GO:0006432; P:GO:0019288; C:GO:0009570; P:GO:0008033; F:GO:0000287; P:GO:0009658; F:GO:0000049; F:GO:0004826; F:GO:0005524; P:GO:0048481; C:GO:0005739; P:GO:0000162; P:GO:0006571; P:GO:0009094; C:GO:0009328	F:GO:0000166;F:GO:0003723;F:GO:0003824;P:GO:0009908;C:GO:0016020;P:GO:0006629;C:GO:0005739;P:GO:0016043;C:GO:0005840;P:GO:0006139;C:GO:0009536;P:GO:0006412	Y (0.999 | 1-47)	C	1	V5_BLAST_0.9SELF0.4OUT-REDO4-Cluster_169012	V5_UCLUSTfixed_0.90-Cluster_96043	-	-	-	-
gene=VIT_211s0103g00570	Vitvi_seq6997	F:GO:0005097; C:GO:0044424; P:GO:0032851	F:GO:0030234;C:GO:0005622	Y (0.991 | 1-41)	C	1	V5_BLAST_0.9SELF0.4OUT-REDO4-Cluster_167520	V5_UCLUSTfixed_0.90-Cluster_100655	-	-	-	-
gene=VIT_211s0103g00570	Vitvi_seq6999	F:GO:0005097; C:GO:0044424; P:GO:0032851	F:GO:0030234;C:GO:0005622	Y (0.991 | 1-41)	C	1	V5_BLAST_0.9SELF0.4OUT-REDO4-Cluster_167520	V5_UCLUSTfixed_0.90-Cluster_100655	-	-	-	-
gene=VIT_211s0103g00610	Vitvi_seq7005		-	Y (1.0 | 1-51)	C	1	V5_BLAST_0.9SELF0.4OUT-REDO4-Cluster_166850	V5_UCLUSTfixed_0.90-Cluster_96044	-	-	-	-
gene=VIT_211s0103g00610	Vitvi_seq7006		-	Y (1.0 | 1-51)	C	1	V5_BLAST_0.9SELF0.4OUT-REDO4-Cluster_166850	V5_UCLUSTfixed_0.90-Cluster_96044	-	-	-	-
gene=VIT_211s0103g00610	Vitvi_seq7007		-	Y (1.0 | 1-51)	C	1	V5_BLAST_0.9SELF0.4OUT-REDO4-Cluster_166850	V5_UCLUSTfixed_0.90-Cluster_96044	-	-	-	-
gene=VIT_211s0103g00610	Vitvi_seq7008		-	Y (1.0 | 1-51)	C	1	V5_BLAST_0.9SELF0.4OUT-REDO4-Cluster_166850	V5_UCLUSTfixed_0.90-Cluster_96044	-	-	-	-
gene=VIT_211s0052g00160	Vitvi_seq7055	P:GO:0044767; P:GO:0019538; P:GO:0048513; P:GO:0009653; C:GO:0009507; P:GO:0006950; P:GO:0007389	P:GO:0019538;P:GO:0007275;P:GO:0009653;C:GO:0009536;P:GO:0006950	Y (0.849 | 1-72)	C	1	V5_BLAST_0.9SELF0.4OUT-REDO4-Cluster_166685	V5_UCLUSTfixed_0.90-Cluster_96048	-	-	-	-
gene=VIT_211s0052g00300	Vitvi_seq7079	F:GO:0005515	F:GO:0005515	Y (0.999 | 1-22)	C	1	V5_BLAST_0.9SELF0.4OUT-REDO4-Cluster_162627	V5_UCLUSTfixed_0.90-Cluster_96049	-	-	UniqueCluster_459	-
gene=VIT_211s0052g00300	Vitvi_seq7080	P:GO:0090305; F:GO:0003677; F:GO:0004518; P:GO:0006281; F:GO:0005515	F:GO:0003677;F:GO:0005515;F:GO:0004518;P:GO:0006259;P:GO:0006950	Y (0.999 | 1-22)	C	1	V5_BLAST_0.9SELF0.4OUT-REDO4-Cluster_162628	V5_UCLUSTfixed_0.90-Cluster_96049	-	-	-	-
gene=VIT_211s0052g00300	Vitvi_seq7081	C:GO:0005730; F:GO:0005515	F:GO:0005515;C:GO:0005730	Y (0.999 | 1-22)	C	1	V5_BLAST_0.9SELF0.4OUT-REDO4-Cluster_162628	V5_UCLUSTfixed_0.90-Cluster_96049	-	-	-	-
gene=VIT_211s0052g00550	Vitvi_seq7122	C:GO:0009508; F:GO:0003697; C:GO:0005739; C:GO:0009507	F:GO:0003677;C:GO:0005739;C:GO:0009536	Y (0.999 | 1-21)	C	1	V5_BLAST_0.9SELF0.4OUT-REDO4-Cluster_162629	V5_UCLUSTfixed_0.90-Cluster_96051	-	-	UniqueCluster_735	-
gene=VIT_211s0052g00600	Vitvi_seq7127	C:GO:0005739; F:GO:0005515	F:GO:0005515;C:GO:0005739	Y (0.978 | 1-61)	C	1	V5_BLAST_0.9SELF0.4OUT-REDO4-Cluster_162630	V5_UCLUSTfixed_0.90-Cluster_96052	-	-	-	-
gene=VIT_211s0052g00640	Vitvi_seq7136	P:GO:0016226; F:GO:0051536; F:GO:0005506; P:GO:0009658; C:GO:0009570; F:GO:0005198	P:GO:0016043;F:GO:0005198;P:GO:0009058;F:GO:0005488;C:GO:0009536	Y (1.0 | 1-71)	C	1	V5_BLAST_0.9SELF0.4OUT-REDO4-Cluster_162695	V5_UCLUSTfixed_0.90-Cluster_96141	-	-	-	-
gene=VIT_211s0052g00640	Vitvi_seq7137	P:GO:0016226; F:GO:0051536; F:GO:0005506; P:GO:0009658; C:GO:0009570; F:GO:0005198	P:GO:0016043;F:GO:0005198;P:GO:0009058;F:GO:0005488;C:GO:0009536	Y (1.0 | 1-71)	C	1	V5_BLAST_0.9SELF0.4OUT-REDO4-Cluster_162695	V5_UCLUSTfixed_0.90-Cluster_96141	-	-	-	-
gene=VIT_211s0052g00640	Vitvi_seq7140	P:GO:0016226; F:GO:0051536; F:GO:0005506; P:GO:0009658; C:GO:0009570; F:GO:0005198	P:GO:0016043;F:GO:0005198;P:GO:0009058;F:GO:0005488;C:GO:0009536	Y (1.0 | 1-71)	C	1	V5_BLAST_0.9SELF0.4OUT-REDO4-Cluster_162695	V5_UCLUSTfixed_0.90-Cluster_96141	-	-	-	-
gene=VIT_211s0052g00640	Vitvi_seq7141	P:GO:0016226; F:GO:0051536; F:GO:0005506; P:GO:0009658; C:GO:0009570; F:GO:0005198	P:GO:0016043;F:GO:0005198;P:GO:0009058;F:GO:0005488;C:GO:0009536	Y (1.0 | 1-71)	C	1	V5_BLAST_0.9SELF0.4OUT-REDO4-Cluster_162695	V5_UCLUSTfixed_0.90-Cluster_96141	-	-	-	-
gene=VIT_211s0052g00680	Vitvi_seq7146	P:GO:0044699	P:GO:0044699	Y (0.999 | 1-40)	C	1	V5_BLAST_0.9SELF0.4OUT-REDO4-Cluster_162631	V5_UCLUSTfixed_0.90-Cluster_96053	-	-	-	-
gene=VIT_211s0052g00800	Vitvi_seq7164	P:GO:0006468; F:GO:0005524; C:GO:0005634; F:GO:0004674; C:GO:0005739; P:GO:0009069	F:GO:0000166;C:GO:0005634;C:GO:0005739;P:GO:0006464;F:GO:0016301	Y (0.956 | 1-31)	C	1	V5_BLAST_0.9SELF0.4OUT-REDO4-Cluster_167530	V5_UCLUSTfixed_0.90-Cluster_100663	-	-	UniqueCluster_704	-
gene=VIT_211s0052g00820	Vitvi_seq7168	F:GO:0005507; F:GO:0016984; P:GO:0019253; C:GO:0005618; C:GO:0031977; P:GO:0055114; P:GO:0010114; P:GO:0009409; C:GO:0009941; F:GO:0004497; P:GO:0009637; C:GO:0009535; P:GO:0009853; P:GO:0010218; C:GO:0022626; C:GO:0048046; C:GO:0009573; P:GO:0046487	P:GO:0009058;F:GO:0005488;P:GO:0044711;C:GO:0005840;C:GO:0005576;P:GO:0006950;C:GO:0009536;P:GO:0044723;C:GO:0009579;P:GO:0005975;P:GO:0009628;F:GO:0003824;C:GO:0005618;C:GO:0016020;C:GO:0005829;P:GO:0015979	Y (0.972 | 1-50)	C	1	V5_BLAST_0.9SELF0.4OUT-REDO4-Cluster_166031	V5_UCLUSTfixed_0.90-Cluster_96054	-	-	-	-
gene=VIT_211s0052g01240	Vitvi_seq7247	F:GO:0008661; P:GO:0016114; P:GO:0006694	P:GO:0006629;P:GO:0009058;P:GO:0044763;F:GO:0016740;P:GO:0044711;P:GO:0009987	Y (0.992 | 1-37)	C	1	V5_BLAST_0.9SELF0.4OUT-REDO4-Cluster_162633	V5_UCLUSTfixed_0.90-Cluster_99888	UniqueCluster_2134	-	-	-
gene=VIT_211s0052g01390	Vitvi_seq7264	P:GO:0006275; F:GO:0004141; P:GO:0051567; P:GO:0008283; P:GO:0006306; P:GO:0051726; F:GO:0030170; F:GO:0000287; F:GO:0004015; P:GO:0006270; F:GO:0005524; P:GO:0009102; C:GO:0005739	F:GO:0000166;C:GO:0005739;P:GO:0006464;P:GO:0016043;P:GO:0009058;P:GO:0006259;P:GO:0044711;F:GO:0016740;P:GO:0007049	Y (0.8 | 1-42)	C	1	V5_BLAST_0.9SELF0.4OUT-REDO4-Cluster_162634	V5_UCLUSTfixed_0.90-Cluster_96056	-	-	-	-
gene=VIT_211s0052g01390	Vitvi_seq7265	P:GO:0006275; F:GO:0004141; P:GO:0051567; P:GO:0008283; P:GO:0006306; P:GO:0051726; F:GO:0030170; F:GO:0000287; F:GO:0004015; P:GO:0006270; F:GO:0005524; P:GO:0009102; C:GO:0005739	F:GO:0000166;C:GO:0005739;P:GO:0006464;P:GO:0016043;P:GO:0009058;P:GO:0006259;P:GO:0044711;F:GO:0016740;P:GO:0007049	Y (0.8 | 1-42)	C	1	V5_BLAST_0.9SELF0.4OUT-REDO4-Cluster_162634	V5_UCLUSTfixed_0.90-Cluster_96056	UniqueCluster_2448	-	-	X
gene=VIT_211s0052g01390	Vitvi_seq7266	P:GO:0006275; F:GO:0004141; P:GO:0051567; P:GO:0008283; P:GO:0006306; P:GO:0051726; F:GO:0030170; F:GO:0000287; F:GO:0004015; P:GO:0006270; F:GO:0005524; P:GO:0009102; C:GO:0005739	F:GO:0000166;C:GO:0005739;P:GO:0006464;P:GO:0016043;P:GO:0009058;P:GO:0006259;P:GO:0044711;F:GO:0016740;P:GO:0007049	Y (0.8 | 1-42)	C	1	V5_BLAST_0.9SELF0.4OUT-REDO4-Cluster_162634	V5_UCLUSTfixed_0.90-Cluster_96056	UniqueCluster_2448	-	-	X
gene=VIT_211s0052g01390	Vitvi_seq7267	P:GO:0006275; F:GO:0004141; P:GO:0051567; P:GO:0008283; P:GO:0006306; P:GO:0051726; F:GO:0030170; F:GO:0000287; F:GO:0004015; P:GO:0006270; F:GO:0005524; P:GO:0009102; C:GO:0005739	F:GO:0000166;C:GO:0005739;P:GO:0006464;P:GO:0016043;P:GO:0009058;P:GO:0006259;P:GO:0044711;F:GO:0016740;P:GO:0007049	Y (0.8 | 1-42)	C	1	V5_BLAST_0.9SELF0.4OUT-REDO4-Cluster_162634	V5_UCLUSTfixed_0.90-Cluster_96056	UniqueCluster_2448	-	-	X
gene=VIT_211s0052g01390	Vitvi_seq7268	P:GO:0006275; F:GO:0004141; P:GO:0051567; P:GO:0008283; P:GO:0006306; P:GO:0051726; F:GO:0030170; F:GO:0000287; F:GO:0004015; P:GO:0006270; F:GO:0005524; P:GO:0009102; C:GO:0005739	F:GO:0000166;C:GO:0005739;P:GO:0006464;P:GO:0016043;P:GO:0009058;P:GO:0006259;P:GO:0044711;F:GO:0016740;P:GO:0007049	Y (0.8 | 1-42)	C	1	V5_BLAST_0.9SELF0.4OUT-REDO4-Cluster_162634	V5_UCLUSTfixed_0.90-Cluster_96056	UniqueCluster_2448	-	-	X
gene=VIT_211s0052g01390	Vitvi_seq7269	P:GO:0006275; F:GO:0004141; P:GO:0051567; P:GO:0008283; P:GO:0006306; P:GO:0051726; F:GO:0030170; F:GO:0000287; F:GO:0004015; P:GO:0006270; F:GO:0005524; P:GO:0009102; C:GO:0005739	F:GO:0000166;C:GO:0005739;P:GO:0006464;P:GO:0016043;P:GO:0009058;P:GO:0006259;P:GO:0044711;F:GO:0016740;P:GO:0007049	Y (0.8 | 1-42)	C	1	V5_BLAST_0.9SELF0.4OUT-REDO4-Cluster_162634	V5_UCLUSTfixed_0.90-Cluster_96056	UniqueCluster_2448	-	-	X
gene=VIT_211s0052g01660	Vitvi_seq7316	C:GO:0005739	C:GO:0005739	Y (1.0 | 1-42)	C	1	V5_BLAST_0.9SELF0.4OUT-REDO4-Cluster_162635	V5_UCLUSTfixed_0.90-Cluster_96057	-	-	-	-
gene=VIT_211s0052g01730	Vitvi_seq7334	F:GO:0008661; P:GO:0016114; P:GO:0006694	P:GO:0006629;P:GO:0009058;P:GO:0044763;F:GO:0016740;P:GO:0044711;P:GO:0009987	Y (0.968 | 1-48)	C	1	V5_BLAST_0.9SELF0.4OUT-REDO4-Cluster_164452	V5_UCLUSTfixed_0.90-Cluster_99888	-	-	-	-
gene=VIT_211s0052g01730	Vitvi_seq7335	F:GO:0008661; P:GO:0016114; P:GO:0006694	P:GO:0006629;P:GO:0009058;P:GO:0044763;F:GO:0016740;P:GO:0044711;P:GO:0009987	Y (0.968 | 1-48)	C	1	V5_BLAST_0.9SELF0.4OUT-REDO4-Cluster_164452	V5_UCLUSTfixed_0.90-Cluster_99888	-	-	-	-
gene=VIT_212s0142g00220	Vitvi_seq7382		-	Y (0.915 | 1-31)	C	1	V5_BLAST_0.9SELF0.4OUT-REDO4-Cluster_162638	V5_UCLUSTfixed_0.90-Cluster_96061	-	-	-	-
gene=VIT_212s0142g00220	Vitvi_seq7383	C:GO:0005739	C:GO:0005739	Y (0.915 | 1-31)	C	1	V5_BLAST_0.9SELF0.4OUT-REDO4-Cluster_162638	V5_UCLUSTfixed_0.90-Cluster_96061	-	-	-	-
gene=VIT_212s0142g00310	Vitvi_seq7389	C:GO:0019898; F:GO:0045156; F:GO:0005509; P:GO:0009767; C:GO:0009536; C:GO:0009654; P:GO:0006118	P:GO:0006091;C:GO:0016020;P:GO:0015979;F:GO:0005488;C:GO:0009536;C:GO:0009579	Y (0.908 | 1-41)	C	1	V5_BLAST_0.9SELF0.4OUT-REDO4-Cluster_170768	V5_UCLUSTfixed_0.90-Cluster_103322	-	-	-	-
gene=VIT_212s0142g00310	Vitvi_seq7390	C:GO:0019898; F:GO:0045156; F:GO:0005509; P:GO:0009767; C:GO:0009536; C:GO:0009654; P:GO:0006118	P:GO:0006091;C:GO:0016020;P:GO:0015979;F:GO:0005488;C:GO:0009536;C:GO:0009579	Y (0.908 | 1-41)	C	1	V5_BLAST_0.9SELF0.4OUT-REDO4-Cluster_170768	V5_UCLUSTfixed_0.90-Cluster_103322	-	-	-	-
gene=VIT_212s0142g00340	Vitvi_seq7391	P:GO:0016051; F:GO:0047262; C:GO:0005794; P:GO:0005982; P:GO:0005985; P:GO:0009117	P:GO:0005975;C:GO:0005794;P:GO:0009058;P:GO:0044711;F:GO:0016740;P:GO:0006139;P:GO:0044723	Y (0.871 | 1-38)	C	1	V5_BLAST_0.9SELF0.4OUT-REDO4-Cluster_167544	V5_UCLUSTfixed_0.90-Cluster_100673	-	-	-	-
gene=VIT_212s0142g00340	Vitvi_seq7392	P:GO:0016051; F:GO:0047262; C:GO:0005794; P:GO:0005982; P:GO:0005985; P:GO:0009117	P:GO:0005975;C:GO:0005794;P:GO:0009058;P:GO:0044711;F:GO:0016740;P:GO:0006139;P:GO:0044723	Y (0.871 | 1-38)	C	1	V5_BLAST_0.9SELF0.4OUT-REDO4-Cluster_167544	V5_UCLUSTfixed_0.90-Cluster_100673	-	-	-	-
gene=VIT_212s0142g00340	Vitvi_seq7393	P:GO:0016051; F:GO:0047262; C:GO:0005794; P:GO:0005982; P:GO:0005985; P:GO:0009117	P:GO:0005975;C:GO:0005794;P:GO:0009058;P:GO:0044711;F:GO:0016740;P:GO:0006139;P:GO:0044723	Y (0.871 | 1-38)	C	1	V5_BLAST_0.9SELF0.4OUT-REDO4-Cluster_167544	V5_UCLUSTfixed_0.90-Cluster_100673	-	-	-	-
gene=VIT_212s0142g00340	Vitvi_seq7395	P:GO:0016051; F:GO:0047262; C:GO:0005794; P:GO:0005982; P:GO:0005985; P:GO:0009117	P:GO:0005975;C:GO:0005794;P:GO:0009058;P:GO:0044711;F:GO:0016740;P:GO:0006139;P:GO:0044723	Y (0.871 | 1-38)	C	1	V5_BLAST_0.9SELF0.4OUT-REDO4-Cluster_167544	V5_UCLUSTfixed_0.90-Cluster_100673	-	-	-	-
gene=VIT_212s0142g00340	Vitvi_seq7397	P:GO:0016051; F:GO:0047262; C:GO:0005794; P:GO:0005982; P:GO:0005985; P:GO:0009117	P:GO:0005975;C:GO:0005794;P:GO:0009058;P:GO:0044711;F:GO:0016740;P:GO:0006139;P:GO:0044723	Y (0.871 | 1-38)	C	1	V5_BLAST_0.9SELF0.4OUT-REDO4-Cluster_167544	V5_UCLUSTfixed_0.90-Cluster_100673	-	-	-	-
gene=VIT_212s0142g00340	Vitvi_seq7398	P:GO:0016051; F:GO:0047262; C:GO:0005794; P:GO:0005982; P:GO:0005985; P:GO:0009117	P:GO:0005975;C:GO:0005794;P:GO:0009058;P:GO:0044711;F:GO:0016740;P:GO:0006139;P:GO:0044723	Y (0.871 | 1-38)	C	1	V5_BLAST_0.9SELF0.4OUT-REDO4-Cluster_167544	V5_UCLUSTfixed_0.90-Cluster_100673	-	-	-	-
gene=VIT_212s0028g00090	Vitvi_seq7449	P:GO:0009793; P:GO:0009560; C:GO:0005739; F:GO:0005515	P:GO:0009790;F:GO:0005515;P:GO:0009791;C:GO:0005739;P:GO:0030154;P:GO:0000003	Y (0.994 | 1-56)	C	1	V5_BLAST_0.9SELF0.4OUT-REDO4-Cluster_162640	V5_UCLUSTfixed_0.90-Cluster_96064	-	-	-	-
gene=VIT_212s0028g00320	Vitvi_seq7477	C:GO:0009522; P:GO:0010114; F:GO:0016168; C:GO:0005739; C:GO:0016021; F:GO:0046872; P:GO:0018298; C:GO:0009941; P:GO:0009637; C:GO:0009535; C:GO:0009523; C:GO:0010287; P:GO:0010218; P:GO:0009765; C:GO:0048046	P:GO:0009628;P:GO:0006091;C:GO:0016020;C:GO:0005739;P:GO:0006464;P:GO:0015979;F:GO:0005488;C:GO:0005576;C:GO:0009536;C:GO:0009579	Y (0.999 | 1-22)	C	1	V5_BLAST_0.9SELF0.4OUT-REDO4-Cluster_164068	V5_UCLUSTfixed_0.90-Cluster_97916	-	-	-	-
gene=VIT_212s0028g00520	Vitvi_seq7505	C:GO:0009535	C:GO:0016020;C:GO:0009536;C:GO:0009579	Y (1.0 | 1-51)	C	1	V5_BLAST_0.9SELF0.4OUT-REDO4-Cluster_162642	V5_UCLUSTfixed_0.90-Cluster_96066	-	-	-	-
gene=VIT_212s0028g00960	Vitvi_seq7566	P:GO:0016117; F:GO:0016767; C:GO:0009507; P:GO:0006694; P:GO:0016102	P:GO:0006629;P:GO:0009058;P:GO:0044763;P:GO:0044711;F:GO:0016740;P:GO:0009987;C:GO:0009536	Y (0.999 | 1-41)	C	1	V5_BLAST_0.9SELF0.4OUT-REDO4-Cluster_162644	V5_UCLUSTfixed_0.90-Cluster_96068	-	-	-	-
gene=VIT_212s0028g01080	Vitvi_seq7579	C:GO:0019898; C:GO:0031977; F:GO:0008266; P:GO:0055114; F:GO:0005509; P:GO:0042742; C:GO:0009941; C:GO:0009535; C:GO:0009570; F:GO:0032440; P:GO:0015979; C:GO:0009654; C:GO:0048046	P:GO:0009607;F:GO:0003723;P:GO:0009605;F:GO:0003824;C:GO:0016020;P:GO:0015979;C:GO:0005576;P:GO:0006950;C:GO:0009536;C:GO:0009579	Y (1.0 | 1-41)	C	1	V5_BLAST_0.9SELF0.4OUT-REDO4-Cluster_162646	V5_UCLUSTfixed_0.90-Cluster_96069	-	-	-	-
gene=VIT_212s0028g01080	Vitvi_seq7580	C:GO:0019898; C:GO:0031977; F:GO:0008266; P:GO:0055114; F:GO:0005509; P:GO:0042742; C:GO:0009941; C:GO:0009535; C:GO:0009570; F:GO:0032440; P:GO:0015979; C:GO:0009654; C:GO:0048046	P:GO:0009607;F:GO:0003723;P:GO:0009605;F:GO:0003824;C:GO:0016020;P:GO:0015979;C:GO:0005576;P:GO:0006950;C:GO:0009536;C:GO:0009579	Y (1.0 | 1-41)	C	1	V5_BLAST_0.9SELF0.4OUT-REDO4-Cluster_162646	V5_UCLUSTfixed_0.90-Cluster_96069	-	-	-	-
gene=VIT_212s0028g01080	Vitvi_seq7581	C:GO:0019898; C:GO:0031977; F:GO:0008266; P:GO:0055114; F:GO:0005509; P:GO:0042742; C:GO:0009941; C:GO:0009535; C:GO:0009570; F:GO:0032440; P:GO:0015979; C:GO:0009654; C:GO:0048046	P:GO:0009607;F:GO:0003723;P:GO:0009605;F:GO:0003824;C:GO:0016020;P:GO:0015979;C:GO:0005576;P:GO:0006950;C:GO:0009536;C:GO:0009579	Y (1.0 | 1-41)	C	1	V5_BLAST_0.9SELF0.4OUT-REDO4-Cluster_162645	V5_UCLUSTfixed_0.90-Cluster_96069	-	-	-	-
gene=VIT_212s0028g01080	Vitvi_seq7582	C:GO:0019898; C:GO:0031977; F:GO:0008266; P:GO:0055114; F:GO:0005509; P:GO:0042742; C:GO:0009941; C:GO:0009535; C:GO:0009570; F:GO:0032440; P:GO:0015979; C:GO:0009654; C:GO:0048046	P:GO:0009607;F:GO:0003723;P:GO:0009605;F:GO:0003824;C:GO:0016020;P:GO:0015979;C:GO:0005576;P:GO:0006950;C:GO:0009536;C:GO:0009579	Y (1.0 | 1-41)	C	1	V5_BLAST_0.9SELF0.4OUT-REDO4-Cluster_162646	V5_UCLUSTfixed_0.90-Cluster_96069	-	-	-	-
gene=VIT_212s0028g01250	Vitvi_seq7631	C:GO:0009941; C:GO:0009840; P:GO:0035304; F:GO:0004252; P:GO:0010207; P:GO:0019288; P:GO:0009902; C:GO:0005829; P:GO:0048510; P:GO:0006508; P:GO:0045893; P:GO:0042793; C:GO:0009535; P:GO:0006364; P:GO:0010027	P:GO:0006091;P:GO:0006464;P:GO:0009058;P:GO:0044711;P:GO:0006139;C:GO:0009536;C:GO:0009579;P:GO:0006629;C:GO:0016020;P:GO:0016043;C:GO:0005829;P:GO:0015979;F:GO:0016787	Y (0.999 | 1-41)	C	1	V5_BLAST_0.9SELF0.4OUT-REDO4-Cluster_162649	V5_UCLUSTfixed_0.90-Cluster_96072	-	-	-	-
gene=VIT_212s0028g01250	Vitvi_seq7632	C:GO:0009941; C:GO:0009840; P:GO:0035304; F:GO:0004252; P:GO:0010207; P:GO:0019288; P:GO:0009902; C:GO:0005829; P:GO:0048510; P:GO:0006508; P:GO:0045893; P:GO:0042793; C:GO:0009535; P:GO:0006364; P:GO:0010027	P:GO:0006091;P:GO:0006464;P:GO:0009058;P:GO:0044711;P:GO:0006139;C:GO:0009536;C:GO:0009579;P:GO:0006629;C:GO:0016020;P:GO:0016043;C:GO:0005829;P:GO:0015979;F:GO:0016787	Y (0.999 | 1-41)	C	1	V5_BLAST_0.9SELF0.4OUT-REDO4-Cluster_162898	V5_UCLUSTfixed_0.90-Cluster_96072	-	-	-	-
gene=VIT_212s0028g01250	Vitvi_seq7633	C:GO:0009941; C:GO:0009840; P:GO:0035304; F:GO:0004252; P:GO:0010207; P:GO:0019288; P:GO:0009902; C:GO:0005829; P:GO:0048510; P:GO:0006508; P:GO:0045893; P:GO:0042793; C:GO:0009535; P:GO:0006364; P:GO:0010027	P:GO:0006091;P:GO:0006464;P:GO:0009058;P:GO:0044711;P:GO:0006139;C:GO:0009536;C:GO:0009579;P:GO:0006629;C:GO:0016020;P:GO:0016043;C:GO:0005829;P:GO:0015979;F:GO:0016787	Y (0.999 | 1-41)	C	1	V5_BLAST_0.9SELF0.4OUT-REDO4-Cluster_162898	V5_UCLUSTfixed_0.90-Cluster_96072	-	-	-	-
gene=VIT_212s0028g01600	Vitvi_seq7700	P:GO:0006098; C:GO:0009941; P:GO:0042744; F:GO:0008270; P:GO:0035304; F:GO:0004176; F:GO:0008568; P:GO:0010207; C:GO:0031977; P:GO:0009902; P:GO:0051301; C:GO:0016021; F:GO:0004222; P:GO:0010304; P:GO:0010206; P:GO:0006508; P:GO:0045893; P:GO:0042793; C:GO:0009535; P:GO:0006364; F:GO:0005524; P:GO:0010027; P:GO:0010205; P:GO:0006510	P:GO:0006091;P:GO:0009056;P:GO:0006464;P:GO:0009058;P:GO:0006139;C:GO:0009536;C:GO:0009579;F:GO:0000166;P:GO:0009628;C:GO:0016020;P:GO:0016043;P:GO:0015979;F:GO:0016787	Y (0.999 | 1-51)	C	1	V5_BLAST_0.9SELF0.4OUT-REDO4-Cluster_169777	V5_UCLUSTfixed_0.90-Cluster_96639	-	-	-	-
gene=VIT_212s0028g01600	Vitvi_seq7701	P:GO:0006098; C:GO:0009941; P:GO:0042744; F:GO:0008270; P:GO:0035304; F:GO:0004176; F:GO:0008568; P:GO:0010207; C:GO:0031977; P:GO:0009902; P:GO:0051301; C:GO:0016021; F:GO:0004222; P:GO:0010304; P:GO:0010206; P:GO:0006508; P:GO:0045893; P:GO:0042793; C:GO:0009535; P:GO:0006364; F:GO:0005524; P:GO:0010027; P:GO:0010205; P:GO:0006510	P:GO:0006091;P:GO:0009056;P:GO:0006464;P:GO:0009058;P:GO:0006139;C:GO:0009536;C:GO:0009579;F:GO:0000166;P:GO:0009628;C:GO:0016020;P:GO:0016043;P:GO:0015979;F:GO:0016787	Y (0.999 | 1-51)	C	1	V5_BLAST_0.9SELF0.4OUT-REDO4-Cluster_169777	V5_UCLUSTfixed_0.90-Cluster_96639	-	-	-	-
gene=VIT_212s0028g01740	Vitvi_seq7715	P:GO:0006457; F:GO:0051536; F:GO:0009055; F:GO:0005506; P:GO:0006950; F:GO:0031072; F:GO:0051082; C:GO:0009507; P:GO:0006118	F:GO:0005515;P:GO:0009987;P:GO:0006950;C:GO:0009536	Y (0.999 | 1-47)	C	1	V5_BLAST_0.9SELF0.4OUT-REDO4-Cluster_162652	V5_UCLUSTfixed_0.90-Cluster_96075	-	-	-	-
gene=VIT_212s0028g01740	Vitvi_seq7716	P:GO:0006457; F:GO:0051536; F:GO:0009055; F:GO:0005506; P:GO:0006950; F:GO:0031072; F:GO:0051082; C:GO:0009507; P:GO:0006118	F:GO:0005515;P:GO:0009987;P:GO:0006950;C:GO:0009536	Y (0.999 | 1-47)	C	1	V5_BLAST_0.9SELF0.4OUT-REDO4-Cluster_162652	V5_UCLUSTfixed_0.90-Cluster_96075	-	-	-	-
gene=VIT_212s0028g02100	Vitvi_seq7757	P:GO:0006412; F:GO:0003723; C:GO:0005840; C:GO:0005739; F:GO:0003735; C:GO:0009536; P:GO:0009220; C:GO:0005768; C:GO:0005802; C:GO:0005794; P:GO:0042254	F:GO:0003723;C:GO:0005768;C:GO:0005739;F:GO:0005198;C:GO:0005794;C:GO:0005840;P:GO:0006139;C:GO:0009536;P:GO:0006412	Y (0.893 | 1-43)	C	1	V5_BLAST_0.9SELF0.4OUT-REDO4-Cluster_162653	V5_UCLUSTfixed_0.90-Cluster_96076	-	-	-	-
gene=VIT_212s0028g02100	Vitvi_seq7758	P:GO:0006412; F:GO:0003723; C:GO:0005840; C:GO:0005739; F:GO:0003735; C:GO:0009536; P:GO:0009220; C:GO:0005768; C:GO:0005802; C:GO:0005794; P:GO:0042254	F:GO:0003723;C:GO:0005768;C:GO:0005739;F:GO:0005198;C:GO:0005794;C:GO:0005840;P:GO:0006139;C:GO:0009536;P:GO:0006412	Y (0.893 | 1-43)	C	1	V5_BLAST_0.9SELF0.4OUT-REDO4-Cluster_162653	V5_UCLUSTfixed_0.90-Cluster_96076	-	-	-	-
gene=VIT_212s0028g02170	Vitvi_seq7770	C:GO:0005886; P:GO:0019252; P:GO:0043085; P:GO:0000023	P:GO:0005975;P:GO:0009058;P:GO:0044763;P:GO:0044711;C:GO:0005886;P:GO:0009987;P:GO:0044723	Y (0.946 | 1-40)	C	1	V5_BLAST_0.9SELF0.4OUT-REDO4-Cluster_169725	V5_UCLUSTfixed_0.90-Cluster_96078	-	UniqueCluster_2073	-	-
gene=VIT_212s0028g02170	Vitvi_seq7771	C:GO:0005886; P:GO:0019252; P:GO:0043085; P:GO:0000023	P:GO:0005975;P:GO:0009058;P:GO:0044763;P:GO:0044711;C:GO:0005886;P:GO:0009987;P:GO:0044723	Y (0.946 | 1-40)	C	1	V5_BLAST_0.9SELF0.4OUT-REDO4-Cluster_169725	V5_UCLUSTfixed_0.90-Cluster_96078	-	-	-	-
gene=VIT_212s0028g02200	Vitvi_seq7779	F:GO:0008531; P:GO:0009231; F:GO:0016881; P:GO:0016310; F:GO:0008967; F:GO:0003919; P:GO:0046487	P:GO:0009058;P:GO:0044711;F:GO:0016301;F:GO:0016787	Y (0.988 | 1-28)	C	1	V5_BLAST_0.9SELF0.4OUT-REDO4-Cluster_170672	V5_UCLUSTfixed_0.90-Cluster_101712	-	-	-	-
gene=VIT_212s0028g02340	Vitvi_seq7798	C:GO:0005829; F:GO:0005507; C:GO:0005618; P:GO:0055114; P:GO:0006164; C:GO:0005739; P:GO:0009651; C:GO:0009941; F:GO:0004455; P:GO:0009097; P:GO:0009099; F:GO:0000287; F:GO:0070402; P:GO:0006096; C:GO:0009570; F:GO:0016853; P:GO:0006094; F:GO:0042803; P:GO:0046686; C:GO:0048046; P:GO:0009098; P:GO:0015940	P:GO:0006091;P:GO:0009056;P:GO:0009058;P:GO:0044711;C:GO:0005576;P:GO:0006139;P:GO:0006950;C:GO:0009536;P:GO:0044712;P:GO:0044723;F:GO:0000166;P:GO:0005975;P:GO:0009628;F:GO:0005515;F:GO:0003824;C:GO:0005618;C:GO:0005739;C:GO:0005829	Y (0.999 | 1-51)	C	1	V5_BLAST_0.9SELF0.4OUT-REDO4-Cluster_165640	V5_UCLUSTfixed_0.90-Cluster_99026	-	-	-	-
gene=VIT_212s0028g02370	Vitvi_seq7801	F:GO:0008168; P:GO:0032259	P:GO:0008152;F:GO:0016740	Y (0.983 | 1-41)	C	1	V5_BLAST_0.9SELF0.4OUT-REDO4-Cluster_164858	V5_UCLUSTfixed_0.90-Cluster_98311	UniqueCluster_2908	-	-	-
gene=VIT_212s0028g02370	Vitvi_seq7803	F:GO:0008168; P:GO:0032259	P:GO:0008152;F:GO:0016740	Y (0.983 | 1-41)	C	1	V5_BLAST_0.9SELF0.4OUT-REDO4-Cluster_164858	V5_UCLUSTfixed_0.90-Cluster_98311	-	-	-	-
gene=VIT_212s0028g02370	Vitvi_seq7804	F:GO:0008168; P:GO:0032259	P:GO:0008152;F:GO:0016740	Y (0.983 | 1-41)	C	1	V5_BLAST_0.9SELF0.4OUT-REDO4-Cluster_164858	V5_UCLUSTfixed_0.90-Cluster_98311	-	-	-	-
gene=VIT_212s0028g02500	Vitvi_seq7833	F:GO:0046914; F:GO:0016491; C:GO:0005739; P:GO:0055114; C:GO:0009507	F:GO:0003824;C:GO:0005739;P:GO:0008152;F:GO:0005488;P:GO:0044710;C:GO:0009536	Y (0.985 | 1-56)	C	1	V5_BLAST_0.9SELF0.4OUT-REDO4-Cluster_162655	V5_UCLUSTfixed_0.90-Cluster_96079	-	-	-	-
gene=VIT_212s0028g03170	Vitvi_seq7955		-	Y (0.882 | 1-22)	C	1	V5_BLAST_0.9SELF0.4OUT-REDO4-Cluster_164498	V5_UCLUSTfixed_0.90-Cluster_96082	-	-	-	-
gene=VIT_212s0028g03170	Vitvi_seq7956		-	Y (0.882 | 1-22)	C	1	V5_BLAST_0.9SELF0.4OUT-REDO4-Cluster_164498	V5_UCLUSTfixed_0.90-Cluster_96082	-	-	-	-
gene=VIT_212s0028g03170	Vitvi_seq7957		-	Y (0.882 | 1-22)	C	1	V5_BLAST_0.9SELF0.4OUT-REDO4-Cluster_164498	V5_UCLUSTfixed_0.90-Cluster_96082	-	-	-	-
gene=VIT_212s0028g03170	Vitvi_seq7958		-	Y (0.882 | 1-22)	C	1	V5_BLAST_0.9SELF0.4OUT-REDO4-Cluster_164498	V5_UCLUSTfixed_0.90-Cluster_96082	-	-	-	-
gene=VIT_212s0028g03170	Vitvi_seq7959		-	Y (0.882 | 1-22)	C	1	V5_BLAST_0.9SELF0.4OUT-REDO4-Cluster_164498	V5_UCLUSTfixed_0.90-Cluster_96082	-	-	-	-
gene=VIT_212s0028g03170	Vitvi_seq7960		-	Y (0.882 | 1-22)	C	1	V5_BLAST_0.9SELF0.4OUT-REDO4-Cluster_164498	V5_UCLUSTfixed_0.90-Cluster_96082	-	-	-	-
gene=VIT_212s0028g03170	Vitvi_seq7961		-	Y (0.882 | 1-22)	C	1	V5_BLAST_0.9SELF0.4OUT-REDO4-Cluster_164498	V5_UCLUSTfixed_0.90-Cluster_96082	-	-	-	-
gene=VIT_212s0028g03170	Vitvi_seq7962		-	Y (0.882 | 1-22)	C	1	V5_BLAST_0.9SELF0.4OUT-REDO4-Cluster_164498	V5_UCLUSTfixed_0.90-Cluster_96082	-	-	-	-
gene=VIT_212s0028g03300	Vitvi_seq7988	P:GO:0006979; F:GO:0008270; F:GO:0003676; P:GO:0006355; P:GO:0010187; P:GO:0006661; P:GO:0015996; F:GO:0003700; C:GO:0005886; C:GO:0005667; P:GO:0045449	F:GO:0003676;F:GO:0003700;P:GO:0009056;P:GO:0009791;P:GO:0006629;P:GO:0009058;P:GO:0044711;P:GO:0006139;P:GO:0006950;C:GO:0005886;C:GO:0005622;P:GO:0044712	Y (0.989 | 1-38)	C	1	V5_BLAST_0.9SELF0.4OUT-REDO4-Cluster_169804	V5_UCLUSTfixed_0.90-Cluster_96084	-	-	-	-
gene=VIT_212s0028g03780	Vitvi_seq8079	F:GO:0004746; P:GO:0009231; F:GO:0016491; C:GO:0009507; P:GO:0055114; C:GO:0009349	P:GO:0009058;P:GO:0044763;F:GO:0016740;P:GO:0044711;P:GO:0009987;C:GO:0009536	Y (0.977 | 1-26)	C	1	V5_BLAST_0.9SELF0.4OUT-REDO4-Cluster_162662	V5_UCLUSTfixed_0.90-Cluster_96086	-	-	-	-
gene=VIT_212s0028g03790	Vitvi_seq8080		-	Y (0.982 | 1-48)	C	1	V5_BLAST_0.9SELF0.4OUT-REDO4-Cluster_169066	V5_UCLUSTfixed_0.90-Cluster_101881	-	-	-	-
gene=VIT_212s0028g03790	Vitvi_seq8081		-	Y (0.982 | 1-48)	C	1	V5_BLAST_0.9SELF0.4OUT-REDO4-Cluster_169066	V5_UCLUSTfixed_0.90-Cluster_101881	-	-	-	-
gene=VIT_212s0028g03790	Vitvi_seq8082		-	Y (0.982 | 1-48)	C	1	V5_BLAST_0.9SELF0.4OUT-REDO4-Cluster_162663	V5_UCLUSTfixed_0.90-Cluster_101881	-	-	-	-
gene=VIT_212s0028g03810	Vitvi_seq8084		-	Y (1.0 | 1-24)	C	1	V5_BLAST_0.9SELF0.4OUT-REDO4-Cluster_162664	V5_UCLUSTfixed_0.90-Cluster_96087	-	-	-	-
gene=VIT_212s0028g03810	Vitvi_seq8085		-	Y (1.0 | 1-24)	C	1	V5_BLAST_0.9SELF0.4OUT-REDO4-Cluster_162664	V5_UCLUSTfixed_0.90-Cluster_96087	-	-	-	-
gene=VIT_212s0028g03810	Vitvi_seq8086		-	Y (1.0 | 1-24)	C	1	V5_BLAST_0.9SELF0.4OUT-REDO4-Cluster_162664	V5_UCLUSTfixed_0.90-Cluster_96087	-	-	-	-
gene=VIT_212s0028g03810	Vitvi_seq8087		-	Y (1.0 | 1-24)	C	1	V5_BLAST_0.9SELF0.4OUT-REDO4-Cluster_162664	V5_UCLUSTfixed_0.90-Cluster_96087	-	-	-	-
gene=VIT_212s0028g03850	Vitvi_seq8089	C:GO:0009941; F:GO:0008047; P:GO:0006979; F:GO:0009055; P:GO:0045454; P:GO:0006662; C:GO:0005618; P:GO:0043085; F:GO:0015035; C:GO:0009535; P:GO:0006118	P:GO:0019725;P:GO:0008152;C:GO:0005618;C:GO:0016020;F:GO:0030234;P:GO:0044710;C:GO:0009536;P:GO:0006950;C:GO:0009579	Y (1.0 | 1-71)	C	1	V5_BLAST_0.9SELF0.4OUT-REDO4-Cluster_165966	V5_UCLUSTfixed_0.90-Cluster_96817	-	-	-	-
gene=VIT_212s0028g03910	Vitvi_seq8099	C:GO:0016020; C:GO:0005622; P:GO:0006508; F:GO:0008270; F:GO:0008233	P:GO:0019538;C:GO:0016020;F:GO:0005488;C:GO:0005622;F:GO:0016787	Y (0.999 | 1-41)	C	1	V5_BLAST_0.9SELF0.4OUT-REDO4-Cluster_162665	V5_UCLUSTfixed_0.90-Cluster_96088	-	-	-	-
gene=VIT_212s0059g00270	Vitvi_seq8148	P:GO:0009965; P:GO:0016117; P:GO:0010114; P:GO:0019761; P:GO:0043085; P:GO:0019344; P:GO:0006098; P:GO:0006364; C:GO:0009941; P:GO:0010027; P:GO:0019252; P:GO:0000023; P:GO:0006636; F:GO:0003959; P:GO:0010218; F:GO:0016630; P:GO:0009637; F:GO:0000166; P:GO:0009723; P:GO:0000272; P:GO:0030154; P:GO:0006655; P:GO:0009073; P:GO:0045893; P:GO:0009902; P:GO:0015995; P:GO:0010207; C:GO:0009535; P:GO:00…	P:GO:0019748;P:GO:0006091;P:GO:0007275;P:GO:0009056;P:GO:0009653;P:GO:0009058;P:GO:0044711;P:GO:0006139;C:GO:0009536;P:GO:0044723;C:GO:0009579;F:GO:0000166;P:GO:0005975;P:GO:0009628;F:GO:0003824;P:GO:0006629;P:GO:0009719;C:GO:0016020;P:GO:0016043;P:GO:0030154;P:GO:0015979	Y (0.929 | 1-25)	C	1	V5_BLAST_0.9SELF0.4OUT-REDO4-Cluster_165743	V5_UCLUSTfixed_0.90-Cluster_99105	-	-	-	-
gene=VIT_212s0059g00710	Vitvi_seq8226	F:GO:0004222; C:GO:0005886; P:GO:0010207; P:GO:0009658; C:GO:0016021; P:GO:0006508; C:GO:0009706; F:GO:0005515	P:GO:0019538;P:GO:0006091;F:GO:0005515;P:GO:0016043;P:GO:0015979;C:GO:0005886;C:GO:0009536;F:GO:0016787	Y (1.0 | 1-41)	C	1	V5_BLAST_0.9SELF0.4OUT-REDO4-Cluster_167061	V5_UCLUSTfixed_0.90-Cluster_96090	-	-	-	-
gene=VIT_212s0059g00760	Vitvi_seq8234	F:GO:0004604; F:GO:0009973; P:GO:0045454; C:GO:0009570; F:GO:0033741; P:GO:0019344; P:GO:0019379	P:GO:0019725;F:GO:0003824;P:GO:0009058;P:GO:0044711;C:GO:0009536	Y (0.995 | 1-54)	C	1	V5_BLAST_0.9SELF0.4OUT-REDO4-Cluster_162669	V5_UCLUSTfixed_0.90-Cluster_98016	-	-	-	-
gene=VIT_212s0059g00760	Vitvi_seq8235	F:GO:0004604; F:GO:0009973; P:GO:0045454; C:GO:0009570; F:GO:0033741; P:GO:0019344; P:GO:0019379	P:GO:0019725;F:GO:0003824;P:GO:0009058;P:GO:0044711;C:GO:0009536	Y (0.995 | 1-54)	C	1	V5_BLAST_0.9SELF0.4OUT-REDO4-Cluster_162669	V5_UCLUSTfixed_0.90-Cluster_98016	-	-	-	-
gene=VIT_212s0059g00760	Vitvi_seq8236	F:GO:0004604; F:GO:0009973; P:GO:0045454; C:GO:0009570; F:GO:0033741; P:GO:0019344; P:GO:0019379	P:GO:0019725;F:GO:0003824;P:GO:0009058;P:GO:0044711;C:GO:0009536	Y (0.995 | 1-54)	C	1	V5_BLAST_0.9SELF0.4OUT-REDO4-Cluster_162669	V5_UCLUSTfixed_0.90-Cluster_98016	-	-	-	-
gene=VIT_212s0059g00760	Vitvi_seq8237	F:GO:0004604; F:GO:0009973; P:GO:0045454; C:GO:0009570; F:GO:0033741; P:GO:0019344; P:GO:0019379	P:GO:0019725;F:GO:0003824;P:GO:0009058;P:GO:0044711;C:GO:0009536	Y (0.995 | 1-54)	C	1	V5_BLAST_0.9SELF0.4OUT-REDO4-Cluster_162669	V5_UCLUSTfixed_0.90-Cluster_98016	-	-	-	-
gene=VIT_212s0059g00790	Vitvi_seq8244	P:GO:0016556; F:GO:0005515	F:GO:0005515;P:GO:0006139	Y (0.999 | 1-22)	C	1	V5_BLAST_0.9SELF0.4OUT-REDO4-Cluster_162670	V5_UCLUSTfixed_0.90-Cluster_96091	-	-	-	-
gene=VIT_212s0059g01060	Vitvi_seq8278	C:GO:0009941; F:GO:0047987; P:GO:0009611; F:GO:0009055; F:GO:0004497; F:GO:0005506; F:GO:0020037; F:GO:0016705; P:GO:0055114; P:GO:0006118	F:GO:0003824;P:GO:0008152;F:GO:0005488;P:GO:0044710;C:GO:0009536;P:GO:0006950	Y (0.827 | 1-34)	C	1	V5_BLAST_0.9SELF0.4OUT-REDO4-Cluster_168243	V5_UCLUSTfixed_0.90-Cluster_96092	-	-	-	-
gene=VIT_212s0059g01120	Vitvi_seq8292	P:GO:0090305; P:GO:0016075; F:GO:0004525; F:GO:0046872; P:GO:0035196; F:GO:0008026; F:GO:0003725; F:GO:0005524; P:GO:0007275; C:GO:0005737; C:GO:0005634; P:GO:0051252	F:GO:0000166;C:GO:0005634;F:GO:0003723;P:GO:0009056;P:GO:0007275;C:GO:0005737;F:GO:0004518;P:GO:0040029;P:GO:0006412	Y (0.89 | 1-22)	C	1	V5_BLAST_0.9SELF0.4OUT-REDO4-Cluster_162671	V5_UCLUSTfixed_0.90-Cluster_96093	-	-	-	-
gene=VIT_212s0059g01160	Vitvi_seq8300	C:GO:0009508; C:GO:0009507	C:GO:0009536	Y (1.0 | 1-25)	C	1	V5_BLAST_0.9SELF0.4OUT-REDO4-Cluster_162672	V5_UCLUSTfixed_0.90-Cluster_98329	-	-	-	-
gene=VIT_212s0059g01220	Vitvi_seq8313	C:GO:0005945; C:GO:0009536; C:GO:0016020; P:GO:0009793; P:GO:0051567; F:GO:0047334; P:GO:0015979; P:GO:0016310; C:GO:0005618; P:GO:0006342; P:GO:0006096; P:GO:0046686; C:GO:0010318; P:GO:0006002; P:GO:0006085; F:GO:0003872; F:GO:0005524; P:GO:0006000; P:GO:0006013; P:GO:0006012; P:GO:0006094; P:GO:0006098	P:GO:0009790;P:GO:0006091;P:GO:0009056;P:GO:0009791;P:GO:0006464;P:GO:0009058;P:GO:0044711;P:GO:0006139;C:GO:0009536;P:GO:0000003;P:GO:0040029;P:GO:0044712;P:GO:0044723;F:GO:0000166;P:GO:0005975;C:GO:0016020;C:GO:0005618;P:GO:0016043;C:GO:0005829;P:GO:0015979;F:GO:0016301	Y (0.994 | 1-51)	C	1	V5_BLAST_0.9SELF0.4OUT-REDO4-Cluster_162673	V5_UCLUSTfixed_0.90-Cluster_96095	-	-	UniqueCluster_2768	-
gene=VIT_212s0059g01260	Vitvi_seq8325	C:GO:0005886; P:GO:0055085; F:GO:0005351; P:GO:0008643; F:GO:0032440; C:GO:0016021; C:GO:0009536; P:GO:0055114	F:GO:0003824;P:GO:0008152;P:GO:0006810;P:GO:0044765;P:GO:0044710;C:GO:0005886;F:GO:0005215;C:GO:0009536	Y (0.975 | 1-50)	C	1	V5_BLAST_0.9SELF0.4OUT-REDO4-Cluster_167454	V5_UCLUSTfixed_0.90-Cluster_96096	-	-	-	-
gene=VIT_212s0059g01340	Vitvi_seq8346	F:GO:0016874; F:GO:0005515	F:GO:0005515;F:GO:0003824	Y (0.882 | 1-52)	C	1	V5_BLAST_0.9SELF0.4OUT-REDO4-Cluster_162674	V5_UCLUSTfixed_0.90-Cluster_96097	-	-	UniqueCluster_1649	-
gene=VIT_212s0059g01670	Vitvi_seq8403	P:GO:0009658; P:GO:0006364; P:GO:0042780; C:GO:0009507; P:GO:0016556; C:GO:0005634; F:GO:0042781; P:GO:0051252	C:GO:0005634;F:GO:0004518;P:GO:0016043;C:GO:0009536	Y (0.956 | 1-49)	C	1	V5_BLAST_0.9SELF0.4OUT-REDO4-Cluster_168043	V5_UCLUSTfixed_0.90-Cluster_101784	-	-	UniqueCluster_2902	-
gene=VIT_212s0059g01670	Vitvi_seq8404	P:GO:0009658; P:GO:0006364; P:GO:0042780; C:GO:0009507; P:GO:0016556; C:GO:0005634; F:GO:0042781; P:GO:0051252	C:GO:0005634;F:GO:0004518;P:GO:0016043;C:GO:0009536	Y (0.956 | 1-49)	C	1	V5_BLAST_0.9SELF0.4OUT-REDO4-Cluster_162675	V5_UCLUSTfixed_0.90-Cluster_101784	-	-	-	-
gene=VIT_212s0059g01820	Vitvi_seq8432	F:GO:0046872; F:GO:0004722; C:GO:0005886; P:GO:0006470; C:GO:0005634; C:GO:0008287	C:GO:0005634;P:GO:0006464;F:GO:0005488;C:GO:0005886;F:GO:0016787	Y (0.905 | 1-60)	C	1	V5_BLAST_0.9SELF0.4OUT-REDO4-Cluster_162676	V5_UCLUSTfixed_0.90-Cluster_97175	-	-	-	-
gene=VIT_212s0059g01820	Vitvi_seq8433	F:GO:0046872; F:GO:0004722; C:GO:0005886; P:GO:0006470; C:GO:0005634; C:GO:0008287	C:GO:0005634;P:GO:0006464;F:GO:0005488;C:GO:0005886;F:GO:0016787	Y (0.905 | 1-60)	C	1	V5_BLAST_0.9SELF0.4OUT-REDO4-Cluster_169294	V5_UCLUSTfixed_0.90-Cluster_97175	-	-	-	-
gene=VIT_212s0059g01820	Vitvi_seq8434	F:GO:0046872; F:GO:0004722; C:GO:0005886; P:GO:0006470; C:GO:0005634; C:GO:0008287	C:GO:0005634;P:GO:0006464;F:GO:0005488;C:GO:0005886;F:GO:0016787	Y (0.905 | 1-60)	C	1	V5_BLAST_0.9SELF0.4OUT-REDO4-Cluster_169294	V5_UCLUSTfixed_0.90-Cluster_97175	-	-	-	-
gene=VIT_212s0059g01850	Vitvi_seq8437	C:GO:0016023; C:GO:0016021; C:GO:0005739; C:GO:0009507	C:GO:0016020;C:GO:0005739;C:GO:0009536	Y (0.998 | 1-56)	C	1	V5_BLAST_0.9SELF0.4OUT-REDO4-Cluster_163397	V5_UCLUSTfixed_0.90-Cluster_96818	-	-	-	-
gene=VIT_212s0059g01850	Vitvi_seq8438	C:GO:0016023; C:GO:0016021; C:GO:0005739; C:GO:0009507	C:GO:0016020;C:GO:0005739;C:GO:0009536	Y (0.998 | 1-56)	C	1	V5_BLAST_0.9SELF0.4OUT-REDO4-Cluster_163397	V5_UCLUSTfixed_0.90-Cluster_96818	-	-	-	-
gene=VIT_212s0059g01850	Vitvi_seq8439	C:GO:0016023; C:GO:0016021; C:GO:0005739; C:GO:0009507	C:GO:0016020;C:GO:0005739;C:GO:0009536	Y (0.998 | 1-56)	C	1	V5_BLAST_0.9SELF0.4OUT-REDO4-Cluster_163397	V5_UCLUSTfixed_0.90-Cluster_96818	-	-	-	-
gene=VIT_212s0059g01850	Vitvi_seq8440	C:GO:0016023; C:GO:0016021; C:GO:0005739; C:GO:0009507	C:GO:0016020;C:GO:0005739;C:GO:0009536	Y (0.998 | 1-56)	C	1	V5_BLAST_0.9SELF0.4OUT-REDO4-Cluster_163397	V5_UCLUSTfixed_0.90-Cluster_96818	-	-	-	-
gene=VIT_212s0059g02150	Vitvi_seq8482	C:GO:0005774; P:GO:0051788; P:GO:0009853; P:GO:0006094; P:GO:0006101; P:GO:0006833; F:GO:0052632; F:GO:0051539; P:GO:0009873; P:GO:0006102; P:GO:0006097; P:GO:0009651; P:GO:0015979; F:GO:0052633; P:GO:0080129; P:GO:0010039; C:GO:0005618; C:GO:0005794; P:GO:0006972; C:GO:0005829; P:GO:0006511; P:GO:0007030; P:GO:0006487; P:GO:0006096; P:GO:0000303; P:GO:0055072; C:GO:0009570; P:GO:0046686; P:GO:00…	P:GO:0009056;P:GO:0006464;C:GO:0005794;P:GO:0009058;P:GO:0044711;C:GO:0005773;C:GO:0009536;P:GO:0044712;F:GO:0000166;P:GO:0009628;F:GO:0003824;C:GO:0005829;P:GO:0006091;P:GO:0007165;P:GO:0044765;P:GO:0006810;P:GO:0006139;P:GO:0006950;C:GO:0005886;P:GO:0044723;P:GO:0005975;P:GO:0009719;C:GO:0005618;C:GO:0005739;P:GO:0016043;P:GO:0015979	Y (0.994 | 1-38)	C	1	V5_BLAST_0.9SELF0.4OUT-REDO4-Cluster_164592	V5_UCLUSTfixed_0.90-Cluster_96846	-	-	-	-
gene=VIT_212s0059g02150	Vitvi_seq8483	C:GO:0005774; P:GO:0051788; P:GO:0009853; P:GO:0006094; P:GO:0006101; P:GO:0006833; F:GO:0052632; F:GO:0051539; P:GO:0009873; P:GO:0006102; P:GO:0006097; P:GO:0009651; P:GO:0015979; F:GO:0052633; P:GO:0080129; P:GO:0010039; C:GO:0005618; C:GO:0005794; P:GO:0006972; C:GO:0005829; P:GO:0006511; P:GO:0007030; P:GO:0006487; P:GO:0006096; P:GO:0000303; P:GO:0055072; C:GO:0009570; P:GO:0046686; P:GO:00…	P:GO:0009056;P:GO:0006464;C:GO:0005794;P:GO:0009058;P:GO:0044711;C:GO:0005773;C:GO:0009536;P:GO:0044712;F:GO:0000166;P:GO:0009628;F:GO:0003824;C:GO:0005829;P:GO:0006091;P:GO:0007165;P:GO:0044765;P:GO:0006810;P:GO:0006139;P:GO:0006950;C:GO:0005886;P:GO:0044723;P:GO:0005975;P:GO:0009719;C:GO:0005618;C:GO:0005739;P:GO:0016043;P:GO:0015979	Y (0.994 | 1-38)	C	1	V5_BLAST_0.9SELF0.4OUT-REDO4-Cluster_164592	V5_UCLUSTfixed_0.90-Cluster_96846	-	-	-	-
gene=VIT_212s0059g02150	Vitvi_seq8484	C:GO:0005774; P:GO:0051788; P:GO:0009853; P:GO:0006094; P:GO:0006101; P:GO:0006833; F:GO:0052632; F:GO:0051539; P:GO:0009873; P:GO:0006102; P:GO:0006097; P:GO:0009651; P:GO:0015979; F:GO:0052633; P:GO:0080129; P:GO:0010039; C:GO:0005618; C:GO:0005794; P:GO:0006972; C:GO:0005829; P:GO:0006511; P:GO:0007030; P:GO:0006487; P:GO:0006096; P:GO:0000303; P:GO:0055072; C:GO:0009570; P:GO:0046686; P:GO:00…	P:GO:0009056;P:GO:0006464;C:GO:0005794;P:GO:0009058;P:GO:0044711;C:GO:0005773;C:GO:0009536;P:GO:0044712;F:GO:0000166;P:GO:0009628;F:GO:0003824;C:GO:0005829;P:GO:0006091;P:GO:0007165;P:GO:0044765;P:GO:0006810;P:GO:0006139;P:GO:0006950;C:GO:0005886;P:GO:0044723;P:GO:0005975;P:GO:0009719;C:GO:0005618;C:GO:0005739;P:GO:0016043;P:GO:0015979	Y (0.994 | 1-38)	C	1	V5_BLAST_0.9SELF0.4OUT-REDO4-Cluster_164592	V5_UCLUSTfixed_0.90-Cluster_96846	-	-	-	-
gene=VIT_212s0059g02150	Vitvi_seq8486	C:GO:0005774; P:GO:0051788; P:GO:0009853; P:GO:0006094; P:GO:0006101; P:GO:0006833; F:GO:0052632; F:GO:0051539; P:GO:0009873; P:GO:0006102; P:GO:0006097; P:GO:0009651; P:GO:0015979; F:GO:0052633; P:GO:0080129; P:GO:0010039; C:GO:0005618; C:GO:0005794; P:GO:0006972; C:GO:0005829; P:GO:0006511; P:GO:0007030; P:GO:0006487; P:GO:0006096; P:GO:0000303; P:GO:0055072; C:GO:0009570; P:GO:0046686; P:GO:00…	P:GO:0009056;P:GO:0006464;C:GO:0005794;P:GO:0009058;P:GO:0044711;C:GO:0005773;C:GO:0009536;P:GO:0044712;F:GO:0000166;P:GO:0009628;F:GO:0003824;C:GO:0005829;P:GO:0006091;P:GO:0007165;P:GO:0044765;P:GO:0006810;P:GO:0006139;P:GO:0006950;C:GO:0005886;P:GO:0044723;P:GO:0005975;P:GO:0009719;C:GO:0005618;C:GO:0005739;P:GO:0016043;P:GO:0015979	Y (0.994 | 1-38)	C	1	V5_BLAST_0.9SELF0.4OUT-REDO4-Cluster_164592	V5_UCLUSTfixed_0.90-Cluster_96846	-	-	-	-
gene=VIT_212s0059g02160	Vitvi_seq8490	F:GO:0015238; C:GO:0005886; P:GO:0006855; P:GO:0009610; C:GO:0005774; P:GO:0015824; F:GO:0015297	P:GO:0009607;P:GO:0009605;P:GO:0044765;P:GO:0006810;C:GO:0005773;F:GO:0005215;C:GO:0005886	Y (0.997 | 1-25)	C	1	V5_BLAST_0.9SELF0.4OUT-REDO4-Cluster_169689	V5_UCLUSTfixed_0.90-Cluster_100474	-	-	-	-
gene=VIT_212s0059g02160	Vitvi_seq8491	F:GO:0015238; C:GO:0005886; P:GO:0006855; P:GO:0009610; C:GO:0005774; P:GO:0015824; F:GO:0015297; P:GO:0080167	P:GO:0009607;P:GO:0009628;P:GO:0009605;P:GO:0044765;P:GO:0006810;C:GO:0005773;F:GO:0005215;C:GO:0005886	Y (0.997 | 1-25)	C	1	V5_BLAST_0.9SELF0.4OUT-REDO4-Cluster_169689	V5_UCLUSTfixed_0.90-Cluster_100474	-	-	-	-
gene=VIT_212s0059g02160	Vitvi_seq8492	F:GO:0015238; C:GO:0005886; P:GO:0006855; P:GO:0009610; C:GO:0005774; P:GO:0015824; F:GO:0015297	P:GO:0009607;P:GO:0009605;P:GO:0044765;P:GO:0006810;C:GO:0005773;F:GO:0005215;C:GO:0005886	Y (0.997 | 1-25)	C	1	V5_BLAST_0.9SELF0.4OUT-REDO4-Cluster_169689	V5_UCLUSTfixed_0.90-Cluster_100474	-	-	-	-
gene=VIT_212s0059g02250	Vitvi_seq8498	P:GO:0006098; C:GO:0009941; C:GO:0016020; P:GO:0009793; P:GO:0006412; P:GO:0010207; P:GO:0019288; C:GO:0015934; C:GO:0009570; P:GO:0006354; F:GO:0003735; P:GO:0009657; P:GO:0006364; F:GO:0019843	P:GO:0009790;P:GO:0006091;P:GO:0009791;F:GO:0005198;C:GO:0005840;P:GO:0006139;C:GO:0009536;P:GO:0000003;P:GO:0006412;F:GO:0003723;C:GO:0016020;P:GO:0006629;P:GO:0016043;P:GO:0015979	Y (0.983 | 1-24)	C	1	V5_BLAST_0.9SELF0.4OUT-REDO4-Cluster_162677	V5_UCLUSTfixed_0.90-Cluster_96099	-	-	-	-
gene=VIT_212s0059g02440	Vitvi_seq8541	C:GO:0005886; C:GO:0031307; C:GO:0009536	C:GO:0005739;C:GO:0005886;C:GO:0009536	Y (0.815 | 1-36)	C	1	V5_BLAST_0.9SELF0.4OUT-REDO4-Cluster_162679	V5_UCLUSTfixed_0.90-Cluster_96101	-	-	-	-
gene=VIT_212s0059g02670	Vitvi_seq8577	P:GO:0000272; F:GO:0016161; F:GO:0043169; P:GO:0005982; P:GO:0005985	P:GO:0005975;P:GO:0009056;P:GO:0044763;F:GO:0005488;P:GO:0009987;F:GO:0016787;P:GO:0044723	Y (0.932 | 1-61)	C	1	V5_BLAST_0.9SELF0.4OUT-REDO4-Cluster_163032	V5_UCLUSTfixed_0.90-Cluster_102351	-	-	-	-
gene=VIT_212s0059g02670	Vitvi_seq8578	P:GO:0000272; F:GO:0016161; F:GO:0043169; P:GO:0005982; P:GO:0005985	P:GO:0005975;P:GO:0009056;P:GO:0044763;F:GO:0005488;P:GO:0009987;F:GO:0016787;P:GO:0044723	Y (0.932 | 1-61)	C	1	V5_BLAST_0.9SELF0.4OUT-REDO4-Cluster_163032	V5_UCLUSTfixed_0.90-Cluster_102351	-	-	-	-
gene=VIT_212s0059g02670	Vitvi_seq8579	P:GO:0000272; F:GO:0016161; F:GO:0043169; P:GO:0005982; P:GO:0005985	P:GO:0005975;P:GO:0009056;P:GO:0044763;F:GO:0005488;P:GO:0009987;F:GO:0016787;P:GO:0044723	Y (0.932 | 1-61)	C	1	V5_BLAST_0.9SELF0.4OUT-REDO4-Cluster_163032	V5_UCLUSTfixed_0.90-Cluster_102351	-	-	-	-
gene=VIT_212s0059g02710	Vitvi_seq8585	F:GO:0034002; P:GO:0043693; P:GO:0016114; P:GO:0033383; F:GO:0000287; C:GO:0009570	F:GO:0003824;P:GO:0006629;P:GO:0009058;P:GO:0044763;P:GO:0044711;F:GO:0005488;P:GO:0009987;C:GO:0009536	Y (0.992 | 1-37)	C	1	V5_BLAST_0.9SELF0.4OUT-REDO4-Cluster_169789	V5_UCLUSTfixed_0.90-Cluster_97791	-	-	-	-
gene=VIT_212s0059g02720	Vitvi_seq8587	C:GO:0005829; P:GO:0009753; F:GO:0080015; P:GO:0009625; P:GO:0016106; F:GO:0052578; P:GO:0016099; P:GO:0033383; P:GO:0009611; F:GO:0034002; P:GO:0043693; F:GO:0050550; F:GO:0000287; F:GO:0050552; F:GO:0034768; C:GO:0009570; F:GO:0050551	P:GO:0009058;P:GO:0044763;P:GO:0044711;F:GO:0005488;P:GO:0009987;P:GO:0006950;C:GO:0009536;P:GO:0009607;P:GO:0009605;F:GO:0003824;P:GO:0009719;P:GO:0006629;C:GO:0005829	Y (0.992 | 1-37)	C	1	V5_BLAST_0.9SELF0.4OUT-REDO4-Cluster_169789	V5_UCLUSTfixed_0.90-Cluster_97791	-	-	-	-
gene=VIT_212s0134g00020	Vitvi_seq8600	P:GO:0009409; F:GO:0034009; P:GO:0043612; P:GO:0071485; F:GO:0000287; C:GO:0009507; P:GO:0050993; P:GO:0009408	P:GO:0009628;F:GO:0003824;P:GO:0006629;P:GO:0009058;P:GO:0044763;P:GO:0044711;F:GO:0005488;P:GO:0006950;P:GO:0009987;C:GO:0009536	Y (0.915 | 1-38)	C	1	V5_BLAST_0.9SELF0.4OUT-REDO4-Cluster_169789	V5_UCLUSTfixed_0.90-Cluster_98349	-	-	-	-
gene=VIT_212s0134g00020	Vitvi_seq8601	P:GO:0009409; F:GO:0034009; P:GO:0043612; P:GO:0071485; F:GO:0000287; C:GO:0009507; P:GO:0050993; P:GO:0009408	P:GO:0009628;F:GO:0003824;P:GO:0006629;P:GO:0009058;P:GO:0044763;P:GO:0044711;F:GO:0005488;P:GO:0006950;P:GO:0009987;C:GO:0009536	Y (0.915 | 1-38)	C	1	V5_BLAST_0.9SELF0.4OUT-REDO4-Cluster_162680	V5_UCLUSTfixed_0.90-Cluster_98349	-	-	-	-
gene=VIT_212s0134g00115	Vitvi_seq8612	P:GO:0008152; F:GO:0034002; F:GO:0000287	F:GO:0003824;P:GO:0008152;F:GO:0005488	Y (1.0 | 1-41)	C	1	V5_BLAST_0.9SELF0.4OUT-REDO4-Cluster_169789	V5_UCLUSTfixed_0.90-Cluster_96103	-	-	-	-
gene=VIT_212s0134g00340	Vitvi_seq8646	F:GO:0030247; P:GO:0048544; P:GO:0006468; F:GO:0005524; F:GO:0004674; F:GO:0004713; P:GO:0009069	F:GO:0000166;P:GO:0009875;P:GO:0006464;F:GO:0030246;F:GO:0016301	Y (0.997 | 1-24)	C	1	V5_BLAST_0.9SELF0.4OUT-REDO4-Cluster_171010	V5_UCLUSTfixed_0.90-Cluster_103499	-	-	-	-
gene=VIT_212s0134g00340	Vitvi_seq8647	F:GO:0004715; F:GO:0030247; P:GO:0048544; P:GO:0006468; F:GO:0005524; F:GO:0004674; P:GO:0009069	F:GO:0000166;P:GO:0009875;P:GO:0006464;F:GO:0030246;F:GO:0016301	Y (0.997 | 1-24)	C	1	V5_BLAST_0.9SELF0.4OUT-REDO4-Cluster_171010	V5_UCLUSTfixed_0.90-Cluster_103499	-	-	-	-
gene=VIT_212s0134g00380	Vitvi_seq8651	F:GO:0004715; F:GO:0030247; P:GO:0048544; P:GO:0006468; F:GO:0004674; P:GO:0050794; P:GO:0006952; F:GO:0005524; F:GO:0005515; P:GO:0009069	F:GO:0000166;F:GO:0005515;P:GO:0009875;P:GO:0006464;F:GO:0030246;F:GO:0016301;P:GO:0006950	Y (1.0 | 1-25)	C	1	V5_BLAST_0.9SELF0.4OUT-REDO4-Cluster_162682	V5_UCLUSTfixed_0.90-Cluster_103499	-	-	-	-
gene=VIT_212s0134g00510	Vitvi_seq8680	F:GO:0045158; P:GO:0022900; F:GO:0008121; F:GO:0051537; C:GO:0016021; P:GO:0042742; F:GO:0046872; P:GO:0010196; C:GO:0009941; F:GO:0009496; C:GO:0009535; P:GO:0015979; P:GO:0080167; C:GO:0005886; P:GO:0006118; P:GO:0006119; P:GO:0015992; C:GO:0045285; C:GO:0009512	P:GO:0006091;F:GO:0005488;P:GO:0006139;P:GO:0044765;P:GO:0006810;F:GO:0005215;P:GO:0006950;C:GO:0009536;C:GO:0005886;C:GO:0009579;P:GO:0009607;P:GO:0009628;P:GO:0009605;F:GO:0003824;P:GO:0015979	Y (1.0 | 1-41)	C	1	V5_BLAST_0.9SELF0.4OUT-REDO4-Cluster_168902	V5_UCLUSTfixed_0.90-Cluster_101749	-	-	-	-
gene=VIT_212s0057g00020	Vitvi_seq8747	P:GO:0007186; P:GO:0006655; F:GO:0005515; C:GO:0010319; P:GO:0035304; P:GO:0010207; P:GO:0019288; P:GO:0009902; P:GO:0042742; C:GO:0016021; P:GO:0009773; C:GO:0009707; P:GO:0010182; C:GO:0009570; P:GO:0006417; C:GO:0009523; P:GO:0045038; P:GO:0045893; P:GO:0042793; C:GO:0009535; P:GO:0045037; P:GO:0006364; C:GO:0009528; P:GO:0010027	P:GO:0006091;P:GO:0007165;P:GO:0006464;P:GO:0006810;P:GO:0044765;P:GO:0006139;C:GO:0009536;P:GO:0006950;P:GO:0006412;C:GO:0009579;P:GO:0009607;F:GO:0005515;P:GO:0009605;P:GO:0006629;C:GO:0016020;P:GO:0016043;P:GO:0015979	Y (0.999 | 1-27)	C	1	V5_BLAST_0.9SELF0.4OUT-REDO4-Cluster_162683	V5_UCLUSTfixed_0.90-Cluster_96105	-	-	-	-
gene=VIT_212s0057g00020	Vitvi_seq8748	P:GO:0007186; P:GO:0006655; F:GO:0005515; C:GO:0010319; P:GO:0035304; P:GO:0010207; P:GO:0019288; P:GO:0009902; P:GO:0042742; C:GO:0016021; P:GO:0009773; C:GO:0009707; P:GO:0010182; C:GO:0009570; P:GO:0006417; C:GO:0009523; P:GO:0045038; P:GO:0045893; P:GO:0042793; C:GO:0009535; P:GO:0045037; P:GO:0006364; C:GO:0009528; P:GO:0010027	P:GO:0006091;P:GO:0007165;P:GO:0006464;P:GO:0006810;P:GO:0044765;P:GO:0006139;C:GO:0009536;P:GO:0006950;P:GO:0006412;C:GO:0009579;P:GO:0009607;F:GO:0005515;P:GO:0009605;P:GO:0006629;C:GO:0016020;P:GO:0016043;P:GO:0015979	Y (0.999 | 1-27)	C	1	V5_BLAST_0.9SELF0.4OUT-REDO4-Cluster_162683	V5_UCLUSTfixed_0.90-Cluster_96105	-	-	-	-
gene=VIT_212s0057g00020	Vitvi_seq8749	C:GO:0016021; P:GO:0045038; P:GO:0010027; C:GO:0009535; C:GO:0009523; C:GO:0009570; P:GO:0015979; P:GO:0007186; P:GO:0045037; C:GO:0009707; P:GO:0010182; C:GO:0009528; C:GO:0010319	P:GO:0007165;C:GO:0016020;P:GO:0016043;P:GO:0015979;P:GO:0006810;P:GO:0044765;C:GO:0009536;C:GO:0009579	Y (0.999 | 1-27)	C	1	V5_BLAST_0.9SELF0.4OUT-REDO4-Cluster_162683	V5_UCLUSTfixed_0.90-Cluster_96105	-	-	-	-
gene=VIT_212s0057g00020	Vitvi_seq8750	C:GO:0016021; P:GO:0045038; P:GO:0010027; C:GO:0009535; C:GO:0009523; C:GO:0009570; P:GO:0015979; P:GO:0007186; P:GO:0045037; C:GO:0009707; P:GO:0010182; C:GO:0009528; C:GO:0010319	P:GO:0007165;C:GO:0016020;P:GO:0016043;P:GO:0015979;P:GO:0006810;P:GO:0044765;C:GO:0009536;C:GO:0009579	Y (0.999 | 1-27)	C	1	V5_BLAST_0.9SELF0.4OUT-REDO4-Cluster_162683	V5_UCLUSTfixed_0.90-Cluster_96105	-	-	-	-
gene=VIT_212s0057g00060	Vitvi_seq8754		-	Y (0.959 | 1-71)	C	1	V5_BLAST_0.9SELF0.4OUT-REDO4-Cluster_168900	V5_UCLUSTfixed_0.90-Cluster_96106	-	-	-	-
gene=VIT_212s0057g00070	Vitvi_seq8755		-	Y (0.725 | 1-62)	C	1	V5_BLAST_0.9SELF0.4OUT-REDO4-Cluster_168900	V5_UCLUSTfixed_0.90-Cluster_96826	-	-	-	-
gene=VIT_212s0057g00080	Vitvi_seq8756		-	Y (0.838 | 1-62)	C	1	V5_BLAST_0.9SELF0.4OUT-REDO4-Cluster_168900	V5_UCLUSTfixed_0.90-Cluster_96826	-	-	-	-
gene=VIT_212s0057g00110	Vitvi_seq8759		-	Y (0.679 | 1-62)	C	1	V5_BLAST_0.9SELF0.4OUT-REDO4-Cluster_168900	V5_UCLUSTfixed_0.90-Cluster_96826	-	-	-	-
gene=VIT_212s0057g00190	Vitvi_seq8766		-	Y (0.888 | 1-62)	C	1	V5_BLAST_0.9SELF0.4OUT-REDO4-Cluster_168900	V5_UCLUSTfixed_0.90-Cluster_96826	-	-	-	-
gene=VIT_212s0057g00200	Vitvi_seq8767	P:GO:0009739; P:GO:0006623; P:GO:0032880; C:GO:0009536; P:GO:0006499; F:GO:0005198; C:GO:0005634; C:GO:0005886	C:GO:0005634;P:GO:0009719;P:GO:0006464;F:GO:0005198;P:GO:0009058;P:GO:0006810;C:GO:0009536;C:GO:0005886	Y (0.775 | 1-72)	C	1	V5_BLAST_0.9SELF0.4OUT-REDO4-Cluster_163404	V5_UCLUSTfixed_0.90-Cluster_96825	-	-	-	-
gene=VIT_212s0057g00200	Vitvi_seq8768	P:GO:0009739; P:GO:0006623; P:GO:0032880; C:GO:0009536; P:GO:0006499; F:GO:0005198; C:GO:0005634; C:GO:0005886	C:GO:0005634;P:GO:0009719;P:GO:0006464;F:GO:0005198;P:GO:0009058;P:GO:0006810;C:GO:0009536;C:GO:0005886	Y (0.775 | 1-72)	C	1	V5_BLAST_0.9SELF0.4OUT-REDO4-Cluster_163404	V5_UCLUSTfixed_0.90-Cluster_96825	-	-	-	-
gene=VIT_212s0057g00200	Vitvi_seq8769	P:GO:0009739; P:GO:0006623; P:GO:0032880; C:GO:0009536; P:GO:0006499; F:GO:0005198; C:GO:0005634; C:GO:0005886	C:GO:0005634;P:GO:0009719;P:GO:0006464;F:GO:0005198;P:GO:0009058;P:GO:0006810;C:GO:0009536;C:GO:0005886	Y (0.775 | 1-72)	C	1	V5_BLAST_0.9SELF0.4OUT-REDO4-Cluster_163404	V5_UCLUSTfixed_0.90-Cluster_96825	-	-	-	-
gene=VIT_212s0057g00200	Vitvi_seq8770	P:GO:0009739; P:GO:0006623; P:GO:0032880; C:GO:0009536; P:GO:0006970; P:GO:0006499; F:GO:0005198; C:GO:0005634; C:GO:0005886	C:GO:0005634;P:GO:0009628;P:GO:0009719;P:GO:0006464;F:GO:0005198;P:GO:0009058;P:GO:0006810;C:GO:0009536;P:GO:0006950;C:GO:0005886	Y (0.775 | 1-72)	C	1	V5_BLAST_0.9SELF0.4OUT-REDO4-Cluster_163404	V5_UCLUSTfixed_0.90-Cluster_96825	-	-	-	-
gene=VIT_212s0057g00200	Vitvi_seq8771	P:GO:0009739; P:GO:0006623; P:GO:0032880; C:GO:0009536; P:GO:0006499; F:GO:0005198; C:GO:0005634; C:GO:0005886	C:GO:0005634;P:GO:0009719;P:GO:0006464;F:GO:0005198;P:GO:0009058;P:GO:0006810;C:GO:0009536;C:GO:0005886	Y (0.775 | 1-72)	C	1	V5_BLAST_0.9SELF0.4OUT-REDO4-Cluster_163404	V5_UCLUSTfixed_0.90-Cluster_96825	-	-	-	-
gene=VIT_212s0057g00200	Vitvi_seq8772	P:GO:0009739; P:GO:0006623; P:GO:0032880; C:GO:0009536; P:GO:0006499; F:GO:0005198; C:GO:0005634; C:GO:0005886	C:GO:0005634;P:GO:0009719;P:GO:0006464;F:GO:0005198;P:GO:0009058;P:GO:0006810;C:GO:0009536;C:GO:0005886	Y (0.775 | 1-72)	C	1	V5_BLAST_0.9SELF0.4OUT-REDO4-Cluster_163404	V5_UCLUSTfixed_0.90-Cluster_96825	-	-	-	-
gene=VIT_212s0057g00300	Vitvi_seq8781	P:GO:0006399; P:GO:0009658; P:GO:0006364	P:GO:0016043;P:GO:0006139	Y (1.0 | 1-51)	C	1	V5_BLAST_0.9SELF0.4OUT-REDO4-Cluster_162684	V5_UCLUSTfixed_0.90-Cluster_96108	-	-	-	-
gene=VIT_212s0057g00400	Vitvi_seq8794	C:GO:0005739; P:GO:0006435; F:GO:0004829; F:GO:0005524; C:GO:0009570; F:GO:0004650; C:GO:0005576; P:GO:0009793; P:GO:0006544; P:GO:0006563; P:GO:0006566; P:GO:0005982; P:GO:0005985	P:GO:0009790;F:GO:0000166;P:GO:0005975;P:GO:0009791;C:GO:0005739;C:GO:0005576;P:GO:0006139;C:GO:0009536;P:GO:0000003;P:GO:0006412;P:GO:0044723;F:GO:0016787	Y (0.99 | 1-42)	C	1	V5_BLAST_0.9SELF0.4OUT-REDO4-Cluster_170924	V5_UCLUSTfixed_0.90-Cluster_96109	-	-	-	-
gene=VIT_212s0057g00500	Vitvi_seq8813	P:GO:0006260; F:GO:0046872; F:GO:0004797; P:GO:0016310; F:GO:0005524; C:GO:0005739; P:GO:0006206; P:GO:0006230	F:GO:0000166;C:GO:0005739;P:GO:0009058;P:GO:0006259;P:GO:0044711;F:GO:0016301	Y (0.981 | 1-24)	C	1	V5_BLAST_0.9SELF0.4OUT-REDO4-Cluster_167625	V5_UCLUSTfixed_0.90-Cluster_100754	-	-	-	-
gene=VIT_212s0057g00530	Vitvi_seq8822	C:GO:0005739; C:GO:0005634; P:GO:0042732	C:GO:0005634;P:GO:0005975;C:GO:0005739;P:GO:0044723	Y (0.707 | 1-28)	C	1	V5_BLAST_0.9SELF0.4OUT-REDO4-Cluster_162685	V5_UCLUSTfixed_0.90-Cluster_96110	UniqueCluster_1858	-	-	-
gene=VIT_212s0057g00630	Vitvi_seq8848	C:GO:0009522; P:GO:0010114; F:GO:0016168; C:GO:0016021; F:GO:0046872; P:GO:0018298; C:GO:0009941; P:GO:0009637; C:GO:0009535; C:GO:0009523; C:GO:0010287; P:GO:0010218; P:GO:0009765; C:GO:0005886	P:GO:0009628;P:GO:0006091;P:GO:0006464;P:GO:0015979;F:GO:0005488;C:GO:0009536;C:GO:0005886;C:GO:0009579	Y (0.969 | 1-21)	C	1	V5_BLAST_0.9SELF0.4OUT-REDO4-Cluster_164068	V5_UCLUSTfixed_0.90-Cluster_97916	-	-	-	-
gene=VIT_212s0057g00650	Vitvi_seq8850	F:GO:0005515	F:GO:0005515	Y (0.997 | 1-34)	C	1	V5_BLAST_0.9SELF0.4OUT-REDO4-Cluster_162687	V5_UCLUSTfixed_0.90-Cluster_96112	-	-	-	-
gene=VIT_212s0057g00650	Vitvi_seq8851	F:GO:0005515	F:GO:0005515	Y (0.997 | 1-34)	C	1	V5_BLAST_0.9SELF0.4OUT-REDO4-Cluster_162687	V5_UCLUSTfixed_0.90-Cluster_96112	UniqueCluster_2782	-	-	X
gene=VIT_212s0057g00650	Vitvi_seq8852	F:GO:0005515	F:GO:0005515	Y (0.997 | 1-34)	C	1	V5_BLAST_0.9SELF0.4OUT-REDO4-Cluster_162687	V5_UCLUSTfixed_0.90-Cluster_96112	UniqueCluster_2782	-	-	X
gene=VIT_212s0057g00650	Vitvi_seq8853	F:GO:0005515	F:GO:0005515	Y (0.997 | 1-34)	C	1	V5_BLAST_0.9SELF0.4OUT-REDO4-Cluster_162687	V5_UCLUSTfixed_0.90-Cluster_96112	UniqueCluster_2782	-	-	X
gene=VIT_212s0057g00940	Vitvi_seq8895	P:GO:0046777; C:GO:0005739; P:GO:0019288; P:GO:0009637; P:GO:0010155; P:GO:0009051; F:GO:0005515; C:GO:0009570; F:GO:0004345; F:GO:0050661; P:GO:0015979; P:GO:0006749	P:GO:0006464;P:GO:0009058;P:GO:0044711;P:GO:0044765;P:GO:0006810;P:GO:0006139;C:GO:0009536;F:GO:0000166;P:GO:0009628;F:GO:0005515;F:GO:0003824;C:GO:0005739;P:GO:0006629;P:GO:0015979	Y (0.982 | 1-31)	C	1	V5_BLAST_0.9SELF0.4OUT-REDO4-Cluster_162691	V5_UCLUSTfixed_0.90-Cluster_96259	-	-	-	-
gene=VIT_212s0057g00940	Vitvi_seq8896	P:GO:0046777; P:GO:0019288; P:GO:0009637; P:GO:0010155; P:GO:0009051; F:GO:0005515; C:GO:0009570; F:GO:0004345; F:GO:0050661; P:GO:0015979; P:GO:0006749	P:GO:0006464;P:GO:0009058;P:GO:0044711;P:GO:0044765;P:GO:0006810;P:GO:0006139;C:GO:0009536;F:GO:0000166;P:GO:0009628;F:GO:0005515;F:GO:0003824;P:GO:0006629;P:GO:0015979	Y (0.982 | 1-31)	C	1	V5_BLAST_0.9SELF0.4OUT-REDO4-Cluster_162691	V5_UCLUSTfixed_0.90-Cluster_96259	-	-	-	-
gene=VIT_212s0057g00940	Vitvi_seq8900	P:GO:0046777; C:GO:0005739; P:GO:0019288; P:GO:0009637; P:GO:0010155; P:GO:0009051; F:GO:0005515; C:GO:0009570; F:GO:0004345; F:GO:0050661; P:GO:0015979; P:GO:0006749	P:GO:0006464;P:GO:0009058;P:GO:0044711;P:GO:0044765;P:GO:0006810;P:GO:0006139;C:GO:0009536;F:GO:0000166;P:GO:0009628;F:GO:0005515;F:GO:0003824;C:GO:0005739;P:GO:0006629;P:GO:0015979	Y (0.982 | 1-31)	C	1	V5_BLAST_0.9SELF0.4OUT-REDO4-Cluster_162691	V5_UCLUSTfixed_0.90-Cluster_96259	-	-	-	-
gene=VIT_212s0057g00940	Vitvi_seq8901	P:GO:0046777; P:GO:0019288; P:GO:0009637; P:GO:0010155; P:GO:0009051; F:GO:0005515; C:GO:0009570; F:GO:0004345; F:GO:0050661; P:GO:0015979; P:GO:0006749	P:GO:0006464;P:GO:0009058;P:GO:0044711;P:GO:0044765;P:GO:0006810;P:GO:0006139;C:GO:0009536;F:GO:0000166;P:GO:0009628;F:GO:0005515;F:GO:0003824;P:GO:0006629;P:GO:0015979	Y (0.982 | 1-31)	C	1	V5_BLAST_0.9SELF0.4OUT-REDO4-Cluster_162691	V5_UCLUSTfixed_0.90-Cluster_96259	-	-	-	-
gene=VIT_212s0057g01000	Vitvi_seq8910	C:GO:0009534	C:GO:0009536;C:GO:0009579	Y (0.995 | 1-38)	C	1	V5_BLAST_0.9SELF0.4OUT-REDO4-Cluster_163922	V5_UCLUSTfixed_0.90-Cluster_96116	-	-	-	-
gene=VIT_212s0057g01000	Vitvi_seq8911	C:GO:0009534	C:GO:0009536;C:GO:0009579	Y (0.995 | 1-38)	C	1	V5_BLAST_0.9SELF0.4OUT-REDO4-Cluster_163922	V5_UCLUSTfixed_0.90-Cluster_96116	-	-	-	-
gene=VIT_212s0057g01000	Vitvi_seq8912	C:GO:0009534	C:GO:0009536;C:GO:0009579	Y (0.995 | 1-38)	C	1	V5_BLAST_0.9SELF0.4OUT-REDO4-Cluster_163922	V5_UCLUSTfixed_0.90-Cluster_96116	-	-	-	-
gene=VIT_212s0057g01000	Vitvi_seq8913	C:GO:0009534	C:GO:0009536;C:GO:0009579	Y (0.995 | 1-38)	C	1	V5_BLAST_0.9SELF0.4OUT-REDO4-Cluster_163922	V5_UCLUSTfixed_0.90-Cluster_96116	-	-	-	-
gene=VIT_212s0057g01030	Vitvi_seq8917	C:GO:0005739; P:GO:0009051; F:GO:0004345; F:GO:0050661; C:GO:0009507; P:GO:0006749	F:GO:0000166;F:GO:0003824;C:GO:0005739;P:GO:0006139;C:GO:0009536	Y (0.996 | 1-64)	C	1	V5_BLAST_0.9SELF0.4OUT-REDO4-Cluster_162691	V5_UCLUSTfixed_0.90-Cluster_96259	-	-	-	-
gene=VIT_212s0057g01100	Vitvi_seq8924	P:GO:0070212; F:GO:0051287; P:GO:0010193; P:GO:0009626; P:GO:0009651; P:GO:0042742; F:GO:0035529; P:GO:0009870; F:GO:0017110; F:GO:0047631; F:GO:0000210; P:GO:0080151; F:GO:0042803; P:GO:0006144; P:GO:0006769; P:GO:0046497	F:GO:0000166;P:GO:0009607;P:GO:0009628;P:GO:0008219;P:GO:0009605;F:GO:0005515;P:GO:0007165;P:GO:0006464;P:GO:0009058;P:GO:0006139;P:GO:0006950;F:GO:0016787	Y (0.876 | 1-24)	C	1	V5_BLAST_0.9SELF0.4OUT-REDO4-Cluster_166947	V5_UCLUSTfixed_0.90-Cluster_100582	-	-	-	-
gene=VIT_212s0057g01100	Vitvi_seq8925	P:GO:0070212; F:GO:0051287; P:GO:0010193; P:GO:0009626; P:GO:0009651; P:GO:0042742; F:GO:0035529; P:GO:0009870; F:GO:0017110; F:GO:0047631; F:GO:0000210; P:GO:0080151; F:GO:0042803; P:GO:0006144; P:GO:0006769; P:GO:0046497	F:GO:0000166;P:GO:0009607;P:GO:0009628;P:GO:0008219;P:GO:0009605;F:GO:0005515;P:GO:0007165;P:GO:0006464;P:GO:0009058;P:GO:0006139;P:GO:0006950;F:GO:0016787	Y (0.876 | 1-24)	C	1	V5_BLAST_0.9SELF0.4OUT-REDO4-Cluster_166947	V5_UCLUSTfixed_0.90-Cluster_100582	-	-	-	-
gene=VIT_212s0057g01100	Vitvi_seq8927	P:GO:0070212; F:GO:0051287; P:GO:0010193; P:GO:0009626; P:GO:0009651; P:GO:0042742; F:GO:0035529; P:GO:0009870; F:GO:0017110; F:GO:0047631; F:GO:0000210; P:GO:0080151; F:GO:0042803; P:GO:0006144; P:GO:0006769; P:GO:0046497	F:GO:0000166;P:GO:0009607;P:GO:0009628;P:GO:0008219;P:GO:0009605;F:GO:0005515;P:GO:0007165;P:GO:0006464;P:GO:0009058;P:GO:0006139;P:GO:0006950;F:GO:0016787	Y (0.876 | 1-24)	C	1	V5_BLAST_0.9SELF0.4OUT-REDO4-Cluster_166947	V5_UCLUSTfixed_0.90-Cluster_100582	-	-	-	-
gene=VIT_212s0057g01160	Vitvi_seq8940	F:GO:0016772; C:GO:0009507; C:GO:0005886	F:GO:0016740;C:GO:0009536;C:GO:0005886	Y (0.771 | 1-42)	C	1	V5_BLAST_0.9SELF0.4OUT-REDO4-Cluster_162692	V5_UCLUSTfixed_0.90-Cluster_96117	-	-	-	-
gene=VIT_212s0057g01160	Vitvi_seq8941	F:GO:0016772; C:GO:0009507; C:GO:0005886	F:GO:0016740;C:GO:0009536;C:GO:0005886	Y (0.771 | 1-42)	C	1	V5_BLAST_0.9SELF0.4OUT-REDO4-Cluster_162692	V5_UCLUSTfixed_0.90-Cluster_96117	-	-	-	-
gene=VIT_212s0057g01160	Vitvi_seq8942	F:GO:0016772; C:GO:0009507; C:GO:0005886	F:GO:0016740;C:GO:0009536;C:GO:0005886	Y (0.771 | 1-42)	C	1	V5_BLAST_0.9SELF0.4OUT-REDO4-Cluster_162692	V5_UCLUSTfixed_0.90-Cluster_96117	-	-	-	-
gene=VIT_212s0057g01250	Vitvi_seq8960	P:GO:0009902; F:GO:0030785; C:GO:0005739; P:GO:0019288; P:GO:0032259; P:GO:0010027; P:GO:0000023; P:GO:0019252; P:GO:0034660; F:GO:0005515; C:GO:0009573	P:GO:0005975;F:GO:0005515;C:GO:0005739;P:GO:0006629;P:GO:0016043;P:GO:0009058;P:GO:0044711;F:GO:0016740;P:GO:0006139;C:GO:0009536;P:GO:0044723	Y (1.0 | 1-41)	C	1	V5_BLAST_0.9SELF0.4OUT-REDO4-Cluster_164979	V5_UCLUSTfixed_0.90-Cluster_96118	-	-	-	-
gene=VIT_212s0057g01260	Vitvi_seq8961	C:GO:0009536; C:GO:0016020	C:GO:0016020;C:GO:0009536	Y (1.0 | 1-51)	C	1	V5_BLAST_0.9SELF0.4OUT-REDO4-Cluster_162693	V5_UCLUSTfixed_0.90-Cluster_96119	-	-	-	-
gene=VIT_212s0057g01260	Vitvi_seq8962	C:GO:0009536; C:GO:0016020	C:GO:0016020;C:GO:0009536	Y (1.0 | 1-51)	C	1	V5_BLAST_0.9SELF0.4OUT-REDO4-Cluster_162693	V5_UCLUSTfixed_0.90-Cluster_96119	-	-	-	-
gene=VIT_212s0057g01260	Vitvi_seq8963	C:GO:0009536; C:GO:0016020	C:GO:0016020;C:GO:0009536	Y (1.0 | 1-51)	C	1	V5_BLAST_0.9SELF0.4OUT-REDO4-Cluster_162693	V5_UCLUSTfixed_0.90-Cluster_96119	-	-	-	-
gene=VIT_212s0057g01260	Vitvi_seq8964	C:GO:0009536; C:GO:0016020	C:GO:0016020;C:GO:0009536	Y (1.0 | 1-51)	C	1	V5_BLAST_0.9SELF0.4OUT-REDO4-Cluster_162693	V5_UCLUSTfixed_0.90-Cluster_96119	-	-	-	-
gene=VIT_212s0057g01260	Vitvi_seq8965	C:GO:0009536; C:GO:0016020	C:GO:0016020;C:GO:0009536	Y (1.0 | 1-51)	C	1	V5_BLAST_0.9SELF0.4OUT-REDO4-Cluster_162693	V5_UCLUSTfixed_0.90-Cluster_96119	-	-	-	-
gene=VIT_212s0057g01320	Vitvi_seq8979	P:GO:0016556; F:GO:0003723; P:GO:0009902; P:GO:1901259; F:GO:0004521; P:GO:0010027; P:GO:0010239; P:GO:0042793; C:GO:0009507; F:GO:2001070; P:GO:0051252	F:GO:0003723;F:GO:0004518;P:GO:0016043;P:GO:0009058;F:GO:0030246;C:GO:0009536	Y (0.983 | 1-36)	C	1	V5_BLAST_0.9SELF0.4OUT-REDO4-Cluster_168632	V5_UCLUSTfixed_0.90-Cluster_96120	-	-	-	-
gene=VIT_212s0057g01320	Vitvi_seq8981	P:GO:0016556; F:GO:0003723; P:GO:0009902; P:GO:1901259; F:GO:0004521; P:GO:0010027; P:GO:0010239; P:GO:0042793; C:GO:0009507; F:GO:2001070; P:GO:0051252	F:GO:0003723;F:GO:0004518;P:GO:0016043;P:GO:0009058;F:GO:0030246;C:GO:0009536	Y (0.983 | 1-36)	C	1	V5_BLAST_0.9SELF0.4OUT-REDO4-Cluster_168632	V5_UCLUSTfixed_0.90-Cluster_96120	-	-	-	-
gene=VIT_212s0057g01440	Vitvi_seq9005		-	Y (0.992 | 1-30)	C	1	V5_BLAST_0.9SELF0.4OUT-REDO4-Cluster_170677	V5_UCLUSTfixed_0.90-Cluster_96121	-	-	-	-
gene=VIT_212s0057g01480	Vitvi_seq9015	C:GO:0005829; C:GO:0030931; C:GO:0009501; P:GO:0048573; F:GO:0005524; P:GO:0019252; C:GO:0009570; F:GO:0008878; P:GO:0005978; C:GO:0048046; P:GO:0005985	P:GO:0006091;P:GO:0009791;P:GO:0009058;P:GO:0044711;C:GO:0005576;C:GO:0009536;P:GO:0000003;P:GO:0044723;F:GO:0000166;P:GO:0005975;P:GO:0009628;C:GO:0005829;F:GO:0016740	Y (1.0 | 1-41)	C	1	V5_BLAST_0.9SELF0.4OUT-REDO4-Cluster_164076	V5_UCLUSTfixed_0.90-Cluster_97567	-	UniqueCluster_550	-	-
gene=VIT_212s0057g01480	Vitvi_seq9016	C:GO:0005829; C:GO:0030931; C:GO:0009501; P:GO:0048573; F:GO:0005524; P:GO:0019252; C:GO:0009570; F:GO:0008878; P:GO:0005978; C:GO:0048046; P:GO:0005985	P:GO:0006091;P:GO:0009791;P:GO:0009058;P:GO:0044711;C:GO:0005576;C:GO:0009536;P:GO:0000003;P:GO:0044723;F:GO:0000166;P:GO:0005975;P:GO:0009628;C:GO:0005829;F:GO:0016740	Y (1.0 | 1-41)	C	1	V5_BLAST_0.9SELF0.4OUT-REDO4-Cluster_164076	V5_UCLUSTfixed_0.90-Cluster_97567	-	-	-	-
gene=VIT_212s0057g01480	Vitvi_seq9017	P:GO:0010155; P:GO:0009853; P:GO:0006098; P:GO:0010218; C:GO:0048046; P:GO:0009744; C:GO:0030931; P:GO:0043085; P:GO:0009793; P:GO:0019252; P:GO:0010114; P:GO:0019288; P:GO:0000023; P:GO:0048573; F:GO:0008878; P:GO:0016226; C:GO:0005829; C:GO:0009501; C:GO:0009570; P:GO:0009637; P:GO:0005978; P:GO:0009644; P:GO:0019761; F:GO:0005524; P:GO:0048481; P:GO:0010027; P:GO:0005985	P:GO:0009790;P:GO:0019748;P:GO:0006091;P:GO:0009058;C:GO:0005576;P:GO:0044711;P:GO:0044765;P:GO:0006810;P:GO:0006139;C:GO:0009536;P:GO:0044723;F:GO:0000166;P:GO:0005975;P:GO:0009628;P:GO:0009908;P:GO:0006629;P:GO:0016043;C:GO:0005829;F:GO:0016740	Y (1.0 | 1-41)	C	1	V5_BLAST_0.9SELF0.4OUT-REDO4-Cluster_164076	V5_UCLUSTfixed_0.90-Cluster_97567	-	-	-	-
gene=VIT_212s0057g01480	Vitvi_seq9018	C:GO:0005829; C:GO:0030931; C:GO:0009501; P:GO:0048573; F:GO:0005524; P:GO:0019252; C:GO:0009570; F:GO:0008878; P:GO:0005978; C:GO:0048046; P:GO:0005985	P:GO:0006091;P:GO:0009791;P:GO:0009058;P:GO:0044711;C:GO:0005576;C:GO:0009536;P:GO:0000003;P:GO:0044723;F:GO:0000166;P:GO:0005975;P:GO:0009628;C:GO:0005829;F:GO:0016740	Y (1.0 | 1-41)	C	1	V5_BLAST_0.9SELF0.4OUT-REDO4-Cluster_164076	V5_UCLUSTfixed_0.90-Cluster_97567	-	-	-	-
gene=VIT_212s0057g01480	Vitvi_seq9019	P:GO:0010155; P:GO:0009853; P:GO:0006098; P:GO:0010218; C:GO:0048046; P:GO:0009744; C:GO:0030931; P:GO:0043085; P:GO:0009793; P:GO:0019252; P:GO:0010114; P:GO:0019288; P:GO:0000023; P:GO:0048573; F:GO:0008878; P:GO:0016226; C:GO:0005829; C:GO:0009501; C:GO:0009570; P:GO:0009637; P:GO:0005978; P:GO:0009644; P:GO:0019761; F:GO:0005524; P:GO:0048481; P:GO:0010027; P:GO:0005985	P:GO:0009790;P:GO:0019748;P:GO:0006091;P:GO:0009058;C:GO:0005576;P:GO:0044711;P:GO:0044765;P:GO:0006810;P:GO:0006139;C:GO:0009536;P:GO:0044723;F:GO:0000166;P:GO:0005975;P:GO:0009628;P:GO:0009908;P:GO:0006629;P:GO:0016043;C:GO:0005829;F:GO:0016740	Y (1.0 | 1-41)	C	1	V5_BLAST_0.9SELF0.4OUT-REDO4-Cluster_162694	V5_UCLUSTfixed_0.90-Cluster_97567	-	-	-	-
gene=VIT_212s0057g01550	Vitvi_seq9030	F:GO:0051536; P:GO:0006098; P:GO:0016226; C:GO:0009570; P:GO:0045893; F:GO:0005506; P:GO:0009073	P:GO:0016043;P:GO:0009058;F:GO:0005488;P:GO:0044711;P:GO:0006139;C:GO:0009536	Y (0.968 | 1-62)	C	1	V5_BLAST_0.9SELF0.4OUT-REDO4-Cluster_162695	V5_UCLUSTfixed_0.90-Cluster_97743	-	-	UniqueCluster_1354	-
gene=VIT_212s0057g01550	Vitvi_seq9031	F:GO:0051536; P:GO:0006098; P:GO:0016226; C:GO:0009570; P:GO:0045893; F:GO:0005506; P:GO:0009073	P:GO:0016043;P:GO:0009058;F:GO:0005488;P:GO:0044711;P:GO:0006139;C:GO:0009536	Y (0.968 | 1-62)	C	1	V5_BLAST_0.9SELF0.4OUT-REDO4-Cluster_162695	V5_UCLUSTfixed_0.90-Cluster_97743	-	-	-	-
gene=VIT_212s0121g00010	Vitvi_seq9039	P:GO:0006412; C:GO:0005840; C:GO:0009295; P:GO:0006354; F:GO:0003735; C:GO:0009941; P:GO:0042254; C:GO:0009570; P:GO:0042793; P:GO:0045893	F:GO:0005198;C:GO:0005840;P:GO:0006139;C:GO:0009536;P:GO:0006412	Y (1.0 | 1-51)	C	1	V5_BLAST_0.9SELF0.4OUT-REDO4-Cluster_164152	V5_UCLUSTfixed_0.90-Cluster_97640	-	-	-	-
gene=VIT_212s0121g00040	Vitvi_seq9042	F:GO:0003964; P:GO:0006278; F:GO:0003723; P:GO:0015074	F:GO:0003723;P:GO:0009058;F:GO:0016740;P:GO:0006259	Y (0.985 | 1-28)	C	1	V5_BLAST_0.9SELF0.4OUT-REDO4-Cluster_162697	V5_UCLUSTfixed_0.90-Cluster_44090	-	-	-	-
gene=VIT_212s0055g00090	Vitvi_seq9087	F:GO:0046961; F:GO:0046933; P:GO:0015991; P:GO:0042776; C:GO:0016021; F:GO:0008289; C:GO:0000276; F:GO:0005524; P:GO:0006119	F:GO:0000166;P:GO:0006091;C:GO:0016020;C:GO:0005739;F:GO:0008289;P:GO:0009058;P:GO:0044711;P:GO:0044765;P:GO:0006810;P:GO:0006139;F:GO:0005215;F:GO:0016787	Y (0.979 | 1-39)	C	1	V5_BLAST_0.9SELF0.4OUT-REDO4-Cluster_170880	V5_UCLUSTfixed_0.90-Cluster_103401	-	-	-	-
gene=VIT_212s0055g00480	Vitvi_seq9127	C:GO:0009941; F:GO:0016491; P:GO:0010103; P:GO:0016556; C:GO:0005739; P:GO:0055114	F:GO:0003824;P:GO:0009791;C:GO:0005739;P:GO:0009653;P:GO:0006139;C:GO:0009536	Y (0.967 | 1-25)	C	1	V5_BLAST_0.9SELF0.4OUT-REDO4-Cluster_167479	V5_UCLUSTfixed_0.90-Cluster_96125	-	-	-	-
gene=VIT_212s0055g01100	Vitvi_seq9222	P:GO:0048653; C:GO:0016020; P:GO:0009825; P:GO:0006744; P:GO:0009664; F:GO:0008693; P:GO:0010075; F:GO:0047450; C:GO:0005618; P:GO:0043481; P:GO:0048767; P:GO:0006633; P:GO:0005982; P:GO:0010817; P:GO:0000271; P:GO:0009817; P:GO:0019344; P:GO:0009832; P:GO:0000272; P:GO:0009932; C:GO:0009534	P:GO:0009056;P:GO:0009653;P:GO:0009058;P:GO:0044711;C:GO:0009536;P:GO:0006950;C:GO:0009579;P:GO:0044723;P:GO:0009607;P:GO:0005975;P:GO:0009628;P:GO:0009605;P:GO:0009908;F:GO:0003824;C:GO:0016020;C:GO:0005618;P:GO:0006629;P:GO:0016043;P:GO:0030154;P:GO:0016049	Y (1.0 | 1-41)	C	1	V5_BLAST_0.9SELF0.4OUT-REDO4-Cluster_167654	V5_UCLUSTfixed_0.90-Cluster_100773	-	-	-	-
gene=VIT_212s0055g01110	Vitvi_seq9223	F:GO:0016168; P:GO:0009651; C:GO:0016021; P:GO:0010196; P:GO:0018298; C:GO:0009941; C:GO:0009783; P:GO:0006816; P:GO:0007030; C:GO:0009535; C:GO:0010287; P:GO:0009765; P:GO:0019344; P:GO:0035304	P:GO:0006091;P:GO:0006464;P:GO:0009058;F:GO:0005488;P:GO:0044711;P:GO:0006810;P:GO:0006950;C:GO:0009536;C:GO:0009579;P:GO:0009628;C:GO:0016020;P:GO:0016043;P:GO:0015979	Y (0.996 | 1-26)	C	1	V5_BLAST_0.9SELF0.4OUT-REDO4-Cluster_162700	V5_UCLUSTfixed_0.90-Cluster_96127	-	-	-	-
gene=VIT_212s0034g00440	Vitvi_seq9299	C:GO:0005730; F:GO:0003735; C:GO:0022625; C:GO:0016020; P:GO:0006412; P:GO:0042254	C:GO:0016020;F:GO:0005198;C:GO:0005829;C:GO:0005730;C:GO:0005840;P:GO:0006412	Y (0.97 | 1-24)	C	1	V5_BLAST_0.9SELF0.4OUT-REDO4-Cluster_167664	V5_UCLUSTfixed_0.90-Cluster_100779	-	-	-	-
gene=VIT_212s0034g00990	Vitvi_seq9348	P:GO:0009793; P:GO:0000902; F:GO:0008233; P:GO:0051716; P:GO:0009888; P:GO:0006325; P:GO:0009628; P:GO:0051304; P:GO:1901700; P:GO:0010638; P:GO:0033044; P:GO:0045132; P:GO:0006508; P:GO:0007127; P:GO:0010033; P:GO:0048646; P:GO:0007062; P:GO:0000278; P:GO:0048366; P:GO:0006310; P:GO:0010564; P:GO:0032504; P:GO:0006464; P:GO:0006950; C:GO:0005634; P:GO:0006355	P:GO:0009790;P:GO:0009791;P:GO:0006464;P:GO:0009653;P:GO:0009058;P:GO:0006259;P:GO:0000003;P:GO:0007049;P:GO:0006950;C:GO:0005634;P:GO:0009628;P:GO:0016043;F:GO:0016787	Y (0.962 | 1-90)	C	1	V5_BLAST_0.9SELF0.4OUT-REDO4-Cluster_162704	V5_UCLUSTfixed_0.90-Cluster_44092	-	UniqueCluster_2965	-	-
gene=VIT_212s0034g01020	Vitvi_seq9357	C:GO:0005840; F:GO:0003735; C:GO:0009507; P:GO:0006412; P:GO:0042254	F:GO:0005198;C:GO:0005840;C:GO:0009536;P:GO:0006412	Y (0.998 | 1-77)	C	1	V5_BLAST_0.9SELF0.4OUT-REDO4-Cluster_162705	V5_UCLUSTfixed_0.90-Cluster_96128	-	-	-	-
gene=VIT_212s0034g01080	Vitvi_seq9366	C:GO:0005829; F:GO:0051287; P:GO:0055114; C:GO:0005739; P:GO:0009651; F:GO:0003862; P:GO:0006744; C:GO:0009941; C:GO:0009579; F:GO:0000287; C:GO:0009570; P:GO:0019761; P:GO:0009098; P:GO:0009097; P:GO:0009099	P:GO:0019748;P:GO:0009058;P:GO:0044763;P:GO:0044711;P:GO:0006950;P:GO:0009987;C:GO:0009536;C:GO:0009579;F:GO:0000166;P:GO:0009628;F:GO:0003824;C:GO:0005739;C:GO:0005829	Y (0.999 | 1-29)	C	1	V5_BLAST_0.9SELF0.4OUT-REDO4-Cluster_162706	V5_UCLUSTfixed_0.90-Cluster_96129	UniqueCluster_3185	-	-	-
gene=VIT_212s0034g01080	Vitvi_seq9367	C:GO:0005829; F:GO:0051287; P:GO:0055114; C:GO:0005739; P:GO:0009651; F:GO:0003862; P:GO:0006744; C:GO:0009941; C:GO:0009579; F:GO:0000287; C:GO:0009570; P:GO:0019761; P:GO:0009098; P:GO:0009097; P:GO:0009099	P:GO:0019748;P:GO:0009058;P:GO:0044763;P:GO:0044711;P:GO:0006950;P:GO:0009987;C:GO:0009536;C:GO:0009579;F:GO:0000166;P:GO:0009628;F:GO:0003824;C:GO:0005739;C:GO:0005829	Y (0.993 | 1-59)	C	1	V5_BLAST_0.9SELF0.4OUT-REDO4-Cluster_162707	V5_UCLUSTfixed_0.90-Cluster_96129	-	-	-	-
gene=VIT_212s0034g01080	Vitvi_seq9368	C:GO:0005829; F:GO:0051287; P:GO:0055114; C:GO:0005739; P:GO:0009651; F:GO:0003862; P:GO:0006744; C:GO:0009941; C:GO:0009579; F:GO:0000287; C:GO:0009570; P:GO:0019761; P:GO:0009098; P:GO:0009097; P:GO:0009099	P:GO:0019748;P:GO:0009058;P:GO:0044763;P:GO:0044711;P:GO:0006950;P:GO:0009987;C:GO:0009536;C:GO:0009579;F:GO:0000166;P:GO:0009628;F:GO:0003824;C:GO:0005739;C:GO:0005829	Y (0.999 | 1-29)	C	1	V5_BLAST_0.9SELF0.4OUT-REDO4-Cluster_162707	V5_UCLUSTfixed_0.90-Cluster_96129	-	-	-	-
gene=VIT_212s0034g01180	Vitvi_seq9390	C:GO:0009535; C:GO:0010287; F:GO:0005198	C:GO:0016020;F:GO:0005198;C:GO:0009536;C:GO:0009579	Y (0.899 | 1-27)	C	1	V5_BLAST_0.9SELF0.4OUT-REDO4-Cluster_162708	V5_UCLUSTfixed_0.90-Cluster_96130	-	-	-	-
gene=VIT_212s0034g01180	Vitvi_seq9391	F:GO:0008270; F:GO:0004813; P:GO:0006419; F:GO:0005524; C:GO:0009535; C:GO:0010287; F:GO:0005198; P:GO:0006522; P:GO:0006531	F:GO:0000166;F:GO:0003824;C:GO:0016020;F:GO:0005198;P:GO:0006139;C:GO:0009536;P:GO:0006412;C:GO:0009579	Y (0.899 | 1-27)	C	1	V5_BLAST_0.9SELF0.4OUT-REDO4-Cluster_162708	V5_UCLUSTfixed_0.90-Cluster_96130	-	-	-	-
gene=VIT_212s0034g01180	Vitvi_seq9392	F:GO:0008270; F:GO:0004813; P:GO:0006419; F:GO:0005524; C:GO:0009535; C:GO:0010287; F:GO:0005198; P:GO:0006522; P:GO:0006531	F:GO:0000166;F:GO:0003824;C:GO:0016020;F:GO:0005198;P:GO:0006139;C:GO:0009536;P:GO:0006412;C:GO:0009579	Y (0.899 | 1-27)	C	1	V5_BLAST_0.9SELF0.4OUT-REDO4-Cluster_162708	V5_UCLUSTfixed_0.90-Cluster_96130	-	-	-	-
gene=VIT_212s0034g01180	Vitvi_seq9393	F:GO:0008270; F:GO:0004813; P:GO:0006419; F:GO:0005524; C:GO:0009535; C:GO:0010287; F:GO:0005198; P:GO:0006522; P:GO:0006531	F:GO:0000166;F:GO:0003824;C:GO:0016020;F:GO:0005198;P:GO:0006139;C:GO:0009536;P:GO:0006412;C:GO:0009579	Y (0.899 | 1-27)	C	1	V5_BLAST_0.9SELF0.4OUT-REDO4-Cluster_162708	V5_UCLUSTfixed_0.90-Cluster_96130	-	-	-	-
gene=VIT_212s0034g01210	Vitvi_seq9395	F:GO:0008270; F:GO:0004813; P:GO:0006419; F:GO:0005524; C:GO:0009535; C:GO:0010287; F:GO:0005198; P:GO:0006522; P:GO:0006531	F:GO:0000166;F:GO:0003824;C:GO:0016020;F:GO:0005198;P:GO:0006139;C:GO:0009536;P:GO:0006412;C:GO:0009579	Y (0.997 | 1-41)	C	1	V5_BLAST_0.9SELF0.4OUT-REDO4-Cluster_162708	V5_UCLUSTfixed_0.90-Cluster_96130	-	-	-	-
gene=VIT_212s0034g01210	Vitvi_seq9396	F:GO:0008270; F:GO:0004813; P:GO:0006419; F:GO:0005524; C:GO:0009535; C:GO:0010287; F:GO:0005198; P:GO:0006522; P:GO:0006531	F:GO:0000166;F:GO:0003824;C:GO:0016020;F:GO:0005198;P:GO:0006139;C:GO:0009536;P:GO:0006412;C:GO:0009579	Y (0.997 | 1-41)	C	1	V5_BLAST_0.9SELF0.4OUT-REDO4-Cluster_162708	V5_UCLUSTfixed_0.90-Cluster_96130	-	-	-	-
gene=VIT_212s0034g01210	Vitvi_seq9397	F:GO:0008270; F:GO:0004813; P:GO:0006419; F:GO:0005524; C:GO:0009535; C:GO:0010287; F:GO:0005198; P:GO:0006522; P:GO:0006531	F:GO:0000166;F:GO:0003824;C:GO:0016020;F:GO:0005198;P:GO:0006139;C:GO:0009536;P:GO:0006412;C:GO:0009579	Y (0.997 | 1-41)	C	1	V5_BLAST_0.9SELF0.4OUT-REDO4-Cluster_162708	V5_UCLUSTfixed_0.90-Cluster_96130	-	-	-	-
gene=VIT_212s0034g01210	Vitvi_seq9398	F:GO:0008270; F:GO:0004813; P:GO:0006419; F:GO:0005524; C:GO:0009535; C:GO:0010287; F:GO:0005198; P:GO:0006522; P:GO:0006531	F:GO:0000166;F:GO:0003824;C:GO:0016020;F:GO:0005198;P:GO:0006139;C:GO:0009536;P:GO:0006412;C:GO:0009579	Y (0.997 | 1-41)	C	1	V5_BLAST_0.9SELF0.4OUT-REDO4-Cluster_162708	V5_UCLUSTfixed_0.90-Cluster_96130	-	-	-	-
gene=VIT_212s0034g01370	Vitvi_seq9417	C:GO:0005739; C:GO:0009706	C:GO:0005739;C:GO:0016020;C:GO:0009536	Y (0.999 | 1-50)	C	1	V5_BLAST_0.9SELF0.4OUT-REDO4-Cluster_162711	V5_UCLUSTfixed_0.90-Cluster_96131	-	-	-	-
gene=VIT_212s0034g01370	Vitvi_seq9418	C:GO:0005739; C:GO:0009706	C:GO:0005739;C:GO:0016020;C:GO:0009536	Y (0.999 | 1-50)	C	1	V5_BLAST_0.9SELF0.4OUT-REDO4-Cluster_162711	V5_UCLUSTfixed_0.90-Cluster_96131	-	-	-	-
gene=VIT_212s0034g01480	Vitvi_seq9436	P:GO:0006952; F:GO:0043531	F:GO:0000166;P:GO:0006950	Y (0.905 | 1-41)	C	1	V5_BLAST_0.9SELF0.4OUT-REDO4-Cluster_170167	V5_UCLUSTfixed_0.90-Cluster_100961	-	-	-	-
gene=VIT_212s0034g01480	Vitvi_seq9437	P:GO:0006952; F:GO:0043531	F:GO:0000166;P:GO:0006950	Y (0.905 | 1-41)	C	1	V5_BLAST_0.9SELF0.4OUT-REDO4-Cluster_170167	V5_UCLUSTfixed_0.90-Cluster_100961	UniqueCluster_3185	-	-	X
gene=VIT_212s0034g01480	Vitvi_seq9438	P:GO:0006952; F:GO:0043531	F:GO:0000166;P:GO:0006950	Y (0.905 | 1-41)	C	1	V5_BLAST_0.9SELF0.4OUT-REDO4-Cluster_170167	V5_UCLUSTfixed_0.90-Cluster_100961	UniqueCluster_3185	-	-	X
gene=VIT_212s0034g01480	Vitvi_seq9439	P:GO:0006952; F:GO:0043531	F:GO:0000166;P:GO:0006950	Y (0.905 | 1-41)	C	1	V5_BLAST_0.9SELF0.4OUT-REDO4-Cluster_170167	V5_UCLUSTfixed_0.90-Cluster_100961	UniqueCluster_3185	-	-	X
gene=VIT_212s0034g01820	Vitvi_seq9495	C:GO:0009536; C:GO:0005739; P:GO:0006355; F:GO:0005515	F:GO:0005515;C:GO:0005739;P:GO:0009058;P:GO:0006139;C:GO:0009536	Y (0.971 | 1-41)	C	1	V5_BLAST_0.9SELF0.4OUT-REDO4-Cluster_162714	V5_UCLUSTfixed_0.90-Cluster_96133	-	-	-	-
gene=VIT_212s0034g01820	Vitvi_seq9496	C:GO:0009536; C:GO:0005739; P:GO:0006355; F:GO:0005515	F:GO:0005515;C:GO:0005739;P:GO:0009058;P:GO:0006139;C:GO:0009536	Y (0.971 | 1-41)	C	1	V5_BLAST_0.9SELF0.4OUT-REDO4-Cluster_162714	V5_UCLUSTfixed_0.90-Cluster_96133	-	-	-	-
gene=VIT_212s0034g01860	Vitvi_seq9503	C:GO:0005829; C:GO:0005739; P:GO:0006098; F:GO:0008679; F:GO:0000166; F:GO:0004616; F:GO:0050662; C:GO:0005634; P:GO:0046487; P:GO:0019521	F:GO:0000166;C:GO:0005634;P:GO:0005975;F:GO:0003824;C:GO:0005739;C:GO:0005829;P:GO:0006139;P:GO:0044723	Y (0.999 | 1-51)	C	1	V5_BLAST_0.9SELF0.4OUT-REDO4-Cluster_162715	V5_UCLUSTfixed_0.90-Cluster_96134	-	-	-	-
gene=VIT_212s0034g01860	Vitvi_seq9504	C:GO:0005829; C:GO:0005739; P:GO:0006098; F:GO:0008679; F:GO:0000166; F:GO:0004616; F:GO:0050662; C:GO:0005634; P:GO:0046487; P:GO:0019521	F:GO:0000166;C:GO:0005634;P:GO:0005975;F:GO:0003824;C:GO:0005739;C:GO:0005829;P:GO:0006139;P:GO:0044723	Y (0.999 | 1-51)	C	1	V5_BLAST_0.9SELF0.4OUT-REDO4-Cluster_162715	V5_UCLUSTfixed_0.90-Cluster_96134	UniqueCluster_1404	-	-	X
gene=VIT_212s0034g02180	Vitvi_seq9543	P:GO:0006546; P:GO:0016226; F:GO:0004047; P:GO:0032259; C:GO:0009507; C:GO:0005739; P:GO:0006563; P:GO:0006566	P:GO:0009056;C:GO:0005739;P:GO:0016043;P:GO:0009058;F:GO:0016740;C:GO:0009536;P:GO:0044712	Y (0.997 | 1-29)	C	1	V5_BLAST_0.9SELF0.4OUT-REDO4-Cluster_165884	V5_UCLUSTfixed_0.90-Cluster_96135	-	-	-	-
gene=VIT_212s0034g02180	Vitvi_seq9544	P:GO:0006546; P:GO:0016226; F:GO:0004047; P:GO:0032259; C:GO:0009507; C:GO:0005739; F:GO:0005515; P:GO:0006563; P:GO:0006566	F:GO:0005515;P:GO:0009056;C:GO:0005739;P:GO:0016043;P:GO:0009058;F:GO:0016740;C:GO:0009536;P:GO:0044712	Y (0.997 | 1-29)	C	1	V5_BLAST_0.9SELF0.4OUT-REDO4-Cluster_165884	V5_UCLUSTfixed_0.90-Cluster_96135	-	-	-	-
gene=VIT_212s0034g02180	Vitvi_seq9545	P:GO:0006546; P:GO:0016226; F:GO:0004047; P:GO:0032259; C:GO:0009507; C:GO:0005739; P:GO:0006563; P:GO:0006566	P:GO:0009056;C:GO:0005739;P:GO:0016043;P:GO:0009058;F:GO:0016740;C:GO:0009536;P:GO:0044712	Y (0.997 | 1-29)	C	1	V5_BLAST_0.9SELF0.4OUT-REDO4-Cluster_165884	V5_UCLUSTfixed_0.90-Cluster_96135	-	-	-	-
gene=VIT_212s0034g02180	Vitvi_seq9546	P:GO:0006546; P:GO:0016226; F:GO:0004047; P:GO:0032259; C:GO:0009507; C:GO:0005739; F:GO:0005515; P:GO:0006563; P:GO:0006566	F:GO:0005515;P:GO:0009056;C:GO:0005739;P:GO:0016043;P:GO:0009058;F:GO:0016740;C:GO:0009536;P:GO:0044712	Y (0.997 | 1-29)	C	1	V5_BLAST_0.9SELF0.4OUT-REDO4-Cluster_165884	V5_UCLUSTfixed_0.90-Cluster_96135	-	-	-	-
gene=VIT_212s0034g02430	Vitvi_seq9598	F:GO:0004721; P:GO:0006952; F:GO:0043531; P:GO:0006470	F:GO:0000166;P:GO:0006464;P:GO:0006950;F:GO:0016787	Y (0.909 | 1-51)	C	1	V5_BLAST_0.9SELF0.4OUT-REDO4-Cluster_162716	V5_UCLUSTfixed_0.90-Cluster_44093	-	-	-	-
gene=VIT_212s0035g00320	Vitvi_seq9667	F:GO:0008972; F:GO:0046872; F:GO:0008902; F:GO:0005524; F:GO:0004789; P:GO:0009228; P:GO:0016310; C:GO:0009570; P:GO:0009229	F:GO:0000166;P:GO:0009058;P:GO:0044711;F:GO:0016301;C:GO:0009536	Y (1.0 | 1-51)	C	1	V5_BLAST_0.9SELF0.4OUT-REDO4-Cluster_168734	V5_UCLUSTfixed_0.90-Cluster_96138	-	-	-	-
gene=VIT_212s0035g00760	Vitvi_seq9719	F:GO:0003879; P:GO:0019252; P:GO:0000023; P:GO:0048767; P:GO:0006567; C:GO:0009570; P:GO:0000105; F:GO:0000287; P:GO:0019344	P:GO:0007275;P:GO:0009056;P:GO:0009653;P:GO:0009058;P:GO:0044711;F:GO:0005488;C:GO:0009536;P:GO:0044723;P:GO:0044712;P:GO:0005975;P:GO:0030154;F:GO:0016740;P:GO:0016049	Y (0.908 | 1-60)	C	1	V5_BLAST_0.9SELF0.4OUT-REDO4-Cluster_170637	V5_UCLUSTfixed_0.90-Cluster_96140	-	-	-	-
gene=VIT_212s0035g00760	Vitvi_seq9720	F:GO:0003879; P:GO:0019252; P:GO:0000023; P:GO:0048767; P:GO:0006567; C:GO:0009570; P:GO:0000105; F:GO:0000287; P:GO:0019344	P:GO:0007275;P:GO:0009056;P:GO:0009653;P:GO:0009058;P:GO:0044711;F:GO:0005488;C:GO:0009536;P:GO:0044723;P:GO:0044712;P:GO:0005975;P:GO:0030154;F:GO:0016740;P:GO:0016049	Y (0.908 | 1-60)	C	1	V5_BLAST_0.9SELF0.4OUT-REDO4-Cluster_170637	V5_UCLUSTfixed_0.90-Cluster_96140	-	-	-	-
gene=VIT_212s0035g00770	Vitvi_seq9722	F:GO:0016491; P:GO:0016226; F:GO:0051536; F:GO:0005506; P:GO:0009658; P:GO:0008219; C:GO:0009570; C:GO:0016021; P:GO:0055114; F:GO:0000166; F:GO:0005198	F:GO:0000166;P:GO:0008219;F:GO:0003824;C:GO:0016020;P:GO:0016043;F:GO:0005198;P:GO:0009058;C:GO:0009536	Y (0.998 | 1-52)	C	1	V5_BLAST_0.9SELF0.4OUT-REDO4-Cluster_168006	V5_UCLUSTfixed_0.90-Cluster_96141	-	-	-	-
gene=VIT_212s0035g00900	Vitvi_seq9750	P:GO:0009987; F:GO:0005515	F:GO:0005515;P:GO:0009987	Y (0.897 | 1-89)	C	1	V5_BLAST_0.9SELF0.4OUT-REDO4-Cluster_162719	V5_UCLUSTfixed_0.90-Cluster_96142	-	-	-	-
gene=VIT_212s0035g00910	Vitvi_seq9754	F:GO:0008508; C:GO:0016020; C:GO:0005739; P:GO:0006814; P:GO:0015721	C:GO:0016020;C:GO:0005739;P:GO:0006810;P:GO:0044765;F:GO:0005215	Y (1.0 | 1-41)	C	1	V5_BLAST_0.9SELF0.4OUT-REDO4-Cluster_163380	V5_UCLUSTfixed_0.90-Cluster_96143	-	-	-	-
gene=VIT_212s0035g00910	Vitvi_seq9755	F:GO:0008508; C:GO:0016020; C:GO:0005739; P:GO:0006814; P:GO:0015721	C:GO:0016020;C:GO:0005739;P:GO:0006810;P:GO:0044765;F:GO:0005215	Y (1.0 | 1-41)	C	1	V5_BLAST_0.9SELF0.4OUT-REDO4-Cluster_163380	V5_UCLUSTfixed_0.90-Cluster_96143	-	-	-	-
gene=VIT_212s0035g00970	Vitvi_seq9764	F:GO:0003723; P:GO:0001522; F:GO:0009982	F:GO:0003723;F:GO:0003824;P:GO:0006139	Y (0.913 | 1-69)	C	1	V5_BLAST_0.9SELF0.4OUT-REDO4-Cluster_169525	V5_UCLUSTfixed_0.90-Cluster_96145	-	UniqueCluster_1034	-	-
gene=VIT_212s0035g00970	Vitvi_seq9765	F:GO:0003723; P:GO:0001522; F:GO:0009982	F:GO:0003723;F:GO:0003824;P:GO:0006139	Y (0.913 | 1-69)	C	1	V5_BLAST_0.9SELF0.4OUT-REDO4-Cluster_169525	V5_UCLUSTfixed_0.90-Cluster_96145	-	-	-	-
gene=VIT_212s0035g01080	Vitvi_seq9788	F:GO:0046608; F:GO:0051786; P:GO:0016117; C:GO:0009507; C:GO:0005739; P:GO:0055114	F:GO:0003824;P:GO:0006629;C:GO:0005739;P:GO:0009058;P:GO:0044763;P:GO:0044711;P:GO:0009987;C:GO:0009536	Y (0.996 | 1-29)	C	1	V5_BLAST_0.9SELF0.4OUT-REDO4-Cluster_162720	V5_UCLUSTfixed_0.90-Cluster_96146	-	-	-	-
gene=VIT_212s0035g01120	Vitvi_seq9800	C:GO:0005773; F:GO:0003746; C:GO:0005853; F:GO:0005507; P:GO:0046686; C:GO:0005886; P:GO:0010043; C:GO:0005618; F:GO:0016740; C:GO:0005840; P:GO:0006448	C:GO:0005618;F:GO:0008135;F:GO:0016740;C:GO:0005840;C:GO:0005773;C:GO:0005886	Y (0.999 | 1-81)	C	1	V5_BLAST_0.9SELF0.4OUT-REDO4-Cluster_168787	V5_UCLUSTfixed_0.90-Cluster_101671	-	-	UniqueCluster_2068	-
gene=VIT_212s0035g01870	Vitvi_seq9930	C:GO:0005739	C:GO:0005739	Y (0.851 | 1-27)	C	1	V5_BLAST_0.9SELF0.4OUT-REDO4-Cluster_168034	V5_UCLUSTfixed_0.90-Cluster_96148	-	-	-	-
gene=VIT_212s0035g01950	Vitvi_seq9952	C:GO:0016023; P:GO:0008299; C:GO:0009570; F:GO:0050518; P:GO:0006694	P:GO:0006629;P:GO:0009058;P:GO:0044763;P:GO:0044711;F:GO:0016740;P:GO:0009987;C:GO:0009536	Y (0.984 | 1-61)	C	1	V5_BLAST_0.9SELF0.4OUT-REDO4-Cluster_169323	V5_UCLUSTfixed_0.90-Cluster_100812	-	-	-	-
gene=VIT_212s0035g01950	Vitvi_seq9953	C:GO:0016023; P:GO:0008299; C:GO:0009570; F:GO:0050518; P:GO:0006694	P:GO:0006629;P:GO:0009058;P:GO:0044763;P:GO:0044711;F:GO:0016740;P:GO:0009987;C:GO:0009536	Y (0.984 | 1-61)	C	1	V5_BLAST_0.9SELF0.4OUT-REDO4-Cluster_169323	V5_UCLUSTfixed_0.90-Cluster_100812	-	-	-	-
gene=VIT_212s0035g01960	Vitvi_seq9956	P:GO:0048589; F:GO:0017111; F:GO:0003887; P:GO:0007155; P:GO:0045010; P:GO:0033044; C:GO:0009360; P:GO:0016926; P:GO:0048449; P:GO:0003002; P:GO:0050665; F:GO:0003677; P:GO:0022402; P:GO:0048765; P:GO:0010228; P:GO:0045595; P:GO:0010014; P:GO:0016049; C:GO:0005886; F:GO:0005524; P:GO:0006260; P:GO:0071555; P:GO:0010091	P:GO:0006464;P:GO:0009653;P:GO:0009058;P:GO:0006259;C:GO:0005622;P:GO:0007049;C:GO:0005886;F:GO:0000166;F:GO:0003677;P:GO:0009908;P:GO:0016043;P:GO:0030154;F:GO:0016740;P:GO:0016049;F:GO:0016787	Y (0.912 | 1-52)	C	1	V5_BLAST_0.9SELF0.4OUT-REDO4-Cluster_163191	V5_UCLUSTfixed_0.90-Cluster_96149	-	-	-	-
gene=VIT_212s0035g01960	Vitvi_seq9957	P:GO:0048589; F:GO:0017111; F:GO:0003887; P:GO:0007155; P:GO:0045010; P:GO:0033044; C:GO:0009360; P:GO:0016926; P:GO:0048449; P:GO:0003002; P:GO:0050665; F:GO:0003677; P:GO:0022402; P:GO:0048765; P:GO:0010228; P:GO:0045595; P:GO:0010014; P:GO:0016049; C:GO:0005886; F:GO:0005524; P:GO:0006260; P:GO:0071555; P:GO:0010091	P:GO:0006464;P:GO:0009653;P:GO:0009058;P:GO:0006259;C:GO:0005622;P:GO:0007049;C:GO:0005886;F:GO:0000166;F:GO:0003677;P:GO:0009908;P:GO:0016043;P:GO:0030154;F:GO:0016740;P:GO:0016049;F:GO:0016787	Y (0.912 | 1-52)	C	1	V5_BLAST_0.9SELF0.4OUT-REDO4-Cluster_163191	V5_UCLUSTfixed_0.90-Cluster_96149	-	-	-	-
gene=VIT_212s0035g02030	Vitvi_seq9968	C:GO:0009507	C:GO:0009536	Y (0.973 | 1-27)	C	1	V5_BLAST_0.9SELF0.4OUT-REDO4-Cluster_169356	V5_UCLUSTfixed_0.90-Cluster_96150	-	-	-	-
gene=VIT_212s0035g02030	Vitvi_seq9969	C:GO:0009507	C:GO:0009536	Y (0.973 | 1-27)	C	1	V5_BLAST_0.9SELF0.4OUT-REDO4-Cluster_169356	V5_UCLUSTfixed_0.90-Cluster_96150	-	-	-	-
gene=VIT_212s0035g02030	Vitvi_seq9970	C:GO:0009507	C:GO:0009536	Y (0.973 | 1-27)	C	1	V5_BLAST_0.9SELF0.4OUT-REDO4-Cluster_169356	V5_UCLUSTfixed_0.90-Cluster_96150	-	-	-	-
gene=VIT_212s0035g02030	Vitvi_seq9971	C:GO:0009507	C:GO:0009536	Y (0.973 | 1-27)	C	1	V5_BLAST_0.9SELF0.4OUT-REDO4-Cluster_169356	V5_UCLUSTfixed_0.90-Cluster_96150	-	-	-	-
gene=VIT_212s0099g00056	Vitvi_seq10020	F:GO:0004519; F:GO:0004252; F:GO:0003964; F:GO:0003677; C:GO:0005622; P:GO:0006278; F:GO:0003723; P:GO:0006508; P:GO:0006281	F:GO:0003677;P:GO:0019538;F:GO:0003723;F:GO:0004518;P:GO:0009058;F:GO:0016740;P:GO:0006259;C:GO:0005622;P:GO:0006950	Y (0.985 | 1-52)	C	1	V5_BLAST_0.9SELF0.4OUT-REDO4-Cluster_162725	V5_UCLUSTfixed_0.90-Cluster_96152	-	-	-	-
gene=VIT_212s0142g00420	Vitvi_seq10025	C:GO:0005774; P:GO:0060003; C:GO:0009941; F:GO:0004298; F:GO:0004008; P:GO:0009767; C:GO:0016021; C:GO:0005829; P:GO:0006511; F:GO:0046872; P:GO:0006754; C:GO:0019773; P:GO:0010043; C:GO:0009570; C:GO:0005886; F:GO:0005524	P:GO:0019538;P:GO:0006091;P:GO:0009056;P:GO:0009058;P:GO:0044711;C:GO:0005773;P:GO:0006810;P:GO:0006139;C:GO:0009536;F:GO:0005215;C:GO:0005886;F:GO:0000166;C:GO:0005829;P:GO:0015979;F:GO:0016787	Y (0.999 | 1-51)	C	1	V5_BLAST_0.9SELF0.4OUT-REDO4-Cluster_167717	V5_UCLUSTfixed_0.90-Cluster_100815	-	-	-	-
gene=VIT_212s0142g00590	Vitvi_seq10035	F:GO:0032559; F:GO:0005515; P:GO:0007165; P:GO:0006952; F:GO:0043531	F:GO:0000166;F:GO:0005515;P:GO:0007165;P:GO:0006950	Y (0.995 | 1-30)	C	1	V5_BLAST_0.9SELF0.4OUT-REDO4-Cluster_162727	V5_UCLUSTfixed_0.90-Cluster_96772	-	UniqueCluster_216	-	-
gene=VIT_213s0067g00390	Vitvi_seq10117	P:GO:0006655; P:GO:0010103; P:GO:0016226; P:GO:0019288; P:GO:0010027; P:GO:0010228; F:GO:0004222; P:GO:0006508; P:GO:0048481; C:GO:0009535; P:GO:0009793	P:GO:0009790;P:GO:0019538;P:GO:0009908;P:GO:0006629;C:GO:0016020;P:GO:0016043;P:GO:0009653;P:GO:0009058;P:GO:0044711;C:GO:0009536;C:GO:0009579;F:GO:0016787	Y (0.927 | 1-60)	C	1	V5_BLAST_0.9SELF0.4OUT-REDO4-Cluster_162730	V5_UCLUSTfixed_0.90-Cluster_97423	-	-	-	-
gene=VIT_213s0067g00390	Vitvi_seq10118	P:GO:0006655; P:GO:0010103; P:GO:0016226; P:GO:0019288; P:GO:0010027; P:GO:0010228; F:GO:0004222; P:GO:0006508; P:GO:0048481; C:GO:0009535; P:GO:0009793	P:GO:0009790;P:GO:0019538;P:GO:0009908;P:GO:0006629;C:GO:0016020;P:GO:0016043;P:GO:0009653;P:GO:0009058;P:GO:0044711;C:GO:0009536;C:GO:0009579;F:GO:0016787	Y (0.927 | 1-60)	C	1	V5_BLAST_0.9SELF0.4OUT-REDO4-Cluster_162730	V5_UCLUSTfixed_0.90-Cluster_97423	-	-	-	-
gene=VIT_213s0067g00400	Vitvi_seq10119	P:GO:0009414; P:GO:0009697; P:GO:0009738; P:GO:0006567; P:GO:0010363; P:GO:0019761; P:GO:0010200; P:GO:0000103; P:GO:0009684; F:GO:0004049; P:GO:0000162; P:GO:0031348; P:GO:0009926; C:GO:0009570; P:GO:0050832; C:GO:0005829; P:GO:0009867; C:GO:0009506; P:GO:0019684; P:GO:0009595; P:GO:0042742; P:GO:0006612; P:GO:0006569; P:GO:0009733; P:GO:0010310; F:GO:0004842; P:GO:0009723; F:GO:0008270; P:GO:00…	P:GO:0009056;P:GO:0009991;P:GO:0009791;P:GO:0006464;P:GO:0009653;P:GO:0009058;P:GO:0044711;C:GO:0009536;P:GO:0044712;P:GO:0009607;P:GO:0009628;P:GO:0008219;C:GO:0005829;P:GO:0019748;P:GO:0006091;P:GO:0007165;F:GO:0005488;P:GO:0044765;P:GO:0006810;P:GO:0006139;P:GO:0006950;P:GO:0000003;P:GO:0009719;C:GO:0016020;P:GO:0016043;P:GO:0015979;F:GO:0016740;P:GO:0016049	Y (0.89 | 1-42)	C	1	V5_BLAST_0.9SELF0.4OUT-REDO4-Cluster_163946	V5_UCLUSTfixed_0.90-Cluster_97423	-	-	-	-
gene=VIT_213s0067g00400	Vitvi_seq10120	P:GO:0009414; P:GO:0009697; P:GO:0009738; P:GO:0006567; P:GO:0010363; P:GO:0019761; P:GO:0010200; P:GO:0000103; P:GO:0009684; F:GO:0004049; P:GO:0000162; P:GO:0031348; P:GO:0009926; C:GO:0009570; P:GO:0050832; C:GO:0005829; P:GO:0009867; C:GO:0009506; P:GO:0019684; P:GO:0009595; P:GO:0042742; P:GO:0006612; P:GO:0006569; P:GO:0009733; P:GO:0010310; F:GO:0004842; P:GO:0009723; F:GO:0008270; P:GO:00…	P:GO:0009056;P:GO:0009991;P:GO:0009791;P:GO:0006464;P:GO:0009653;P:GO:0009058;P:GO:0044711;C:GO:0009536;P:GO:0044712;P:GO:0009607;P:GO:0009628;P:GO:0008219;C:GO:0005829;P:GO:0019748;P:GO:0006091;P:GO:0007165;F:GO:0005488;P:GO:0044765;P:GO:0006810;P:GO:0006139;P:GO:0006950;P:GO:0000003;P:GO:0009719;C:GO:0016020;P:GO:0016043;P:GO:0015979;F:GO:0016740;P:GO:0016049	Y (0.89 | 1-42)	C	1	V5_BLAST_0.9SELF0.4OUT-REDO4-Cluster_163946	V5_UCLUSTfixed_0.90-Cluster_97423	-	-	-	-
gene=VIT_213s0067g00990	Vitvi_seq10203	F:GO:0008233; F:GO:0005524; P:GO:0006508	F:GO:0000166;P:GO:0019538;F:GO:0016787	Y (0.729 | 1-21)	C	1	V5_BLAST_0.9SELF0.4OUT-REDO4-Cluster_162731	V5_UCLUSTfixed_0.90-Cluster_96155	-	-	UniqueCluster_870	-
gene=VIT_213s0067g01120	Vitvi_seq10213	F:GO:0016720; F:GO:0042389; F:GO:0016717; P:GO:0009409; C:GO:0031969; P:GO:0006636; P:GO:0055114	P:GO:0009628;F:GO:0003824;C:GO:0016020;P:GO:0006629;P:GO:0009058;P:GO:0044763;P:GO:0044711;P:GO:0006950;C:GO:0009536;P:GO:0009987	Y (0.994 | 1-59)	C	1	V5_BLAST_0.9SELF0.4OUT-REDO4-Cluster_169805	V5_UCLUSTfixed_0.90-Cluster_102511	-	-	-	-
gene=VIT_213s0067g01270	Vitvi_seq10227	F:GO:0046872; F:GO:0004722; P:GO:0006470; C:GO:0005634; P:GO:0009738; C:GO:0008287	C:GO:0005634;P:GO:0007165;P:GO:0009719;P:GO:0006464;F:GO:0005488;F:GO:0016787	Y (1.0 | 1-41)	C	1	V5_BLAST_0.9SELF0.4OUT-REDO4-Cluster_163948	V5_UCLUSTfixed_0.90-Cluster_97426	-	-	-	-
gene=VIT_213s0067g01270	Vitvi_seq10228	P:GO:0006470; F:GO:0046872; P:GO:0009611; C:GO:0008287; F:GO:0004722; P:GO:0009738; C:GO:0009507; P:GO:0050832; C:GO:0005634	P:GO:0009607;C:GO:0005634;P:GO:0009605;P:GO:0007165;P:GO:0009719;P:GO:0006464;F:GO:0005488;P:GO:0006950;C:GO:0009536;F:GO:0016787	Y (1.0 | 1-41)	C	1	V5_BLAST_0.9SELF0.4OUT-REDO4-Cluster_163948	V5_UCLUSTfixed_0.90-Cluster_97426	-	-	-	-
gene=VIT_213s0067g01340	Vitvi_seq10234	P:GO:0044249; P:GO:1901576; P:GO:0019637; P:GO:0044262; C:GO:0009535; P:GO:0006796; P:GO:1901135; P:GO:0044723; P:GO:0044281	P:GO:0005975;C:GO:0016020;P:GO:0009058;P:GO:0009987;C:GO:0009536;C:GO:0009579;P:GO:0044723	Y (0.993 | 1-41)	C	1	V5_BLAST_0.9SELF0.4OUT-REDO4-Cluster_162733	V5_UCLUSTfixed_0.90-Cluster_96157	-	-	-	-
gene=VIT_213s0067g01450	Vitvi_seq10243	P:GO:0010199; C:GO:0005634	C:GO:0005634;P:GO:0009653	Y (0.986 | 1-35)	C	1	V5_BLAST_0.9SELF0.4OUT-REDO4-Cluster_162734	V5_UCLUSTfixed_0.90-Cluster_96158	-	-	-	-
gene=VIT_213s0067g01470	Vitvi_seq10245	P:GO:0019375; P:GO:0016036; F:GO:0016779; C:GO:0009507	P:GO:0007154;P:GO:0009991;P:GO:0006629;P:GO:0009058;P:GO:0044711;F:GO:0016740;P:GO:0006950;C:GO:0009536	Y (0.992 | 1-35)	C	1	V5_BLAST_0.9SELF0.4OUT-REDO4-Cluster_162735	V5_UCLUSTfixed_0.90-Cluster_96159	-	-	-	-
gene=VIT_213s0067g01470	Vitvi_seq10246	P:GO:0019375; P:GO:0016036; F:GO:0016779; C:GO:0009507	P:GO:0007154;P:GO:0009991;P:GO:0006629;P:GO:0009058;P:GO:0044711;F:GO:0016740;P:GO:0006950;C:GO:0009536	Y (0.992 | 1-35)	C	1	V5_BLAST_0.9SELF0.4OUT-REDO4-Cluster_162735	V5_UCLUSTfixed_0.90-Cluster_96159	-	-	-	-
gene=VIT_213s0067g01650	Vitvi_seq10258	F:GO:0009055; P:GO:0045454; F:GO:0015035; P:GO:0006118	P:GO:0019725;F:GO:0003824	Y (0.746 | 1-36)	C	1	V5_BLAST_0.9SELF0.4OUT-REDO4-Cluster_166376	V5_UCLUSTfixed_0.90-Cluster_99676	-	-	-	-
gene=VIT_213s0067g01760	Vitvi_seq10267	F:GO:0016787; C:GO:0005634	C:GO:0005634;F:GO:0016787	Y (0.996 | 1-61)	C	1	V5_BLAST_0.9SELF0.4OUT-REDO4-Cluster_162736	V5_UCLUSTfixed_0.90-Cluster_96160	-	-	-	-
gene=VIT_213s0067g01760	Vitvi_seq10268	F:GO:0016787; C:GO:0005634	C:GO:0005634;F:GO:0016787	Y (0.996 | 1-61)	C	1	V5_BLAST_0.9SELF0.4OUT-REDO4-Cluster_162736	V5_UCLUSTfixed_0.90-Cluster_96160	-	-	-	-
gene=VIT_213s0067g02041	Vitvi_seq10329	C:GO:0005802; C:GO:0005829; C:GO:0005783; C:GO:0005794; C:GO:0005768; P:GO:0016192	C:GO:0005768;C:GO:0005829;C:GO:0005794;C:GO:0005783;P:GO:0006810	Y (0.993 | 1-52)	C	1	V5_BLAST_0.9SELF0.4OUT-REDO4-Cluster_164342	V5_UCLUSTfixed_0.90-Cluster_96161	-	-	UniqueCluster_2128	-
gene=VIT_213s0067g02060	Vitvi_seq10334	C:GO:0009507	C:GO:0009536	Y (0.981 | 1-22)	C	1	V5_BLAST_0.9SELF0.4OUT-REDO4-Cluster_162738	V5_UCLUSTfixed_0.90-Cluster_96163	-	-	-	-
gene=VIT_213s0067g02170	Vitvi_seq10348	F:GO:0005515	F:GO:0005515	Y (0.972 | 1-41)	C	1	V5_BLAST_0.9SELF0.4OUT-REDO4-Cluster_162739	V5_UCLUSTfixed_0.90-Cluster_96164	-	-	-	-
gene=VIT_213s0067g02170	Vitvi_seq10349	F:GO:0005515	F:GO:0005515	Y (0.972 | 1-41)	C	1	V5_BLAST_0.9SELF0.4OUT-REDO4-Cluster_169814	V5_UCLUSTfixed_0.90-Cluster_96164	-	-	-	-
gene=VIT_213s0067g02170	Vitvi_seq10350	F:GO:0005515	F:GO:0005515	Y (0.972 | 1-41)	C	1	V5_BLAST_0.9SELF0.4OUT-REDO4-Cluster_169814	V5_UCLUSTfixed_0.90-Cluster_96164	-	-	-	-
gene=VIT_213s0067g02260	Vitvi_seq10360	F:GO:0005515	F:GO:0005515	Y (0.941 | 1-51)	C	1	V5_BLAST_0.9SELF0.4OUT-REDO4-Cluster_162740	V5_UCLUSTfixed_0.90-Cluster_97437	-	-	-	-
gene=VIT_213s0067g02260	Vitvi_seq10362	F:GO:0005515	F:GO:0005515	Y (0.941 | 1-51)	C	1	V5_BLAST_0.9SELF0.4OUT-REDO4-Cluster_162740	V5_UCLUSTfixed_0.90-Cluster_97437	-	-	-	-
gene=VIT_213s0067g02260	Vitvi_seq10363	F:GO:0005515	F:GO:0005515	Y (0.941 | 1-51)	C	1	V5_BLAST_0.9SELF0.4OUT-REDO4-Cluster_162740	V5_UCLUSTfixed_0.90-Cluster_97437	-	-	-	-
gene=VIT_213s0067g02260	Vitvi_seq10366	F:GO:0005515	F:GO:0005515	Y (0.941 | 1-51)	C	1	V5_BLAST_0.9SELF0.4OUT-REDO4-Cluster_162740	V5_UCLUSTfixed_0.90-Cluster_97437	-	-	-	-
gene=VIT_213s0067g02450	Vitvi_seq10387	F:GO:0004853; C:GO:0009941; P:GO:0006782; P:GO:0015995; C:GO:0009570	F:GO:0003824;P:GO:0009058;P:GO:0044763;P:GO:0044711;C:GO:0009536;P:GO:0009987	Y (0.998 | 1-38)	C	1	V5_BLAST_0.9SELF0.4OUT-REDO4-Cluster_162741	V5_UCLUSTfixed_0.90-Cluster_103465	-	-	-	-
gene=VIT_213s0067g02510	Vitvi_seq10391	P:GO:0006470; F:GO:0050308; P:GO:0005983; F:GO:0008138; P:GO:0000023; P:GO:0019252; C:GO:0009507; P:GO:0043085; F:GO:2001070	P:GO:0005975;P:GO:0009056;P:GO:0006464;P:GO:0009058;P:GO:0044711;F:GO:0030246;C:GO:0009536;F:GO:0016787;P:GO:0044723	Y (0.947 | 1-88)	C	1	V5_BLAST_0.9SELF0.4OUT-REDO4-Cluster_166937	V5_UCLUSTfixed_0.90-Cluster_96165	-	-	-	-
gene=VIT_213s0067g02510	Vitvi_seq10392	P:GO:0006470; F:GO:0050308; P:GO:0005983; F:GO:0008138; P:GO:0000023; P:GO:0019252; C:GO:0009507; P:GO:0043085; F:GO:2001070	P:GO:0005975;P:GO:0009056;P:GO:0006464;P:GO:0009058;P:GO:0044711;F:GO:0030246;C:GO:0009536;F:GO:0016787;P:GO:0044723	Y (0.947 | 1-88)	C	1	V5_BLAST_0.9SELF0.4OUT-REDO4-Cluster_166937	V5_UCLUSTfixed_0.90-Cluster_96165	-	-	-	-
gene=VIT_213s0067g02510	Vitvi_seq10393	P:GO:0006470; F:GO:0050308; P:GO:0005983; F:GO:0008138; P:GO:0000023; P:GO:0019252; C:GO:0009507; P:GO:0043085; F:GO:2001070	P:GO:0005975;P:GO:0009056;P:GO:0006464;P:GO:0009058;P:GO:0044711;F:GO:0030246;C:GO:0009536;F:GO:0016787;P:GO:0044723	Y (0.947 | 1-88)	C	1	V5_BLAST_0.9SELF0.4OUT-REDO4-Cluster_166937	V5_UCLUSTfixed_0.90-Cluster_96165	-	-	-	-
gene=VIT_213s0067g02510	Vitvi_seq10394	P:GO:0006470; F:GO:0050308; P:GO:0005983; F:GO:0008138; P:GO:0000023; P:GO:0019252; C:GO:0009507; P:GO:0043085; F:GO:2001070	P:GO:0005975;P:GO:0009056;P:GO:0006464;P:GO:0009058;P:GO:0044711;F:GO:0030246;C:GO:0009536;F:GO:0016787;P:GO:0044723	Y (0.947 | 1-88)	C	1	V5_BLAST_0.9SELF0.4OUT-REDO4-Cluster_166937	V5_UCLUSTfixed_0.90-Cluster_96165	-	-	-	-
gene=VIT_213s0067g02510	Vitvi_seq10395	P:GO:0006470; F:GO:0050308; P:GO:0005983; F:GO:0008138; P:GO:0000023; P:GO:0019252; C:GO:0009507; P:GO:0043085; F:GO:2001070	P:GO:0005975;P:GO:0009056;P:GO:0006464;P:GO:0009058;P:GO:0044711;F:GO:0030246;C:GO:0009536;F:GO:0016787;P:GO:0044723	Y (0.947 | 1-88)	C	1	V5_BLAST_0.9SELF0.4OUT-REDO4-Cluster_162742	V5_UCLUSTfixed_0.90-Cluster_96165	-	-	-	-
gene=VIT_213s0067g02560	Vitvi_seq10399	F:GO:0008270; C:GO:0005739; P:GO:0010264; F:GO:0003677; P:GO:0009658; P:GO:0045893; C:GO:0005634	F:GO:0003677;C:GO:0005634;C:GO:0005739;P:GO:0016043;P:GO:0009058;P:GO:0044711;P:GO:0006139	Y (0.999 | 1-37)	C	1	V5_BLAST_0.9SELF0.4OUT-REDO4-Cluster_162743	V5_UCLUSTfixed_0.90-Cluster_96166	-	-	-	-
gene=VIT_213s0067g02690	Vitvi_seq10408	F:GO:0004809; F:GO:0003723; P:GO:0032259; C:GO:0009507; P:GO:0016556; P:GO:0008033	F:GO:0003723;F:GO:0016740;P:GO:0006139;C:GO:0009536	Y (1.0 | 1-26)	C	1	V5_BLAST_0.9SELF0.4OUT-REDO4-Cluster_162744	V5_UCLUSTfixed_0.90-Cluster_96167	-	-	-	-
gene=VIT_213s0067g02690	Vitvi_seq10409	F:GO:0004809; F:GO:0003723; P:GO:0032259; C:GO:0009507; P:GO:0016556; P:GO:0008033	F:GO:0003723;F:GO:0016740;P:GO:0006139;C:GO:0009536	Y (1.0 | 1-26)	C	1	V5_BLAST_0.9SELF0.4OUT-REDO4-Cluster_162744	V5_UCLUSTfixed_0.90-Cluster_96167	-	-	-	-
gene=VIT_213s0067g02730	Vitvi_seq10413	P:GO:0019761; F:GO:0009055; F:GO:0005506; F:GO:0016709; F:GO:0020037; P:GO:0055114; P:GO:0006118	P:GO:0019748;F:GO:0003824;P:GO:0009058;P:GO:0044763;P:GO:0044711;F:GO:0005488;P:GO:0009987	Y (0.887 | 1-41)	C	1	V5_BLAST_0.9SELF0.4OUT-REDO4-Cluster_169853	V5_UCLUSTfixed_0.90-Cluster_102552	-	-	-	-
gene=VIT_213s0067g02790	Vitvi_seq10417	P:GO:0019761; F:GO:0009055; F:GO:0005506; F:GO:0016709; F:GO:0020037; P:GO:0055114; P:GO:0006118	P:GO:0019748;F:GO:0003824;P:GO:0009058;P:GO:0044763;P:GO:0044711;F:GO:0005488;P:GO:0009987	Y (0.829 | 1-50)	C	1	V5_BLAST_0.9SELF0.4OUT-REDO4-Cluster_169853	V5_UCLUSTfixed_0.90-Cluster_102552	-	-	-	-
gene=VIT_213s0067g03080	Vitvi_seq10455	F:GO:0008800; F:GO:0051287; P:GO:0055114; C:GO:0009331; F:GO:0008270; C:GO:0005739; P:GO:0045017; P:GO:0048573; F:GO:0004367; P:GO:0019243; C:GO:0009941; P:GO:0005975; P:GO:0009627; P:GO:0006650; F:GO:0047952; P:GO:0046168; P:GO:0017001; P:GO:0048653; F:GO:0004416; P:GO:0008654; F:GO:0005515; P:GO:0042318; P:GO:0006090	P:GO:0019748;P:GO:0009056;P:GO:0009058;P:GO:0044763;P:GO:0044711;C:GO:0009536;P:GO:0009987;P:GO:0006950;P:GO:0044712;F:GO:0000166;P:GO:0009607;P:GO:0005975;P:GO:0009628;P:GO:0009605;F:GO:0005515;P:GO:0009908;C:GO:0005739;P:GO:0006629;F:GO:0016787	Y (0.981 | 1-31)	C	1	V5_BLAST_0.9SELF0.4OUT-REDO4-Cluster_162746	V5_UCLUSTfixed_0.90-Cluster_96169	-	-	-	-
gene=VIT_213s0067g03210	Vitvi_seq10476	P:GO:0006468; F:GO:0004672; C:GO:0005739; P:GO:0015996; F:GO:0005524; P:GO:0000023; P:GO:0019252; C:GO:0010287; P:GO:0043085; C:GO:0005886	F:GO:0000166;P:GO:0005975;P:GO:0009056;C:GO:0005739;P:GO:0006464;P:GO:0009058;P:GO:0044711;F:GO:0016301;C:GO:0009536;C:GO:0005886;P:GO:0044712;P:GO:0044723	Y (0.943 | 1-41)	C	1	V5_BLAST_0.9SELF0.4OUT-REDO4-Cluster_167749	V5_UCLUSTfixed_0.90-Cluster_100841	-	-	-	-
gene=VIT_213s0067g03210	Vitvi_seq10477	P:GO:0006468; F:GO:0004672; C:GO:0005739; P:GO:0015996; F:GO:0005524; P:GO:0000023; P:GO:0019252; C:GO:0010287; P:GO:0043085; C:GO:0005886	F:GO:0000166;P:GO:0005975;P:GO:0009056;C:GO:0005739;P:GO:0006464;P:GO:0009058;P:GO:0044711;F:GO:0016301;C:GO:0009536;C:GO:0005886;P:GO:0044712;P:GO:0044723	Y (0.998 | 1-28)	C	1	V5_BLAST_0.9SELF0.4OUT-REDO4-Cluster_167749	V5_UCLUSTfixed_0.90-Cluster_100841	-	-	-	-
gene=VIT_213s0067g03210	Vitvi_seq10478	P:GO:0006468; F:GO:0004672; C:GO:0005739; P:GO:0015996; F:GO:0005524; P:GO:0000023; P:GO:0019252; C:GO:0010287; P:GO:0043085; C:GO:0005886	F:GO:0000166;P:GO:0005975;P:GO:0009056;C:GO:0005739;P:GO:0006464;P:GO:0009058;P:GO:0044711;F:GO:0016301;C:GO:0009536;C:GO:0005886;P:GO:0044712;P:GO:0044723	Y (0.998 | 1-28)	C	1	V5_BLAST_0.9SELF0.4OUT-REDO4-Cluster_167749	V5_UCLUSTfixed_0.90-Cluster_100841	-	-	-	-
gene=VIT_213s0067g03210	Vitvi_seq10479	P:GO:0006468; F:GO:0004672; C:GO:0005739; P:GO:0015996; F:GO:0005524; P:GO:0000023; P:GO:0019252; C:GO:0010287; P:GO:0043085; C:GO:0005886	F:GO:0000166;P:GO:0005975;P:GO:0009056;C:GO:0005739;P:GO:0006464;P:GO:0009058;P:GO:0044711;F:GO:0016301;C:GO:0009536;C:GO:0005886;P:GO:0044712;P:GO:0044723	Y (0.943 | 1-41)	C	1	V5_BLAST_0.9SELF0.4OUT-REDO4-Cluster_167749	V5_UCLUSTfixed_0.90-Cluster_100841	-	-	-	-
gene=VIT_213s0067g03210	Vitvi_seq10480	P:GO:0006468; F:GO:0004672; C:GO:0005739; P:GO:0015996; F:GO:0005524; P:GO:0000023; P:GO:0019252; C:GO:0010287; P:GO:0043085; C:GO:0005886	F:GO:0000166;P:GO:0005975;P:GO:0009056;C:GO:0005739;P:GO:0006464;P:GO:0009058;P:GO:0044711;F:GO:0016301;C:GO:0009536;C:GO:0005886;P:GO:0044712;P:GO:0044723	Y (0.943 | 1-41)	C	1	V5_BLAST_0.9SELF0.4OUT-REDO4-Cluster_167749	V5_UCLUSTfixed_0.90-Cluster_100841	-	-	-	-
gene=VIT_213s0067g03210	Vitvi_seq10481	P:GO:0006468; F:GO:0004672; C:GO:0005739; P:GO:0015996; F:GO:0005524; P:GO:0000023; P:GO:0019252; C:GO:0010287; P:GO:0043085; C:GO:0005886	F:GO:0000166;P:GO:0005975;P:GO:0009056;C:GO:0005739;P:GO:0006464;P:GO:0009058;P:GO:0044711;F:GO:0016301;C:GO:0009536;C:GO:0005886;P:GO:0044712;P:GO:0044723	Y (0.998 | 1-28)	C	1	V5_BLAST_0.9SELF0.4OUT-REDO4-Cluster_167749	V5_UCLUSTfixed_0.90-Cluster_100841	-	-	-	-
gene=VIT_213s0067g03290	Vitvi_seq10489	P:GO:0010103; C:GO:0009941; P:GO:0035304; C:GO:0022626; P:GO:0006412; P:GO:0010207; P:GO:0009902; P:GO:0016556; P:GO:0009965; C:GO:0009570; P:GO:0030154; P:GO:0006354; F:GO:0003735; P:GO:0045893; P:GO:0042793; P:GO:0006364; P:GO:0010027; F:GO:0019843	P:GO:0006091;P:GO:0009791;P:GO:0006464;F:GO:0005198;P:GO:0009653;C:GO:0005840;P:GO:0006139;C:GO:0009536;P:GO:0006412;F:GO:0003723;P:GO:0016043;P:GO:0030154;C:GO:0005829;P:GO:0015979	Y (0.957 | 1-22)	C	1	V5_BLAST_0.9SELF0.4OUT-REDO4-Cluster_162747	V5_UCLUSTfixed_0.90-Cluster_97570	-	UniqueCluster_161	-	-
gene=VIT_213s0067g03360	Vitvi_seq10495	P:GO:0046939; F:GO:0004017; P:GO:0048364; C:GO:0005739; P:GO:0006354; P:GO:0008652; F:GO:0005524; C:GO:0009570; P:GO:0048367; C:GO:0005634; P:GO:0006144; P:GO:0046034	F:GO:0000166;C:GO:0005634;P:GO:0007275;C:GO:0005739;P:GO:0009058;P:GO:0044711;P:GO:0006139;F:GO:0016301;C:GO:0009536	Y (0.963 | 1-38)	C	1	V5_BLAST_0.9SELF0.4OUT-REDO4-Cluster_168409	V5_UCLUSTfixed_0.90-Cluster_96170	-	-	-	-
gene=VIT_213s0067g03360	Vitvi_seq10496	P:GO:0046939; F:GO:0004017; P:GO:0048364; C:GO:0005739; P:GO:0006354; P:GO:0008652; F:GO:0005524; C:GO:0009570; P:GO:0048367; C:GO:0005634; P:GO:0006144; P:GO:0046034	F:GO:0000166;C:GO:0005634;P:GO:0007275;C:GO:0005739;P:GO:0009058;P:GO:0044711;P:GO:0006139;F:GO:0016301;C:GO:0009536	Y (0.963 | 1-38)	C	1	V5_BLAST_0.9SELF0.4OUT-REDO4-Cluster_168409	V5_UCLUSTfixed_0.90-Cluster_96170	-	-	-	-
gene=VIT_213s0067g03470	Vitvi_seq10507	F:GO:0004364; P:GO:0046686; C:GO:0009570; P:GO:0010731; F:GO:0005515; P:GO:0006749; P:GO:0006803	F:GO:0005515;P:GO:0006464;F:GO:0016740;C:GO:0009536	Y (0.99 | 1-62)	C	1	V5_BLAST_0.9SELF0.4OUT-REDO4-Cluster_163925	V5_UCLUSTfixed_0.90-Cluster_97398	-	-	-	-
gene=VIT_213s0067g03470	Vitvi_seq10508	F:GO:0004364; P:GO:0046686; C:GO:0009570; P:GO:0010731; F:GO:0005515; P:GO:0006749; P:GO:0006803	F:GO:0005515;P:GO:0006464;F:GO:0016740;C:GO:0009536	Y (0.99 | 1-62)	C	1	V5_BLAST_0.9SELF0.4OUT-REDO4-Cluster_162748	V5_UCLUSTfixed_0.90-Cluster_97398	-	-	-	-
gene=VIT_213s0067g03470	Vitvi_seq10509	F:GO:0004364; P:GO:0046686; C:GO:0009570; P:GO:0010731; F:GO:0005515; P:GO:0006749; P:GO:0006803	F:GO:0005515;P:GO:0006464;F:GO:0016740;C:GO:0009536	Y (0.99 | 1-62)	C	1	V5_BLAST_0.9SELF0.4OUT-REDO4-Cluster_163925	V5_UCLUSTfixed_0.90-Cluster_97398	-	-	-	-
gene=VIT_213s0067g03530	Vitvi_seq10512	P:GO:0009744; P:GO:0046686; F:GO:0000257; P:GO:0009749; P:GO:0009750; C:GO:0009536; P:GO:0050898	P:GO:0008152;C:GO:0009536;F:GO:0016787	Y (0.719 | 1-58)	C	1	V5_BLAST_0.9SELF0.4OUT-REDO4-Cluster_162749	V5_UCLUSTfixed_0.90-Cluster_96171	-	-	-	-
gene=VIT_213s0067g03660	Vitvi_seq10529		-	Y (0.831 | 1-40)	C	1	V5_BLAST_0.9SELF0.4OUT-REDO4-Cluster_162750	V5_UCLUSTfixed_0.90-Cluster_96172	-	-	-	-
gene=VIT_213s0067g03720	Vitvi_seq10533	C:GO:0005634; C:GO:0005739	C:GO:0005634;C:GO:0005739	Y (0.997 | 1-35)	C	1	V5_BLAST_0.9SELF0.4OUT-REDO4-Cluster_169879	V5_UCLUSTfixed_0.90-Cluster_96173	-	-	-	-
gene=VIT_213s0067g03730	Vitvi_seq10534	P:GO:0006457; P:GO:0000413; C:GO:0009507; F:GO:0003755	F:GO:0003824;P:GO:0006464;C:GO:0009536	Y (0.998 | 1-34)	C	1	V5_BLAST_0.9SELF0.4OUT-REDO4-Cluster_163817	V5_UCLUSTfixed_0.90-Cluster_96174	-	UniqueCluster_2074	-	X
gene=VIT_213s0067g03760	Vitvi_seq10537	F:GO:0003676; C:GO:0005634; C:GO:0046540	F:GO:0003676;C:GO:0005634	Y (0.992 | 1-26)	C	1	V5_BLAST_0.9SELF0.4OUT-REDO4-Cluster_165233	V5_UCLUSTfixed_0.90-Cluster_96175	-	-	UniqueCluster_529	-
gene=VIT_213s0019g00010	Vitvi_seq10560	P:GO:0008272; P:GO:0055085; C:GO:0016021; C:GO:0009507; F:GO:0008271	C:GO:0016020;P:GO:0044765;P:GO:0006810;C:GO:0009536;F:GO:0005215	Y (0.704 | 1-37)	C	1	V5_BLAST_0.9SELF0.4OUT-REDO4-Cluster_167751	V5_UCLUSTfixed_0.90-Cluster_100843	-	-	-	-
gene=VIT_213s0019g00010	Vitvi_seq10561	P:GO:0008272; P:GO:0055085; C:GO:0016021; C:GO:0009507; F:GO:0008271	C:GO:0016020;P:GO:0044765;P:GO:0006810;C:GO:0009536;F:GO:0005215	Y (0.704 | 1-37)	C	1	V5_BLAST_0.9SELF0.4OUT-REDO4-Cluster_167751	V5_UCLUSTfixed_0.90-Cluster_100843	-	-	-	-
gene=VIT_213s0019g00010	Vitvi_seq10565	P:GO:0008272; P:GO:0055085; C:GO:0016021; C:GO:0009507; F:GO:0008271	C:GO:0016020;P:GO:0044765;P:GO:0006810;C:GO:0009536;F:GO:0005215	Y (0.704 | 1-37)	C	1	V5_BLAST_0.9SELF0.4OUT-REDO4-Cluster_167751	V5_UCLUSTfixed_0.90-Cluster_100843	-	-	-	-
gene=VIT_213s0019g00260	Vitvi_seq10595	C:GO:0030095; C:GO:0019898; P:GO:0010103; F:GO:0005509; P:GO:0006098; P:GO:0006364; P:GO:0009657; P:GO:0010207; P:GO:0043085; C:GO:0009654; C:GO:0009543	P:GO:0006091;C:GO:0016020;P:GO:0009791;P:GO:0016043;P:GO:0009653;P:GO:0015979;F:GO:0005488;P:GO:0006139;C:GO:0009536;C:GO:0009579	Y (0.999 | 1-36)	C	1	V5_BLAST_0.9SELF0.4OUT-REDO4-Cluster_164982	V5_UCLUSTfixed_0.90-Cluster_98418	-	-	-	-
gene=VIT_213s0019g00260	Vitvi_seq10596	C:GO:0030095; C:GO:0019898; P:GO:0010103; F:GO:0005509; P:GO:0006098; P:GO:0006364; P:GO:0009657; P:GO:0010207; P:GO:0043085; C:GO:0009654; C:GO:0009543	P:GO:0006091;C:GO:0016020;P:GO:0009791;P:GO:0016043;P:GO:0009653;P:GO:0015979;F:GO:0005488;P:GO:0006139;C:GO:0009536;C:GO:0009579	Y (0.999 | 1-36)	C	1	V5_BLAST_0.9SELF0.4OUT-REDO4-Cluster_164982	V5_UCLUSTfixed_0.90-Cluster_98418	-	-	-	-
gene=VIT_213s0019g00680	Vitvi_seq10650	C:GO:0009507	C:GO:0009536	Y (0.895 | 1-34)	C	1	V5_BLAST_0.9SELF0.4OUT-REDO4-Cluster_163166	V5_UCLUSTfixed_0.90-Cluster_96178	-	-	-	-
gene=VIT_213s0019g00810	Vitvi_seq10658	C:GO:0005739; F:GO:0004825; P:GO:0048481; F:GO:0005524; C:GO:0009570; P:GO:0006431; P:GO:0006555	F:GO:0000166;F:GO:0003824;P:GO:0009908;C:GO:0005739;P:GO:0006139;C:GO:0009536;P:GO:0006412	Y (1.0 | 1-61)	C	1	V5_BLAST_0.9SELF0.4OUT-REDO4-Cluster_162752	V5_UCLUSTfixed_0.90-Cluster_96179	-	-	-	-
gene=VIT_213s0019g01620	Vitvi_seq10739		-	Y (0.92 | 1-34)	C	1	V5_BLAST_0.9SELF0.4OUT-REDO4-Cluster_162755	V5_UCLUSTfixed_0.90-Cluster_96180	-	-	-	-
gene=VIT_213s0019g01620	Vitvi_seq10740		-	Y (0.92 | 1-34)	C	1	V5_BLAST_0.9SELF0.4OUT-REDO4-Cluster_162755	V5_UCLUSTfixed_0.90-Cluster_96180	-	-	-	-
gene=VIT_213s0019g01890	Vitvi_seq10777	P:GO:0009062; P:GO:0016925; P:GO:0048367; C:GO:0005634	C:GO:0005634;P:GO:0009056;P:GO:0007275;P:GO:0006629;P:GO:0006464;P:GO:0044712	Y (0.936 | 1-50)	C	1	V5_BLAST_0.9SELF0.4OUT-REDO4-Cluster_164873	V5_UCLUSTfixed_0.90-Cluster_96181	-	-	-	-
gene=VIT_213s0019g02050	Vitvi_seq10792	C:GO:0005618; F:GO:0046863; F:GO:0043531; P:GO:0042742; P:GO:0009416; P:GO:0009409; C:GO:0009941; F:GO:0005524; C:GO:0009535; C:GO:0010287; P:GO:0050790; C:GO:0005634; C:GO:0010319; C:GO:0048046	F:GO:0000166;P:GO:0009607;C:GO:0005634;P:GO:0009628;P:GO:0009605;C:GO:0005618;C:GO:0016020;C:GO:0005576;F:GO:0030234;P:GO:0006950;C:GO:0009536;C:GO:0009579	Y (0.922 | 1-52)	C	1	V5_BLAST_0.9SELF0.4OUT-REDO4-Cluster_170597	V5_UCLUSTfixed_0.90-Cluster_97729	-	-	-	-
gene=VIT_213s0019g02050	Vitvi_seq10793	C:GO:0005618; F:GO:0046863; F:GO:0043531; P:GO:0042742; P:GO:0009416; P:GO:0009409; C:GO:0009941; F:GO:0005524; C:GO:0009535; C:GO:0010287; P:GO:0050790; C:GO:0005634; C:GO:0010319; C:GO:0048046	F:GO:0000166;P:GO:0009607;C:GO:0005634;P:GO:0009628;P:GO:0009605;C:GO:0005618;C:GO:0016020;C:GO:0005576;F:GO:0030234;P:GO:0006950;C:GO:0009536;C:GO:0009579	Y (0.922 | 1-52)	C	1	V5_BLAST_0.9SELF0.4OUT-REDO4-Cluster_170597	V5_UCLUSTfixed_0.90-Cluster_97729	-	-	-	-
gene=VIT_213s0019g02090	Vitvi_seq10809	P:GO:0006098; P:GO:0016117; F:GO:0005515; P:GO:0006636; P:GO:0043085; P:GO:0019288; P:GO:0015979; P:GO:0042742; P:GO:0015995; P:GO:0009409; C:GO:0009543; C:GO:0009535	P:GO:0009058;P:GO:0044711;P:GO:0006139;P:GO:0006950;C:GO:0009536;C:GO:0009579;P:GO:0009607;P:GO:0009628;F:GO:0005515;P:GO:0009605;P:GO:0006629;C:GO:0016020;P:GO:0015979	Y (0.992 | 1-50)	C	1	V5_BLAST_0.9SELF0.4OUT-REDO4-Cluster_162759	V5_UCLUSTfixed_0.90-Cluster_96182	-	-	-	-
gene=VIT_213s0019g02090	Vitvi_seq10810	P:GO:0006098; P:GO:0016117; F:GO:0005515; P:GO:0006636; P:GO:0043085; P:GO:0019288; P:GO:0015979; P:GO:0042742; P:GO:0015995; P:GO:0009409; C:GO:0009543; C:GO:0009535	P:GO:0009058;P:GO:0044711;P:GO:0006139;P:GO:0006950;C:GO:0009536;C:GO:0009579;P:GO:0009607;P:GO:0009628;F:GO:0005515;P:GO:0009605;P:GO:0006629;C:GO:0016020;P:GO:0015979	Y (0.992 | 1-50)	C	1	V5_BLAST_0.9SELF0.4OUT-REDO4-Cluster_162759	V5_UCLUSTfixed_0.90-Cluster_96182	-	-	-	-
gene=VIT_213s0019g02200	Vitvi_seq10827	P:GO:0009788; P:GO:0006470; P:GO:0009414; F:GO:0046872; P:GO:0009409; P:GO:0010119; F:GO:0004722; C:GO:0008287	C:GO:0005623;P:GO:0009628;P:GO:0007165;P:GO:0009719;P:GO:0006464;F:GO:0005488;P:GO:0006950;F:GO:0016787	Y (0.899 | 1-39)	C	1	V5_BLAST_0.9SELF0.4OUT-REDO4-Cluster_164348	V5_UCLUSTfixed_0.90-Cluster_97415	-	-	-	-
gene=VIT_213s0019g02200	Vitvi_seq10828	P:GO:0009788; P:GO:0006470; P:GO:0009414; F:GO:0046872; P:GO:0009409; P:GO:0010119; F:GO:0004722; C:GO:0008287	C:GO:0005623;P:GO:0009628;P:GO:0007165;P:GO:0009719;P:GO:0006464;F:GO:0005488;P:GO:0006950;F:GO:0016787	Y (0.899 | 1-39)	C	1	V5_BLAST_0.9SELF0.4OUT-REDO4-Cluster_164348	V5_UCLUSTfixed_0.90-Cluster_97415	-	UniqueCluster_2459	-	X
gene=VIT_213s0019g02200	Vitvi_seq10829	P:GO:0009788; P:GO:0006470; P:GO:0009414; F:GO:0046872; P:GO:0009409; P:GO:0010119; F:GO:0004722; C:GO:0008287	C:GO:0005623;P:GO:0009628;P:GO:0007165;P:GO:0009719;P:GO:0006464;F:GO:0005488;P:GO:0006950;F:GO:0016787	Y (0.899 | 1-39)	C	1	V5_BLAST_0.9SELF0.4OUT-REDO4-Cluster_164348	V5_UCLUSTfixed_0.90-Cluster_97415	-	UniqueCluster_2459	-	X
gene=VIT_213s0019g02430	Vitvi_seq10869	P:GO:0010088; P:GO:0048364; F:GO:0008270	P:GO:0007275;F:GO:0005488	Y (0.996 | 1-41)	C	1	V5_BLAST_0.9SELF0.4OUT-REDO4-Cluster_162761	V5_UCLUSTfixed_0.90-Cluster_96184	-	-	-	-
gene=VIT_213s0019g02430	Vitvi_seq10870	P:GO:0010088; P:GO:0048364; F:GO:0008270	P:GO:0007275;F:GO:0005488	Y (0.994 | 1-41)	C	1	V5_BLAST_0.9SELF0.4OUT-REDO4-Cluster_162761	V5_UCLUSTfixed_0.90-Cluster_96184	-	-	-	-
gene=VIT_213s0019g03350	Vitvi_seq11034	P:GO:0009697; P:GO:0019253; C:GO:0009579; P:GO:0010363; P:GO:0019761; P:GO:0010200; P:GO:0043085; P:GO:0019344; P:GO:0031348; C:GO:0009570; P:GO:0050832; P:GO:0006098; F:GO:0046872; P:GO:0009867; P:GO:0006364; P:GO:0005986; C:GO:0009941; P:GO:0009595; P:GO:0042742; P:GO:0006612; P:GO:0019252; P:GO:0000023; P:GO:0010310; P:GO:0009657; F:GO:0042132; P:GO:0009862; P:GO:0009773; P:GO:0035304; F:GO:00…	P:GO:0009056;P:GO:0009791;P:GO:0006464;P:GO:0009653;P:GO:0009058;P:GO:0044711;C:GO:0005576;C:GO:0009536;C:GO:0009579;P:GO:0044712;P:GO:0009607;P:GO:0009628;P:GO:0008219;P:GO:0009605;P:GO:0019748;P:GO:0006091;P:GO:0007165;F:GO:0005488;P:GO:0006139;P:GO:0006810;P:GO:0006950;P:GO:0044723;P:GO:0005975;P:GO:0009719;P:GO:0006629;P:GO:0016043;P:GO:0015979;F:GO:0016787	Y (0.991 | 1-66)	C	1	V5_BLAST_0.9SELF0.4OUT-REDO4-Cluster_162764	V5_UCLUSTfixed_0.90-Cluster_96189	-	-	-	-
gene=VIT_213s0019g03750	Vitvi_seq11102		-	Y (0.966 | 1-52)	C	1	V5_BLAST_0.9SELF0.4OUT-REDO4-Cluster_164996	V5_UCLUSTfixed_0.90-Cluster_98435	-	-	-	-
gene=VIT_213s0019g03800	Vitvi_seq11106		-	Y (0.916 | 1-72)	C	1	V5_BLAST_0.9SELF0.4OUT-REDO4-Cluster_162767	V5_UCLUSTfixed_0.90-Cluster_98435	-	-	-	-
gene=VIT_213s0019g03810	Vitvi_seq11107		-	Y (0.999 | 1-23)	C	1	V5_BLAST_0.9SELF0.4OUT-REDO4-Cluster_164996	V5_UCLUSTfixed_0.90-Cluster_98435	-	-	-	-
gene=VIT_213s0019g03830	Vitvi_seq11109		-	Y (0.975 | 1-53)	C	1	V5_BLAST_0.9SELF0.4OUT-REDO4-Cluster_162768	V5_UCLUSTfixed_0.90-Cluster_98435	-	-	-	-
gene=VIT_213s0019g04130	Vitvi_seq11185	F:GO:0030145; C:GO:0005886; F:GO:0003723; F:GO:0004672; P:GO:0006468; F:GO:0016787; F:GO:0005524; C:GO:0005739; F:GO:0005215; P:GO:0006810	F:GO:0000166;F:GO:0003723;C:GO:0005739;P:GO:0006464;F:GO:0016301;P:GO:0006810;C:GO:0005886;F:GO:0005215;F:GO:0016787	Y (0.999 | 1-32)	C	1	V5_BLAST_0.9SELF0.4OUT-REDO4-Cluster_162771	V5_UCLUSTfixed_0.90-Cluster_96192	-	-	-	-
gene=VIT_213s0019g04130	Vitvi_seq11186	F:GO:0030145; C:GO:0005886; F:GO:0003723; F:GO:0004672; P:GO:0006468; F:GO:0016787; F:GO:0005524; C:GO:0005739; F:GO:0005215; P:GO:0006810	F:GO:0000166;F:GO:0003723;C:GO:0005739;P:GO:0006464;F:GO:0016301;P:GO:0006810;C:GO:0005886;F:GO:0005215;F:GO:0016787	Y (0.999 | 1-32)	C	1	V5_BLAST_0.9SELF0.4OUT-REDO4-Cluster_162770	V5_UCLUSTfixed_0.90-Cluster_96192	-	-	-	-
gene=VIT_213s0019g04130	Vitvi_seq11187	F:GO:0030145; C:GO:0005886; F:GO:0003723; F:GO:0004672; P:GO:0006468; F:GO:0016787; F:GO:0005524; C:GO:0005739; F:GO:0005215; P:GO:0006810	F:GO:0000166;F:GO:0003723;C:GO:0005739;P:GO:0006464;F:GO:0016301;P:GO:0006810;C:GO:0005886;F:GO:0005215;F:GO:0016787	Y (0.999 | 1-32)	C	1	V5_BLAST_0.9SELF0.4OUT-REDO4-Cluster_162771	V5_UCLUSTfixed_0.90-Cluster_96192	-	-	-	-
gene=VIT_213s0019g04140	Vitvi_seq11188	P:GO:0009744; C:GO:0009522; P:GO:0010114; F:GO:0016168; C:GO:0030076; C:GO:0016021; F:GO:0046872; P:GO:0006364; P:GO:0018298; C:GO:0009941; P:GO:0009637; P:GO:0010155; P:GO:0009768; C:GO:0009535; C:GO:0009523; C:GO:0010287; P:GO:0010218; P:GO:0009644	P:GO:0006091;P:GO:0009628;C:GO:0016020;P:GO:0006464;P:GO:0015979;F:GO:0005488;P:GO:0006139;P:GO:0044765;P:GO:0006810;C:GO:0009536;C:GO:0009579	Y (0.999 | 1-26)	C	1	V5_BLAST_0.9SELF0.4OUT-REDO4-Cluster_162772	V5_UCLUSTfixed_0.90-Cluster_96193	-	-	-	-
gene=VIT_213s0019g04190	Vitvi_seq11195	P:GO:0009805; C:GO:0005730; P:GO:0009423; P:GO:0009611; P:GO:0006499; F:GO:0004107; C:GO:0009570; P:GO:0033587; P:GO:0009793; P:GO:0006865; P:GO:0000162; P:GO:0006571; P:GO:0009094	P:GO:0019748;P:GO:0009790;P:GO:0009791;P:GO:0006464;P:GO:0009058;P:GO:0044711;C:GO:0005730;P:GO:0044765;P:GO:0006810;P:GO:0006950;C:GO:0009536;P:GO:0000003;F:GO:0003824	Y (0.992 | 1-40)	C	1	V5_BLAST_0.9SELF0.4OUT-REDO4-Cluster_166345	V5_UCLUSTfixed_0.90-Cluster_99647	-	-	-	-
gene=VIT_213s0019g04190	Vitvi_seq11196	P:GO:0009805; C:GO:0005730; P:GO:0009423; P:GO:0009611; P:GO:0006499; F:GO:0004107; C:GO:0009570; P:GO:0033587; P:GO:0009793; P:GO:0006865; P:GO:0000162; P:GO:0006571; P:GO:0009094	P:GO:0019748;P:GO:0009790;P:GO:0009791;P:GO:0006464;P:GO:0009058;P:GO:0044711;C:GO:0005730;P:GO:0044765;P:GO:0006810;P:GO:0006950;C:GO:0009536;P:GO:0000003;F:GO:0003824	Y (0.992 | 1-40)	C	1	V5_BLAST_0.9SELF0.4OUT-REDO4-Cluster_166345	V5_UCLUSTfixed_0.90-Cluster_99647	-	-	-	-
gene=VIT_213s0019g04190	Vitvi_seq11197	P:GO:0009805; C:GO:0005730; P:GO:0009423; P:GO:0009611; P:GO:0006499; F:GO:0004107; C:GO:0009570; P:GO:0033587; P:GO:0009793; P:GO:0006865; P:GO:0000162; P:GO:0006571; P:GO:0009094	P:GO:0019748;P:GO:0009790;P:GO:0009791;P:GO:0006464;P:GO:0009058;P:GO:0044711;C:GO:0005730;P:GO:0044765;P:GO:0006810;P:GO:0006950;C:GO:0009536;P:GO:0000003;F:GO:0003824	Y (0.992 | 1-40)	C	1	V5_BLAST_0.9SELF0.4OUT-REDO4-Cluster_166345	V5_UCLUSTfixed_0.90-Cluster_99647	-	-	-	-
gene=VIT_213s0019g04190	Vitvi_seq11198	P:GO:0009805; C:GO:0005730; P:GO:0009423; P:GO:0009611; P:GO:0006499; F:GO:0004107; C:GO:0009570; P:GO:0033587; P:GO:0009793; P:GO:0006865; P:GO:0000162; P:GO:0006571; P:GO:0009094	P:GO:0019748;P:GO:0009790;P:GO:0009791;P:GO:0006464;P:GO:0009058;P:GO:0044711;C:GO:0005730;P:GO:0044765;P:GO:0006810;P:GO:0006950;C:GO:0009536;P:GO:0000003;F:GO:0003824	Y (0.992 | 1-40)	C	1	V5_BLAST_0.9SELF0.4OUT-REDO4-Cluster_166345	V5_UCLUSTfixed_0.90-Cluster_99647	-	-	-	-
gene=VIT_213s0019g04360	Vitvi_seq11235	F:GO:0008080; C:GO:0005634; C:GO:0009536; P:GO:0042967	C:GO:0005634;P:GO:0019538;P:GO:0009058;F:GO:0016740;C:GO:0009536;P:GO:0009987	Y (0.999 | 1-51)	C	1	V5_BLAST_0.9SELF0.4OUT-REDO4-Cluster_167195	V5_UCLUSTfixed_0.90-Cluster_96194	-	-	-	-
gene=VIT_213s0019g04590	Vitvi_seq11275	C:GO:0016020; F:GO:0015446; C:GO:0009570; P:GO:0071722; P:GO:0006200; F:GO:0005524; C:GO:0005739; P:GO:0006812; P:GO:0015700	F:GO:0000166;C:GO:0016020;C:GO:0005739;P:GO:0006810;F:GO:0005215;C:GO:0009536;F:GO:0016787	Y (0.994 | 1-70)	C	1	V5_BLAST_0.9SELF0.4OUT-REDO4-Cluster_162774	V5_UCLUSTfixed_0.90-Cluster_96197	-	-	-	-
gene=VIT_213s0019g04590	Vitvi_seq11276	C:GO:0016020; F:GO:0015446; C:GO:0009570; P:GO:0071722; P:GO:0006200; F:GO:0005524; C:GO:0005739; P:GO:0006812; P:GO:0015700	F:GO:0000166;C:GO:0016020;C:GO:0005739;P:GO:0006810;F:GO:0005215;C:GO:0009536;F:GO:0016787	Y (0.994 | 1-70)	C	1	V5_BLAST_0.9SELF0.4OUT-REDO4-Cluster_162774	V5_UCLUSTfixed_0.90-Cluster_96197	-	-	-	-
gene=VIT_213s0019g04590	Vitvi_seq11277	C:GO:0016020; F:GO:0015446; C:GO:0009570; P:GO:0071722; P:GO:0006200; F:GO:0005524; C:GO:0005739; P:GO:0006812; P:GO:0015700	F:GO:0000166;C:GO:0016020;C:GO:0005739;P:GO:0006810;F:GO:0005215;C:GO:0009536;F:GO:0016787	Y (0.994 | 1-70)	C	1	V5_BLAST_0.9SELF0.4OUT-REDO4-Cluster_162774	V5_UCLUSTfixed_0.90-Cluster_96197	-	-	-	-
gene=VIT_213s0019g04750	Vitvi_seq11331	F:GO:0003777; P:GO:0048768; P:GO:0031110; F:GO:0008017; C:GO:0005875; C:GO:0005874; C:GO:0009536; F:GO:0005524; P:GO:0007018; F:GO:0003779; C:GO:0045298	F:GO:0000166;F:GO:0005515;C:GO:0005856;P:GO:0007275;P:GO:0016043;P:GO:0030154;P:GO:0009653;P:GO:0016049;C:GO:0009536;F:GO:0003774	Y (0.722 | 1-48)	C	1	V5_BLAST_0.9SELF0.4OUT-REDO4-Cluster_168217	V5_UCLUSTfixed_0.90-Cluster_101196	-	-	-	-
gene=VIT_213s0019g04870	Vitvi_seq11353	P:GO:0009555; C:GO:0009507	P:GO:0007275;C:GO:0009536	Y (0.997 | 1-57)	C	1	V5_BLAST_0.9SELF0.4OUT-REDO4-Cluster_162776	V5_UCLUSTfixed_0.90-Cluster_96199	-	-	-	-
gene=VIT_213s0019g04870	Vitvi_seq11354	P:GO:0009555; C:GO:0009507	P:GO:0007275;C:GO:0009536	Y (0.997 | 1-57)	C	1	V5_BLAST_0.9SELF0.4OUT-REDO4-Cluster_162776	V5_UCLUSTfixed_0.90-Cluster_96199	-	-	-	-
gene=VIT_213s0019g05080	Vitvi_seq11387	C:GO:0005730; P:GO:0009414; P:GO:0009409; F:GO:0003723; F:GO:0008270; P:GO:0009651; F:GO:0000166	F:GO:0000166;P:GO:0009628;F:GO:0003723;C:GO:0005730;P:GO:0006950	Y (0.93 | 1-28)	C	1	V5_BLAST_0.9SELF0.4OUT-REDO4-Cluster_165651	V5_UCLUSTfixed_0.90-Cluster_96200	-	UniqueCluster_661	-	-
gene=VIT_213s0019g05090	Vitvi_seq11392	F:GO:0017111; P:GO:0006777; F:GO:0003676; C:GO:0005739; F:GO:0005524; C:GO:0009507; F:GO:0005525	F:GO:0003676;F:GO:0000166;P:GO:0019538;C:GO:0005739;P:GO:0009058;P:GO:0009987;C:GO:0009536;F:GO:0016787	Y (0.91 | 1-92)	C	1	V5_BLAST_0.9SELF0.4OUT-REDO4-Cluster_165733	V5_UCLUSTfixed_0.90-Cluster_99098	-	UniqueCluster_661	-	-
gene=VIT_213s0019g05090	Vitvi_seq11393	F:GO:0017111; C:GO:0000786; P:GO:0006777; C:GO:0005739; F:GO:0003677; F:GO:0005524; P:GO:0006334; F:GO:0046982; C:GO:0009507; F:GO:0005525; C:GO:0005634	F:GO:0000166;P:GO:0019538;F:GO:0003677;C:GO:0005634;F:GO:0005515;C:GO:0005739;P:GO:0016043;P:GO:0009058;C:GO:0009536;F:GO:0016787	Y (0.91 | 1-92)	C	1	V5_BLAST_0.9SELF0.4OUT-REDO4-Cluster_165733	V5_UCLUSTfixed_0.90-Cluster_99098	-	-	-	-
gene=VIT_213s0019g05160	Vitvi_seq11402	P:GO:0006098; F:GO:0010303; P:GO:0019252; F:GO:0004556; P:GO:0009664; P:GO:0005983; P:GO:0019288; P:GO:0000023; P:GO:0016556; F:GO:0051060; C:GO:0009570; F:GO:0043169; P:GO:0015996; P:GO:0019761; C:GO:0005886; P:GO:0005985	P:GO:0019748;P:GO:0009056;P:GO:0009058;P:GO:0044711;F:GO:0005488;P:GO:0006139;C:GO:0009536;C:GO:0005886;P:GO:0044723;P:GO:0044712;P:GO:0005975;P:GO:0006629;P:GO:0016043;F:GO:0016787	Y (0.997 | 1-28)	C	1	V5_BLAST_0.9SELF0.4OUT-REDO4-Cluster_162777	V5_UCLUSTfixed_0.90-Cluster_96201	-	-	-	-
gene=VIT_213s0019g05250	Vitvi_seq11417	C:GO:0005739; P:GO:0006364; C:GO:0009941; P:GO:0006108; F:GO:0046554; C:GO:0009579; P:GO:0000023; P:GO:0019252; P:GO:0009657; F:GO:0000166; C:GO:0009570; P:GO:0010207; P:GO:0019761; P:GO:0043085; C:GO:0048046; P:GO:0006090; P:GO:0006099; P:GO:0015976	P:GO:0019748;P:GO:0006091;P:GO:0009058;P:GO:0044711;C:GO:0005576;P:GO:0006139;C:GO:0009536;C:GO:0009579;P:GO:0044723;F:GO:0000166;P:GO:0005975;F:GO:0003824;C:GO:0005739;P:GO:0016043;P:GO:0015979	Y (0.97 | 1-52)	C	1	V5_BLAST_0.9SELF0.4OUT-REDO4-Cluster_162778	V5_UCLUSTfixed_0.90-Cluster_96202	-	-	UniqueCluster_68	-
gene=VIT_213s0019g05250	Vitvi_seq11418	C:GO:0005739; P:GO:0006364; C:GO:0009941; P:GO:0006108; F:GO:0046554; C:GO:0009579; P:GO:0000023; P:GO:0019252; P:GO:0009657; F:GO:0000166; C:GO:0009570; P:GO:0010207; P:GO:0019761; P:GO:0043085; C:GO:0048046; P:GO:0006090; P:GO:0006099; P:GO:0015976	P:GO:0019748;P:GO:0006091;P:GO:0009058;P:GO:0044711;C:GO:0005576;P:GO:0006139;C:GO:0009536;C:GO:0009579;P:GO:0044723;F:GO:0000166;P:GO:0005975;F:GO:0003824;C:GO:0005739;P:GO:0016043;P:GO:0015979	Y (0.97 | 1-52)	C	1	V5_BLAST_0.9SELF0.4OUT-REDO4-Cluster_162778	V5_UCLUSTfixed_0.90-Cluster_96202	-	-	-	-
gene=VIT_213s0019g05250	Vitvi_seq11420	C:GO:0005739; P:GO:0006364; C:GO:0009941; P:GO:0006108; F:GO:0046554; C:GO:0009579; P:GO:0000023; P:GO:0019252; P:GO:0009657; F:GO:0000166; C:GO:0009570; P:GO:0010207; P:GO:0019761; P:GO:0043085; C:GO:0048046; P:GO:0006090; P:GO:0006099; P:GO:0015976	P:GO:0019748;P:GO:0006091;P:GO:0009058;P:GO:0044711;C:GO:0005576;P:GO:0006139;C:GO:0009536;C:GO:0009579;P:GO:0044723;F:GO:0000166;P:GO:0005975;F:GO:0003824;C:GO:0005739;P:GO:0016043;P:GO:0015979	Y (0.97 | 1-52)	C	1	V5_BLAST_0.9SELF0.4OUT-REDO4-Cluster_162778	V5_UCLUSTfixed_0.90-Cluster_96202	-	-	-	-
gene=VIT_213s0019g05380	Vitvi_seq11446	C:GO:0005634; C:GO:0009507	C:GO:0005634;C:GO:0009536	Y (1.0 | 1-22)	C	1	V5_BLAST_0.9SELF0.4OUT-REDO4-Cluster_162781	V5_UCLUSTfixed_0.90-Cluster_96204	-	-	-	-
gene=VIT_213s0074g00040	Vitvi_seq11457	P:GO:0010189; P:GO:0016310; P:GO:0008654; C:GO:0031969; C:GO:0016021; F:GO:0004605; F:GO:0010276; P:GO:0046486	P:GO:0006629;C:GO:0016020;P:GO:0009058;P:GO:0044711;F:GO:0016301;C:GO:0009536	Y (0.917 | 1-48)	C	1	V5_BLAST_0.9SELF0.4OUT-REDO4-Cluster_162782	V5_UCLUSTfixed_0.90-Cluster_96205	-	-	-	-
gene=VIT_213s0074g00040	Vitvi_seq11458	P:GO:0010189; P:GO:0016310; P:GO:0008654; C:GO:0031969; C:GO:0016021; F:GO:0004605; F:GO:0010276; P:GO:0046486	P:GO:0006629;C:GO:0016020;P:GO:0009058;P:GO:0044711;F:GO:0016301;C:GO:0009536	Y (0.917 | 1-48)	C	1	V5_BLAST_0.9SELF0.4OUT-REDO4-Cluster_162783	V5_UCLUSTfixed_0.90-Cluster_96205	-	-	-	-
gene=VIT_213s0074g00040	Vitvi_seq11459	P:GO:0010189; P:GO:0016310; P:GO:0008654; C:GO:0031969; C:GO:0016021; F:GO:0004605; F:GO:0010276; P:GO:0046486	P:GO:0006629;C:GO:0016020;P:GO:0009058;P:GO:0044711;F:GO:0016301;C:GO:0009536	Y (0.917 | 1-48)	C	1	V5_BLAST_0.9SELF0.4OUT-REDO4-Cluster_162783	V5_UCLUSTfixed_0.90-Cluster_96205	-	-	-	-
gene=VIT_213s0074g00040	Vitvi_seq11460	P:GO:0010189; P:GO:0016310; P:GO:0008654; C:GO:0031969; C:GO:0016021; F:GO:0004605; F:GO:0010276; P:GO:0046486	P:GO:0006629;C:GO:0016020;P:GO:0009058;P:GO:0044711;F:GO:0016301;C:GO:0009536	Y (0.917 | 1-48)	C	1	V5_BLAST_0.9SELF0.4OUT-REDO4-Cluster_162783	V5_UCLUSTfixed_0.90-Cluster_96205	-	-	-	-
gene=VIT_213s0074g00040	Vitvi_seq11461	P:GO:0010189; P:GO:0016310; P:GO:0008654; C:GO:0031969; C:GO:0016021; F:GO:0004605; F:GO:0010276; P:GO:0046486	P:GO:0006629;C:GO:0016020;P:GO:0009058;P:GO:0044711;F:GO:0016301;C:GO:0009536	Y (0.917 | 1-48)	C	1	V5_BLAST_0.9SELF0.4OUT-REDO4-Cluster_162783	V5_UCLUSTfixed_0.90-Cluster_96205	-	-	-	-
gene=VIT_213s0074g00210	Vitvi_seq11488	F:GO:0004743; P:GO:0046686; C:GO:0005886; P:GO:0016310; F:GO:0030955; F:GO:0000287; P:GO:0006096; C:GO:0005829; P:GO:0006094; P:GO:0006144; P:GO:0015976	P:GO:0005975;P:GO:0006091;P:GO:0009056;C:GO:0005829;P:GO:0009058;F:GO:0005488;P:GO:0044711;F:GO:0016740;P:GO:0006139;C:GO:0005886;P:GO:0044712;P:GO:0044723	Y (0.971 | 1-42)	C	1	V5_BLAST_0.9SELF0.4OUT-REDO4-Cluster_165005	V5_UCLUSTfixed_0.90-Cluster_98444	-	-	-	-
gene=VIT_213s0074g00460	Vitvi_seq11530		-	Y (0.966 | 1-38)	C	1	V5_BLAST_0.9SELF0.4OUT-REDO4-Cluster_162784	V5_UCLUSTfixed_0.90-Cluster_96206	-	-	UniqueCluster_3063	-
gene=VIT_213s0074g00490	Vitvi_seq11536		-	Y (0.927 | 1-25)	C	1	V5_BLAST_0.9SELF0.4OUT-REDO4-Cluster_162785	V5_UCLUSTfixed_0.90-Cluster_44096	-	-	UniqueCluster_1886	-
gene=VIT_213s0074g00560	Vitvi_seq11561	C:GO:0000786; P:GO:0006355; F:GO:0003677; P:GO:0006334; C:GO:0005634	F:GO:0003677;C:GO:0005634;P:GO:0016043;P:GO:0009058;P:GO:0006139	Y (0.985 | 1-24)	C	1	V5_BLAST_0.9SELF0.4OUT-REDO4-Cluster_169572	V5_UCLUSTfixed_0.90-Cluster_98063	-	-	-	-
gene=VIT_213s0074g00660	Vitvi_seq11576	P:GO:0000302; F:GO:0015416; C:GO:0016021; P:GO:0006855; P:GO:0006200; F:GO:0005524; C:GO:0005886; P:GO:0015716; P:GO:0015748	F:GO:0000166;P:GO:0044765;P:GO:0006810;P:GO:0006950;F:GO:0005215;C:GO:0005886;F:GO:0016787	Y (0.914 | 1-36)	C	1	V5_BLAST_0.9SELF0.4OUT-REDO4-Cluster_170501	V5_UCLUSTfixed_0.90-Cluster_103197	-	-	-	-
gene=VIT_213s0074g00660	Vitvi_seq11577	F:GO:0015416; P:GO:0006200; F:GO:0005524; C:GO:0016020; P:GO:0015716; P:GO:0015748	F:GO:0000166;C:GO:0016020;P:GO:0044765;P:GO:0006810;F:GO:0005215;F:GO:0016787	Y (0.914 | 1-36)	C	1	V5_BLAST_0.9SELF0.4OUT-REDO4-Cluster_170501	V5_UCLUSTfixed_0.90-Cluster_103197	-	-	-	-
gene=VIT_213s0074g00700	Vitvi_seq11581	P:GO:0000302; F:GO:0015416; C:GO:0016021; P:GO:0006855; P:GO:0006200; F:GO:0005524; C:GO:0005886; P:GO:0015716; P:GO:0015748	F:GO:0000166;P:GO:0044765;P:GO:0006810;P:GO:0006950;F:GO:0005215;C:GO:0005886;F:GO:0016787	Y (0.852 | 1-36)	C	1	V5_BLAST_0.9SELF0.4OUT-REDO4-Cluster_170501	V5_UCLUSTfixed_0.90-Cluster_103197	-	-	-	-
gene=VIT_213s0106g00500	Vitvi_seq11662	P:GO:0010027; F:GO:0003723; P:GO:0019252; P:GO:0000023; C:GO:0009536; F:GO:0000166	F:GO:0000166;P:GO:0005975;F:GO:0003723;P:GO:0016043;P:GO:0009058;P:GO:0044711;C:GO:0009536;P:GO:0044723	Y (0.999 | 1-41)	C	1	V5_BLAST_0.9SELF0.4OUT-REDO4-Cluster_162786	V5_UCLUSTfixed_0.90-Cluster_100897	-	-	-	-
gene=VIT_213s0106g00500	Vitvi_seq11663	P:GO:0010027; F:GO:0003723; P:GO:0019252; P:GO:0000023; C:GO:0009536; F:GO:0000166	F:GO:0000166;P:GO:0005975;F:GO:0003723;P:GO:0016043;P:GO:0009058;P:GO:0044711;C:GO:0009536;P:GO:0044723	Y (0.999 | 1-41)	C	1	V5_BLAST_0.9SELF0.4OUT-REDO4-Cluster_162786	V5_UCLUSTfixed_0.90-Cluster_100897	-	-	-	-
gene=VIT_213s0106g00500	Vitvi_seq11665	P:GO:0010027; F:GO:0003723; P:GO:0019252; P:GO:0000023; C:GO:0009536; F:GO:0000166	F:GO:0000166;P:GO:0005975;F:GO:0003723;P:GO:0016043;P:GO:0009058;P:GO:0044711;C:GO:0009536;P:GO:0044723	Y (0.999 | 1-41)	C	1	V5_BLAST_0.9SELF0.4OUT-REDO4-Cluster_162786	V5_UCLUSTfixed_0.90-Cluster_100897	-	-	-	-
gene=VIT_213s0106g00740	Vitvi_seq11692	C:GO:0009941; F:GO:0008508; C:GO:0016021; P:GO:0035725; P:GO:0015721	C:GO:0016020;P:GO:0006810;P:GO:0044765;C:GO:0009536;F:GO:0005215	Y (0.996 | 1-51)	C	1	V5_BLAST_0.9SELF0.4OUT-REDO4-Cluster_170343	V5_UCLUSTfixed_0.90-Cluster_102978	-	-	-	-
gene=VIT_213s0106g00740	Vitvi_seq11693	C:GO:0009941; F:GO:0008508; C:GO:0016021; P:GO:0035725; P:GO:0015721	C:GO:0016020;P:GO:0006810;P:GO:0044765;C:GO:0009536;F:GO:0005215	Y (0.996 | 1-51)	C	1	V5_BLAST_0.9SELF0.4OUT-REDO4-Cluster_170343	V5_UCLUSTfixed_0.90-Cluster_102978	-	-	-	-
gene=VIT_213s0106g00740	Vitvi_seq11694	C:GO:0009941; F:GO:0008508; C:GO:0016021; P:GO:0035725; P:GO:0015721	C:GO:0016020;P:GO:0006810;P:GO:0044765;C:GO:0009536;F:GO:0005215	Y (0.996 | 1-51)	C	1	V5_BLAST_0.9SELF0.4OUT-REDO4-Cluster_170343	V5_UCLUSTfixed_0.90-Cluster_102978	-	-	-	-
gene=VIT_213s0106g00740	Vitvi_seq11696	C:GO:0009941; F:GO:0008508; C:GO:0016021; P:GO:0035725; P:GO:0015721	C:GO:0016020;P:GO:0006810;P:GO:0044765;C:GO:0009536;F:GO:0005215	Y (0.996 | 1-51)	C	1	V5_BLAST_0.9SELF0.4OUT-REDO4-Cluster_170343	V5_UCLUSTfixed_0.90-Cluster_102978	-	-	-	-
gene=VIT_213s0147g00110	Vitvi_seq11709	F:GO:0046872; P:GO:0022900; F:GO:0009055; F:GO:0051537; P:GO:0006118	P:GO:0006091;F:GO:0005488	Y (0.995 | 1-58)	C	1	V5_BLAST_0.9SELF0.4OUT-REDO4-Cluster_164004	V5_UCLUSTfixed_0.90-Cluster_98379	-	-	-	-
gene=VIT_213s0147g00220	Vitvi_seq11735	P:GO:0019408; F:GO:0016597; C:GO:0009570; C:GO:0009535	P:GO:0006629;C:GO:0016020;P:GO:0009058;P:GO:0044763;P:GO:0044711;F:GO:0005488;P:GO:0009987;C:GO:0009536;C:GO:0009579	Y (1.0 | 1-22)	C	1	V5_BLAST_0.9SELF0.4OUT-REDO4-Cluster_164408	V5_UCLUSTfixed_0.90-Cluster_97891	-	-	-	-
gene=VIT_213s0147g00220	Vitvi_seq11736	P:GO:0019408; F:GO:0016597; C:GO:0009570; C:GO:0009535	P:GO:0006629;C:GO:0016020;P:GO:0009058;P:GO:0044763;P:GO:0044711;F:GO:0005488;P:GO:0009987;C:GO:0009536;C:GO:0009579	Y (1.0 | 1-22)	C	1	V5_BLAST_0.9SELF0.4OUT-REDO4-Cluster_164408	V5_UCLUSTfixed_0.90-Cluster_97891	-	-	-	-
gene=VIT_213s0147g00220	Vitvi_seq11737	P:GO:0019408; F:GO:0016597; C:GO:0009570; C:GO:0009535	P:GO:0006629;C:GO:0016020;P:GO:0009058;P:GO:0044763;P:GO:0044711;F:GO:0005488;P:GO:0009987;C:GO:0009536;C:GO:0009579	Y (1.0 | 1-22)	C	1	V5_BLAST_0.9SELF0.4OUT-REDO4-Cluster_164408	V5_UCLUSTfixed_0.90-Cluster_97891	-	-	-	-
gene=VIT_213s0147g00220	Vitvi_seq11738	P:GO:0019408; F:GO:0016597; C:GO:0009570; C:GO:0009535	P:GO:0006629;C:GO:0016020;P:GO:0009058;P:GO:0044763;P:GO:0044711;F:GO:0005488;P:GO:0009987;C:GO:0009536;C:GO:0009579	Y (1.0 | 1-22)	C	1	V5_BLAST_0.9SELF0.4OUT-REDO4-Cluster_164408	V5_UCLUSTfixed_0.90-Cluster_97891	-	-	-	-
gene=VIT_213s0073g00050	Vitvi_seq11788	P:GO:0009624; F:GO:0015326; P:GO:0003333; F:GO:0015174; C:GO:0005886; C:GO:0016021; C:GO:0005739; P:GO:0006812; P:GO:0015846; P:GO:0015802	P:GO:0009607;P:GO:0009605;C:GO:0005739;P:GO:0044765;P:GO:0006810;F:GO:0005215;C:GO:0005886	Y (0.984 | 1-35)	C	1	V5_BLAST_0.9SELF0.4OUT-REDO4-Cluster_170703	V5_UCLUSTfixed_0.90-Cluster_103263	-	-	UniqueCluster_3279	-
gene=VIT_213s0073g00130	Vitvi_seq11795	F:GO:0003676; F:GO:0000166; C:GO:0009507; F:GO:0005515	F:GO:0003676;F:GO:0000166;F:GO:0005515;C:GO:0009536	Y (0.977 | 1-39)	C	1	V5_BLAST_0.9SELF0.4OUT-REDO4-Cluster_162789	V5_UCLUSTfixed_0.90-Cluster_96210	-	-	-	-
gene=VIT_213s0073g00130	Vitvi_seq11796	F:GO:0003676; F:GO:0000166; C:GO:0009507; F:GO:0005515	F:GO:0003676;F:GO:0000166;F:GO:0005515;C:GO:0009536	Y (0.977 | 1-39)	C	1	V5_BLAST_0.9SELF0.4OUT-REDO4-Cluster_162790	V5_UCLUSTfixed_0.90-Cluster_96210	-	-	-	-
gene=VIT_213s0073g00130	Vitvi_seq11797	F:GO:0003676; F:GO:0000166; C:GO:0009507; F:GO:0005515	F:GO:0003676;F:GO:0000166;F:GO:0005515;C:GO:0009536	Y (0.977 | 1-39)	C	1	V5_BLAST_0.9SELF0.4OUT-REDO4-Cluster_162790	V5_UCLUSTfixed_0.90-Cluster_96210	-	-	-	-
gene=VIT_213s0073g00130	Vitvi_seq11798	F:GO:0003676; F:GO:0000166; C:GO:0009507; F:GO:0005515	F:GO:0003676;F:GO:0000166;F:GO:0005515;C:GO:0009536	Y (0.977 | 1-39)	C	1	V5_BLAST_0.9SELF0.4OUT-REDO4-Cluster_162790	V5_UCLUSTfixed_0.90-Cluster_96210	-	-	-	-
gene=VIT_213s0073g00650	Vitvi_seq11864	C:GO:0005829; C:GO:0009507; F:GO:0000287; F:GO:0008253	C:GO:0005829;F:GO:0005488;C:GO:0009536;F:GO:0016787	Y (0.967 | 1-42)	C	1	V5_BLAST_0.9SELF0.4OUT-REDO4-Cluster_169574	V5_UCLUSTfixed_0.90-Cluster_96212	-	-	-	-
gene=VIT_213s0073g00650	Vitvi_seq11865	C:GO:0005829; C:GO:0009507; F:GO:0000287; F:GO:0008253	C:GO:0005829;F:GO:0005488;C:GO:0009536;F:GO:0016787	Y (0.925 | 1-34)	C	1	V5_BLAST_0.9SELF0.4OUT-REDO4-Cluster_169574	V5_UCLUSTfixed_0.90-Cluster_96212	-	-	-	-
gene=VIT_213s0047g00280	Vitvi_seq11951	F:GO:0046983; F:GO:0003677	F:GO:0003677;F:GO:0005515	Y (0.956 | 1-41)	C	1	V5_BLAST_0.9SELF0.4OUT-REDO4-Cluster_162792	V5_UCLUSTfixed_0.90-Cluster_44098	-	-	-	-
gene=VIT_213s0047g00510	Vitvi_seq11987	P:GO:0006261; C:GO:0009295; P:GO:0009220; C:GO:0016592; C:GO:0009507; P:GO:0006265; C:GO:0009330; C:GO:0005694; P:GO:0007059; P:GO:0006200; F:GO:0005524; F:GO:0003918; C:GO:0005739	F:GO:0000166;C:GO:0005739;P:GO:0016043;P:GO:0009058;P:GO:0006259;P:GO:0044711;C:GO:0009536;C:GO:0005654;F:GO:0016787	Y (0.977 | 1-60)	C	1	V5_BLAST_0.9SELF0.4OUT-REDO4-Cluster_168159	V5_UCLUSTfixed_0.90-Cluster_98469	-	-	-	-
gene=VIT_213s0047g00510	Vitvi_seq11988	P:GO:0006261; C:GO:0009295; P:GO:0009220; C:GO:0016592; C:GO:0009507; P:GO:0006265; C:GO:0009330; C:GO:0005694; P:GO:0007059; P:GO:0006200; F:GO:0005524; F:GO:0003918; C:GO:0005739	F:GO:0000166;C:GO:0005739;P:GO:0016043;P:GO:0009058;P:GO:0006259;P:GO:0044711;C:GO:0009536;C:GO:0005654;F:GO:0016787	Y (0.977 | 1-60)	C	1	V5_BLAST_0.9SELF0.4OUT-REDO4-Cluster_168159	V5_UCLUSTfixed_0.90-Cluster_98469	-	-	-	-
gene=VIT_213s0047g00510	Vitvi_seq11989	P:GO:0006261; C:GO:0009295; P:GO:0009220; C:GO:0016592; C:GO:0009507; P:GO:0006265; C:GO:0009330; C:GO:0005694; P:GO:0007059; P:GO:0006200; F:GO:0005524; F:GO:0003918; C:GO:0005739	F:GO:0000166;C:GO:0005739;P:GO:0016043;P:GO:0009058;P:GO:0006259;P:GO:0044711;C:GO:0009536;C:GO:0005654;F:GO:0016787	Y (0.977 | 1-60)	C	1	V5_BLAST_0.9SELF0.4OUT-REDO4-Cluster_168159	V5_UCLUSTfixed_0.90-Cluster_98469	-	-	-	-
gene=VIT_213s0047g00510	Vitvi_seq11990	P:GO:0006261; C:GO:0009295; P:GO:0009220; C:GO:0016592; C:GO:0009507; P:GO:0006265; C:GO:0009330; C:GO:0005694; P:GO:0007059; P:GO:0006200; F:GO:0005524; F:GO:0003918; C:GO:0005739	F:GO:0000166;C:GO:0005739;P:GO:0016043;P:GO:0009058;P:GO:0006259;P:GO:0044711;C:GO:0009536;C:GO:0005654;F:GO:0016787	Y (0.977 | 1-60)	C	1	V5_BLAST_0.9SELF0.4OUT-REDO4-Cluster_168159	V5_UCLUSTfixed_0.90-Cluster_98469	-	-	-	-
gene=VIT_213s0047g00670	Vitvi_seq12011		-	Y (0.998 | 1-26)	C	1	V5_BLAST_0.9SELF0.4OUT-REDO4-Cluster_162794	V5_UCLUSTfixed_0.90-Cluster_96216	-	-	-	-
gene=VIT_213s0047g00890	Vitvi_seq12031		-	Y (0.998 | 1-33)	C	1	V5_BLAST_0.9SELF0.4OUT-REDO4-Cluster_162795	V5_UCLUSTfixed_0.90-Cluster_96216	-	-	-	-
gene=VIT_213s0047g01050	Vitvi_seq12042	P:GO:0010103; F:GO:0004832; P:GO:0045036; P:GO:0009793; P:GO:0006450; P:GO:0016556; P:GO:0016226; C:GO:0009570; P:GO:0006438; P:GO:0010228; P:GO:0009658; F:GO:0002161; P:GO:0006364; F:GO:0005524; P:GO:0048481; P:GO:0010027; C:GO:0005739; P:GO:0009097; P:GO:0009098; P:GO:0009099	P:GO:0009790;F:GO:0000166;P:GO:0009908;C:GO:0005739;P:GO:0016043;P:GO:0009653;P:GO:0006810;P:GO:0006139;C:GO:0009536;P:GO:0006412;F:GO:0016787	Y (0.998 | 1-41)	C	1	V5_BLAST_0.9SELF0.4OUT-REDO4-Cluster_165018	V5_UCLUSTfixed_0.90-Cluster_98457	-	-	-	-
gene=VIT_213s0047g01050	Vitvi_seq12043	P:GO:0010103; F:GO:0004832; P:GO:0045036; P:GO:0009793; P:GO:0006450; P:GO:0016556; P:GO:0016226; C:GO:0009570; P:GO:0006438; P:GO:0010228; P:GO:0009658; F:GO:0002161; P:GO:0006364; F:GO:0005524; P:GO:0048481; P:GO:0010027; C:GO:0005739; P:GO:0009097; P:GO:0009098; P:GO:0009099	P:GO:0009790;F:GO:0000166;P:GO:0009908;C:GO:0005739;P:GO:0016043;P:GO:0009653;P:GO:0006810;P:GO:0006139;C:GO:0009536;P:GO:0006412;F:GO:0016787	Y (0.998 | 1-41)	C	1	V5_BLAST_0.9SELF0.4OUT-REDO4-Cluster_165018	V5_UCLUSTfixed_0.90-Cluster_98457	-	-	-	-
gene=VIT_213s0047g01050	Vitvi_seq12044	P:GO:0010103; F:GO:0004832; P:GO:0045036; P:GO:0009793; P:GO:0006450; P:GO:0016556; P:GO:0016226; C:GO:0009570; P:GO:0006438; P:GO:0010228; P:GO:0009658; F:GO:0002161; P:GO:0006364; F:GO:0005524; P:GO:0048481; P:GO:0010027; C:GO:0005739; P:GO:0009097; P:GO:0009098; P:GO:0009099	P:GO:0009790;F:GO:0000166;P:GO:0009908;C:GO:0005739;P:GO:0016043;P:GO:0009653;P:GO:0006810;P:GO:0006139;C:GO:0009536;P:GO:0006412;F:GO:0016787	Y (0.998 | 1-41)	C	1	V5_BLAST_0.9SELF0.4OUT-REDO4-Cluster_165018	V5_UCLUSTfixed_0.90-Cluster_98457	-	-	-	-
gene=VIT_213s0047g01050	Vitvi_seq12045	P:GO:0010103; F:GO:0004832; P:GO:0045036; P:GO:0009793; P:GO:0006450; P:GO:0016556; P:GO:0016226; C:GO:0009570; P:GO:0006438; P:GO:0010228; P:GO:0009658; F:GO:0002161; P:GO:0006364; F:GO:0005524; P:GO:0048481; P:GO:0010027; C:GO:0005739; P:GO:0009097; P:GO:0009098; P:GO:0009099	P:GO:0009790;F:GO:0000166;P:GO:0009908;C:GO:0005739;P:GO:0016043;P:GO:0009653;P:GO:0006810;P:GO:0006139;C:GO:0009536;P:GO:0006412;F:GO:0016787	Y (0.998 | 1-41)	C	1	V5_BLAST_0.9SELF0.4OUT-REDO4-Cluster_165018	V5_UCLUSTfixed_0.90-Cluster_98457	-	-	-	-
gene=VIT_213s0047g01050	Vitvi_seq12046	P:GO:0010103; F:GO:0004832; P:GO:0045036; P:GO:0009793; P:GO:0006450; P:GO:0016556; P:GO:0016226; C:GO:0009570; P:GO:0006438; P:GO:0010228; P:GO:0009658; F:GO:0002161; P:GO:0006364; F:GO:0005524; P:GO:0048481; P:GO:0010027; C:GO:0005739; P:GO:0009097; P:GO:0009098; P:GO:0009099	P:GO:0009790;F:GO:0000166;P:GO:0009908;C:GO:0005739;P:GO:0016043;P:GO:0009653;P:GO:0006810;P:GO:0006139;C:GO:0009536;P:GO:0006412;F:GO:0016787	Y (0.998 | 1-41)	C	1	V5_BLAST_0.9SELF0.4OUT-REDO4-Cluster_165018	V5_UCLUSTfixed_0.90-Cluster_98457	-	-	-	-
gene=VIT_213s0047g01090	Vitvi_seq12050		-	Y (0.823 | 1-69)	C	1	V5_BLAST_0.9SELF0.4OUT-REDO4-Cluster_162796	V5_UCLUSTfixed_0.90-Cluster_96217	-	-	-	-
gene=VIT_213s0047g01100	Vitvi_seq12051	C:GO:0000814; P:GO:0016192; F:GO:0043130; C:GO:0009507; F:GO:0032266; F:GO:0005215	C:GO:0005768;F:GO:0005515;C:GO:0016020;F:GO:0008289;P:GO:0006810;C:GO:0009536;F:GO:0005215	Y (0.944 | 1-62)	C	1	V5_BLAST_0.9SELF0.4OUT-REDO4-Cluster_162797	V5_UCLUSTfixed_0.90-Cluster_96218	-	-	-	-
gene=VIT_213s0047g01100	Vitvi_seq12052	C:GO:0000814; P:GO:0016192; F:GO:0043130; C:GO:0009507; F:GO:0032266; F:GO:0005215	C:GO:0005768;F:GO:0005515;C:GO:0016020;F:GO:0008289;P:GO:0006810;C:GO:0009536;F:GO:0005215	Y (0.944 | 1-62)	C	1	V5_BLAST_0.9SELF0.4OUT-REDO4-Cluster_162797	V5_UCLUSTfixed_0.90-Cluster_96218	-	UniqueCluster_1007	-	X
gene=VIT_213s0047g01100	Vitvi_seq12053	C:GO:0000814; P:GO:0016192; F:GO:0043130; C:GO:0009507; F:GO:0032266; F:GO:0005215	C:GO:0005768;F:GO:0005515;C:GO:0016020;F:GO:0008289;P:GO:0006810;C:GO:0009536;F:GO:0005215	Y (0.944 | 1-62)	C	1	V5_BLAST_0.9SELF0.4OUT-REDO4-Cluster_162797	V5_UCLUSTfixed_0.90-Cluster_96218	-	UniqueCluster_1007	-	X
gene=VIT_213s0084g00070	Vitvi_seq12095	F:GO:0003964; P:GO:0006278; F:GO:0009055; F:GO:0003723; F:GO:0005506; F:GO:0020037; F:GO:0070330; P:GO:0055114; P:GO:0006118	F:GO:0003723;P:GO:0009058;F:GO:0016740;P:GO:0006259	Y (0.78 | 1-42)	C	1	V5_BLAST_0.9SELF0.4OUT-REDO4-Cluster_162800	V5_UCLUSTfixed_0.90-Cluster_96221	-	-	-	-
gene=VIT_213s0084g00070	Vitvi_seq12096	F:GO:0003964; P:GO:0006278; F:GO:0009055; F:GO:0003723; F:GO:0005506; F:GO:0020037; F:GO:0070330; P:GO:0055114; P:GO:0006118	F:GO:0003723;P:GO:0009058;F:GO:0016740;P:GO:0006259	Y (0.78 | 1-42)	C	1	V5_BLAST_0.9SELF0.4OUT-REDO4-Cluster_162800	V5_UCLUSTfixed_0.90-Cluster_96221	-	-	-	-
gene=VIT_213s0084g00110	Vitvi_seq12108	P:GO:0009793; P:GO:0048481; P:GO:0019761; P:GO:0009684; P:GO:0019344; C:GO:0009570; P:GO:0006200; P:GO:0006364; P:GO:0006569; P:GO:0010027; P:GO:0042793; F:GO:0005515; P:GO:0016226; P:GO:0010228; F:GO:0015417; F:GO:0005524; P:GO:0009073; P:GO:0045893; P:GO:0035304; P:GO:0009902; P:GO:0010207; P:GO:0015846	P:GO:0009790;P:GO:0019748;P:GO:0006091;P:GO:0009056;P:GO:0006464;P:GO:0009058;P:GO:0044711;P:GO:0006139;P:GO:0044765;P:GO:0006810;C:GO:0009536;F:GO:0005215;P:GO:0044712;F:GO:0000166;F:GO:0005515;P:GO:0009908;P:GO:0016043;P:GO:0015979;F:GO:0016787	Y (0.998 | 1-45)	C	1	V5_BLAST_0.9SELF0.4OUT-REDO4-Cluster_162801	V5_UCLUSTfixed_0.90-Cluster_96222	-	-	-	-
gene=VIT_213s0084g00270	Vitvi_seq12139	C:GO:0005634; C:GO:0009507	C:GO:0005634;C:GO:0009536	Y (0.916 | 1-66)	C	1	V5_BLAST_0.9SELF0.4OUT-REDO4-Cluster_168154	V5_UCLUSTfixed_0.90-Cluster_96223	-	-	UniqueCluster_1922	-
gene=VIT_213s0084g00760	Vitvi_seq12207	C:GO:0005829; P:GO:0009910; C:GO:0080008; P:GO:0051568; C:GO:0005834; F:GO:0005515; F:GO:0000166; P:GO:0010452	F:GO:0000166;F:GO:0005515;P:GO:0009908;P:GO:0016043;P:GO:0006464;C:GO:0005829;C:GO:0005886	Y (0.846 | 1-71)	C	1	V5_BLAST_0.9SELF0.4OUT-REDO4-Cluster_162802	V5_UCLUSTfixed_0.90-Cluster_44100	-	-	-	-
gene=VIT_213s0084g00790	Vitvi_seq12209	P:GO:0006662; P:GO:0022900; F:GO:0047134; C:GO:0009295; P:GO:0006364; P:GO:0045454; F:GO:0009055; P:GO:0009658; C:GO:0009579; P:GO:0006399; P:GO:0042793; C:GO:0009507; P:GO:0045893; P:GO:0045036; F:GO:0015035; P:GO:0006118	P:GO:0019725;P:GO:0006091;F:GO:0003824;P:GO:0016043;P:GO:0009058;P:GO:0006139;P:GO:0006810;C:GO:0009536;C:GO:0009579	Y (0.998 | 1-71)	C	1	V5_BLAST_0.9SELF0.4OUT-REDO4-Cluster_162803	V5_UCLUSTfixed_0.90-Cluster_96224	-	-	-	-
gene=VIT_213s0084g00790	Vitvi_seq12210	P:GO:0006662; P:GO:0022900; F:GO:0047134; C:GO:0009295; P:GO:0006364; P:GO:0045454; F:GO:0009055; P:GO:0009658; C:GO:0009579; P:GO:0006399; P:GO:0042793; C:GO:0009507; P:GO:0045893; P:GO:0045036; F:GO:0015035; P:GO:0006118	P:GO:0019725;P:GO:0006091;F:GO:0003824;P:GO:0016043;P:GO:0009058;P:GO:0006139;P:GO:0006810;C:GO:0009536;C:GO:0009579	Y (0.998 | 1-71)	C	1	V5_BLAST_0.9SELF0.4OUT-REDO4-Cluster_162803	V5_UCLUSTfixed_0.90-Cluster_96224	-	-	-	-
gene=VIT_213s0158g00150	Vitvi_seq12307	P:GO:0006952; F:GO:0043531; P:GO:0006468; F:GO:0005524; C:GO:0005576; F:GO:0004674; F:GO:0004713; P:GO:0009069	F:GO:0000166;P:GO:0006464;C:GO:0005576;F:GO:0016301;P:GO:0006950	Y (0.916 | 1-28)	C	1	V5_BLAST_0.9SELF0.4OUT-REDO4-Cluster_162804	V5_UCLUSTfixed_0.90-Cluster_96225	-	-	-	-
gene=VIT_213s0158g00160	Vitvi_seq12308	P:GO:0006952; P:GO:0006468; P:GO:0006281; F:GO:0043531; F:GO:0004674; F:GO:0005524; F:GO:0004518; C:GO:0005634; P:GO:0009069	F:GO:0000166;C:GO:0005634;F:GO:0004518;P:GO:0006464;P:GO:0006259;F:GO:0016301;P:GO:0006950	Y (0.884 | 1-41)	C	1	V5_BLAST_0.9SELF0.4OUT-REDO4-Cluster_170406	V5_UCLUSTfixed_0.90-Cluster_96226	-	-	-	-
gene=VIT_213s0158g00160	Vitvi_seq12309	P:GO:0006952; P:GO:0006468; P:GO:0006281; F:GO:0043531; F:GO:0004674; F:GO:0005524; F:GO:0004518; C:GO:0005634; P:GO:0009069	F:GO:0000166;C:GO:0005634;F:GO:0004518;P:GO:0006464;P:GO:0006259;F:GO:0016301;P:GO:0006950	Y (0.884 | 1-41)	C	1	V5_BLAST_0.9SELF0.4OUT-REDO4-Cluster_170406	V5_UCLUSTfixed_0.90-Cluster_96226	-	-	-	-
gene=VIT_213s0158g00180	Vitvi_seq12311	P:GO:0015996; F:GO:0005515; F:GO:0080124; C:GO:0009507	F:GO:0005515;P:GO:0009056;P:GO:0044763;P:GO:0009987;C:GO:0009536;P:GO:0044712;F:GO:0016787	Y (0.975 | 1-50)	C	1	V5_BLAST_0.9SELF0.4OUT-REDO4-Cluster_165092	V5_UCLUSTfixed_0.90-Cluster_96227	-	-	-	-
gene=VIT_213s0158g00180	Vitvi_seq12312	P:GO:0015996; F:GO:0005515; F:GO:0080124; C:GO:0009507	F:GO:0005515;P:GO:0009056;P:GO:0044763;P:GO:0009987;C:GO:0009536;P:GO:0044712;F:GO:0016787	Y (0.975 | 1-50)	C	1	V5_BLAST_0.9SELF0.4OUT-REDO4-Cluster_165092	V5_UCLUSTfixed_0.90-Cluster_96227	-	-	-	-
gene=VIT_213s0158g00180	Vitvi_seq12313	P:GO:0015996; F:GO:0005515; F:GO:0080124; C:GO:0009507	F:GO:0005515;P:GO:0009056;P:GO:0044763;P:GO:0009987;C:GO:0009536;P:GO:0044712;F:GO:0016787	Y (0.975 | 1-50)	C	1	V5_BLAST_0.9SELF0.4OUT-REDO4-Cluster_165092	V5_UCLUSTfixed_0.90-Cluster_96227	-	-	-	-
gene=VIT_213s0158g00180	Vitvi_seq12314	P:GO:0015996; F:GO:0005515; F:GO:0080124; C:GO:0009507	F:GO:0005515;P:GO:0009056;P:GO:0044763;P:GO:0009987;C:GO:0009536;P:GO:0044712;F:GO:0016787	Y (0.975 | 1-50)	C	1	V5_BLAST_0.9SELF0.4OUT-REDO4-Cluster_165092	V5_UCLUSTfixed_0.90-Cluster_96227	-	-	-	-
gene=VIT_213s0158g00180	Vitvi_seq12315	P:GO:0015996; F:GO:0005515; F:GO:0080124; C:GO:0009507	F:GO:0005515;P:GO:0009056;P:GO:0044763;P:GO:0009987;C:GO:0009536;P:GO:0044712;F:GO:0016787	Y (0.975 | 1-50)	C	1	V5_BLAST_0.9SELF0.4OUT-REDO4-Cluster_165092	V5_UCLUSTfixed_0.90-Cluster_96227	-	-	-	-
gene=VIT_213s0158g00180	Vitvi_seq12316	P:GO:0015996; F:GO:0005515; F:GO:0080124; C:GO:0009507	F:GO:0005515;P:GO:0009056;P:GO:0044763;P:GO:0009987;C:GO:0009536;P:GO:0044712;F:GO:0016787	Y (0.975 | 1-50)	C	1	V5_BLAST_0.9SELF0.4OUT-REDO4-Cluster_165092	V5_UCLUSTfixed_0.90-Cluster_96227	-	-	-	-
gene=VIT_213s0158g00180	Vitvi_seq12317	P:GO:0015996; F:GO:0005515; F:GO:0080124; C:GO:0009507	F:GO:0005515;P:GO:0009056;P:GO:0044763;P:GO:0009987;C:GO:0009536;P:GO:0044712;F:GO:0016787	Y (0.975 | 1-50)	C	1	V5_BLAST_0.9SELF0.4OUT-REDO4-Cluster_165092	V5_UCLUSTfixed_0.90-Cluster_96227	-	-	-	-
gene=VIT_213s0158g00180	Vitvi_seq12318	P:GO:0015996; F:GO:0005515; F:GO:0080124; C:GO:0009507	F:GO:0005515;P:GO:0009056;P:GO:0044763;P:GO:0009987;C:GO:0009536;P:GO:0044712;F:GO:0016787	Y (0.975 | 1-50)	C	1	V5_BLAST_0.9SELF0.4OUT-REDO4-Cluster_165092	V5_UCLUSTfixed_0.90-Cluster_96227	-	-	-	-
gene=VIT_213s0064g00160	Vitvi_seq12385	C:GO:0005739; C:GO:0009706	C:GO:0005739;C:GO:0016020;C:GO:0009536	Y (0.994 | 1-35)	C	1	V5_BLAST_0.9SELF0.4OUT-REDO4-Cluster_163915	V5_UCLUSTfixed_0.90-Cluster_97386	UniqueCluster_3185	-	-	-
gene=VIT_213s0064g00160	Vitvi_seq12386	C:GO:0005739; C:GO:0009706	C:GO:0005739;C:GO:0016020;C:GO:0009536	Y (0.994 | 1-35)	C	1	V5_BLAST_0.9SELF0.4OUT-REDO4-Cluster_163915	V5_UCLUSTfixed_0.90-Cluster_97386	-	-	-	-
gene=VIT_213s0064g00160	Vitvi_seq12387	C:GO:0005739; C:GO:0009706	C:GO:0005739;C:GO:0016020;C:GO:0009536	Y (0.994 | 1-35)	C	1	V5_BLAST_0.9SELF0.4OUT-REDO4-Cluster_163915	V5_UCLUSTfixed_0.90-Cluster_97386	-	-	-	-
gene=VIT_213s0064g00160	Vitvi_seq12389	C:GO:0005739; C:GO:0009706	C:GO:0005739;C:GO:0016020;C:GO:0009536	Y (0.994 | 1-35)	C	1	V5_BLAST_0.9SELF0.4OUT-REDO4-Cluster_163915	V5_UCLUSTfixed_0.90-Cluster_97386	-	-	-	-
gene=VIT_213s0064g00170	Vitvi_seq12390	P:GO:0006098; C:GO:0009941; P:GO:0045036; P:GO:0006412; P:GO:0019288; P:GO:0009902; P:GO:0015979; C:GO:0015934; P:GO:0016226; C:GO:0009570; P:GO:0034660; P:GO:0006354; F:GO:0003735; P:GO:0009073; P:GO:0042793; C:GO:0009535; C:GO:0005634; P:GO:0010027; F:GO:0019843; P:GO:0042254	F:GO:0005198;C:GO:0005840;P:GO:0006139;P:GO:0006810;C:GO:0009536;P:GO:0006412;C:GO:0009579;C:GO:0005634;F:GO:0003723;P:GO:0006629;C:GO:0016020;P:GO:0016043;P:GO:0015979	Y (0.879 | 1-40)	C	1	V5_BLAST_0.9SELF0.4OUT-REDO4-Cluster_162807	V5_UCLUSTfixed_0.90-Cluster_96229	-	-	-	-
gene=VIT_213s0064g00170	Vitvi_seq12391	F:GO:0003735; C:GO:0015934; C:GO:0009570; C:GO:0005634; P:GO:0006412; F:GO:0019843; C:GO:0009535; P:GO:0042254	C:GO:0005634;F:GO:0003723;C:GO:0016020;F:GO:0005198;C:GO:0005840;C:GO:0009536;P:GO:0006412;C:GO:0009579	Y (0.879 | 1-40)	C	1	V5_BLAST_0.9SELF0.4OUT-REDO4-Cluster_162807	V5_UCLUSTfixed_0.90-Cluster_96229	-	-	-	-
gene=VIT_213s0064g00440	Vitvi_seq12455	P:GO:0016132; P:GO:0006598; C:GO:0005829; P:GO:0009805; C:GO:0009506; P:GO:0009611; P:GO:0006084; F:GO:0003838; P:GO:0032259; P:GO:0042398; C:GO:0005773; C:GO:0005783; P:GO:0019745; P:GO:0009793; P:GO:0016126	P:GO:0019748;P:GO:0009790;P:GO:0009056;P:GO:0009791;C:GO:0005783;P:GO:0009058;P:GO:0044763;P:GO:0044711;C:GO:0005773;P:GO:0009987;P:GO:0006950;P:GO:0000003;P:GO:0006629;C:GO:0005829;F:GO:0016740	Y (0.994 | 1-52)	C	1	V5_BLAST_0.9SELF0.4OUT-REDO4-Cluster_162808	V5_UCLUSTfixed_0.90-Cluster_96230	-	-	-	-
gene=VIT_213s0064g00600	Vitvi_seq12496	C:GO:0005886	C:GO:0005886	Y (0.999 | 1-32)	C	1	V5_BLAST_0.9SELF0.4OUT-REDO4-Cluster_162810	V5_UCLUSTfixed_0.90-Cluster_96232	-	-	-	-
gene=VIT_213s0064g00650	Vitvi_seq12507	P:GO:0010155; P:GO:0035304; F:GO:0004435; P:GO:0006412; P:GO:0010207; P:GO:0009902; C:GO:0009507; P:GO:0016556; P:GO:0016226; P:GO:0046777; P:GO:0019761; F:GO:0003723; P:GO:0009704; P:GO:0045893; P:GO:0009073; P:GO:0042793; P:GO:0006364; P:GO:0010027; P:GO:0035556; P:GO:0007242; P:GO:0009395; P:GO:0046339	P:GO:0019748;P:GO:0006091;P:GO:0007165;P:GO:0009056;P:GO:0009791;P:GO:0006464;P:GO:0044765;P:GO:0006810;P:GO:0006139;C:GO:0009536;P:GO:0006412;P:GO:0044712;P:GO:0009628;F:GO:0003723;P:GO:0006629;P:GO:0016043;P:GO:0015979;F:GO:0016787	Y (0.993 | 1-28)	C	1	V5_BLAST_0.9SELF0.4OUT-REDO4-Cluster_162811	V5_UCLUSTfixed_0.90-Cluster_96233	-	UniqueCluster_766	-	-
gene=VIT_213s0064g00650	Vitvi_seq12508	P:GO:0010155; P:GO:0035304; F:GO:0004435; P:GO:0006412; P:GO:0010207; P:GO:0009902; C:GO:0009507; P:GO:0016556; P:GO:0016226; P:GO:0046777; P:GO:0019761; F:GO:0003723; P:GO:0009704; P:GO:0045893; P:GO:0009073; P:GO:0042793; P:GO:0006364; P:GO:0010027; P:GO:0035556; P:GO:0007242; P:GO:0009395; P:GO:0046339	P:GO:0019748;P:GO:0006091;P:GO:0007165;P:GO:0009056;P:GO:0009791;P:GO:0006464;P:GO:0044765;P:GO:0006810;P:GO:0006139;C:GO:0009536;P:GO:0006412;P:GO:0044712;P:GO:0009628;F:GO:0003723;P:GO:0006629;P:GO:0016043;P:GO:0015979;F:GO:0016787	Y (0.993 | 1-28)	C	1	V5_BLAST_0.9SELF0.4OUT-REDO4-Cluster_162811	V5_UCLUSTfixed_0.90-Cluster_96233	-	-	-	-
gene=VIT_213s0064g00670	Vitvi_seq12510	P:GO:0009611; P:GO:0010224; P:GO:0010193; C:GO:0009535	P:GO:0009628;C:GO:0016020;P:GO:0006950;C:GO:0009536;C:GO:0009579	Y (0.999 | 1-29)	C	1	V5_BLAST_0.9SELF0.4OUT-REDO4-Cluster_162812	V5_UCLUSTfixed_0.90-Cluster_96234	-	-	-	-
gene=VIT_213s0064g01080	Vitvi_seq12589	C:GO:0019898; F:GO:0005509; C:GO:0009507; P:GO:0015979; C:GO:0009654	C:GO:0016020;P:GO:0015979;F:GO:0005488;C:GO:0009536;C:GO:0009579	Y (0.996 | 1-41)	C	1	V5_BLAST_0.9SELF0.4OUT-REDO4-Cluster_162815	V5_UCLUSTfixed_0.90-Cluster_96238	-	-	-	-
gene=VIT_213s0064g01270	Vitvi_seq12625	P:GO:0001510; F:GO:0008173; F:GO:0003723; P:GO:0006396; C:GO:0005739; F:GO:0003677; P:GO:0016114; F:GO:0046983; F:GO:0003700; C:GO:0009507; P:GO:0006995; C:GO:0005667; P:GO:0045449	P:GO:0007154;P:GO:0009991;P:GO:0009058;P:GO:0044711;P:GO:0006139;C:GO:0009536;P:GO:0006950;F:GO:0003677;F:GO:0003700;F:GO:0003723;F:GO:0005515;C:GO:0005739;P:GO:0006629;F:GO:0016740	Y (0.999 | 1-23)	C	1	V5_BLAST_0.9SELF0.4OUT-REDO4-Cluster_167449	V5_UCLUSTfixed_0.90-Cluster_96239	-	-	-	-
gene=VIT_213s0064g01430	Vitvi_seq12662	C:GO:0005840; P:GO:0009773; F:GO:0019843; P:GO:0019288; C:GO:0009941; C:GO:0009535; F:GO:0000166; C:GO:0009570; P:GO:0045036	F:GO:0000166;P:GO:0006091;F:GO:0003723;P:GO:0006629;C:GO:0016020;P:GO:0015979;P:GO:0009058;C:GO:0005840;P:GO:0044711;P:GO:0006810;C:GO:0009536;C:GO:0009579	Y (0.999 | 1-51)	C	1	V5_BLAST_0.9SELF0.4OUT-REDO4-Cluster_162817	V5_UCLUSTfixed_0.90-Cluster_96241	-	-	-	-
gene=VIT_213s0064g01430	Vitvi_seq12663	C:GO:0005840; P:GO:0009773; F:GO:0019843; P:GO:0019288; C:GO:0009941; C:GO:0009535; F:GO:0000166; C:GO:0009570; P:GO:0045036	F:GO:0000166;P:GO:0006091;F:GO:0003723;P:GO:0006629;C:GO:0016020;P:GO:0015979;P:GO:0009058;C:GO:0005840;P:GO:0044711;P:GO:0006810;C:GO:0009536;C:GO:0009579	Y (0.999 | 1-51)	C	1	V5_BLAST_0.9SELF0.4OUT-REDO4-Cluster_162818	V5_UCLUSTfixed_0.90-Cluster_96241	-	-	-	-
gene=VIT_213s0064g01470	Vitvi_seq12668	P:GO:0019354; P:GO:0055114; F:GO:0043115; P:GO:0032259; P:GO:0006567; C:GO:0009507; F:GO:0004851; P:GO:0015994	P:GO:0009056;P:GO:0009058;P:GO:0044763;P:GO:0044711;F:GO:0016740;P:GO:0009987;C:GO:0009536;P:GO:0044712	Y (0.998 | 1-24)	C	1	V5_BLAST_0.9SELF0.4OUT-REDO4-Cluster_162819	V5_UCLUSTfixed_0.90-Cluster_96242	-	-	-	-
gene=VIT_213s0064g01480	Vitvi_seq12669	P:GO:0009753; P:GO:0055114; P:GO:0009620; P:GO:0009611; C:GO:0009941; P:GO:0009695; C:GO:0009535; C:GO:0009570; F:GO:0016165; F:GO:0005506; P:GO:0031408; F:GO:0005515	P:GO:0009058;P:GO:0044763;P:GO:0044711;P:GO:0006950;C:GO:0009536;P:GO:0009987;C:GO:0009579;P:GO:0009607;P:GO:0009605;F:GO:0005515;F:GO:0003824;P:GO:0009719;C:GO:0016020;P:GO:0006629	Y (0.869 | 1-60)	C	1	V5_BLAST_0.9SELF0.4OUT-REDO4-Cluster_164328	V5_UCLUSTfixed_0.90-Cluster_97811	-	-	-	-
gene=VIT_213s0064g01480	Vitvi_seq12670	P:GO:0009753; P:GO:0055114; P:GO:0009620; P:GO:0009611; C:GO:0009941; P:GO:0009695; C:GO:0009535; C:GO:0009570; F:GO:0016165; F:GO:0005506; P:GO:0031408; F:GO:0005515	P:GO:0009058;P:GO:0044763;P:GO:0044711;P:GO:0006950;C:GO:0009536;P:GO:0009987;C:GO:0009579;P:GO:0009607;P:GO:0009605;F:GO:0005515;F:GO:0003824;P:GO:0009719;C:GO:0016020;P:GO:0006629	Y (0.869 | 1-60)	C	1	V5_BLAST_0.9SELF0.4OUT-REDO4-Cluster_164328	V5_UCLUSTfixed_0.90-Cluster_97811	-	-	-	-
gene=VIT_213s0064g01510	Vitvi_seq12673	P:GO:0048765; F:GO:0016757; C:GO:0005794; C:GO:0009507	P:GO:0007275;P:GO:0030154;P:GO:0009653;C:GO:0005794;F:GO:0016740;C:GO:0009536	Y (0.965 | 1-52)	C	1	V5_BLAST_0.9SELF0.4OUT-REDO4-Cluster_163134	V5_UCLUSTfixed_0.90-Cluster_96560	-	-	-	-
gene=VIT_213s0064g01510	Vitvi_seq12674	P:GO:0048765; F:GO:0016757; C:GO:0005794; C:GO:0009507	P:GO:0007275;P:GO:0030154;P:GO:0009653;C:GO:0005794;F:GO:0016740;C:GO:0009536	Y (0.965 | 1-52)	C	1	V5_BLAST_0.9SELF0.4OUT-REDO4-Cluster_163134	V5_UCLUSTfixed_0.90-Cluster_96560	-	-	-	-
gene=VIT_213s0064g01510	Vitvi_seq12675	P:GO:0048765; F:GO:0016757; C:GO:0005794; C:GO:0009507	P:GO:0007275;P:GO:0030154;P:GO:0009653;C:GO:0005794;F:GO:0016740;C:GO:0009536	Y (0.965 | 1-52)	C	1	V5_BLAST_0.9SELF0.4OUT-REDO4-Cluster_163134	V5_UCLUSTfixed_0.90-Cluster_96560	-	-	-	-
gene=VIT_213s0064g01510	Vitvi_seq12676	P:GO:0048765; F:GO:0016757; C:GO:0005794; C:GO:0009507	P:GO:0007275;P:GO:0030154;P:GO:0009653;C:GO:0005794;F:GO:0016740;C:GO:0009536	Y (0.965 | 1-52)	C	1	V5_BLAST_0.9SELF0.4OUT-REDO4-Cluster_163134	V5_UCLUSTfixed_0.90-Cluster_96560	-	-	-	-
gene=VIT_213s0064g01680	Vitvi_seq12697	P:GO:0005975; F:GO:0043169; F:GO:0008422	P:GO:0005975;F:GO:0005488;F:GO:0016787	Y (0.777 | 1-91)	C	1	V5_BLAST_0.9SELF0.4OUT-REDO4-Cluster_162820	V5_UCLUSTfixed_0.90-Cluster_44101	-	-	-	-
gene=VIT_213s0064g01820	Vitvi_seq12725	P:GO:0006952; F:GO:0043531; P:GO:0006468; F:GO:0005524; F:GO:0004674; P:GO:0009069	F:GO:0000166;P:GO:0006464;F:GO:0016301;P:GO:0006950	Y (0.992 | 1-33)	C	1	V5_BLAST_0.9SELF0.4OUT-REDO4-Cluster_162821	V5_UCLUSTfixed_0.90-Cluster_96243	-	-	-	-
gene=VIT_213s0156g00160	Vitvi_seq12753	C:GO:0005634	C:GO:0005634	Y (0.923 | 1-40)	C	1	V5_BLAST_0.9SELF0.4OUT-REDO4-Cluster_162823	V5_UCLUSTfixed_0.90-Cluster_96244	-	-	-	-
gene=VIT_213s0320g00020	Vitvi_seq12837		-	Y (0.874 | 1-29)	C	1	V5_BLAST_0.9SELF0.4OUT-REDO4-Cluster_165056	V5_UCLUSTfixed_0.90-Cluster_98495	-	-	-	-
gene=VIT_213s0067g00130	Vitvi_seq12855	P:GO:0009753; F:GO:0034002; F:GO:0034768; P:GO:0016099; P:GO:0009611; P:GO:0043693; F:GO:0050550; F:GO:0080015; P:GO:0009625; F:GO:0000287; F:GO:0050551; P:GO:0016106; C:GO:0005829; F:GO:0052578; F:GO:0050552	P:GO:0009607;P:GO:0009605;F:GO:0003824;P:GO:0009719;P:GO:0006629;C:GO:0005829;P:GO:0009058;P:GO:0044763;P:GO:0044711;F:GO:0005488;P:GO:0009987;P:GO:0006950	Y (0.969 | 1-34)	C	1	V5_BLAST_0.9SELF0.4OUT-REDO4-Cluster_169789	V5_UCLUSTfixed_0.90-Cluster_100965	-	-	-	-
gene=VIT_213s0112g00072	Vitvi_seq12856	P:GO:0009753; F:GO:0034002; F:GO:0034768; P:GO:0016099; P:GO:0009611; P:GO:0043693; F:GO:0050550; F:GO:0080015; P:GO:0009625; F:GO:0000287; F:GO:0050551; P:GO:0016106; C:GO:0005829; F:GO:0052578; F:GO:0050552	P:GO:0009607;P:GO:0009605;F:GO:0003824;P:GO:0009719;P:GO:0006629;C:GO:0005829;P:GO:0009058;P:GO:0044763;P:GO:0044711;F:GO:0005488;P:GO:0009987;P:GO:0006950	Y (1.0 | 1-41)	C	1	V5_BLAST_0.9SELF0.4OUT-REDO4-Cluster_162825	V5_UCLUSTfixed_0.90-Cluster_100966	-	-	-	-
gene=VIT_213s0067g00250	Vitvi_seq12857	P:GO:0009753; F:GO:0034002; F:GO:0034768; P:GO:0016099; P:GO:0009611; P:GO:0043693; F:GO:0050550; F:GO:0080015; P:GO:0009625; F:GO:0000287; F:GO:0050551; P:GO:0016106; C:GO:0005829; F:GO:0052578; F:GO:0050552	P:GO:0009607;P:GO:0009605;F:GO:0003824;P:GO:0009719;P:GO:0006629;C:GO:0005829;P:GO:0009058;P:GO:0044763;P:GO:0044711;F:GO:0005488;P:GO:0009987;P:GO:0006950	Y (1.0 | 1-41)	C	1	V5_BLAST_0.9SELF0.4OUT-REDO4-Cluster_169789	V5_UCLUSTfixed_0.90-Cluster_100966	-	-	-	-
gene=VIT_213s0067g00290	Vitvi_seq12858	C:GO:0005829; P:GO:0009753; F:GO:0080015; P:GO:0009625; P:GO:0016106; F:GO:0003676; F:GO:0052578; P:GO:0016099; P:GO:0009611; F:GO:0034002; P:GO:0043693; F:GO:0050550; F:GO:0000287; F:GO:0050552; F:GO:0034768; F:GO:0050551; P:GO:0015074	F:GO:0003676;P:GO:0009607;P:GO:0009605;F:GO:0003824;P:GO:0009719;P:GO:0006629;C:GO:0005829;P:GO:0009058;P:GO:0044711;P:GO:0006259;P:GO:0006950	Y (0.963 | 1-34)	C	1	V5_BLAST_0.9SELF0.4OUT-REDO4-Cluster_162826	V5_UCLUSTfixed_0.90-Cluster_100965	-	-	-	-
gene=VIT_213s0067g00370	Vitvi_seq12863	C:GO:0005829; P:GO:0009753; F:GO:0080015; P:GO:0009625; P:GO:0016106; F:GO:0052578; P:GO:0016099; P:GO:0009611; F:GO:0034002; P:GO:0043693; F:GO:0050550; F:GO:0000287; F:GO:0050552; F:GO:0034768; F:GO:0050551; C:GO:0009507	P:GO:0009058;P:GO:0044763;P:GO:0044711;F:GO:0005488;P:GO:0009987;P:GO:0006950;C:GO:0009536;P:GO:0009607;P:GO:0009605;F:GO:0003824;P:GO:0009719;P:GO:0006629;C:GO:0005829	Y (1.0 | 1-41)	C	1	V5_BLAST_0.9SELF0.4OUT-REDO4-Cluster_169789	V5_UCLUSTfixed_0.90-Cluster_100966	-	-	-	-
gene=VIT_213s0067g00380	Vitvi_seq12864	P:GO:0009753; F:GO:0034002; F:GO:0034768; P:GO:0016099; P:GO:0009611; P:GO:0043693; F:GO:0050550; F:GO:0080015; P:GO:0009625; F:GO:0000287; F:GO:0050551; P:GO:0016106; C:GO:0005829; F:GO:0052578; F:GO:0050552	P:GO:0009607;P:GO:0009605;F:GO:0003824;P:GO:0009719;P:GO:0006629;C:GO:0005829;P:GO:0009058;P:GO:0044763;P:GO:0044711;F:GO:0005488;P:GO:0009987;P:GO:0006950	Y (1.0 | 1-41)	C	1	V5_BLAST_0.9SELF0.4OUT-REDO4-Cluster_169789	V5_UCLUSTfixed_0.90-Cluster_100966	-	-	-	-
gene=VIT_213s0067g00850	Vitvi_seq12881		-	Y (0.899 | 1-46)	C	1	V5_BLAST_0.9SELF0.4OUT-REDO4-Cluster_169879	V5_UCLUSTfixed_0.90-Cluster_44103	-	-	-	-
gene=VIT_213s0067g01430	Vitvi_seq12901		-	Y (0.944 | 1-46)	C	1	V5_BLAST_0.9SELF0.4OUT-REDO4-Cluster_169879	V5_UCLUSTfixed_0.90-Cluster_100959	-	-	-	-
gene=VIT_213s0067g02100	Vitvi_seq12915	F:GO:0004519; C:GO:0009507; P:GO:0016556; C:GO:0005739; F:GO:0005515	F:GO:0005515;F:GO:0004518;C:GO:0005739;C:GO:0009536	Y (0.764 | 1-49)	C	1	V5_BLAST_0.9SELF0.4OUT-REDO4-Cluster_162829	V5_UCLUSTfixed_0.90-Cluster_96247	-	-	-	-
gene=VIT_213s0067g02770	Vitvi_seq12933		-	Y (0.888 | 1-39)	C	1	V5_BLAST_0.9SELF0.4OUT-REDO4-Cluster_168813	V5_UCLUSTfixed_0.90-Cluster_100956	-	UniqueCluster_387	-	-
gene=VIT_213s0067g02890	Vitvi_seq12938	C:GO:0009536	C:GO:0009536	Y (0.999 | 1-49)	C	1	V5_BLAST_0.9SELF0.4OUT-REDO4-Cluster_162830	V5_UCLUSTfixed_0.90-Cluster_96248	UniqueCluster_478	-	-	-
gene=VIT_213s0123g00024	Vitvi_seq12964	P:GO:0009753; F:GO:0034002; F:GO:0034768; P:GO:0016099; P:GO:0009611; P:GO:0043693; F:GO:0050550; F:GO:0080015; P:GO:0009625; F:GO:0000287; F:GO:0050551; P:GO:0016106; C:GO:0005829; F:GO:0052578; F:GO:0050552	P:GO:0009607;P:GO:0009605;F:GO:0003824;P:GO:0009719;P:GO:0006629;C:GO:0005829;P:GO:0009058;P:GO:0044763;P:GO:0044711;F:GO:0005488;P:GO:0009987;P:GO:0006950	Y (1.0 | 1-41)	C	1	V5_BLAST_0.9SELF0.4OUT-REDO4-Cluster_169789	V5_UCLUSTfixed_0.90-Cluster_100965	-	-	-	-
gene=VIT_213s0067g03690	Vitvi_seq12965	P:GO:0009753; F:GO:0034002; F:GO:0034768; P:GO:0016099; P:GO:0009611; P:GO:0043693; F:GO:0050550; F:GO:0080015; P:GO:0009625; F:GO:0000287; F:GO:0050551; P:GO:0016106; C:GO:0005829; F:GO:0052578; F:GO:0050552	P:GO:0009607;P:GO:0009605;F:GO:0003824;P:GO:0009719;P:GO:0006629;C:GO:0005829;P:GO:0009058;P:GO:0044763;P:GO:0044711;F:GO:0005488;P:GO:0009987;P:GO:0006950	Y (0.995 | 1-35)	C	1	V5_BLAST_0.9SELF0.4OUT-REDO4-Cluster_162831	V5_UCLUSTfixed_0.90-Cluster_100965	-	-	-	-
gene=VIT_213s0067g03790	Vitvi_seq12970	P:GO:0009753; F:GO:0034002; F:GO:0034768; P:GO:0016099; P:GO:0009611; P:GO:0043693; F:GO:0050550; F:GO:0080015; P:GO:0009625; F:GO:0000287; F:GO:0050551; P:GO:0016106; C:GO:0005829; F:GO:0052578; F:GO:0050552	P:GO:0009607;P:GO:0009605;F:GO:0003824;P:GO:0009719;P:GO:0006629;C:GO:0005829;P:GO:0009058;P:GO:0044763;P:GO:0044711;F:GO:0005488;P:GO:0009987;P:GO:0006950	Y (0.999 | 1-29)	C	1	V5_BLAST_0.9SELF0.4OUT-REDO4-Cluster_169789	V5_UCLUSTfixed_0.90-Cluster_100965	-	-	-	-
gene=VIT_213s0067g03830	Vitvi_seq12971	P:GO:0009753; F:GO:0034002; F:GO:0034768; P:GO:0016099; P:GO:0009611; P:GO:0043693; F:GO:0050550; F:GO:0080015; P:GO:0009625; F:GO:0000287; F:GO:0050551; P:GO:0016106; C:GO:0005829; F:GO:0052578; F:GO:0050552	P:GO:0009607;P:GO:0009605;F:GO:0003824;P:GO:0009719;P:GO:0006629;C:GO:0005829;P:GO:0009058;P:GO:0044763;P:GO:0044711;F:GO:0005488;P:GO:0009987;P:GO:0006950	Y (0.999 | 1-29)	C	1	V5_BLAST_0.9SELF0.4OUT-REDO4-Cluster_169789	V5_UCLUSTfixed_0.90-Cluster_100965	-	-	-	-
gene=VIT_213s0123g00040	Vitvi_seq12972	P:GO:0009753; F:GO:0034002; F:GO:0034768; P:GO:0016099; P:GO:0009611; P:GO:0043693; F:GO:0050550; F:GO:0080015; P:GO:0009625; F:GO:0000287; F:GO:0050551; P:GO:0016106; C:GO:0005829; F:GO:0052578; F:GO:0050552	P:GO:0009607;P:GO:0009605;F:GO:0003824;P:GO:0009719;P:GO:0006629;C:GO:0005829;P:GO:0009058;P:GO:0044763;P:GO:0044711;F:GO:0005488;P:GO:0009987;P:GO:0006950	Y (0.999 | 1-29)	C	1	V5_BLAST_0.9SELF0.4OUT-REDO4-Cluster_169789	V5_UCLUSTfixed_0.90-Cluster_96249	-	-	-	-
gene=VIT_213s0019g00060	Vitvi_seq12973	P:GO:0009753; F:GO:0034002; F:GO:0034768; P:GO:0016099; P:GO:0009611; P:GO:0043693; F:GO:0050550; F:GO:0080015; P:GO:0009625; F:GO:0000287; F:GO:0050551; P:GO:0016106; C:GO:0005829; F:GO:0052578; F:GO:0050552	P:GO:0009607;P:GO:0009605;F:GO:0003824;P:GO:0009719;P:GO:0006629;C:GO:0005829;P:GO:0009058;P:GO:0044763;P:GO:0044711;F:GO:0005488;P:GO:0009987;P:GO:0006950	Y (0.999 | 1-28)	C	1	V5_BLAST_0.9SELF0.4OUT-REDO4-Cluster_169789	V5_UCLUSTfixed_0.90-Cluster_100965	-	-	-	-
gene=VIT_213s0019g01030	Vitvi_seq13001	F:GO:0005516; C:GO:0009507	F:GO:0005515;C:GO:0009536	Y (0.996 | 1-51)	C	1	V5_BLAST_0.9SELF0.4OUT-REDO4-Cluster_169494	V5_UCLUSTfixed_0.90-Cluster_99823	-	-	-	-
gene=VIT_213s0019g01750	Vitvi_seq13031	P:GO:0010190; P:GO:0006661; C:GO:0042651; C:GO:0009507	P:GO:0006629;C:GO:0016020;P:GO:0016043;P:GO:0009058;P:GO:0044711;C:GO:0009536;C:GO:0009579	Y (0.997 | 1-61)	C	1	V5_BLAST_0.9SELF0.4OUT-REDO4-Cluster_162833	V5_UCLUSTfixed_0.90-Cluster_96252	-	-	-	-
gene=VIT_214s0060g00050	Vitvi_seq13045	P:GO:0006412; C:GO:0005840; F:GO:0008137; C:GO:0005739; F:GO:0003735; P:GO:0015931; F:GO:0015391; C:GO:0009507; P:GO:0006120; P:GO:0006744; P:GO:0006814; P:GO:0015992; P:GO:0042254	P:GO:0006091;F:GO:0003824;C:GO:0005739;F:GO:0005198;C:GO:0005840;P:GO:0006810;P:GO:0006139;P:GO:0044765;F:GO:0005215;C:GO:0009536;P:GO:0006412	Y (0.987 | 1-61)	C	1	V5_BLAST_0.9SELF0.4OUT-REDO4-Cluster_167031	V5_UCLUSTfixed_0.90-Cluster_96255	-	-	-	-
gene=VIT_214s0060g00060	Vitvi_seq13046	F:GO:0003723; F:GO:0008270; F:GO:0008026; C:GO:0009941; F:GO:0005524; C:GO:0009570; C:GO:0016020; C:GO:0005634; P:GO:0009793	F:GO:0000166;P:GO:0009790;C:GO:0005634;F:GO:0003723;C:GO:0016020;P:GO:0009791;C:GO:0009536;P:GO:0000003;F:GO:0016787	Y (0.993 | 1-60)	C	1	V5_BLAST_0.9SELF0.4OUT-REDO4-Cluster_162836	V5_UCLUSTfixed_0.90-Cluster_96256	-	-	-	-
gene=VIT_214s0060g00430	Vitvi_seq13107	C:GO:0005634; C:GO:0005737	C:GO:0005634;C:GO:0005737	Y (0.677 | 1-52)	C	1	V5_BLAST_0.9SELF0.4OUT-REDO4-Cluster_162837	V5_UCLUSTfixed_0.90-Cluster_96258	-	-	-	-
gene=VIT_214s0060g00430	Vitvi_seq13109	C:GO:0005634; C:GO:0005737	C:GO:0005634;C:GO:0005737	Y (0.677 | 1-52)	C	1	V5_BLAST_0.9SELF0.4OUT-REDO4-Cluster_162837	V5_UCLUSTfixed_0.90-Cluster_96258	-	-	-	-
gene=VIT_214s0060g00470	Vitvi_seq13116	P:GO:0071366; P:GO:0048364; C:GO:0016021; P:GO:0006855; P:GO:0010359; P:GO:0009926; F:GO:0015416; P:GO:0000041; C:GO:0009506; P:GO:0006200; C:GO:0005886; C:GO:0005634; F:GO:0005524; P:GO:0015716; P:GO:0015748	F:GO:0000166;C:GO:0005634;P:GO:0007275;P:GO:0009719;P:GO:0044765;P:GO:0006810;P:GO:0009987;F:GO:0005215;C:GO:0005886;F:GO:0016787	Y (0.73 | 1-42)	C	1	V5_BLAST_0.9SELF0.4OUT-REDO4-Cluster_170501	V5_UCLUSTfixed_0.90-Cluster_103197	-	-	-	-
gene=VIT_214s0060g00640	Vitvi_seq13161	P:GO:0006098; F:GO:0004345; F:GO:0050661; C:GO:0009507; P:GO:0006749	F:GO:0000166;F:GO:0003824;P:GO:0006139;C:GO:0009536	Y (0.919 | 1-90)	C	1	V5_BLAST_0.9SELF0.4OUT-REDO4-Cluster_162838	V5_UCLUSTfixed_0.90-Cluster_96259	-	-	-	-
gene=VIT_214s0060g00820	Vitvi_seq13179	P:GO:0010182; P:GO:0009793; P:GO:0009686; P:GO:0009697; P:GO:0009965; P:GO:0016117; C:GO:0005777; P:GO:0009853; P:GO:0010114; F:GO:0003824; P:GO:0010363; P:GO:0010200; P:GO:0045727; P:GO:0050826; C:GO:0010319; P:GO:0043085; P:GO:0031348; P:GO:0050832; P:GO:0032544; P:GO:0006098; P:GO:0016567; P:GO:0042631; P:GO:0009867; P:GO:0006364; C:GO:0009506; P:GO:0009845; C:GO:0009941; P:GO:0009595; P:GO:00…	P:GO:0009790;P:GO:0009991;P:GO:0006464;P:GO:0009653;C:GO:0005794;C:GO:0005576;C:GO:0005773;C:GO:0009536;F:GO:0000166;P:GO:0009607;P:GO:0009628;P:GO:0008219;F:GO:0003723;F:GO:0003824;P:GO:0009908;F:GO:0030246;P:GO:0006091;P:GO:0007165;C:GO:0005840;P:GO:0006139;P:GO:0006810;P:GO:0006950;P:GO:0006412;C:GO:0005777;F:GO:0005515;P:GO:0006629;P:GO:0009719;C:GO:0016020;P:GO:0016043;P:GO:0030154;P:GO:0015…	Y (0.909 | 1-39)	C	1	V5_BLAST_0.9SELF0.4OUT-REDO4-Cluster_165073	V5_UCLUSTfixed_0.90-Cluster_98510	-	-	-	-
gene=VIT_214s0060g00860	Vitvi_seq13192	F:GO:0033926; F:GO:0004575; P:GO:0005982; P:GO:0005985; C:GO:0017177	P:GO:0005975;C:GO:0005737;C:GO:0005783;P:GO:0044763;P:GO:0009987;F:GO:0016787;P:GO:0044723	Y (1.0 | 1-27)	C	1	V5_BLAST_0.9SELF0.4OUT-REDO4-Cluster_164000	V5_UCLUSTfixed_0.90-Cluster_97484	-	-	-	-
gene=VIT_214s0060g00860	Vitvi_seq13193	F:GO:0033926; F:GO:0004575; P:GO:0005982; P:GO:0005985; C:GO:0017177	P:GO:0005975;C:GO:0005737;C:GO:0005783;P:GO:0044763;P:GO:0009987;F:GO:0016787;P:GO:0044723	Y (1.0 | 1-27)	C	1	V5_BLAST_0.9SELF0.4OUT-REDO4-Cluster_164000	V5_UCLUSTfixed_0.90-Cluster_97484	-	-	-	-
gene=VIT_214s0060g00860	Vitvi_seq13194	F:GO:0033926; F:GO:0004575; P:GO:0005982; P:GO:0005985; C:GO:0017177	P:GO:0005975;C:GO:0005737;C:GO:0005783;P:GO:0044763;P:GO:0009987;F:GO:0016787;P:GO:0044723	Y (1.0 | 1-27)	C	1	V5_BLAST_0.9SELF0.4OUT-REDO4-Cluster_164000	V5_UCLUSTfixed_0.90-Cluster_97484	-	-	-	-
gene=VIT_214s0060g00860	Vitvi_seq13195	F:GO:0033926; F:GO:0004575; P:GO:0005982; P:GO:0005985; C:GO:0017177	P:GO:0005975;C:GO:0005737;C:GO:0005783;P:GO:0044763;P:GO:0009987;F:GO:0016787;P:GO:0044723	Y (1.0 | 1-27)	C	1	V5_BLAST_0.9SELF0.4OUT-REDO4-Cluster_164000	V5_UCLUSTfixed_0.90-Cluster_97484	-	-	-	-
gene=VIT_214s0060g00860	Vitvi_seq13196	F:GO:0033926; F:GO:0004575; P:GO:0005982; P:GO:0005985; C:GO:0017177	P:GO:0005975;C:GO:0005737;C:GO:0005783;P:GO:0044763;P:GO:0009987;F:GO:0016787;P:GO:0044723	Y (1.0 | 1-27)	C	1	V5_BLAST_0.9SELF0.4OUT-REDO4-Cluster_164000	V5_UCLUSTfixed_0.90-Cluster_97484	-	-	-	-
gene=VIT_214s0060g00880	Vitvi_seq13198	P:GO:0009451; P:GO:0010027; P:GO:0010207; P:GO:0010380; C:GO:0009507; P:GO:0048564; F:GO:0005515	P:GO:0006091;F:GO:0005515;P:GO:0016043;P:GO:0015979;P:GO:0009058;P:GO:0044711;P:GO:0006139;C:GO:0009536	Y (0.879 | 1-41)	C	1	V5_BLAST_0.9SELF0.4OUT-REDO4-Cluster_170710	V5_UCLUSTfixed_0.90-Cluster_96260	-	-	-	-
gene=VIT_214s0060g01030	Vitvi_seq13218	P:GO:0009902; P:GO:0009773; P:GO:0019288; P:GO:0016117; P:GO:0010027; F:GO:0016491; F:GO:0008801; P:GO:0000023; P:GO:0019252; P:GO:0034660; C:GO:0009534; C:GO:0009570; F:GO:0016787; F:GO:0005515; P:GO:0005985	P:GO:0006091;P:GO:0009058;P:GO:0044711;P:GO:0006139;C:GO:0009536;P:GO:0044723;C:GO:0009579;P:GO:0005975;F:GO:0005515;P:GO:0006629;P:GO:0016043;P:GO:0015979;F:GO:0016787	Y (0.981 | 1-52)	C	1	V5_BLAST_0.9SELF0.4OUT-REDO4-Cluster_170054	V5_UCLUSTfixed_0.90-Cluster_96261	-	-	-	-
gene=VIT_214s0060g01080	Vitvi_seq13223	F:GO:0045330; C:GO:0005618; F:GO:0005381; C:GO:0016021; P:GO:0034755; C:GO:0009941; F:GO:0030599; P:GO:0006879; P:GO:0042545; C:GO:0005886; P:GO:0005982; P:GO:0005985	P:GO:0019725;P:GO:0005975;C:GO:0005618;P:GO:0016043;P:GO:0006810;F:GO:0005215;C:GO:0009536;C:GO:0005886;P:GO:0044723;F:GO:0016787	Y (1.0 | 1-41)	C	1	V5_BLAST_0.9SELF0.4OUT-REDO4-Cluster_162839	V5_UCLUSTfixed_0.90-Cluster_96262	-	-	-	-
gene=VIT_214s0060g01080	Vitvi_seq13224	F:GO:0045330; C:GO:0005618; F:GO:0005381; C:GO:0016021; P:GO:0034755; C:GO:0009941; F:GO:0030599; P:GO:0006879; P:GO:0042545; C:GO:0005886; P:GO:0005982; P:GO:0005985	P:GO:0019725;P:GO:0005975;C:GO:0005618;P:GO:0016043;P:GO:0006810;F:GO:0005215;C:GO:0009536;C:GO:0005886;P:GO:0044723;F:GO:0016787	Y (1.0 | 1-41)	C	1	V5_BLAST_0.9SELF0.4OUT-REDO4-Cluster_162839	V5_UCLUSTfixed_0.90-Cluster_96262	-	-	-	-
gene=VIT_214s0060g01080	Vitvi_seq13225	F:GO:0045330; C:GO:0005618; F:GO:0005381; C:GO:0016021; P:GO:0034755; C:GO:0009941; F:GO:0030599; P:GO:0006879; P:GO:0042545; C:GO:0005886; P:GO:0005982; P:GO:0005985	P:GO:0019725;P:GO:0005975;C:GO:0005618;P:GO:0016043;P:GO:0006810;F:GO:0005215;C:GO:0009536;C:GO:0005886;P:GO:0044723;F:GO:0016787	Y (1.0 | 1-41)	C	1	V5_BLAST_0.9SELF0.4OUT-REDO4-Cluster_162840	V5_UCLUSTfixed_0.90-Cluster_96262	-	-	-	-
gene=VIT_214s0060g01130	Vitvi_seq13235		-	Y (0.999 | 1-33)	C	1	V5_BLAST_0.9SELF0.4OUT-REDO4-Cluster_162841	V5_UCLUSTfixed_0.90-Cluster_44105	-	-	-	-
gene=VIT_214s0060g01160	Vitvi_seq13250	C:GO:0009536	C:GO:0009536	Y (0.997 | 1-33)	C	1	V5_BLAST_0.9SELF0.4OUT-REDO4-Cluster_167922	V5_UCLUSTfixed_0.90-Cluster_100980	-	-	-	-
gene=VIT_214s0060g01160	Vitvi_seq13252	C:GO:0009536	C:GO:0009536	Y (0.997 | 1-33)	C	1	V5_BLAST_0.9SELF0.4OUT-REDO4-Cluster_167922	V5_UCLUSTfixed_0.90-Cluster_100980	-	-	-	-
gene=VIT_214s0060g01230	Vitvi_seq13266	F:GO:0005515; P:GO:0000741; F:GO:0004252; F:GO:0004176; F:GO:0070361; P:GO:0051131; P:GO:0070407; C:GO:0009507; F:GO:0003697; C:GO:0042645; F:GO:0003727; C:GO:0005829; P:GO:0009560; P:GO:0006515; P:GO:0001666; P:GO:0007005; P:GO:0051260; P:GO:0006200; F:GO:0005524; P:GO:0034599; P:GO:0006510	P:GO:0019538;P:GO:0009056;P:GO:0007275;C:GO:0009536;P:GO:0000003;P:GO:0006950;F:GO:0000166;F:GO:0003677;P:GO:0009628;F:GO:0005515;F:GO:0003723;C:GO:0005739;P:GO:0016043;P:GO:0030154;C:GO:0005829;F:GO:0016787	Y (0.927 | 1-23)	C	1	V5_BLAST_0.9SELF0.4OUT-REDO4-Cluster_163906	V5_UCLUSTfixed_0.90-Cluster_96264	-	-	-	-
gene=VIT_214s0060g01270	Vitvi_seq13273	F:GO:0003723; F:GO:0003796; P:GO:0055114; P:GO:0034976; C:GO:0005739; P:GO:0006457; F:GO:0016705; F:GO:0004176; P:GO:0009408; F:GO:0009055; P:GO:0006508; F:GO:0004497; F:GO:0004427; P:GO:0001522; F:GO:0009982; F:GO:0020037; F:GO:0004252; P:GO:0009644; P:GO:0015992; P:GO:0042542; F:GO:0009678; F:GO:0005506; C:GO:0016020; P:GO:0005975; P:GO:0006510; P:GO:0006118; P:GO:0006119	P:GO:0019538;P:GO:0006091;P:GO:0006139;P:GO:0044765;P:GO:0006810;P:GO:0006950;F:GO:0005215;P:GO:0005975;P:GO:0009628;F:GO:0003723;C:GO:0005739;C:GO:0016020;F:GO:0016787	Y (1.0 | 1-30)	C	1	V5_BLAST_0.9SELF0.4OUT-REDO4-Cluster_162842	V5_UCLUSTfixed_0.90-Cluster_96265	-	-	-	-
gene=VIT_214s0060g01330	Vitvi_seq13288	C:GO:0005829; P:GO:0042744; C:GO:0005739; C:GO:0005730; P:GO:0045454; C:GO:0009941; F:GO:0009055; P:GO:0006086; F:GO:0050660; C:GO:0009570; F:GO:0004148; P:GO:0006118; P:GO:0006094; P:GO:0006096; P:GO:0006099; P:GO:0006544; P:GO:0006563; P:GO:0006566	P:GO:0019725;P:GO:0006091;P:GO:0009056;P:GO:0009058;C:GO:0005730;P:GO:0044711;P:GO:0006139;C:GO:0009536;P:GO:0044723;P:GO:0044712;F:GO:0000166;P:GO:0005975;F:GO:0003824;C:GO:0005739;C:GO:0005829	Y (0.966 | 1-39)	C	1	V5_BLAST_0.9SELF0.4OUT-REDO4-Cluster_163775	V5_UCLUSTfixed_0.90-Cluster_97235	-	-	-	-
gene=VIT_214s0060g01330	Vitvi_seq13289	C:GO:0005829; P:GO:0042744; C:GO:0005739; C:GO:0005730; P:GO:0045454; C:GO:0009941; F:GO:0009055; P:GO:0006086; F:GO:0050660; C:GO:0009570; F:GO:0004148; P:GO:0006118; P:GO:0006094; P:GO:0006096; P:GO:0006099; P:GO:0006544; P:GO:0006563; P:GO:0006566	P:GO:0019725;P:GO:0006091;P:GO:0009056;P:GO:0009058;C:GO:0005730;P:GO:0044711;P:GO:0006139;C:GO:0009536;P:GO:0044723;P:GO:0044712;F:GO:0000166;P:GO:0005975;F:GO:0003824;C:GO:0005739;C:GO:0005829	Y (0.966 | 1-39)	C	1	V5_BLAST_0.9SELF0.4OUT-REDO4-Cluster_163775	V5_UCLUSTfixed_0.90-Cluster_97235	-	-	-	-
gene=VIT_214s0060g01330	Vitvi_seq13290	C:GO:0005829; P:GO:0042744; C:GO:0005739; C:GO:0005730; P:GO:0045454; C:GO:0009941; F:GO:0009055; P:GO:0006086; F:GO:0050660; C:GO:0009570; F:GO:0004148; P:GO:0006118; P:GO:0006094; P:GO:0006096; P:GO:0006099; P:GO:0006544; P:GO:0006563; P:GO:0006566	P:GO:0019725;P:GO:0006091;P:GO:0009056;P:GO:0009058;C:GO:0005730;P:GO:0044711;P:GO:0006139;C:GO:0009536;P:GO:0044723;P:GO:0044712;F:GO:0000166;P:GO:0005975;F:GO:0003824;C:GO:0005739;C:GO:0005829	Y (0.966 | 1-39)	C	1	V5_BLAST_0.9SELF0.4OUT-REDO4-Cluster_163775	V5_UCLUSTfixed_0.90-Cluster_97235	-	-	-	-
gene=VIT_214s0060g01330	Vitvi_seq13291	C:GO:0005829; P:GO:0042744; C:GO:0005739; C:GO:0005730; P:GO:0045454; C:GO:0009941; F:GO:0009055; P:GO:0006086; F:GO:0050660; C:GO:0009570; F:GO:0004148; P:GO:0006118; P:GO:0006094; P:GO:0006096; P:GO:0006099; P:GO:0006544; P:GO:0006563; P:GO:0006566	P:GO:0019725;P:GO:0006091;P:GO:0009056;P:GO:0009058;C:GO:0005730;P:GO:0044711;P:GO:0006139;C:GO:0009536;P:GO:0044723;P:GO:0044712;F:GO:0000166;P:GO:0005975;F:GO:0003824;C:GO:0005739;C:GO:0005829	Y (0.966 | 1-39)	C	1	V5_BLAST_0.9SELF0.4OUT-REDO4-Cluster_163775	V5_UCLUSTfixed_0.90-Cluster_97235	-	-	-	-
gene=VIT_214s0060g01330	Vitvi_seq13292	C:GO:0005829; P:GO:0042744; C:GO:0005739; C:GO:0005730; P:GO:0045454; C:GO:0009941; F:GO:0009055; P:GO:0006086; F:GO:0050660; C:GO:0009570; F:GO:0004148; P:GO:0006118; P:GO:0006094; P:GO:0006096; P:GO:0006099; P:GO:0006544; P:GO:0006563; P:GO:0006566	P:GO:0019725;P:GO:0006091;P:GO:0009056;P:GO:0009058;C:GO:0005730;P:GO:0044711;P:GO:0006139;C:GO:0009536;P:GO:0044723;P:GO:0044712;F:GO:0000166;P:GO:0005975;F:GO:0003824;C:GO:0005739;C:GO:0005829	Y (0.966 | 1-39)	C	1	V5_BLAST_0.9SELF0.4OUT-REDO4-Cluster_163775	V5_UCLUSTfixed_0.90-Cluster_97235	-	-	-	-
gene=VIT_214s0060g01330	Vitvi_seq13293	C:GO:0005829; P:GO:0042744; C:GO:0005739; C:GO:0005730; P:GO:0045454; C:GO:0009941; F:GO:0009055; P:GO:0006086; F:GO:0050660; C:GO:0009570; F:GO:0004148; P:GO:0006118; P:GO:0006094; P:GO:0006096; P:GO:0006099; P:GO:0006544; P:GO:0006563; P:GO:0006566	P:GO:0019725;P:GO:0006091;P:GO:0009056;P:GO:0009058;C:GO:0005730;P:GO:0044711;P:GO:0006139;C:GO:0009536;P:GO:0044723;P:GO:0044712;F:GO:0000166;P:GO:0005975;F:GO:0003824;C:GO:0005739;C:GO:0005829	Y (0.966 | 1-39)	C	1	V5_BLAST_0.9SELF0.4OUT-REDO4-Cluster_163775	V5_UCLUSTfixed_0.90-Cluster_97235	-	-	-	-
gene=VIT_214s0060g01400	Vitvi_seq13305	P:GO:0048608; P:GO:0009791; F:GO:0016668; P:GO:0044767; C:GO:0005739; P:GO:0055114	F:GO:0003824;P:GO:0009791;C:GO:0005739;P:GO:0008152;P:GO:0044710;P:GO:0000003	Y (0.999 | 1-49)	C	1	V5_BLAST_0.9SELF0.4OUT-REDO4-Cluster_162843	V5_UCLUSTfixed_0.90-Cluster_96266	-	-	-	-
gene=VIT_214s0060g01530	Vitvi_seq13343	F:GO:0003887; F:GO:0004527; F:GO:0003676; P:GO:0000738; C:GO:0009536; C:GO:0005739; P:GO:0006260; C:GO:0042575	F:GO:0003676;P:GO:0009056;F:GO:0004518;C:GO:0005739;P:GO:0009058;F:GO:0016740;P:GO:0006259;C:GO:0009536	Y (0.997 | 1-24)	C	1	V5_BLAST_0.9SELF0.4OUT-REDO4-Cluster_162844	V5_UCLUSTfixed_0.90-Cluster_96267	-	-	-	-
gene=VIT_214s0060g01530	Vitvi_seq13344	F:GO:0003887; F:GO:0004527; F:GO:0003676; P:GO:0000738; C:GO:0009536; C:GO:0005739; P:GO:0006260; C:GO:0042575	F:GO:0003676;P:GO:0009056;F:GO:0004518;C:GO:0005739;P:GO:0009058;F:GO:0016740;P:GO:0006259;C:GO:0009536	Y (0.997 | 1-24)	C	1	V5_BLAST_0.9SELF0.4OUT-REDO4-Cluster_162844	V5_UCLUSTfixed_0.90-Cluster_96267	-	-	-	-
gene=VIT_214s0060g01530	Vitvi_seq13345	F:GO:0003887; F:GO:0004527; F:GO:0003676; P:GO:0000738; C:GO:0009536; C:GO:0005739; P:GO:0006260; C:GO:0042575	F:GO:0003676;P:GO:0009056;F:GO:0004518;C:GO:0005739;P:GO:0009058;F:GO:0016740;P:GO:0006259;C:GO:0009536	Y (0.997 | 1-24)	C	1	V5_BLAST_0.9SELF0.4OUT-REDO4-Cluster_162844	V5_UCLUSTfixed_0.90-Cluster_96267	-	-	-	-
gene=VIT_214s0060g01530	Vitvi_seq13346	F:GO:0003887; F:GO:0004527; F:GO:0003676; P:GO:0000738; C:GO:0009536; C:GO:0005739; P:GO:0006260; C:GO:0042575	F:GO:0003676;P:GO:0009056;F:GO:0004518;C:GO:0005739;P:GO:0009058;F:GO:0016740;P:GO:0006259;C:GO:0009536	Y (0.997 | 1-24)	C	1	V5_BLAST_0.9SELF0.4OUT-REDO4-Cluster_162844	V5_UCLUSTfixed_0.90-Cluster_96267	-	-	-	-
gene=VIT_214s0060g01530	Vitvi_seq13347	F:GO:0003887; F:GO:0004527; F:GO:0003676; P:GO:0000738; C:GO:0009536; C:GO:0005739; P:GO:0006260; C:GO:0042575	F:GO:0003676;P:GO:0009056;F:GO:0004518;C:GO:0005739;P:GO:0009058;F:GO:0016740;P:GO:0006259;C:GO:0009536	Y (0.997 | 1-24)	C	1	V5_BLAST_0.9SELF0.4OUT-REDO4-Cluster_162844	V5_UCLUSTfixed_0.90-Cluster_96267	-	-	-	-
gene=VIT_214s0060g01530	Vitvi_seq13348	F:GO:0003887; F:GO:0004527; F:GO:0003676; P:GO:0000738; C:GO:0009536; C:GO:0005739; P:GO:0006260; C:GO:0042575	F:GO:0003676;P:GO:0009056;F:GO:0004518;C:GO:0005739;P:GO:0009058;F:GO:0016740;P:GO:0006259;C:GO:0009536	Y (0.997 | 1-24)	C	1	V5_BLAST_0.9SELF0.4OUT-REDO4-Cluster_162844	V5_UCLUSTfixed_0.90-Cluster_96267	-	-	-	-
gene=VIT_214s0060g02060	Vitvi_seq13433	C:GO:0009570; F:GO:0005515	F:GO:0005515;C:GO:0009536	Y (0.997 | 1-64)	C	1	V5_BLAST_0.9SELF0.4OUT-REDO4-Cluster_170034	V5_UCLUSTfixed_0.90-Cluster_96269	-	-	-	-
gene=VIT_214s0060g02060	Vitvi_seq13434	C:GO:0009570; F:GO:0005515	F:GO:0005515;C:GO:0009536	Y (0.997 | 1-64)	C	1	V5_BLAST_0.9SELF0.4OUT-REDO4-Cluster_162848	V5_UCLUSTfixed_0.90-Cluster_96269	-	-	-	-
gene=VIT_214s0060g02060	Vitvi_seq13435	C:GO:0009570; F:GO:0005515	F:GO:0005515;C:GO:0009536	Y (0.997 | 1-64)	C	1	V5_BLAST_0.9SELF0.4OUT-REDO4-Cluster_162848	V5_UCLUSTfixed_0.90-Cluster_96269	-	-	-	-
gene=VIT_214s0060g02060	Vitvi_seq13436	C:GO:0009570; F:GO:0005515	F:GO:0005515;C:GO:0009536	Y (0.997 | 1-64)	C	1	V5_BLAST_0.9SELF0.4OUT-REDO4-Cluster_162848	V5_UCLUSTfixed_0.90-Cluster_96269	-	-	-	-
gene=VIT_214s0060g02060	Vitvi_seq13437	C:GO:0009570; F:GO:0005515	F:GO:0005515;C:GO:0009536	Y (0.997 | 1-64)	C	1	V5_BLAST_0.9SELF0.4OUT-REDO4-Cluster_162848	V5_UCLUSTfixed_0.90-Cluster_96269	-	-	-	-
gene=VIT_214s0060g02160	Vitvi_seq13461	C:GO:0009941; F:GO:0004252; C:GO:0009570; P:GO:0006508; C:GO:0009579; P:GO:0019288; C:GO:0005739	P:GO:0019538;P:GO:0006629;C:GO:0005739;P:GO:0009058;P:GO:0044763;P:GO:0044711;C:GO:0009536;P:GO:0009987;F:GO:0016787;C:GO:0009579	Y (0.999 | 1-61)	C	1	V5_BLAST_0.9SELF0.4OUT-REDO4-Cluster_170799	V5_UCLUSTfixed_0.90-Cluster_101698	-	-	-	-
gene=VIT_214s0060g02160	Vitvi_seq13462	C:GO:0009941; F:GO:0004252; C:GO:0009570; P:GO:0006508; C:GO:0009579; P:GO:0019288; C:GO:0005739	P:GO:0019538;P:GO:0006629;C:GO:0005739;P:GO:0009058;P:GO:0044763;P:GO:0044711;C:GO:0009536;P:GO:0009987;F:GO:0016787;C:GO:0009579	Y (0.999 | 1-61)	C	1	V5_BLAST_0.9SELF0.4OUT-REDO4-Cluster_170799	V5_UCLUSTfixed_0.90-Cluster_101698	-	-	-	-
gene=VIT_214s0060g02180	Vitvi_seq13464	F:GO:0003964; P:GO:0006278; F:GO:0003723	F:GO:0003723;P:GO:0009058;F:GO:0016740;P:GO:0006259	Y (0.984 | 1-47)	C	1	V5_BLAST_0.9SELF0.4OUT-REDO4-Cluster_162849	V5_UCLUSTfixed_0.90-Cluster_44106	-	-	-	-
gene=VIT_214s0060g02210	Vitvi_seq13471	P:GO:0009888; P:GO:0010638; P:GO:0033044; P:GO:0016926; F:GO:0005525; P:GO:0006184; F:GO:0003743; P:GO:0050665; P:GO:0010228; P:GO:0009887; P:GO:0009165; F:GO:0003924; C:GO:0005739; C:GO:0005840; P:GO:0006446	F:GO:0000166;P:GO:0009791;C:GO:0005739;P:GO:0006464;P:GO:0016043;F:GO:0008135;P:GO:0009653;C:GO:0005840;P:GO:0006139;P:GO:0000003;F:GO:0016787	Y (0.99 | 1-47)	C	1	V5_BLAST_0.9SELF0.4OUT-REDO4-Cluster_168670	V5_UCLUSTfixed_0.90-Cluster_96270	-	-	-	-
gene=VIT_214s0060g02350	Vitvi_seq13514	C:GO:0005829; F:GO:0003676; F:GO:0004824; C:GO:0009506; P:GO:0009165; P:GO:0009640; P:GO:0010388; F:GO:0005524; P:GO:0000085; P:GO:0006430; F:GO:0004386; P:GO:0009085	F:GO:0003676;F:GO:0000166;P:GO:0009628;P:GO:0009791;P:GO:0006464;C:GO:0005829;P:GO:0006139;P:GO:0006412;F:GO:0016787	Y (0.999 | 1-52)	C	1	V5_BLAST_0.9SELF0.4OUT-REDO4-Cluster_163897	V5_UCLUSTfixed_0.90-Cluster_96271	-	UniqueCluster_1945	-	-
gene=VIT_214s0060g02350	Vitvi_seq13516	C:GO:0005829; F:GO:0003676; F:GO:0004824; C:GO:0009506; P:GO:0009165; P:GO:0009640; P:GO:0010388; F:GO:0005524; P:GO:0000085; P:GO:0006430; F:GO:0004386; P:GO:0009085	F:GO:0003676;F:GO:0000166;P:GO:0009628;P:GO:0009791;P:GO:0006464;C:GO:0005829;P:GO:0006139;P:GO:0006412;F:GO:0016787	Y (0.999 | 1-52)	C	1	V5_BLAST_0.9SELF0.4OUT-REDO4-Cluster_163897	V5_UCLUSTfixed_0.90-Cluster_96271	-	-	-	-
gene=VIT_214s0060g02670	Vitvi_seq13568		-	Y (0.864 | 1-45)	C	1	V5_BLAST_0.9SELF0.4OUT-REDO4-Cluster_165085	V5_UCLUSTfixed_0.90-Cluster_98526	-	-	-	-
gene=VIT_214s0128g00030	Vitvi_seq13585	C:GO:0019898; F:GO:0005509; P:GO:0009220; P:GO:0015979; C:GO:0009507; C:GO:0009654	C:GO:0016020;P:GO:0015979;P:GO:0009058;F:GO:0005488;P:GO:0044711;P:GO:0006139;C:GO:0009536;C:GO:0009579	Y (1.0 | 1-41)	C	1	V5_BLAST_0.9SELF0.4OUT-REDO4-Cluster_162851	V5_UCLUSTfixed_0.90-Cluster_96274	-	-	-	-
gene=VIT_214s0128g00030	Vitvi_seq13586	C:GO:0019898; F:GO:0005509; P:GO:0009220; P:GO:0015979; C:GO:0009507; C:GO:0009654	C:GO:0016020;P:GO:0015979;P:GO:0009058;F:GO:0005488;P:GO:0044711;P:GO:0006139;C:GO:0009536;C:GO:0009579	Y (1.0 | 1-41)	C	1	V5_BLAST_0.9SELF0.4OUT-REDO4-Cluster_162851	V5_UCLUSTfixed_0.90-Cluster_96274	-	-	-	-
gene=VIT_214s0128g00030	Vitvi_seq13587	C:GO:0019898; F:GO:0005509; P:GO:0009220; P:GO:0015979; C:GO:0009507; C:GO:0009654	C:GO:0016020;P:GO:0015979;P:GO:0009058;F:GO:0005488;P:GO:0044711;P:GO:0006139;C:GO:0009536;C:GO:0009579	Y (1.0 | 1-41)	C	1	V5_BLAST_0.9SELF0.4OUT-REDO4-Cluster_162851	V5_UCLUSTfixed_0.90-Cluster_96274	-	-	-	-
gene=VIT_214s0128g00030	Vitvi_seq13588	C:GO:0019898; F:GO:0005509; P:GO:0009220; P:GO:0015979; C:GO:0009507; C:GO:0009654	C:GO:0016020;P:GO:0015979;P:GO:0009058;F:GO:0005488;P:GO:0044711;P:GO:0006139;C:GO:0009536;C:GO:0009579	Y (1.0 | 1-41)	C	1	V5_BLAST_0.9SELF0.4OUT-REDO4-Cluster_162851	V5_UCLUSTfixed_0.90-Cluster_96274	-	-	-	-
gene=VIT_214s0128g00030	Vitvi_seq13589	C:GO:0019898; F:GO:0005509; P:GO:0009220; P:GO:0015979; C:GO:0009507; C:GO:0009654	C:GO:0016020;P:GO:0015979;P:GO:0009058;F:GO:0005488;P:GO:0044711;P:GO:0006139;C:GO:0009536;C:GO:0009579	Y (1.0 | 1-41)	C	1	V5_BLAST_0.9SELF0.4OUT-REDO4-Cluster_162851	V5_UCLUSTfixed_0.90-Cluster_96274	-	-	-	-
gene=VIT_214s0128g00030	Vitvi_seq13590	C:GO:0019898; F:GO:0005509; P:GO:0009220; P:GO:0015979; C:GO:0009507; C:GO:0009654	C:GO:0016020;P:GO:0015979;P:GO:0009058;F:GO:0005488;P:GO:0044711;P:GO:0006139;C:GO:0009536;C:GO:0009579	Y (1.0 | 1-41)	C	1	V5_BLAST_0.9SELF0.4OUT-REDO4-Cluster_162851	V5_UCLUSTfixed_0.90-Cluster_96274	-	-	-	-
gene=VIT_214s0128g00030	Vitvi_seq13591	C:GO:0019898; F:GO:0005509; P:GO:0009220; P:GO:0015979; C:GO:0009507; C:GO:0009654	C:GO:0016020;P:GO:0015979;P:GO:0009058;F:GO:0005488;P:GO:0044711;P:GO:0006139;C:GO:0009536;C:GO:0009579	Y (1.0 | 1-41)	C	1	V5_BLAST_0.9SELF0.4OUT-REDO4-Cluster_162852	V5_UCLUSTfixed_0.90-Cluster_96274	-	-	-	-
gene=VIT_214s0128g00050	Vitvi_seq13595	P:GO:0010218; P:GO:0016117; P:GO:0035304; P:GO:0006636; P:GO:0010114; P:GO:0010207; P:GO:0019288; C:GO:0016021; P:GO:0015995; P:GO:0009773; P:GO:0009637; P:GO:0019761; P:GO:0010206; P:GO:0019344; P:GO:0009657; C:GO:0009543; C:GO:0009535; F:GO:0003993; P:GO:0006364; P:GO:0006771; P:GO:0019497	P:GO:0019748;P:GO:0006091;P:GO:0006464;P:GO:0009058;P:GO:0044711;P:GO:0006139;C:GO:0009536;C:GO:0009579;P:GO:0009628;P:GO:0006629;C:GO:0016020;P:GO:0016043;P:GO:0015979;F:GO:0016787	Y (0.997 | 1-41)	C	1	V5_BLAST_0.9SELF0.4OUT-REDO4-Cluster_162853	V5_UCLUSTfixed_0.90-Cluster_96275	-	-	-	-
gene=VIT_214s0128g00050	Vitvi_seq13596	P:GO:0010218; P:GO:0016117; P:GO:0035304; P:GO:0006636; P:GO:0010114; P:GO:0010207; P:GO:0019288; C:GO:0016021; P:GO:0015995; P:GO:0009773; P:GO:0009637; P:GO:0019761; P:GO:0010206; P:GO:0019344; P:GO:0009657; C:GO:0009543; C:GO:0009535; F:GO:0003993; P:GO:0006364; P:GO:0006771; P:GO:0019497	P:GO:0019748;P:GO:0006091;P:GO:0006464;P:GO:0009058;P:GO:0044711;P:GO:0006139;C:GO:0009536;C:GO:0009579;P:GO:0009628;P:GO:0006629;C:GO:0016020;P:GO:0016043;P:GO:0015979;F:GO:0016787	Y (0.997 | 1-41)	C	1	V5_BLAST_0.9SELF0.4OUT-REDO4-Cluster_162853	V5_UCLUSTfixed_0.90-Cluster_96275	-	-	-	-
gene=VIT_214s0128g00050	Vitvi_seq13597	P:GO:0010218; P:GO:0016117; P:GO:0035304; P:GO:0006636; P:GO:0010114; P:GO:0010207; P:GO:0019288; C:GO:0016021; P:GO:0015995; P:GO:0009773; P:GO:0009637; P:GO:0019761; P:GO:0010206; P:GO:0019344; P:GO:0009657; C:GO:0009543; C:GO:0009535; F:GO:0003993; P:GO:0006364; P:GO:0006771; P:GO:0019497	P:GO:0019748;P:GO:0006091;P:GO:0006464;P:GO:0009058;P:GO:0044711;P:GO:0006139;C:GO:0009536;C:GO:0009579;P:GO:0009628;P:GO:0006629;C:GO:0016020;P:GO:0016043;P:GO:0015979;F:GO:0016787	Y (0.997 | 1-41)	C	1	V5_BLAST_0.9SELF0.4OUT-REDO4-Cluster_162853	V5_UCLUSTfixed_0.90-Cluster_96275	-	-	-	-
gene=VIT_214s0128g00050	Vitvi_seq13598	P:GO:0010218; P:GO:0016117; P:GO:0035304; P:GO:0006636; P:GO:0010114; P:GO:0010207; P:GO:0019288; C:GO:0016021; P:GO:0015995; P:GO:0009773; P:GO:0009637; P:GO:0019761; P:GO:0010206; P:GO:0019344; P:GO:0009657; C:GO:0009543; C:GO:0009535; F:GO:0003993; P:GO:0006364; P:GO:0006771; P:GO:0019497	P:GO:0019748;P:GO:0006091;P:GO:0006464;P:GO:0009058;P:GO:0044711;P:GO:0006139;C:GO:0009536;C:GO:0009579;P:GO:0009628;P:GO:0006629;C:GO:0016020;P:GO:0016043;P:GO:0015979;F:GO:0016787	Y (0.997 | 1-41)	C	1	V5_BLAST_0.9SELF0.4OUT-REDO4-Cluster_162853	V5_UCLUSTfixed_0.90-Cluster_96275	-	-	-	-
gene=VIT_214s0128g00340	Vitvi_seq13641	F:GO:0004316; F:GO:0008106; C:GO:0009507; P:GO:0055114; F:GO:0000166; C:GO:0005835; P:GO:0006633; P:GO:0042967; P:GO:0006094; P:GO:0006096; P:GO:0019384; P:GO:0046486	P:GO:0019538;P:GO:0006091;P:GO:0009056;P:GO:0009058;P:GO:0044711;P:GO:0006139;C:GO:0009536;P:GO:0044723;P:GO:0044712;F:GO:0000166;P:GO:0005975;P:GO:0006629;C:GO:0005829;F:GO:0016740	Y (0.99 | 1-23)	C	1	V5_BLAST_0.9SELF0.4OUT-REDO4-Cluster_162855	V5_UCLUSTfixed_0.90-Cluster_96277	-	-	-	-
gene=VIT_214s0128g00470	Vitvi_seq13665	P:GO:0010207; P:GO:0019252; P:GO:0043085; C:GO:0009507; P:GO:0000023	P:GO:0005975;P:GO:0006091;P:GO:0016043;P:GO:0015979;P:GO:0009058;P:GO:0044711;C:GO:0009536;P:GO:0044723	Y (0.981 | 1-61)	C	1	V5_BLAST_0.9SELF0.4OUT-REDO4-Cluster_162856	V5_UCLUSTfixed_0.90-Cluster_96278	-	-	-	-
gene=VIT_214s0128g00470	Vitvi_seq13666	P:GO:0010207; P:GO:0019252; P:GO:0043085; C:GO:0009507; P:GO:0000023	P:GO:0005975;P:GO:0006091;P:GO:0016043;P:GO:0015979;P:GO:0009058;P:GO:0044711;C:GO:0009536;P:GO:0044723	Y (0.981 | 1-61)	C	1	V5_BLAST_0.9SELF0.4OUT-REDO4-Cluster_162856	V5_UCLUSTfixed_0.90-Cluster_96278	-	-	-	-
gene=VIT_214s0128g00490	Vitvi_seq13672	P:GO:0006457; F:GO:0051082; F:GO:0031072; C:GO:0009536	F:GO:0005515;P:GO:0009987;C:GO:0009536	Y (0.976 | 1-47)	C	1	V5_BLAST_0.9SELF0.4OUT-REDO4-Cluster_162857	V5_UCLUSTfixed_0.90-Cluster_96279	-	-	-	-
gene=VIT_214s0128g00490	Vitvi_seq13674	P:GO:0006457; F:GO:0051082; F:GO:0031072; C:GO:0009536	F:GO:0005515;P:GO:0009987;C:GO:0009536	Y (0.976 | 1-47)	C	1	V5_BLAST_0.9SELF0.4OUT-REDO4-Cluster_162857	V5_UCLUSTfixed_0.90-Cluster_96279	-	-	-	-
gene=VIT_214s0128g00490	Vitvi_seq13675	P:GO:0006457; F:GO:0051082; F:GO:0031072; C:GO:0009536	F:GO:0005515;P:GO:0009987;C:GO:0009536	Y (0.976 | 1-47)	C	1	V5_BLAST_0.9SELF0.4OUT-REDO4-Cluster_162857	V5_UCLUSTfixed_0.90-Cluster_96279	-	-	-	-
gene=VIT_214s0128g00490	Vitvi_seq13676	P:GO:0006457; F:GO:0051082; F:GO:0031072; C:GO:0009536	F:GO:0005515;P:GO:0009987;C:GO:0009536	Y (0.976 | 1-47)	C	1	V5_BLAST_0.9SELF0.4OUT-REDO4-Cluster_162857	V5_UCLUSTfixed_0.90-Cluster_96279	-	-	-	-
gene=VIT_214s0128g00750	Vitvi_seq13707	P:GO:0009987; P:GO:0006508; F:GO:0004177; C:GO:0009570	P:GO:0019538;P:GO:0009987;C:GO:0009536;F:GO:0016787	Y (0.995 | 1-79)	C	1	V5_BLAST_0.9SELF0.4OUT-REDO4-Cluster_166124	V5_UCLUSTfixed_0.90-Cluster_99149	-	-	-	-
gene=VIT_214s0128g00800	Vitvi_seq13713	P:GO:0070918; P:GO:0016556; C:GO:0005739; P:GO:0006355; P:GO:0031425; P:GO:0031426; P:GO:0035194; C:GO:0009507; F:GO:0005515	F:GO:0005515;C:GO:0005739;P:GO:0009058;P:GO:0006139;P:GO:0040029;C:GO:0009536	Y (0.997 | 1-41)	C	1	V5_BLAST_0.9SELF0.4OUT-REDO4-Cluster_162858	V5_UCLUSTfixed_0.90-Cluster_96280	-	-	-	-
gene=VIT_214s0030g00030	Vitvi_seq13753	C:GO:0005829; P:GO:0009753; P:GO:0006750; F:GO:0004363; F:GO:0005524; F:GO:0000287; F:GO:0043295; F:GO:0042803; P:GO:0009723; C:GO:0009507; P:GO:0009407	P:GO:0019748;F:GO:0000166;F:GO:0005515;P:GO:0009056;F:GO:0003824;P:GO:0009719;C:GO:0005829;P:GO:0009058;P:GO:0044763;P:GO:0009987;C:GO:0009536;P:GO:0044712	Y (0.999 | 1-61)	C	1	V5_BLAST_0.9SELF0.4OUT-REDO4-Cluster_162859	V5_UCLUSTfixed_0.90-Cluster_96281	-	-	-	-
gene=VIT_214s0030g00030	Vitvi_seq13754	C:GO:0005829; P:GO:0009753; P:GO:0006750; F:GO:0004363; F:GO:0005524; F:GO:0000287; F:GO:0043295; F:GO:0042803; P:GO:0009723; C:GO:0009507; P:GO:0009407	P:GO:0019748;F:GO:0000166;F:GO:0005515;P:GO:0009056;F:GO:0003824;P:GO:0009719;C:GO:0005829;P:GO:0009058;P:GO:0044763;P:GO:0009987;C:GO:0009536;P:GO:0044712	Y (0.999 | 1-61)	C	1	V5_BLAST_0.9SELF0.4OUT-REDO4-Cluster_162859	V5_UCLUSTfixed_0.90-Cluster_96281	-	-	-	-
gene=VIT_214s0030g00030	Vitvi_seq13755	C:GO:0005829; P:GO:0009753; P:GO:0006750; F:GO:0004363; F:GO:0005524; F:GO:0000287; F:GO:0043295; F:GO:0042803; P:GO:0009723; C:GO:0009507; P:GO:0009407	P:GO:0019748;F:GO:0000166;F:GO:0005515;P:GO:0009056;F:GO:0003824;P:GO:0009719;C:GO:0005829;P:GO:0009058;P:GO:0044763;P:GO:0009987;C:GO:0009536;P:GO:0044712	Y (0.999 | 1-61)	C	1	V5_BLAST_0.9SELF0.4OUT-REDO4-Cluster_162859	V5_UCLUSTfixed_0.90-Cluster_96281	-	-	-	-
gene=VIT_214s0030g00030	Vitvi_seq13756	C:GO:0005829; P:GO:0009753; P:GO:0006750; F:GO:0004363; F:GO:0005524; F:GO:0000287; F:GO:0043295; F:GO:0042803; P:GO:0009723; C:GO:0009507; P:GO:0009407	P:GO:0019748;F:GO:0000166;F:GO:0005515;P:GO:0009056;F:GO:0003824;P:GO:0009719;C:GO:0005829;P:GO:0009058;P:GO:0044763;P:GO:0009987;C:GO:0009536;P:GO:0044712	Y (0.999 | 1-61)	C	1	V5_BLAST_0.9SELF0.4OUT-REDO4-Cluster_162859	V5_UCLUSTfixed_0.90-Cluster_96281	-	-	-	-
gene=VIT_214s0030g00740	Vitvi_seq13872	P:GO:0006633; F:GO:0032440; C:GO:0009507; P:GO:0055114; F:GO:0031177	F:GO:0003824;P:GO:0006629;P:GO:0009058;P:GO:0044763;P:GO:0044711;F:GO:0005488;P:GO:0009987;C:GO:0009536	Y (0.998 | 1-51)	C	1	V5_BLAST_0.9SELF0.4OUT-REDO4-Cluster_166946	V5_UCLUSTfixed_0.90-Cluster_97263	UniqueCluster_94	-	-	-
gene=VIT_214s0030g01340	Vitvi_seq13956	C:GO:0010287; P:GO:0033306; F:GO:0004144; P:GO:0019432; C:GO:0005739; P:GO:0042967	P:GO:0019538;P:GO:0006629;C:GO:0005739;P:GO:0044763;P:GO:0009058;F:GO:0016740;P:GO:0044711;C:GO:0009536;P:GO:0009987	Y (0.999 | 1-26)	C	1	V5_BLAST_0.9SELF0.4OUT-REDO4-Cluster_162938	V5_UCLUSTfixed_0.90-Cluster_96361	-	-	-	-
gene=VIT_214s0030g01590	Vitvi_seq14007	P:GO:0009773; P:GO:0009965; P:GO:0030154; C:GO:0009535; P:GO:0045893; F:GO:0005506	P:GO:0006091;P:GO:0007275;C:GO:0016020;P:GO:0030154;P:GO:0015979;P:GO:0009653;P:GO:0009058;F:GO:0005488;P:GO:0006139;C:GO:0009536;C:GO:0009579	Y (0.999 | 1-57)	C	1	V5_BLAST_0.9SELF0.4OUT-REDO4-Cluster_162866	V5_UCLUSTfixed_0.90-Cluster_96287	UniqueCluster_1493	-	-	-
gene=VIT_214s0030g01650	Vitvi_seq14013	C:GO:0009507	C:GO:0009536	Y (0.996 | 1-85)	C	1	V5_BLAST_0.9SELF0.4OUT-REDO4-Cluster_162867	V5_UCLUSTfixed_0.90-Cluster_96288	-	-	-	-
gene=VIT_214s0030g01650	Vitvi_seq14014	C:GO:0009507	C:GO:0009536	Y (0.996 | 1-85)	C	1	V5_BLAST_0.9SELF0.4OUT-REDO4-Cluster_162867	V5_UCLUSTfixed_0.90-Cluster_96288	-	-	-	-
gene=VIT_214s0030g01650	Vitvi_seq14015	C:GO:0009507	C:GO:0009536	Y (0.996 | 1-85)	C	1	V5_BLAST_0.9SELF0.4OUT-REDO4-Cluster_162867	V5_UCLUSTfixed_0.90-Cluster_96288	-	-	-	-
gene=VIT_214s0030g01700	Vitvi_seq14023		-	Y (0.978 | 1-51)	C	1	V5_BLAST_0.9SELF0.4OUT-REDO4-Cluster_162868	V5_UCLUSTfixed_0.90-Cluster_96289	-	-	-	-
gene=VIT_214s0030g01710	Vitvi_seq14025	C:GO:0005634; C:GO:0005739	C:GO:0005634;C:GO:0005739	Y (1.0 | 1-21)	C	1	V5_BLAST_0.9SELF0.4OUT-REDO4-Cluster_167982	V5_UCLUSTfixed_0.90-Cluster_101015	-	-	-	-
gene=VIT_214s0030g01710	Vitvi_seq14027	C:GO:0005739	C:GO:0005739	Y (1.0 | 1-21)	C	1	V5_BLAST_0.9SELF0.4OUT-REDO4-Cluster_167982	V5_UCLUSTfixed_0.90-Cluster_101015	-	-	-	-
gene=VIT_214s0030g01710	Vitvi_seq14028	C:GO:0005739	C:GO:0005739	Y (1.0 | 1-21)	C	1	V5_BLAST_0.9SELF0.4OUT-REDO4-Cluster_167982	V5_UCLUSTfixed_0.90-Cluster_101015	-	-	-	-
gene=VIT_214s0030g01710	Vitvi_seq14030	C:GO:0005739	C:GO:0005739	Y (1.0 | 1-21)	C	1	V5_BLAST_0.9SELF0.4OUT-REDO4-Cluster_167982	V5_UCLUSTfixed_0.90-Cluster_101015	-	-	-	-
gene=VIT_214s0030g01710	Vitvi_seq14031	C:GO:0043231	C:GO:0005622	Y (1.0 | 1-21)	C	1	V5_BLAST_0.9SELF0.4OUT-REDO4-Cluster_167982	V5_UCLUSTfixed_0.90-Cluster_101015	-	-	-	-
gene=VIT_214s0030g01710	Vitvi_seq14032		-	Y (1.0 | 1-21)	C	1	V5_BLAST_0.9SELF0.4OUT-REDO4-Cluster_167982	V5_UCLUSTfixed_0.90-Cluster_101015	-	-	-	-
gene=VIT_214s0030g01800	Vitvi_seq14047		-	Y (0.883 | 1-57)	C	1	V5_BLAST_0.9SELF0.4OUT-REDO4-Cluster_169344	V5_UCLUSTfixed_0.90-Cluster_96290	-	UniqueCluster_2857	-	-
gene=VIT_214s0030g01800	Vitvi_seq14048		-	Y (0.883 | 1-57)	C	1	V5_BLAST_0.9SELF0.4OUT-REDO4-Cluster_169344	V5_UCLUSTfixed_0.90-Cluster_96290	-	UniqueCluster_2857	-	X
gene=VIT_214s0030g02130	Vitvi_seq14103	P:GO:0048364; P:GO:0006355; F:GO:0043565; P:GO:0043481; F:GO:0003700; C:GO:0005667; P:GO:0045449	F:GO:0003677;P:GO:0009628;F:GO:0003700;P:GO:0009605;P:GO:0007275;P:GO:0009058;P:GO:0006139;C:GO:0005622	Y (0.931 | 1-42)	C	1	V5_BLAST_0.9SELF0.4OUT-REDO4-Cluster_162870	V5_UCLUSTfixed_0.90-Cluster_96292	-	-	-	-
gene=VIT_214s0030g02140	Vitvi_seq14104	C:GO:0016021; P:GO:0030244; C:GO:0000139; F:GO:0016760; P:GO:0009846; P:GO:0009832; P:GO:0005982; P:GO:0005985; P:GO:0006011	P:GO:0005975;C:GO:0016020;C:GO:0005794;P:GO:0009058;P:GO:0044711;F:GO:0016740;P:GO:0009856;P:GO:0006139;P:GO:0044723	Y (0.937 | 1-42)	C	1	V5_BLAST_0.9SELF0.4OUT-REDO4-Cluster_162871	V5_UCLUSTfixed_0.90-Cluster_101067	-	-	-	-
gene=VIT_214s0030g02190	Vitvi_seq14113	C:GO:0009941; P:GO:0042981; P:GO:0009793; F:GO:0008568; P:GO:0051301; F:GO:0004222; C:GO:0009506; P:GO:0006508; C:GO:0005886; F:GO:0005524	P:GO:0009790;F:GO:0000166;P:GO:0019538;P:GO:0008219;P:GO:0009791;C:GO:0009536;P:GO:0000003;C:GO:0005886;F:GO:0016787	Y (1.0 | 1-51)	C	1	V5_BLAST_0.9SELF0.4OUT-REDO4-Cluster_162872	V5_UCLUSTfixed_0.90-Cluster_96293	-	-	-	-
gene=VIT_214s0030g02190	Vitvi_seq14114	C:GO:0009941; P:GO:0042981; P:GO:0009793; F:GO:0008568; P:GO:0051301; F:GO:0046872; F:GO:0004222; P:GO:1901575; C:GO:0009506; P:GO:0006508; C:GO:0005886; F:GO:0005524	P:GO:0009790;F:GO:0000166;P:GO:0019538;P:GO:0008219;P:GO:0009056;P:GO:0009791;C:GO:0009536;P:GO:0000003;C:GO:0005886;F:GO:0016787	Y (1.0 | 1-51)	C	1	V5_BLAST_0.9SELF0.4OUT-REDO4-Cluster_162872	V5_UCLUSTfixed_0.90-Cluster_96293	-	-	-	-
gene=VIT_214s0030g02220	Vitvi_seq14123	F:GO:0009977; P:GO:0009306; C:GO:0033281; C:GO:0009941; P:GO:0045038; C:GO:0031361; C:GO:0009535; P:GO:0043953	P:GO:0044763;P:GO:0044765;P:GO:0006810;F:GO:0005215;P:GO:0009987;C:GO:0005886;C:GO:0009536;C:GO:0009579	Y (1.0 | 1-51)	C	1	V5_BLAST_0.9SELF0.4OUT-REDO4-Cluster_162874	V5_UCLUSTfixed_0.90-Cluster_96295	-	-	-	-
gene=VIT_214s0030g02280	Vitvi_seq14132	F:GO:0003964; P:GO:0006278; F:GO:0003723; F:GO:0005515	F:GO:0003723;F:GO:0005515;P:GO:0009058;F:GO:0016740;P:GO:0006259	Y (0.996 | 1-71)	C	1	V5_BLAST_0.9SELF0.4OUT-REDO4-Cluster_162877	V5_UCLUSTfixed_0.90-Cluster_98310	-	-	-	-
gene=VIT_214s0081g00060	Vitvi_seq14146	C:GO:0016021; C:GO:0009535; C:GO:0009523; P:GO:0016043; P:GO:0042549; P:GO:0044085	P:GO:0006091;C:GO:0016020;P:GO:0016043;P:GO:0015979;C:GO:0009536;C:GO:0009579	Y (0.989 | 1-42)	C	1	V5_BLAST_0.9SELF0.4OUT-REDO4-Cluster_164019	V5_UCLUSTfixed_0.90-Cluster_97505	-	-	-	-
gene=VIT_214s0081g00070	Vitvi_seq14150	P:GO:0006457; F:GO:0051087; F:GO:0051082; C:GO:0016272; F:GO:0008270	F:GO:0005515;C:GO:0005575;P:GO:0009987	Y (0.981 | 1-25)	C	1	V5_BLAST_0.9SELF0.4OUT-REDO4-Cluster_166440	V5_UCLUSTfixed_0.90-Cluster_99736	-	UniqueCluster_2450	-	-
gene=VIT_214s0081g00070	Vitvi_seq14151	P:GO:0006457; F:GO:0051087; F:GO:0051082; C:GO:0016272; F:GO:0008270	F:GO:0005515;C:GO:0005575;P:GO:0009987	Y (0.981 | 1-25)	C	1	V5_BLAST_0.9SELF0.4OUT-REDO4-Cluster_166440	V5_UCLUSTfixed_0.90-Cluster_99736	-	UniqueCluster_2450	-	X
gene=VIT_214s0081g00240	Vitvi_seq14171	C:GO:0005739; F:GO:0046872; F:GO:0016874; F:GO:0004638; F:GO:0005524; P:GO:0009555; C:GO:0009570; F:GO:0034023; P:GO:0006189; P:GO:0006144; C:GO:0009320	F:GO:0000166;F:GO:0003824;P:GO:0007275;C:GO:0005739;P:GO:0009058;P:GO:0044711;P:GO:0006139;C:GO:0009536	Y (0.998 | 1-51)	C	1	V5_BLAST_0.9SELF0.4OUT-REDO4-Cluster_162878	V5_UCLUSTfixed_0.90-Cluster_96298	-	-	-	-
gene=VIT_214s0081g00240	Vitvi_seq14172	C:GO:0005739; F:GO:0046872; F:GO:0016874; F:GO:0004638; F:GO:0005524; P:GO:0009555; C:GO:0009570; F:GO:0034023; P:GO:0006189; P:GO:0006144; C:GO:0009320	F:GO:0000166;F:GO:0003824;P:GO:0007275;C:GO:0005739;P:GO:0009058;P:GO:0044711;P:GO:0006139;C:GO:0009536	Y (0.998 | 1-51)	C	1	V5_BLAST_0.9SELF0.4OUT-REDO4-Cluster_162878	V5_UCLUSTfixed_0.90-Cluster_96298	-	-	-	-
gene=VIT_214s0081g00270	Vitvi_seq14174	F:GO:0003964; P:GO:0006278; F:GO:0003723; F:GO:0005515	F:GO:0003723;F:GO:0005515;P:GO:0009058;F:GO:0016740;P:GO:0006259	Y (0.987 | 1-22)	C	1	V5_BLAST_0.9SELF0.4OUT-REDO4-Cluster_162879	V5_UCLUSTfixed_0.90-Cluster_98310	-	-	-	-
gene=VIT_214s0081g00480	Vitvi_seq14205		-	Y (0.963 | 1-23)	C	1	V5_BLAST_0.9SELF0.4OUT-REDO4-Cluster_162881	V5_UCLUSTfixed_0.90-Cluster_96299	-	-	-	-
gene=VIT_214s0081g00490	Vitvi_seq14206	C:GO:0005739; F:GO:0000166; C:GO:0009507	F:GO:0000166;C:GO:0005739;C:GO:0009536	Y (0.993 | 1-44)	C	1	V5_BLAST_0.9SELF0.4OUT-REDO4-Cluster_169004	V5_UCLUSTfixed_0.90-Cluster_96300	-	-	UniqueCluster_3146	X
gene=VIT_214s0081g00490	Vitvi_seq14207	F:GO:0003964; P:GO:0006278; F:GO:0003723; C:GO:0009507; C:GO:0005634; C:GO:0005739; F:GO:0000166	F:GO:0000166;C:GO:0005634;F:GO:0003723;C:GO:0005739;P:GO:0009058;F:GO:0016740;P:GO:0006259;C:GO:0009536	Y (0.993 | 1-44)	C	1	V5_BLAST_0.9SELF0.4OUT-REDO4-Cluster_162882	V5_UCLUSTfixed_0.90-Cluster_96300	-	-	-	-
gene=VIT_214s0081g00490	Vitvi_seq14208	F:GO:0003964; P:GO:0006278; F:GO:0003723; C:GO:0009507; C:GO:0005634; C:GO:0005739; F:GO:0000166	F:GO:0000166;C:GO:0005634;F:GO:0003723;C:GO:0005739;P:GO:0009058;F:GO:0016740;P:GO:0006259;C:GO:0009536	Y (0.993 | 1-44)	C	1	V5_BLAST_0.9SELF0.4OUT-REDO4-Cluster_169004	V5_UCLUSTfixed_0.90-Cluster_96300	-	-	-	-
gene=VIT_214s0081g00490	Vitvi_seq14209	F:GO:0003964; P:GO:0006278; F:GO:0003723; C:GO:0009507; C:GO:0005634; C:GO:0005739; F:GO:0000166	F:GO:0000166;C:GO:0005634;F:GO:0003723;C:GO:0005739;P:GO:0009058;F:GO:0016740;P:GO:0006259;C:GO:0009536	Y (0.993 | 1-44)	C	1	V5_BLAST_0.9SELF0.4OUT-REDO4-Cluster_169004	V5_UCLUSTfixed_0.90-Cluster_96300	-	-	-	-
gene=VIT_214s0081g00540	Vitvi_seq14215		-	Y (0.934 | 1-92)	C	1	V5_BLAST_0.9SELF0.4OUT-REDO4-Cluster_162883	V5_UCLUSTfixed_0.90-Cluster_44109	-	-	-	-
gene=VIT_214s0081g00734	Vitvi_seq14248		-	Y (0.983 | 1-23)	C	1	V5_BLAST_0.9SELF0.4OUT-REDO4-Cluster_165959	V5_UCLUSTfixed_0.90-Cluster_99283	-	-	-	-
gene=VIT_214s0081g00770	Vitvi_seq14254	F:GO:0017111; P:GO:0006952; F:GO:0043531; F:GO:0005524	F:GO:0000166;P:GO:0006950;F:GO:0016787	Y (0.81 | 1-48)	C	1	V5_BLAST_0.9SELF0.4OUT-REDO4-Cluster_162886	V5_UCLUSTfixed_0.90-Cluster_44110	-	-	-	-
gene=VIT_214s0036g00470	Vitvi_seq14302	P:GO:0006950; F:GO:0031072; C:GO:0031969; P:GO:0006631	F:GO:0005515;C:GO:0016020;P:GO:0006629;P:GO:0044763;P:GO:0006950;C:GO:0009536;P:GO:0009987	Y (0.997 | 1-48)	C	1	V5_BLAST_0.9SELF0.4OUT-REDO4-Cluster_168006	V5_UCLUSTfixed_0.90-Cluster_101026	-	-	-	-
gene=VIT_214s0036g00480	Vitvi_seq14304	P:GO:0006655; P:GO:0009793; F:GO:0003964; P:GO:0006437; P:GO:0016226; C:GO:0009570; P:GO:0010228; P:GO:0009658; P:GO:0006278; F:GO:0003723; F:GO:0004831; F:GO:0005524; P:GO:0048481; P:GO:0010027; C:GO:0005739; P:GO:0000162; P:GO:0006571; P:GO:0009094	P:GO:0009790;F:GO:0000166;F:GO:0003723;P:GO:0009908;P:GO:0006629;C:GO:0005739;P:GO:0016043;P:GO:0006259;F:GO:0016740;C:GO:0009536;P:GO:0006412	Y (1.0 | 1-61)	C	1	V5_BLAST_0.9SELF0.4OUT-REDO4-Cluster_162887	V5_UCLUSTfixed_0.90-Cluster_96304	-	-	-	-
gene=VIT_214s0006g00130	Vitvi_seq14474		-	Y (1.0 | 1-23)	C	1	V5_BLAST_0.9SELF0.4OUT-REDO4-Cluster_162890	V5_UCLUSTfixed_0.90-Cluster_98554	-	-	-	-
gene=VIT_214s0006g00180	Vitvi_seq14477	P:GO:0033591; P:GO:0009416; P:GO:0006508; P:GO:0052546; F:GO:0004190; C:GO:0005576; C:GO:0005794; P:GO:0052541; P:GO:0016126	P:GO:0019538;P:GO:0005975;P:GO:0009628;P:GO:0009991;P:GO:0006629;P:GO:0016043;C:GO:0005794;P:GO:0009058;C:GO:0005576;P:GO:0044711;F:GO:0016787	Y (0.998 | 1-63)	C	1	V5_BLAST_0.9SELF0.4OUT-REDO4-Cluster_162891	V5_UCLUSTfixed_0.90-Cluster_96308	-	-	-	-
gene=VIT_214s0006g00630	Vitvi_seq14522	F:GO:0004832; C:GO:0009941; F:GO:0045174; P:GO:0006450; P:GO:0009407; C:GO:0009570; P:GO:0010583; P:GO:0006438; F:GO:0002161; P:GO:0055114; P:GO:0010731; F:GO:0005524; P:GO:0010027; F:GO:0005515; P:GO:0009097; P:GO:0009098; P:GO:0009099; P:GO:0006118; P:GO:0006749; P:GO:0019852	P:GO:0019748;P:GO:0009056;P:GO:0006464;P:GO:0006139;C:GO:0009536;P:GO:0006412;P:GO:0044712;P:GO:0044723;F:GO:0000166;P:GO:0005975;F:GO:0005515;P:GO:0016043;F:GO:0016787	Y (0.998 | 1-21)	C	1	V5_BLAST_0.9SELF0.4OUT-REDO4-Cluster_162892	V5_UCLUSTfixed_0.90-Cluster_96309	-	-	-	-
gene=VIT_214s0006g00630	Vitvi_seq14523	F:GO:0004832; C:GO:0009941; F:GO:0045174; P:GO:0006450; P:GO:0009407; C:GO:0009570; P:GO:0010583; P:GO:0006438; F:GO:0002161; P:GO:0055114; P:GO:0010731; F:GO:0005524; P:GO:0010027; F:GO:0005515; P:GO:0009097; P:GO:0009098; P:GO:0009099; P:GO:0006118; P:GO:0006749; P:GO:0019852	P:GO:0019748;P:GO:0009056;P:GO:0006464;P:GO:0006139;C:GO:0009536;P:GO:0006412;P:GO:0044712;P:GO:0044723;F:GO:0000166;P:GO:0005975;F:GO:0005515;P:GO:0016043;F:GO:0016787	Y (0.998 | 1-21)	C	1	V5_BLAST_0.9SELF0.4OUT-REDO4-Cluster_162892	V5_UCLUSTfixed_0.90-Cluster_96309	-	-	-	-
gene=VIT_214s0006g00650	Vitvi_seq14529	P:GO:0006606; C:GO:0005634; F:GO:0000166; F:GO:0005515	F:GO:0000166;C:GO:0005634;F:GO:0005515;P:GO:0006810;P:GO:0044765	Y (0.884 | 1-39)	C	1	V5_BLAST_0.9SELF0.4OUT-REDO4-Cluster_168026	V5_UCLUSTfixed_0.90-Cluster_101043	-	-	-	-
gene=VIT_214s0006g00650	Vitvi_seq14530	P:GO:0006606; C:GO:0005634; F:GO:0000166; F:GO:0005515	F:GO:0000166;C:GO:0005634;F:GO:0005515;P:GO:0006810;P:GO:0044765	Y (0.884 | 1-39)	C	1	V5_BLAST_0.9SELF0.4OUT-REDO4-Cluster_168026	V5_UCLUSTfixed_0.90-Cluster_101043	-	-	-	-
gene=VIT_214s0006g00650	Vitvi_seq14534	P:GO:0006606; C:GO:0005634; F:GO:0000166; F:GO:0005515	F:GO:0000166;C:GO:0005634;F:GO:0005515;P:GO:0006810;P:GO:0044765	Y (0.884 | 1-39)	C	1	V5_BLAST_0.9SELF0.4OUT-REDO4-Cluster_168026	V5_UCLUSTfixed_0.90-Cluster_101043	-	-	-	-
gene=VIT_214s0006g00846	Vitvi_seq14555	C:GO:0005739; F:GO:0005515	F:GO:0005515;C:GO:0005739	Y (0.996 | 1-25)	C	1	V5_BLAST_0.9SELF0.4OUT-REDO4-Cluster_162894	V5_UCLUSTfixed_0.90-Cluster_96311	-	-	-	-
gene=VIT_214s0006g00860	Vitvi_seq14557	P:GO:0010103; F:GO:0004832; P:GO:0045036; P:GO:0009793; P:GO:0006450; P:GO:0016556; P:GO:0016226; C:GO:0009570; P:GO:0006438; P:GO:0010228; P:GO:0009658; F:GO:0002161; P:GO:0006364; F:GO:0005524; P:GO:0048481; P:GO:0010027; C:GO:0005739; P:GO:0009097; P:GO:0009098; P:GO:0009099	P:GO:0009790;F:GO:0000166;P:GO:0009908;C:GO:0005739;P:GO:0016043;P:GO:0009653;P:GO:0006810;P:GO:0006139;C:GO:0009536;P:GO:0006412;F:GO:0016787	Y (0.999 | 1-27)	C	1	V5_BLAST_0.9SELF0.4OUT-REDO4-Cluster_165018	V5_UCLUSTfixed_0.90-Cluster_98457	-	-	-	-
gene=VIT_214s0006g00880	Vitvi_seq14558	P:GO:0006470; F:GO:0005509; C:GO:0005739; P:GO:0007264; C:GO:0008287; F:GO:0004767; F:GO:0004722; P:GO:0015031; F:GO:0005525; P:GO:0006687	F:GO:0000166;P:GO:0007165;C:GO:0005739;P:GO:0006629;P:GO:0006464;P:GO:0006810;F:GO:0016787	Y (0.664 | 1-74)	C	1	V5_BLAST_0.9SELF0.4OUT-REDO4-Cluster_162895	V5_UCLUSTfixed_0.90-Cluster_101613	-	-	-	-
gene=VIT_214s0006g00910	Vitvi_seq14560	P:GO:0010264; P:GO:0072593; P:GO:0034599; P:GO:0010228; P:GO:0010150; C:GO:0009507	P:GO:0009791;P:GO:0009058;P:GO:0044763;P:GO:0044711;P:GO:0009987;P:GO:0006950;P:GO:0000003;C:GO:0009536	Y (0.998 | 1-40)	C	1	V5_BLAST_0.9SELF0.4OUT-REDO4-Cluster_162896	V5_UCLUSTfixed_0.90-Cluster_96312	-	-	-	-
gene=VIT_214s0006g00910	Vitvi_seq14561	P:GO:0010264; P:GO:0072593; P:GO:0034599; P:GO:0010228; P:GO:0010150; C:GO:0009507	P:GO:0009791;P:GO:0009058;P:GO:0044763;P:GO:0044711;P:GO:0009987;P:GO:0006950;P:GO:0000003;C:GO:0009536	Y (0.998 | 1-40)	C	1	V5_BLAST_0.9SELF0.4OUT-REDO4-Cluster_169200	V5_UCLUSTfixed_0.90-Cluster_96312	-	-	-	-
gene=VIT_214s0006g00910	Vitvi_seq14562	P:GO:0010264; P:GO:0072593; P:GO:0034599; P:GO:0010228; P:GO:0010150; C:GO:0009507	P:GO:0009791;P:GO:0009058;P:GO:0044763;P:GO:0044711;P:GO:0009987;P:GO:0006950;P:GO:0000003;C:GO:0009536	Y (0.998 | 1-40)	C	1	V5_BLAST_0.9SELF0.4OUT-REDO4-Cluster_169200	V5_UCLUSTfixed_0.90-Cluster_96312	-	-	-	-
gene=VIT_214s0006g00910	Vitvi_seq14563	P:GO:0010264; P:GO:0072593; P:GO:0034599; P:GO:0010228; P:GO:0010150; C:GO:0009507	P:GO:0009791;P:GO:0009058;P:GO:0044763;P:GO:0044711;P:GO:0009987;P:GO:0006950;P:GO:0000003;C:GO:0009536	Y (0.998 | 1-40)	C	1	V5_BLAST_0.9SELF0.4OUT-REDO4-Cluster_169200	V5_UCLUSTfixed_0.90-Cluster_96312	-	-	-	-
gene=VIT_214s0006g00910	Vitvi_seq14564	P:GO:0010264; P:GO:0072593; P:GO:0034599; P:GO:0010228; P:GO:0010150; C:GO:0009507	P:GO:0009791;P:GO:0009058;P:GO:0044763;P:GO:0044711;P:GO:0009987;P:GO:0006950;P:GO:0000003;C:GO:0009536	Y (0.998 | 1-40)	C	1	V5_BLAST_0.9SELF0.4OUT-REDO4-Cluster_169200	V5_UCLUSTfixed_0.90-Cluster_96312	-	-	-	-
gene=VIT_214s0006g00910	Vitvi_seq14565	P:GO:0010264; P:GO:0072593; P:GO:0034599; P:GO:0010228; P:GO:0010150; C:GO:0009507	P:GO:0009791;P:GO:0009058;P:GO:0044763;P:GO:0044711;P:GO:0009987;P:GO:0006950;P:GO:0000003;C:GO:0009536	Y (0.998 | 1-40)	C	1	V5_BLAST_0.9SELF0.4OUT-REDO4-Cluster_169200	V5_UCLUSTfixed_0.90-Cluster_96312	-	-	-	-
gene=VIT_214s0006g00910	Vitvi_seq14566	P:GO:0010264; P:GO:0072593; P:GO:0034599; P:GO:0010228; P:GO:0010150; C:GO:0009507	P:GO:0009791;P:GO:0009058;P:GO:0044763;P:GO:0044711;P:GO:0009987;P:GO:0006950;P:GO:0000003;C:GO:0009536	Y (0.998 | 1-40)	C	1	V5_BLAST_0.9SELF0.4OUT-REDO4-Cluster_169200	V5_UCLUSTfixed_0.90-Cluster_96312	-	-	-	-
gene=VIT_214s0006g01410	Vitvi_seq14617	F:GO:0004747; P:GO:0006014; P:GO:0016310; P:GO:0019344; C:GO:0009570; P:GO:0006098	P:GO:0005975;P:GO:0009058;P:GO:0044711;F:GO:0016301;P:GO:0006139;C:GO:0009536;P:GO:0044723	Y (0.996 | 1-50)	C	1	V5_BLAST_0.9SELF0.4OUT-REDO4-Cluster_168804	V5_UCLUSTfixed_0.90-Cluster_101683	-	UniqueCluster_2549	-	-
gene=VIT_214s0006g01410	Vitvi_seq14618	F:GO:0004747; P:GO:0006014; P:GO:0016310; P:GO:0019344; C:GO:0009570; P:GO:0006098	P:GO:0005975;P:GO:0009058;P:GO:0044711;F:GO:0016301;P:GO:0006139;C:GO:0009536;P:GO:0044723	Y (0.996 | 1-50)	C	1	V5_BLAST_0.9SELF0.4OUT-REDO4-Cluster_168804	V5_UCLUSTfixed_0.90-Cluster_101683	-	-	-	-
gene=VIT_214s0006g01880	Vitvi_seq14690	C:GO:0009941; F:GO:0004252; C:GO:0009840; C:GO:0009534; P:GO:0006508	P:GO:0019538;C:GO:0009536;F:GO:0016787;C:GO:0009579	Y (0.933 | 1-48)	C	1	V5_BLAST_0.9SELF0.4OUT-REDO4-Cluster_162898	V5_UCLUSTfixed_0.90-Cluster_96315	-	-	-	-
gene=VIT_214s0006g01880	Vitvi_seq14691	C:GO:0009941; F:GO:0004252; C:GO:0009840; C:GO:0009534; P:GO:0006508	P:GO:0019538;C:GO:0009536;F:GO:0016787;C:GO:0009579	Y (0.933 | 1-48)	C	1	V5_BLAST_0.9SELF0.4OUT-REDO4-Cluster_162898	V5_UCLUSTfixed_0.90-Cluster_96315	-	-	-	-
gene=VIT_214s0006g01900	Vitvi_seq14693		-	Y (0.997 | 1-46)	C	1	V5_BLAST_0.9SELF0.4OUT-REDO4-Cluster_162899	V5_UCLUSTfixed_0.90-Cluster_96316	-	-	-	-
gene=VIT_214s0006g01900	Vitvi_seq14694		-	Y (0.997 | 1-46)	C	1	V5_BLAST_0.9SELF0.4OUT-REDO4-Cluster_162900	V5_UCLUSTfixed_0.90-Cluster_96316	-	-	-	-
gene=VIT_214s0006g01900	Vitvi_seq14695		-	Y (0.997 | 1-46)	C	1	V5_BLAST_0.9SELF0.4OUT-REDO4-Cluster_162900	V5_UCLUSTfixed_0.90-Cluster_96316	-	-	-	-
gene=VIT_214s0006g01910	Vitvi_seq14696	P:GO:0050832	P:GO:0009607;P:GO:0009605;P:GO:0006950	Y (0.994 | 1-33)	C	1	V5_BLAST_0.9SELF0.4OUT-REDO4-Cluster_165124	V5_UCLUSTfixed_0.90-Cluster_96317	-	-	-	-
gene=VIT_214s0006g01925	Vitvi_seq14698	P:GO:0050832; C:GO:0009507	P:GO:0009607;P:GO:0009605;P:GO:0006950;C:GO:0009536	Y (0.998 | 1-32)	C	1	V5_BLAST_0.9SELF0.4OUT-REDO4-Cluster_165124	V5_UCLUSTfixed_0.90-Cluster_96317	-	-	-	-
gene=VIT_214s0006g01930	Vitvi_seq14699	P:GO:0050832; C:GO:0009507	P:GO:0009607;P:GO:0009605;P:GO:0006950;C:GO:0009536	Y (0.996 | 1-32)	C	1	V5_BLAST_0.9SELF0.4OUT-REDO4-Cluster_165124	V5_UCLUSTfixed_0.90-Cluster_96317	-	-	-	-
gene=VIT_214s0006g02050	Vitvi_seq14722		-	Y (0.999 | 1-31)	C	1	V5_BLAST_0.9SELF0.4OUT-REDO4-Cluster_162902	V5_UCLUSTfixed_0.90-Cluster_96319	-	-	-	-
gene=VIT_214s0006g02060	Vitvi_seq14723		-	Y (0.999 | 1-31)	C	1	V5_BLAST_0.9SELF0.4OUT-REDO4-Cluster_162902	V5_UCLUSTfixed_0.90-Cluster_96319	-	-	-	-
gene=VIT_214s0006g02070	Vitvi_seq14724		-	Y (1.0 | 1-21)	C	1	V5_BLAST_0.9SELF0.4OUT-REDO4-Cluster_162902	V5_UCLUSTfixed_0.90-Cluster_96319	-	-	-	-
gene=VIT_214s0006g02670	Vitvi_seq14832	F:GO:0003723; P:GO:0006417; P:GO:0000373; C:GO:0009570; C:GO:0030529; P:GO:0006397	F:GO:0003723;P:GO:0006139;C:GO:0009536;P:GO:0006412	Y (1.0 | 1-41)	C	1	V5_BLAST_0.9SELF0.4OUT-REDO4-Cluster_162906	V5_UCLUSTfixed_0.90-Cluster_96323	-	-	-	-
gene=VIT_214s0006g02670	Vitvi_seq14833	F:GO:0003723; P:GO:0006417; P:GO:0000373; C:GO:0009570; C:GO:0030529; P:GO:0006397	F:GO:0003723;P:GO:0006139;C:GO:0009536;P:GO:0006412	Y (1.0 | 1-41)	C	1	V5_BLAST_0.9SELF0.4OUT-REDO4-Cluster_162906	V5_UCLUSTfixed_0.90-Cluster_96323	-	-	-	-
gene=VIT_214s0006g02670	Vitvi_seq14834	F:GO:0003723; P:GO:0006417; P:GO:0000373; C:GO:0009570; C:GO:0030529; P:GO:0006397	F:GO:0003723;P:GO:0006139;C:GO:0009536;P:GO:0006412	Y (1.0 | 1-41)	C	1	V5_BLAST_0.9SELF0.4OUT-REDO4-Cluster_162906	V5_UCLUSTfixed_0.90-Cluster_96323	-	-	-	-
gene=VIT_214s0006g02670	Vitvi_seq14835	F:GO:0003723; P:GO:0006417; P:GO:0000373; C:GO:0009570; C:GO:0030529; P:GO:0006397	F:GO:0003723;P:GO:0006139;C:GO:0009536;P:GO:0006412	Y (1.0 | 1-41)	C	1	V5_BLAST_0.9SELF0.4OUT-REDO4-Cluster_162906	V5_UCLUSTfixed_0.90-Cluster_96323	-	-	-	-
gene=VIT_214s0006g02670	Vitvi_seq14836	F:GO:0003723; P:GO:0006417; P:GO:0000373; C:GO:0009570; C:GO:0030529; P:GO:0006397	F:GO:0003723;P:GO:0006139;C:GO:0009536;P:GO:0006412	Y (1.0 | 1-41)	C	1	V5_BLAST_0.9SELF0.4OUT-REDO4-Cluster_162906	V5_UCLUSTfixed_0.90-Cluster_96323	-	-	-	-
gene=VIT_214s0006g02670	Vitvi_seq14837	F:GO:0003723; P:GO:0006417; P:GO:0000373; C:GO:0009570; C:GO:0030529; P:GO:0006397	F:GO:0003723;P:GO:0006139;C:GO:0009536;P:GO:0006412	Y (1.0 | 1-41)	C	1	V5_BLAST_0.9SELF0.4OUT-REDO4-Cluster_162906	V5_UCLUSTfixed_0.90-Cluster_96323	-	-	-	-
gene=VIT_214s0006g02670	Vitvi_seq14838	F:GO:0003723; P:GO:0006417; P:GO:0008380; C:GO:0009570; C:GO:0030529; P:GO:0006397	F:GO:0003723;P:GO:0006139;C:GO:0009536;P:GO:0006412	Y (1.0 | 1-41)	C	1	V5_BLAST_0.9SELF0.4OUT-REDO4-Cluster_162906	V5_UCLUSTfixed_0.90-Cluster_96323	-	-	-	-
gene=VIT_214s0006g02670	Vitvi_seq14839	F:GO:0003723; P:GO:0006417; P:GO:0008380; C:GO:0009570; C:GO:0030529; P:GO:0006397	F:GO:0003723;P:GO:0006139;C:GO:0009536;P:GO:0006412	Y (1.0 | 1-41)	C	1	V5_BLAST_0.9SELF0.4OUT-REDO4-Cluster_162906	V5_UCLUSTfixed_0.90-Cluster_96323	-	-	-	-
gene=VIT_214s0006g02670	Vitvi_seq14840	F:GO:0003723; P:GO:0006417; P:GO:0008380; C:GO:0009570; C:GO:0030529; P:GO:0006397	F:GO:0003723;P:GO:0006139;C:GO:0009536;P:GO:0006412	Y (1.0 | 1-41)	C	1	V5_BLAST_0.9SELF0.4OUT-REDO4-Cluster_162906	V5_UCLUSTfixed_0.90-Cluster_96323	-	-	-	-
gene=VIT_214s0006g02720	Vitvi_seq14846	C:GO:0009941; C:GO:0005886; P:GO:0055085; F:GO:0005351; P:GO:0008643; C:GO:0016021	P:GO:0006810;P:GO:0044765;C:GO:0009536;C:GO:0005886;F:GO:0005215	Y (0.964 | 1-52)	C	1	V5_BLAST_0.9SELF0.4OUT-REDO4-Cluster_167454	V5_UCLUSTfixed_0.90-Cluster_96324	-	-	-	-
gene=VIT_214s0006g02720	Vitvi_seq14847	C:GO:0009941; C:GO:0005886; P:GO:0055085; F:GO:0005351; P:GO:0008643; C:GO:0016021	P:GO:0006810;P:GO:0044765;C:GO:0009536;C:GO:0005886;F:GO:0005215	Y (0.964 | 1-52)	C	1	V5_BLAST_0.9SELF0.4OUT-REDO4-Cluster_167454	V5_UCLUSTfixed_0.90-Cluster_96324	-	-	-	-
gene=VIT_214s0006g02720	Vitvi_seq14848	C:GO:0009941; C:GO:0005886; P:GO:0055085; F:GO:0005351; P:GO:0008643; F:GO:0032440; C:GO:0016021; P:GO:0055114	F:GO:0003824;P:GO:0008152;P:GO:0006810;P:GO:0044765;P:GO:0044710;C:GO:0009536;C:GO:0005886;F:GO:0005215	Y (0.964 | 1-52)	C	1	V5_BLAST_0.9SELF0.4OUT-REDO4-Cluster_167454	V5_UCLUSTfixed_0.90-Cluster_96324	-	-	-	-
gene=VIT_214s0006g02750	Vitvi_seq14850	P:GO:0006412; P:GO:0016556; P:GO:0006783; F:GO:0004045; P:GO:0009965; P:GO:0008380; P:GO:0030154; C:GO:0009570; C:GO:0030529; P:GO:0006397	P:GO:0007275;P:GO:0030154;P:GO:0009653;P:GO:0006139;C:GO:0009536;P:GO:0006412;F:GO:0016787	Y (0.999 | 1-37)	C	1	V5_BLAST_0.9SELF0.4OUT-REDO4-Cluster_169725	V5_UCLUSTfixed_0.90-Cluster_99630	-	-	-	-
gene=VIT_214s0006g02750	Vitvi_seq14851	P:GO:0006412; P:GO:0016556; P:GO:0006783; F:GO:0004045; P:GO:0009965; P:GO:0008380; P:GO:0030154; C:GO:0009570; C:GO:0030529; P:GO:0006397	P:GO:0007275;P:GO:0030154;P:GO:0009653;P:GO:0006139;C:GO:0009536;P:GO:0006412;F:GO:0016787	Y (0.999 | 1-37)	C	1	V5_BLAST_0.9SELF0.4OUT-REDO4-Cluster_169725	V5_UCLUSTfixed_0.90-Cluster_99630	-	-	-	-
gene=VIT_214s0006g02750	Vitvi_seq14852	P:GO:0006412; P:GO:0016556; P:GO:0006783; F:GO:0004045; P:GO:0009965; P:GO:0008380; P:GO:0030154; C:GO:0009570; C:GO:0030529; P:GO:0006397	P:GO:0007275;P:GO:0030154;P:GO:0009653;P:GO:0006139;C:GO:0009536;P:GO:0006412;F:GO:0016787	Y (0.999 | 1-37)	C	1	V5_BLAST_0.9SELF0.4OUT-REDO4-Cluster_169725	V5_UCLUSTfixed_0.90-Cluster_99630	-	-	-	-
gene=VIT_214s0006g02750	Vitvi_seq14853	P:GO:0006412; P:GO:0016556; P:GO:0006783; F:GO:0004045; P:GO:0009965; P:GO:0008380; P:GO:0030154; C:GO:0009570; C:GO:0030529; P:GO:0006397	P:GO:0007275;P:GO:0030154;P:GO:0009653;P:GO:0006139;C:GO:0009536;P:GO:0006412;F:GO:0016787	Y (0.999 | 1-37)	C	1	V5_BLAST_0.9SELF0.4OUT-REDO4-Cluster_169725	V5_UCLUSTfixed_0.90-Cluster_99630	-	-	-	-
gene=VIT_214s0006g02870	Vitvi_seq14889	P:GO:0055114; P:GO:0007049; P:GO:0008360; P:GO:0051301; P:GO:0009252; F:GO:0050660; F:GO:0008762; C:GO:0005737; P:GO:0006040	F:GO:0000166;F:GO:0003824;C:GO:0005737;P:GO:0016043;P:GO:0009653;P:GO:0009058;P:GO:0007049	Y (0.985 | 1-40)	C	1	V5_BLAST_0.9SELF0.4OUT-REDO4-Cluster_162907	V5_UCLUSTfixed_0.90-Cluster_96325	-	-	-	-
gene=VIT_214s0006g02870	Vitvi_seq14890	P:GO:0055114; P:GO:0007049; P:GO:0008360; P:GO:0051301; P:GO:0009252; F:GO:0050660; F:GO:0008762; C:GO:0005737; P:GO:0006040	F:GO:0000166;F:GO:0003824;C:GO:0005737;P:GO:0016043;P:GO:0009653;P:GO:0009058;P:GO:0007049	Y (0.985 | 1-40)	C	1	V5_BLAST_0.9SELF0.4OUT-REDO4-Cluster_162907	V5_UCLUSTfixed_0.90-Cluster_96325	-	-	-	-
gene=VIT_214s0006g02880	Vitvi_seq14891	P:GO:0042744; C:GO:0009517; P:GO:0010117; C:GO:0009941; P:GO:0032928; P:GO:0016122; P:GO:0009688	P:GO:0009628;P:GO:0009056;C:GO:0016020;P:GO:0006629;P:GO:0044763;P:GO:0009058;P:GO:0044711;P:GO:0009987;C:GO:0009536;C:GO:0009579	Y (0.968 | 1-32)	C	1	V5_BLAST_0.9SELF0.4OUT-REDO4-Cluster_162908	V5_UCLUSTfixed_0.90-Cluster_96326	-	-	-	-
gene=VIT_214s0006g02910	Vitvi_seq14898		-	Y (0.757 | 1-52)	C	1	V5_BLAST_0.9SELF0.4OUT-REDO4-Cluster_162925	V5_UCLUSTfixed_0.90-Cluster_96327	-	-	-	-
gene=VIT_214s0006g02910	Vitvi_seq14899		-	Y (0.961 | 1-35)	C	1	V5_BLAST_0.9SELF0.4OUT-REDO4-Cluster_162925	V5_UCLUSTfixed_0.90-Cluster_96327	-	-	-	-
gene=VIT_214s0006g02910	Vitvi_seq14900		-	Y (0.757 | 1-52)	C	1	V5_BLAST_0.9SELF0.4OUT-REDO4-Cluster_162925	V5_UCLUSTfixed_0.90-Cluster_96327	-	-	-	-
gene=VIT_214s0006g02910	Vitvi_seq14901		-	Y (0.757 | 1-52)	C	1	V5_BLAST_0.9SELF0.4OUT-REDO4-Cluster_162925	V5_UCLUSTfixed_0.90-Cluster_96327	-	-	-	-
gene=VIT_214s0006g03060	Vitvi_seq14927	P:GO:0032544; C:GO:0005840; P:GO:0010103; F:GO:0019843; P:GO:0019288; F:GO:0003735; C:GO:0009535; C:GO:0009570; P:GO:0042254	F:GO:0003723;P:GO:0009791;P:GO:0006629;C:GO:0016020;F:GO:0005198;P:GO:0016043;P:GO:0009653;C:GO:0005840;C:GO:0009536;P:GO:0006412;C:GO:0009579	Y (0.993 | 1-54)	C	1	V5_BLAST_0.9SELF0.4OUT-REDO4-Cluster_167142	V5_UCLUSTfixed_0.90-Cluster_96329	-	-	-	-
gene=VIT_214s0083g00070	Vitvi_seq14975	C:GO:0005739; C:GO:0009941; P:GO:0009965; P:GO:0000023; P:GO:0030154; P:GO:0019252; C:GO:0009535; P:GO:0010207	P:GO:0006091;P:GO:0007275;P:GO:0009653;P:GO:0009058;P:GO:0044711;C:GO:0009536;P:GO:0044723;C:GO:0009579;P:GO:0005975;C:GO:0005739;C:GO:0016020;P:GO:0030154;P:GO:0016043;P:GO:0015979	Y (0.997 | 1-51)	C	1	V5_BLAST_0.9SELF0.4OUT-REDO4-Cluster_164943	V5_UCLUSTfixed_0.90-Cluster_96330	-	-	-	-
gene=VIT_214s0083g00110	Vitvi_seq14985	C:GO:0009941; P:GO:0009269; P:GO:0009409; F:GO:0046423; C:GO:0005886; C:GO:0010319; C:GO:0009570; C:GO:0009535; P:GO:0009651; P:GO:0009620	P:GO:0009607;P:GO:0009628;P:GO:0009605;F:GO:0003824;C:GO:0009536;P:GO:0006950;C:GO:0005886;C:GO:0009579	Y (1.0 | 1-41)	C	1	V5_BLAST_0.9SELF0.4OUT-REDO4-Cluster_162913	V5_UCLUSTfixed_0.90-Cluster_96333	-	-	-	-
gene=VIT_214s0083g00460	Vitvi_seq15033	F:GO:0052684; F:GO:0004834; F:GO:0042803; C:GO:0009507; P:GO:0000162; F:GO:0030170; P:GO:0006571; P:GO:0009094	F:GO:0005515;F:GO:0003824;P:GO:0009058;P:GO:0044763;P:GO:0044711;C:GO:0009536;P:GO:0009987	Y (0.999 | 1-41)	C	1	V5_BLAST_0.9SELF0.4OUT-REDO4-Cluster_162915	V5_UCLUSTfixed_0.90-Cluster_96337	-	-	UniqueCluster_3044	-
gene=VIT_214s0083g00460	Vitvi_seq15034	F:GO:0052684; F:GO:0004834; F:GO:0042803; C:GO:0009507; P:GO:0000162; F:GO:0030170; P:GO:0006571; P:GO:0009094	F:GO:0005515;F:GO:0003824;P:GO:0009058;P:GO:0044763;P:GO:0044711;C:GO:0009536;P:GO:0009987	Y (0.999 | 1-41)	C	1	V5_BLAST_0.9SELF0.4OUT-REDO4-Cluster_162915	V5_UCLUSTfixed_0.90-Cluster_96337	-	-	-	-
gene=VIT_214s0083g00720	Vitvi_seq15102	C:GO:0005739; F:GO:0005515	F:GO:0005515;C:GO:0005739	Y (0.934 | 1-42)	C	1	V5_BLAST_0.9SELF0.4OUT-REDO4-Cluster_162916	V5_UCLUSTfixed_0.90-Cluster_96339	-	-	-	-
gene=VIT_214s0083g01010	Vitvi_seq15172	P:GO:0009627; F:GO:0043531; P:GO:0034976; P:GO:0009817; P:GO:0009723; C:GO:0005829; F:GO:0015035; P:GO:0006118	F:GO:0000166;P:GO:0009607;P:GO:0009605;F:GO:0003824;P:GO:0009719;C:GO:0005829;P:GO:0006950;P:GO:0009987	Y (0.994 | 1-30)	C	1	V5_BLAST_0.9SELF0.4OUT-REDO4-Cluster_162917	V5_UCLUSTfixed_0.90-Cluster_96342	-	-	-	-
gene=VIT_214s0083g01010	Vitvi_seq15173	P:GO:0009627; P:GO:0034976; P:GO:0009817; P:GO:0009723; C:GO:0005829; F:GO:0015035; P:GO:0006118	P:GO:0009607;P:GO:0009605;F:GO:0003824;P:GO:0009719;C:GO:0005829;P:GO:0006950;P:GO:0009987	Y (0.994 | 1-30)	C	1	V5_BLAST_0.9SELF0.4OUT-REDO4-Cluster_162917	V5_UCLUSTfixed_0.90-Cluster_96342	-	-	-	-
gene=VIT_214s0068g00390	Vitvi_seq15281	F:GO:0050529; C:GO:0009536; P:GO:0042432	P:GO:0009058;C:GO:0009536;P:GO:0009987;F:GO:0016787	Y (0.993 | 1-27)	C	1	V5_BLAST_0.9SELF0.4OUT-REDO4-Cluster_163154	V5_UCLUSTfixed_0.90-Cluster_96346	-	-	-	-
gene=VIT_214s0068g00390	Vitvi_seq15282	F:GO:0050529; C:GO:0009536; P:GO:0042432	P:GO:0009058;C:GO:0009536;P:GO:0009987;F:GO:0016787	Y (0.993 | 1-27)	C	1	V5_BLAST_0.9SELF0.4OUT-REDO4-Cluster_163154	V5_UCLUSTfixed_0.90-Cluster_96346	-	-	-	-
gene=VIT_214s0068g00390	Vitvi_seq15283	F:GO:0050529; C:GO:0009536; P:GO:0042432	P:GO:0009058;C:GO:0009536;P:GO:0009987;F:GO:0016787	Y (0.993 | 1-27)	C	1	V5_BLAST_0.9SELF0.4OUT-REDO4-Cluster_163154	V5_UCLUSTfixed_0.90-Cluster_96346	-	-	-	-
gene=VIT_214s0068g00420	Vitvi_seq15291	P:GO:0007623; F:GO:0004556; F:GO:0033910; F:GO:0005509; P:GO:0005983; C:GO:0009570; C:GO:0005576; P:GO:0005985	P:GO:0005975;P:GO:0009056;P:GO:0044763;F:GO:0005488;C:GO:0005576;P:GO:0009987;C:GO:0009536;F:GO:0016787;P:GO:0044723	Y (0.984 | 1-51)	C	1	V5_BLAST_0.9SELF0.4OUT-REDO4-Cluster_165145	V5_UCLUSTfixed_0.90-Cluster_98578	-	-	-	-
gene=VIT_214s0068g00420	Vitvi_seq15292	P:GO:0007623; F:GO:0004556; F:GO:0033910; F:GO:0005509; P:GO:0005983; C:GO:0009570; C:GO:0005576; P:GO:0005985	P:GO:0005975;P:GO:0009056;P:GO:0044763;F:GO:0005488;C:GO:0005576;P:GO:0009987;C:GO:0009536;F:GO:0016787;P:GO:0044723	Y (0.984 | 1-51)	C	1	V5_BLAST_0.9SELF0.4OUT-REDO4-Cluster_165145	V5_UCLUSTfixed_0.90-Cluster_98578	-	-	-	-
gene=VIT_214s0068g00420	Vitvi_seq15293	P:GO:0007623; F:GO:0004556; F:GO:0033910; F:GO:0005509; P:GO:0005983; C:GO:0009570; C:GO:0005576; P:GO:0005985	P:GO:0005975;P:GO:0009056;P:GO:0044763;F:GO:0005488;C:GO:0005576;P:GO:0009987;C:GO:0009536;F:GO:0016787;P:GO:0044723	Y (0.984 | 1-51)	C	1	V5_BLAST_0.9SELF0.4OUT-REDO4-Cluster_165145	V5_UCLUSTfixed_0.90-Cluster_98578	-	-	-	-
gene=VIT_214s0068g00420	Vitvi_seq15294	P:GO:0007623; F:GO:0004556; F:GO:0033910; F:GO:0005509; P:GO:0005983; C:GO:0009570; C:GO:0005576; P:GO:0005985	P:GO:0005975;P:GO:0009056;P:GO:0044763;F:GO:0005488;C:GO:0005576;P:GO:0009987;C:GO:0009536;F:GO:0016787;P:GO:0044723	Y (0.984 | 1-51)	C	1	V5_BLAST_0.9SELF0.4OUT-REDO4-Cluster_165145	V5_UCLUSTfixed_0.90-Cluster_98578	-	-	-	-
gene=VIT_214s0068g00420	Vitvi_seq15295	P:GO:0007623; F:GO:0004556; F:GO:0033910; F:GO:0005509; P:GO:0005983; C:GO:0009570; C:GO:0005576; P:GO:0005985	P:GO:0005975;P:GO:0009056;P:GO:0044763;F:GO:0005488;C:GO:0005576;P:GO:0009987;C:GO:0009536;F:GO:0016787;P:GO:0044723	Y (0.984 | 1-51)	C	1	V5_BLAST_0.9SELF0.4OUT-REDO4-Cluster_165145	V5_UCLUSTfixed_0.90-Cluster_98578	-	-	-	-
gene=VIT_214s0068g00420	Vitvi_seq15297	P:GO:0007623; F:GO:0004556; F:GO:0033910; F:GO:0005509; P:GO:0005983; C:GO:0009570; C:GO:0005576; P:GO:0005985	P:GO:0005975;P:GO:0009056;P:GO:0044763;F:GO:0005488;C:GO:0005576;P:GO:0009987;C:GO:0009536;F:GO:0016787;P:GO:0044723	Y (0.984 | 1-51)	C	1	V5_BLAST_0.9SELF0.4OUT-REDO4-Cluster_165145	V5_UCLUSTfixed_0.90-Cluster_98578	-	-	-	-
gene=VIT_214s0068g00420	Vitvi_seq15298	P:GO:0007623; F:GO:0004556; F:GO:0033910; F:GO:0005509; P:GO:0005983; C:GO:0009570; C:GO:0005576; P:GO:0005985	P:GO:0005975;P:GO:0009056;P:GO:0044763;F:GO:0005488;C:GO:0005576;P:GO:0009987;C:GO:0009536;F:GO:0016787;P:GO:0044723	Y (0.984 | 1-51)	C	1	V5_BLAST_0.9SELF0.4OUT-REDO4-Cluster_165145	V5_UCLUSTfixed_0.90-Cluster_98578	-	-	-	-
gene=VIT_214s0068g00420	Vitvi_seq15299	P:GO:0007623; F:GO:0004556; F:GO:0033910; F:GO:0005509; P:GO:0005983; C:GO:0009570; C:GO:0005576; P:GO:0005985	P:GO:0005975;P:GO:0009056;P:GO:0044763;F:GO:0005488;C:GO:0005576;P:GO:0009987;C:GO:0009536;F:GO:0016787;P:GO:0044723	Y (0.984 | 1-51)	C	1	V5_BLAST_0.9SELF0.4OUT-REDO4-Cluster_165145	V5_UCLUSTfixed_0.90-Cluster_98578	-	-	-	-
gene=VIT_214s0068g00640	Vitvi_seq15325	C:GO:0005829; P:GO:0019427; P:GO:0010498; P:GO:0031348; P:GO:0007010; C:GO:0009570; P:GO:0006094; F:GO:0016208; F:GO:0003987; P:GO:0006096; P:GO:0019643	P:GO:0019538;P:GO:0006091;P:GO:0009056;P:GO:0009058;P:GO:0044711;P:GO:0006139;P:GO:0006950;C:GO:0009536;P:GO:0044723;P:GO:0044712;F:GO:0000166;P:GO:0005975;F:GO:0003824;P:GO:0016043;C:GO:0005829	Y (0.758 | 1-86)	C	1	V5_BLAST_0.9SELF0.4OUT-REDO4-Cluster_162921	V5_UCLUSTfixed_0.90-Cluster_96348	UniqueCluster_3323	-	-	-
gene=VIT_214s0068g00640	Vitvi_seq15326	C:GO:0005829; P:GO:0019427; P:GO:0010498; P:GO:0031348; P:GO:0007010; C:GO:0009570; P:GO:0006094; F:GO:0016208; F:GO:0003987; P:GO:0006096; P:GO:0019643	P:GO:0019538;P:GO:0006091;P:GO:0009056;P:GO:0009058;P:GO:0044711;P:GO:0006139;P:GO:0006950;C:GO:0009536;P:GO:0044723;P:GO:0044712;F:GO:0000166;P:GO:0005975;F:GO:0003824;P:GO:0016043;C:GO:0005829	Y (0.758 | 1-86)	C	1	V5_BLAST_0.9SELF0.4OUT-REDO4-Cluster_162921	V5_UCLUSTfixed_0.90-Cluster_96348	-	-	-	-
gene=VIT_214s0068g00680	Vitvi_seq15333	P:GO:0010103; C:GO:0009941; C:GO:0048046; P:GO:0009744; C:GO:0010319; F:GO:0051287; P:GO:0035304; P:GO:0010207; F:GO:0050661; P:GO:0009773; C:GO:0005829; F:GO:0004365; P:GO:0006096; C:GO:0009570; P:GO:0009416; P:GO:0009409; P:GO:0009657; F:GO:0047100; C:GO:0009535; P:GO:0006364; P:GO:0006094; P:GO:0015976	P:GO:0006091;P:GO:0009056;P:GO:0009791;P:GO:0006464;P:GO:0009653;P:GO:0009058;C:GO:0005576;P:GO:0044711;P:GO:0006139;C:GO:0009536;P:GO:0006950;P:GO:0044712;P:GO:0044723;C:GO:0009579;F:GO:0000166;P:GO:0005975;P:GO:0009628;F:GO:0003824;C:GO:0016020;P:GO:0016043;C:GO:0005829;P:GO:0015979	Y (0.996 | 1-41)	C	1	V5_BLAST_0.9SELF0.4OUT-REDO4-Cluster_168734	V5_UCLUSTfixed_0.90-Cluster_102972	-	-	-	-
gene=VIT_214s0068g00810	Vitvi_seq15373	F:GO:0003684; P:GO:0006783; P:GO:0006281; F:GO:0008026; C:GO:0009536; F:GO:0005524; C:GO:0005634	F:GO:0000166;F:GO:0003677;C:GO:0005634;P:GO:0009058;P:GO:0044711;P:GO:0006259;P:GO:0006950;C:GO:0009536;F:GO:0016787	Y (0.996 | 1-45)	C	1	V5_BLAST_0.9SELF0.4OUT-REDO4-Cluster_164579	V5_UCLUSTfixed_0.90-Cluster_96350	-	UniqueCluster_808	-	-
gene=VIT_214s0068g00810	Vitvi_seq15374	F:GO:0003684; P:GO:0006783; P:GO:0006281; F:GO:0008026; C:GO:0009536; F:GO:0005524; C:GO:0005634	F:GO:0000166;F:GO:0003677;C:GO:0005634;P:GO:0009058;P:GO:0044711;P:GO:0006259;P:GO:0006950;C:GO:0009536;F:GO:0016787	Y (0.996 | 1-45)	C	1	V5_BLAST_0.9SELF0.4OUT-REDO4-Cluster_164579	V5_UCLUSTfixed_0.90-Cluster_96350	-	-	-	-
gene=VIT_214s0068g00810	Vitvi_seq15375	F:GO:0003684; P:GO:0006783; P:GO:0006281; F:GO:0008026; C:GO:0009536; F:GO:0005524; C:GO:0005634	F:GO:0000166;F:GO:0003677;C:GO:0005634;P:GO:0009058;P:GO:0044711;P:GO:0006259;P:GO:0006950;C:GO:0009536;F:GO:0016787	Y (0.996 | 1-45)	C	1	V5_BLAST_0.9SELF0.4OUT-REDO4-Cluster_164579	V5_UCLUSTfixed_0.90-Cluster_96350	-	-	-	-
gene=VIT_214s0068g00810	Vitvi_seq15376	F:GO:0003684; P:GO:0006783; P:GO:0006281; F:GO:0008026; C:GO:0009536; F:GO:0004601; F:GO:0005524; C:GO:0005634; P:GO:0006804; P:GO:0006979	F:GO:0000166;F:GO:0003677;C:GO:0005634;P:GO:0009058;P:GO:0044711;P:GO:0006259;P:GO:0006950;C:GO:0009536;F:GO:0016787	Y (0.996 | 1-45)	C	1	V5_BLAST_0.9SELF0.4OUT-REDO4-Cluster_164579	V5_UCLUSTfixed_0.90-Cluster_96350	-	-	-	-
gene=VIT_214s0068g00810	Vitvi_seq15377	F:GO:0003684; P:GO:0006783; P:GO:0006281; F:GO:0008026; C:GO:0009536; F:GO:0004601; F:GO:0005524; C:GO:0005634; P:GO:0006804; P:GO:0006979	F:GO:0000166;F:GO:0003677;C:GO:0005634;P:GO:0009058;P:GO:0044711;P:GO:0006259;P:GO:0006950;C:GO:0009536;F:GO:0016787	Y (0.996 | 1-45)	C	1	V5_BLAST_0.9SELF0.4OUT-REDO4-Cluster_162923	V5_UCLUSTfixed_0.90-Cluster_96350	-	-	-	-
gene=VIT_214s0068g01010	Vitvi_seq15424	P:GO:0007127; P:GO:0010467; P:GO:0051276; P:GO:0006259; P:GO:0019219; P:GO:0016070; P:GO:0034645; C:GO:0031011; P:GO:0060255	C:GO:0005634;P:GO:0016043;P:GO:0009058;P:GO:0006259;P:GO:0007049;P:GO:0000003	Y (0.921 | 1-34)	C	1	V5_BLAST_0.9SELF0.4OUT-REDO4-Cluster_168423	V5_UCLUSTfixed_0.90-Cluster_98584	-	-	-	-
gene=VIT_214s0068g01010	Vitvi_seq15425	P:GO:0007127; P:GO:0010467; P:GO:0051276; P:GO:0006259; P:GO:0019219; P:GO:0016070; P:GO:0034645; C:GO:0031011; P:GO:0060255	C:GO:0005634;P:GO:0016043;P:GO:0009058;P:GO:0006259;P:GO:0007049;P:GO:0000003	Y (0.953 | 1-27)	C	1	V5_BLAST_0.9SELF0.4OUT-REDO4-Cluster_168423	V5_UCLUSTfixed_0.90-Cluster_98584	-	-	-	-
gene=VIT_214s0068g01020	Vitvi_seq15427	P:GO:0006364; P:GO:0019288; P:GO:0010027; P:GO:0010190; P:GO:0010207; C:GO:0009507; C:GO:0016020	P:GO:0006091;P:GO:0006629;C:GO:0016020;P:GO:0016043;P:GO:0015979;P:GO:0009058;P:GO:0044711;P:GO:0006139;C:GO:0009536	Y (0.97 | 1-52)	C	1	V5_BLAST_0.9SELF0.4OUT-REDO4-Cluster_162927	V5_UCLUSTfixed_0.90-Cluster_96353	-	-	-	-
gene=VIT_214s0068g01020	Vitvi_seq15428	P:GO:0006364; P:GO:0019288; P:GO:0010027; P:GO:0010190; P:GO:0010207; C:GO:0009507; C:GO:0016020	P:GO:0006091;P:GO:0006629;C:GO:0016020;P:GO:0016043;P:GO:0015979;P:GO:0009058;P:GO:0044711;P:GO:0006139;C:GO:0009536	Y (0.97 | 1-52)	C	1	V5_BLAST_0.9SELF0.4OUT-REDO4-Cluster_162928	V5_UCLUSTfixed_0.90-Cluster_96353	-	-	-	-
gene=VIT_214s0068g01020	Vitvi_seq15429	P:GO:0006364; P:GO:0019288; P:GO:0010027; P:GO:0010190; P:GO:0010207; C:GO:0009507; C:GO:0016020	P:GO:0006091;P:GO:0006629;C:GO:0016020;P:GO:0016043;P:GO:0015979;P:GO:0009058;P:GO:0044711;P:GO:0006139;C:GO:0009536	Y (0.97 | 1-52)	C	1	V5_BLAST_0.9SELF0.4OUT-REDO4-Cluster_162928	V5_UCLUSTfixed_0.90-Cluster_96353	-	-	-	-
gene=VIT_214s0068g01160	Vitvi_seq15451	C:GO:0009507	C:GO:0009536	Y (1.0 | 1-41)	C	1	V5_BLAST_0.9SELF0.4OUT-REDO4-Cluster_162930	V5_UCLUSTfixed_0.90-Cluster_96357	UniqueCluster_802	-	-	-
gene=VIT_214s0068g01170	Vitvi_seq15452	P:GO:0019509; P:GO:0006468; F:GO:0008270; F:GO:0003676; F:GO:0004672; C:GO:0005739; F:GO:0043874; F:GO:0005524; F:GO:0000287; F:GO:0005515	F:GO:0003676;F:GO:0000166;F:GO:0005515;C:GO:0005739;P:GO:0006464;P:GO:0009058;P:GO:0044711;F:GO:0016301;F:GO:0016787	Y (0.968 | 1-28)	C	1	V5_BLAST_0.9SELF0.4OUT-REDO4-Cluster_162931	V5_UCLUSTfixed_0.90-Cluster_101353	-	-	-	-
gene=VIT_214s0068g01190	Vitvi_seq15454	P:GO:0009089; F:GO:0004072; P:GO:0016310; F:GO:0016597; C:GO:0009570; P:GO:0006544; P:GO:0006563; P:GO:0006566	P:GO:0009058;P:GO:0044711;F:GO:0005488;F:GO:0016301;C:GO:0009536	Y (0.998 | 1-61)	C	1	V5_BLAST_0.9SELF0.4OUT-REDO4-Cluster_162932	V5_UCLUSTfixed_0.90-Cluster_96358	-	-	-	-
gene=VIT_214s0068g01190	Vitvi_seq15455	P:GO:0009089; F:GO:0004072; P:GO:0016310; F:GO:0016597; C:GO:0009570; P:GO:0006544; P:GO:0006563; P:GO:0006566	P:GO:0009058;P:GO:0044711;F:GO:0005488;F:GO:0016301;C:GO:0009536	Y (0.998 | 1-61)	C	1	V5_BLAST_0.9SELF0.4OUT-REDO4-Cluster_162932	V5_UCLUSTfixed_0.90-Cluster_96358	-	-	-	-
gene=VIT_214s0068g01190	Vitvi_seq15456	P:GO:0009089; F:GO:0004072; P:GO:0016310; F:GO:0016597; C:GO:0009570; P:GO:0006544; P:GO:0006563; P:GO:0006566	P:GO:0009058;P:GO:0044711;F:GO:0005488;F:GO:0016301;C:GO:0009536	Y (0.998 | 1-61)	C	1	V5_BLAST_0.9SELF0.4OUT-REDO4-Cluster_162933	V5_UCLUSTfixed_0.90-Cluster_96358	-	-	-	-
gene=VIT_214s0068g01260	Vitvi_seq15465	C:GO:0005743; C:GO:0005886; F:GO:0005515; C:GO:0005618; P:GO:0006810; C:GO:0016021; C:GO:0009507	F:GO:0005515;C:GO:0005739;C:GO:0005618;P:GO:0006810;C:GO:0005886;C:GO:0009536	Y (0.999 | 1-24)	C	1	V5_BLAST_0.9SELF0.4OUT-REDO4-Cluster_162935	V5_UCLUSTfixed_0.90-Cluster_96359	-	-	-	-
gene=VIT_214s0068g01390	Vitvi_seq15492	C:GO:0005773	C:GO:0005773	Y (0.987 | 1-51)	C	1	V5_BLAST_0.9SELF0.4OUT-REDO4-Cluster_162936	V5_UCLUSTfixed_0.90-Cluster_96360	-	-	UniqueCluster_2015	-
[truncated: 2,754 more rows]
