# Supplementary material for: Genome-Scale Characterization of Predicted Plastid-Targeted Proteomes in Higher Plants
Source: Sci Rep. 2020 May 19;10:8281. doi: 10.1038/s41598-020-64670-5 (PMC7237471; doi:10.1038/s41598-020-64670-5)
Supplement: Supplementary file 6 [file 41598_2020_64670_MOESM6_ESM.zip]

Archive with 2 entries (2 files):
- Supplementary File 6/Supplementary File 6.xlsx
- Supplementary File 6/Supplementary File 6_ReadMe.docx
