# Supplementary material for: Genome-Scale Characterization of Predicted Plastid-Targeted Proteomes in Higher Plants
Source: Sci Rep. 2020 May 19;10:8281. doi: 10.1038/s41598-020-64670-5 (PMC7237471; doi:10.1038/s41598-020-64670-5)
Supplement: Supplementary file 6 [file 41598_2020_64670_MOESM6_ESM.zip › Supplementary File 6/Supplementary File 6.xlsx]

## Sheet: Transcriptome
Contig	Sequence
>ORF_ERR493428_1_(paired)_trimmed_(paired)_merged_contig_90_ORF_complement(140..523) Average coverage: 9-666.71	AUGAGCAAUAACAACAAGCUGAGCCUUGUUCUGCUCAAUCAGGUAGGUGACAUGGUUAAGUCCAUAUUUCAGAACAAUAGGCUUCUUUGUCUCAACGGUUUUUCCUUCAGAUUCCUCUUGAGCUCGUUUCAGAAGACGUUCCCUCUUUGCAGCUUUGUCUUCGGGUCUGUACUUCAGAAGCAACUUGAAGAGACUUGUUGCAAGGUUCUUGUCCAGAGUCUUGGUGAACUGGUUAAGUGCUGGUGGGACCUUCAAACGUUGCUUAAGGAUCCUCUUUUUCCUCUGGAUACGGACAACCUUGGGCCACUUCACAAACCGGUGCAGAUCUCUCUUAGGAGGCAAAGCCCCGCCAAUACCAAACUGCUUGGUACGCUUCUCAAAUAG
>ORF_ERR493428_1_(paired)_trimmed_(paired)_merged_contig_90_ORF_complement(140..523) Average coverage: 9-666.71	AUGAGCAAUAACAACAAGCUGAGCCUUGUUCUGCUCAAUCAGGUAGGUGACAUGGUUAAGUCCAUAUUUCAGAACAAUAGGCUUCUUUGUCUCAACGGUUUUUCCUUCAGAUUCCUCUUGAGCUCGUUUCAGAAGACGUUCCCUCUUUGCAGCUUUGUCUUCGGGUCUGUACUUCAGAAGCAACUUGAAGAGACUUGUUGCAAGGUUCUUGUCCAGAGUCUUGGUGAACUGGUUAAGUGCUGGUGGGACCUUCAAACGUUGCUUAAGGAUCCUCUUUUUCCUCUGGAUACGGACAACCUUGGGCCACUUCACAAACCGGUGCAGAUCUCUCUUAGGAGGCAAAGCCCCGCCAAUACCAAACUGCUUGGUACGCUUCUCAAAUAG
>ORF_ERR493428_1_(paired)_trimmed_(paired)_merged_contig_153_ORF_67..396 Average coverage: 1-838.49	AUGGCUCAGAAGGCGGUCCUGAAGGUCCUGACCAUGACCGAUGACAAAACAAAGCAGAAAGCCAUUGAAGCUGCCGCUGAUAUUUUCGGGAUUGAUUCAAUCGCGGCAGAUAUAAAGGACCAGAAGCUGACAGUAGUAGGAAUGAUGGAUCCAGUGGCUGUAGUGAAGAAGUUGAAGAAGGUCGGGAAAGUAGACAUAGUAUCUGUCGGACCAGCCAAGGAAGAGAAGAAAGAAGAGAAGAAAGAAGAGAAAAAAGAAGAAAAGAAAGAGGAGAAGAAAGAGGAAAAGAAGGAGGAGAAAAAGGAAGAAAAGAAGGAGGACAAAAAGUAA
>ORF_ERR493428_1_(paired)_trimmed_(paired)_merged_contig_153_ORF_67..396 Average coverage: 1-838.49	AUGGCUCAGAAGGCGGUCCUGAAGGUCCUGACCAUGACCGAUGACAAAACAAAGCAGAAAGCCAUUGAAGCUGCCGCUGAUAUUUUCGGGAUUGAUUCAAUCGCGGCAGAUAUAAAGGACCAGAAGCUGACAGUAGUAGGAAUGAUGGAUCCAGUGGCUGUAGUGAAGAAGUUGAAGAAGGUCGGGAAAGUAGACAUAGUAUCUGUCGGACCAGCCAAGGAAGAGAAGAAAGAAGAGAAGAAAGAAGAGAAAAAAGAAGAAAAGAAAGAGGAGAAGAAAGAGGAAAAGAAGGAGGAGAAAAAGGAAGAAAAGAAGGAGGACAAAAAGUAA
>ORF_ERR493428_1_(paired)_trimmed_(paired)_merged_contig_242_ORF_60..536 Average coverage: 1-288.51	AUGGCCGGUAUCCGCUACAAGGGCCUCACCGUAAAGCAAUUCCAGGACCUCCGGAAAGUCCUGCCGGAGACCACCAAGCUCAUUGUGGCGAAGAACACGCUGGUCUACAAGGCAAUCGAGGGGACGCCGUGGGAGGCGCUCAAGCCGUGCAUGACGGGGAUGAACGCCUGGCUCUUCGUCCACAGCGAGGAAAUCCCGCCGGCGAUCAAGCCCUACAGGGAUUUCCAGAAGGAGAAAAAGCUCGACAGCAACGACUUCACCGGGGCGGUUUUCGAAGGGAAAUUUUACGGGCCUGGGGACUUUAAGCAGCUCGAGACAAUGCCAACGAGGGCAGAGAUUUACGCUAAGUUGCUUGGGACGUUGAAUAGUCCGGCGUCGAGCUUGGUGGGGACUAUUCAG…
>ORF_ERR493428_1_(paired)_trimmed_(paired)_merged_contig_242_ORF_60..536 Average coverage: 1-288.51	AUGGCCGGUAUCCGCUACAAGGGCCUCACCGUAAAGCAAUUCCAGGACCUCCGGAAAGUCCUGCCGGAGACCACCAAGCUCAUUGUGGCGAAGAACACGCUGGUCUACAAGGCAAUCGAGGGGACGCCGUGGGAGGCGCUCAAGCCGUGCAUGACGGGGAUGAACGCCUGGCUCUUCGUCCACAGCGAGGAAAUCCCGCCGGCGAUCAAGCCCUACAGGGAUUUCCAGAAGGAGAAAAAGCUCGACAGCAACGACUUCACCGGGGCGGUUUUCGAAGGGAAAUUUUACGGGCCUGGGGACUUUAAGCAGCUCGAGACAAUGCCAACGAGGGCAGAGAUUUACGCUAAGUUGCUUGGGACGUUGAAUAGUCCGGCGUCGAGCUUGGUGGGGACUAUUCAG…
>ORF_ERR493428_1_(paired)_trimmed_(paired)_merged_contig_273_ORF_28..333 Average coverage: 32-826.71	AUGAGGAGAUUGACUACUUCCCAUCAAGGUUUGAUCCUGUUCGCCAUGCUGAGACCUUCCCAAUUCCUUCUAAUAUUUUCACUGGAAAGCGUGAGAAGUGCGUCAUUGAGAAGGAGAACAACUUCAAGCAACCUGGAGAGAGAUACAGAUCUUGGGCACCCGACAGGCAAGAGCGAUUCCUCCACCGAUGGGUUGAUGUCCUAUCCGAACCUCGUGUCACCCAUGAAAUUCGCAGCAUUUGGAUCUCAUACUGGUCUCAGGCUGACCGAUCCUUUGGUCAAAAACUGGCGUCUCGUCUUAACGUGA
>ORF_ERR493428_1_(paired)_trimmed_(paired)_merged_contig_273_ORF_9..347 Average coverage: 32-826.71	AUGAAUUUCAUGCACAGAGAUGAGGAGAUUGACUACUUCCCAUCAAGGUUUGAUCCUGUUCGCCAUGCUGAGACCUUCCCAAUUCCUUCUAAUAUUUUCACUGGAAAGCGUGAGAAGUGCGUCAUUGAGAAGGAGAACAACUUCAAGCAACCUGGAGAGAGAUACAGAUCUUGGGCACCCGACAGGCAAGAGCGAUUCCUCCACCGAUGGGUUGAUGUCCUAUCCGAACCUCGUGUCACCCAUGAAAUUCGCAGCAUUUGGAUCUCAUACUGGUCUCAGGCUGACCGAUCCUUUGGUCAAAAACUGGCGUCUCGUCUUAACGUGAGGCCGAGCAUUUGA
>ORF_ERR493428_1_(paired)_trimmed_(paired)_merged_contig_273_ORF_28..333 Average coverage: 32-826.71	AUGAGGAGAUUGACUACUUCCCAUCAAGGUUUGAUCCUGUUCGCCAUGCUGAGACCUUCCCAAUUCCUUCUAAUAUUUUCACUGGAAAGCGUGAGAAGUGCGUCAUUGAGAAGGAGAACAACUUCAAGCAACCUGGAGAGAGAUACAGAUCUUGGGCACCCGACAGGCAAGAGCGAUUCCUCCACCGAUGGGUUGAUGUCCUAUCCGAACCUCGUGUCACCCAUGAAAUUCGCAGCAUUUGGAUCUCAUACUGGUCUCAGGCUGACCGAUCCUUUGGUCAAAAACUGGCGUCUCGUCUUAACGUGA
>ORF_ERR493428_1_(paired)_trimmed_(paired)_merged_contig_273_ORF_9..347 Average coverage: 32-826.71	AUGAAUUUCAUGCACAGAGAUGAGGAGAUUGACUACUUCCCAUCAAGGUUUGAUCCUGUUCGCCAUGCUGAGACCUUCCCAAUUCCUUCUAAUAUUUUCACUGGAAAGCGUGAGAAGUGCGUCAUUGAGAAGGAGAACAACUUCAAGCAACCUGGAGAGAGAUACAGAUCUUGGGCACCCGACAGGCAAGAGCGAUUCCUCCACCGAUGGGUUGAUGUCCUAUCCGAACCUCGUGUCACCCAUGAAAUUCGCAGCAUUUGGAUCUCAUACUGGUCUCAGGCUGACCGAUCCUUUGGUCAAAAACUGGCGUCUCGUCUUAACGUGAGGCCGAGCAUUUGA
>ORF_ERR493428_1_(paired)_trimmed_(paired)_merged_contig_369_ORF_175..501 Average coverage: 9-497.41	AUGGAUCUGUUCCUCAUGACCUUGGCGAUCUCAAUGACGUCAUCCAGGGAGAUGUUGCCGCUGUGCUUGAUGUUCUUGGUCUUCUUGCGAUCGCGCUCGGGCUCCUUCAAGGCCUUGAUGACGAGCGCCGCCGCAGACGGCACAACCGAAACCUUGGCCUGCCUGUUCUGGACGGUGAGCUUGACGGUGACGCGGAGGCCCUUCCAGUCCUUGGCGGUCUCCUUGGCGAUGUCUUCUCCGAUCUUCUUUGGGGAGAGACCGAGAGGGCCGAUCUUCGGGGCGAGAGAACUGGCGGCUCCAACCUCACCGCCGGUGACUCGGACGUAG
>ORF_ERR493428_1_(paired)_trimmed_(paired)_merged_contig_369_ORF_175..501 Average coverage: 9-497.41	AUGGAUCUGUUCCUCAUGACCUUGGCGAUCUCAAUGACGUCAUCCAGGGAGAUGUUGCCGCUGUGCUUGAUGUUCUUGGUCUUCUUGCGAUCGCGCUCGGGCUCCUUCAAGGCCUUGAUGACGAGCGCCGCCGCAGACGGCACAACCGAAACCUUGGCCUGCCUGUUCUGGACGGUGAGCUUGACGGUGACGCGGAGGCCCUUCCAGUCCUUGGCGGUCUCCUUGGCGAUGUCUUCUCCGAUCUUCUUUGGGGAGAGACCGAGAGGGCCGAUCUUCGGGGCGAGAGAACUGGCGGCUCCAACCUCACCGCCGGUGACUCGGACGUAG
>ORF_ERR493428_1_(paired)_trimmed_(paired)_merged_contig_401_ORF_complement(231..569) Average coverage: 5-859.07	AUGGUAAUAAUACCAGCGAGCACUGGGCAUAUGGGUGUUCUUCCUGGACAUGUAGCAACAAUUGCAGAGUUGAAACCCGGGGUCAUGUCGGUACAUGAAGGAACUGAUGUCACAAAGUAUUUUGUCAGCAGUGGUUUUGCAUUCAUCCACGCCAACUCUAUUGCAGACAUAAUUGCUGUAGAGGCAGUCCCACUUGACCGUGUCGAUGCAAGUCUUGUCCAGAAGGGGCUUGCAGAGUUCAACCAGAAGCUGAACUCAGCGUCAACUGACUUGGAGAAAGCCGAAGCCCAGAUUGGAGUCGAUGUGCAUAGUGCCCUCAACUCUGCGCUCACCGGCUAG
>ORF_ERR493428_1_(paired)_trimmed_(paired)_merged_contig_401_ORF_complement(231..569) Average coverage: 5-859.07	AUGGUAAUAAUACCAGCGAGCACUGGGCAUAUGGGUGUUCUUCCUGGACAUGUAGCAACAAUUGCAGAGUUGAAACCCGGGGUCAUGUCGGUACAUGAAGGAACUGAUGUCACAAAGUAUUUUGUCAGCAGUGGUUUUGCAUUCAUCCACGCCAACUCUAUUGCAGACAUAAUUGCUGUAGAGGCAGUCCCACUUGACCGUGUCGAUGCAAGUCUUGUCCAGAAGGGGCUUGCAGAGUUCAACCAGAAGCUGAACUCAGCGUCAACUGACUUGGAGAAAGCCGAAGCCCAGAUUGGAGUCGAUGUGCAUAGUGCCCUCAACUCUGCGCUCACCGGCUAG
>ORF_ERR493428_1_(paired)_trimmed_(paired)_merged_contig_402_ORF_129..446 Average coverage: 2-295.77	AUGGUGGAGGCGGCGUCGGAGAAGUUUGUGGUGGUGGCGGAUGAGACGAAGCUAGUGACUGGGCUCGGUGGAAGCGGGCUGGCAAUGCCCGUGGAGGUGGUGCAGUUCUGCUGGAAGUACAACNNNNNNNNNNNAUUUGUACUUCCAGACUCCGAUCAAAGACGGGCCGGCGGCAGGGAAGGAGAUUUUGAAAUUCGAAGGUGUUGUGGAACAUGGGUUGUUCUUGGACAUGGCGACGGCGGUGAUCAUUGCCGGCACGAAUGGAGUGGAUGUGAAGACCAAGUGAUUGGCUUUUUUCGGGUUCUCCGGUGGUGGUGA
>ORF_ERR493428_1_(paired)_trimmed_(paired)_merged_contig_402_ORF_129..446 Average coverage: 2-295.77	AUGGUGGAGGCGGCGUCGGAGAAGUUUGUGGUGGUGGCGGAUGAGACGAAGCUAGUGACUGGGCUCGGUGGAAGCGGGCUGGCAAUGCCCGUGGAGGUGGUGCAGUUCUGCUGGAAGUACAACNNNNNNNNNNNAUUUGUACUUCCAGACUCCGAUCAAAGACGGGCCGGCGGCAGGGAAGGAGAUUUUGAAAUUCGAAGGUGUUGUGGAACAUGGGUUGUUCUUGGACAUGGCGACGGCGGUGAUCAUUGCCGGCACGAAUGGAGUGGAUGUGAAGACCAAGUGAUUGGCUUUUUUCGGGUUCUCCGGUGGUGGUGA
>ORF_ERR493428_1_(paired)_trimmed_(paired)_merged_contig_403_ORF_123..425 Average coverage: 1-112.78	AUGGUGGAGGCGGCAUCGGAGAAGUUUGUGGUGGUGGCGGACGAAACGAAGCUGGUGACUGGGCUCGGCGGAAGCGGGCUGGCAAUGCCGGUGGAGGUGGUGCAGUUCUGCUGGAAGUACAACUNNNNNNNNNNNNNNNNNNNNNNNNNNNNNUUGUACUUCCAGACUCCGAUUAAAGACGGGCCGGCGGCAGGGAAGGAGAUUUUGAAAUUCGAAGGAGUUGUGGAACAUGGGUUGUUCUUAGACAUGGCGACGGCGGUGAUCAUUGCGGGUACGGAUGGAGUGGAUGUGAAGACCAAGUGA
>ORF_ERR493428_1_(paired)_trimmed_(paired)_merged_contig_403_ORF_complement(27..353) Average coverage: 1-112.78	AUGUUCCACAACUCCUUCGAAUUUCAAAAUCUCCUUCCCUGCCGCCGGCCCGUCUUUAAUCGGAGUCUGGAAGUACAANNNNNNNNNNNNNNNNNNNNNNNNNNNNNAGUUGUACUUCCAGCAGAACUGCACCACCUCCACCGGCAUUGCCAGCCCGCUUCCGCCGAGCCCAGUCACCAGCUUCGUUUCGUCCGCCACCACCACAAACUUCUCCGAUGCCGCCUCCACCAUCUUCUCCCUCAGCAGAGCUCCGCCGCGCCCUUUGACCAAAUCAGAUUUGGGUCGACCUCAUCGGCGCCAUCGAUCGCCAAAUCGAUCUUCGGGUGA
>ORF_ERR493428_1_(paired)_trimmed_(paired)_merged_contig_403_ORF_123..425 Average coverage: 1-112.78	AUGGUGGAGGCGGCAUCGGAGAAGUUUGUGGUGGUGGCGGACGAAACGAAGCUGGUGACUGGGCUCGGCGGAAGCGGGCUGGCAAUGCCGGUGGAGGUGGUGCAGUUCUGCUGGAAGUACAACUNNNNNNNNNNNNNNNNNNNNNNNNNNNNNUUGUACUUCCAGACUCCGAUUAAAGACGGGCCGGCGGCAGGGAAGGAGAUUUUGAAAUUCGAAGGAGUUGUGGAACAUGGGUUGUUCUUAGACAUGGCGACGGCGGUGAUCAUUGCGGGUACGGAUGGAGUGGAUGUGAAGACCAAGUGA
>ORF_ERR493428_1_(paired)_trimmed_(paired)_merged_contig_403_ORF_complement(27..353) Average coverage: 1-112.78	AUGUUCCACAACUCCUUCGAAUUUCAAAAUCUCCUUCCCUGCCGCCGGCCCGUCUUUAAUCGGAGUCUGGAAGUACAANNNNNNNNNNNNNNNNNNNNNNNNNNNNNAGUUGUACUUCCAGCAGAACUGCACCACCUCCACCGGCAUUGCCAGCCCGCUUCCGCCGAGCCCAGUCACCAGCUUCGUUUCGUCCGCCACCACCACAAACUUCUCCGAUGCCGCCUCCACCAUCUUCUCCCUCAGCAGAGCUCCGCCGCGCCCUUUGACCAAAUCAGAUUUGGGUCGACCUCAUCGGCGCCAUCGAUCGCCAAAUCGAUCUUCGGGUGA
>ORF_ERR493428_1_(paired)_trimmed_(paired)_merged_contig_410_ORF_92..643 Average coverage: 359.21	AUGGCUACAUUCCCAAAAGCAAUGACAAAGAAGAACAGCAACGGCCGGCUAAAAAUUCGCAGGCGCUCCGGCGACAUAAACUUCUUCUCUUCUCGCUACUUGUCCGAUAAAUCGGACGCGAGCCGAGACGCGAUCGCCGAGUGGUACAUGAAAUCGUGGAACGCGGAAGUCUCCAGGGUCUUUUUCCGCAGUUGCUUCGCCUUCUCCUCCGUGAAGCACCCCAGCGCGAAUCUGGAUCCGGCUCGGGUAGGGUCAGAACCCGGAUCUUUGUUGCUGGCGUUUUGUCCCGGAUCGGCGUUGAUGUACUCCGCAGGGUCGGAAGACCAGCCAAAGAGCGGGGUCCACCAGUUGGCGGAAGCGGUCUUGCGGCGGUUCGGGCCGGACCGUUGGGAGGCGGAG…
>ORF_ERR493428_1_(paired)_trimmed_(paired)_merged_contig_410_ORF_complement(187..687) Average coverage: 359.21	AUGAAGCUGUACGCCGCAGCAGCAGAUAAAUCCCAUCAUCUCUCUCAAAUGUUCAAAACCAUCAACAUCCAUACGCCUCCAUCUUCACUCCCACCGUUUCCUGUAAAUCUUCUGCUUUUCUUCCUGCAUUGCGAUCCCGCACCGACAAUGGCAACUCCUCUCACGUCCUUCAGACCCGUUUCGAUCCGACCCAACGCCUCCGCCUCCCAACGGUCCGGCCCGAACCGCCGCAAGACCGCUUCCGCCAACUGGUGGACCCCGCUCUUUGGCUGGUCUUCCGACCCUGCGGAGUACAUCAACGCCGAUCCGGGACAAAACGCCAGCAACAAAGAUCCGGGUUCUGACCCUACCCGAGCCGGAUCCAGAUUCGCGCUGGGGUGCUUCACGGAGGAGAAGGCG…
>ORF_ERR493428_1_(paired)_trimmed_(paired)_merged_contig_410_ORF_92..643 Average coverage: 359.21	AUGGCUACAUUCCCAAAAGCAAUGACAAAGAAGAACAGCAACGGCCGGCUAAAAAUUCGCAGGCGCUCCGGCGACAUAAACUUCUUCUCUUCUCGCUACUUGUCCGAUAAAUCGGACGCGAGCCGAGACGCGAUCGCCGAGUGGUACAUGAAAUCGUGGAACGCGGAAGUCUCCAGGGUCUUUUUCCGCAGUUGCUUCGCCUUCUCCUCCGUGAAGCACCCCAGCGCGAAUCUGGAUCCGGCUCGGGUAGGGUCAGAACCCGGAUCUUUGUUGCUGGCGUUUUGUCCCGGAUCGGCGUUGAUGUACUCCGCAGGGUCGGAAGACCAGCCAAAGAGCGGGGUCCACCAGUUGGCGGAAGCGGUCUUGCGGCGGUUCGGGCCGGACCGUUGGGAGGCGGAG…
>ORF_ERR493428_1_(paired)_trimmed_(paired)_merged_contig_410_ORF_complement(187..687) Average coverage: 359.21	AUGAAGCUGUACGCCGCAGCAGCAGAUAAAUCCCAUCAUCUCUCUCAAAUGUUCAAAACCAUCAACAUCCAUACGCCUCCAUCUUCACUCCCACCGUUUCCUGUAAAUCUUCUGCUUUUCUUCCUGCAUUGCGAUCCCGCACCGACAAUGGCAACUCCUCUCACGUCCUUCAGACCCGUUUCGAUCCGACCCAACGCCUCCGCCUCCCAACGGUCCGGCCCGAACCGCCGCAAGACCGCUUCCGCCAACUGGUGGACCCCGCUCUUUGGCUGGUCUUCCGACCCUGCGGAGUACAUCAACGCCGAUCCGGGACAAAACGCCAGCAACAAAGAUCCGGGUUCUGACCCUACCCGAGCCGGAUCCAGAUUCGCGCUGGGGUGCUUCACGGAGGAGAAGGCG…
>ORF_ERR493428_1_(paired)_trimmed_(paired)_merged_contig_440_ORF_172..504 Average coverage: 5-342.88	AUGGCAUCCAAUAGGGGUCAAGGUGGAAUUCAGCAGUUGCUUGCUGCAGAGCAAGAAGCUCAGCACAUCGUCAAUGCCGCCCGAAGUGCUAAAAUGGCUAGACUGAAGCAAGCCAAAGAUGAGGCUGAGAGGGAGAUUGCUGAAUAUCGUGCCCAUGUGGAGUCAGAGUUCCAGAAGAAAGUUCAAGCGAGCAGUGGAGAUUCUGGUGCUAAUGUGAAGCGUCUUGAAUAUGAAACUGCGGAAAAGAUCAAUCACCUCUCAACAGAGGGCUCUAGGAUUUCAAGUGAGGUUGUGCAAAUGCUCCUGAAGCAGGUGACGACAGUGAGAAACUAA
>ORF_ERR493428_1_(paired)_trimmed_(paired)_merged_contig_440_ORF_172..504 Average coverage: 5-342.88	AUGGCAUCCAAUAGGGGUCAAGGUGGAAUUCAGCAGUUGCUUGCUGCAGAGCAAGAAGCUCAGCACAUCGUCAAUGCCGCCCGAAGUGCUAAAAUGGCUAGACUGAAGCAAGCCAAAGAUGAGGCUGAGAGGGAGAUUGCUGAAUAUCGUGCCCAUGUGGAGUCAGAGUUCCAGAAGAAAGUUCAAGCGAGCAGUGGAGAUUCUGGUGCUAAUGUGAAGCGUCUUGAAUAUGAAACUGCGGAAAAGAUCAAUCACCUCUCAACAGAGGGCUCUAGGAUUUCAAGUGAGGUUGUGCAAAUGCUCCUGAAGCAGGUGACGACAGUGAGAAACUAA
>ORF_ERR493428_1_(paired)_trimmed_(paired)_merged_contig_507_ORF_9..353 Average coverage: 277.67	AUGACUGAUAACCAGCCUCCAUUAUCUGCUGGACCUAGCCACCACCACUAUGGAAAGCCGCACGGUCCUCCUGGAGUCCCAAGCAGGUAUCCUCCCAGUGGAAACCAGAGUGGGCCUUACCAUAUGAAUCGUGGAGAUCAAGCAGGAGGUUACAAUGGCAGACCAUAUCCACCCCAAGGACGUGCUCCACCAUAUGCUGGGAGUGGACCAAGUGCUCCUAGCACAGGAGGCGCCCCCGCUGGUUAUGGAAUUGGCCCUCCAAACUAUUCCCAAAACAGUCAAUAUGGAGUUCCUGCUGCUGAUAGAGGUGUGAGUACACGAAAUCAACAGUAUGGUCGGAAGUAG
>ORF_ERR493428_1_(paired)_trimmed_(paired)_merged_contig_507_ORF_complement(30..374) Average coverage: 277.67	AUGCAUUGGUUCCAACUGUCACUACUUCCGACCAUACUGUUGAUUUCGUGUACUCACACCUCUAUCAGCAGCAGGAACUCCAUAUUGACUGUUUUGGGAAUAGUUUGGAGGGCCAAUUCCAUAACCAGCGGGGGCGCCUCCUGUGCUAGGAGCACUUGGUCCACUCCCAGCAUAUGGUGGAGCACGUCCUUGGGGUGGAUAUGGUCUGCCAUUGUAACCUCCUGCUUGAUCUCCACGAUUCAUAUGGUAAGGCCCACUCUGGUUUCCACUGGGAGGAUACCUGCUUGGGACUCCAGGAGGACCGUGCGGCUUUCCAUAGUGGUGGUGGCUAGGUCCAGCAGAUAA
>ORF_ERR493428_1_(paired)_trimmed_(paired)_merged_contig_507_ORF_9..353 Average coverage: 277.67	AUGACUGAUAACCAGCCUCCAUUAUCUGCUGGACCUAGCCACCACCACUAUGGAAAGCCGCACGGUCCUCCUGGAGUCCCAAGCAGGUAUCCUCCCAGUGGAAACCAGAGUGGGCCUUACCAUAUGAAUCGUGGAGAUCAAGCAGGAGGUUACAAUGGCAGACCAUAUCCACCCCAAGGACGUGCUCCACCAUAUGCUGGGAGUGGACCAAGUGCUCCUAGCACAGGAGGCGCCCCCGCUGGUUAUGGAAUUGGCCCUCCAAACUAUUCCCAAAACAGUCAAUAUGGAGUUCCUGCUGCUGAUAGAGGUGUGAGUACACGAAAUCAACAGUAUGGUCGGAAGUAG
>ORF_ERR493428_1_(paired)_trimmed_(paired)_merged_contig_507_ORF_complement(30..374) Average coverage: 277.67	AUGCAUUGGUUCCAACUGUCACUACUUCCGACCAUACUGUUGAUUUCGUGUACUCACACCUCUAUCAGCAGCAGGAACUCCAUAUUGACUGUUUUGGGAAUAGUUUGGAGGGCCAAUUCCAUAACCAGCGGGGGCGCCUCCUGUGCUAGGAGCACUUGGUCCACUCCCAGCAUAUGGUGGAGCACGUCCUUGGGGUGGAUAUGGUCUGCCAUUGUAACCUCCUGCUUGAUCUCCACGAUUCAUAUGGUAAGGCCCACUCUGGUUUCCACUGGGAGGAUACCUGCUUGGGACUCCAGGAGGACCGUGCGGCUUUCCAUAGUGGUGGUGGCUAGGUCCAGCAGAUAA
>ORF_ERR493428_1_(paired)_trimmed_(paired)_merged_contig_508_ORF_complement(341..685) Average coverage: 150.37	AUGACUGAUAACCAGCCCCCAUUAUCUGCUGGACCUAGCCACCACCACUAUGGAAAGCCGCACGGUCUUCCUGGAGGCCCAAGCAGGUAUCCUCCCAGUGGAAACCAGAGUGGGCCUUACCAUAUGAAUCGGGGAGAUCAAGCAGGAGGUUACAGUGGCAGACCAUAUCCACCCCAAGGACGUGCUCCACCAUAUGCUGGGAGUGGACCAAGUGCUCCUAGCACAGGAGGCGCCCCUGCUGGUUAUGGAAUUGGCCCUCCAAACUAUUCCCAAAACAGUCAAUAUGGAGUUCCUGCUGCUGAUAGAGGUAUGAGUACACGAAAUGAACAGUAUGGUCGGAAGUAG
>ORF_ERR493428_1_(paired)_trimmed_(paired)_merged_contig_508_ORF_complement(341..685) Average coverage: 150.37	AUGACUGAUAACCAGCCCCCAUUAUCUGCUGGACCUAGCCACCACCACUAUGGAAAGCCGCACGGUCUUCCUGGAGGCCCAAGCAGGUAUCCUCCCAGUGGAAACCAGAGUGGGCCUUACCAUAUGAAUCGGGGAGAUCAAGCAGGAGGUUACAGUGGCAGACCAUAUCCACCCCAAGGACGUGCUCCACCAUAUGCUGGGAGUGGACCAAGUGCUCCUAGCACAGGAGGCGCCCCUGCUGGUUAUGGAAUUGGCCCUCCAAACUAUUCCCAAAACAGUCAAUAUGGAGUUCCUGCUGCUGAUAGAGGUAUGAGUACACGAAAUGAACAGUAUGGUCGGAAGUAG
>ORF_ERR493428_1_(paired)_trimmed_(paired)_merged_contig_576_ORF_66..644 Average coverage: 1-938.50	AUGGCUAAGUGCAAUACCUCCAAAAUUGAUCUAAUUCACAUAUGUGAAAAGACGGCAAACACAAAAUUUUACAUAUACAUGCAUAAUUUUCUUAACGAUGCAUUCAAAGAGAAGCCUCGAGCGCACCCAAAGCUUAAACAGUCAAAUACAAACGAUUGUUUUUCUUCACUAGCCAGCACCCUUUACCAAACACAAUUAUUGGCUUUUGCUCCCGGCAUUUGUUUUUGGCUUCUUGACAAUCAAGACGGGACAAUUGACAUUCUGUGCACAGUGAUUGCUCACGCUCCCAAGGAAAGCCCUUUUGAUGCCGCCGUAGCCGUGGCUUCCCACGACCAACACGUCAGCACGAAGCUUCUCUGCCAUCUGGCAAAUGACAUCCCUCGGAUCUCCAUUCUCCAC…
>ORF_ERR493428_1_(paired)_trimmed_(paired)_merged_contig_576_ORF_66..644 Average coverage: 1-938.50	AUGGCUAAGUGCAAUACCUCCAAAAUUGAUCUAAUUCACAUAUGUGAAAAGACGGCAAACACAAAAUUUUACAUAUACAUGCAUAAUUUUCUUAACGAUGCAUUCAAAGAGAAGCCUCGAGCGCACCCAAAGCUUAAACAGUCAAAUACAAACGAUUGUUUUUCUUCACUAGCCAGCACCCUUUACCAAACACAAUUAUUGGCUUUUGCUCCCGGCAUUUGUUUUUGGCUUCUUGACAAUCAAGACGGGACAAUUGACAUUCUGUGCACAGUGAUUGCUCACGCUCCCAAGGAAAGCCCUUUUGAUGCCGCCGUAGCCGUGGCUUCCCACGACCAACACGUCAGCACGAAGCUUCUCUGCCAUCUGGCAAAUGACAUCCCUCGGAUCUCCAUUCUCCAC…
>ORF_ERR493428_1_(paired)_trimmed_(paired)_merged_contig_614_ORF_54..392 Average coverage: 19-847.69	AUGGUGGCCCCGAAGAAGACGAAGAAGACCCACGAGAGCAUCAACACCAGGCUCGCGCUGGUCAUGAAGAGUGGCAAAUACACUCUCGGCUACAAGACCGUCAUCGAUUCCCUCCGCAACUCCAAAGGGAAGCUGAUUAUCAUUUCCAACAAUUGCCCGCCUCUGCGGAAAUCUGAGAUCGAGUACUACGCUAUGCUCGCUAAGGUUGGGGUUCACCACUACAAUGGAAACAACGUUGAGCUCGGUACAGCAUGUGGAAAGUAUUUCCGGGUGUCUUGCCUUAGCAUCAUUGAUGCAGGUGAUUCGGAUAUUAUCAAGACACUGCCUGGUGGUCAGUGA
>ORF_ERR493428_1_(paired)_trimmed_(paired)_merged_contig_614_ORF_54..392 Average coverage: 19-847.69	AUGGUGGCCCCGAAGAAGACGAAGAAGACCCACGAGAGCAUCAACACCAGGCUCGCGCUGGUCAUGAAGAGUGGCAAAUACACUCUCGGCUACAAGACCGUCAUCGAUUCCCUCCGCAACUCCAAAGGGAAGCUGAUUAUCAUUUCCAACAAUUGCCCGCCUCUGCGGAAAUCUGAGAUCGAGUACUACGCUAUGCUCGCUAAGGUUGGGGUUCACCACUACAAUGGAAACAACGUUGAGCUCGGUACAGCAUGUGGAAAGUAUUUCCGGGUGUCUUGCCUUAGCAUCAUUGAUGCAGGUGAUUCGGAUAUUAUCAAGACACUGCCUGGUGGUCAGUGA
>ORF_ERR493428_1_(paired)_trimmed_(paired)_merged_contig_654_ORF_19..555 Average coverage: 931.02	AUGGAACACUCAUCGGAUAACCAUACUGCUCGUGAACUAACUGUUUCUGAAUUGGAAGAUGAGAAAGCUGAUUCUGACUUGGAUGAUUCUUCCCAGGAGACAUGGGAGGAGACCAUAGUUGAUGAAUACGACGGCUCUGAUUUUGAACUCAAUGAAUCAGAACUGGAAGAUGCCAUAGAGAAUUUGGAAUCUAUCAGUGGCUCAGACCUAGAUGGUGGAGAUAGAGAUAGCAUGAAAUCAAGGACGGAAUCCGAGUCUUUAUCAGCAGAUUCAUCCUCCUCGAAGCAGCUACUUGUCAAAGCAAAAGAAGAGAAGCUUCCCAGACAAAAGCCAGCUAUGAAAGGGAAAGACGAAAGCUCGCCUAAGAAUAAGAAGAAGAAGAAGCUUAAUGUGAAACAA…
>ORF_ERR493428_1_(paired)_trimmed_(paired)_merged_contig_654_ORF_19..555 Average coverage: 931.02	AUGGAACACUCAUCGGAUAACCAUACUGCUCGUGAACUAACUGUUUCUGAAUUGGAAGAUGAGAAAGCUGAUUCUGACUUGGAUGAUUCUUCCCAGGAGACAUGGGAGGAGACCAUAGUUGAUGAAUACGACGGCUCUGAUUUUGAACUCAAUGAAUCAGAACUGGAAGAUGCCAUAGAGAAUUUGGAAUCUAUCAGUGGCUCAGACCUAGAUGGUGGAGAUAGAGAUAGCAUGAAAUCAAGGACGGAAUCCGAGUCUUUAUCAGCAGAUUCAUCCUCCUCGAAGCAGCUACUUGUCAAAGCAAAAGAAGAGAAGCUUCCCAGACAAAAGCCAGCUAUGAAAGGGAAAGACGAAAGCUCGCCUAAGAAUAAGAAGAAGAAGAAGCUUAAUGUGAAACAA…
>ORF_ERR493428_1_(paired)_trimmed_(paired)_merged_contig_660_ORF_complement(174..620) Average coverage: 26-003.02	AUGGCAACAUCUGGCAAGAAGAACAAGAUCGGAAUCAACGGAUUACUUGUGGCUGCCAACGAUCCCUUUGAACUUGUGGCUGCCAACGAUCCCUUUGAACUUGUGGCUGCCAACGAUCCCUUCAUCACCACCGAUCCCAUGACCUACAUGUCCAAGUACGACACAGCCCAGCGUCCAUGGAUGCAACAUGAGUUCAAGGUCAACUACUCCAAGACCCUUGUCUUCCCUGAGAAGCCCGUCAAGACCUCCUCCGCGCACCAUGAGCUCAAGGUCAACUACUCCAAGACCCUUGUCUUCCGUGAGAUGCCCGUCAAGACCUCCUCUGCGCCCAUCAAGACCUCGUCCAAGACCAAGGCAAAUGAGACAAAGAGAAGUGGGCCUCUGCGCACCCAAGACAAG…
>ORF_ERR493428_1_(paired)_trimmed_(paired)_merged_contig_660_ORF_complement(174..620) Average coverage: 26-003.02	AUGGCAACAUCUGGCAAGAAGAACAAGAUCGGAAUCAACGGAUUACUUGUGGCUGCCAACGAUCCCUUUGAACUUGUGGCUGCCAACGAUCCCUUUGAACUUGUGGCUGCCAACGAUCCCUUCAUCACCACCGAUCCCAUGACCUACAUGUCCAAGUACGACACAGCCCAGCGUCCAUGGAUGCAACAUGAGUUCAAGGUCAACUACUCCAAGACCCUUGUCUUCCCUGAGAAGCCCGUCAAGACCUCCUCCGCGCACCAUGAGCUCAAGGUCAACUACUCCAAGACCCUUGUCUUCCGUGAGAUGCCCGUCAAGACCUCCUCUGCGCCCAUCAAGACCUCGUCCAAGACCAAGGCAAAUGAGACAAAGAGAAGUGGGCCUCUGCGCACCCAAGACAAG…
>ORF_ERR493428_1_(paired)_trimmed_(paired)_merged_contig_672_ORF_complement(69..524) Average coverage: 5-513.19	AUGGAGCUCUUCGCCGACACCACCCCCCGCACCGCCGAGAACUUCAGGGCUCUCUGCACCGGCGAGAAGGGCAACGGCCGCUCCGGCAAGCCCCUCCACUACAAGGGAUCCGCCUUCCACCGCGUGAUCCCCGGGUUCAUGUGCCAGGGAGGUGACUUCACCGCCGGAAACGGCACCGGAGGAGAGUCGAUCUACGGCGCCAAGUUCGCCGACGAGAACUUCAAGAAGAAGCACACCGGACCUGGAAUAUUAUCCAUGGCCAACGCGGGUCCCGGAACCAACGGAUCUCAGUUCUUCAUCUGCACAGCCAAGACCGAGUGGCUCGACGGCAAGCACGUGGUGUUCGGGCAGGUGAUCGAGGGUCUGGAUGUGGUGAAGAACAUCGAGAAGGUCGGAUCU…
>ORF_ERR493428_1_(paired)_trimmed_(paired)_merged_contig_672_ORF_complement(69..524) Average coverage: 5-513.19	AUGGAGCUCUUCGCCGACACCACCCCCCGCACCGCCGAGAACUUCAGGGCUCUCUGCACCGGCGAGAAGGGCAACGGCCGCUCCGGCAAGCCCCUCCACUACAAGGGAUCCGCCUUCCACCGCGUGAUCCCCGGGUUCAUGUGCCAGGGAGGUGACUUCACCGCCGGAAACGGCACCGGAGGAGAGUCGAUCUACGGCGCCAAGUUCGCCGACGAGAACUUCAAGAAGAAGCACACCGGACCUGGAAUAUUAUCCAUGGCCAACGCGGGUCCCGGAACCAACGGAUCUCAGUUCUUCAUCUGCACAGCCAAGACCGAGUGGCUCGACGGCAAGCACGUGGUGUUCGGGCAGGUGAUCGAGGGUCUGGAUGUGGUGAAGAACAUCGAGAAGGUCGGAUCU…
>ORF_ERR493428_1_(paired)_trimmed_(paired)_merged_contig_716_ORF_290..622 Average coverage: 611.99	AUGCAAAGGCAAAUCUCGUCACGUCCUGUGUCUCAAGCGCGUCCUCCCAAAAAGAAGCCUAUGAGACGGCACCCUGAUGAUGAUGAACCGGGUCUGGAUUUUAGAAGUGAGAUCAGAAAAAUGUUUCGUCAACCAGAAAGAUACGCUAGUGAUGACGACGAUAGUGAUAUGGAGGCGAACUAUGAGGAUAUUAUGAAGGAGGAGAGACGGAGUGCGCUAAUUGCAAGAAGGGAGGACGAAGAGCAGGCUAGGUUGAUAGAAGAAGAAGAAAGGAGGGAACGGAUGACUAAACAAAAUCGCAAGCGUAAGAAGGGAGGACGAAGAGCAGGCUAG
>ORF_ERR493428_1_(paired)_trimmed_(paired)_merged_contig_716_ORF_290..622 Average coverage: 611.99	AUGCAAAGGCAAAUCUCGUCACGUCCUGUGUCUCAAGCGCGUCCUCCCAAAAAGAAGCCUAUGAGACGGCACCCUGAUGAUGAUGAACCGGGUCUGGAUUUUAGAAGUGAGAUCAGAAAAAUGUUUCGUCAACCAGAAAGAUACGCUAGUGAUGACGACGAUAGUGAUAUGGAGGCGAACUAUGAGGAUAUUAUGAAGGAGGAGAGACGGAGUGCGCUAAUUGCAAGAAGGGAGGACGAAGAGCAGGCUAGGUUGAUAGAAGAAGAAGAAAGGAGGGAACGGAUGACUAAACAAAAUCGCAAGCGUAAGAAGGGAGGACGAAGAGCAGGCUAG
>ORF_ERR493428_1_(paired)_trimmed_(paired)_merged_contig_717_ORF_complement(136..456) Average coverage: 1-368.62	AUGGACCAGUUUGCCUUGUCACUAGACCCUAUGACUGCCAUGUCAUUCCAUGACGAAACCCUGCCAGCAGAUGGUGCCAAGGUGGCCCAUUUUUGCUCCAUGUGCGGUCCAAAGUUCUGUUCAAUGAAGAUAACGGAGGAUGUGAGGAAGUAUGCUGAAGAGCAUGGUUACGGGAGUGCUGAGGAAGCUGUGAUCCGUGGAAUGGAUGCUAUGAGUGCUGAGUUUCUUGCUGCCAAGAAAACUGUCAGCGGGGAACAGCAUGGUGAAGUUGGAGGGGAAAUUUACUUGCCAGAAAGUUAUAUAAAAGCUGCCGAGAGGUGA
>ORF_ERR493428_1_(paired)_trimmed_(paired)_merged_contig_717_ORF_complement(136..456) Average coverage: 1-368.62	AUGGACCAGUUUGCCUUGUCACUAGACCCUAUGACUGCCAUGUCAUUCCAUGACGAAACCCUGCCAGCAGAUGGUGCCAAGGUGGCCCAUUUUUGCUCCAUGUGCGGUCCAAAGUUCUGUUCAAUGAAGAUAACGGAGGAUGUGAGGAAGUAUGCUGAAGAGCAUGGUUACGGGAGUGCUGAGGAAGCUGUGAUCCGUGGAAUGGAUGCUAUGAGUGCUGAGUUUCUUGCUGCCAAGAAAACUGUCAGCGGGGAACAGCAUGGUGAAGUUGGAGGGGAAAUUUACUUGCCAGAAAGUUAUAUAAAAGCUGCCGAGAGGUGA
>ORF_ERR493428_1_(paired)_trimmed_(paired)_merged_contig_719_ORF_38..397 Average coverage: 41-736.49	AUGGUUCUGCUUGAAAAGCUUUGGGAUGAUAUUGUUGCCGGACCUCAGCCUGAACGCGGCCUUGACAUGCUUAGGAAGCCGGCUCCUAAGCCCUUGAAUAUCAAAGCCAAAGAAGUGGAGGGAGAGUCGAGCAAGUUGACGAUGCCGAUGAGCCCCGGAACACCAGGUACCCCAGGCACCCCAGGCACACCGGCUUCCGCUCGUGCUAAAGACAACGUUUGGAGGAGUGUGUUCCACCCAGGUAGCAACCUUGCCACCAAAUCCAUGGGCAACCAGGUUUUCGACAAGCCACAGCCCAACUCUCCCACUGUCUACGACUGGCUCUACAGUGGCGAGACCAGGAGCAUCCAUCAUCGUUAA
>ORF_ERR493428_1_(paired)_trimmed_(paired)_merged_contig_719_ORF_38..397 Average coverage: 41-736.49	AUGGUUCUGCUUGAAAAGCUUUGGGAUGAUAUUGUUGCCGGACCUCAGCCUGAACGCGGCCUUGACAUGCUUAGGAAGCCGGCUCCUAAGCCCUUGAAUAUCAAAGCCAAAGAAGUGGAGGGAGAGUCGAGCAAGUUGACGAUGCCGAUGAGCCCCGGAACACCAGGUACCCCAGGCACCCCAGGCACACCGGCUUCCGCUCGUGCUAAAGACAACGUUUGGAGGAGUGUGUUCCACCCAGGUAGCAACCUUGCCACCAAAUCCAUGGGCAACCAGGUUUUCGACAAGCCACAGCCCAACUCUCCCACUGUCUACGACUGGCUCUACAGUGGCGAGACCAGGAGCAUCCAUCAUCGUUAA
>ORF_ERR493428_1_(paired)_trimmed_(paired)_merged_contig_770_ORF_complement(161..502) Average coverage: 2-544.78	AUGAAUCCAAAUUAUACUGAUUUUCGAUUUCCACAGAUAAAAGCUCAUCCUUGGCACAAGGUUUUCCACAAACGGAUGCCUCCAGAAGCAAUUGAUCUGGCUUCCAGACUGCUGCAAUACUCACCAAGUCUUCGCUGCACAGCUCUAGAAGCUUGUGCACAUUCUUUCUUUGAUGACCUUCGUGAGCCCAAUGCUCGUCUUCCAAACGGUCGCCCAUUUCCACCUCUCUUUAAUUUCAAGCAGGAGUUGUCUGGCGCCACCCCAGAACUUAUCAAUAGGUUGAUACCUGAUCAUGUGAAACGCCAGAUGGGUCUGAACUUCUCGCAUCCGGCUGGCACAUAA
>ORF_ERR493428_1_(paired)_trimmed_(paired)_merged_contig_770_ORF_complement(161..502) Average coverage: 2-544.78	AUGAAUCCAAAUUAUACUGAUUUUCGAUUUCCACAGAUAAAAGCUCAUCCUUGGCACAAGGUUUUCCACAAACGGAUGCCUCCAGAAGCAAUUGAUCUGGCUUCCAGACUGCUGCAAUACUCACCAAGUCUUCGCUGCACAGCUCUAGAAGCUUGUGCACAUUCUUUCUUUGAUGACCUUCGUGAGCCCAAUGCUCGUCUUCCAAACGGUCGCCCAUUUCCACCUCUCUUUAAUUUCAAGCAGGAGUUGUCUGGCGCCACCCCAGAACUUAUCAAUAGGUUGAUACCUGAUCAUGUGAAACGCCAGAUGGGUCUGAACUUCUCGCAUCCGGCUGGCACAUAA
>ORF_ERR493428_1_(paired)_trimmed_(paired)_merged_contig_771_ORF_complement(224..679) Average coverage: 2-326.84	AUGUCUGACACCAAGGAGCCUGUGAUUUGCCCCAAGCCCAGGCGAGUUGGGAAUUUGUCAAACAACCCCGUUAGGCCCUUGCGGUGGCAGAUGAGUCAUCAACCCGAGUUAUGUGACUCAAAAGCUGGGGCAGAGCUUCUGGACCUUAUUCUCAGGAAGGAGGGUUAUGGGUUGGAGCAAUCAUCUAACGAGGUUGCCAUAUCGCCCCCAUAUUUUUGCGGUGUUUCCCCUCCUAGUAGGGCUGCUAACCCUUUAAUUCAAGAUGCCCGAUUUGGAGAUGAGAAGCUCACUCCUGUUUCAGCAUUGCCUGUUCCAUCUCCAUCAGCUUUAUCAUCGCCACGCAAAGCAGGUUGUGUUAGAAUGAAGUAUGGGCUUAAACCUGCUGCAGUUAGAGUAGAG…
>ORF_ERR493428_1_(paired)_trimmed_(paired)_merged_contig_771_ORF_complement(224..679) Average coverage: 2-326.84	AUGUCUGACACCAAGGAGCCUGUGAUUUGCCCCAAGCCCAGGCGAGUUGGGAAUUUGUCAAACAACCCCGUUAGGCCCUUGCGGUGGCAGAUGAGUCAUCAACCCGAGUUAUGUGACUCAAAAGCUGGGGCAGAGCUUCUGGACCUUAUUCUCAGGAAGGAGGGUUAUGGGUUGGAGCAAUCAUCUAACGAGGUUGCCAUAUCGCCCCCAUAUUUUUGCGGUGUUUCCCCUCCUAGUAGGGCUGCUAACCCUUUAAUUCAAGAUGCCCGAUUUGGAGAUGAGAAGCUCACUCCUGUUUCAGCAUUGCCUGUUCCAUCUCCAUCAGCUUUAUCAUCGCCACGCAAAGCAGGUUGUGUUAGAAUGAAGUAUGGGCUUAAACCUGCUGCAGUUAGAGUAGAG…
>ORF_ERR493428_1_(paired)_trimmed_(paired)_merged_contig_777_ORF_complement(158..583) Average coverage: 51-261.34	AUGCAGAUUUUCGUCAAGACCUUGACGGGAAAGACCAUCACCCUGGAGGUCGAGAGUUCGGACACCAUUGACAAUGUCAAGGCCAAGAUCCAAGACAAGGAGGGGAUCCCACCAGACCAGCAGAGGCUGAUCUUUGCCGGGAAGCAGCUCGAGGAUGGCCGCACUCUGGCGGACUACAACAUCCAGAAGGAGUCAACCCUUCACUUGNNNNNNNNNNNNGGAAAGACCAUCACCUUGGAGGUGGAGAGCUCUGACACCAUCGACAAUGUGAAGGCUAAGAUUCAGGACAAGGAAGGCAUCCCUCCGGACCAGCAGAGGUUGAUUUUCGCUGGAAAGCAGUUGGAGGAUGGGAGGACCCUGGCUGAUUACAACAUUCAGAAGGAGUCCACCCUUCACCUU…
>ORF_ERR493428_1_(paired)_trimmed_(paired)_merged_contig_777_ORF_complement(158..583) Average coverage: 51-261.34	AUGCAGAUUUUCGUCAAGACCUUGACGGGAAAGACCAUCACCCUGGAGGUCGAGAGUUCGGACACCAUUGACAAUGUCAAGGCCAAGAUCCAAGACAAGGAGGGGAUCCCACCAGACCAGCAGAGGCUGAUCUUUGCCGGGAAGCAGCUCGAGGAUGGCCGCACUCUGGCGGACUACAACAUCCAGAAGGAGUCAACCCUUCACUUGNNNNNNNNNNNNGGAAAGACCAUCACCUUGGAGGUGGAGAGCUCUGACACCAUCGACAAUGUGAAGGCUAAGAUUCAGGACAAGGAAGGCAUCCCUCCGGACCAGCAGAGGUUGAUUUUCGCUGGAAAGCAGUUGGAGGAUGGGAGGACCCUGGCUGAUUACAACAUUCAGAAGGAGUCCACCCUUCACCUU…
>ORF_ERR493428_1_(paired)_trimmed_(paired)_merged_contig_789_ORF_154..642 Average coverage: 3-369.53	AUGGACUCCUUGGACCCGGCAGAGCGUAGGUAUUUGGAGGAUGAGGAUACUCCUCUGAUGAAGACACUUAAGGGUGCGACAAAUGGAUUUGUAACUGGAACUAUCUUUGGGACCAUAGUUGCUACUUGGUAUGAUGUGCCUCGUGUUGAGAGAAAUGUCGCUCUUCCUGGGCUGAUAAGGACCCUGAGGAUGAUGGGAAACUACGGGGUUACAUUUGCUGCAAUUGGGGGAGUGUACAUUGGCGUUGAACAGCUUGUGCAAAAUUAUCGGAUGAAGAGAGACUUUAUCAAUGGAGCUGUCGGUGGUUUUGUUGCUGGGUCUACUAUUCUAGGUUACAGAGGAAAGAGCAUUUCAACUGCAAUUUCUGCUGGAGCAGCCCUGGCAGUCACUUCGUCGCUC…
>ORF_ERR493428_1_(paired)_trimmed_(paired)_merged_contig_789_ORF_154..642 Average coverage: 3-369.53	AUGGACUCCUUGGACCCGGCAGAGCGUAGGUAUUUGGAGGAUGAGGAUACUCCUCUGAUGAAGACACUUAAGGGUGCGACAAAUGGAUUUGUAACUGGAACUAUCUUUGGGACCAUAGUUGCUACUUGGUAUGAUGUGCCUCGUGUUGAGAGAAAUGUCGCUCUUCCUGGGCUGAUAAGGACCCUGAGGAUGAUGGGAAACUACGGGGUUACAUUUGCUGCAAUUGGGGGAGUGUACAUUGGCGUUGAACAGCUUGUGCAAAAUUAUCGGAUGAAGAGAGACUUUAUCAAUGGAGCUGUCGGUGGUUUUGUUGCUGGGUCUACUAUUCUAGGUUACAGAGGAAAGAGCAUUUCAACUGCAAUUUCUGCUGGAGCAGCCCUGGCAGUCACUUCGUCGCUC…
>ORF_ERR493428_1_(paired)_trimmed_(paired)_merged_contig_829_ORF_21..518 Average coverage: 4-668.92	AUGCUCAAAUCAAGUACGAGCAGGAACCCCAGCUCCAGCGGGUCGGGGAGCUUGACCAGGCUGGCCGGGCCUUGGGGCAUCAUCCCUGCGUCUGAUGAAUCGCUGUGGCGGCUCGCGGUUCCUCCUGUUGGUGCGCGAUCGCACCCUCACAACGUGAGAGUGAAUUGCACAGGAAACACAGUACUGCAUCUUGGCAUACAGCUUAGGCAGAGUGUAUUGCUCAUAGACACAGGCUUCCUGAACAUCUCUCACCGCAGCCUGCUCGACGAUGUUCCUCACCAAGAAUCUCUUGAUGGCCUUGUCCUUAGGGCAGCACUUGCCGCAGUUGGAGCAGCGGAUGAACUUGACGUGUCCACGGCCGUGCUUGUUGCGACCUCCAUUUCUGCGCUUGAAAGUCAU…
>ORF_ERR493428_1_(paired)_trimmed_(paired)_merged_contig_829_ORF_complement(30..419) Average coverage: 4-668.92	AUGACUUUCAAGCGCAGAAAUGGAGGUCGCAACAAGCACGGCCGUGGACACGUCAAGUUCAUCCGCUGCUCCAACUGCGGCAAGUGCUGCCCUAAGGACAAGGCCAUCAAGAGAUUCUUGGUGAGGAACAUCGUCGAGCAGGCUGCGGUGAGAGAUGUUCAGGAAGCCUGUGUCUAUGAGCAAUACACUCUGCCUAAGCUGUAUGCCAAGAUGCAGUACUGUGUUUCCUGUGCAAUUCACUCUCACGUUGUGAGGGUGCGAUCGCGCACCAACAGGAGGAACCGCGAGCCGCCACAGCGAUUCAUCAGACGCAGGGAUGAUGCCCCAAGGCCCGGCCAGCCUGGUCAAGCUCCCCGACCCGCUGGAGCUGGGGUUCCUGCUCGUACUUGA
>ORF_ERR493428_1_(paired)_trimmed_(paired)_merged_contig_829_ORF_21..518 Average coverage: 4-668.92	AUGCUCAAAUCAAGUACGAGCAGGAACCCCAGCUCCAGCGGGUCGGGGAGCUUGACCAGGCUGGCCGGGCCUUGGGGCAUCAUCCCUGCGUCUGAUGAAUCGCUGUGGCGGCUCGCGGUUCCUCCUGUUGGUGCGCGAUCGCACCCUCACAACGUGAGAGUGAAUUGCACAGGAAACACAGUACUGCAUCUUGGCAUACAGCUUAGGCAGAGUGUAUUGCUCAUAGACACAGGCUUCCUGAACAUCUCUCACCGCAGCCUGCUCGACGAUGUUCCUCACCAAGAAUCUCUUGAUGGCCUUGUCCUUAGGGCAGCACUUGCCGCAGUUGGAGCAGCGGAUGAACUUGACGUGUCCACGGCCGUGCUUGUUGCGACCUCCAUUUCUGCGCUUGAAAGUCAU…
>ORF_ERR493428_1_(paired)_trimmed_(paired)_merged_contig_829_ORF_complement(30..419) Average coverage: 4-668.92	AUGACUUUCAAGCGCAGAAAUGGAGGUCGCAACAAGCACGGCCGUGGACACGUCAAGUUCAUCCGCUGCUCCAACUGCGGCAAGUGCUGCCCUAAGGACAAGGCCAUCAAGAGAUUCUUGGUGAGGAACAUCGUCGAGCAGGCUGCGGUGAGAGAUGUUCAGGAAGCCUGUGUCUAUGAGCAAUACACUCUGCCUAAGCUGUAUGCCAAGAUGCAGUACUGUGUUUCCUGUGCAAUUCACUCUCACGUUGUGAGGGUGCGAUCGCGCACCAACAGGAGGAACCGCGAGCCGCCACAGCGAUUCAUCAGACGCAGGGAUGAUGCCCCAAGGCCCGGCCAGCCUGGUCAAGCUCCCCGACCCGCUGGAGCUGGGGUUCCUGCUCGUACUUGA
>ORF_ERR493428_1_(paired)_trimmed_(paired)_merged_contig_841_ORF_complement(36..452) Average coverage: 7-989.07	AUGGUCUCUUCUUUGGUCUUCUCUUCCACGGCAACAGGCUCUGCUGUUACGACCUCUUUAGGCUCUUCUGCUUCUGUUGUCUCCGUUUCUACUGUUGACUCCUCCACCUCAGCUGCCUCCGCCGCCUUUGGUUCUUCUGCCACCUCCUCCUUGGUCUCAACUUCAACCGGAACUGGAGCCUCGGCUUCGGGAGUAGCUGGUUUCUCGAUUUCUGCUUCUACUGGUGGUGUUGUUUCCUUUGGCUCUUCGGUGGUUGCAGCCUCAGUCUCAGUUGAAGCUGGUGCUGCAGCCACGGGCUCUUCCACGGUUGCCUCCUCGGUCUUGAUCACCUCGAUUGUCUUUGGCUCAUUCUCUUGCAACGCUGCUGCUGGUGCAACCUCAACACUGGCCAUUGCUAGA…
>ORF_ERR493428_1_(paired)_trimmed_(paired)_merged_contig_841_ORF_complement(36..452) Average coverage: 7-989.07	AUGGUCUCUUCUUUGGUCUUCUCUUCCACGGCAACAGGCUCUGCUGUUACGACCUCUUUAGGCUCUUCUGCUUCUGUUGUCUCCGUUUCUACUGUUGACUCCUCCACCUCAGCUGCCUCCGCCGCCUUUGGUUCUUCUGCCACCUCCUCCUUGGUCUCAACUUCAACCGGAACUGGAGCCUCGGCUUCGGGAGUAGCUGGUUUCUCGAUUUCUGCUUCUACUGGUGGUGUUGUUUCCUUUGGCUCUUCGGUGGUUGCAGCCUCAGUCUCAGUUGAAGCUGGUGCUGCAGCCACGGGCUCUUCCACGGUUGCCUCCUCGGUCUUGAUCACCUCGAUUGUCUUUGGCUCAUUCUCUUGCAACGCUGCUGCUGGUGCAACCUCAACACUGGCCAUUGCUAGA…
>ORF_ERR493428_1_(paired)_trimmed_(paired)_merged_contig_873_ORF_complement(57..503) Average coverage: 13-214.08	AUGGCUUCAAAGCGGAUCAACAAGGAGUUGAAGGACCUUCAGAAAGACCCGCCCGCUUCUUGCAGUGCAGGUCCCGUUGCUGAUGAUAUGUUUCACUGGCAAGCAACUAUUAUGGGUCCCGGAGACAGCCCAUUUUCAGGUGGUGUUUUUCUCGUAUCCAUUCACUUCCCGCCUGAUUACCCUUUCAAGCCACCCAAGGUUGCCUUCCGAACAAAAGUUUACCAUCCGAACAUCAAUAGCAAUGGUAGUAUCUGCCUGGACAUCCUCAAGGAGCAGUGGAGUCCUGCCCUGACCAUUUCCAAGGUCCUCCUCUCCAUUUGCUCCCUGCUGACAGAUCCAAACCCCGACGAUCCUCUGGUGCCUGAGAUUGCGCACAUGUACAAGACUGAUAGACAGAAG…
>ORF_ERR493428_1_(paired)_trimmed_(paired)_merged_contig_873_ORF_complement(57..503) Average coverage: 13-214.08	AUGGCUUCAAAGCGGAUCAACAAGGAGUUGAAGGACCUUCAGAAAGACCCGCCCGCUUCUUGCAGUGCAGGUCCCGUUGCUGAUGAUAUGUUUCACUGGCAAGCAACUAUUAUGGGUCCCGGAGACAGCCCAUUUUCAGGUGGUGUUUUUCUCGUAUCCAUUCACUUCCCGCCUGAUUACCCUUUCAAGCCACCCAAGGUUGCCUUCCGAACAAAAGUUUACCAUCCGAACAUCAAUAGCAAUGGUAGUAUCUGCCUGGACAUCCUCAAGGAGCAGUGGAGUCCUGCCCUGACCAUUUCCAAGGUCCUCCUCUCCAUUUGCUCCCUGCUGACAGAUCCAAACCCCGACGAUCCUCUGGUGCCUGAGAUUGCGCACAUGUACAAGACUGAUAGACAGAAG…
>ORF_ERR493428_1_(paired)_trimmed_(paired)_merged_contig_883_ORF_complement(16..672) Average coverage: 124.03	AUGCUAGGAAGUAUGGGCUAUCUAGAUGAAGCUUUGGAAUUCAUUGAAAAGAUGCCAUUGGAACCUAAUGUUGAUGUUUGGAAGACCUUGAUGAAUCACUGUAGAGUUCAUGGGCAGUUGGAGCUUGGGGACCGGUGUGCGGAGCUUAUUGAGCAGCUACAUCCCUCCUGCUUAGAUGAGCAAUCAAAGGCUGGCCUUAUUCCUGUAAAAGAAUCUGACCUGGUAAAGGAGAAAGAGAAGAAAAAAAUAGCAGCACAAAAUCUUUUAGAAGUGAGGAGCCGAGUCCAUGAAUAUCGAGCAGGUGAUAAAUCGCAUCCUGAGAACGAUGAAAUUUAUGCUCAACUCAGGGGUUUAAGGGAACAGAUGAAGGAGGCUGGCUACAUUCCGGAAACGAGAUUU…
>ORF_ERR493428_1_(paired)_trimmed_(paired)_merged_contig_883_ORF_complement(16..672) Average coverage: 124.03	AUGCUAGGAAGUAUGGGCUAUCUAGAUGAAGCUUUGGAAUUCAUUGAAAAGAUGCCAUUGGAACCUAAUGUUGAUGUUUGGAAGACCUUGAUGAAUCACUGUAGAGUUCAUGGGCAGUUGGAGCUUGGGGACCGGUGUGCGGAGCUUAUUGAGCAGCUACAUCCCUCCUGCUUAGAUGAGCAAUCAAAGGCUGGCCUUAUUCCUGUAAAAGAAUCUGACCUGGUAAAGGAGAAAGAGAAGAAAAAAAUAGCAGCACAAAAUCUUUUAGAAGUGAGGAGCCGAGUCCAUGAAUAUCGAGCAGGUGAUAAAUCGCAUCCUGAGAACGAUGAAAUUUAUGCUCAACUCAGGGGUUUAAGGGAACAGAUGAAGGAGGCUGGCUACAUUCCGGAAACGAGAUUU…
>ORF_ERR493428_1_(paired)_trimmed_(paired)_merged_contig_894_ORF_1..600 Average coverage: 238.08	AUGAACAAUAUGGGGCAGAUUGGAUUGGCGAUGGGAUACGUCGACGUUUCGAUCUUCGUUUCGCUCACGAGCAUUUGGGGGUUUUUCGGGCGGAUCGGUUCGGGUAUGGUUUCGGAGAACUUCAUCAGGAAAGCUGCAACACCAAGACCUCUGUGGAAUGCUGCUUCUCAGAUUCUAAUGGCUGUUGGCUACAUCCUAAUGGCCAUCGCCAUGCCUGGUUCGCUAUACAUCGGUUCGAUCGUCGUUGGCAUAUGCUACGGAAUUCGUCUUGCCAUCACAGUACCCACUGCAUCUGAAUUAUUUGGUCUCAAAUACUACGGACUUAUUUACAACAUUCUAAUCCUCAACCUUCCACUCGGCUCCUUCCUCUUCUCCGGCCUGCUUGCCGGACUAUUAUAC…
>ORF_ERR493428_1_(paired)_trimmed_(paired)_merged_contig_894_ORF_1..600 Average coverage: 238.08	AUGAACAAUAUGGGGCAGAUUGGAUUGGCGAUGGGAUACGUCGACGUUUCGAUCUUCGUUUCGCUCACGAGCAUUUGGGGGUUUUUCGGGCGGAUCGGUUCGGGUAUGGUUUCGGAGAACUUCAUCAGGAAAGCUGCAACACCAAGACCUCUGUGGAAUGCUGCUUCUCAGAUUCUAAUGGCUGUUGGCUACAUCCUAAUGGCCAUCGCCAUGCCUGGUUCGCUAUACAUCGGUUCGAUCGUCGUUGGCAUAUGCUACGGAAUUCGUCUUGCCAUCACAGUACCCACUGCAUCUGAAUUAUUUGGUCUCAAAUACUACGGACUUAUUUACAACAUUCUAAUCCUCAACCUUCCACUCGGCUCCUUCCUCUUCUCCGGCCUGCUUGCCGGACUAUUAUAC…
>ORF_ERR493428_1_(paired)_trimmed_(paired)_merged_contig_901_ORF_84..500 Average coverage: 216.90	AUGAUUUUAGAUAGUUCGGCUAGCUCAGCUGAGUAUGGUGUCCCUACCUCCUCAGGUGCCAGUAAUGUCAAAGUUAUGAAGUCGGCUAAAUACAGUUCUGAUGAAUGCUGUAAAGGUUCAGAUGGUUAUGGUUGCAGUCCAGAUAUUGUUCAGGGUGCGGUCAGGGAGAAGAGUAGCGAAGCUGAUUCUGGUGAUUCAGUUGUGAUGAAUGAGGCUCGCCCCGACAUGUCAAGCAUUUGGUCCUUAUCUGAGCUGUCUCUAGCAAACAAAGAUCGAUACAACGAGCUAAAGGGGGAGCUUGAUGCUAUUGACAGGCAGUACCAUCGAUGCCUUCUUGAGCUCUUGACAUUGAGGGAAGAAGAAAUUCAGAGUGCAAAGAAGAGGUGGAUGGCGAAAAAG…
>ORF_ERR493428_1_(paired)_trimmed_(paired)_merged_contig_901_ORF_84..500 Average coverage: 216.90	AUGAUUUUAGAUAGUUCGGCUAGCUCAGCUGAGUAUGGUGUCCCUACCUCCUCAGGUGCCAGUAAUGUCAAAGUUAUGAAGUCGGCUAAAUACAGUUCUGAUGAAUGCUGUAAAGGUUCAGAUGGUUAUGGUUGCAGUCCAGAUAUUGUUCAGGGUGCGGUCAGGGAGAAGAGUAGCGAAGCUGAUUCUGGUGAUUCAGUUGUGAUGAAUGAGGCUCGCCCCGACAUGUCAAGCAUUUGGUCCUUAUCUGAGCUGUCUCUAGCAAACAAAGAUCGAUACAACGAGCUAAAGGGGGAGCUUGAUGCUAUUGACAGGCAGUACCAUCGAUGCCUUCUUGAGCUCUUGACAUUGAGGGAAGAAGAAAUUCAGAGUGCAAAGAAGAGGUGGAUGGCGAAAAAG…
>ORF_ERR493428_1_(paired)_trimmed_(paired)_merged_contig_918_ORF_complement(181..558) Average coverage: 19-647.37	AUGGUUCAGGAGGCCGAGAAGUACAAGUCGGAGGACGAAGAGCACAAGAAGAAGGUGGAGAGCAAGAACGCCUUGGAGAACUAUGCCUACAACAUGAGGAACACCAUCAAGGACGAGAAGAUUGGGGCCAAGCUGCCGCCGGCCGACAAGAAGAAGAUCGAGGACUCGAUCGAGACUGCCAUCCAAUGGCUAGACAGCAACCAGCUGGCGGAGGCCGAUGAGUUUGAAGACAAGAUGAAGGAGUUGGAGAGCAUCUGCAACCCAAUCAUCGCCAAGAUGUACCAGGGAGCUGGGGGCGACGGUGCCGGCCCAGUUGAUGAUGAUGAUGCUCCACCUAGUGCCAGCGGUCCAGGCCCCAAGAUCGAGGAGGUUGACUAA
>ORF_ERR493428_1_(paired)_trimmed_(paired)_merged_contig_918_ORF_complement(181..558) Average coverage: 19-647.37	AUGGUUCAGGAGGCCGAGAAGUACAAGUCGGAGGACGAAGAGCACAAGAAGAAGGUGGAGAGCAAGAACGCCUUGGAGAACUAUGCCUACAACAUGAGGAACACCAUCAAGGACGAGAAGAUUGGGGCCAAGCUGCCGCCGGCCGACAAGAAGAAGAUCGAGGACUCGAUCGAGACUGCCAUCCAAUGGCUAGACAGCAACCAGCUGGCGGAGGCCGAUGAGUUUGAAGACAAGAUGAAGGAGUUGGAGAGCAUCUGCAACCCAAUCAUCGCCAAGAUGUACCAGGGAGCUGGGGGCGACGGUGCCGGCCCAGUUGAUGAUGAUGAUGCUCCACCUAGUGCCAGCGGUCCAGGCCCCAAGAUCGAGGAGGUUGACUAA
>ORF_ERR493428_1_(paired)_trimmed_(paired)_merged_contig_925_ORF_complement(319..639) Average coverage: 4-023.30	AUGGUGGCAAAGACAAUGGUUGGAUUCAAGAGUUCACAAAGAAAGCAACUGCCCUUGCAAAUGAUCCCAUCUUCAAGGAGGCAAAGAUUCACAUCGAGUUGUUCUGCGUGGGAAAAGGAAGCAAGGGAGAAGAUGACCAUGGCAUCCUCGGGAAGUUCUGGACUGGCAUCGAAAGCUUGUUCUUCACCAAGGUUCACAGGCCAGCCGACCAAGUCGGUCAAGAAGUCCAGAAGCUACUUUCUUACAAAAACGAAAGUGGAUGGGCUGUGCUCAGCAAAGGGCAUUCUGUGGUGCUCACCGGCCACGGUGUCUCGAUCUUGA
>ORF_ERR493428_1_(paired)_trimmed_(paired)_merged_contig_925_ORF_complement(319..639) Average coverage: 4-023.30	AUGGUGGCAAAGACAAUGGUUGGAUUCAAGAGUUCACAAAGAAAGCAACUGCCCUUGCAAAUGAUCCCAUCUUCAAGGAGGCAAAGAUUCACAUCGAGUUGUUCUGCGUGGGAAAAGGAAGCAAGGGAGAAGAUGACCAUGGCAUCCUCGGGAAGUUCUGGACUGGCAUCGAAAGCUUGUUCUUCACCAAGGUUCACAGGCCAGCCGACCAAGUCGGUCAAGAAGUCCAGAAGCUACUUUCUUACAAAAACGAAAGUGGAUGGGCUGUGCUCAGCAAAGGGCAUUCUGUGGUGCUCACCGGCCACGGUGUCUCGAUCUUGA
>ORF_ERR493428_1_(paired)_trimmed_(paired)_merged_contig_976_ORF_66..377 Average coverage: 14-720.72	AUGACGGGACGCGGCAAGGGAGGCAAGGGGCUGGGAAAGGGGGGAGCCAAGCGGCACAGUAAGGUGCUGAGGGACAACAUCCAGGGCAUCACCAAGCCUGCCAUUCGCCGUCUGGCUCGCCGUGGUGGCGUCAAGCGUAUCAGUGGCCUCAUCUACGAGGAGACCCGGGGAGUGCUCAAGAUCUUCUUGGAGAAUGUGAUCCGUGACGCUGUGACCUACACUGAGCACGCCAGGAGGAAGACCGUGACGGCGAUGGACGUCGUCUACGCGCUCAAGAGGCAGGGCAGGACUCUCUACGGGUUUGGGGGUUAG
>ORF_ERR493428_1_(paired)_trimmed_(paired)_merged_contig_976_ORF_66..377 Average coverage: 14-720.72	AUGACGGGACGCGGCAAGGGAGGCAAGGGGCUGGGAAAGGGGGGAGCCAAGCGGCACAGUAAGGUGCUGAGGGACAACAUCCAGGGCAUCACCAAGCCUGCCAUUCGCCGUCUGGCUCGCCGUGGUGGCGUCAAGCGUAUCAGUGGCCUCAUCUACGAGGAGACCCGGGGAGUGCUCAAGAUCUUCUUGGAGAAUGUGAUCCGUGACGCUGUGACCUACACUGAGCACGCCAGGAGGAAGACCGUGACGGCGAUGGACGUCGUCUACGCGCUCAAGAGGCAGGGCAGGACUCUCUACGGGUUUGGGGGUUAG
>ORF_ERR493428_1_(paired)_trimmed_(paired)_merged_contig_986_ORF_complement(175..528) Average coverage: 2-176.53	AUGGCGUCACUGAUACUCGGAGCUCCACCAGCCCCCCCUCAAUCGCUCGCUUUCAGCUCCCGCAUUUCGUUCUCUCACUCCGAAACCCUAGCCGUUUCUCUCCCCUCCUCCACUGUUUCGCUAUCACUCUCCACAGCUUCUUCUCCACCAGUCCCUUCAGUGUACUGCGGCAGAGGCGAUAAGAAAACCGAAAGGGGAAAGCGCUUCAAUCACUCUUUUGGCAAUGCGCGGCCGCGGAACAAGAACAAAGGCAGAGGACCACCUAGGGUUCCGGUGCCAGCGGCUCCCCCAAAGAAAGAUAAGUUUGAGGACGAUACCAUUGUCAAGGUUGAAAUUGAUGAGUCCUUGUCUUAA
>ORF_ERR493428_1_(paired)_trimmed_(paired)_merged_contig_986_ORF_complement(175..528) Average coverage: 2-176.53	AUGGCGUCACUGAUACUCGGAGCUCCACCAGCCCCCCCUCAAUCGCUCGCUUUCAGCUCCCGCAUUUCGUUCUCUCACUCCGAAACCCUAGCCGUUUCUCUCCCCUCCUCCACUGUUUCGCUAUCACUCUCCACAGCUUCUUCUCCACCAGUCCCUUCAGUGUACUGCGGCAGAGGCGAUAAGAAAACCGAAAGGGGAAAGCGCUUCAAUCACUCUUUUGGCAAUGCGCGGCCGCGGAACAAGAACAAAGGCAGAGGACCACCUAGGGUUCCGGUGCCAGCGGCUCCCCCAAAGAAAGAUAAGUUUGAGGACGAUACCAUUGUCAAGGUUGAAAUUGAUGAGUCCUUGUCUUAA
>ORF_ERR493428_1_(paired)_trimmed_(paired)_merged_contig_987_ORF_139..492 Average coverage: 1-445.24	AUGGCGUCACUGAUACUCGGAGCUCCCCCAGCCCCCUCUCAGUCGCAUGCUUUCAACUCCCGCAUUUCGUUCUCUCGCUCCGAAACCCUUGCCAUUUCUCUCCCCUCCUCCACUGCUUCGCUCUCGCUCUCCACAGCUUCUUCUCCGCCAGUUCCUUCAGUAUACUGCGGCAGAGGCGAUAAGAAAACCGAAAGGGGAAAGCGCUUCAAUCACUCUUUUGGAAAUGCGCGGCCGCGGAACAAGAACAAGGGCAGAGGACCACCUAGGGUUCCGGUGCCGGCGGCGCCCCCAAAGAAAGAUAAGUUUGAGGACGAUACGAUUGUCAAAGUUGAAAUUGAUGAGUCCUUGUCUUAG
>ORF_ERR493428_1_(paired)_trimmed_(paired)_merged_contig_987_ORF_185..496 Average coverage: 1-445.24	AUGCUUUCAACUCCCGCAUUUCGUUCUCUCGCUCCGAAACCCUUGCCAUUUCUCUCCCCUCCUCCACUGCUUCGCUCUCGCUCUCCACAGCUUCUUCUCCGCCAGUUCCUUCAGUAUACUGCGGCAGAGGCGAUAAGAAAACCGAAAGGGGAAAGCGCUUCAAUCACUCUUUUGGAAAUGCGCGGCCGCGGAACAAGAACAAGGGCAGAGGACCACCUAGGGUUCCGGUGCCGGCGGCGCCCCCAAAGAAAGAUAAGUUUGAGGACGAUACGAUUGUCAAAGUUGAAAUUGAUGAGUCCUUGUCUUAGUUAA
>ORF_ERR493428_1_(paired)_trimmed_(paired)_merged_contig_987_ORF_139..492 Average coverage: 1-445.24	AUGGCGUCACUGAUACUCGGAGCUCCCCCAGCCCCCUCUCAGUCGCAUGCUUUCAACUCCCGCAUUUCGUUCUCUCGCUCCGAAACCCUUGCCAUUUCUCUCCCCUCCUCCACUGCUUCGCUCUCGCUCUCCACAGCUUCUUCUCCGCCAGUUCCUUCAGUAUACUGCGGCAGAGGCGAUAAGAAAACCGAAAGGGGAAAGCGCUUCAAUCACUCUUUUGGAAAUGCGCGGCCGCGGAACAAGAACAAGGGCAGAGGACCACCUAGGGUUCCGGUGCCGGCGGCGCCCCCAAAGAAAGAUAAGUUUGAGGACGAUACGAUUGUCAAAGUUGAAAUUGAUGAGUCCUUGUCUUAG
>ORF_ERR493428_1_(paired)_trimmed_(paired)_merged_contig_987_ORF_185..496 Average coverage: 1-445.24	AUGCUUUCAACUCCCGCAUUUCGUUCUCUCGCUCCGAAACCCUUGCCAUUUCUCUCCCCUCCUCCACUGCUUCGCUCUCGCUCUCCACAGCUUCUUCUCCGCCAGUUCCUUCAGUAUACUGCGGCAGAGGCGAUAAGAAAACCGAAAGGGGAAAGCGCUUCAAUCACUCUUUUGGAAAUGCGCGGCCGCGGAACAAGAACAAGGGCAGAGGACCACCUAGGGUUCCGGUGCCGGCGGCGCCCCCAAAGAAAGAUAAGUUUGAGGACGAUACGAUUGUCAAAGUUGAAAUUGAUGAGUCCUUGUCUUAGUUAA
>ORF_ERR493428_1_(paired)_trimmed_(paired)_merged_contig_1008_ORF_59..439 Average coverage: 902.48	AUGAAGCUCCAAAUUAACAACCAAGCAAGCAUGGCUUCGGCUAUUCUUUCUCUGGCCAAACCAUCUCCUCUGCAGCCAAAUGGAAAACAUUUUGCAGAAUUCUCAGCUCUCCCGAAGCCAUCAGCCUGCCUGCCUUUUGGCAGAAAGACCUCAAACGAUCAAAUGAUGAAAAGUAUAGUGGUAGUAUCUCAAAGAAAUAUUGCGUGCUUUGCUUUGCAAGAAUCAUCCACUUCCACUGCUGAUGCUGCUGCUGCUGCUGAUACAAGUACAAAGGAGGUUAAAACAGCUGAUCAAAAAGCAGCAGCUCCAGCAAAGCCUAAAGUUGCUGCAAAAGCCCCAAUGAAGGAGUUGCCUCAAAUGAUGGAUCGAAACUCAAGAUGA
>ORF_ERR493428_1_(paired)_trimmed_(paired)_merged_contig_1008_ORF_59..439 Average coverage: 902.48	AUGAAGCUCCAAAUUAACAACCAAGCAAGCAUGGCUUCGGCUAUUCUUUCUCUGGCCAAACCAUCUCCUCUGCAGCCAAAUGGAAAACAUUUUGCAGAAUUCUCAGCUCUCCCGAAGCCAUCAGCCUGCCUGCCUUUUGGCAGAAAGACCUCAAACGAUCAAAUGAUGAAAAGUAUAGUGGUAGUAUCUCAAAGAAAUAUUGCGUGCUUUGCUUUGCAAGAAUCAUCCACUUCCACUGCUGAUGCUGCUGCUGCUGCUGAUACAAGUACAAAGGAGGUUAAAACAGCUGAUCAAAAAGCAGCAGCUCCAGCAAAGCCUAAAGUUGCUGCAAAAGCCCCAAUGAAGGAGUUGCCUCAAAUGAUGGAUCGAAACUCAAGAUGA
>ORF_ERR493428_1_(paired)_trimmed_(paired)_merged_contig_1034_ORF_complement(76..564) Average coverage: 901.25	AUGGAUUUCCAACAUUUGAUGACAUCCCAGACCCUUUUGGCUCUUCAGCGCCAUUUAGGUCAUCACUGGACAGUCAAACUCCAAGAAGAGACUCGGACCCCUUCGGAUAUUCUGGGUCAUUUCGGACGUCACUGGACAGUCAAACCCCAAGAAGAGAAUCAGAUUUUUUCGGGUCUUCAGCAGCGCCAUUUAGGACAUCAUUCGACAGUCAAACUCCAAGAGGAGACUCGGACGCAUUUGGUUCUUCUCCAUUUAGGACAUCAUUCGACAGUCAAACUCCGAGACGAGACUCAGACCCAUUUGGGUCUUCAGGGCCUUUCCGGACGUCAAUGGAGACUCCGAGAAAAGACUCUGAUCAUUGGAGUGCAUUUUAGCCGGUUAGUUGUGCGUCAUUUUGUG…
>ORF_ERR493428_1_(paired)_trimmed_(paired)_merged_contig_1034_ORF_complement(76..564) Average coverage: 901.25	AUGGAUUUCCAACAUUUGAUGACAUCCCAGACCCUUUUGGCUCUUCAGCGCCAUUUAGGUCAUCACUGGACAGUCAAACUCCAAGAAGAGACUCGGACCCCUUCGGAUAUUCUGGGUCAUUUCGGACGUCACUGGACAGUCAAACCCCAAGAAGAGAAUCAGAUUUUUUCGGGUCUUCAGCAGCGCCAUUUAGGACAUCAUUCGACAGUCAAACUCCAAGAGGAGACUCGGACGCAUUUGGUUCUUCUCCAUUUAGGACAUCAUUCGACAGUCAAACUCCGAGACGAGACUCAGACCCAUUUGGGUCUUCAGGGCCUUUCCGGACGUCAAUGGAGACUCCGAGAAAAGACUCUGAUCAUUGGAGUGCAUUUUAGCCGGUUAGUUGUGCGUCAUUUUGUG…
>ORF_ERR493428_1_(paired)_trimmed_(paired)_merged_contig_1042_ORF_complement(229..549) Average coverage: 3-017.60	AUGGCGAGCGCAGUGGACCCAGCAGGAGAUCCGAUCCCAACAUCGGCAGUUCUGACGGCGGCAGCGAAGCACAUUCAGUACAACUGCCAAGCGGAGAACGUGGCUUUUCUCAAGUGCAAGAAGAAGGACCCAAACCCGGAGAAGUGUCUCGACAAAGGUCGCCAAGUCACUCGAUGCGUUCUUACCCUGCUGAAAGAUCUUCAUCAGAGGUGCACGAAAGAGAUGGAUGCUUAUGUUGGAUGCAUGUAUUACAAUACAAAUGAAUUGGAUUUAUGUCGCAAAGAGCAAGACGAAUUCGAGAAAAAAUGCCCGUUAGCUUAA
>ORF_ERR493428_1_(paired)_trimmed_(paired)_merged_contig_1042_ORF_complement(229..549) Average coverage: 3-017.60	AUGGCGAGCGCAGUGGACCCAGCAGGAGAUCCGAUCCCAACAUCGGCAGUUCUGACGGCGGCAGCGAAGCACAUUCAGUACAACUGCCAAGCGGAGAACGUGGCUUUUCUCAAGUGCAAGAAGAAGGACCCAAACCCGGAGAAGUGUCUCGACAAAGGUCGCCAAGUCACUCGAUGCGUUCUUACCCUGCUGAAAGAUCUUCAUCAGAGGUGCACGAAAGAGAUGGAUGCUUAUGUUGGAUGCAUGUAUUACAAUACAAAUGAAUUGGAUUUAUGUCGCAAAGAGCAAGACGAAUUCGAGAAAAAAUGCCCGUUAGCUUAA
>ORF_ERR493428_1_(paired)_trimmed_(paired)_merged_contig_1043_ORF_complement(139..459) Average coverage: 979.68	AUGGCGAGCGCAGUGGACCCAGCAGGAGAUCCGAUCCCAACAUCGGCAGUUCUGACGGCGGCGGCGAAGCACAUUCGGUUCAACUGCCAAGCGGAGAACGUGGCUUUUCUCAAGUGCAAGAAGAAGGACCCAAACCCUGAGAAGUGUCUCGACAAGGGUCGCCAAGUCACUCGAUGCGUUCUUACCCUGCUGAAAGAUCUUCAUCAGAAGUGCACGAAAGAGAUGGAUGCUUAUGUUGGAUGCAUGUAUUACAAUACAAAUGAAUUCGAGUUAUGUCGCAAAGAGCAAGAGGAAUUCGAGAAAAAAUGCCCAUUGGCUUAA
>ORF_ERR493428_1_(paired)_trimmed_(paired)_merged_contig_1043_ORF_complement(139..459) Average coverage: 979.68	AUGGCGAGCGCAGUGGACCCAGCAGGAGAUCCGAUCCCAACAUCGGCAGUUCUGACGGCGGCGGCGAAGCACAUUCGGUUCAACUGCCAAGCGGAGAACGUGGCUUUUCUCAAGUGCAAGAAGAAGGACCCAAACCCUGAGAAGUGUCUCGACAAGGGUCGCCAAGUCACUCGAUGCGUUCUUACCCUGCUGAAAGAUCUUCAUCAGAAGUGCACGAAAGAGAUGGAUGCUUAUGUUGGAUGCAUGUAUUACAAUACAAAUGAAUUCGAGUUAUGUCGCAAAGAGCAAGAGGAAUUCGAGAAAAAAUGCCCAUUGGCUUAA
>ORF_ERR493428_1_(paired)_trimmed_(paired)_merged_contig_1064_ORF_243..662 Average coverage: 2-808.56	AUGGCCGAAGCUGAGGGAAAAUCCGUCGCUCCAAACGCCGAGAUUUUGGAAUGGCCGAAGAAGGACAAGCGCCGAUUCCUCCACGCCGUGUACCGCGUCGGCGAUCUCGAUCGCACCAUCAAGUUUUAUACGGAGGCUUUGGGGAUGAAGCUGUUGAGGAAGAGGGACAUUCCGGAGGAGAAAUACUCGAAUGCGUUUCUGGGAUUUGGGCCCGAAGAUUCUCACUUCGUGGUUGAAUUGACGUACAACUACGGAGUUUCUUCUUAUGACAUCGGCACUGGUUUCGGCCAUUUCGCCAUCGCUACUCCCGAUGUUAAAAAACUGGUGGAAGAUGUUCAUGCCAAGGGUGGAAAUGUGACGAGGGAGCCGGGCCCUGUGAAAGGCGGGACGAGCGUCAUA…
>ORF_ERR493428_1_(paired)_trimmed_(paired)_merged_contig_1064_ORF_complement(228..581) Average coverage: 2-808.56	AUGAACAUCUUCCACCAGUUUUUUAACAUCGGGAGUAGCGAUGGCGAAAUGGCCGAAACCAGUGCCGAUGUCAUAAGAAGAAACUCCGUAGUUGUACGUCAAUUCAACCACGAAGUGAGAAUCUUCGGGCCCAAAUCCCAGAAACGCAUUCGAGUAUUUCUCCUCCGGAAUGUCCCUCUUCCUCAACAGCUUCAUCCCCAAAGCCUCCGUAUAAAACUUGAUGGUGCGAUCGAGAUCGCCGACGCGGUACACGGCGUGGAGGAAUCGGCGCUUGUCCUUCUUCGGCCAUUCCAAAAUCUCGGCGUUUGGAGCGACGGAUUUUCCCUCAGCUUCGGCCAUUUUCGAGUGCUGUGA
>ORF_ERR493428_1_(paired)_trimmed_(paired)_merged_contig_1064_ORF_243..662 Average coverage: 2-808.56	AUGGCCGAAGCUGAGGGAAAAUCCGUCGCUCCAAACGCCGAGAUUUUGGAAUGGCCGAAGAAGGACAAGCGCCGAUUCCUCCACGCCGUGUACCGCGUCGGCGAUCUCGAUCGCACCAUCAAGUUUUAUACGGAGGCUUUGGGGAUGAAGCUGUUGAGGAAGAGGGACAUUCCGGAGGAGAAAUACUCGAAUGCGUUUCUGGGAUUUGGGCCCGAAGAUUCUCACUUCGUGGUUGAAUUGACGUACAACUACGGAGUUUCUUCUUAUGACAUCGGCACUGGUUUCGGCCAUUUCGCCAUCGCUACUCCCGAUGUUAAAAAACUGGUGGAAGAUGUUCAUGCCAAGGGUGGAAAUGUGACGAGGGAGCCGGGCCCUGUGAAAGGCGGGACGAGCGUCAUA…
>ORF_ERR493428_1_(paired)_trimmed_(paired)_merged_contig_1064_ORF_complement(228..581) Average coverage: 2-808.56	AUGAACAUCUUCCACCAGUUUUUUAACAUCGGGAGUAGCGAUGGCGAAAUGGCCGAAACCAGUGCCGAUGUCAUAAGAAGAAACUCCGUAGUUGUACGUCAAUUCAACCACGAAGUGAGAAUCUUCGGGCCCAAAUCCCAGAAACGCAUUCGAGUAUUUCUCCUCCGGAAUGUCCCUCUUCCUCAACAGCUUCAUCCCCAAAGCCUCCGUAUAAAACUUGAUGGUGCGAUCGAGAUCGCCGACGCGGUACACGGCGUGGAGGAAUCGGCGCUUGUCCUUCUUCGGCCAUUCCAAAAUCUCGGCGUUUGGAGCGACGGAUUUUCCCUCAGCUUCGGCCAUUUUCGAGUGCUGUGA
>ORF_ERR493428_1_(paired)_trimmed_(paired)_merged_contig_1074_ORF_complement(129..461) Average coverage: 678.04	AUGGAGAUCCCAGAAAAGCUUGUCAAGUUCAAGUUCCACUUCCUCUUUGCACUCCUUUUCUGCUUUGCCCUUUACUCUCUAACCCUAAUAGCUCCCGGAUUUCUAACCCUUUUGGCCUACUUCUGGCCCCUCUUUCUCUCCACCGCGCUCUUCCUCUUCGCCGUCGUCAUCUUCGGGAAGACCACGAUACCGGCCUCCGACGCCUCCGGUGACAAACCCGGUGAAGGCCUCCUGGAUUAUGUAGCCGGGCAACCUGACCAUGUCGUAGAAAGUUACAAAUCCGAGUUGCCGCACAGCAGUAAAGUAGUUGAGGAGAAAGAACCAGAAAUGUAA
>ORF_ERR493428_1_(paired)_trimmed_(paired)_merged_contig_1074_ORF_complement(129..461) Average coverage: 678.04	AUGGAGAUCCCAGAAAAGCUUGUCAAGUUCAAGUUCCACUUCCUCUUUGCACUCCUUUUCUGCUUUGCCCUUUACUCUCUAACCCUAAUAGCUCCCGGAUUUCUAACCCUUUUGGCCUACUUCUGGCCCCUCUUUCUCUCCACCGCGCUCUUCCUCUUCGCCGUCGUCAUCUUCGGGAAGACCACGAUACCGGCCUCCGACGCCUCCGGUGACAAACCCGGUGAAGGCCUCCUGGAUUAUGUAGCCGGGCAACCUGACCAUGUCGUAGAAAGUUACAAAUCCGAGUUGCCGCACAGCAGUAAAGUAGUUGAGGAGAAAGAACCAGAAAUGUAA
>ORF_ERR493428_1_(paired)_trimmed_(paired)_merged_contig_1098_ORF_complement(15..545) Average coverage: 638.82	AUGUUUGGUUAUGCCCGUGAUCACCAGCCUUGUAUCAUUUUUAUGGAUGAGGUCGAUGCUAUUGGUGGACGACGUUUUAGUGAAGGGACUAGUGCAGACCGAGAAAUUCAGCGAACUCUCAUGGAGUUGCUGAACCAGUUAGAUGGAUUUGAACAGCUUGGAAAGGUGAAAAUGAUCAUGGCAACUAAUAGGCCUGAUGUCCUGGAUCCUGCACUUCUGCGUCCUGGGCGACUCGACCGCAAGAUAGAGAUCCCAUUGCCUAAUGAGCAAUCAAGAAUGGAAAUUCUCAAAAUCCAUGCCGCCGGGAUUGCCAAACAUGGGGAAAUUGAUUAUGAGGCAGUUGUGAAGCUUGCUGAGGGUUUUAAUGGAGCUGAUCUCCGUAAUGUCUGCACUGAAGCU…
>ORF_ERR493428_1_(paired)_trimmed_(paired)_merged_contig_1098_ORF_complement(15..545) Average coverage: 638.82	AUGUUUGGUUAUGCCCGUGAUCACCAGCCUUGUAUCAUUUUUAUGGAUGAGGUCGAUGCUAUUGGUGGACGACGUUUUAGUGAAGGGACUAGUGCAGACCGAGAAAUUCAGCGAACUCUCAUGGAGUUGCUGAACCAGUUAGAUGGAUUUGAACAGCUUGGAAAGGUGAAAAUGAUCAUGGCAACUAAUAGGCCUGAUGUCCUGGAUCCUGCACUUCUGCGUCCUGGGCGACUCGACCGCAAGAUAGAGAUCCCAUUGCCUAAUGAGCAAUCAAGAAUGGAAAUUCUCAAAAUCCAUGCCGCCGGGAUUGCCAAACAUGGGGAAAUUGAUUAUGAGGCAGUUGUGAAGCUUGCUGAGGGUUUUAAUGGAGCUGAUCUCCGUAAUGUCUGCACUGAAGCU…
>ORF_ERR493428_1_(paired)_trimmed_(paired)_merged_contig_1104_ORF_136..504 Average coverage: 3-730.09	AUGUCCAGCAUUUGGAUGGGCCGUGUCUAUUAUGUGUUUGGGUUUCUCUUGAUCGUAUUGAUCCUUCUGGUUGUGGUUUGUGCUGAGGUAUCUCUGGUUCUAACCUACAUGCAUCUUUGUGUGGAGGACUGGAAAUGGUGGUGGAAGUCAUUCUGUGCUUCUGGUUCGGUUGCCAUAUACAUAUUCCUGUACUCCAUAAACUACCUUGUGUUUGAUCUCAAGAGCCUGAGUGGACCUGUCUCUGCAACUCUUUACUUGGGGUAUUCGCUAUUCAUGGUUGUGGCAAUCAUGCUUGCCACAGGCACAGUCGGGUUCCUCUCUUCAUUCUGGUUUGUGCACUACCUGUUCUCUUCGGUGAAGCUGGACUGA
>ORF_ERR493428_1_(paired)_trimmed_(paired)_merged_contig_1104_ORF_136..504 Average coverage: 3-730.09	AUGUCCAGCAUUUGGAUGGGCCGUGUCUAUUAUGUGUUUGGGUUUCUCUUGAUCGUAUUGAUCCUUCUGGUUGUGGUUUGUGCUGAGGUAUCUCUGGUUCUAACCUACAUGCAUCUUUGUGUGGAGGACUGGAAAUGGUGGUGGAAGUCAUUCUGUGCUUCUGGUUCGGUUGCCAUAUACAUAUUCCUGUACUCCAUAAACUACCUUGUGUUUGAUCUCAAGAGCCUGAGUGGACCUGUCUCUGCAACUCUUUACUUGGGGUAUUCGCUAUUCAUGGUUGUGGCAAUCAUGCUUGCCACAGGCACAGUCGGGUUCCUCUCUUCAUUCUGGUUUGUGCACUACCUGUUCUCUUCGGUGAAGCUGGACUGA
>ORF_ERR493428_1_(paired)_trimmed_(paired)_merged_contig_1136_ORF_183..536 Average coverage: 13-582.64	AUGAAUGGCACACAGAUUGGUGUCCUCAAACAGCCCCACCAAGUACGCCUCCGCCGCCUCCUGGAGCGCCGACACGGCGCUGCUCUGGAACCUCAAAUCGGUCUUGAAGUCCUGUGCGAUCUCCCUCACCAGCCUCUGGAACGGCAGCUUGCGGAUCAGGAGCUCAGUGCUCUUCUGGUACUUCCUGAUCUCCCUCAGGGCCACGGUUCCCGGCCUGAAGCGGUGAGGCUUUUUCACUCCUCCGGUCGCCGGAGCAGACUUCCUAGCAGCCUUAGUUGCCAGCUGCUUCCUUGGUGCCUUUCCUCCGGUGGACUUGCGAGCAGUCUGCUUGGUACGAGCCAUUUGGGAAAAUGA
>ORF_ERR493428_1_(paired)_trimmed_(paired)_merged_contig_1136_ORF_complement(114..524) Average coverage: 13-582.64	AUGGCUCGUACCAAGCAGACUGCUCGCAAGUCCACCGGAGGAAAGGCACCAAGGAAGCAGCUGGCAACUAAGGCUGCUAGGAAGUCUGCUCCGGCGACCGGAGGAGUGAAAAAGCCUCACCGCUUCAGGCCGGGAACCGUGGCCCUGAGGGAGAUCAGGAAGUACCAGAAGAGCACUGAGCUCCUGAUCCGCAAGCUGCCGUUCCAGAGGCUGGUGAGGGAGAUCGCACAGGACUUCAAGACCGAUUUGAGGUUCCAGAGCAGCGCCGUGUCGGCGCUCCAGGAGGCGGCGGAGGCGUACUUGGUGGGGCUGUUUGAGGACACCAAUCUGUGUGCCAUUCAUGCCAAGAGGGUCACCAUUAUGCCCAAGGACAUCCAGCUUGCUCGUAGGAUUAGGGGU…
>ORF_ERR493428_1_(paired)_trimmed_(paired)_merged_contig_1136_ORF_183..536 Average coverage: 13-582.64	AUGAAUGGCACACAGAUUGGUGUCCUCAAACAGCCCCACCAAGUACGCCUCCGCCGCCUCCUGGAGCGCCGACACGGCGCUGCUCUGGAACCUCAAAUCGGUCUUGAAGUCCUGUGCGAUCUCCCUCACCAGCCUCUGGAACGGCAGCUUGCGGAUCAGGAGCUCAGUGCUCUUCUGGUACUUCCUGAUCUCCCUCAGGGCCACGGUUCCCGGCCUGAAGCGGUGAGGCUUUUUCACUCCUCCGGUCGCCGGAGCAGACUUCCUAGCAGCCUUAGUUGCCAGCUGCUUCCUUGGUGCCUUUCCUCCGGUGGACUUGCGAGCAGUCUGCUUGGUACGAGCCAUUUGGGAAAAUGA
>ORF_ERR493428_1_(paired)_trimmed_(paired)_merged_contig_1136_ORF_complement(114..524) Average coverage: 13-582.64	AUGGCUCGUACCAAGCAGACUGCUCGCAAGUCCACCGGAGGAAAGGCACCAAGGAAGCAGCUGGCAACUAAGGCUGCUAGGAAGUCUGCUCCGGCGACCGGAGGAGUGAAAAAGCCUCACCGCUUCAGGCCGGGAACCGUGGCCCUGAGGGAGAUCAGGAAGUACCAGAAGAGCACUGAGCUCCUGAUCCGCAAGCUGCCGUUCCAGAGGCUGGUGAGGGAGAUCGCACAGGACUUCAAGACCGAUUUGAGGUUCCAGAGCAGCGCCGUGUCGGCGCUCCAGGAGGCGGCGGAGGCGUACUUGGUGGGGCUGUUUGAGGACACCAAUCUGUGUGCCAUUCAUGCCAAGAGGGUCACCAUUAUGCCCAAGGACAUCCAGCUUGCUCGUAGGAUUAGGGGU…
>ORF_ERR493428_1_(paired)_trimmed_(paired)_merged_contig_1164_ORF_23..400 Average coverage: 2-741.19	AUGAAGAAAGUAGUGUUGAAAUUGGAAUUAUACGACGAGAAGGGUAAGAAGAAAGCCAUGAGGGCCAUCUCGGGGCUUGAAGGGCUUGAUUCAUGUUCAAUGGAUAUGAAGGACAAGAAACUGACGGUCACAGGGGACAUAGAUCCAGUGGAAUUGGUGGGUAGAUUGAGGAAGCUUUGCCCGGCGGAGAUAGUCUCGGUCGGACCGGCAAAGCAGGAGGAGAAGAAAAUGGAGCCAAAGGAGGAGCCGAAGAAGAAAGAUCCAAAGGACGAAAUGGCUGAGGUUAUGAAGGCCUACCAAGCUCACUAUCCUCCAAUGCCUUCAUAUUAUUACGUAAAAAGUUCAGAAGAGGAUCCCCAUACAUGUGUCAUUUGCUAA
>ORF_ERR493428_1_(paired)_trimmed_(paired)_merged_contig_1164_ORF_23..400 Average coverage: 2-741.19	AUGAAGAAAGUAGUGUUGAAAUUGGAAUUAUACGACGAGAAGGGUAAGAAGAAAGCCAUGAGGGCCAUCUCGGGGCUUGAAGGGCUUGAUUCAUGUUCAAUGGAUAUGAAGGACAAGAAACUGACGGUCACAGGGGACAUAGAUCCAGUGGAAUUGGUGGGUAGAUUGAGGAAGCUUUGCCCGGCGGAGAUAGUCUCGGUCGGACCGGCAAAGCAGGAGGAGAAGAAAAUGGAGCCAAAGGAGGAGCCGAAGAAGAAAGAUCCAAAGGACGAAAUGGCUGAGGUUAUGAAGGCCUACCAAGCUCACUAUCCUCCAAUGCCUUCAUAUUAUUACGUAAAAAGUUCAGAAGAGGAUCCCCAUACAUGUGUCAUUUGCUAA
>ORF_ERR493428_1_(paired)_trimmed_(paired)_merged_contig_1165_ORF_27..407 Average coverage: 7-213.80	AUGAAGAAAGUAGUGUUGAAAUUGGAAUUACACGACGAGAAGGGUAAGAAGAAAGCCAUGAGGGCCGUCUCGGGGCUUGAAGGGCUUGAUUCAAUUUCUAUGGAUAUGAAGGACAAGAAACUGACGGUCACAGGGGACAUAGAUCCAGUGGACUUGGUGGGAAGAUUGAGGAAGCUUUGCCGGGCGGAGAUAGUCUCGGUCGGACCGGCAAAGGAGGAGAAGAAGAAAGAGGAGCCAAAGAAGGAGGAGACGAAGCCGAAAGAUCCAAAGGACCAAAUGGCUGAGCUUAUCAAGGCCUACCAAGCUUAUUGUCCUCCAAUGCCUGCAUAUUAUUACGUAAAAAGUUCAGAAGAGGAUCCCAGUGCAUGUGUCAUUUGCUAA
>ORF_ERR493428_1_(paired)_trimmed_(paired)_merged_contig_1165_ORF_27..407 Average coverage: 7-213.80	AUGAAGAAAGUAGUGUUGAAAUUGGAAUUACACGACGAGAAGGGUAAGAAGAAAGCCAUGAGGGCCGUCUCGGGGCUUGAAGGGCUUGAUUCAAUUUCUAUGGAUAUGAAGGACAAGAAACUGACGGUCACAGGGGACAUAGAUCCAGUGGACUUGGUGGGAAGAUUGAGGAAGCUUUGCCGGGCGGAGAUAGUCUCGGUCGGACCGGCAAAGGAGGAGAAGAAGAAAGAGGAGCCAAAGAAGGAGGAGACGAAGCCGAAAGAUCCAAAGGACCAAAUGGCUGAGCUUAUCAAGGCCUACCAAGCUUAUUGUCCUCCAAUGCCUGCAUAUUAUUACGUAAAAAGUUCAGAAGAGGAUCCCAGUGCAUGUGUCAUUUGCUAA
>ORF_ERR493428_1_(paired)_trimmed_(paired)_merged_contig_1192_ORF_171..659 Average coverage: 1-327.65	AUGAGGUUGGAAAAAUGCUGGUUUUGUUCCUCUACCGUAUACCCUGGACAUGGGAUUCAGUUUGUUCGCAACGAUGCAAAGAUUUUUCGAUUCUGUAGAUCCAAAUGCCACAAGAACUUUAAAAUGAAGAGGAAUCCUCGUAAAGUGAAAUGGACUAAGGCUUAUAGGCGGUUGCGUGGAAAGGAUAUGACACAGGACUCAACCUUUGAGUUUGAGAGAAAGCGAAAUAGGCCCGAGAGAUACGACAGGAGUCUUACAGAAAACACUUUGAAGGCAAUUAAGAAGAUCGAUAAAGUCAGAGUGGAGAGAGAGGCCAGACACCACAAGAAUAGGAUGAAGGGCAAGAGUGCCAAGGAGCACAAUGAGGCAAUUAAAGAGAUUGAUCAGAGCACCAUUUUG…
>ORF_ERR493428_1_(paired)_trimmed_(paired)_merged_contig_1192_ORF_171..659 Average coverage: 1-327.65	AUGAGGUUGGAAAAAUGCUGGUUUUGUUCCUCUACCGUAUACCCUGGACAUGGGAUUCAGUUUGUUCGCAACGAUGCAAAGAUUUUUCGAUUCUGUAGAUCCAAAUGCCACAAGAACUUUAAAAUGAAGAGGAAUCCUCGUAAAGUGAAAUGGACUAAGGCUUAUAGGCGGUUGCGUGGAAAGGAUAUGACACAGGACUCAACCUUUGAGUUUGAGAGAAAGCGAAAUAGGCCCGAGAGAUACGACAGGAGUCUUACAGAAAACACUUUGAAGGCAAUUAAGAAGAUCGAUAAAGUCAGAGUGGAGAGAGAGGCCAGACACCACAAGAAUAGGAUGAAGGGCAAGAGUGCCAAGGAGCACAAUGAGGCAAUUAAAGAGAUUGAUCAGAGCACCAUUUUG…
>ORF_ERR493428_1_(paired)_trimmed_(paired)_merged_contig_1255_ORF_13..501 Average coverage: 5-982.06	AUGUUUACUCGCCCUGGUAAACUUAGUGAUCGAUUCCCGCAGCCAUAUGCAAAUGAGCAGGCAGCUAGGUUUGCUAAUGGUGGAGCAUAUCCUCCUGAUUUGAGUCUUAUUACAAAGGCUCGUCACAAUGGUCAGAAUUAUGUAUUUGCCCUUCUCACCGGUUACCGUGAUCCUCCAGCUGGUGUUCAGAUCCGAGAGGGCCUGCACUAUAAUCCAUACUUUCCUGGGGGAGCAAUUGCUAUGCCUAAAAUGCUUAAUGAUGGUGCUGUUGAGUACGAAGAUGGUACUCCUGCAACUGAGGCUCAGAUGGGGAAAGAUGUUGUAUCAUUCUUGACUUGGGCUGCAGAACCAGAAAUGGAAGAGAGGAAACUCAUGGGAUUCAAAUGGAUCUUUGUUCUC…
>ORF_ERR493428_1_(paired)_trimmed_(paired)_merged_contig_1255_ORF_13..501 Average coverage: 5-982.06	AUGUUUACUCGCCCUGGUAAACUUAGUGAUCGAUUCCCGCAGCCAUAUGCAAAUGAGCAGGCAGCUAGGUUUGCUAAUGGUGGAGCAUAUCCUCCUGAUUUGAGUCUUAUUACAAAGGCUCGUCACAAUGGUCAGAAUUAUGUAUUUGCCCUUCUCACCGGUUACCGUGAUCCUCCAGCUGGUGUUCAGAUCCGAGAGGGCCUGCACUAUAAUCCAUACUUUCCUGGGGGAGCAAUUGCUAUGCCUAAAAUGCUUAAUGAUGGUGCUGUUGAGUACGAAGAUGGUACUCCUGCAACUGAGGCUCAGAUGGGGAAAGAUGUUGUAUCAUUCUUGACUUGGGCUGCAGAACCAGAAAUGGAAGAGAGGAAACUCAUGGGAUUCAAAUGGAUCUUUGUUCUC…
>ORF_ERR493428_1_(paired)_trimmed_(paired)_merged_contig_1282_ORF_99..476 Average coverage: 15-004.44	AUGGUUCAGGAGGCCGAGAAGUACAAGUCGGAGGACGAAGAGCACAAGAAGAAGGUUGAGAGCAAGAACGCCUUGGAGAACUAUGCCUACAACAUGAGGAACACCAUCAAGGACGAGAAGAUUGGGGCCAAGCUGCCGCCGGCCGACAAGAAGAAGAUCGAAGACUCGAUCGAGACUGCCAUCCAAUGGUUGGACAGCAACCAGCUGGCGGAGGCGGAUGAGUUCGAAGACAAGAUGAAGGAGUUGGAGAGCAUCUGCAACCCAAUCAUCGCCAAGAUGUACCAGGGAGCUGGGGGCGAAGGUGCCGGCCCAGUUGAUGAUGACGAUGCUCCUCCCAGUGCCAGCGGCCCAGGCCCCAAGAUCGAGGAGGUCGACUAA
>ORF_ERR493428_1_(paired)_trimmed_(paired)_merged_contig_1282_ORF_99..476 Average coverage: 15-004.44	AUGGUUCAGGAGGCCGAGAAGUACAAGUCGGAGGACGAAGAGCACAAGAAGAAGGUUGAGAGCAAGAACGCCUUGGAGAACUAUGCCUACAACAUGAGGAACACCAUCAAGGACGAGAAGAUUGGGGCCAAGCUGCCGCCGGCCGACAAGAAGAAGAUCGAAGACUCGAUCGAGACUGCCAUCCAAUGGUUGGACAGCAACCAGCUGGCGGAGGCGGAUGAGUUCGAAGACAAGAUGAAGGAGUUGGAGAGCAUCUGCAACCCAAUCAUCGCCAAGAUGUACCAGGGAGCUGGGGGCGAAGGUGCCGGCCCAGUUGAUGAUGACGAUGCUCCUCCCAGUGCCAGCGGCCCAGGCCCCAAGAUCGAGGAGGUCGACUAA
>ORF_ERR493428_1_(paired)_trimmed_(paired)_merged_contig_1287_ORF_complement(238..597) Average coverage: 2-129.07	AUGGUGAAAGCAUCGCACUCGUCAACGGCCCAGGAUGCGGUUGCUCUCUUCGAUUCUCUUCGCUCAGCUUACUCCGCCACUCCCACCACUCUCAAGAUCAUUGAUCUCUAUAUUGGGUUCGCCGUAUCCACAGCUCUUAUCCAGGUAGUCUACAUGGCUAUUGUCGGGUCAUUCCCAUUCAACUCUUUCCUUUCAGGAGUACUUUCUUGCAUCGGGACGGCAGUCCUUGCUGUUUGUCUCCGUAUUCAAGUGAACAAAGAAAAUAAAGAAUUUAAGGAUUUAGCACCGGAACGGGCUUUUGCAGAUUUUGUUCUCUGCAACUUGGUGCUGCAUAUGGUGAUCAUGAAUUUCCUUGGAUAA
>ORF_ERR493428_1_(paired)_trimmed_(paired)_merged_contig_1287_ORF_complement(238..597) Average coverage: 2-129.07	AUGGUGAAAGCAUCGCACUCGUCAACGGCCCAGGAUGCGGUUGCUCUCUUCGAUUCUCUUCGCUCAGCUUACUCCGCCACUCCCACCACUCUCAAGAUCAUUGAUCUCUAUAUUGGGUUCGCCGUAUCCACAGCUCUUAUCCAGGUAGUCUACAUGGCUAUUGUCGGGUCAUUCCCAUUCAACUCUUUCCUUUCAGGAGUACUUUCUUGCAUCGGGACGGCAGUCCUUGCUGUUUGUCUCCGUAUUCAAGUGAACAAAGAAAAUAAAGAAUUUAAGGAUUUAGCACCGGAACGGGCUUUUGCAGAUUUUGUUCUCUGCAACUUGGUGCUGCAUAUGGUGAUCAUGAAUUUCCUUGGAUAA
>ORF_ERR493428_1_(paired)_trimmed_(paired)_merged_contig_1353_ORF_complement(324..632) Average coverage: 294.20	AUGUGGGGAAAUAAGGAAUUGUUUGUGGGAUUGAGUGCAAUGAGUAGGAAUUCGUCUCAGACAUGUUCUGUGUACUCUUGGAGCUUUGAGCAAAAGCAUGUUCCUCACUGGAUGCACUCGCAGCCGCUAGACCCCAUGGCCGUUGGUAAGAACUCGAAGGCGGAGGCUUUGGAAAAGAAGAAGGAUUGUACAAAAAGGGCUUUCGGAGCAAUGGUUUUCGGUGUUGCUUGUGGAGCAUUGGCGUCGUUUGUUGGACUGUAUCUGUGGACCGUCCUUGGCAAUAGGCGUCCGGUGGUGCCGCAGAGGUGA
>ORF_ERR493428_1_(paired)_trimmed_(paired)_merged_contig_1353_ORF_complement(324..632) Average coverage: 294.20	AUGUGGGGAAAUAAGGAAUUGUUUGUGGGAUUGAGUGCAAUGAGUAGGAAUUCGUCUCAGACAUGUUCUGUGUACUCUUGGAGCUUUGAGCAAAAGCAUGUUCCUCACUGGAUGCACUCGCAGCCGCUAGACCCCAUGGCCGUUGGUAAGAACUCGAAGGCGGAGGCUUUGGAAAAGAAGAAGGAUUGUACAAAAAGGGCUUUCGGAGCAAUGGUUUUCGGUGUUGCUUGUGGAGCAUUGGCGUCGUUUGUUGGACUGUAUCUGUGGACCGUCCUUGGCAAUAGGCGUCCGGUGGUGCCGCAGAGGUGA
>ORF_ERR493428_1_(paired)_trimmed_(paired)_merged_contig_1361_ORF_62..454 Average coverage: 235.75	AUGGCCGCUGCAGGAGCUGCCGCCGACGGGCUGUUCCGGUGCGUGUACGAGGGUUGCAUAUCGGGGUCGGAUAUCGGAGUGGAACGGCGCCCGUACCACCGCAACUGCGGGUGUGCCCUACACAACAAGUCACGUAACAAGCAAUGCACCCACGGAGGGCCUAAGAGUAAGAAAGUGUCGUAUCCGCUGAGGCGGGCUUGGAGCGAAGGGAACUUGGCUUUGGUGGCUUCCGCCGGUUCUUCCGUGCACUCCUCGCCGUCUUCCUCGCCGGCUCAGCACAACCACGCGGUCGGGAGGGCACAUCAUCGGCGGCACUCGCAUCAACAAUUGGAUACUUUGUAUGAUGAGGAUGAGGAGGAUGAGGAAGAGGAGAUUGUUUUCUUCAAGGUUUGA
>ORF_ERR493428_1_(paired)_trimmed_(paired)_merged_contig_1361_ORF_62..454 Average coverage: 235.75	AUGGCCGCUGCAGGAGCUGCCGCCGACGGGCUGUUCCGGUGCGUGUACGAGGGUUGCAUAUCGGGGUCGGAUAUCGGAGUGGAACGGCGCCCGUACCACCGCAACUGCGGGUGUGCCCUACACAACAAGUCACGUAACAAGCAAUGCACCCACGGAGGGCCUAAGAGUAAGAAAGUGUCGUAUCCGCUGAGGCGGGCUUGGAGCGAAGGGAACUUGGCUUUGGUGGCUUCCGCCGGUUCUUCCGUGCACUCCUCGCCGUCUUCCUCGCCGGCUCAGCACAACCACGCGGUCGGGAGGGCACAUCAUCGGCGGCACUCGCAUCAACAAUUGGAUACUUUGUAUGAUGAGGAUGAGGAGGAUGAGGAAGAGGAGAUUGUUUUCUUCAAGGUUUGA
>ORF_ERR493428_1_(paired)_trimmed_(paired)_merged_contig_1389_ORF_127..474 Average coverage: 308.35	AUGCCUGCACCAACCAUGACCCCGGAGUUGCAAAAAGAUCUCCAAUUACUAAAGUUAAGGAAUGUUAUGGAUCCAAAGAGACACUACAAGAAGGGUGAUGCACAACCUAACAAGUAUUUCCAGGUAGGGACAAUAAUAGAGUCCCCAUUAGAUUUCUUCUCGGGCAGACUUACAAAGAAGGAAAGGAAGGUGUCCCUUGCAGAGGAAGUGCUUUCUGAUCGUAACCUUGGGAACUACAGAAAGCGGAAGGUUCGCGAGAUAGAAGAGAAAAACCGGCCAGGCGGAAAUGAAAAAUGGAAGAUUAAGGGGAAAGGGACGUAUCAGCGUGCAAAGCAAAGAAGGCACUGA
>ORF_ERR493428_1_(paired)_trimmed_(paired)_merged_contig_1389_ORF_127..474 Average coverage: 308.35	AUGCCUGCACCAACCAUGACCCCGGAGUUGCAAAAAGAUCUCCAAUUACUAAAGUUAAGGAAUGUUAUGGAUCCAAAGAGACACUACAAGAAGGGUGAUGCACAACCUAACAAGUAUUUCCAGGUAGGGACAAUAAUAGAGUCCCCAUUAGAUUUCUUCUCGGGCAGACUUACAAAGAAGGAAAGGAAGGUGUCCCUUGCAGAGGAAGUGCUUUCUGAUCGUAACCUUGGGAACUACAGAAAGCGGAAGGUUCGCGAGAUAGAAGAGAAAAACCGGCCAGGCGGAAAUGAAAAAUGGAAGAUUAAGGGGAAAGGGACGUAUCAGCGUGCAAAGCAAAGAAGGCACUGA
>ORF_ERR493428_1_(paired)_trimmed_(paired)_merged_contig_1454_ORF_114..464 Average coverage: 7-636.15	AUGAAGGUUGUUGCUGCAUACUUGCUCGCUGUUUUGGGAGGGAAGAGCAGCCCCUCAGCUGCUGACUUGAAGGACAUUCUCGGAUCAGUUGGAGCUGAGGCAGAUGGUGACAAGAUUGAGUUGCUAUUGUCCGAAGUCAAGGGAAAAGAUAUCACAGAGCUGAUUGCAUCUGGAAGGGAGAAGUUGGCAUCUGUUCCAUCUGGUGGUGGUGGUGCAGUUGCUUAUUCUACACCCGCAGCCGGCGGUGGUGGUGGGGCUGCUGUUCCUGCCGCUGCUGAGCAGAAGAAGGAGGAGAAGGUGGAAGAAAAGGAAGAAUCAGAUGAUGAUAUGGGUUUCAGCCUUUUCGACUGA
>ORF_ERR493428_1_(paired)_trimmed_(paired)_merged_contig_1454_ORF_114..464 Average coverage: 7-636.15	AUGAAGGUUGUUGCUGCAUACUUGCUCGCUGUUUUGGGAGGGAAGAGCAGCCCCUCAGCUGCUGACUUGAAGGACAUUCUCGGAUCAGUUGGAGCUGAGGCAGAUGGUGACAAGAUUGAGUUGCUAUUGUCCGAAGUCAAGGGAAAAGAUAUCACAGAGCUGAUUGCAUCUGGAAGGGAGAAGUUGGCAUCUGUUCCAUCUGGUGGUGGUGGUGCAGUUGCUUAUUCUACACCCGCAGCCGGCGGUGGUGGUGGGGCUGCUGUUCCUGCCGCUGCUGAGCAGAAGAAGGAGGAGAAGGUGGAAGAAAAGGAAGAAUCAGAUGAUGAUAUGGGUUUCAGCCUUUUCGACUGA
>ORF_ERR493428_1_(paired)_trimmed_(paired)_merged_contig_1471_ORF_41..427 Average coverage: 4-077.39	AUGGAGGAUUUAGAUGACGAAGUUGCCAAGAUUAAAGAAGCAAUGGAAUCCGAGGUGGAUGUGACCUUUGAUUGUGUGGGUUUUAAUAAAACCAUGUCGACGGGUCUCAACGCCACUCGCCCCGGCGGCAAAGUCUGCCUUGUCGGAAUGGGACACGGCAUGAUGACAGUGCCUCUCACUCCAGCUGCUGCCAGGGAGGUUGAUGUGGUUGGUGUUUUCCGGUACAAGAACACAUGGCCGCUUUGCCUCGAGUUUUUGAGAAGUGGGAAGAUCGACGUGAAGCCGCUUAUUACCCACCGGUUUGGAUUUACCGAGAAGGAGGUGGAAGAAGCUUUUGCAACCAGUGCUCGUGGGGGUGACGCCAUCAAAGUCAUGUUUAAUCUAUAG
>ORF_ERR493428_1_(paired)_trimmed_(paired)_merged_contig_1471_ORF_41..427 Average coverage: 4-077.39	AUGGAGGAUUUAGAUGACGAAGUUGCCAAGAUUAAAGAAGCAAUGGAAUCCGAGGUGGAUGUGACCUUUGAUUGUGUGGGUUUUAAUAAAACCAUGUCGACGGGUCUCAACGCCACUCGCCCCGGCGGCAAAGUCUGCCUUGUCGGAAUGGGACACGGCAUGAUGACAGUGCCUCUCACUCCAGCUGCUGCCAGGGAGGUUGAUGUGGUUGGUGUUUUCCGGUACAAGAACACAUGGCCGCUUUGCCUCGAGUUUUUGAGAAGUGGGAAGAUCGACGUGAAGCCGCUUAUUACCCACCGGUUUGGAUUUACCGAGAAGGAGGUGGAAGAAGCUUUUGCAACCAGUGCUCGUGGGGGUGACGCCAUCAAAGUCAUGUUUAAUCUAUAG
>ORF_ERR493428_1_(paired)_trimmed_(paired)_merged_contig_1520_ORF_complement(114..512) Average coverage: 3-355.04	AUGGCUGGAAGAGGAAAAUCAAUCGGCUCCGGUGCCGCCAAGAAGGCCACAUCUCGGAGCAGCAAGGCCGGUCUCCAGUUCCCCGUCGGCCGUAUCGCCCGGUUCUUGAAAGCCGGCAAGUACGCCGAGCGUGUGGGCGCCGGCGCCCCUGUCUACCUCGCCGCCGUCCUUGAAUACCUCGCCGCCGAGGUUUUGGAAUUGGCUGGAAACGCCGCACGUGACAACAAGAAGACGAGGAUUGUGCCGAGGCACAUCCAGUUGGCUGUCAGGAACGACGAGGAGCUCAGCAAGCUGCUUGGCUCCGUCACCAUCGCCAACGGCGGCGUUAUGCCCAACAUCCACAACACGCUCCUCCCCAAGAAAACCGGCACCGGCAAAUCUGGCCCCGCCGAAGACUAA
>ORF_ERR493428_1_(paired)_trimmed_(paired)_merged_contig_1520_ORF_complement(114..512) Average coverage: 3-355.04	AUGGCUGGAAGAGGAAAAUCAAUCGGCUCCGGUGCCGCCAAGAAGGCCACAUCUCGGAGCAGCAAGGCCGGUCUCCAGUUCCCCGUCGGCCGUAUCGCCCGGUUCUUGAAAGCCGGCAAGUACGCCGAGCGUGUGGGCGCCGGCGCCCCUGUCUACCUCGCCGCCGUCCUUGAAUACCUCGCCGCCGAGGUUUUGGAAUUGGCUGGAAACGCCGCACGUGACAACAAGAAGACGAGGAUUGUGCCGAGGCACAUCCAGUUGGCUGUCAGGAACGACGAGGAGCUCAGCAAGCUGCUUGGCUCCGUCACCAUCGCCAACGGCGGCGUUAUGCCCAACAUCCACAACACGCUCCUCCCCAAGAAAACCGGCACCGGCAAAUCUGGCCCCGCCGAAGACUAA
>ORF_ERR493428_1_(paired)_trimmed_(paired)_merged_contig_1535_ORF_139..492 Average coverage: 248.52	AUGGACAUGGACGAGGAUGUGCAGGUACCUUGGAUGGUGCUGGUGGGAGAUGAUGAAUCUCAGGUGAGGGUGCAGGGGCGAGAAGAUGAAUGCCAGGUGAGGGUGCUAAGGGGAGGUGACGAAUGUCAGGGGAGGGUGCCGGGGGGAGAAGAUGAAUGUCUGGUAAGGGCGCUGGUGGGAGAUGAUGAAUGUCAGGUGACAGUGCAGGUGGAAGAUAAUGACCGUGAGGUGACGGUUCUGGACAGUGAACUGGUGAAGCAGGAUACGGAGAAAUUGAUGACUCUGGAGAUGGAGCUGGUGAAGGAGUUGGAGAGGUUGCAACGGGCGCACCCUUUGGAUAAGAAGAUAAACUGA
>ORF_ERR493428_1_(paired)_trimmed_(paired)_merged_contig_1535_ORF_139..492 Average coverage: 248.52	AUGGACAUGGACGAGGAUGUGCAGGUACCUUGGAUGGUGCUGGUGGGAGAUGAUGAAUCUCAGGUGAGGGUGCAGGGGCGAGAAGAUGAAUGCCAGGUGAGGGUGCUAAGGGGAGGUGACGAAUGUCAGGGGAGGGUGCCGGGGGGAGAAGAUGAAUGUCUGGUAAGGGCGCUGGUGGGAGAUGAUGAAUGUCAGGUGACAGUGCAGGUGGAAGAUAAUGACCGUGAGGUGACGGUUCUGGACAGUGAACUGGUGAAGCAGGAUACGGAGAAAUUGAUGACUCUGGAGAUGGAGCUGGUGAAGGAGUUGGAGAGGUUGCAACGGGCGCACCCUUUGGAUAAGAAGAUAAACUGA
>ORF_ERR493428_1_(paired)_trimmed_(paired)_merged_contig_1576_ORF_complement(76..444) Average coverage: 3-723.25	AUGAAAGCAAGAAAGGAUAAAAACCACAUAAGCAUAAAAUUCAUGGUUUUAACAGAAAAUACACAGCUUUAUCCCGACUACGACAACUACAAGAAAUGCAAGAAAAAAUUUGGUAAUUGGAAAAGUUGGAUGGUAGAAAACGGGAAGAAGGGCGGAUGGUCGAGGUACGUAGCGAUAGCCAAAACAAAAUAUAACUUGCAUAACAACAUUGUCAAAACUUUACUAGCGCUACUAACUCAGAUAACAGAUCUAAUAGAGGAUAAUUUAAGAGACGUCCUACCAGGGGGAAACAAACUAGAGCACAAAUCCCAUCAAAUGCUUAGUACUCGUCAUCAUCAUCGCUGUCGUCAUCGUUACCAGCAUCAUUGA
>ORF_ERR493428_1_(paired)_trimmed_(paired)_merged_contig_1576_ORF_complement(76..444) Average coverage: 3-723.25	AUGAAAGCAAGAAAGGAUAAAAACCACAUAAGCAUAAAAUUCAUGGUUUUAACAGAAAAUACACAGCUUUAUCCCGACUACGACAACUACAAGAAAUGCAAGAAAAAAUUUGGUAAUUGGAAAAGUUGGAUGGUAGAAAACGGGAAGAAGGGCGGAUGGUCGAGGUACGUAGCGAUAGCCAAAACAAAAUAUAACUUGCAUAACAACAUUGUCAAAACUUUACUAGCGCUACUAACUCAGAUAACAGAUCUAAUAGAGGAUAAUUUAAGAGACGUCCUACCAGGGGGAAACAAACUAGAGCACAAAUCCCAUCAAAUGCUUAGUACUCGUCAUCAUCAUCGCUGUCGUCAUCGUUACCAGCAUCAUUGA
>ORF_ERR493428_1_(paired)_trimmed_(paired)_merged_contig_1591_ORF_61..420 Average coverage: 1-402.41	AUGUACUCGAACCCACCCAUUCAUGGUGCAUCAAUUGUAGCGACCAUCCUCAAGGAUAGGGAUUUGUUCAAUGAGUGGACAAUUGAGUUGAAGGAAAUGGCUGAUCGUAUCAUCAGCAUGCGUCAUCAACUUUUUGAAUCCUUGCGUGCCAAGGGCACACCGGGUGACUGGAGCCACAUCAUCAAGCAAAUCGGAAUGUUUACCUUCACCGGAUUGAACUCCGAGCAAGUUGCUUUCAUGACUAAAGAGUACCAUAUUUACAUGACAUCUGACGGGAGGAUUAGCAUGGCGGGUCUGAGCUCGAGGACCGUCCCUCAUCUUACGGAGGCAAUACAUGCCGCUGUUACUCGCGCUGCCUAG
>ORF_ERR493428_1_(paired)_trimmed_(paired)_merged_contig_1591_ORF_complement(91..396) Average coverage: 1-402.41	AUGUAUUGCCUCCGUAAGAUGAGGGACGGUCCUCGAGCUCAGACCCGCCAUGCUAAUCCUCCCGUCAGAUGUCAUGUAAAUAUGGUACUCUUUAGUCAUGAAAGCAACUUGCUCGGAGUUCAAUCCGGUGAAGGUAAACAUUCCGAUUUGCUUGAUGAUGUGGCUCCAGUCACCCGGUGUGCCCUUGGCACGCAAGGAUUCAAAAAGUUGAUGACGCAUGCUGAUGAUACGAUCAGCCAUUUCCUUCAACUCAAUUGUCCACUCAUUGAACAAAUCCCUAUCCUUGAGGAUGGUCGCUACAAUUGA
>ORF_ERR493428_1_(paired)_trimmed_(paired)_merged_contig_1591_ORF_61..420 Average coverage: 1-402.41	AUGUACUCGAACCCACCCAUUCAUGGUGCAUCAAUUGUAGCGACCAUCCUCAAGGAUAGGGAUUUGUUCAAUGAGUGGACAAUUGAGUUGAAGGAAAUGGCUGAUCGUAUCAUCAGCAUGCGUCAUCAACUUUUUGAAUCCUUGCGUGCCAAGGGCACACCGGGUGACUGGAGCCACAUCAUCAAGCAAAUCGGAAUGUUUACCUUCACCGGAUUGAACUCCGAGCAAGUUGCUUUCAUGACUAAAGAGUACCAUAUUUACAUGACAUCUGACGGGAGGAUUAGCAUGGCGGGUCUGAGCUCGAGGACCGUCCCUCAUCUUACGGAGGCAAUACAUGCCGCUGUUACUCGCGCUGCCUAG
>ORF_ERR493428_1_(paired)_trimmed_(paired)_merged_contig_1591_ORF_complement(91..396) Average coverage: 1-402.41	AUGUAUUGCCUCCGUAAGAUGAGGGACGGUCCUCGAGCUCAGACCCGCCAUGCUAAUCCUCCCGUCAGAUGUCAUGUAAAUAUGGUACUCUUUAGUCAUGAAAGCAACUUGCUCGGAGUUCAAUCCGGUGAAGGUAAACAUUCCGAUUUGCUUGAUGAUGUGGCUCCAGUCACCCGGUGUGCCCUUGGCACGCAAGGAUUCAAAAAGUUGAUGACGCAUGCUGAUGAUACGAUCAGCCAUUUCCUUCAACUCAAUUGUCCACUCAUUGAACAAAUCCCUAUCCUUGAGGAUGGUCGCUACAAUUGA
>ORF_ERR493428_1_(paired)_trimmed_(paired)_merged_contig_1607_ORF_224..598 Average coverage: 1-221.27	AUGCGACUCCUCACCGGCUCCCAAAACGAAUCGUUUCAGUUCGUCCCCCAGUCCAUCGCCUCCUUCGGCCCCACCGUCCUCGUCGAGGGCUGCGACCGCGACUGCUCCAUUUCCUGGGUCCACGCCUGGACCGUUGCCAGUGGUGUAGUCACCGGCGUCCGCGAGUACUUCAACACUACCCUCACUGUCACGCGCCUGGGAAACAACAGCCACAGAAACUCUCCCGCCUCCUCCGCUAAAUCCUCGUCCGGGUUUUCCUACGAGGCGUCGUCGUCGGCGGCCGAGAUUACCUCGUUCCAUUUCCCGUCGGUUUGGGAGAGCAGCGUCUCCAAUCGGGCCGGGAAGUCCAUGCCGGGUCUGGUCCUCGCAAUCUAA
>ORF_ERR493428_1_(paired)_trimmed_(paired)_merged_contig_1607_ORF_complement(29..523) Average coverage: 1-221.27	AUGGAACGAGGUAAUCUCGGCCGCCGACGACGACGCCUCGUAGGAAAACCCGGACGAGGAUUUAGCGGAGGAGGCGGGAGAGUUUCUGUGGCUGUUGUUUCCCAGGCGCGUGACAGUGAGGGUAGUGUUGAAGUACUCGCGGACGCCGGUGACUACACCACUGGCAACGGUCCAGGCGUGGACCCAGGAAAUGGAGCAGUCGCGGUCGCAGCCCUCGACGAGGACGGUGGGGCCGAAGGAGGCGAUGGACUGGGGGACGAACUGAAACGAUUCGUUUUGGGAGCCGGUGAGGAGUCGCAUCAAGAACUGGUGGGUCGGCGGACCAUGGAACCACCACUCGAGGUCGGGGGCGACGAUCUUGAGCACCGUGUCGACGUCACGGGAGCUCAGGGCGUCAUA…
>ORF_ERR493428_1_(paired)_trimmed_(paired)_merged_contig_1607_ORF_224..598 Average coverage: 1-221.27	AUGCGACUCCUCACCGGCUCCCAAAACGAAUCGUUUCAGUUCGUCCCCCAGUCCAUCGCCUCCUUCGGCCCCACCGUCCUCGUCGAGGGCUGCGACCGCGACUGCUCCAUUUCCUGGGUCCACGCCUGGACCGUUGCCAGUGGUGUAGUCACCGGCGUCCGCGAGUACUUCAACACUACCCUCACUGUCACGCGCCUGGGAAACAACAGCCACAGAAACUCUCCCGCCUCCUCCGCUAAAUCCUCGUCCGGGUUUUCCUACGAGGCGUCGUCGUCGGCGGCCGAGAUUACCUCGUUCCAUUUCCCGUCGGUUUGGGAGAGCAGCGUCUCCAAUCGGGCCGGGAAGUCCAUGCCGGGUCUGGUCCUCGCAAUCUAA
>ORF_ERR493428_1_(paired)_trimmed_(paired)_merged_contig_1607_ORF_complement(29..523) Average coverage: 1-221.27	AUGGAACGAGGUAAUCUCGGCCGCCGACGACGACGCCUCGUAGGAAAACCCGGACGAGGAUUUAGCGGAGGAGGCGGGAGAGUUUCUGUGGCUGUUGUUUCCCAGGCGCGUGACAGUGAGGGUAGUGUUGAAGUACUCGCGGACGCCGGUGACUACACCACUGGCAACGGUCCAGGCGUGGACCCAGGAAAUGGAGCAGUCGCGGUCGCAGCCCUCGACGAGGACGGUGGGGCCGAAGGAGGCGAUGGACUGGGGGACGAACUGAAACGAUUCGUUUUGGGAGCCGGUGAGGAGUCGCAUCAAGAACUGGUGGGUCGGCGGACCAUGGAACCACCACUCGAGGUCGGGGGCGACGAUCUUGAGCACCGUGUCGACGUCACGGGAGCUCAGGGCGUCAUA…
>ORF_ERR493428_1_(paired)_trimmed_(paired)_merged_contig_1632_ORF_16..477 Average coverage: 2-409.91	AUGCAGAUCUUCGUGAAGACCUUGACAGGGAAGACCAUAACUCUGGAAGUUGAAAGUUCUGAUACAAUUGAUAAUGUGAAGGCCAAAAUCCAGGAUAAGGAGGGCAUUCCCCCAGACCAGCAGCGGUUGAUCUUUGCAGGUAAGCAGCUUGAGGAUGGAAGGACACUUGCUGAUUACAACAUUCAAAAGGAGUCCACCCUGCACCUGGUACUUCGUCUGCGUGGUGGGAUGCAGAUCUUUGUGAAGACAUUGACUGGGAAGACGAUAACGUUGGAGGUAGAGAGUUCUGAUACCAUUGAUAAUGUGAAAGCAAAGAUCCAGGACAAGGAGGGCAUUCCUCCGGACCAGCAGAGACUCAUCUUUGCCGGUAAGCAGCUGGAGGACGGAAGGACUCUUGCG…
>ORF_ERR493428_1_(paired)_trimmed_(paired)_merged_contig_1632_ORF_16..477 Average coverage: 2-409.91	AUGCAGAUCUUCGUGAAGACCUUGACAGGGAAGACCAUAACUCUGGAAGUUGAAAGUUCUGAUACAAUUGAUAAUGUGAAGGCCAAAAUCCAGGAUAAGGAGGGCAUUCCCCCAGACCAGCAGCGGUUGAUCUUUGCAGGUAAGCAGCUUGAGGAUGGAAGGACACUUGCUGAUUACAACAUUCAAAAGGAGUCCACCCUGCACCUGGUACUUCGUCUGCGUGGUGGGAUGCAGAUCUUUGUGAAGACAUUGACUGGGAAGACGAUAACGUUGGAGGUAGAGAGUUCUGAUACCAUUGAUAAUGUGAAAGCAAAGAUCCAGGACAAGGAGGGCAUUCCUCCGGACCAGCAGAGACUCAUCUUUGCCGGUAAGCAGCUGGAGGACGGAAGGACUCUUGCG…
>ORF_ERR493428_1_(paired)_trimmed_(paired)_merged_contig_1663_ORF_97..456 Average coverage: 549.12	AUGGCGGCGACGAUGACGUCCUUCGCCCCCUGGAUCCUCACUUCUCUACGUACUUCUCCCUCCCCUCCGCCAACGACAAGUCGUUUCUUCAAGCCCGCUAAUUGCUCACCCAUCAUCCAACAACAACAGCAACAACAAGAGGCUGACGUGUCAAUUCUGUGCGAGGAUUGCAACGGGAGAGGGUGGCUGCUCUGCGACUUUUGCAAAGGGCAGAAAACGAACGUGAAAUCCGAGACCAGUCGAAUCUACCGGCGAUGCCCAUCUUGCAGAGCUAUUGGUCAGGUGUUGUGUUCAAAGUGCAAGGUUUUCAAAUGUGUCACAUUCCCAAAUUACAAUGAUGGUGAUGAGGUGUCUUUUUAA
>ORF_ERR493428_1_(paired)_trimmed_(paired)_merged_contig_1663_ORF_97..456 Average coverage: 549.12	AUGGCGGCGACGAUGACGUCCUUCGCCCCCUGGAUCCUCACUUCUCUACGUACUUCUCCCUCCCCUCCGCCAACGACAAGUCGUUUCUUCAAGCCCGCUAAUUGCUCACCCAUCAUCCAACAACAACAGCAACAACAAGAGGCUGACGUGUCAAUUCUGUGCGAGGAUUGCAACGGGAGAGGGUGGCUGCUCUGCGACUUUUGCAAAGGGCAGAAAACGAACGUGAAAUCCGAGACCAGUCGAAUCUACCGGCGAUGCCCAUCUUGCAGAGCUAUUGGUCAGGUGUUGUGUUCAAAGUGCAAGGUUUUCAAAUGUGUCACAUUCCCAAAUUACAAUGAUGGUGAUGAGGUGUCUUUUUAA
>ORF_ERR493428_1_(paired)_trimmed_(paired)_merged_contig_1774_ORF_complement(163..546) Average coverage: 2-217.34	AUGGUGGAGGGUGCCUGUAAGAAAUUCGUCUGCAUCGUCGACGAGUCGAAGCUCGUGAAGCAUGUGGGAGGCAGCGGGCUGGCGAUGCCGGUGGAGGUUGUGCCGUUCUGCUGGAAAUUCACUGCCAAAAAGCUCCAGGACUUGUUCGAGUACGCGGGCUGCGUCGGAAAGCUAAGGACUUUCGUCGAAAAUAGCAAGCCUUUCGUGACGGACAAUGGGAAUUACAUUGUGGAUUUGUAUUUCCAGAAAGAUAUGGGGGAUCUGAAGGCGGCUAGCGAUGCGAUUUUGCAGCUUCCCGGAGUUGUGGAGCAUGGAAUGUUCCUUGACAUGGCCACCACUGUGAUUGUUGCAGGGGAGCUCGGAAUCACGGUGAAGAAUAAGUAG
>ORF_ERR493428_1_(paired)_trimmed_(paired)_merged_contig_1774_ORF_complement(163..546) Average coverage: 2-217.34	AUGGUGGAGGGUGCCUGUAAGAAAUUCGUCUGCAUCGUCGACGAGUCGAAGCUCGUGAAGCAUGUGGGAGGCAGCGGGCUGGCGAUGCCGGUGGAGGUUGUGCCGUUCUGCUGGAAAUUCACUGCCAAAAAGCUCCAGGACUUGUUCGAGUACGCGGGCUGCGUCGGAAAGCUAAGGACUUUCGUCGAAAAUAGCAAGCCUUUCGUGACGGACAAUGGGAAUUACAUUGUGGAUUUGUAUUUCCAGAAAGAUAUGGGGGAUCUGAAGGCGGCUAGCGAUGCGAUUUUGCAGCUUCCCGGAGUUGUGGAGCAUGGAAUGUUCCUUGACAUGGCCACCACUGUGAUUGUUGCAGGGGAGCUCGGAAUCACGGUGAAGAAUAAGUAG
>ORF_ERR493428_1_(paired)_trimmed_(paired)_merged_contig_1814_ORF_complement(116..436) Average coverage: 828.44	AUGAGCGAAAUGGCCACAAAUAAGAGAGAGGAUUUCGCCUUCCUUGGUUUUCUCUACCACUCUCCCUUGCACUGGUGUUACUACCAAAACUACUGCUUCUACUUCGACUACUUGUGCUAUGACCGCUUCUUGCUCCUGGUGAACCUUGCGGAGGGAGUUCUUGACGGCAAACAGGGCAUGAGUUGUGUUGUACUAACCAUGGUACAAUACAAUCUGUGUGGUAUAGAUGGUCACAAGGCAUUUGCCUUGCUUCAGAUCCCAACUCGAAUUUGUCCUUGCAAACAGGGCAGUGCGCAUCAGAACGGAGAUGCCUGUUUGUGA
>ORF_ERR493428_1_(paired)_trimmed_(paired)_merged_contig_1814_ORF_complement(116..436) Average coverage: 828.44	AUGAGCGAAAUGGCCACAAAUAAGAGAGAGGAUUUCGCCUUCCUUGGUUUUCUCUACCACUCUCCCUUGCACUGGUGUUACUACCAAAACUACUGCUUCUACUUCGACUACUUGUGCUAUGACCGCUUCUUGCUCCUGGUGAACCUUGCGGAGGGAGUUCUUGACGGCAAACAGGGCAUGAGUUGUGUUGUACUAACCAUGGUACAAUACAAUCUGUGUGGUAUAGAUGGUCACAAGGCAUUUGCCUUGCUUCAGAUCCCAACUCGAAUUUGUCCUUGCAAACAGGGCAGUGCGCAUCAGAACGGAGAUGCCUGUUUGUGA
>ORF_ERR493428_1_(paired)_trimmed_(paired)_merged_contig_1838_ORF_156..512 Average coverage: 1-128.93	AUGGGUGUCACGAAGUGCAUGUGUUUUGGCAGACCCUUGGCCCCUGGUGGAAAUCGAGCUUGGUCCAUUAUAUAUUUUGUUUCAUCAUGGGCAACUUUUCUGGUUGCAGAAGCUUGUCUAAUUGCUGGUGCUACAAAAAAUGCCUAUCACACCAAGUACCGGGGGAUGAUAUAUGCUCAGAACUUCUCCUGUGAAGCCUUGCGAAAAGGUGUUUUCGUUUCUGGAGCAGUAUUUGUGGUUGCGACUAUGAUUCUCAACGUGUAUUACUACAUGUACUUCACCAAGGCAACUGCUGCUCAAGCAACUCAUAAAGCAAAUCGUUCGAGUUCAACUGUCGGGAUGACUGGGUAUGCAUAG
>ORF_ERR493428_1_(paired)_trimmed_(paired)_merged_contig_1838_ORF_156..512 Average coverage: 1-128.93	AUGGGUGUCACGAAGUGCAUGUGUUUUGGCAGACCCUUGGCCCCUGGUGGAAAUCGAGCUUGGUCCAUUAUAUAUUUUGUUUCAUCAUGGGCAACUUUUCUGGUUGCAGAAGCUUGUCUAAUUGCUGGUGCUACAAAAAAUGCCUAUCACACCAAGUACCGGGGGAUGAUAUAUGCUCAGAACUUCUCCUGUGAAGCCUUGCGAAAAGGUGUUUUCGUUUCUGGAGCAGUAUUUGUGGUUGCGACUAUGAUUCUCAACGUGUAUUACUACAUGUACUUCACCAAGGCAACUGCUGCUCAAGCAACUCAUAAAGCAAAUCGUUCGAGUUCAACUGUCGGGAUGACUGGGUAUGCAUAG
>ORF_ERR493428_1_(paired)_trimmed_(paired)_merged_contig_1839_ORF_complement(156..512) Average coverage: 895.88	AUGGGUGUCACGAAGUGCAUGUGUUUUGGCAGACCCUUGGCCCCUGGUGGAAAUCGAGCUUGGUCCAUUAUAUAUUUUAUUUCAUCAUGGGCAACUUUUCUGGUUGCAGAAGCUUGUCUAAUUGCUGGUGCUACAAAAAAUGCCUAUCACACCAAGUACCGGGGGAUGAUAUAUGCUCAGAACUUCUCCUGUGAAGCAUUGCGAAAAGGUGUUUUCGUUUCUGGAGCAGUAUUUGUGGUUGCGACUAUGAUUCUCAACGUGUAUUACUACAUGUACUUCACCAAGGCAACUGCUGCUCAGGCAACUCAUAAAGCAAAUCGUUCGAGCUCCACUGUCGGGAUGACUGGGUAUGCAUAG
>ORF_ERR493428_1_(paired)_trimmed_(paired)_merged_contig_1839_ORF_complement(156..512) Average coverage: 895.88	AUGGGUGUCACGAAGUGCAUGUGUUUUGGCAGACCCUUGGCCCCUGGUGGAAAUCGAGCUUGGUCCAUUAUAUAUUUUAUUUCAUCAUGGGCAACUUUUCUGGUUGCAGAAGCUUGUCUAAUUGCUGGUGCUACAAAAAAUGCCUAUCACACCAAGUACCGGGGGAUGAUAUAUGCUCAGAACUUCUCCUGUGAAGCAUUGCGAAAAGGUGUUUUCGUUUCUGGAGCAGUAUUUGUGGUUGCGACUAUGAUUCUCAACGUGUAUUACUACAUGUACUUCACCAAGGCAACUGCUGCUCAGGCAACUCAUAAAGCAAAUCGUUCGAGCUCCACUGUCGGGAUGACUGGGUAUGCAUAG
>ORF_ERR493428_1_(paired)_trimmed_(paired)_merged_contig_1862_ORF_complement(115..588) Average coverage: 343.56	AUGAAGUCAGCGAGGGUGUACGACGUGAGGGAGAACGAGUGGAGCGAGUUGCCUGAGAUGAGUCGGGGGCGAGACGAGUGCGAAGGGUUCGUAUCCGGGUCGGAGUUUUGGGUCGUAAGCGGGUACGCGACGGACAUGCAAGGGAGGUUCGUGGGGAGCGCGGAGGUCUAUGAAACAGGGCCCGGUCGGUGGAGGCUGGAGGAGGACGCGUGGCGUGCUGGUCAGUGCCCGAGGUCGUGCGUCGGGGUUGGGAAAGACGGGAAGUUCUUCUGUUGGGGUGAUUGCGACCCGAGAGUUCGGGUCGGGCCUUGCGCGCUCGGGUUGGGGAAAUGGACCUUCCUAGCCGGGUCGGCUUACCAGGGCGCGUCGCAGGAGGAAUUUUUGGUCGAAGGGCAGAAU…
>ORF_ERR493428_1_(paired)_trimmed_(paired)_merged_contig_1862_ORF_complement(115..588) Average coverage: 343.56	AUGAAGUCAGCGAGGGUGUACGACGUGAGGGAGAACGAGUGGAGCGAGUUGCCUGAGAUGAGUCGGGGGCGAGACGAGUGCGAAGGGUUCGUAUCCGGGUCGGAGUUUUGGGUCGUAAGCGGGUACGCGACGGACAUGCAAGGGAGGUUCGUGGGGAGCGCGGAGGUCUAUGAAACAGGGCCCGGUCGGUGGAGGCUGGAGGAGGACGCGUGGCGUGCUGGUCAGUGCCCGAGGUCGUGCGUCGGGGUUGGGAAAGACGGGAAGUUCUUCUGUUGGGGUGAUUGCGACCCGAGAGUUCGGGUCGGGCCUUGCGCGCUCGGGUUGGGGAAAUGGACCUUCCUAGCCGGGUCGGCUUACCAGGGCGCGUCGCAGGAGGAAUUUUUGGUCGAAGGGCAGAAU…
>ORF_ERR493428_1_(paired)_trimmed_(paired)_merged_contig_1864_ORF_224..628 Average coverage: 4-441.31	AUGGUCUCUUCUUUGGCCUCCUCUGCCACGGCAACACGCUCUGCUGUUAUCACCUCUUUAGGCUCCUCUACUUCUGUUUUCUCCGUUUCUACUGUUGGCUUCUCCGCCUCGGCCACCUUCGCUUCCUCUGCCACCUCCUCCUUGGUCUCAACUUCAGCCGGAACUGGAGCAUCGGCUUCAGGAGAAGCUGGUUUCUCUACUUCUACUUCUACUGGUGGUGUUGUUUCCUUUGGCUCUUCGGUGGUCGGAGCCUCAGGCUCGGUGGCAGCUGGUCCUGCAGCUACAGGCUCUUCCACGGUUGCCUCUUCAGUCUUGGUCACCUCGAUUGUCUUUGGCUCAUUCUCUUCCAACGCUGCUGCUGGUGCAACCUCAACAGUGGCCAUUGCUAUAGCAAAUGAA…
>ORF_ERR493428_1_(paired)_trimmed_(paired)_merged_contig_1864_ORF_complement(118..606) Average coverage: 4-441.31	AUGGCCACUGUUGAGGUUGCACCAGCAGCAGCGUUGGAAGAGAAUGAGCCAAAGACAAUCGAGGUGACCAAGACUGAAGAGGCAACCGUGGAAGAGCCUGUAGCUGCAGGACCAGCUGCCACCGAGCCUGAGGCUCCGACCACCGAAGAGCCAAAGGAAACAACACCACCAGUAGAAGUAGAAGUAGAGAAACCAGCUUCUCCUGAAGCCGAUGCUCCAGUUCCGGCUGAAGUUGAGACCAAGGAGGAGGUGGCAGAGGAAGCGAAGGUGGCCGAGGCGGAGAAGCCAACAGUAGAAACGGAGAAAACAGAAGUAGAGGAGCCUAAAGAGGUGAUAACAGCAGAGCGUGUUGCCGUGGCAGAGGAGGCCAAAGAAGAGACCAUUGAAACUGAGGCACCA…
>ORF_ERR493428_1_(paired)_trimmed_(paired)_merged_contig_1864_ORF_224..628 Average coverage: 4-441.31	AUGGUCUCUUCUUUGGCCUCCUCUGCCACGGCAACACGCUCUGCUGUUAUCACCUCUUUAGGCUCCUCUACUUCUGUUUUCUCCGUUUCUACUGUUGGCUUCUCCGCCUCGGCCACCUUCGCUUCCUCUGCCACCUCCUCCUUGGUCUCAACUUCAGCCGGAACUGGAGCAUCGGCUUCAGGAGAAGCUGGUUUCUCUACUUCUACUUCUACUGGUGGUGUUGUUUCCUUUGGCUCUUCGGUGGUCGGAGCCUCAGGCUCGGUGGCAGCUGGUCCUGCAGCUACAGGCUCUUCCACGGUUGCCUCUUCAGUCUUGGUCACCUCGAUUGUCUUUGGCUCAUUCUCUUCCAACGCUGCUGCUGGUGCAACCUCAACAGUGGCCAUUGCUAUAGCAAAUGAA…
>ORF_ERR493428_1_(paired)_trimmed_(paired)_merged_contig_1864_ORF_complement(118..606) Average coverage: 4-441.31	AUGGCCACUGUUGAGGUUGCACCAGCAGCAGCGUUGGAAGAGAAUGAGCCAAAGACAAUCGAGGUGACCAAGACUGAAGAGGCAACCGUGGAAGAGCCUGUAGCUGCAGGACCAGCUGCCACCGAGCCUGAGGCUCCGACCACCGAAGAGCCAAAGGAAACAACACCACCAGUAGAAGUAGAAGUAGAGAAACCAGCUUCUCCUGAAGCCGAUGCUCCAGUUCCGGCUGAAGUUGAGACCAAGGAGGAGGUGGCAGAGGAAGCGAAGGUGGCCGAGGCGGAGAAGCCAACAGUAGAAACGGAGAAAACAGAAGUAGAGGAGCCUAAAGAGGUGAUAACAGCAGAGCGUGUUGCCGUGGCAGAGGAGGCCAAAGAAGAGACCAUUGAAACUGAGGCACCA…
>ORF_ERR493428_1_(paired)_trimmed_(paired)_merged_contig_1866_ORF_64..582 Average coverage: 5-507.35	AUGGGGAUCGAUCUCGUGGCAGGAGGUAAGAGCAAGAAGACGAAGCGCACUGCGCCCAAGUCCGAUGAUAUCUAUCUGAAGCUUCUCGUCAAGCUGUACCGUUUUCUUGUCCGGAGGACUGCAAGCAAGUUCAAUGCAGUCAUUCUUAAACGUUUGUUCAUGAGCAAGGUCAACAAGGCACCACUUUCUCUCUCGAGGUUGAUUAAGUAUAUGCAAGGAAAGGACAACAAGAUUGCUGUUGUUGUGGGGACCAUCACUGAUGACAUUAGGGUUUAUGAAGUUCCACAAAUGAAGGUUACAGCACUGAGGUUCACUGAGACUGCAAGGGCCAGGAUUGAGAAGGCAGGAGGAGAGUGCUUGACAUUUGAUCAGCUUGCUUUGAGAGCACCGUUGGGUCAG…
>ORF_ERR493428_1_(paired)_trimmed_(paired)_merged_contig_1866_ORF_64..582 Average coverage: 5-507.35	AUGGGGAUCGAUCUCGUGGCAGGAGGUAAGAGCAAGAAGACGAAGCGCACUGCGCCCAAGUCCGAUGAUAUCUAUCUGAAGCUUCUCGUCAAGCUGUACCGUUUUCUUGUCCGGAGGACUGCAAGCAAGUUCAAUGCAGUCAUUCUUAAACGUUUGUUCAUGAGCAAGGUCAACAAGGCACCACUUUCUCUCUCGAGGUUGAUUAAGUAUAUGCAAGGAAAGGACAACAAGAUUGCUGUUGUUGUGGGGACCAUCACUGAUGACAUUAGGGUUUAUGAAGUUCCACAAAUGAAGGUUACAGCACUGAGGUUCACUGAGACUGCAAGGGCCAGGAUUGAGAAGGCAGGAGGAGAGUGCUUGACAUUUGAUCAGCUUGCUUUGAGAGCACCGUUGGGUCAG…
>ORF_ERR493428_1_(paired)_trimmed_(paired)_merged_contig_1952_ORF_complement(208..549) Average coverage: 3-009.00	AUGCACAUGGCUUCACACCGACCGUUACCAAGCAUUCGGAGCACUUGGGCAUACUCCUGUCCAUCUUCCUUAAACACAAGCUCACGCUUUUCGUCAUCAGCUUCAUUCUUACCUCUCUUCCUGUUCUUUCCUCCCUUACCCUUGUUCUUCGGCAUGAUUACAAGUUCUGUUUCUCUGGUUUGCGAAAAGGCGAAACUUGAAGGAGGAUUCGACGGAGGAGCACAAUCUGAAAAAAACGAGCUUCUGGAAAUCGAAUCGAAAGCCCUAGCACGCAGCUCGUAUUUGUACCCCGAAAGGUCAAGCGGGUUCAAGUUGGGCCGGGUCGAUGUAAAAUUAAUUUGA
>ORF_ERR493428_1_(paired)_trimmed_(paired)_merged_contig_1952_ORF_complement(208..549) Average coverage: 3-009.00	AUGCACAUGGCUUCACACCGACCGUUACCAAGCAUUCGGAGCACUUGGGCAUACUCCUGUCCAUCUUCCUUAAACACAAGCUCACGCUUUUCGUCAUCAGCUUCAUUCUUACCUCUCUUCCUGUUCUUUCCUCCCUUACCCUUGUUCUUCGGCAUGAUUACAAGUUCUGUUUCUCUGGUUUGCGAAAAGGCGAAACUUGAAGGAGGAUUCGACGGAGGAGCACAAUCUGAAAAAAACGAGCUUCUGGAAAUCGAAUCGAAAGCCCUAGCACGCAGCUCGUAUUUGUACCCCGAAAGGUCAAGCGGGUUCAAGUUGGGCCGGGUCGAUGUAAAAUUAAUUUGA
>ORF_ERR493428_1_(paired)_trimmed_(paired)_merged_contig_1966_ORF_56..613 Average coverage: 2-406.95	AUGAGUAACUCAAAGGAUGUGAGUGUGCAGGCACUCACAUGCACUUUGGUGUUGAUAUUUCUAGUUGGUUUUGGCAGCUGCAACAUAGACCAGGAUAGGGCAGAAUGUACAGACCAACUAGUCGUCGGCGGCGAUGCCAAAAGUCCAACCAUAGACUGUUGCAGUGGGAUUAAAGUAGUGGUGCAGAAGAGCAAGAAAUGCCUGUGUGUCCUAAUUAAGGACCGCGAUGAUCCAAAACUCGGCCUCAAGAUCAAUGCCACUCUUGCCUUAAACCUUCCCAGUUCCUGCCAUGUACCUAUCAACAUAUCAAGAUGCGUUGAUCUCUUGAAUUUGCCAUCAAACUCUCCGGAUGCGAAGAUGUUCCGGGAUUAUGAAAACAAGACUGAAGCUAGAAGCAGC…
>ORF_ERR493428_1_(paired)_trimmed_(paired)_merged_contig_1966_ORF_56..613 Average coverage: 2-406.95	AUGAGUAACUCAAAGGAUGUGAGUGUGCAGGCACUCACAUGCACUUUGGUGUUGAUAUUUCUAGUUGGUUUUGGCAGCUGCAACAUAGACCAGGAUAGGGCAGAAUGUACAGACCAACUAGUCGUCGGCGGCGAUGCCAAAAGUCCAACCAUAGACUGUUGCAGUGGGAUUAAAGUAGUGGUGCAGAAGAGCAAGAAAUGCCUGUGUGUCCUAAUUAAGGACCGCGAUGAUCCAAAACUCGGCCUCAAGAUCAAUGCCACUCUUGCCUUAAACCUUCCCAGUUCCUGCCAUGUACCUAUCAACAUAUCAAGAUGCGUUGAUCUCUUGAAUUUGCCAUCAAACUCUCCGGAUGCGAAGAUGUUCCGGGAUUAUGAAAACAAGACUGAAGCUAGAAGCAGC…
>ORF_ERR493428_1_(paired)_trimmed_(paired)_merged_contig_2008_ORF_179..604 Average coverage: 13-716.78	AUGAGGAUUCGACCUACAAGUACUUUGAGGUCAUCAUGGUUGAUGUUGCUCACAAUGCCAUCAGGAACGACCCAAGAAUCAACUGGCUCUGCAACCCUGUUCACAAGCACAGAGAGCUUCGUGGUCUUACUUCUGCUGGAAAGAAAUACAGGGGUCUGCGUGGAAAGGGUCAUCUGUACCACAAGAACCGACCUUCUCGCAGGGCAACAUGGAAGAGAAAUACCACCCUUUCACUCCGUCGUUACCGUUGAUUUCAGUCAUGUUACCUUAUGUUUUGGCGUUAUUUCUGCGUACUUUCAGGAAAGACUAUCUGUUAUGGAUUUGAAAUUUUGGCAGUUGAAAACUUCGAUCGUGUUUAAUUUGAAUGAUUUACGGUCUUAUUUGAAAGUCUUUUGGGAC…
>ORF_ERR493428_1_(paired)_trimmed_(paired)_merged_contig_2008_ORF_179..604 Average coverage: 13-716.78	AUGAGGAUUCGACCUACAAGUACUUUGAGGUCAUCAUGGUUGAUGUUGCUCACAAUGCCAUCAGGAACGACCCAAGAAUCAACUGGCUCUGCAACCCUGUUCACAAGCACAGAGAGCUUCGUGGUCUUACUUCUGCUGGAAAGAAAUACAGGGGUCUGCGUGGAAAGGGUCAUCUGUACCACAAGAACCGACCUUCUCGCAGGGCAACAUGGAAGAGAAAUACCACCCUUUCACUCCGUCGUUACCGUUGAUUUCAGUCAUGUUACCUUAUGUUUUGGCGUUAUUUCUGCGUACUUUCAGGAAAGACUAUCUGUUAUGGAUUUGAAAUUUUGGCAGUUGAAAACUUCGAUCGUGUUUAAUUUGAAUGAUUUACGGUCUUAUUUGAAAGUCUUUUGGGAC…
>ORF_ERR493428_1_(paired)_trimmed_(paired)_merged_contig_2022_ORF_128..625 Average coverage: 663.77	AUGAGCAGGCCAGGAGAUUGGAACUGUAGGUCAUGCAACCAUCUCAACUUCCAAAGGAGGGACUCGUGCCACAGGUGUGGGGAUCCAAAAAGUGGGGAGAGAGUUGAGUAUGGAAGUUUUGGUGGUGGAAGAGGUGGAGGUGGCGGUGGCUCGUUUGGAUUCACCACUGGUCCAGAUGUCCGCCCCGGUGACUGGUACUGCACCAUUGGCAACUGUGGAGCUCACAACUUUGCCAGCCGCUCCAGUUGCUUCAAGUGUGGUGCGUCUAAGGACGAAUUGUCAAGUGGCGGGGGCGGUGGUUUUGAGGGCGACAUGCCUAGGUCACUGAGAGGGUUUGGCUUUGGCAGCAGUGGAAGUAGCUCUGGUCGCUCCGGAUGGAAAUCUGGAGACUGGAUUUGC…
>ORF_ERR493428_1_(paired)_trimmed_(paired)_merged_contig_2022_ORF_128..625 Average coverage: 663.77	AUGAGCAGGCCAGGAGAUUGGAACUGUAGGUCAUGCAACCAUCUCAACUUCCAAAGGAGGGACUCGUGCCACAGGUGUGGGGAUCCAAAAAGUGGGGAGAGAGUUGAGUAUGGAAGUUUUGGUGGUGGAAGAGGUGGAGGUGGCGGUGGCUCGUUUGGAUUCACCACUGGUCCAGAUGUCCGCCCCGGUGACUGGUACUGCACCAUUGGCAACUGUGGAGCUCACAACUUUGCCAGCCGCUCCAGUUGCUUCAAGUGUGGUGCGUCUAAGGACGAAUUGUCAAGUGGCGGGGGCGGUGGUUUUGAGGGCGACAUGCCUAGGUCACUGAGAGGGUUUGGCUUUGGCAGCAGUGGAAGUAGCUCUGGUCGCUCCGGAUGGAAAUCUGGAGACUGGAUUUGC…
>ORF_ERR493428_1_(paired)_trimmed_(paired)_merged_contig_2155_ORF_61..504 Average coverage: 1-208.49	AUGGCAAAGCGUCUAAUUGCAACCCUCAAUCGUGGCCUAGUUGGCAAACUCUUCUCCGAGUCCUCUACCAAGCUGAACUCCGGAAAGCCAGUGGUUGUGGGAACGUGUGGACUGGAAAAAGCAUGCUAUAGUACCCAAGCCAAGCAAGAAUCUCAUUUUUACGAUGGCGCUUUUGUGGAUGCAUUCCUGAUGAAAAUGAAGAACAAUAAGGAUCUUCUUAACAAUAAGAAAAUUUGGUCACGCAGAUCUACCAUUUUGCCAGAAUUUGUGGGUACUACAGUCCGUAUCUAUAAUGGAAAAAAUCAUAUUCGCUGCAAGAUCACCGAAGAGAAGGUUGGUCAUAAAUUUGGAGAGUUUGCAAUGACACGGAAACGAAGAAUUCAGGCUAAAACUACUGCA…
>ORF_ERR493428_1_(paired)_trimmed_(paired)_merged_contig_2155_ORF_61..504 Average coverage: 1-208.49	AUGGCAAAGCGUCUAAUUGCAACCCUCAAUCGUGGCCUAGUUGGCAAACUCUUCUCCGAGUCCUCUACCAAGCUGAACUCCGGAAAGCCAGUGGUUGUGGGAACGUGUGGACUGGAAAAAGCAUGCUAUAGUACCCAAGCCAAGCAAGAAUCUCAUUUUUACGAUGGCGCUUUUGUGGAUGCAUUCCUGAUGAAAAUGAAGAACAAUAAGGAUCUUCUUAACAAUAAGAAAAUUUGGUCACGCAGAUCUACCAUUUUGCCAGAAUUUGUGGGUACUACAGUCCGUAUCUAUAAUGGAAAAAAUCAUAUUCGCUGCAAGAUCACCGAAGAGAAGGUUGGUCAUAAAUUUGGAGAGUUUGCAAUGACACGGAAACGAAGAAUUCAGGCUAAAACUACUGCA…
>ORF_ERR493428_1_(paired)_trimmed_(paired)_merged_contig_2159_ORF_complement(62..373) Average coverage: 8-757.38	AUGGCACUGGUUUCCGGAGGAUCAAGAUUGAAUCCCAACGCCCCUCUCUUUAUCCCUGCGGCUCUCCGGCAGGUGGAGGAUUUCUCCCCUGAAUGGUGGCAACUGGUCACAACCUCCACAUGGUACCACGACUACUGGCUCAGUCAGCAGGGUGAGGAUGGCUUCUAUGAUGAUACCCAGAAUGAAGUUGACAAUGUCGCUGAUUUGCUUCCGGAGACCUUUGAUCUCGAUGUUGGUGAUGAAUUCUCCGGUCUAGAAGCUCAGUUUGAAGAGUUCCUUCAGAUGUCUCAGACUGAAGGUAAAAAUGGUUAG
>ORF_ERR493428_1_(paired)_trimmed_(paired)_merged_contig_2159_ORF_complement(62..373) Average coverage: 8-757.38	AUGGCACUGGUUUCCGGAGGAUCAAGAUUGAAUCCCAACGCCCCUCUCUUUAUCCCUGCGGCUCUCCGGCAGGUGGAGGAUUUCUCCCCUGAAUGGUGGCAACUGGUCACAACCUCCACAUGGUACCACGACUACUGGCUCAGUCAGCAGGGUGAGGAUGGCUUCUAUGAUGAUACCCAGAAUGAAGUUGACAAUGUCGCUGAUUUGCUUCCGGAGACCUUUGAUCUCGAUGUUGGUGAUGAAUUCUCCGGUCUAGAAGCUCAGUUUGAAGAGUUCCUUCAGAUGUCUCAGACUGAAGGUAAAAAUGGUUAG
>ORF_ERR493428_1_(paired)_trimmed_(paired)_merged_contig_2162_ORF_147..455 Average coverage: 362.92	AUGACCCCAGACACUAGUGAACGCGUUAAACUUUUGUGGGAGGAGCUUGAGACUUUCAAAUUUGACUUGGGUUGGCUGGAACCUUAUGUGCAAGCUGCUCUGGAUGUGAAGAAGCUUGUGGAAAGGGCUGGGAUAGUUAAAAAUCUGAGAGAGGAUGUGGAUGCGUUGGAAAUGGGAGUGAAGAGGCUAAGGGCGAGGCUAGCAGUUGCAGAGGUAGAUCUAGAGGUAGCAAAAAGAGACUUGGCAAAGGUAGUAGAAGGCUUCGGUGAGACCGAUAUCAACAGGGAGUUGGGCUAUGGGAGGCGUUGA
>ORF_ERR493428_1_(paired)_trimmed_(paired)_merged_contig_2162_ORF_147..455 Average coverage: 362.92	AUGACCCCAGACACUAGUGAACGCGUUAAACUUUUGUGGGAGGAGCUUGAGACUUUCAAAUUUGACUUGGGUUGGCUGGAACCUUAUGUGCAAGCUGCUCUGGAUGUGAAGAAGCUUGUGGAAAGGGCUGGGAUAGUUAAAAAUCUGAGAGAGGAUGUGGAUGCGUUGGAAAUGGGAGUGAAGAGGCUAAGGGCGAGGCUAGCAGUUGCAGAGGUAGAUCUAGAGGUAGCAAAAAGAGACUUGGCAAAGGUAGUAGAAGGCUUCGGUGAGACCGAUAUCAACAGGGAGUUGGGCUAUGGGAGGCGUUGA
>ORF_ERR493428_1_(paired)_trimmed_(paired)_merged_contig_2265_ORF_132..452 Average coverage: 449.67	AUGUCUACCUCUAUUCUUUGCAUUGCACUUCUCUUACAUUCCCUACUCCUGUUUUCUUAUUUUGACAUCUCUAUGGCUGCGAGAAACAUCCCGUCUAGCACUCCGAGCACAAUAGUGAGGCCUCUGGUCACUGAAGGAGGAGACCGCUAUGUGAGUAUGAAGCCUCGGGACUUGAAUCCCAAGGAACAAGUUUUUCAUGGGAGGGAAGUGAAGGGUUGCUUGCCAAAAGGGUUUAGGCAUGCCUCGGCUCCUAGCCGGUUUGUGAACUAUCACGCACUUGGCUCGGGGUGUUCUUCUGCUAAGAGUUCCAAGAAACCUUGA
>ORF_ERR493428_1_(paired)_trimmed_(paired)_merged_contig_2265_ORF_complement(174..542) Average coverage: 449.67	AUGACACUUGUCCCCCAUUCAAUCCACCACGGAUUAAUGCCAAAAUCAUAUACAAAGCAUCCCUUAAAUCCCUUUCCAAACUCUCCACCAUCAAGGUUUCUUGGAACUCUUAGCAGAAGAACACCCCGAGCCAAGUGCGUGAUAGUUCACAAACCGGCUAGGAGCCGAGGCAUGCCUAAACCCUUUUGGCAAGCAACCCUUCACUUCCCUCCCAUGAAAAACUUGUUCCUUGGGAUUCAAGUCCCGAGGCUUCAUACUCACAUAGCGGUCUCCUCCUUCAGUGACCAGAGGCCUCACUAUUGUGCUCGGAGUGCUAGACGGGAUGUUUCUCGCAGCCAUAGAGAUGUCAAAAUAAGAAAACAGGAGUAG
>ORF_ERR493428_1_(paired)_trimmed_(paired)_merged_contig_2265_ORF_132..452 Average coverage: 449.67	AUGUCUACCUCUAUUCUUUGCAUUGCACUUCUCUUACAUUCCCUACUCCUGUUUUCUUAUUUUGACAUCUCUAUGGCUGCGAGAAACAUCCCGUCUAGCACUCCGAGCACAAUAGUGAGGCCUCUGGUCACUGAAGGAGGAGACCGCUAUGUGAGUAUGAAGCCUCGGGACUUGAAUCCCAAGGAACAAGUUUUUCAUGGGAGGGAAGUGAAGGGUUGCUUGCCAAAAGGGUUUAGGCAUGCCUCGGCUCCUAGCCGGUUUGUGAACUAUCACGCACUUGGCUCGGGGUGUUCUUCUGCUAAGAGUUCCAAGAAACCUUGA
>ORF_ERR493428_1_(paired)_trimmed_(paired)_merged_contig_2265_ORF_complement(174..542) Average coverage: 449.67	AUGACACUUGUCCCCCAUUCAAUCCACCACGGAUUAAUGCCAAAAUCAUAUACAAAGCAUCCCUUAAAUCCCUUUCCAAACUCUCCACCAUCAAGGUUUCUUGGAACUCUUAGCAGAAGAACACCCCGAGCCAAGUGCGUGAUAGUUCACAAACCGGCUAGGAGCCGAGGCAUGCCUAAACCCUUUUGGCAAGCAACCCUUCACUUCCCUCCCAUGAAAAACUUGUUCCUUGGGAUUCAAGUCCCGAGGCUUCAUACUCACAUAGCGGUCUCCUCCUUCAGUGACCAGAGGCCUCACUAUUGUGCUCGGAGUGCUAGACGGGAUGUUUCUCGCAGCCAUAGAGAUGUCAAAAUAAGAAAACAGGAGUAG
>ORF_ERR493428_1_(paired)_trimmed_(paired)_merged_contig_2434_ORF_190..516 Average coverage: 2-855.70	AUGAGAAAGCAGUCAACGCCGCUCGCCGCUCCGGAGCUGAGAUCGAAACCCUCAAGAAAGCUACUGCUGGGACAAAUAAAGCUGCCUCCAGCGAAGCUUGAUGAGGAAACAGAGAACCUUGCUCAUGACCGGGUGCCAAGUGAGCUGAAAAAAGCGAUCAUGCAAGCUCGAACUGAUAAGAAGCUUACCCAGGCUCAACUUGCUCAGAUCAUCAAUGAGAAGCCUCAAGUGAUCCAAGAGUAUGAAUCUGGGAAGGCGAUCCCAAAUCAGCAGGUGAUUACCAAGUUGGAGAGAGCUCUUGGAGCGAAGCUGCGCGGAAAAAAGUAA
>ORF_ERR493428_1_(paired)_trimmed_(paired)_merged_contig_2434_ORF_190..516 Average coverage: 2-855.70	AUGAGAAAGCAGUCAACGCCGCUCGCCGCUCCGGAGCUGAGAUCGAAACCCUCAAGAAAGCUACUGCUGGGACAAAUAAAGCUGCCUCCAGCGAAGCUUGAUGAGGAAACAGAGAACCUUGCUCAUGACCGGGUGCCAAGUGAGCUGAAAAAAGCGAUCAUGCAAGCUCGAACUGAUAAGAAGCUUACCCAGGCUCAACUUGCUCAGAUCAUCAAUGAGAAGCCUCAAGUGAUCCAAGAGUAUGAAUCUGGGAAGGCGAUCCCAAAUCAGCAGGUGAUUACCAAGUUGGAGAGAGCUCUUGGAGCGAAGCUGCGCGGAAAAAAGUAA
>ORF_ERR493428_1_(paired)_trimmed_(paired)_merged_contig_2515_ORF_complement(42..665) Average coverage: 515.53	AUGGUGACGGCGAUUCUCCGAUCGCAGGAUUGCCUUCGAGGUCGGUUCCGCCACGAAGCUCUAACCCUAACCCUCUCCCCCCGCUCCGGAUCACGACGGAGCCCCAAUUUCUCUAAUCCUAACCCUAAUUCCGCCCCCAACCAUGGCCCCGCCGCCAAUGUUCAUCAAUCUCGCCGCCGGAAAAGGAGUCCGAUAGCGGUUCAGUCCAAUCAGCACGACCGACCUCGCGAUCGGUGCGCUGAUCGCUCCGUUGUCGCGAAGGCGCCGGUUAAAAACCUUGUGACGGGACAGGUCAAGAUCCUGAGGCGCGGUGAGGUUUUGAACCCGGAGAAGGGCAACCGAGGGCUACGAGUUGUUGCCAGCGACGAUUGCAAGCCGAAGGCGAACAAGGAAAACGAU…
>ORF_ERR493428_1_(paired)_trimmed_(paired)_merged_contig_2515_ORF_complement(42..665) Average coverage: 515.53	AUGGUGACGGCGAUUCUCCGAUCGCAGGAUUGCCUUCGAGGUCGGUUCCGCCACGAAGCUCUAACCCUAACCCUCUCCCCCCGCUCCGGAUCACGACGGAGCCCCAAUUUCUCUAAUCCUAACCCUAAUUCCGCCCCCAACCAUGGCCCCGCCGCCAAUGUUCAUCAAUCUCGCCGCCGGAAAAGGAGUCCGAUAGCGGUUCAGUCCAAUCAGCACGACCGACCUCGCGAUCGGUGCGCUGAUCGCUCCGUUGUCGCGAAGGCGCCGGUUAAAAACCUUGUGACGGGACAGGUCAAGAUCCUGAGGCGCGGUGAGGUUUUGAACCCGGAGAAGGGCAACCGAGGGCUACGAGUUGUUGCCAGCGACGAUUGCAAGCCGAAGGCGAACAAGGAAAACGAU…
>ORF_ERR493428_1_(paired)_trimmed_(paired)_merged_contig_2516_ORF_25..648 Average coverage: 632.62	AUGGUGACGGCGAUUCUCCGAUCGCAGGAUUGCCUUCGAGGUCGGUUCCGCCACGAAGCUCUAACCCUAACCCUCUCCCCCCGCUCCGGAUCACGACGGAGCCCCAAUUUCUCUAACCCUAACCCUAAUUCCGCCCCCAACCAUGGCUCCACCGCCAAUGUUCAUCAAUCUCGCCGCCGGAAAAGGAGUCCGAUAUCGGUUCAGUCCAAUCAGCACGACCGACCUCGCGAUCGGUGCGCUGAUCGCUCCGUUGUCGCGAAGGCGCCGGUUAAAAACCUUGUGACGGGACAGGUCAAGAUCCUGAGGCGCGGUGAGGUUUUGAACCCGGAGAAGAGCAACCGAGGGCUACGAGUUGUUGCCAGCGACGAUUGCAAGCCGAAGGCGAAGAAGGAAAACGAU…
>ORF_ERR493428_1_(paired)_trimmed_(paired)_merged_contig_2516_ORF_25..648 Average coverage: 632.62	AUGGUGACGGCGAUUCUCCGAUCGCAGGAUUGCCUUCGAGGUCGGUUCCGCCACGAAGCUCUAACCCUAACCCUCUCCCCCCGCUCCGGAUCACGACGGAGCCCCAAUUUCUCUAACCCUAACCCUAAUUCCGCCCCCAACCAUGGCUCCACCGCCAAUGUUCAUCAAUCUCGCCGCCGGAAAAGGAGUCCGAUAUCGGUUCAGUCCAAUCAGCACGACCGACCUCGCGAUCGGUGCGCUGAUCGCUCCGUUGUCGCGAAGGCGCCGGUUAAAAACCUUGUGACGGGACAGGUCAAGAUCCUGAGGCGCGGUGAGGUUUUGAACCCGGAGAAGAGCAACCGAGGGCUACGAGUUGUUGCCAGCGACGAUUGCAAGCCGAAGGCGAAGAAGGAAAACGAU…
>ORF_ERR493428_1_(paired)_trimmed_(paired)_merged_contig_2537_ORF_complement(45..509) Average coverage: 798.43	AUGGCUUCAAGGUUGCUGUGGGCAUCAAGGGCUGCUUCCUACCUCAGAAUCCAAACCGGCCACAGAGGGUUUGCUUCUGUUGUGAAGGAUCUCAAGUAUGCCGAUUCUCAUGAGUGGGUUAAGGUUGAUGGAAACUCUGCAACUGUUGGAAUAACCGAUCAUGCUCAAGAUCAUUUAGGUGAUGUUGUGUAUGUUGAGUUGCCAGAAGUGGGGGCUUCUGUGAAGCAGGGCGAAGGCUUUGGAGCAGUCGAAAGUGUCAAAGCAACUAGUGAUGUUUACUCUCCUGUGUCAGGGAAAGUGGUUGAAGUCAAUGAAGAGCUUAGCAACUCACCUGGUUUGAUCAACGCAAGCCCAUAUGAGGAAGGAUGGAUAAUGAAAGUUGAGAUCAGCGAUAGUGGU…
>ORF_ERR493428_1_(paired)_trimmed_(paired)_merged_contig_2537_ORF_complement(45..509) Average coverage: 798.43	AUGGCUUCAAGGUUGCUGUGGGCAUCAAGGGCUGCUUCCUACCUCAGAAUCCAAACCGGCCACAGAGGGUUUGCUUCUGUUGUGAAGGAUCUCAAGUAUGCCGAUUCUCAUGAGUGGGUUAAGGUUGAUGGAAACUCUGCAACUGUUGGAAUAACCGAUCAUGCUCAAGAUCAUUUAGGUGAUGUUGUGUAUGUUGAGUUGCCAGAAGUGGGGGCUUCUGUGAAGCAGGGCGAAGGCUUUGGAGCAGUCGAAAGUGUCAAAGCAACUAGUGAUGUUUACUCUCCUGUGUCAGGGAAAGUGGUUGAAGUCAAUGAAGAGCUUAGCAACUCACCUGGUUUGAUCAACGCAAGCCCAUAUGAGGAAGGAUGGAUAAUGAAAGUUGAGAUCAGCGAUAGUGGU…
>ORF_ERR493428_1_(paired)_trimmed_(paired)_merged_contig_2566_ORF_complement(52..459) Average coverage: 4-888.73	AUGCGCCAGUCCAAAACCCUAAAGAUCUGCGCCAAUCAUCUCGUUCUACCGAAGAUGACAGUCCAGGAGCACGCCGGGAAUGAGAAGUCUUGUGUUUGGCACGCAACUGAUUUUGCCGAUGGGGAAUUGAAGGAGGAGCUUUUCUGCAUUAGAUUCGCUUCAAUUGAAAAUAACAAAUUGUUCAUGGAGAAGUUUCAAGAAGUUGCUGAAUCCCAGAGCCCAGAAGAAGAAAGCAAGGAAGCUACUGAAGCUGCUGGGCUUCUCGAUAAAUUGAGUGUUGGGGAGAAGUCUGAGGCAGAGGCACCUGCUGCAACCAAGAGUGAUACACUAAAAGAAGCAGAAGCACCUGCUGAGGAGAAAGCAGAAGAAACGGCACCUGAUGUCAAGGGGAAGAAGAAA…
>ORF_ERR493428_1_(paired)_trimmed_(paired)_merged_contig_2566_ORF_complement(52..459) Average coverage: 4-888.73	AUGCGCCAGUCCAAAACCCUAAAGAUCUGCGCCAAUCAUCUCGUUCUACCGAAGAUGACAGUCCAGGAGCACGCCGGGAAUGAGAAGUCUUGUGUUUGGCACGCAACUGAUUUUGCCGAUGGGGAAUUGAAGGAGGAGCUUUUCUGCAUUAGAUUCGCUUCAAUUGAAAAUAACAAAUUGUUCAUGGAGAAGUUUCAAGAAGUUGCUGAAUCCCAGAGCCCAGAAGAAGAAAGCAAGGAAGCUACUGAAGCUGCUGGGCUUCUCGAUAAAUUGAGUGUUGGGGAGAAGUCUGAGGCAGAGGCACCUGCUGCAACCAAGAGUGAUACACUAAAAGAAGCAGAAGCACCUGCUGAGGAGAAAGCAGAAGAAACGGCACCUGAUGUCAAGGGGAAGAAGAAA…
>ORF_ERR493428_1_(paired)_trimmed_(paired)_merged_contig_2582_ORF_complement(109..594) Average coverage: 561.40	AUGUUUCAAUCAUCCAAUGGUGCAUCCUCAACUUCCAUGUUCUCAUUCACUUCAGCUGCACCUACUAGUGCCCCGUCACAGGCUCCAUUUGGCAACUCCAAUCCUGUAUUUCCAUUUGGUUCCCCAGGUAAUAAUGAUCAAAUGAGUAUGGAAGACAGUAUGGCCGAAGACACUAAUCAGGCGUCUAUGCCUACAGUCCCAGGUUUUGGUCAACAGUUCCAGUUUGGGCAACAGCCUGUUUCAAACUCACAACCUGCUUCUGUAUUUGGAUAUACACCCACAGCCCCGGGGGCGAGUCCCUUCCAAUUUGGAGGCCAACAGAACCUAACCAACCCACAGAACCCUAACCCAUUUCAGGCCUCUGGUAGUUUGGGUGCGAAUCAGGGUUUAGGAGGGGGC…
>ORF_ERR493428_1_(paired)_trimmed_(paired)_merged_contig_2582_ORF_complement(109..594) Average coverage: 561.40	AUGUUUCAAUCAUCCAAUGGUGCAUCCUCAACUUCCAUGUUCUCAUUCACUUCAGCUGCACCUACUAGUGCCCCGUCACAGGCUCCAUUUGGCAACUCCAAUCCUGUAUUUCCAUUUGGUUCCCCAGGUAAUAAUGAUCAAAUGAGUAUGGAAGACAGUAUGGCCGAAGACACUAAUCAGGCGUCUAUGCCUACAGUCCCAGGUUUUGGUCAACAGUUCCAGUUUGGGCAACAGCCUGUUUCAAACUCACAACCUGCUUCUGUAUUUGGAUAUACACCCACAGCCCCGGGGGCGAGUCCCUUCCAAUUUGGAGGCCAACAGAACCUAACCAACCCACAGAACCCUAACCCAUUUCAGGCCUCUGGUAGUUUGGGUGCGAAUCAGGGUUUAGGAGGGGGC…
>ORF_ERR493428_1_(paired)_trimmed_(paired)_merged_contig_2591_ORF_3..650 Average coverage: 5-048.16	AUGGCAUUGGCAACGGCUACCGGGUCAGCAGAAUGCAGCAGAUGGAGCAUGGCGUCUCUGAAGGCGGCGCUUCCAUCCCUGCCGGAGAGGUGCACCAUUCCUACCGCUUCUUCUUCUUCGGCACCGUGCAGGCAUCGGAGCCUCCGCCUCAGCGUCGGUCUCCGGAAACCCGAGUUCCAAUUCGGGUCUUUCUCGGGUCUCUCUCCCCUUAACCCGCUCCUCUCCCUCGGCCUCUCGGAGUCCAUGUGUUUUGAACACAACUUCACCAUCAUUGACAAUGGUGGUCGUGUCUCUGCCAUGAGACAUGGCAGGAAAGUUCCUAAGCUCAACAGGCCUCCAGACCAGAGGAAAGCCCUUCUUCGAGGCCUCACUACUCAGCUCCUUAAACAUGGACGCAUC…
>ORF_ERR493428_1_(paired)_trimmed_(paired)_merged_contig_2591_ORF_complement(27..530) Average coverage: 5-048.16	AUGGACGAUCUGUUUCUCAUAGAUAUAUCCCAGCGCCUGUCUCCUCUUAUGGAGAGAUCCAUCCUUGGCCAGUGUGAUCAUCUUGUCCACGUACUUCCUCAUGGCACUUGCCCUUGCUCGAGUCGUUUUGAUGCGUCCAUGUUUAAGGAGCUGAGUAGUGAGGCCUCGAAGAAGGGCUUUCCUCUGGUCUGGAGGCCUGUUGAGCUUAGGAACUUUCCUGCCAUGUCUCAUGGCAGAGACACGACCACCAUUGUCAAUGAUGGUGAAGUUGUGUUCAAAACACAUGGACUCCGAGAGGCCGAGGGAGAGGAGCGGGUUAAGGGGAGAGAGACCCGAGAAAGACCCGAAUUGGAACUCGGGUUUCCGGAGACCGACGCUGAGGCGGAGGCUCCGAUGCCU…
>ORF_ERR493428_1_(paired)_trimmed_(paired)_merged_contig_2591_ORF_3..650 Average coverage: 5-048.16	AUGGCAUUGGCAACGGCUACCGGGUCAGCAGAAUGCAGCAGAUGGAGCAUGGCGUCUCUGAAGGCGGCGCUUCCAUCCCUGCCGGAGAGGUGCACCAUUCCUACCGCUUCUUCUUCUUCGGCACCGUGCAGGCAUCGGAGCCUCCGCCUCAGCGUCGGUCUCCGGAAACCCGAGUUCCAAUUCGGGUCUUUCUCGGGUCUCUCUCCCCUUAACCCGCUCCUCUCCCUCGGCCUCUCGGAGUCCAUGUGUUUUGAACACAACUUCACCAUCAUUGACAAUGGUGGUCGUGUCUCUGCCAUGAGACAUGGCAGGAAAGUUCCUAAGCUCAACAGGCCUCCAGACCAGAGGAAAGCCCUUCUUCGAGGCCUCACUACUCAGCUCCUUAAACAUGGACGCAUC…
>ORF_ERR493428_1_(paired)_trimmed_(paired)_merged_contig_2591_ORF_complement(27..530) Average coverage: 5-048.16	AUGGACGAUCUGUUUCUCAUAGAUAUAUCCCAGCGCCUGUCUCCUCUUAUGGAGAGAUCCAUCCUUGGCCAGUGUGAUCAUCUUGUCCACGUACUUCCUCAUGGCACUUGCCCUUGCUCGAGUCGUUUUGAUGCGUCCAUGUUUAAGGAGCUGAGUAGUGAGGCCUCGAAGAAGGGCUUUCCUCUGGUCUGGAGGCCUGUUGAGCUUAGGAACUUUCCUGCCAUGUCUCAUGGCAGAGACACGACCACCAUUGUCAAUGAUGGUGAAGUUGUGUUCAAAACACAUGGACUCCGAGAGGCCGAGGGAGAGGAGCGGGUUAAGGGGAGAGAGACCCGAGAAAGACCCGAAUUGGAACUCGGGUUUCCGGAGACCGACGCUGAGGCGGAGGCUCCGAUGCCU…
>ORF_ERR493428_1_(paired)_trimmed_(paired)_merged_contig_2653_ORF_complement(79..513) Average coverage: 3-296.21	AUGGUUAGCCGCAUCCUGCACCUGCGGGUCAUGCGGCGGCACAGAUUGCCACCCAGGAGGAUGACCGCCUUGCUUGACGCCAAGAUCGGAAGAGGUAACCGACGGCGUUUCCUCCUCAUCAGCGUGCUUGAACUCCUGCACUUCCUUGAAGCCCAUCCAAGGCUUCACCCACACCUUUGCUUGGUACAGCUUCUUCUUGCCGGCCUCGAUCGCCUCGAUUGUCAGAUGGUGCAGAGUUCCGGCAACCACCUGCUCUUUCGCCUUCACAACACUCACAAAUUCGAGCAGAGCAUUCUCCUUGUUGUUGUGUUCUUGGACUGCGAAGCGAGCGAGGUCUUCAACUUCGGCGCUGUUUUGGGCGCCGUGGGACUCGUGGACUCCGCCGAGUGUGGCCAUGUU…
>ORF_ERR493428_1_(paired)_trimmed_(paired)_merged_contig_2653_ORF_complement(79..513) Average coverage: 3-296.21	AUGGUUAGCCGCAUCCUGCACCUGCGGGUCAUGCGGCGGCACAGAUUGCCACCCAGGAGGAUGACCGCCUUGCUUGACGCCAAGAUCGGAAGAGGUAACCGACGGCGUUUCCUCCUCAUCAGCGUGCUUGAACUCCUGCACUUCCUUGAAGCCCAUCCAAGGCUUCACCCACACCUUUGCUUGGUACAGCUUCUUCUUGCCGGCCUCGAUCGCCUCGAUUGUCAGAUGGUGCAGAGUUCCGGCAACCACCUGCUCUUUCGCCUUCACAACACUCACAAAUUCGAGCAGAGCAUUCUCCUUGUUGUUGUGUUCUUGGACUGCGAAGCGAGCGAGGUCUUCAACUUCGGCGCUGUUUUGGGCGCCGUGGGACUCGUGGACUCCGCCGAGUGUGGCCAUGUU…
>ORF_ERR493428_1_(paired)_trimmed_(paired)_merged_contig_2654_ORF_complement(100..534) Average coverage: 1-004.58	AUGGUUAGCCGCAUCCUGCACCUGCGGGUCAUGCGGCGGCACAGAUUGCCACCCAGGAGGAUGACCGCCUUGCUUGACGCCAAGAUCGGAAGAGGUAACCGACGGCGUUUCCACCUCAUCAGCGUGCUUGAACUCCUGCACUUCCUUGAAGCCCAUCCAAGGCUUCACCCACACCCUUGCUUGGUACAGCUUCUUCUUACCGGCCUCGAUCGCCUCGAUCGUCAGAUGGUGCAGAGUUCCGGCAACCACCUGCUCUUUCGCCUUCACAACCCUCACAAAUUCGAGCAGAGCAUUCUCCUUCUUGUUGUGCUCUUGGACCGCGAAGCGAGCGAGGUCUUCAACUUCGGCGCUGUUUUGGGCGCCGUGGGACUCGUGGACUCCGCCGAGUGUGGCCAUGUU…
>ORF_ERR493428_1_(paired)_trimmed_(paired)_merged_contig_2654_ORF_complement(100..534) Average coverage: 1-004.58	AUGGUUAGCCGCAUCCUGCACCUGCGGGUCAUGCGGCGGCACAGAUUGCCACCCAGGAGGAUGACCGCCUUGCUUGACGCCAAGAUCGGAAGAGGUAACCGACGGCGUUUCCACCUCAUCAGCGUGCUUGAACUCCUGCACUUCCUUGAAGCCCAUCCAAGGCUUCACCCACACCCUUGCUUGGUACAGCUUCUUCUUACCGGCCUCGAUCGCCUCGAUCGUCAGAUGGUGCAGAGUUCCGGCAACCACCUGCUCUUUCGCCUUCACAACCCUCACAAAUUCGAGCAGAGCAUUCUCCUUCUUGUUGUGCUCUUGGACCGCGAAGCGAGCGAGGUCUUCAACUUCGGCGCUGUUUUGGGCGCCGUGGGACUCGUGGACUCCGCCGAGUGUGGCCAUGUU…
>ORF_ERR493428_1_(paired)_trimmed_(paired)_merged_contig_2768_ORF_54..521 Average coverage: 14-687.37	AUGGCUUUCCAGCUGAAGUUCAUGGUCCCCCUCAUCCUCCUAGUUUCUCUCUCUCUGGUUGCCCCUCUCAUCCAAGCCAAGGACGUCAACUACUGCGAUAAGACGGCUGACUAUGAUGUCAAGGUUUCCGCGGUUGACAUUACUCCUUACCCCGUGGCGAGAGGCAAGCCUGCCAGCUUCAGCAUUUCUGCAACUACAGGUACAUCAAUCUCUGGAGGAAAUUUGGUGAUUGAGGUUUCGUACUUUGGUUGGCACAUCCACAGUGAGACUCAUGACCUUUGCGCAGAAACAUCUUGCCCUGUUUCAACUGGCGAUUUCGUGAUUGCCCACUCGCAAGAUUUACCCGGAUAUACUCCACCUGGUUCGUACUCUCUUAAAAUGAGGCUGUAUGAUGGAAGC…
>ORF_ERR493428_1_(paired)_trimmed_(paired)_merged_contig_2768_ORF_54..521 Average coverage: 14-687.37	AUGGCUUUCCAGCUGAAGUUCAUGGUCCCCCUCAUCCUCCUAGUUUCUCUCUCUCUGGUUGCCCCUCUCAUCCAAGCCAAGGACGUCAACUACUGCGAUAAGACGGCUGACUAUGAUGUCAAGGUUUCCGCGGUUGACAUUACUCCUUACCCCGUGGCGAGAGGCAAGCCUGCCAGCUUCAGCAUUUCUGCAACUACAGGUACAUCAAUCUCUGGAGGAAAUUUGGUGAUUGAGGUUUCGUACUUUGGUUGGCACAUCCACAGUGAGACUCAUGACCUUUGCGCAGAAACAUCUUGCCCUGUUUCAACUGGCGAUUUCGUGAUUGCCCACUCGCAAGAUUUACCCGGAUAUACUCCACCUGGUUCGUACUCUCUUAAAAUGAGGCUGUAUGAUGGAAGC…
>ORF_ERR493428_1_(paired)_trimmed_(paired)_merged_contig_2844_ORF_202..540 Average coverage: 8-692.74	AUGGUGAAGGGACGCCAAGGAGAGCGCAUCAGACUGUAUGUCCGAGGAACCGUCCUGGGAUACAAGAGGUCCAAGUCGAAUCAGUACCCGAGCACGUCGCUGAUUCAGAUCGAGAACGUGAACACCAAGGAGGAUGUGGCGUGGUACGCCGGGAAGCGGCUGGCCUAUAUCUACAAGGCCAAGGUGAAGACGAACGGCAGCCACUACCGUUGCAUUUGGGGAAAGGUCUCCAGGCCUCAUGGGAACAGCGGCGUCGUUCGCGCCAAGUUUACAUCCAAUCUUCCCCCCAAAUCCAUGGGAGCUAGAGUCAGGGUUUUCAUGUACCCCAGCAACAUUUGA
>ORF_ERR493428_1_(paired)_trimmed_(paired)_merged_contig_2844_ORF_complement(139..441) Average coverage: 8-692.74	AUGAGGCCUGGAGACCUUUCCCCAAAUGCAACGGUAGUGGCUGCCGUUCGUCUUCACCUUGGCCUUGUAGAUAUAGGCCAGCCGCUUCCCGGCGUACCACGCCACAUCCUCCUUGGUGUUCACGUUCUCGAUCUGAAUCAGCGACGUGCUCGGGUACUGAUUCGACUUGGACCUCUUGUAUCCCAGGACGGUUCCUCGGACAUACAGUCUGAUGCGCUCUCCUUGGCGUCCCUUCACCAUUUUCGAAUGGAGCUCUGUGUGUCUCUGGUGGCUGCUGCUGUGUUGAGAAGACGGAAACCCUAG
>ORF_ERR493428_1_(paired)_trimmed_(paired)_merged_contig_2844_ORF_202..540 Average coverage: 8-692.74	AUGGUGAAGGGACGCCAAGGAGAGCGCAUCAGACUGUAUGUCCGAGGAACCGUCCUGGGAUACAAGAGGUCCAAGUCGAAUCAGUACCCGAGCACGUCGCUGAUUCAGAUCGAGAACGUGAACACCAAGGAGGAUGUGGCGUGGUACGCCGGGAAGCGGCUGGCCUAUAUCUACAAGGCCAAGGUGAAGACGAACGGCAGCCACUACCGUUGCAUUUGGGGAAAGGUCUCCAGGCCUCAUGGGAACAGCGGCGUCGUUCGCGCCAAGUUUACAUCCAAUCUUCCCCCCAAAUCCAUGGGAGCUAGAGUCAGGGUUUUCAUGUACCCCAGCAACAUUUGA
>ORF_ERR493428_1_(paired)_trimmed_(paired)_merged_contig_2844_ORF_complement(139..441) Average coverage: 8-692.74	AUGAGGCCUGGAGACCUUUCCCCAAAUGCAACGGUAGUGGCUGCCGUUCGUCUUCACCUUGGCCUUGUAGAUAUAGGCCAGCCGCUUCCCGGCGUACCACGCCACAUCCUCCUUGGUGUUCACGUUCUCGAUCUGAAUCAGCGACGUGCUCGGGUACUGAUUCGACUUGGACCUCUUGUAUCCCAGGACGGUUCCUCGGACAUACAGUCUGAUGCGCUCUCCUUGGCGUCCCUUCACCAUUUUCGAAUGGAGCUCUGUGUGUCUCUGGUGGCUGCUGCUGUGUUGAGAAGACGGAAACCCUAG
>ORF_ERR493428_1_(paired)_trimmed_(paired)_merged_contig_2870_ORF_complement(238..570) Average coverage: 2-572.82	AUGCUGAGAUCAGUCAACAGCCAACUCGGUUCUGAUGUCUUUGUUGCUGCCAACGUACAGGAGACCCGCAAUGACUUCAUCAAGAACCCUCAAGCAUUUGGAUUUACUACAUCAAAGGUUGCAUGCUGUGGGCAAGGACCUUACCAUGGCUUGGGGCUGUGCACAAGAGCUUCCAAUUUGUGCCCAAACCGCGACCUAUACGCUUUCUGGGAUGCAUUUCAUCCGUCCGAAAAGGGGAACAGACUGAUCGUUGAGAAUAUUAUGACAGGGGAUGAAAAGUACAUGUACCCCAUGAAUCUCAGCACCAUCUUGGCUUUGGAUUCCAGGACCUAA
>ORF_ERR493428_1_(paired)_trimmed_(paired)_merged_contig_2870_ORF_complement(238..570) Average coverage: 2-572.82	AUGCUGAGAUCAGUCAACAGCCAACUCGGUUCUGAUGUCUUUGUUGCUGCCAACGUACAGGAGACCCGCAAUGACUUCAUCAAGAACCCUCAAGCAUUUGGAUUUACUACAUCAAAGGUUGCAUGCUGUGGGCAAGGACCUUACCAUGGCUUGGGGCUGUGCACAAGAGCUUCCAAUUUGUGCCCAAACCGCGACCUAUACGCUUUCUGGGAUGCAUUUCAUCCGUCCGAAAAGGGGAACAGACUGAUCGUUGAGAAUAUUAUGACAGGGGAUGAAAAGUACAUGUACCCCAUGAAUCUCAGCACCAUCUUGGCUUUGGAUUCCAGGACCUAA
>ORF_ERR493428_1_(paired)_trimmed_(paired)_merged_contig_2940_ORF_complement(276..581) Average coverage: 8-366.11	AUGGACCAGAACACUCGUGACAUCAUCAUGCGUGAAUUCCGAUCUGGCUCAUCCCGCGUUCUCAUCACCACUGAUCUCUUGGCUCGUGGUAUCGAUGUGCAGCAGGUAUCUCUCGUAAUAAACUAUGAUUUGCCAACUCAACCCGAGAACUACCUUCAUCGUAUUGGACGAAGUGGAAGGUUUGGGAGAAAGGGUGUCGCUAUUAACUUUGUGACAAGGGACGACGAGAGAAUGCUCUAUGACAUCCAGAGGUUUUACAAUGUGGUGAUCGAGGAGCUCCCAUCGAAUGUUGCCGAUCUGCUCUGA
>ORF_ERR493428_1_(paired)_trimmed_(paired)_merged_contig_2940_ORF_complement(276..581) Average coverage: 8-366.11	AUGGACCAGAACACUCGUGACAUCAUCAUGCGUGAAUUCCGAUCUGGCUCAUCCCGCGUUCUCAUCACCACUGAUCUCUUGGCUCGUGGUAUCGAUGUGCAGCAGGUAUCUCUCGUAAUAAACUAUGAUUUGCCAACUCAACCCGAGAACUACCUUCAUCGUAUUGGACGAAGUGGAAGGUUUGGGAGAAAGGGUGUCGCUAUUAACUUUGUGACAAGGGACGACGAGAGAAUGCUCUAUGACAUCCAGAGGUUUUACAAUGUGGUGAUCGAGGAGCUCCCAUCGAAUGUUGCCGAUCUGCUCUGA
>ORF_ERR493428_1_(paired)_trimmed_(paired)_merged_contig_2953_ORF_13..423 Average coverage: 1-932.07	AUGGUGGAGUCCCUCAAAGCAGUGAAGUACAUAGACUCAGACCACUUCUCAGUCCCGGAAGGAAAAAGAGCGGUGGAACUUGUGGCCGGAAAAGAAAGCGCAAUCGCCCAAGUUGUCCGAACCAUCCCUGGAAAAACCUAUGUGCUCUCGUUCUCAGUAGGAGAUGCAAGCAACUCAUGCGAAGGCUCCUUGAUCGUGGAGGCAUUUGCAGGGAAGAACACUGUGAAAGUGCCUUAUGAGUCCAAAGGCAAAGGCGGGUUUAAGCGGGCUGUGCUCAAAUUCGUGGCGGUUUCGACCAGGACACGUGUCAUGUUUCUAAGCACAUAUUACACCAUGAGGAGUGAUGAUUUCUCUUCUCUGUGUGGACCUGUGCUUGAUGAUGUGAAGCUGUUGAGCCUU…
>ORF_ERR493428_1_(paired)_trimmed_(paired)_merged_contig_2953_ORF_13..423 Average coverage: 1-932.07	AUGGUGGAGUCCCUCAAAGCAGUGAAGUACAUAGACUCAGACCACUUCUCAGUCCCGGAAGGAAAAAGAGCGGUGGAACUUGUGGCCGGAAAAGAAAGCGCAAUCGCCCAAGUUGUCCGAACCAUCCCUGGAAAAACCUAUGUGCUCUCGUUCUCAGUAGGAGAUGCAAGCAACUCAUGCGAAGGCUCCUUGAUCGUGGAGGCAUUUGCAGGGAAGAACACUGUGAAAGUGCCUUAUGAGUCCAAAGGCAAAGGCGGGUUUAAGCGGGCUGUGCUCAAAUUCGUGGCGGUUUCGACCAGGACACGUGUCAUGUUUCUAAGCACAUAUUACACCAUGAGGAGUGAUGAUUUCUCUUCUCUGUGUGGACCUGUGCUUGAUGAUGUGAAGCUGUUGAGCCUU…
>ORF_ERR493428_1_(paired)_trimmed_(paired)_merged_contig_2970_ORF_108..557 Average coverage: 24-343.91	AUGGCGGAUCAACUGACCGACGAUCAGAUCUCUGAGUUCAAGGAAGCCUUCAGUCUAUUCGACAAGGAUGGAGAUGGCUGUAUCACAACUAAGGAGCUUGGCACUGUCAUGAGAUCAUUGGGGCAGAACCCGACUGAGGCAGAGCUCCAGGACAUGAUCAAUGAAGUGGAUGCUGAUGGUAAUGGGACCAUUGACUUUCCUGAGUUCUUAAACCUCAUGGCCAGGAAGAUGAAAGACACCGACUCUGAGGAGGAGCUUAAAGAGGCUUUCAGAGUGUUUGACAAGGAUCAGAAUGGCUUCAUUUCAGCUGCGGAGCUCCGCCAUGUGAUGACCAAUCUUGGGGAGAAGCUCACAGAUGAGGAAGUGGAUGAGAUGAUCCGGGAGGCUGAUGUUGAUGGU…
>ORF_ERR493428_1_(paired)_trimmed_(paired)_merged_contig_2970_ORF_108..557 Average coverage: 24-343.91	AUGGCGGAUCAACUGACCGACGAUCAGAUCUCUGAGUUCAAGGAAGCCUUCAGUCUAUUCGACAAGGAUGGAGAUGGCUGUAUCACAACUAAGGAGCUUGGCACUGUCAUGAGAUCAUUGGGGCAGAACCCGACUGAGGCAGAGCUCCAGGACAUGAUCAAUGAAGUGGAUGCUGAUGGUAAUGGGACCAUUGACUUUCCUGAGUUCUUAAACCUCAUGGCCAGGAAGAUGAAAGACACCGACUCUGAGGAGGAGCUUAAAGAGGCUUUCAGAGUGUUUGACAAGGAUCAGAAUGGCUUCAUUUCAGCUGCGGAGCUCCGCCAUGUGAUGACCAAUCUUGGGGAGAAGCUCACAGAUGAGGAAGUGGAUGAGAUGAUCCGGGAGGCUGAUGUUGAUGGU…
>ORF_ERR493428_1_(paired)_trimmed_(paired)_merged_contig_2972_ORF_complement(134..460) Average coverage: 992.58	AUGUCGAAGAACGAUUCGAUUUCGAAAGGCUCGGGAAUCGGCGCCUCCGGCUCCAUGGAGGAGCUGAAGAAGAUCUUCAACAAGUUCGACAAGAACGGCGACGGCAGGAUCUCCUGCGACGAGCUCAGGGGCAUUUUCGGCGAGCUCGGCUCCGAGACGGCCUCCCUGGAGGAGGUGCAGCGCAUUAUGGCGGAGUUCGACAAGGACGGCGACGGCCACAUUGACAUUGCGGAGUUCGCCGAGAUCAUCAAUGGCGGAUCCACCAAGGAGCUUCGCGACGCGUUCGACCUAUACGAUCUCGACAAAGUGAGCUGCACGAGGUGCUGA
>ORF_ERR493428_1_(paired)_trimmed_(paired)_merged_contig_2972_ORF_complement(134..460) Average coverage: 992.58	AUGUCGAAGAACGAUUCGAUUUCGAAAGGCUCGGGAAUCGGCGCCUCCGGCUCCAUGGAGGAGCUGAAGAAGAUCUUCAACAAGUUCGACAAGAACGGCGACGGCAGGAUCUCCUGCGACGAGCUCAGGGGCAUUUUCGGCGAGCUCGGCUCCGAGACGGCCUCCCUGGAGGAGGUGCAGCGCAUUAUGGCGGAGUUCGACAAGGACGGCGACGGCCACAUUGACAUUGCGGAGUUCGCCGAGAUCAUCAAUGGCGGAUCCACCAAGGAGCUUCGCGACGCGUUCGACCUAUACGAUCUCGACAAAGUGAGCUGCACGAGGUGCUGA
>ORF_ERR493428_1_(paired)_trimmed_(paired)_merged_contig_2973_ORF_complement(124..660) Average coverage: 1-157.46	AUGACCGCCGUUGUCAUCCUGGGCUUGGCGUUUUUCAUCUUUUGGCUCAUCGUCCGCCCUAACCGUGUCAAGUUCCACGUCACGGACGCCACCCUCACGCAGUUCAACUUCUCCAACGACAACACCCUCCACUACAACCUCGCCCUCAACCUCACCAUCCGGAACCCUAACAAGAAGAUCGGUAUUUACUACGACCGCAUCGAGACCCGGGCCUUUUACGAGGAUCAAAGGUUCAGCACGGUUACCUUGACGCCCUUUUACCAAGGGCAUAAGAAAACGAACGUGUUGAACCCCGUGUUCCAAGGCCAGCAAGUGCUUGUAGACUCGAAGGCGCUUUCAGAGUACAAUCAGCAGAAGAGUACUGGGAUUUACGAGAUCGAUUUGAAGAUUUAUCUUCGG…
>ORF_ERR493428_1_(paired)_trimmed_(paired)_merged_contig_2973_ORF_complement(124..660) Average coverage: 1-157.46	AUGACCGCCGUUGUCAUCCUGGGCUUGGCGUUUUUCAUCUUUUGGCUCAUCGUCCGCCCUAACCGUGUCAAGUUCCACGUCACGGACGCCACCCUCACGCAGUUCAACUUCUCCAACGACAACACCCUCCACUACAACCUCGCCCUCAACCUCACCAUCCGGAACCCUAACAAGAAGAUCGGUAUUUACUACGACCGCAUCGAGACCCGGGCCUUUUACGAGGAUCAAAGGUUCAGCACGGUUACCUUGACGCCCUUUUACCAAGGGCAUAAGAAAACGAACGUGUUGAACCCCGUGUUCCAAGGCCAGCAAGUGCUUGUAGACUCGAAGGCGCUUUCAGAGUACAAUCAGCAGAAGAGUACUGGGAUUUACGAGAUCGAUUUGAAGAUUUAUCUUCGG…
>ORF_ERR493428_1_(paired)_trimmed_(paired)_merged_contig_2989_ORF_67..390 Average coverage: 561.79	AUGGCGUUCCUGCUCCGCAAUUCCGUCGCUUCCCAUUUCCAGUCCCACUCACAGAGGGGGCAGAACGAUUUGCUUUCCCAAUCGCGCCGCCAGUUCCACGUCGAGCCAGGGCCCCGCGAGAAAGCUCUCUUGGCACCGGACCCGUCUUUAAAACGGUUCAAGUCGCAUAAGAAGGGCGUGGCUCUAGUUAAAAGACUUGGAGAUGUUCUUACCAUUGUUAUCGUUGCCGGCGCCUGCUAUGAAAUAUAUGUAAGAGCAGUAAUGCGAGAAGAGGCUAGGCAACAGGCUAAGGAACAGGCAGGGGCUUCGGGUGCAAGCGCAUAA
>ORF_ERR493428_1_(paired)_trimmed_(paired)_merged_contig_2989_ORF_67..390 Average coverage: 561.79	AUGGCGUUCCUGCUCCGCAAUUCCGUCGCUUCCCAUUUCCAGUCCCACUCACAGAGGGGGCAGAACGAUUUGCUUUCCCAAUCGCGCCGCCAGUUCCACGUCGAGCCAGGGCCCCGCGAGAAAGCUCUCUUGGCACCGGACCCGUCUUUAAAACGGUUCAAGUCGCAUAAGAAGGGCGUGGCUCUAGUUAAAAGACUUGGAGAUGUUCUUACCAUUGUUAUCGUUGCCGGCGCCUGCUAUGAAAUAUAUGUAAGAGCAGUAAUGCGAGAAGAGGCUAGGCAACAGGCUAAGGAACAGGCAGGGGCUUCGGGUGCAAGCGCAUAA
>ORF_ERR493428_1_(paired)_trimmed_(paired)_merged_contig_3042_ORF_complement(97..558) Average coverage: 507.01	AUGGGAAAAAAGAGUAAAUCAAAAGCUCCCAGAGAGGUGAAAGAUGAUACAGUUGUAGAAGAGGAAAAGCCGCCAUCUUCGGUGAAAAAGCCUACUUCUGAGGUUGAUGAAACAUCUGCAAAAAAGAGGAAGAAACCCGAAACUGAGAAGGGCGAGAAGUCUCCGUCUUCCGCGAAGAAGCCCGCUUCUGAGAUUGAUGAUAUAUUUGCAGCGAAAAAGAAGAAAAUCGGGACUGGAAAGGCUACAAAACCAAAAGAAAACGCGACUGAAAAACCCCACAAGCUCAAGACAAAGAAGAUGGAUAAAGGGAUUAGAGAUGGCGGAUUUGGGGACCUGUCUUCUCAGACGAAAAAGAGAACACAGGAUGGUCUUGCUGUUUAUACAGAAGAUGAGUUGGGA…
>ORF_ERR493428_1_(paired)_trimmed_(paired)_merged_contig_3042_ORF_complement(78..452) Average coverage: 507.01	AUGAAACAUCUGCAAAAAAGAGGAAGAAACCCGAAACUGAGAAGGGCGAGAAGUCUCCGUCUUCCGCGAAGAAGCCCGCUUCUGAGAUUGAUGAUAUAUUUGCAGCGAAAAAGAAGAAAAUCGGGACUGGAAAGGCUACAAAACCAAAAGAAAACGCGACUGAAAAACCCCACAAGCUCAAGACAAAGAAGAUGGAUAAAGGGAUUAGAGAUGGCGGAUUUGGGGACCUGUCUUCUCAGACGAAAAAGAGAACACAGGAUGGUCUUGCUGUUUAUACAGAAGAUGAGUUGGGAAUUAACAAUGCAGAUGCCGGAAACACCCCGCUCUGUCCGUUUGAUUGUUCUUGUUGCUUUUGAGAUGCCUGCAAAAUCCUAG
>ORF_ERR493428_1_(paired)_trimmed_(paired)_merged_contig_3042_ORF_complement(97..558) Average coverage: 507.01	AUGGGAAAAAAGAGUAAAUCAAAAGCUCCCAGAGAGGUGAAAGAUGAUACAGUUGUAGAAGAGGAAAAGCCGCCAUCUUCGGUGAAAAAGCCUACUUCUGAGGUUGAUGAAACAUCUGCAAAAAAGAGGAAGAAACCCGAAACUGAGAAGGGCGAGAAGUCUCCGUCUUCCGCGAAGAAGCCCGCUUCUGAGAUUGAUGAUAUAUUUGCAGCGAAAAAGAAGAAAAUCGGGACUGGAAAGGCUACAAAACCAAAAGAAAACGCGACUGAAAAACCCCACAAGCUCAAGACAAAGAAGAUGGAUAAAGGGAUUAGAGAUGGCGGAUUUGGGGACCUGUCUUCUCAGACGAAAAAGAGAACACAGGAUGGUCUUGCUGUUUAUACAGAAGAUGAGUUGGGA…
>ORF_ERR493428_1_(paired)_trimmed_(paired)_merged_contig_3042_ORF_complement(78..452) Average coverage: 507.01	AUGAAACAUCUGCAAAAAAGAGGAAGAAACCCGAAACUGAGAAGGGCGAGAAGUCUCCGUCUUCCGCGAAGAAGCCCGCUUCUGAGAUUGAUGAUAUAUUUGCAGCGAAAAAGAAGAAAAUCGGGACUGGAAAGGCUACAAAACCAAAAGAAAACGCGACUGAAAAACCCCACAAGCUCAAGACAAAGAAGAUGGAUAAAGGGAUUAGAGAUGGCGGAUUUGGGGACCUGUCUUCUCAGACGAAAAAGAGAACACAGGAUGGUCUUGCUGUUUAUACAGAAGAUGAGUUGGGAAUUAACAAUGCAGAUGCCGGAAACACCCCGCUCUGUCCGUUUGAUUGUUCUUGUUGCUUUUGAGAUGCCUGCAAAAUCCUAG
>ORF_ERR493428_1_(paired)_trimmed_(paired)_merged_contig_3090_ORF_complement(53..547) Average coverage: 3-580.50	AUGAAUGAGAAAGAUUACCAGAGGAAAAAGAACAAGUUCUUGCCAAAGAUCCAUGCGUGGGUGCAGGAACAUGGAGCUGAACCAAUUAUUCCAUUCAGCUGUGCAUUAGAAAGGAAUCUCGCUGAUUUGCCACCUGAAGAAGCAGCAAAGUAUUGUGAGCAGAACAACGUGCAAAGUGCCCUUACCAAGAUCAUAAAAACUGGAUUUUCAGCGAUUAAUCUGAUAUACUUUUUCACCGCUGGACCUGAUGAGGUGAAGUGCUGGCAAAUUAGGCGGCAGACGAAAGCUCCUCAAGCUGCAGGGGCCAUCCAUACUGAUUUCGAGAGAGGGUUCAUUUGUGCUGAGGUCAUGAAAUUUGAUGAUCUGAAGGAACUCGGAAGUGAGCCAGCUGUUAAGGCU…
>ORF_ERR493428_1_(paired)_trimmed_(paired)_merged_contig_3090_ORF_complement(53..547) Average coverage: 3-580.50	AUGAAUGAGAAAGAUUACCAGAGGAAAAAGAACAAGUUCUUGCCAAAGAUCCAUGCGUGGGUGCAGGAACAUGGAGCUGAACCAAUUAUUCCAUUCAGCUGUGCAUUAGAAAGGAAUCUCGCUGAUUUGCCACCUGAAGAAGCAGCAAAGUAUUGUGAGCAGAACAACGUGCAAAGUGCCCUUACCAAGAUCAUAAAAACUGGAUUUUCAGCGAUUAAUCUGAUAUACUUUUUCACCGCUGGACCUGAUGAGGUGAAGUGCUGGCAAAUUAGGCGGCAGACGAAAGCUCCUCAAGCUGCAGGGGCCAUCCAUACUGAUUUCGAGAGAGGGUUCAUUUGUGCUGAGGUCAUGAAAUUUGAUGAUCUGAAGGAACUCGGAAGUGAGCCAGCUGUUAAGGCU…
>ORF_ERR493428_1_(paired)_trimmed_(paired)_merged_contig_3106_ORF_complement(203..523) Average coverage: 8-636.04	AUGACCAUCUUUUAUGGUGGACAAGUAAUCGUGUUCAACGAUUUUCCUGCGGACAAGGCCAAGGAAGUCAUGCUCUUAGCAAGCAAGGAGAGUUCUCAGAGCCACACCGCUCCGGCUUCACCUCCGGCCAAGACUAACAACGCCUUUGCCUCUCAUUUGGGCAAGAGUCCCGUUAAUUCCAGCAGUUCAGUUACUCCGAGCUCCAACAUGUUUCCUAACUUUGGCAAUCAAGCGAUUCAGNNNNNNNNNNNNNNNNNNNNNNCCAAACGAGCAGCCCUGCAUCCAGCCCGGCGAAACCAACCGAAAACAAGUCAUGGCUAG
>ORF_ERR493428_1_(paired)_trimmed_(paired)_merged_contig_3106_ORF_complement(203..523) Average coverage: 8-636.04	AUGACCAUCUUUUAUGGUGGACAAGUAAUCGUGUUCAACGAUUUUCCUGCGGACAAGGCCAAGGAAGUCAUGCUCUUAGCAAGCAAGGAGAGUUCUCAGAGCCACACCGCUCCGGCUUCACCUCCGGCCAAGACUAACAACGCCUUUGCCUCUCAUUUGGGCAAGAGUCCCGUUAAUUCCAGCAGUUCAGUUACUCCGAGCUCCAACAUGUUUCCUAACUUUGGCAAUCAAGCGAUUCAGNNNNNNNNNNNNNNNNNNNNNNCCAAACGAGCAGCCCUGCAUCCAGCCCGGCGAAACCAACCGAAAACAAGUCAUGGCUAG
>ORF_ERR493428_1_(paired)_trimmed_(paired)_merged_contig_3124_ORF_253..609 Average coverage: 14-861.72	AUGUCUGUCUCAGUUACCACCCGGUCCACCAAAGAGGUAACCCAAAGAAGAUCCACCGCCCGGGGCAGCAUGGACCUUGGUCGAGGGUCGAUCCGUUAUGAAGUUUCCGGUGUUCUGGCCAUCUGCACGCAUGUAGUUGUUUGUAGAGGUGCUAUGGAUACCAGCAGGAAUCGCCUUGGUGAUAUCAACUGGUUCAGGAGCAGGAGCAGGAGCAACAGGCUUGGAAGCAGGCUCAUCUGGAACUGGCGCAGCUUGAGCAUUGUUGGCAGCCGGUUUUGGAGCCUCUCCACUCCCAAAAAGAUAGUUCAAAGAACUCUGUCCCCCACCGCUGCUAACUCCACGACCCAUGUUCUGUAA
>ORF_ERR493428_1_(paired)_trimmed_(paired)_merged_contig_3124_ORF_complement(262..600) Average coverage: 14-861.72	AUGGGUCGUGGAGUUAGCAGCGGUGGGGGACAGAGUUCUUUGAACUAUCUUUUUGGGAGUGGAGAGGCUCCAAAACCGGCUGCCAACAAUGCUCAAGCUGCGCCAGUUCCAGAUGAGCCUGCUUCCAAGCCUGUUGCUCCUGCUCCUGCUCCUGAACCAGUUGAUAUCACCAAGGCGAUUCCUGCUGGUAUCCAUAGCACCUCUACAAACAACUACAUGCGUGCAGAUGGCCAGAACACCGGAAACUUCAUAACGGAUCGACCCUCGACCAAGGUCCAUGCUGCCCCGGGCGGUGGAUCUUCUUUGGGUUACCUCUUUGGUGGACCGGGUGGUAACUGA
>ORF_ERR493428_1_(paired)_trimmed_(paired)_merged_contig_3124_ORF_253..609 Average coverage: 14-861.72	AUGUCUGUCUCAGUUACCACCCGGUCCACCAAAGAGGUAACCCAAAGAAGAUCCACCGCCCGGGGCAGCAUGGACCUUGGUCGAGGGUCGAUCCGUUAUGAAGUUUCCGGUGUUCUGGCCAUCUGCACGCAUGUAGUUGUUUGUAGAGGUGCUAUGGAUACCAGCAGGAAUCGCCUUGGUGAUAUCAACUGGUUCAGGAGCAGGAGCAGGAGCAACAGGCUUGGAAGCAGGCUCAUCUGGAACUGGCGCAGCUUGAGCAUUGUUGGCAGCCGGUUUUGGAGCCUCUCCACUCCCAAAAAGAUAGUUCAAAGAACUCUGUCCCCCACCGCUGCUAACUCCACGACCCAUGUUCUGUAA
>ORF_ERR493428_1_(paired)_trimmed_(paired)_merged_contig_3124_ORF_complement(262..600) Average coverage: 14-861.72	AUGGGUCGUGGAGUUAGCAGCGGUGGGGGACAGAGUUCUUUGAACUAUCUUUUUGGGAGUGGAGAGGCUCCAAAACCGGCUGCCAACAAUGCUCAAGCUGCGCCAGUUCCAGAUGAGCCUGCUUCCAAGCCUGUUGCUCCUGCUCCUGCUCCUGAACCAGUUGAUAUCACCAAGGCGAUUCCUGCUGGUAUCCAUAGCACCUCUACAAACAACUACAUGCGUGCAGAUGGCCAGAACACCGGAAACUUCAUAACGGAUCGACCCUCGACCAAGGUCCAUGCUGCCCCGGGCGGUGGAUCUUCUUUGGGUUACCUCUUUGGUGGACCGGGUGGUAACUGA
>ORF_ERR493428_1_(paired)_trimmed_(paired)_merged_contig_3161_ORF_complement(59..373) Average coverage: 9-109.89	AUGGAAGGGGUGAACCCUAACCCUCAGGUGGAAGGUAUCCUUGCCGGCGAACUUGGUCAUGUACUUGUUGCAGGCAAUUCGCGCCGCCUCGAGAGCCUCGCUGGAAACGUUUUCCUUCUCCCAGGAGACGAGGUGGAUGCAGAAGGGGAACUCGUCGACGCCCUUCUUCUUCAUGCCGACGUCAUAGAUUCGGAUCUUCGGGUCUGGCACACCGCGGCAGAAGCGGGAUUUCGGGUAGGGCUUGUUCUUGAUCUGGCGGUAGCAUCUAGCGGGUCUUCUCCCCAUGGCGGCGGCGGCUGGUUCUCGAAACCCUAG
>ORF_ERR493428_1_(paired)_trimmed_(paired)_merged_contig_3161_ORF_complement(59..373) Average coverage: 9-109.89	AUGGAAGGGGUGAACCCUAACCCUCAGGUGGAAGGUAUCCUUGCCGGCGAACUUGGUCAUGUACUUGUUGCAGGCAAUUCGCGCCGCCUCGAGAGCCUCGCUGGAAACGUUUUCCUUCUCCCAGGAGACGAGGUGGAUGCAGAAGGGGAACUCGUCGACGCCCUUCUUCUUCAUGCCGACGUCAUAGAUUCGGAUCUUCGGGUCUGGCACACCGCGGCAGAAGCGGGAUUUCGGGUAGGGCUUGUUCUUGAUCUGGCGGUAGCAUCUAGCGGGUCUUCUCCCCAUGGCGGCGGCGGCUGGUUCUCGAAACCCUAG
>ORF_ERR493428_1_(paired)_trimmed_(paired)_merged_contig_3184_ORF_123..659 Average coverage: 1-053.65	AUGAUGCUUGAUCUUCAGUCUGGUGGGAGUCACAGUGUAGAUGGGAACUGGCGGGCACUCGGGAAGCUUCUUAUUUACUGUACAGGAUCUAAGAAAGGUGGCCUCUUUAACAGUAUUCAAAUCCCUGGUCACUCUGUUUACAGGACCAGGUUCUCUAGGACGUCAGGGAAGAGCUUUCUUUUACCACAAUGCAGAACAGAUGUUUUGUAUGUGUCUGACCCCUGUGAACAUCUUGACCAAGGUGAAGAGGGAGAUGUGGGUUUUUUCCGUGGAGUUUUCAAGUCCUUCUCGAUGUCCAAGGUUCGGAAGAUGUUGAUUAAGAAGGCGGCCCAACUUCAUCCGACAGAGGUGUGCCCUUACUGUAAGGCUAAGUUGUGGAGCAUGUUGCAAGCCAAAAUG…
>ORF_ERR493428_1_(paired)_trimmed_(paired)_merged_contig_3184_ORF_123..659 Average coverage: 1-053.65	AUGAUGCUUGAUCUUCAGUCUGGUGGGAGUCACAGUGUAGAUGGGAACUGGCGGGCACUCGGGAAGCUUCUUAUUUACUGUACAGGAUCUAAGAAAGGUGGCCUCUUUAACAGUAUUCAAAUCCCUGGUCACUCUGUUUACAGGACCAGGUUCUCUAGGACGUCAGGGAAGAGCUUUCUUUUACCACAAUGCAGAACAGAUGUUUUGUAUGUGUCUGACCCCUGUGAACAUCUUGACCAAGGUGAAGAGGGAGAUGUGGGUUUUUUCCGUGGAGUUUUCAAGUCCUUCUCGAUGUCCAAGGUUCGGAAGAUGUUGAUUAAGAAGGCGGCCCAACUUCAUCCGACAGAGGUGUGCCCUUACUGUAAGGCUAAGUUGUGGAGCAUGUUGCAAGCCAAAAUG…
>ORF_ERR493428_1_(paired)_trimmed_(paired)_merged_contig_3235_ORF_complement(221..592) Average coverage: 365.70	AUGCCCAUGUUCCUCAAGAUCGCUGAGUACCGCGCCGGCAUUGUCCCCGUUUCUUACCGCCGAGUGCCAUGCCGGAAGCAAGGUGGAAUCAGGUUCACAAUCAACGGUCACAAGUACUUCAACUUGGUUCUGAUCCACAACGUCGCGGGCGCGGGGGAUAUAGUGAAGGCGUACGUUAAAGGGACGAACACUCCGUGGAUGAGCCUGAGCCGCAACUGGGGUCAGAACUGGCAGUCUAACUCAGUCCUGGUUGGACAGUCGCUCUCCUUCAGGGUGACAGGCAGUGACCGACGCACCUCCACCUCCUGGAACAUCGUCCCUUCCAACUGGCAGUUCGGCCAAACCUUCACCGGCAAGAACUUCAGGGUCUAA
>ORF_ERR493428_1_(paired)_trimmed_(paired)_merged_contig_3235_ORF_complement(221..592) Average coverage: 365.70	AUGCCCAUGUUCCUCAAGAUCGCUGAGUACCGCGCCGGCAUUGUCCCCGUUUCUUACCGCCGAGUGCCAUGCCGGAAGCAAGGUGGAAUCAGGUUCACAAUCAACGGUCACAAGUACUUCAACUUGGUUCUGAUCCACAACGUCGCGGGCGCGGGGGAUAUAGUGAAGGCGUACGUUAAAGGGACGAACACUCCGUGGAUGAGCCUGAGCCGCAACUGGGGUCAGAACUGGCAGUCUAACUCAGUCCUGGUUGGACAGUCGCUCUCCUUCAGGGUGACAGGCAGUGACCGACGCACCUCCACCUCCUGGAACAUCGUCCCUUCCAACUGGCAGUUCGGCCAAACCUUCACCGGCAAGAACUUCAGGGUCUAA
>ORF_ERR493428_1_(paired)_trimmed_(paired)_merged_contig_3238_ORF_complement(143..448) Average coverage: 816.45	AUGUCUUCCAAUGCAUAUCGGCUUUGUCCAGCCUGGGAUAAGGCGAGGGAUAUUUUUGCAAAUAAUUGGUUCUCUGAAAACAGUACCAUUCAAAAUAUUCCUAAUAGUCCCAUUGGGACUCCUCCACAUGCUCUUCAAGUUAAACUCCUUCAUACGAGCUUCAUCUGGAGUAAUAGUUGCACACUUGAUCGCUACAUUGUACUUGAGAGUAGCCUCGGCACUUUCAACAGUAACCUUGUCAUCAGUGGCAUCACGAUGAGGAAGACCAAGGUCAAAGUACUUGAUGUCCAAUUCCACAAAUGGUAA
>ORF_ERR493428_1_(paired)_trimmed_(paired)_merged_contig_3238_ORF_complement(143..448) Average coverage: 816.45	AUGUCUUCCAAUGCAUAUCGGCUUUGUCCAGCCUGGGAUAAGGCGAGGGAUAUUUUUGCAAAUAAUUGGUUCUCUGAAAACAGUACCAUUCAAAAUAUUCCUAAUAGUCCCAUUGGGACUCCUCCACAUGCUCUUCAAGUUAAACUCCUUCAUACGAGCUUCAUCUGGAGUAAUAGUUGCACACUUGAUCGCUACAUUGUACUUGAGAGUAGCCUCGGCACUUUCAACAGUAACCUUGUCAUCAGUGGCAUCACGAUGAGGAAGACCAAGGUCAAAGUACUUGAUGUCCAAUUCCACAAAUGGUAA
>ORF_ERR493428_1_(paired)_trimmed_(paired)_merged_contig_3283_ORF_complement(2..469) Average coverage: 11-471.42	AUGGUCAUUACCCUUGGUAGCAUCAGGAAGACGGCCCUCUGGUGGUGGCACGGGGGCAUCCGUCCUUCCUGGGUGGAAUGGGACAUCAGGCCCACCAGUAAUCUCAACAGCAACAACACCAGCCAACUGGUAGAAGUCGGCGUAGGAGAGGAUGGGGAACUGUUGCUUGAUGGGCUCCAAGAGCCUGACAGCGAUCUCGAGACCAUUGUUGGCCCCGUGAGCUUGCUCAGCCGGGCACCUCAUAGUUCCGAAGGGCCCCCCGGUCUUCGUCUUGGUGUCGUAAGUUCCCGCCGAAUGCCAUGCGAUGCGAAGCAUGAGAGGAGCGCAGUUCUUCUCGGCGAUGAGGCCUCUGAGCUUCCUCCUGGCCUUGUCGACGGCCGUCUUGUACUCUUCGCUCAC…
>ORF_ERR493428_1_(paired)_trimmed_(paired)_merged_contig_3283_ORF_complement(2..469) Average coverage: 11-471.42	AUGGUCAUUACCCUUGGUAGCAUCAGGAAGACGGCCCUCUGGUGGUGGCACGGGGGCAUCCGUCCUUCCUGGGUGGAAUGGGACAUCAGGCCCACCAGUAAUCUCAACAGCAACAACACCAGCCAACUGGUAGAAGUCGGCGUAGGAGAGGAUGGGGAACUGUUGCUUGAUGGGCUCCAAGAGCCUGACAGCGAUCUCGAGACCAUUGUUGGCCCCGUGAGCUUGCUCAGCCGGGCACCUCAUAGUUCCGAAGGGCCCCCCGGUCUUCGUCUUGGUGUCGUAAGUUCCCGCCGAAUGCCAUGCGAUGCGAAGCAUGAGAGGAGCGCAGUUCUUCUCGGCGAUGAGGCCUCUGAGCUUCCUCCUGGCCUUGUCGACGGCCGUCUUGUACUCUUCGCUCAC…
>ORF_ERR493428_1_(paired)_trimmed_(paired)_merged_contig_3362_ORF_complement(263..601) Average coverage: 838.52	AUGGGUCGGAGUUUCGGGACGGACCCAUAUCGGAAAAUGGGCAAUCGACGGCUGUGGUUGUGGAGAAGGAGAGGAGUCGGACGGCUGAGCUCGCGGCUUCGACUGGUGGUGCUCUGGCAUUGGCUUUGCUCUGCAACAAGGCCCUGUUUCCGAUUCGGGUUCCUAUUACUCUGGCGCUUACUCCUCCCGUGUCUAGGUUUUUGGCCAGGAGAAGGCUCAUCAAGACCGGCGGUCUAUGAACAUCUUUGCCUGGGGAGCAACGGAACUAUAUUAACCAAGGAAGUUAUAGUAAUUACCGACAAAAUCAUCACAUGGAAUCCUAAAGUUUGCACAAAGUAG
>ORF_ERR493428_1_(paired)_trimmed_(paired)_merged_contig_3362_ORF_complement(263..601) Average coverage: 838.52	AUGGGUCGGAGUUUCGGGACGGACCCAUAUCGGAAAAUGGGCAAUCGACGGCUGUGGUUGUGGAGAAGGAGAGGAGUCGGACGGCUGAGCUCGCGGCUUCGACUGGUGGUGCUCUGGCAUUGGCUUUGCUCUGCAACAAGGCCCUGUUUCCGAUUCGGGUUCCUAUUACUCUGGCGCUUACUCCUCCCGUGUCUAGGUUUUUGGCCAGGAGAAGGCUCAUCAAGACCGGCGGUCUAUGAACAUCUUUGCCUGGGGAGCAACGGAACUAUAUUAACCAAGGAAGUUAUAGUAAUUACCGACAAAAUCAUCACAUGGAAUCCUAAAGUUUGCACAAAGUAG
>ORF_ERR493428_1_(paired)_trimmed_(paired)_merged_contig_3392_ORF_12..473 Average coverage: 583.24	AUGCGAAGUCAACUCGAGGCUUGUGCUAGUCUGAAAGGCGAACAGGUAGCAGCUAGGGUCACGGUCACUCAAGAAGAUGCUGACAAGGAUGAGUGGUUUGUUGUAAAAGUGAUGCAUUUUGACAAGGAUACAAGGGAAUUCGAAGUACUAGAUGAGGAGCCGGGUGAUGAUGAAGAGGGCGGUGUCCAAAGAAAGUACAAGUUGCCUAUGAGCGCUAUUAUACCUUUCCCGAAGAGAAACGAUCCUUCCAGUGCUAUAGAUUUCCCUACUGGAAGACCCGUUUUAGCAGUAUAUCCAGGAACAACUGCACUAUACAAGGCAACUGUGGUGAAUGGCCAUCGCAAGAGGAAGACGGAUGAUUAUUUGUUGGAAUUCGAUGACGACGAGGAAGAUGGAUCC…
>ORF_ERR493428_1_(paired)_trimmed_(paired)_merged_contig_3392_ORF_12..473 Average coverage: 583.24	AUGCGAAGUCAACUCGAGGCUUGUGCUAGUCUGAAAGGCGAACAGGUAGCAGCUAGGGUCACGGUCACUCAAGAAGAUGCUGACAAGGAUGAGUGGUUUGUUGUAAAAGUGAUGCAUUUUGACAAGGAUACAAGGGAAUUCGAAGUACUAGAUGAGGAGCCGGGUGAUGAUGAAGAGGGCGGUGUCCAAAGAAAGUACAAGUUGCCUAUGAGCGCUAUUAUACCUUUCCCGAAGAGAAACGAUCCUUCCAGUGCUAUAGAUUUCCCUACUGGAAGACCCGUUUUAGCAGUAUAUCCAGGAACAACUGCACUAUACAAGGCAACUGUGGUGAAUGGCCAUCGCAAGAGGAAGACGGAUGAUUAUUUGUUGGAAUUCGAUGACGACGAGGAAGAUGGAUCC…
>ORF_ERR493428_1_(paired)_trimmed_(paired)_merged_contig_3415_ORF_complement(12..545) Average coverage: 2-110.47	AUGAAGGAAACUGGGUUGCGGAAACGGGCGAGGACUGGAUCAUGCAAUGUGUCUGGUUCUAAAGCAUGUAGAGAGAAAAUGCGGCGGGAUAGACUGAAUGACAGGUUCGUGGAAUUGAGUUCUAUCCUUGAACCUGGAAGGCCACCCAAAACUGACAAGGUUGCAAUACUGGGUGAUGCUGCUCAAAUGGUAACUCAGUUACGCGGGGAAGCCCAACAACUAAAAGAGUCAAGUGCGAAUCUGCAGGAGACGAUAAAUGAAUUGAAGGCUGAGAAAAAUGAACUUCGUGAUGAGAAGCAGAGGCUCAAAGCAGAGAAAGAAAACAUUGAGCGGCAAAUUAAAGCGUUGGGCACUCAACCAAGCUUCUUGCCUCACCCUGCUGCAAUUCCAACUCCGUUU…
>ORF_ERR493428_1_(paired)_trimmed_(paired)_merged_contig_3415_ORF_complement(12..545) Average coverage: 2-110.47	AUGAAGGAAACUGGGUUGCGGAAACGGGCGAGGACUGGAUCAUGCAAUGUGUCUGGUUCUAAAGCAUGUAGAGAGAAAAUGCGGCGGGAUAGACUGAAUGACAGGUUCGUGGAAUUGAGUUCUAUCCUUGAACCUGGAAGGCCACCCAAAACUGACAAGGUUGCAAUACUGGGUGAUGCUGCUCAAAUGGUAACUCAGUUACGCGGGGAAGCCCAACAACUAAAAGAGUCAAGUGCGAAUCUGCAGGAGACGAUAAAUGAAUUGAAGGCUGAGAAAAAUGAACUUCGUGAUGAGAAGCAGAGGCUCAAAGCAGAGAAAGAAAACAUUGAGCGGCAAAUUAAAGCGUUGGGCACUCAACCAAGCUUCUUGCCUCACCCUGCUGCAAUUCCAACUCCGUUU…
>ORF_ERR493428_1_(paired)_trimmed_(paired)_merged_contig_3418_ORF_279..593 Average coverage: 10.50	AUGAAAUGCAAAGGCUACUGUUUCGCCGAUGAACAUUAUUUGCCAACGUUUGUGUACAUAAAAUUUGGAGCAAAGAAUGCAAAUAGGACGUUGACCUGGGUUGACUGGGAAAAGGGUGGCCCACACCCUACGGAGUACGCCACCAAAAAUCGGACGGCGGAGCUUUUGAGUGGCUCUGCCGAUCUUUUUGGUCGGAAAUGUGAAUACAGUGGGAGGAGUACAGAUGUUUGUUUCUUAUUCGCCAGGAAGUUCCCGCCAACUGCUUUGGAUAACCUGCUGAAGUUUGCACCGGAGAUCAUGCACUUCAACACAUAG
>ORF_ERR493428_1_(paired)_trimmed_(paired)_merged_contig_3418_ORF_279..593 Average coverage: 10.50	AUGAAAUGCAAAGGCUACUGUUUCGCCGAUGAACAUUAUUUGCCAACGUUUGUGUACAUAAAAUUUGGAGCAAAGAAUGCAAAUAGGACGUUGACCUGGGUUGACUGGGAAAAGGGUGGCCCACACCCUACGGAGUACGCCACCAAAAAUCGGACGGCGGAGCUUUUGAGUGGCUCUGCCGAUCUUUUUGGUCGGAAAUGUGAAUACAGUGGGAGGAGUACAGAUGUUUGUUUCUUAUUCGCCAGGAAGUUCCCGCCAACUGCUUUGGAUAACCUGCUGAAGUUUGCACCGGAGAUCAUGCACUUCAACACAUAG
>ORF_ERR493428_1_(paired)_trimmed_(paired)_merged_contig_3428_ORF_34..642 Average coverage: 603.63	AUGACGGACGAGAAGCCGCUGAGGAAGAUAGCGGAGGCAUUCAAAGAGCUGGAGGCAGCCGUAAACUCCCAAGCGGCGGAAGUCGAGGUCGCUCCCUUCUCUCGCGCGUGCUCGCUCGUUUCGCCUCUGUUCGGCUGCUUGGGCAUCGCCUUUAAGUUCGCCGAGAUGGACUACGUCGCCAAGGUCCAUGAUCUGUCGGAGGCGUCGAAUUCAAUAUCGACAUUGCAGGUUCUGCUCGAUCGCGAUAUCGAAGCGGGUUGCGUGAGAAAAGGCGGCAGUCAUUCGAGGAAUUUGUUGAGAGUGAAGCGUGGGAUCGACAUGGUUAGAGUGCUCUUCGAGCAAAUUAUAGUCACCAAGGGAAAUUCUCUGAAGGAUCCAGCUUCCAAGGCUUAUGCACAA…
>ORF_ERR493428_1_(paired)_trimmed_(paired)_merged_contig_3428_ORF_34..642 Average coverage: 603.63	AUGACGGACGAGAAGCCGCUGAGGAAGAUAGCGGAGGCAUUCAAAGAGCUGGAGGCAGCCGUAAACUCCCAAGCGGCGGAAGUCGAGGUCGCUCCCUUCUCUCGCGCGUGCUCGCUCGUUUCGCCUCUGUUCGGCUGCUUGGGCAUCGCCUUUAAGUUCGCCGAGAUGGACUACGUCGCCAAGGUCCAUGAUCUGUCGGAGGCGUCGAAUUCAAUAUCGACAUUGCAGGUUCUGCUCGAUCGCGAUAUCGAAGCGGGUUGCGUGAGAAAAGGCGGCAGUCAUUCGAGGAAUUUGUUGAGAGUGAAGCGUGGGAUCGACAUGGUUAGAGUGCUCUUCGAGCAAAUUAUAGUCACCAAGGGAAAUUCUCUGAAGGAUCCAGCUUCCAAGGCUUAUGCACAA…
>ORF_ERR493428_1_(paired)_trimmed_(paired)_merged_contig_3461_ORF_complement(130..462) Average coverage: 5-551.71	AUGGUUAAGUCCAUAUUUCAGAACAAUAGGCUUCUUUGCCUCAACAGUUUUUCCUUCAGAUUCCUCUUGAGCUCUUUUCAGAAGACGUUCCCUCUUUGCAGCUUUGUCUUCGGGCCUGUACUUCAGAAGCAACUUGAAGAGACUUGUAGCAAGGUUCUUGUCCAGAGUCUUGGUGAACUGGUUAAGUGCUGGUGGGACCUUCAAACGUUGCUUAAGGAUCCUCUUCUUCCUCUGGAUACGAACAACCUUGGGCCAUUUCACAAAUCGGUGCAGAUCUCUCUUAGGAGGCAAAGCCCCACCGAUACCAAACUGCUUAGUACGCUUCUCAAAUAG
>ORF_ERR493428_1_(paired)_trimmed_(paired)_merged_contig_3461_ORF_complement(130..462) Average coverage: 5-551.71	AUGGUUAAGUCCAUAUUUCAGAACAAUAGGCUUCUUUGCCUCAACAGUUUUUCCUUCAGAUUCCUCUUGAGCUCUUUUCAGAAGACGUUCCCUCUUUGCAGCUUUGUCUUCGGGCCUGUACUUCAGAAGCAACUUGAAGAGACUUGUAGCAAGGUUCUUGUCCAGAGUCUUGGUGAACUGGUUAAGUGCUGGUGGGACCUUCAAACGUUGCUUAAGGAUCCUCUUCUUCCUCUGGAUACGAACAACCUUGGGCCAUUUCACAAAUCGGUGCAGAUCUCUCUUAGGAGGCAAAGCCCCACCGAUACCAAACUGCUUAGUACGCUUCUCAAAUAG
>ORF_ERR493428_1_(paired)_trimmed_(paired)_merged_contig_3464_ORF_complement(74..592) Average coverage: 2-564.69	AUGAACAUCGACGGCUGCAACGGCCUGGCCUGCCUGACGAAGAUAGCGCCGUCGGAGGCGGGCGCCUCGAUGAUCACGCCGCUGCCGCACAUGUUUGUGAUCAAGGACCUGGUGGUGGAUAUGACGAACUUCUACAACCAGUACAAGAGCAUCGAGCCGUGGCUGAAGCGGAAGAGCCCGGCGGCGGAGUUGGAUGGGAAGGAGAUAAAGCAGAGCAAGAAGGAUAGGGCGAAGCUGGAUGGGAUGUACGAGUGCAUUCUGUGCGCCUGCUGUAGCACGUCCUGCCCUAGCUACUGGUGGAACCCUGAGUCUUACUUGGGCCCCGCCGCCUUGCUCCACGCCAAUCGGUGGAUAAGUGACAGCCGUGACGAAUACACAAAGGAGCGACUGGAUGCAAUA…
>ORF_ERR493428_1_(paired)_trimmed_(paired)_merged_contig_3464_ORF_complement(74..592) Average coverage: 2-564.69	AUGAACAUCGACGGCUGCAACGGCCUGGCCUGCCUGACGAAGAUAGCGCCGUCGGAGGCGGGCGCCUCGAUGAUCACGCCGCUGCCGCACAUGUUUGUGAUCAAGGACCUGGUGGUGGAUAUGACGAACUUCUACAACCAGUACAAGAGCAUCGAGCCGUGGCUGAAGCGGAAGAGCCCGGCGGCGGAGUUGGAUGGGAAGGAGAUAAAGCAGAGCAAGAAGGAUAGGGCGAAGCUGGAUGGGAUGUACGAGUGCAUUCUGUGCGCCUGCUGUAGCACGUCCUGCCCUAGCUACUGGUGGAACCCUGAGUCUUACUUGGGCCCCGCCGCCUUGCUCCACGCCAAUCGGUGGAUAAGUGACAGCCGUGACGAAUACACAAAGGAGCGACUGGAUGCAAUA…
>ORF_ERR493428_1_(paired)_trimmed_(paired)_merged_contig_3554_ORF_complement(175..636) Average coverage: 172.59	AUGUGGGCAGUGUCCUACCCGCCCCCGCCACCACCAUCUCAACCUCUCAUCCCCAAACCACCUCCGACGUACCCCAUCCGCCUCUCUAUUGUCGCCAAGUCUCAGCCGCCAUCCCAAGACCUCGGAGGCUUAGGCCGAUCAAUCCUCACAAAACUCAAAUCCAAUCCCAACCCAAAAUUACAAGGAAAGCAAAAGCAAGAUGAAGAGGAUAAGAAGGUAAUUAGUGGGUCGGAUGUGCUUUCCGCCAUGCAGAGAGCAGCGGCGAAGAAAAACAGAGAGAGCGUUAAGAAAAAGAAGAAGGCACCGCCGUCGUCGUCGUCAUCCUAUGCGGGCAGUCACAGGGAAGAAGAAGGUGUGGACGAGUAUGGCAACGUGAGGCCCUUGUGUGUGAAAAGCGAG…
>ORF_ERR493428_1_(paired)_trimmed_(paired)_merged_contig_3554_ORF_complement(175..636) Average coverage: 172.59	AUGUGGGCAGUGUCCUACCCGCCCCCGCCACCACCAUCUCAACCUCUCAUCCCCAAACCACCUCCGACGUACCCCAUCCGCCUCUCUAUUGUCGCCAAGUCUCAGCCGCCAUCCCAAGACCUCGGAGGCUUAGGCCGAUCAAUCCUCACAAAACUCAAAUCCAAUCCCAACCCAAAAUUACAAGGAAAGCAAAAGCAAGAUGAAGAGGAUAAGAAGGUAAUUAGUGGGUCGGAUGUGCUUUCCGCCAUGCAGAGAGCAGCGGCGAAGAAAAACAGAGAGAGCGUUAAGAAAAAGAAGAAGGCACCGCCGUCGUCGUCGUCAUCCUAUGCGGGCAGUCACAGGGAAGAAGAAGGUGUGGACGAGUAUGGCAACGUGAGGCCCUUGUGUGUGAAAAGCGAG…
>ORF_ERR493428_1_(paired)_trimmed_(paired)_merged_contig_3664_ORF_76..471 Average coverage: 602.32	AUGGCUCGUAUGGUUGCUUGUGCUGCAGCUUGCAUACGUCAUUCUGCACGGCGUCGACCGCGAAUGAGUCAGGUUGUCCGUGCUUUAGAGGGAGAUGUGUCUCUGUCCGACCUCAACGAAGGAAUCCAGCCUGGACAGAGCAAUGUCUACAGUUCUUACGGGAGCUCAGACUAUGACUCAAGCCAAUACAAAGAGGACAUGAAAAAGUUCAGAAAGAUGGCAUUGGGAAGCCAGGAGUACGGUGCUAGCAGCGAGUAUAGCGCGCCUACCAGUGAAUACGGUUUGUACCCAUCCGGCUCAAGCAGCGGGGAAGGCCAAAGCCGCCAAACCACCCGAGAAAUGGAGUUGGGAAGGAUAAAGAAAAACAAUCGCGGUUUUAGCAGCGGAGCCUCUUAA
>ORF_ERR493428_1_(paired)_trimmed_(paired)_merged_contig_3664_ORF_76..471 Average coverage: 602.32	AUGGCUCGUAUGGUUGCUUGUGCUGCAGCUUGCAUACGUCAUUCUGCACGGCGUCGACCGCGAAUGAGUCAGGUUGUCCGUGCUUUAGAGGGAGAUGUGUCUCUGUCCGACCUCAACGAAGGAAUCCAGCCUGGACAGAGCAAUGUCUACAGUUCUUACGGGAGCUCAGACUAUGACUCAAGCCAAUACAAAGAGGACAUGAAAAAGUUCAGAAAGAUGGCAUUGGGAAGCCAGGAGUACGGUGCUAGCAGCGAGUAUAGCGCGCCUACCAGUGAAUACGGUUUGUACCCAUCCGGCUCAAGCAGCGGGGAAGGCCAAAGCCGCCAAACCACCCGAGAAAUGGAGUUGGGAAGGAUAAAGAAAAACAAUCGCGGUUUUAGCAGCGGAGCCUCUUAA
>ORF_ERR493428_1_(paired)_trimmed_(paired)_merged_contig_3674_ORF_19..405 Average coverage: 340.37	AUGUCGUCUUCUGGGGAUUUCAGCGGCGGACCGGGAGGAGCAGCAGAGCUGAGCAUAGGAGGAGAGACGAUAUCGUUUGCGGAGGCCAAGAGGCUGAUGAGGCUGGUGAAUGUGGAGGCUUUGAAGGCCCAGCUUGGGACAGAGGAGAAAGAGGCAAUACCGUAUUCUGAUCUUCUGGAGGCGUGCCAGAGCAUUGGGGUUGCCAGAUCGCCGGAAGAGGCUGCUGCUUUUGCUCGGGUUCUCGACGAGGCCGGCGUCAUCCUUUUGUUCCGGGACAAGGUCCUCCUGCAUCCUAAUAGGGUUGUGGAGCUAGUUCGAAAAGCAGUACCCCUUGCUCUGACUCCGNNNNNNNNNNNCCGGAAGAUGACCCCUUGUGGGCGGAGUUAA
>ORF_ERR493428_1_(paired)_trimmed_(paired)_merged_contig_3674_ORF_19..405 Average coverage: 340.37	AUGUCGUCUUCUGGGGAUUUCAGCGGCGGACCGGGAGGAGCAGCAGAGCUGAGCAUAGGAGGAGAGACGAUAUCGUUUGCGGAGGCCAAGAGGCUGAUGAGGCUGGUGAAUGUGGAGGCUUUGAAGGCCCAGCUUGGGACAGAGGAGAAAGAGGCAAUACCGUAUUCUGAUCUUCUGGAGGCGUGCCAGAGCAUUGGGGUUGCCAGAUCGCCGGAAGAGGCUGCUGCUUUUGCUCGGGUUCUCGACGAGGCCGGCGUCAUCCUUUUGUUCCGGGACAAGGUCCUCCUGCAUCCUAAUAGGGUUGUGGAGCUAGUUCGAAAAGCAGUACCCCUUGCUCUGACUCCGNNNNNNNNNNNCCGGAAGAUGACCCCUUGUGGGCGGAGUUAA
>ORF_ERR493428_1_(paired)_trimmed_(paired)_merged_contig_3681_ORF_93..425 Average coverage: 19.43	AUGCAAAAGAACAACCCUCACUACAGGUACAUUGGAGAGAGGCUACAAACACUCACUGCUCAAAACAAGGGUUGUAUGGUAGCGCCACCCUCAUCAUCAUCAUCCCCAAGGCCUCGGAAACAGGUAUGUACGUGCUCGAAUCGUCCCGGAUUGAACAGGUGUAGCCGGCACGGAUAUGCAAUGCCUCCGGGUGGCGAAAAGUGGAGGAGGAACUAUGCAAACAAGGAGGUUUUGAGGAGGGCGUUGAGACAUACACCAAAUCGUAGCUUAAGUCUUCGGUGGUGGAAUUUCCAACCGAUGCCCAGUCGGCUUUCUAACAUGUCAAUGGCUUAA
>ORF_ERR493428_1_(paired)_trimmed_(paired)_merged_contig_3681_ORF_93..425 Average coverage: 19.43	AUGCAAAAGAACAACCCUCACUACAGGUACAUUGGAGAGAGGCUACAAACACUCACUGCUCAAAACAAGGGUUGUAUGGUAGCGCCACCCUCAUCAUCAUCAUCCCCAAGGCCUCGGAAACAGGUAUGUACGUGCUCGAAUCGUCCCGGAUUGAACAGGUGUAGCCGGCACGGAUAUGCAAUGCCUCCGGGUGGCGAAAAGUGGAGGAGGAACUAUGCAAACAAGGAGGUUUUGAGGAGGGCGUUGAGACAUACACCAAAUCGUAGCUUAAGUCUUCGGUGGUGGAAUUUCCAACCGAUGCCCAGUCGGCUUUCUAACAUGUCAAUGGCUUAA
>ORF_ERR493428_1_(paired)_trimmed_(paired)_merged_contig_3694_ORF_45..473 Average coverage: 2-815.78	AUGUGUGGCGCUGAGCCAAGGGCAAUGCUUAGUAUUAGCCGAGGCAAAGCCGAUUCCCCAAUGUAUUCCAUCCAAAUAUGUAUUCCCCGGCACGCCCUGAACUUAAUCUUUUCGUUUACAAACGGAGUUGAUUGGGAUGGUCCUUACCGACUACAAUUUCAAGUUCCCAACGGUUUGAAGAACAAACCGAUUGAAUUCUUUAACGAGGGACUAGCAGAAGAGUUGAGUAAAGACGGUGCGUGUGAGAGAGCAAUCUUUCCUGAUACGUUUGUUGUGGUAACAAGAUGCAAUAUAAUUGGGAAUUUGACGGUUGAAGGAGGCGAUCGUUGCAACCUUAAUCUCGUACCAGGAUGCACAGAUCCCAGUUCACCCUCCUACGACCCGCUUGCCAAUGUGGAU…
>ORF_ERR493428_1_(paired)_trimmed_(paired)_merged_contig_3694_ORF_45..473 Average coverage: 2-815.78	AUGUGUGGCGCUGAGCCAAGGGCAAUGCUUAGUAUUAGCCGAGGCAAAGCCGAUUCCCCAAUGUAUUCCAUCCAAAUAUGUAUUCCCCGGCACGCCCUGAACUUAAUCUUUUCGUUUACAAACGGAGUUGAUUGGGAUGGUCCUUACCGACUACAAUUUCAAGUUCCCAACGGUUUGAAGAACAAACCGAUUGAAUUCUUUAACGAGGGACUAGCAGAAGAGUUGAGUAAAGACGGUGCGUGUGAGAGAGCAAUCUUUCCUGAUACGUUUGUUGUGGUAACAAGAUGCAAUAUAAUUGGGAAUUUGACGGUUGAAGGAGGCGAUCGUUGCAACCUUAAUCUCGUACCAGGAUGCACAGAUCCCAGUUCACCCUCCUACGACCCGCUUGCCAAUGUGGAU…
>ORF_ERR493428_1_(paired)_trimmed_(paired)_merged_contig_3700_ORF_complement(173..535) Average coverage: 236.24	AUGUAUGAUCAUCCCCAAUAUCUCAACCCUAAUCAAGUAGUUCCACUGAAAAACAUAACCCCCUCCAUGAGCAGCCUUGAAGCCCUCCUCUCUAAGCUUCCCUCCGUCGUGCCGACGAAUGACGAUCAUCAUCAUCAUCAUCCACAGCCGCACGAUCAAUCCCAGUUUGUGUUAUCUCAUGGACCUGUGGACUUCAUGGCAAUGACCGAGCAGAAAGUGGCCAAGGAGGAGACUACUGAUCAUGAUGACGGUCAUGACCGUAACGAAGAAUAUAGGCCGUCGGAUUACCAAAACGUCGGUGAAACCAGCAAUUCUAUUUCUGCUUAUUCCCGUCAACAGCAACAGCAUUUCCAUCACGACUAA
>ORF_ERR493428_1_(paired)_trimmed_(paired)_merged_contig_3700_ORF_complement(173..535) Average coverage: 236.24	AUGUAUGAUCAUCCCCAAUAUCUCAACCCUAAUCAAGUAGUUCCACUGAAAAACAUAACCCCCUCCAUGAGCAGCCUUGAAGCCCUCCUCUCUAAGCUUCCCUCCGUCGUGCCGACGAAUGACGAUCAUCAUCAUCAUCAUCCACAGCCGCACGAUCAAUCCCAGUUUGUGUUAUCUCAUGGACCUGUGGACUUCAUGGCAAUGACCGAGCAGAAAGUGGCCAAGGAGGAGACUACUGAUCAUGAUGACGGUCAUGACCGUAACGAAGAAUAUAGGCCGUCGGAUUACCAAAACGUCGGUGAAACCAGCAAUUCUAUUUCUGCUUAUUCCCGUCAACAGCAACAGCAUUUCCAUCACGACUAA
>ORF_ERR493428_1_(paired)_trimmed_(paired)_merged_contig_3715_ORF_complement(201..527) Average coverage: 1-844.06	AUGACUUUAAAGCCUCCAGAAUCACCUUCGUCUGAUCUCUCAUUAACUCGGACCGCUUCACAAAAAGCUCCAAUUCAGCAACAUGCAGCUUCCUCCAUUUCUCCUUCAACUCAGCUCGCUUGGGCCCUCCAAUCAACUCCAAACCCUGUUUCACCACACCCUCCGGCAACCCCAGCUUGCCGAAACCCUUGUCAAACCCAAUCACCUCACUCAAACUUUCCGAAGAGCACGGGUUCAGACCAAAAUCCACCUUCGCAGCCUCCUUUGGCGGCUCCGGUGAGCUCAAACUAUCAGCUCUUAUCGAAGCGAGAGUCUUGGUAUUUCUAG
>ORF_ERR493428_1_(paired)_trimmed_(paired)_merged_contig_3715_ORF_complement(201..527) Average coverage: 1-844.06	AUGACUUUAAAGCCUCCAGAAUCACCUUCGUCUGAUCUCUCAUUAACUCGGACCGCUUCACAAAAAGCUCCAAUUCAGCAACAUGCAGCUUCCUCCAUUUCUCCUUCAACUCAGCUCGCUUGGGCCCUCCAAUCAACUCCAAACCCUGUUUCACCACACCCUCCGGCAACCCCAGCUUGCCGAAACCCUUGUCAAACCCAAUCACCUCACUCAAACUUUCCGAAGAGCACGGGUUCAGACCAAAAUCCACCUUCGCAGCCUCCUUUGGCGGCUCCGGUGAGCUCAAACUAUCAGCUCUUAUCGAAGCGAGAGUCUUGGUAUUUCUAG
>ORF_ERR493428_1_(paired)_trimmed_(paired)_merged_contig_3733_ORF_58..489 Average coverage: 13-288.20	AUGGGGAAAUCAAGAGCUGCUGCUCCCAAAAAAGCCGAUGCAAAGUUGAAGACCAAAAGCGCUGGCGCGAGCAAGAAGGCAGCGAAGGAUCCGAACAAGCCUAAGAGGCCUGCAAGCGCCUUCUUCGUUUUCAUGGAGGAUUUCAGAGUGAAAUACAAGAAGGAUCAUCCUAAUAACAAAUCCGUCGCCGCUGUCGGUAAAGCUGGUGGUGAUAAAUGGAAAUCGCUUUCAGAGGCUGAGAAAGCUCCCUACGUUGCCAAGGCAGAGAAAAGGAAGACCGAGUACACCAAGACCAUGAAUGCGUACAACAAGCGCAUAGCUGAGGGAGGCAAUGGAGCGGAGGACGAAGAGUCUGAUAAGUCCAAGUCCGAGGUGCAAAACGAAGACGAAGAUGAUGAC…
>ORF_ERR493428_1_(paired)_trimmed_(paired)_merged_contig_3733_ORF_58..489 Average coverage: 13-288.20	AUGGGGAAAUCAAGAGCUGCUGCUCCCAAAAAAGCCGAUGCAAAGUUGAAGACCAAAAGCGCUGGCGCGAGCAAGAAGGCAGCGAAGGAUCCGAACAAGCCUAAGAGGCCUGCAAGCGCCUUCUUCGUUUUCAUGGAGGAUUUCAGAGUGAAAUACAAGAAGGAUCAUCCUAAUAACAAAUCCGUCGCCGCUGUCGGUAAAGCUGGUGGUGAUAAAUGGAAAUCGCUUUCAGAGGCUGAGAAAGCUCCCUACGUUGCCAAGGCAGAGAAAAGGAAGACCGAGUACACCAAGACCAUGAAUGCGUACAACAAGCGCAUAGCUGAGGGAGGCAAUGGAGCGGAGGACGAAGAGUCUGAUAAGUCCAAGUCCGAGGUGCAAAACGAAGACGAAGAUGAUGAC…
>ORF_ERR493428_1_(paired)_trimmed_(paired)_merged_contig_3751_ORF_231..578 Average coverage: 274.43	AUGCCGAAACCAAUACCUUCUCUGAUUCUCNNNNNNNNNNNNNNNNNNNNNNNNNNNNNNNNNGUUGCCAACCAUAAUCCUCAACCGUCCAUUGAAGCCCCACAUUGUCGAAGACUUGCACCGUUGAUAAACCCCUGUGCAAGACGUACAUCUUUUCUCCAAUCACUAUCCCUGAGCAUGCAGCAUUAUGAGAUAAAUGUAGAUCAGGAAUUGGAGCCCACACAUCGUUAUCAGGGUCAUACAUUUCUGCUAAAGAGAUUGAUUUCCGACAGCUGGUUAAACCCCCUGCAACAACAAUCUUUCCACCUAAAACACAGCAUGCAAACAUUGCACGAGGAACAAGCAUAG
>ORF_ERR493428_1_(paired)_trimmed_(paired)_merged_contig_3751_ORF_complement(10..576) Average coverage: 274.43	AUGCUUGUUCCUCGUGCAAUGUUUGCAUGCUGUGUUUUAGGUGGAAAGAUUGUUGUUGCAGGGGGUUUAACCAGCUGUCGGAAAUCAAUCUCUUUAGCAGAAAUGUAUGACCCUGAUAACGAUGUGUGGGCUCCAAUUCCUGAUCUACAUUUAUCUCAUAAUGCUGCAUGCUCAGGGAUAGUGAUUGGAGAAAAGAUGUACGUCUUGCACAGGGGUUUAUCAACGGUGCAAGUCUUCGACAAUGUGGGGCUUCAAUGGACGGUUGAGGAUUAUGGUUGGCAACNNNNNNNNNNNNNNNNNNNNNNNNNNNNNNNNNGAGAAUCAGAGAAGGUAUUGGUUUCGGCAUCUGAGUUUGGUGGCAGAGUUGGGUUUGCAAUGGCUGGGCUAGGAGAUGAAAUU…
>ORF_ERR493428_1_(paired)_trimmed_(paired)_merged_contig_3751_ORF_231..578 Average coverage: 274.43	AUGCCGAAACCAAUACCUUCUCUGAUUCUCNNNNNNNNNNNNNNNNNNNNNNNNNNNNNNNNNGUUGCCAACCAUAAUCCUCAACCGUCCAUUGAAGCCCCACAUUGUCGAAGACUUGCACCGUUGAUAAACCCCUGUGCAAGACGUACAUCUUUUCUCCAAUCACUAUCCCUGAGCAUGCAGCAUUAUGAGAUAAAUGUAGAUCAGGAAUUGGAGCCCACACAUCGUUAUCAGGGUCAUACAUUUCUGCUAAAGAGAUUGAUUUCCGACAGCUGGUUAAACCCCCUGCAACAACAAUCUUUCCACCUAAAACACAGCAUGCAAACAUUGCACGAGGAACAAGCAUAG
>ORF_ERR493428_1_(paired)_trimmed_(paired)_merged_contig_3751_ORF_complement(10..576) Average coverage: 274.43	AUGCUUGUUCCUCGUGCAAUGUUUGCAUGCUGUGUUUUAGGUGGAAAGAUUGUUGUUGCAGGGGGUUUAACCAGCUGUCGGAAAUCAAUCUCUUUAGCAGAAAUGUAUGACCCUGAUAACGAUGUGUGGGCUCCAAUUCCUGAUCUACAUUUAUCUCAUAAUGCUGCAUGCUCAGGGAUAGUGAUUGGAGAAAAGAUGUACGUCUUGCACAGGGGUUUAUCAACGGUGCAAGUCUUCGACAAUGUGGGGCUUCAAUGGACGGUUGAGGAUUAUGGUUGGCAACNNNNNNNNNNNNNNNNNNNNNNNNNNNNNNNNNGAGAAUCAGAGAAGGUAUUGGUUUCGGCAUCUGAGUUUGGUGGCAGAGUUGGGUUUGCAAUGGCUGGGCUAGGAGAUGAAAUU…
>ORF_ERR493428_1_(paired)_trimmed_(paired)_merged_contig_3752_ORF_29..466 Average coverage: 2-226.37	AUGAAGUAUGCGAUCAAAAAGCUUGAUGGCUCUGAGUUCCGAAAUGCUUUUGACCGCCAAUCUGUUCGCGUGAGGGAAUAUGAUGCGAAGAGGGACUCGUCUAGGAGCCCUAGUCGUGGUCGAUCUCAUUCAAGAGGCAGGAGCUACAGUCGCAGUCGUAGUCCAAGUUAUGGCCGGGGCAGAAGCAGGAGCAAGUCUCCAAAAACCAAAUCUUCACGCCUCUCACCCGCUAGAUCUCGAUCAAGAUCUGCUUCUCUCCCGCGUUCGCGAUCAAGGUCUCGCUCUCCAUCAGGAUCACGAUCAAGAAGCAGAUCUCCAGUGCCUUCGAAACGCAUAAGUAAAAGCCCGAAGAAGCACAUUAGUAAAAGUCCAAAGAAGCGUAGUACCAGCAGGAGUCCA…
>ORF_ERR493428_1_(paired)_trimmed_(paired)_merged_contig_3752_ORF_29..466 Average coverage: 2-226.37	AUGAAGUAUGCGAUCAAAAAGCUUGAUGGCUCUGAGUUCCGAAAUGCUUUUGACCGCCAAUCUGUUCGCGUGAGGGAAUAUGAUGCGAAGAGGGACUCGUCUAGGAGCCCUAGUCGUGGUCGAUCUCAUUCAAGAGGCAGGAGCUACAGUCGCAGUCGUAGUCCAAGUUAUGGCCGGGGCAGAAGCAGGAGCAAGUCUCCAAAAACCAAAUCUUCACGCCUCUCACCCGCUAGAUCUCGAUCAAGAUCUGCUUCUCUCCCGCGUUCGCGAUCAAGGUCUCGCUCUCCAUCAGGAUCACGAUCAAGAAGCAGAUCUCCAGUGCCUUCGAAACGCAUAAGUAAAAGCCCGAAGAAGCACAUUAGUAAAAGUCCAAAGAAGCGUAGUACCAGCAGGAGUCCA…
>ORF_ERR493428_1_(paired)_trimmed_(paired)_merged_contig_3765_ORF_28..333 Average coverage: 8-738.14	AUGAGGAGAUUGACUACUUCCCAUCAAGGUUUGAUCCUGUUCGCCAUGCUGAGACCUUCCCAAUUCCUUCUAAUAUUUUCACUGGAAAGCGUGAGAAGUGCGUCAUUGAGAAGGAGAACAACUUCAAGCAACCUGGAGAGAGAUACAGAUCUUGGGCACCCGACAGGCAAGAGCGAUUCCUCCACCGAUGGGUUGAUGCCCUAUCCGAUCCUCGUGUCACCUAUGAAAUUCGCAGCAUUUGGAUCUCAUACUGGUCUCAGGCUGACCGAUCUUUUGGUCAAAAACUGGCAUCUCGUCUUAACGUGA
>ORF_ERR493428_1_(paired)_trimmed_(paired)_merged_contig_3765_ORF_9..347 Average coverage: 8-738.14	AUGAAUUUCAUGCACAGAGAUGAGGAGAUUGACUACUUCCCAUCAAGGUUUGAUCCUGUUCGCCAUGCUGAGACCUUCCCAAUUCCUUCUAAUAUUUUCACUGGAAAGCGUGAGAAGUGCGUCAUUGAGAAGGAGAACAACUUCAAGCAACCUGGAGAGAGAUACAGAUCUUGGGCACCCGACAGGCAAGAGCGAUUCCUCCACCGAUGGGUUGAUGCCCUAUCCGAUCCUCGUGUCACCUAUGAAAUUCGCAGCAUUUGGAUCUCAUACUGGUCUCAGGCUGACCGAUCUUUUGGUCAAAAACUGGCAUCUCGUCUUAACGUGAGGCCGAGCAUUUGA
>ORF_ERR493428_1_(paired)_trimmed_(paired)_merged_contig_3765_ORF_28..333 Average coverage: 8-738.14	AUGAGGAGAUUGACUACUUCCCAUCAAGGUUUGAUCCUGUUCGCCAUGCUGAGACCUUCCCAAUUCCUUCUAAUAUUUUCACUGGAAAGCGUGAGAAGUGCGUCAUUGAGAAGGAGAACAACUUCAAGCAACCUGGAGAGAGAUACAGAUCUUGGGCACCCGACAGGCAAGAGCGAUUCCUCCACCGAUGGGUUGAUGCCCUAUCCGAUCCUCGUGUCACCUAUGAAAUUCGCAGCAUUUGGAUCUCAUACUGGUCUCAGGCUGACCGAUCUUUUGGUCAAAAACUGGCAUCUCGUCUUAACGUGA
>ORF_ERR493428_1_(paired)_trimmed_(paired)_merged_contig_3765_ORF_9..347 Average coverage: 8-738.14	AUGAAUUUCAUGCACAGAGAUGAGGAGAUUGACUACUUCCCAUCAAGGUUUGAUCCUGUUCGCCAUGCUGAGACCUUCCCAAUUCCUUCUAAUAUUUUCACUGGAAAGCGUGAGAAGUGCGUCAUUGAGAAGGAGAACAACUUCAAGCAACCUGGAGAGAGAUACAGAUCUUGGGCACCCGACAGGCAAGAGCGAUUCCUCCACCGAUGGGUUGAUGCCCUAUCCGAUCCUCGUGUCACCUAUGAAAUUCGCAGCAUUUGGAUCUCAUACUGGUCUCAGGCUGACCGAUCUUUUGGUCAAAAACUGGCAUCUCGUCUUAACGUGAGGCCGAGCAUUUGA
>ORF_ERR493428_1_(paired)_trimmed_(paired)_merged_contig_3822_ORF_complement(9..521) Average coverage: 262.55	AUGUUGGCCAACAUCUGUGGCGUGAUAUCUCCAAGAAGAACUUGUUUACGCAAAACUUUGAUAUCAGUGUCAUGCAGCGUACUUAAUAAAGCUGCAUACUUUUCACACACUGGAUGGUUUGACAGAUCAUUGAGACCCCAUUGCUCAAACAGCACAGCCUCCACUUCAGUAGCAAUUCUAGUAGGGUCAGCUGCAUUGACAGAAUCCACAAAUCCUGCACCGGCUUCCUCAGAUGCCUUGGACAAAGCGUCCAAAAUGACCUCCCGUACAGUAGUCCGUUCGGAGGCUUCAUCUUCAGGGACAAACGGUGGCGUAAAUCCACCAGAAGCUACAUUUUGUAUAGGGAGAUCAUACCAAGGCGUCUCCGGCAGCGUUUCCCUCUUACCAUCACCGUCCGAC…
>ORF_ERR493428_1_(paired)_trimmed_(paired)_merged_contig_3822_ORF_complement(9..521) Average coverage: 262.55	AUGUUGGCCAACAUCUGUGGCGUGAUAUCUCCAAGAAGAACUUGUUUACGCAAAACUUUGAUAUCAGUGUCAUGCAGCGUACUUAAUAAAGCUGCAUACUUUUCACACACUGGAUGGUUUGACAGAUCAUUGAGACCCCAUUGCUCAAACAGCACAGCCUCCACUUCAGUAGCAAUUCUAGUAGGGUCAGCUGCAUUGACAGAAUCCACAAAUCCUGCACCGGCUUCCUCAGAUGCCUUGGACAAAGCGUCCAAAAUGACCUCCCGUACAGUAGUCCGUUCGGAGGCUUCAUCUUCAGGGACAAACGGUGGCGUAAAUCCACCAGAAGCUACAUUUUGUAUAGGGAGAUCAUACCAAGGCGUCUCCGGCAGCGUUUCCCUCUUACCAUCACCGUCCGAC…
>ORF_ERR493428_1_(paired)_trimmed_(paired)_merged_contig_3831_ORF_complement(1..561) Average coverage: 1-724.84	AUGAUCAUCAGCAAGAACAAGAAAAUUCUGGAGUCAUUCAGUGCAGUAGAUGUGGCGUCAACUUUACAAUUUACCGAGAACACCAUUAUUGAAGGAACCGUAUUUCAAAGAUUUCCUCCAGACUUGCUUAGGAAGUUGAGUACAGAUUGUCUUGUAAUGCAAAACCAUAAAUAUGGUAUUUCACCAGAGAGGCUUAUCGAGAACGAGAAUCUGUCAAGUUUCUUUAAGAUCUUGACAACUUGUACUGAUGAAGAUAAUAAGGUCUAUGUGUCCACAGCACACGCAUACAACUAUCCUGUGACCGCCUUCCAAUGGCAUCCAGAGAAAAAUGCUUUUGAAUGGGGAUUACCAAUGAUUCCGCACUCAGAGGAUGCUAUUCAAGUGACCCAGCACGUCGCA…
>ORF_ERR493428_1_(paired)_trimmed_(paired)_merged_contig_3831_ORF_complement(1..561) Average coverage: 1-724.84	AUGAUCAUCAGCAAGAACAAGAAAAUUCUGGAGUCAUUCAGUGCAGUAGAUGUGGCGUCAACUUUACAAUUUACCGAGAACACCAUUAUUGAAGGAACCGUAUUUCAAAGAUUUCCUCCAGACUUGCUUAGGAAGUUGAGUACAGAUUGUCUUGUAAUGCAAAACCAUAAAUAUGGUAUUUCACCAGAGAGGCUUAUCGAGAACGAGAAUCUGUCAAGUUUCUUUAAGAUCUUGACAACUUGUACUGAUGAAGAUAAUAAGGUCUAUGUGUCCACAGCACACGCAUACAACUAUCCUGUGACCGCCUUCCAAUGGCAUCCAGAGAAAAAUGCUUUUGAAUGGGGAUUACCAAUGAUUCCGCACUCAGAGGAUGCUAUUCAAGUGACCCAGCACGUCGCA…
>ORF_ERR493428_1_(paired)_trimmed_(paired)_merged_contig_3881_ORF_complement(106..537) Average coverage: 141.15	AUGAUUUUCGUUUUGUUAUUGCUAAUCAUAGAAGGAUCAACUGCAAUUGCCAUAUUCGUCAGGUGCUUCUCAGAUAAAAAUGGAAUAGAACAGGAACUGAAGAGGAAGCUCUACGUGGAAUUCCCAAGAAGCGUUCUUGCUACAAUAUCGGUUUUGCUGACUUUAAUGAUAGCUUAUGGUUCAGCAGCAAUGGGACAGCUUUUUUUCUUUCAUGUGGUUCUCAUACGGAAGGGAAUGAGAACAUAUGACUAUAUCCUGGCAAUGAAAGAGGAGAGCCAAUCCAUAGAAAUGGAUCCAUUCGAUGUCGAUUCAGAUUUCUCCUCGGAUGUGAGUAGCGAUUUUGAUUCACCUGAAAAAGCCUCAUUCAUAUCGCGGUUUAUAUGCAGAGGAAGCGGUGCA…
>ORF_ERR493428_1_(paired)_trimmed_(paired)_merged_contig_3881_ORF_complement(106..537) Average coverage: 141.15	AUGAUUUUCGUUUUGUUAUUGCUAAUCAUAGAAGGAUCAACUGCAAUUGCCAUAUUCGUCAGGUGCUUCUCAGAUAAAAAUGGAAUAGAACAGGAACUGAAGAGGAAGCUCUACGUGGAAUUCCCAAGAAGCGUUCUUGCUACAAUAUCGGUUUUGCUGACUUUAAUGAUAGCUUAUGGUUCAGCAGCAAUGGGACAGCUUUUUUUCUUUCAUGUGGUUCUCAUACGGAAGGGAAUGAGAACAUAUGACUAUAUCCUGGCAAUGAAAGAGGAGAGCCAAUCCAUAGAAAUGGAUCCAUUCGAUGUCGAUUCAGAUUUCUCCUCGGAUGUGAGUAGCGAUUUUGAUUCACCUGAAAAAGCCUCAUUCAUAUCGCGGUUUAUAUGCAGAGGAAGCGGUGCA…
>ORF_ERR493428_1_(paired)_trimmed_(paired)_merged_contig_3975_ORF_51..569 Average coverage: 422.69	AUGUUAAGCAAGCUCGGAAAGAUACCCGAUAAAGUAAAGGCUGUAGUAGAAAACACCGAACUGGAUGCUUUUGUAUCCGCUCCAUUGAGAUAUAGACAUCCUUGGGACAUUCUAUGGGGAAACAUCAGCAAAGGCAAUGUUUGCGUUGCAGGAGACGCGCUCCACCCCAUGACCCCGGACAUUGGCCAAGGCGGGUGCGCUGCAUUGGAAGACGGUGUUGUGUUGGCAAGGUGUCUCGGUGAGGCCUUGUUGAAGAGCUCACGGCACGAAACAAAAGAUAAGGCGGGUGAAGAAGGAAAGGAAGAAUAUGAGAGGAUUGAGACGGGGUUGAAGAAGUAUGCUACUGAGAGGAGAUGGAGAAGCUUUGAUCUGAUCAGCACAGCUUUAGUGGUUGGUUUU…
>ORF_ERR493428_1_(paired)_trimmed_(paired)_merged_contig_3975_ORF_51..569 Average coverage: 422.69	AUGUUAAGCAAGCUCGGAAAGAUACCCGAUAAAGUAAAGGCUGUAGUAGAAAACACCGAACUGGAUGCUUUUGUAUCCGCUCCAUUGAGAUAUAGACAUCCUUGGGACAUUCUAUGGGGAAACAUCAGCAAAGGCAAUGUUUGCGUUGCAGGAGACGCGCUCCACCCCAUGACCCCGGACAUUGGCCAAGGCGGGUGCGCUGCAUUGGAAGACGGUGUUGUGUUGGCAAGGUGUCUCGGUGAGGCCUUGUUGAAGAGCUCACGGCACGAAACAAAAGAUAAGGCGGGUGAAGAAGGAAAGGAAGAAUAUGAGAGGAUUGAGACGGGGUUGAAGAAGUAUGCUACUGAGAGGAGAUGGAGAAGCUUUGAUCUGAUCAGCACAGCUUUAGUGGUUGGUUUU…
>ORF_ERR493428_1_(paired)_trimmed_(paired)_merged_contig_3990_ORF_complement(86..538) Average coverage: 1-563.59	AUGUCGAUCGUCCCAAUCAACGAGCGGCGAGGCAGCGACGACUUCGACAACCUCUCAUCGGCCCUCGACCUGUGGGACCCAUUCACGGAUUUCCCAUUCCGGGCAUUUCCAUUCCAUUCCCCAAUCUCCAACGUCUUCCGGGAUUUCAAUCCGUUUUCUUCCGUGAACUCCCGGCUCGACUGGAGAGAGACCCGAAACGCCCACGUCCUGACCGCGGCGCUGCCGGCGUUCGCCAACGAGGAAGUGCUCGUUUCGCUUGAGGACGAGCGAGUGCUCCAGAUCAGCACCGACAGCGGCAGCUUCACGACGAGGAUGAAGCUGCCGGACGACGCCAGGAUCGAGGAGCUCAAGGCGUUCAUGAGCAAUGGAGUGCUCACUGUGACUGUUCCUAAGUUGGCG…
>ORF_ERR493428_1_(paired)_trimmed_(paired)_merged_contig_3990_ORF_complement(86..538) Average coverage: 1-563.59	AUGUCGAUCGUCCCAAUCAACGAGCGGCGAGGCAGCGACGACUUCGACAACCUCUCAUCGGCCCUCGACCUGUGGGACCCAUUCACGGAUUUCCCAUUCCGGGCAUUUCCAUUCCAUUCCCCAAUCUCCAACGUCUUCCGGGAUUUCAAUCCGUUUUCUUCCGUGAACUCCCGGCUCGACUGGAGAGAGACCCGAAACGCCCACGUCCUGACCGCGGCGCUGCCGGCGUUCGCCAACGAGGAAGUGCUCGUUUCGCUUGAGGACGAGCGAGUGCUCCAGAUCAGCACCGACAGCGGCAGCUUCACGACGAGGAUGAAGCUGCCGGACGACGCCAGGAUCGAGGAGCUCAAGGCGUUCAUGAGCAAUGGAGUGCUCACUGUGACUGUUCCUAAGUUGGCG…
>ORF_ERR493428_1_(paired)_trimmed_(paired)_merged_contig_3994_ORF_82..594 Average coverage: 4-187.81	AUGUUCCUACGAGCGAUCGGACGGCCGUUGUUGGCCAGGGUGAAGCAGACGACGGGGAUCGUAGGGCUGGACGUGGUCCCCAAUGCGAGGGAGGUCCUAAUCGAGCUCUACUCCAAAACCCUAAAGGAGAUCCAGGCCGUCCCCGAGGACGAAGGCUACCGCAAGGCCGUCGAGAGCUUCACGCACCACCGCCUCAACGUCUGCCGCGAAGAGGAGGACUGGGAGGCGAUCGAGAAGAAGCUCGGCUGCGGCCAGGUCGAGGAGCUCAUCGAGGAGGCGCGCGACGAGCUCACCCUCAUCGGCAAGAUGAUCGAAUGGGAUCCAUGGGGUGUUCCUGAUGAUUACGAAUGUGAGGUGAUCGAGAAUGAUGCUCCAGUUCCAAAGCAUGUUCCUCUGCAC…
>ORF_ERR493428_1_(paired)_trimmed_(paired)_merged_contig_3994_ORF_82..594 Average coverage: 4-187.81	AUGUUCCUACGAGCGAUCGGACGGCCGUUGUUGGCCAGGGUGAAGCAGACGACGGGGAUCGUAGGGCUGGACGUGGUCCCCAAUGCGAGGGAGGUCCUAAUCGAGCUCUACUCCAAAACCCUAAAGGAGAUCCAGGCCGUCCCCGAGGACGAAGGCUACCGCAAGGCCGUCGAGAGCUUCACGCACCACCGCCUCAACGUCUGCCGCGAAGAGGAGGACUGGGAGGCGAUCGAGAAGAAGCUCGGCUGCGGCCAGGUCGAGGAGCUCAUCGAGGAGGCGCGCGACGAGCUCACCCUCAUCGGCAAGAUGAUCGAAUGGGAUCCAUGGGGUGUUCCUGAUGAUUACGAAUGUGAGGUGAUCGAGAAUGAUGCUCCAGUUCCAAAGCAUGUUCCUCUGCAC…
>ORF_ERR493428_1_(paired)_trimmed_(paired)_merged_contig_4007_ORF_277..603 Average coverage: 787.42	AUGUCUCAGAUGGAGUUGACUGAAUCGUCAUCGCUGCCUGCAUUAUUACCACCACCAUUUCCGCUGCCACUGCUGCUGCUGCUCCCACUACUACUUCCGCUACUGCUGCUCUCACUUCCGCUGCUACUUCCACUGCUGCUACUUGAACUAGAAGUCUCAGUUUUCCUUCCUUCUGCAUUCCCCUCGUCACCAAAAAUAUCAGUGUGUGUUUCCCUUCCCUGGGUAUUCAUCACCUGGGCUCGAAGGGCUUCUGCAGCAUUUGGCCCCUUGUCAACUUCAUCACCGCUAUCAUCUACAUCAGCAAUCUCAUUGUCACUUUCAUUCUGA
>ORF_ERR493428_1_(paired)_trimmed_(paired)_merged_contig_4007_ORF_complement(282..611) Average coverage: 787.42	AUGCUCCAUCAGAAUGAAAGUGACAAUGAGAUUGCUGAUGUAGAUGAUAGCGGUGAUGAAGUUGACAAGGGGCCAAAUGCUGCAGAAGCCCUUCGAGCCCAGGUGAUGAAUACCCAGGGAAGGGAAACACACACUGAUAUUUUUGGUGACGAGGGGAAUGCAGAAGGAAGGAAAACUGAGACUUCUAGUUCAAGUAGCAGCAGUGGAAGUAGCAGCGGAAGUGAGAGCAGCAGUAGCGGAAGUAGUAGUGGGAGCAGCAGCAGCAGUGGCAGCGGAAAUGGUGGUGGUAAUAAUGCAGGCAGCGAUGACGAUUCAGUCAACUCCAUCUGA
>ORF_ERR493428_1_(paired)_trimmed_(paired)_merged_contig_4007_ORF_277..603 Average coverage: 787.42	AUGUCUCAGAUGGAGUUGACUGAAUCGUCAUCGCUGCCUGCAUUAUUACCACCACCAUUUCCGCUGCCACUGCUGCUGCUGCUCCCACUACUACUUCCGCUACUGCUGCUCUCACUUCCGCUGCUACUUCCACUGCUGCUACUUGAACUAGAAGUCUCAGUUUUCCUUCCUUCUGCAUUCCCCUCGUCACCAAAAAUAUCAGUGUGUGUUUCCCUUCCCUGGGUAUUCAUCACCUGGGCUCGAAGGGCUUCUGCAGCAUUUGGCCCCUUGUCAACUUCAUCACCGCUAUCAUCUACAUCAGCAAUCUCAUUGUCACUUUCAUUCUGA
>ORF_ERR493428_1_(paired)_trimmed_(paired)_merged_contig_4007_ORF_complement(282..611) Average coverage: 787.42	AUGCUCCAUCAGAAUGAAAGUGACAAUGAGAUUGCUGAUGUAGAUGAUAGCGGUGAUGAAGUUGACAAGGGGCCAAAUGCUGCAGAAGCCCUUCGAGCCCAGGUGAUGAAUACCCAGGGAAGGGAAACACACACUGAUAUUUUUGGUGACGAGGGGAAUGCAGAAGGAAGGAAAACUGAGACUUCUAGUUCAAGUAGCAGCAGUGGAAGUAGCAGCGGAAGUGAGAGCAGCAGUAGCGGAAGUAGUAGUGGGAGCAGCAGCAGCAGUGGCAGCGGAAAUGGUGGUGGUAAUAAUGCAGGCAGCGAUGACGAUUCAGUCAACUCCAUCUGA
>ORF_ERR493428_1_(paired)_trimmed_(paired)_merged_contig_4018_ORF_complement(51..488) Average coverage: 1-443.98	AUGUUUCAAUUCUUCUCAAAGCAAAAGCAAUCCCAAAUACUUGCUCUAAUGCUAGUAGUUGCAGUCCCUCUGUAUUUCUCCUUCAAUUUUACACAACCCAGACCGAAAGCAAUCACUUCAUCCGGGUCUGAAGAAGAAACUCCCAUGGCCGCCAACGAAUUUGGUGUAAAAGUUGAAAAAAAUCCCACUCAAUCCAAACUGACUGAGCUUGGAGUCGCAACUUGGCCCAAGUGGAGUUGUGGUCCAAGCAAAUUUCCAUGGUCAUUCAGUGCCACGGAGACUAUGUAUCUGCUGGAGGGGAAAGUGAAUGUUGAAGUUGAUGGGAAAGAAGGAUCUUUCACAAUCGGGGCCGGUGAUUUUGUUGUCUUCCCUAAAGGAAUGAAGGUCACUUGGGAUGUC…
>ORF_ERR493428_1_(paired)_trimmed_(paired)_merged_contig_4018_ORF_complement(51..488) Average coverage: 1-443.98	AUGUUUCAAUUCUUCUCAAAGCAAAAGCAAUCCCAAAUACUUGCUCUAAUGCUAGUAGUUGCAGUCCCUCUGUAUUUCUCCUUCAAUUUUACACAACCCAGACCGAAAGCAAUCACUUCAUCCGGGUCUGAAGAAGAAACUCCCAUGGCCGCCAACGAAUUUGGUGUAAAAGUUGAAAAAAAUCCCACUCAAUCCAAACUGACUGAGCUUGGAGUCGCAACUUGGCCCAAGUGGAGUUGUGGUCCAAGCAAAUUUCCAUGGUCAUUCAGUGCCACGGAGACUAUGUAUCUGCUGGAGGGGAAAGUGAAUGUUGAAGUUGAUGGGAAAGAAGGAUCUUUCACAAUCGGGGCCGGUGAUUUUGUUGUCUUCCCUAAAGGAAUGAAGGUCACUUGGGAUGUC…
>ORF_ERR493428_1_(paired)_trimmed_(paired)_merged_contig_4035_ORF_19..399 Average coverage: 750.70	AUGCUCACCACAUCCCCCGUCUUGCACUCCUCGCAAACCCUACCCUCCGAUUCCAGCGGGUACACCUCCCCCGUCGCCACCGAGUUCCUGAAAAAUAUCCGAGCGUACGACUCCGCCACCACCGCCGCCACUCCCGCCGCUCCCAGCGCCACCGGCGCGUGCUCCCGCGACGACCCGCACCCGAAGUUGGCGCCCCCGAUUACGAUCGAGUACUUGGACUUGGUCUCGCCCGGAUCCACGAAGCGCGUGGAGUAUGAGGCGGGGAGGCCGCAGAGCGCGUACGACCCGAGCUUCUCGUACUCGGAGGGGUUGGAGGGGACCAGGGUUAGGUACUCGGCGGGGAUGAUCUGGUCGGUGUCGAUGUUGUCACCAACGACGUAG
>ORF_ERR493428_1_(paired)_trimmed_(paired)_merged_contig_4035_ORF_19..399 Average coverage: 750.70	AUGCUCACCACAUCCCCCGUCUUGCACUCCUCGCAAACCCUACCCUCCGAUUCCAGCGGGUACACCUCCCCCGUCGCCACCGAGUUCCUGAAAAAUAUCCGAGCGUACGACUCCGCCACCACCGCCGCCACUCCCGCCGCUCCCAGCGCCACCGGCGCGUGCUCCCGCGACGACCCGCACCCGAAGUUGGCGCCCCCGAUUACGAUCGAGUACUUGGACUUGGUCUCGCCCGGAUCCACGAAGCGCGUGGAGUAUGAGGCGGGGAGGCCGCAGAGCGCGUACGACCCGAGCUUCUCGUACUCGGAGGGGUUGGAGGGGACCAGGGUUAGGUACUCGGCGGGGAUGAUCUGGUCGGUGUCGAUGUUGUCACCAACGACGUAG
>ORF_ERR493428_1_(paired)_trimmed_(paired)_merged_contig_4038_ORF_5..349 Average coverage: 1-913.05	AUGAGGAGGAACUGCAAUUUGGAGCUUCAGUUAUGUUUUCCAGGUGCUAAUGAAACCCAGCAACAAGAACAGCAGCAGCAGAUGACCAUAUUUUACAACGGAAUAGCGUGCGUUCGUGAUGUUACAGAGCUUCAGGCCAGAUCCAUCAUUUUUCUUGCAAACAAAGAAAUGGAAGAAAGGGUGAAGAGUCCACUUACUCCAAGUGGAUCAUCAGAACCACCUACACCAACUGUGAUGUCUCCGCUGUGUAGCCCCGUUGCCGGUAUGUCUAUGAAGAGAUCACUCCAAAGGUUUUUGCAGAAGAGAAAGCAUCGGACUCAAGCAACAUCUCCGUACCAUCACUAG
>ORF_ERR493428_1_(paired)_trimmed_(paired)_merged_contig_4038_ORF_5..349 Average coverage: 1-913.05	AUGAGGAGGAACUGCAAUUUGGAGCUUCAGUUAUGUUUUCCAGGUGCUAAUGAAACCCAGCAACAAGAACAGCAGCAGCAGAUGACCAUAUUUUACAACGGAAUAGCGUGCGUUCGUGAUGUUACAGAGCUUCAGGCCAGAUCCAUCAUUUUUCUUGCAAACAAAGAAAUGGAAGAAAGGGUGAAGAGUCCACUUACUCCAAGUGGAUCAUCAGAACCACCUACACCAACUGUGAUGUCUCCGCUGUGUAGCCCCGUUGCCGGUAUGUCUAUGAAGAGAUCACUCCAAAGGUUUUUGCAGAAGAGAAAGCAUCGGACUCAAGCAACAUCUCCGUACCAUCACUAG
>ORF_ERR493428_1_(paired)_trimmed_(paired)_merged_contig_4083_ORF_complement(229..537) Average coverage: 940.28	AUGACGGUGACGGAACACCAAGUCGCCAAGCUCAUGGAGAAAGACAUGGGCUCCGCCAUGCAGUACCUCCAGGGAAAAGGCCUCUGCCUCAUGCCGAUUUCGUUGGCCACCGCCAUCUCCACCGCCACAUGUCACUCCAGGAACCCCCUCCUCCACAACAACAGCAACAACCACCAAGUUGUCCCGUCCAACGGCGGUGACGGGCCCUCCUCUCCCAGCAUGUCCGUGCUGACAGUCCAGUCAGCCACCAUGGGCAACGGCGGGGUUGACGGUUCCGUCAAAGACGCCACCUCCGUCUCCAAGCCCUGA
>ORF_ERR493428_1_(paired)_trimmed_(paired)_merged_contig_4083_ORF_complement(229..537) Average coverage: 940.28	AUGACGGUGACGGAACACCAAGUCGCCAAGCUCAUGGAGAAAGACAUGGGCUCCGCCAUGCAGUACCUCCAGGGAAAAGGCCUCUGCCUCAUGCCGAUUUCGUUGGCCACCGCCAUCUCCACCGCCACAUGUCACUCCAGGAACCCCCUCCUCCACAACAACAGCAACAACCACCAAGUUGUCCCGUCCAACGGCGGUGACGGGCCCUCCUCUCCCAGCAUGUCCGUGCUGACAGUCCAGUCAGCCACCAUGGGCAACGGCGGGGUUGACGGUUCCGUCAAAGACGCCACCUCCGUCUCCAAGCCCUGA
>ORF_ERR493428_1_(paired)_trimmed_(paired)_merged_contig_4089_ORF_complement(276..599) Average coverage: 3-277.72	AUGGCUUCGUUCCGAGCAUUCUUGAACAGUCCAGUUGGUCCAAAAACAACUCACUUUUGGGGACCUGUUGCGAACUGGGGAUUUGUUGCUGCUGGAUUGGCGGAUAUGAACAAACCUCCAGAAAUGAUUUCUGGCAACAUGACAGCAGCAAUGUGCGUUUAUUCAGCAUUGUUUAUGAGAUUCGCAUGGAUGGUACAACCUCGCAACUAUCUUCUUUUGGCAUGCCAUGUCUCAAAUGAGACUGUCCAACUCUAUCAGCUCUCUCGCUGGGCGAGGGGUCAGGGGUACUUGGCCCCGAAGAAAGAUGAAGCUGCAUCCGAGUGA
>ORF_ERR493428_1_(paired)_trimmed_(paired)_merged_contig_4089_ORF_complement(276..599) Average coverage: 3-277.72	AUGGCUUCGUUCCGAGCAUUCUUGAACAGUCCAGUUGGUCCAAAAACAACUCACUUUUGGGGACCUGUUGCGAACUGGGGAUUUGUUGCUGCUGGAUUGGCGGAUAUGAACAAACCUCCAGAAAUGAUUUCUGGCAACAUGACAGCAGCAAUGUGCGUUUAUUCAGCAUUGUUUAUGAGAUUCGCAUGGAUGGUACAACCUCGCAACUAUCUUCUUUUGGCAUGCCAUGUCUCAAAUGAGACUGUCCAACUCUAUCAGCUCUCUCGCUGGGCGAGGGGUCAGGGGUACUUGGCCCCGAAGAAAGAUGAAGCUGCAUCCGAGUGA
>ORF_ERR493428_1_(paired)_trimmed_(paired)_merged_contig_4090_ORF_218..541 Average coverage: 2-276.22	AUGGCUUCAUUCCGAGCAUUCUUGAACAGUCCAGUUGGUCCGAAAACAACUCACUUUUGGGGACCUGUUGCAAACUGGGGAUUCGUUGCCGCUGGAUUGGCGGAUAUGAACAAACCUCCAGAAAUGAUUUCUGGCAAUAUGACAGCAGCAAUGUGCGUUUAUUCAGCGUUGUUUAUGAGAUUCGCAUGGAUGGUACAGCCUCGGAACUAUCUGCUUUUGGCAUGCCAUGUCUCAAAUGAGACUGUCCAACUCUAUCAGCUCUCUCGCUGGGCGAGGGGUCAGGGGUACUUAGCCCCGAAGAAAGAUGAAGCUGCAACCGAGUAA
>ORF_ERR493428_1_(paired)_trimmed_(paired)_merged_contig_4090_ORF_218..541 Average coverage: 2-276.22	AUGGCUUCAUUCCGAGCAUUCUUGAACAGUCCAGUUGGUCCGAAAACAACUCACUUUUGGGGACCUGUUGCAAACUGGGGAUUCGUUGCCGCUGGAUUGGCGGAUAUGAACAAACCUCCAGAAAUGAUUUCUGGCAAUAUGACAGCAGCAAUGUGCGUUUAUUCAGCGUUGUUUAUGAGAUUCGCAUGGAUGGUACAGCCUCGGAACUAUCUGCUUUUGGCAUGCCAUGUCUCAAAUGAGACUGUCCAACUCUAUCAGCUCUCUCGCUGGGCGAGGGGUCAGGGGUACUUAGCCCCGAAGAAAGAUGAAGCUGCAACCGAGUAA
>ORF_ERR493428_1_(paired)_trimmed_(paired)_merged_contig_4230_ORF_123..629 Average coverage: 1-416.55	AUGUUUGGUGGAGAGAUUUUGUGCCAGCCAGAUGCAUUCCUUUGUUCUGUGAAUGAUGUUAAAGUCAGUAAUACACUCGACCAAAGGGCACGUAAUGUUAUUCCUGGUCCAGAGAUAUUUCUAAGACAGAAGCUGUCUGGCCGAGGUCUUGCAUUUAUCCUUGGAGGUGGAUCUGUUGUACAGAAAAAUCUUGAAGUGGGCGAGGUGUUAUCUGUUGAUGUGUCUUGUAUAGCUGCCGUGACUGCAACAGUUAAUAUCCAAAUCAAAUUCAGUGGUACCAUGAGAAGAGCACUGUUUGGUAGUGACAAUCUGGUAACUGCUGUUCUAACUGGGCCAGGCAUCGUCUUCAUUCAGAGUUUACCUUUUCAUCGAUUUUCUCAGCGUAUUGCUAGGGCUGUU…
>ORF_ERR493428_1_(paired)_trimmed_(paired)_merged_contig_4230_ORF_complement(89..472) Average coverage: 1-416.55	AUGAAGACGAUGCCUGGCCCAGUUAGAACAGCAGUUACCAGAUUGUCACUACCAAACAGUGCUCUUCUCAUGGUACCACUGAAUUUGAUUUGGAUAUUAACUGUUGCAGUCACGGCAGCUAUACAAGACACAUCAACAGAUAACACCUCGCCCACUUCAAGAUUUUUCUGUACAACAGAUCCACCUCCAAGGAUAAAUGCAAGACCUCGGCCAGACAGCUUCUGUCUUAGAAAUAUCUCUGGACCAGGAAUAACAUUACGUGCCCUUUGGUCGAGUGUAUUACUGACUUUAACAUCAUUCACAGAACAAAGGAAUGCAUCUGGCUGGCACAAAAUCUCUCCACCAAACAUAGCCAAAUCAAUCGGGAGAACUCUAGCAAGAUAA
>ORF_ERR493428_1_(paired)_trimmed_(paired)_merged_contig_4230_ORF_123..629 Average coverage: 1-416.55	AUGUUUGGUGGAGAGAUUUUGUGCCAGCCAGAUGCAUUCCUUUGUUCUGUGAAUGAUGUUAAAGUCAGUAAUACACUCGACCAAAGGGCACGUAAUGUUAUUCCUGGUCCAGAGAUAUUUCUAAGACAGAAGCUGUCUGGCCGAGGUCUUGCAUUUAUCCUUGGAGGUGGAUCUGUUGUACAGAAAAAUCUUGAAGUGGGCGAGGUGUUAUCUGUUGAUGUGUCUUGUAUAGCUGCCGUGACUGCAACAGUUAAUAUCCAAAUCAAAUUCAGUGGUACCAUGAGAAGAGCACUGUUUGGUAGUGACAAUCUGGUAACUGCUGUUCUAACUGGGCCAGGCAUCGUCUUCAUUCAGAGUUUACCUUUUCAUCGAUUUUCUCAGCGUAUUGCUAGGGCUGUU…
>ORF_ERR493428_1_(paired)_trimmed_(paired)_merged_contig_4230_ORF_complement(89..472) Average coverage: 1-416.55	AUGAAGACGAUGCCUGGCCCAGUUAGAACAGCAGUUACCAGAUUGUCACUACCAAACAGUGCUCUUCUCAUGGUACCACUGAAUUUGAUUUGGAUAUUAACUGUUGCAGUCACGGCAGCUAUACAAGACACAUCAACAGAUAACACCUCGCCCACUUCAAGAUUUUUCUGUACAACAGAUCCACCUCCAAGGAUAAAUGCAAGACCUCGGCCAGACAGCUUCUGUCUUAGAAAUAUCUCUGGACCAGGAAUAACAUUACGUGCCCUUUGGUCGAGUGUAUUACUGACUUUAACAUCAUUCACAGAACAAAGGAAUGCAUCUGGCUGGCACAAAAUCUCUCCACCAAACAUAGCCAAAUCAAUCGGGAGAACUCUAGCAAGAUAA
>ORF_ERR493428_1_(paired)_trimmed_(paired)_merged_contig_4264_ORF_104..637 Average coverage: 9-357.86	AUGGACAAGGUGAAGGAGCAGCUGCCAGGCGGUGCUAGCAAGGAUGACCAGUACUCGCAUGCAAAGCCGACCACCGGUGCACAUUACGGCGGUGGGACCACCUAUGCAGGAGAAGGAGAGCACCACCAGAAAAAGGGUGUGACGGACAAGGUAAAGGAGAAGCUGCCAGGCGGUGCUAGCAAGGAUGACCAGUACUUGCAUGCAAAGCCGACCACCGGUGCACAGUACGGCGGUGGGACCACCUAUGCAGGAGAAGGCGAGCACCACCAGGAGAAGGGUGUAAUGGACAAGAUAAAGGAUAAGCUGCCAUUUGGUGGCAGCAAGGAUGGAGAAGGAGAGCGCCACCAGGAGAAGGGUAUGAUGGACAAGACCAAGAAGAAGCUGCCAGGUGGGAAUAGG…
>ORF_ERR493428_1_(paired)_trimmed_(paired)_merged_contig_4264_ORF_104..637 Average coverage: 9-357.86	AUGGACAAGGUGAAGGAGCAGCUGCCAGGCGGUGCUAGCAAGGAUGACCAGUACUCGCAUGCAAAGCCGACCACCGGUGCACAUUACGGCGGUGGGACCACCUAUGCAGGAGAAGGAGAGCACCACCAGAAAAAGGGUGUGACGGACAAGGUAAAGGAGAAGCUGCCAGGCGGUGCUAGCAAGGAUGACCAGUACUUGCAUGCAAAGCCGACCACCGGUGCACAGUACGGCGGUGGGACCACCUAUGCAGGAGAAGGCGAGCACCACCAGGAGAAGGGUGUAAUGGACAAGAUAAAGGAUAAGCUGCCAUUUGGUGGCAGCAAGGAUGGAGAAGGAGAGCGCCACCAGGAGAAGGGUAUGAUGGACAAGACCAAGAAGAAGCUGCCAGGUGGGAAUAGG…
>ORF_ERR493428_1_(paired)_trimmed_(paired)_merged_contig_4286_ORF_18..476 Average coverage: 819.65	AUGUCGCCAGAAUUCUUAGACGAGGUCCGAGAGAUUACGAAGCAGUUUUUUGCACUACCAGUUGAAGAUAAGAAGAAGUACUUGAGACAAGGCAACGACGUUCAAGGAUAUGGAAACGACGUGGUUUAUACAGAGCAACAAAAACUGGAUUGGACUGAUAGACUAUACCUUACUGUGUUUCCACAAGACAACCGCAAGCUCGAAGUUUGGCCUGAAAAUCCCGAAUCUUUUAGGCGGACUUUAGACCAACUUGUCAUGGAGUUAAAUGUAGUAACAAAAACUGUCCUCAAGGCCAUGACAAGGUCAUUGGGUUUGGAGGACAACUGCUUUUCCGACCUGUAUGGGAACAUGGAUAUCAGAUUCAACUUGUAUCCUCCAUAUCCGAGGCCUGAUCUCGUC…
>ORF_ERR493428_1_(paired)_trimmed_(paired)_merged_contig_4286_ORF_18..476 Average coverage: 819.65	AUGUCGCCAGAAUUCUUAGACGAGGUCCGAGAGAUUACGAAGCAGUUUUUUGCACUACCAGUUGAAGAUAAGAAGAAGUACUUGAGACAAGGCAACGACGUUCAAGGAUAUGGAAACGACGUGGUUUAUACAGAGCAACAAAAACUGGAUUGGACUGAUAGACUAUACCUUACUGUGUUUCCACAAGACAACCGCAAGCUCGAAGUUUGGCCUGAAAAUCCCGAAUCUUUUAGGCGGACUUUAGACCAACUUGUCAUGGAGUUAAAUGUAGUAACAAAAACUGUCCUCAAGGCCAUGACAAGGUCAUUGGGUUUGGAGGACAACUGCUUUUCCGACCUGUAUGGGAACAUGGAUAUCAGAUUCAACUUGUAUCCUCCAUAUCCGAGGCCUGAUCUCGUC…
>ORF_ERR493428_1_(paired)_trimmed_(paired)_merged_contig_4289_ORF_complement(162..533) Average coverage: 562.45	AUGCUUCCUUACAGUACAUGUUACUAUUUCAUGUAUGAGAAAGUGAAGAAAUCCUACUGCCGAGCAAAGAAUAAAGAGUCUCUCAACCGUCCUGAGAUGCUACUGGUUGGAGCACUUGCAGGUUUUACGGCUAGCACAAUCAGCUUUCCGUUGGAGGUGGCCAGGAAACGGCUGAUGGUUGGAGCUUUGCAAGGCAAGUGCCCACCACACAUGGCAGCAGCACUUUCAGAAGUCAUCCGGGAAGAAGGUUUGCGGGGACUUUACAGAGGGUGGGGUGCAAGCUGCUUGAAGGUCAUGCCAUCUUCCGGCAUCACCUGGAUGUUUUACGAAGCUUGGAAGGACAUAUUGCUUGUUCAGAGACAUACCUUAUAA
>ORF_ERR493428_1_(paired)_trimmed_(paired)_merged_contig_4289_ORF_complement(162..533) Average coverage: 562.45	AUGCUUCCUUACAGUACAUGUUACUAUUUCAUGUAUGAGAAAGUGAAGAAAUCCUACUGCCGAGCAAAGAAUAAAGAGUCUCUCAACCGUCCUGAGAUGCUACUGGUUGGAGCACUUGCAGGUUUUACGGCUAGCACAAUCAGCUUUCCGUUGGAGGUGGCCAGGAAACGGCUGAUGGUUGGAGCUUUGCAAGGCAAGUGCCCACCACACAUGGCAGCAGCACUUUCAGAAGUCAUCCGGGAAGAAGGUUUGCGGGGACUUUACAGAGGGUGGGGUGCAAGCUGCUUGAAGGUCAUGCCAUCUUCCGGCAUCACCUGGAUGUUUUACGAAGCUUGGAAGGACAUAUUGCUUGUUCAGAGACAUACCUUAUAA
>ORF_ERR493428_1_(paired)_trimmed_(paired)_merged_contig_4314_ORF_79..384 Average coverage: 3-731.64	AUGGCGUAUGCAGCGAUGAAACCAACGAAGCCGGGACUGGAGGAGUCUCAGGAGCAGAUCCACAAGAUCAGGAUCACACUUUCCUCCAAGAACGUCAAGAAUCUCGAGACNNNNNNNNNNNNNNNNNNNNNNNNNNNNNNNNNNNNNNNNNNNNNNNNNNNNGGUACCAACACAUGGGAUAGAUUUGAGUUGCGUGUCCACAAGAGGGUUAUCGAUCUGUUCAGCUCACCCGAUGUUGUCAAGCAAAUUACUUCCAUCACAAUUGAACCUGGUGUCGAAGUGGAGGUUACAAUCGCCGACUCUUAA
>ORF_ERR493428_1_(paired)_trimmed_(paired)_merged_contig_4314_ORF_79..384 Average coverage: 3-731.64	AUGGCGUAUGCAGCGAUGAAACCAACGAAGCCGGGACUGGAGGAGUCUCAGGAGCAGAUCCACAAGAUCAGGAUCACACUUUCCUCCAAGAACGUCAAGAAUCUCGAGACNNNNNNNNNNNNNNNNNNNNNNNNNNNNNNNNNNNNNNNNNNNNNNNNNNNNGGUACCAACACAUGGGAUAGAUUUGAGUUGCGUGUCCACAAGAGGGUUAUCGAUCUGUUCAGCUCACCCGAUGUUGUCAAGCAAAUUACUUCCAUCACAAUUGAACCUGGUGUCGAAGUGGAGGUUACAAUCGCCGACUCUUAA
>ORF_ERR493428_1_(paired)_trimmed_(paired)_merged_contig_4350_ORF_complement(23..475) Average coverage: 9-657.23	AUGGUCUUAGUUGUAGGCAUCAGGAUUGGCCACAAGGUAGUUCUCAAUAAGCUUGAACAGACCAUGGGCCUUGUCUUUGCCAGCCUUAACAUGUUCUUCUUUGAUCUCAACAUCUCCCUUAGUGUGGUAGUGGCUGGUGUUCUUGAUGAUGGAACCACUGCCAGAUGCCACCAACUUAAUUUCAUAAGAGAUCUUCUCAAUUUUGUCAGAAAUGGCAUCCCCUUCAAUCAAGCUAUAGCUAUAGUCAAAGUUAUCUUUGUCAAUUCCCUCAACCUUGUGCUUCACAUAGCUGUAUUCACUCCCUUCACCAAAGCUAACUUUCUUGAUGGUUCCAACACCGCCAUCUCCCUCGAGAAUUUCAACAGUUUUGACUGCUUGUGGAGCAAUCUUCGGAAUGAG…
>ORF_ERR493428_1_(paired)_trimmed_(paired)_merged_contig_4350_ORF_complement(23..475) Average coverage: 9-657.23	AUGGUCUUAGUUGUAGGCAUCAGGAUUGGCCACAAGGUAGUUCUCAAUAAGCUUGAACAGACCAUGGGCCUUGUCUUUGCCAGCCUUAACAUGUUCUUCUUUGAUCUCAACAUCUCCCUUAGUGUGGUAGUGGCUGGUGUUCUUGAUGAUGGAACCACUGCCAGAUGCCACCAACUUAAUUUCAUAAGAGAUCUUCUCAAUUUUGUCAGAAAUGGCAUCCCCUUCAAUCAAGCUAUAGCUAUAGUCAAAGUUAUCUUUGUCAAUUCCCUCAACCUUGUGCUUCACAUAGCUGUAUUCACUCCCUUCACCAAAGCUAACUUUCUUGAUGGUUCCAACACCGCCAUCUCCCUCGAGAAUUUCAACAGUUUUGACUGCUUGUGGAGCAAUCUUCGGAAUGAG…
>ORF_ERR493428_1_(paired)_trimmed_(paired)_merged_contig_4366_ORF_complement(293..616) Average coverage: 4-665.99	AUGGUGAACAUCUUGAUGGCUGGUUUUGAUAAGGAGGCGGGGGCAUCCCUUUACUACAUCGAUUACAUUGCCUCUCUUCACAAGGUUGAGAAGGGAGCCUUCGGAUAUGGGUCGUACUUUGCGCUCUCACUGAUGGACAGGCACUACCACAGUGGCAUGUCCGUGGAGGAAGCAAUUGACUUGGUUGACAAGUGCAUCAUCGAGAUCCGGUCAAGACUAGUGGUGGCUCCCCCAAACUUUGUGAUCAAGAUUGUUGACAAGGACGGGGCAAGGGAGUAUGCAUGGCGGGAGUCCAUCAGAGAUAUCAACGCUGCUGCUGCAUGA
>ORF_ERR493428_1_(paired)_trimmed_(paired)_merged_contig_4366_ORF_complement(293..616) Average coverage: 4-665.99	AUGGUGAACAUCUUGAUGGCUGGUUUUGAUAAGGAGGCGGGGGCAUCCCUUUACUACAUCGAUUACAUUGCCUCUCUUCACAAGGUUGAGAAGGGAGCCUUCGGAUAUGGGUCGUACUUUGCGCUCUCACUGAUGGACAGGCACUACCACAGUGGCAUGUCCGUGGAGGAAGCAAUUGACUUGGUUGACAAGUGCAUCAUCGAGAUCCGGUCAAGACUAGUGGUGGCUCCCCCAAACUUUGUGAUCAAGAUUGUUGACAAGGACGGGGCAAGGGAGUAUGCAUGGCGGGAGUCCAUCAGAGAUAUCAACGCUGCUGCUGCAUGA
>ORF_ERR493428_1_(paired)_trimmed_(paired)_merged_contig_4370_ORF_complement(86..394) Average coverage: 2-644.77	AUGGAUAUCCAAAGAAAUCCCGCAACCCAAACGCUCCCUCUGUUUAUACAUUCAUUCAGUUCAUCUUUAUAUAAUAUGCAGACUCAUGAUCGAUCAUCCUACACUGACAUGCUUACCAAAACUCUGUUUUACCCCCAAAAAACCAAACGUGUUUCGAAAAACAAAUUACAACGACGCAGAAGAAAGAACUGUAUUUACCAUUAUCGAUUACUGUUUACAGUGAAGACAUUCAUCUUUUUUUUCUUUCGUCGGGGGAGAAAUUUAAUUUUGAGAGAGGGAGAGAGAGAGAGAGACCAGUAUCUUCAUUGA
>ORF_ERR493428_1_(paired)_trimmed_(paired)_merged_contig_4370_ORF_complement(86..394) Average coverage: 2-644.77	AUGGAUAUCCAAAGAAAUCCCGCAACCCAAACGCUCCCUCUGUUUAUACAUUCAUUCAGUUCAUCUUUAUAUAAUAUGCAGACUCAUGAUCGAUCAUCCUACACUGACAUGCUUACCAAAACUCUGUUUUACCCCCAAAAAACCAAACGUGUUUCGAAAAACAAAUUACAACGACGCAGAAGAAAGAACUGUAUUUACCAUUAUCGAUUACUGUUUACAGUGAAGACAUUCAUCUUUUUUUUCUUUCGUCGGGGGAGAAAUUUAAUUUUGAGAGAGGGAGAGAGAGAGAGAGACCAGUAUCUUCAUUGA
>ORF_ERR493428_1_(paired)_trimmed_(paired)_merged_contig_4373_ORF_125..556 Average coverage: 47.64	AUGAAAUCGUCAGAAGAAACAAAGAACGUUUGUGUUGGAGAUAUUGGAGUUGAACUUAAAACAUUAGAAUGGGGAAUCCAGCCUACUGAACCAUACCAGAUGCCCCAUUUGGGCAUCUCUCAUGUAAGUAAAAAGCAUAAAGGUACCAGAGUCUCUGCCAUGAGCAUCCUCUUAUGGUCAGCUGCCUAUAAGAACUUGCAAGAGAAAGCAUCACAAAUGGAGGAAAACAAUGCAGAUAAUGACGAGAAUGAAAACAAAAAUACCAUCCACAAGAUGGAUUAUGGCAAGGCAGUUGAGAAAUCCACAAGUCAUGACGAGAGACUUAGUUCUGCAUUAGGAAUGAGUGGUGGAAUGUCUCUCCAAACAGAUGUGUUCCCGUUGGCUCCCUUCUUGUCUGUA…
>ORF_ERR493428_1_(paired)_trimmed_(paired)_merged_contig_4373_ORF_125..556 Average coverage: 47.64	AUGAAAUCGUCAGAAGAAACAAAGAACGUUUGUGUUGGAGAUAUUGGAGUUGAACUUAAAACAUUAGAAUGGGGAAUCCAGCCUACUGAACCAUACCAGAUGCCCCAUUUGGGCAUCUCUCAUGUAAGUAAAAAGCAUAAAGGUACCAGAGUCUCUGCCAUGAGCAUCCUCUUAUGGUCAGCUGCCUAUAAGAACUUGCAAGAGAAAGCAUCACAAAUGGAGGAAAACAAUGCAGAUAAUGACGAGAAUGAAAACAAAAAUACCAUCCACAAGAUGGAUUAUGGCAAGGCAGUUGAGAAAUCCACAAGUCAUGACGAGAGACUUAGUUCUGCAUUAGGAAUGAGUGGUGGAAUGUCUCUCCAAACAGAUGUGUUCCCGUUGGCUCCCUUCUUGUCUGUA…
>ORF_ERR493428_1_(paired)_trimmed_(paired)_merged_contig_4398_ORF_64..603 Average coverage: 3-777.94	AUGGCGGAGACGCAAGCCGACAAAAUCCAAACCCUAGCUGAGCAAUACGCAUUGGAGAAAGAUGUGGGUGCCAAGCCUGUCGAAGUAAAAGAAGUUGUUUCUGAGAAACCUGAGGAAGCACCUGCUGCUUCUGCUGCUGCAGCAGAAGAAAGCUCUGAAGUUACACCAGCUGUUGAAGUAAGCAGUGAAGCUAGUCCUACUGCUGCUACUGAAGAAGGCACUGAAACCAAUCCUACCUCUGAAGCUGCUGCUGAAGAAAGCAGUGAUAGUACUGAAAACUCAGGUGACCAAGAAAUAGUUGAAGAGACACCUGAAAUUAAGAUUGAGACGGCACCAGCAGAUUUCCGUUUCCCAACUACUAACCAGACAAGGCAUUGCUUUACCCGAUAUAUAGAGUAU…
>ORF_ERR493428_1_(paired)_trimmed_(paired)_merged_contig_4398_ORF_64..603 Average coverage: 3-777.94	AUGGCGGAGACGCAAGCCGACAAAAUCCAAACCCUAGCUGAGCAAUACGCAUUGGAGAAAGAUGUGGGUGCCAAGCCUGUCGAAGUAAAAGAAGUUGUUUCUGAGAAACCUGAGGAAGCACCUGCUGCUUCUGCUGCUGCAGCAGAAGAAAGCUCUGAAGUUACACCAGCUGUUGAAGUAAGCAGUGAAGCUAGUCCUACUGCUGCUACUGAAGAAGGCACUGAAACCAAUCCUACCUCUGAAGCUGCUGCUGAAGAAAGCAGUGAUAGUACUGAAAACUCAGGUGACCAAGAAAUAGUUGAAGAGACACCUGAAAUUAAGAUUGAGACGGCACCAGCAGAUUUCCGUUUCCCAACUACUAACCAGACAAGGCAUUGCUUUACCCGAUAUAUAGAGUAU…
>ORF_ERR493428_1_(paired)_trimmed_(paired)_merged_contig_4410_ORF_34..369 Average coverage: 597.25	AUGUUGGCUGGUAUAGACUAUGUUGUUGCCUUACAGAGUGACGUUUUUCUUUAUACAUAUGAUGGAAACAUGGCAAAAGCAGUGCAAGGUCAUAGGCGCUUUGAGAACUUUAAGAAGACCAUUAAUCCAGACAGGAUGAAUUUUGUGAAACUUGUUGAUGAGUUUGACGAAGGAAAAAUCUCUUGGAACAAGUUCAGUUCCAAGGUGAAAAAGCUUCACAUAGACAGAGUUGGAGCUCCAUAUCCGAGAGAGGCUGGCGAGUUUCCAAAACUGGAGGAAAGCUUUUACGCAAAUCCAUAUCCAGGCUGUAUAUGUGAAGCAAGAAGGAAAAAGUAG
>ORF_ERR493428_1_(paired)_trimmed_(paired)_merged_contig_4410_ORF_34..369 Average coverage: 597.25	AUGUUGGCUGGUAUAGACUAUGUUGUUGCCUUACAGAGUGACGUUUUUCUUUAUACAUAUGAUGGAAACAUGGCAAAAGCAGUGCAAGGUCAUAGGCGCUUUGAGAACUUUAAGAAGACCAUUAAUCCAGACAGGAUGAAUUUUGUGAAACUUGUUGAUGAGUUUGACGAAGGAAAAAUCUCUUGGAACAAGUUCAGUUCCAAGGUGAAAAAGCUUCACAUAGACAGAGUUGGAGCUCCAUAUCCGAGAGAGGCUGGCGAGUUUCCAAAACUGGAGGAAAGCUUUUACGCAAAUCCAUAUCCAGGCUGUAUAUGUGAAGCAAGAAGGAAAAAGUAG
>ORF_ERR493428_1_(paired)_trimmed_(paired)_merged_contig_4417_ORF_complement(69..374) Average coverage: 6-129.48	AUGAGGUUGGGAAUCAGUAGUCGUCUCCCUCAUCACCAUCAUCUCCCUCUGCAGACUCGGCGCCAACCUCCUCGUAAUCCUUCUCCAGAGCAGCAAGAUCCUCACGAGCCUCUGAGAACUCUCCUUCCUCCAUGCCCUCACCCACGUACCAAUGCACGAAGGCGCGCUUGGCGUACAUCAGAUCAAACUUGUGAUCGAUGCGAGAGAACACCUCAGCAACACUGGUGGAGUUGGAGAUCAUGCAAACGGCCCUCUGCACCUUGGCAAGGUCACCGCCCGGAACAACAGUCGGUGGCUGGUAAUUGA
>ORF_ERR493428_1_(paired)_trimmed_(paired)_merged_contig_4417_ORF_complement(69..374) Average coverage: 6-129.48	AUGAGGUUGGGAAUCAGUAGUCGUCUCCCUCAUCACCAUCAUCUCCCUCUGCAGACUCGGCGCCAACCUCCUCGUAAUCCUUCUCCAGAGCAGCAAGAUCCUCACGAGCCUCUGAGAACUCUCCUUCCUCCAUGCCCUCACCCACGUACCAAUGCACGAAGGCGCGCUUGGCGUACAUCAGAUCAAACUUGUGAUCGAUGCGAGAGAACACCUCAGCAACACUGGUGGAGUUGGAGAUCAUGCAAACGGCCCUCUGCACCUUGGCAAGGUCACCGCCCGGAACAACAGUCGGUGGCUGGUAAUUGA
>ORF_ERR493428_1_(paired)_trimmed_(paired)_merged_contig_4468_ORF_complement(151..627) Average coverage: 499.95	AUGAUGGUUAAUGCUGCUAUUCAGGCAAUGGCGUCAAGGAAGUGCGGGGAAGAUGCCUACGUUACAAUAAGAGAGGCUCUAGAUUCCAUCGAUAACCAGCAUUUCACAUCAGACUCUAGAUUACCUGUAAACAGGUCUCAAGAGCAAGUAAAUGGCAGUUUGGGCCAUCGCAAUCAAAUAAGUUCUGGCACAUCAGAUCCCAACUUGACCAGUGAUUCAUCUGCACCGAAGCUGCAUGACGCUGACAAAAAUGAGGCACAGAUUCUUUCGGAGCUCAUCUCUGCAUGCGUGAUGGCUGUACACAUGAUACAGACGUGCACAGAACGACAGUUCCCUCCUGCCGUUGUUGCUCGAGUAUUAGAUUACGCAGUGACAAGCCUGCAUCCGCGCUGUCCCCAG…
>ORF_ERR493428_1_(paired)_trimmed_(paired)_merged_contig_4468_ORF_complement(35..343) Average coverage: 499.95	AUGCGUGAUGGCUGUACACAUGAUACAGACGUGCACAGAACGACAGUUCCCUCCUGCCGUUGUUGCUCGAGUAUUAGAUUACGCAGUGACAAGCCUGCAUCCGCGCUGUCCCCAGAAUGUCGGAGUUUACAGAGAAAUUCAAAUGUGCAUGGGCAGAAUCAAGACUCAGAUAUUAGCACUCGUACCAACUUGAGUCCGACGCUUCCUUCCAGUCCCUGGAAUUGUUUUGAUUUCUACAGUUAUUCUGGACCAGACUUACUGACUGCCAAUUGCGUGUCAGAUCGAGUUUCUUGGUUCUUAAGCCUGUAA
>ORF_ERR493428_1_(paired)_trimmed_(paired)_merged_contig_4468_ORF_complement(151..627) Average coverage: 499.95	AUGAUGGUUAAUGCUGCUAUUCAGGCAAUGGCGUCAAGGAAGUGCGGGGAAGAUGCCUACGUUACAAUAAGAGAGGCUCUAGAUUCCAUCGAUAACCAGCAUUUCACAUCAGACUCUAGAUUACCUGUAAACAGGUCUCAAGAGCAAGUAAAUGGCAGUUUGGGCCAUCGCAAUCAAAUAAGUUCUGGCACAUCAGAUCCCAACUUGACCAGUGAUUCAUCUGCACCGAAGCUGCAUGACGCUGACAAAAAUGAGGCACAGAUUCUUUCGGAGCUCAUCUCUGCAUGCGUGAUGGCUGUACACAUGAUACAGACGUGCACAGAACGACAGUUCCCUCCUGCCGUUGUUGCUCGAGUAUUAGAUUACGCAGUGACAAGCCUGCAUCCGCGCUGUCCCCAG…
>ORF_ERR493428_1_(paired)_trimmed_(paired)_merged_contig_4468_ORF_complement(35..343) Average coverage: 499.95	AUGCGUGAUGGCUGUACACAUGAUACAGACGUGCACAGAACGACAGUUCCCUCCUGCCGUUGUUGCUCGAGUAUUAGAUUACGCAGUGACAAGCCUGCAUCCGCGCUGUCCCCAGAAUGUCGGAGUUUACAGAGAAAUUCAAAUGUGCAUGGGCAGAAUCAAGACUCAGAUAUUAGCACUCGUACCAACUUGAGUCCGACGCUUCCUUCCAGUCCCUGGAAUUGUUUUGAUUUCUACAGUUAUUCUGGACCAGACUUACUGACUGCCAAUUGCGUGUCAGAUCGAGUUUCUUGGUUCUUAAGCCUGUAA
>ORF_ERR493428_1_(paired)_trimmed_(paired)_merged_contig_4482_ORF_329..646 Average coverage: 1-317.17	AUGAUGCAGAGGCAGCAGCAACAAGACCAGCAAUCCAGGGUUUUGUACGAGCUGUCGGCUCUGGUUCUCAACCUCCUCCGAUCUCCUCCCACGCCGAUUCAAUUCUCCGAUAACUCCACGGUGAUGAUGCCCCCGACUACGUCUGCGUCGUCGUUGAGGCGGCCGCCGGCGGCGUCGACGGCGCAGAUCUCGCCGGUGGGAUUCGCGUCGUUGAUGCUGGGGAUUUCGAUGGCUCUGAUGCUGUGCGGAACGGUGACUUUCUUCAUUGGGUUCAUAUUGAUGCCGUGGGUGCUGGGAGAUCGGAAGAGCGUCGUGUAG
>ORF_ERR493428_1_(paired)_trimmed_(paired)_merged_contig_4482_ORF_329..646 Average coverage: 1-317.17	AUGAUGCAGAGGCAGCAGCAACAAGACCAGCAAUCCAGGGUUUUGUACGAGCUGUCGGCUCUGGUUCUCAACCUCCUCCGAUCUCCUCCCACGCCGAUUCAAUUCUCCGAUAACUCCACGGUGAUGAUGCCCCCGACUACGUCUGCGUCGUCGUUGAGGCGGCCGCCGGCGGCGUCGACGGCGCAGAUCUCGCCGGUGGGAUUCGCGUCGUUGAUGCUGGGGAUUUCGAUGGCUCUGAUGCUGUGCGGAACGGUGACUUUCUUCAUUGGGUUCAUAUUGAUGCCGUGGGUGCUGGGAGAUCGGAAGAGCGUCGUGUAG
>ORF_ERR493428_1_(paired)_trimmed_(paired)_merged_contig_4523_ORF_complement(102..440) Average coverage: 2-536.60	AUGUCCAGCAUACUGUUGCAAGAGAAAAUUGCGCGAUCCCCAAAUUUCUUCCUCAGACGCAUCAUAGGUCACACCAAGACGUUUAUACGGAUCCCAAACACUGAUUCUAGGGAAUUUUGGAGCAUUACCUCCAUAAGAUGUAUCAGCAGCAGCAGCACAUCUAGGAGCUCGUACAACGGAGAAACAAGUUCGCAGCUUCUUCGAAUUUUCGAGAAAUUUAAGUUUGGGGCCGAGGAAAGUGGUGGUGAAAUUGGGGGAGGAGAUGGAGAGGGAGGCCAUGGCUUUUUUUCUUGGGGAGGUCUGCGAACUGAGAAAACCCUAAUCCGAAUGGUGGUUUGA
>ORF_ERR493428_1_(paired)_trimmed_(paired)_merged_contig_4523_ORF_complement(102..440) Average coverage: 2-536.60	AUGUCCAGCAUACUGUUGCAAGAGAAAAUUGCGCGAUCCCCAAAUUUCUUCCUCAGACGCAUCAUAGGUCACACCAAGACGUUUAUACGGAUCCCAAACACUGAUUCUAGGGAAUUUUGGAGCAUUACCUCCAUAAGAUGUAUCAGCAGCAGCAGCACAUCUAGGAGCUCGUACAACGGAGAAACAAGUUCGCAGCUUCUUCGAAUUUUCGAGAAAUUUAAGUUUGGGGCCGAGGAAAGUGGUGGUGAAAUUGGGGGAGGAGAUGGAGAGGGAGGCCAUGGCUUUUUUUCUUGGGGAGGUCUGCGAACUGAGAAAACCCUAAUCCGAAUGGUGGUUUGA
>ORF_ERR493428_1_(paired)_trimmed_(paired)_merged_contig_4598_ORF_complement(125..532) Average coverage: 2-803.20	AUGGGCUAUAAUAUUGGCAUUCGAUUAAUUGAUGAGUUUCUAGCAAAAUCUAAUGUAUCUAGAUGUGUUGACUUCAAGGAGACAGCUGAAGUGAUUGCAAAGGUUGGUUUCAAAAUGUUCUUGGGGGUCACCGCAUCUGUUACAAAUUGGGAUGCUGAUGGAACAUGUUGCAGUAUUGUUCUGGAGGACAAUCCUCUGGUAGACUUUGUUGAGCUUCCAGAUACUUGCCAAGGUCUUUACUAUUGCAAUAUCUUAAGUGGAGUUGUAAGAGGGGCCUUAGAAAUGGUAUCGAUGAAGACUGAAAUCAGUUGGAUCCGUGAUAUGCUUCGAGGAGAUGAUGCAUUCGAGUUGCAAGUUAAGCUCCUCAAGCAAAUUCCAGAAGAGUACCCGUACAAAGAU…
>ORF_ERR493428_1_(paired)_trimmed_(paired)_merged_contig_4598_ORF_complement(125..532) Average coverage: 2-803.20	AUGGGCUAUAAUAUUGGCAUUCGAUUAAUUGAUGAGUUUCUAGCAAAAUCUAAUGUAUCUAGAUGUGUUGACUUCAAGGAGACAGCUGAAGUGAUUGCAAAGGUUGGUUUCAAAAUGUUCUUGGGGGUCACCGCAUCUGUUACAAAUUGGGAUGCUGAUGGAACAUGUUGCAGUAUUGUUCUGGAGGACAAUCCUCUGGUAGACUUUGUUGAGCUUCCAGAUACUUGCCAAGGUCUUUACUAUUGCAAUAUCUUAAGUGGAGUUGUAAGAGGGGCCUUAGAAAUGGUAUCGAUGAAGACUGAAAUCAGUUGGAUCCGUGAUAUGCUUCGAGGAGAUGAUGCAUUCGAGUUGCAAGUUAAGCUCCUCAAGCAAAUUCCAGAAGAGUACCCGUACAAAGAU…
>ORF_ERR493428_1_(paired)_trimmed_(paired)_merged_contig_4606_ORF_53..598 Average coverage: 21-246.70	AUGGGGCUUACGUUCACGAAGCUUUUCAGCCGGCUUUUUGCCAAGAAGGAGAUGCGAAUUCUGAUGGUUGGUCUCGAUGCCGCUGGUAAGACCACCAUCCUCUACAAGCUCAAGCUUGGUGAGAUUGUCACAACCAUUCCCACCAUCGGGUUUAAUGUGGAGACCGUGGAGUACAAGAACAUCAGCUUCACCGUCUGGGAUGUCGGGGGUCAGGACAAGAUCCGACCAUUGUGGAGGCACUACUUCCAGAACACGCAGGGUCUUAUCUUUGUUGUGGACAGCAAUGACAGAGACCGUGUUGUUGAGGCAAGGGACGAAUUACAUAGGAUGUUGAAUGAGGAUGAACUGCGUGAUGCUGUGUUGCUCGUAUUUGCUAACAAACAAGAUCUUCCCAAUGCA…
>ORF_ERR493428_1_(paired)_trimmed_(paired)_merged_contig_4606_ORF_53..598 Average coverage: 21-246.70	AUGGGGCUUACGUUCACGAAGCUUUUCAGCCGGCUUUUUGCCAAGAAGGAGAUGCGAAUUCUGAUGGUUGGUCUCGAUGCCGCUGGUAAGACCACCAUCCUCUACAAGCUCAAGCUUGGUGAGAUUGUCACAACCAUUCCCACCAUCGGGUUUAAUGUGGAGACCGUGGAGUACAAGAACAUCAGCUUCACCGUCUGGGAUGUCGGGGGUCAGGACAAGAUCCGACCAUUGUGGAGGCACUACUUCCAGAACACGCAGGGUCUUAUCUUUGUUGUGGACAGCAAUGACAGAGACCGUGUUGUUGAGGCAAGGGACGAAUUACAUAGGAUGUUGAAUGAGGAUGAACUGCGUGAUGCUGUGUUGCUCGUAUUUGCUAACAAACAAGAUCUUCCCAAUGCA…
>ORF_ERR493428_1_(paired)_trimmed_(paired)_merged_contig_4610_ORF_53..367 Average coverage: 840.80	AUGGAGGAGCAGCACAAGGCGGUGUUGCCGGCGAAUUUCAGGAAGACUCUAGCUCUGCAGCUGAAGAACUCGGCGGCGAGAGGGAAGCUGAUCAAGAUCAGGGCCUCGUACAAGCUCUCGGAAGCGGGGCAGAAGGAGAAAUCCGCAGCCAAAACAGCCGCCGUUGCGAAACCAAAAUCGGAGAAGAAGACCAAAACGACCUCGGCUGGUAAGAAGCCGGGAAGGAAGAACAAGAAGUCGGCCGCAGCCAAGCCGAAGCAGCCCAAGUCGAUCAAGAGCUCUGCUGCUAAGAAAUCUAUGAAGUCUGCUGCUUGA
>ORF_ERR493428_1_(paired)_trimmed_(paired)_merged_contig_4610_ORF_53..367 Average coverage: 840.80	AUGGAGGAGCAGCACAAGGCGGUGUUGCCGGCGAAUUUCAGGAAGACUCUAGCUCUGCAGCUGAAGAACUCGGCGGCGAGAGGGAAGCUGAUCAAGAUCAGGGCCUCGUACAAGCUCUCGGAAGCGGGGCAGAAGGAGAAAUCCGCAGCCAAAACAGCCGCCGUUGCGAAACCAAAAUCGGAGAAGAAGACCAAAACGACCUCGGCUGGUAAGAAGCCGGGAAGGAAGAACAAGAAGUCGGCCGCAGCCAAGCCGAAGCAGCCCAAGUCGAUCAAGAGCUCUGCUGCUAAGAAAUCUAUGAAGUCUGCUGCUUGA
>ORF_ERR493428_1_(paired)_trimmed_(paired)_merged_contig_4676_ORF_298..603 Average coverage: 1-707.80	AUGCCCACACACCUUUCCAGCAGCACAAGAGUUCGACUCAUAACUGUAGUCGGCUUUCUCCGCCACCCACAGGUCCACAGCCGCUGUUCCCGACAGGUCACCAGUGCUCAUGGCAAGGUUUUCGCCGUAUGGCCCCUUGGAGUGCACAAGCUUACAGUCGCCAACACGUUGAUUGGCGUAGUUUUGUGCAUAGCCUGCUACUUUGUCAUCCCACGUCAAGGGACCAACGCCUACUGCUGCUCGAGCGGCGUUGUGGGAAUUGAGGUAGUCUUGGGGUGUGUCUUGGGCAUGAGAGGAUUGUAUUAG
>ORF_ERR493428_1_(paired)_trimmed_(paired)_merged_contig_4676_ORF_298..603 Average coverage: 1-707.80	AUGCCCACACACCUUUCCAGCAGCACAAGAGUUCGACUCAUAACUGUAGUCGGCUUUCUCCGCCACCCACAGGUCCACAGCCGCUGUUCCCGACAGGUCACCAGUGCUCAUGGCAAGGUUUUCGCCGUAUGGCCCCUUGGAGUGCACAAGCUUACAGUCGCCAACACGUUGAUUGGCGUAGUUUUGUGCAUAGCCUGCUACUUUGUCAUCCCACGUCAAGGGACCAACGCCUACUGCUGCUCGAGCGGCGUUGUGGGAAUUGAGGUAGUCUUGGGGUGUGUCUUGGGCAUGAGAGGAUUGUAUUAG
>ORF_ERR493428_1_(paired)_trimmed_(paired)_merged_contig_4682_ORF_10..375 Average coverage: 1-529.68	AUGAAACUGAUGACAGUGAUGAGGAUGAAGAGACUCCGAAGAAAGCUGAUGUUGGCAAGAAGCGACCUGCUGAGUCUACUAAAACACCUGCUAAUGACAAGAAGCCAAAGUUUGUUACUCCUGAAAAGACCGGUAGCAAGAAAGGCAGCGUCCACACAGCGACUCCUCACCCUUCAAAGCAGACUGGGAAAAAACCAGCUACUUCCGACCAGUCAAAGCAACAGGCUCCUAAACCAAGCGGUGCAUUCCAUUGCCAACCCUGCAACAGGUCGUUUAACUCCGAUGGUGCGUUGCAAAGCCAUGCAAAGGCAAAGCACAGUGCUGCAAAGUGAAAGGCAGAUUAGUCUCCAGCCUCCACCAUCUUGA
>ORF_ERR493428_1_(paired)_trimmed_(paired)_merged_contig_4682_ORF_10..375 Average coverage: 1-529.68	AUGAAACUGAUGACAGUGAUGAGGAUGAAGAGACUCCGAAGAAAGCUGAUGUUGGCAAGAAGCGACCUGCUGAGUCUACUAAAACACCUGCUAAUGACAAGAAGCCAAAGUUUGUUACUCCUGAAAAGACCGGUAGCAAGAAAGGCAGCGUCCACACAGCGACUCCUCACCCUUCAAAGCAGACUGGGAAAAAACCAGCUACUUCCGACCAGUCAAAGCAACAGGCUCCUAAACCAAGCGGUGCAUUCCAUUGCCAACCCUGCAACAGGUCGUUUAACUCCGAUGGUGCGUUGCAAAGCCAUGCAAAGGCAAAGCACAGUGCUGCAAAGUGAAAGGCAGAUUAGUCUCCAGCCUCCACCAUCUUGA
>ORF_ERR493428_1_(paired)_trimmed_(paired)_merged_contig_4690_ORF_92..550 Average coverage: 3-881.31	AUGUCUCUGGUAGCGAACGAAGAGUUCCAGCACAUUCUGCGUGUGCUGAACACGAAUGUGGACGGGAAGCAGAAGAUUAUGUUUGCCCUGACCUCCAUCAAAGGUAUCGGCCGCCGUUUUGCCAACAUUGUCUGCAAGAAGGCUGACGUCGACAUGAACAAGAGAGCUGGUGAACUGUCUGCUGCGGAGCUUGAUACCCUCAUGACGAUUGUUGCGAAUCCUCGCCAGUUCAAAAUUCCGGACUGGUUUUUGAACAGGAAGAAGGAUUACAAGGAUGGGAGGUACUCUCAAGUUGUUUCCAAUGCACUGGACAUGAAGCUGAGGGAUGACCUUGAGCGCUUGAAGAAGAUCAGAAACCACCGUGGUCUUCGUCACUACUGGGGUCUCCGGGUGCGUGGG…
>ORF_ERR493428_1_(paired)_trimmed_(paired)_merged_contig_4690_ORF_complement(86..565) Average coverage: 3-881.31	AUGCGAAGGCAGACUCUAUCGCUUCUUGGAGACACCAACGGUCUUUCCUCUGCGACCGGUGGUCUUGGUGUGCUGCCCACGCACCCGGAGACCCCAGUAGUGACGAAGACCACGGUGGUUUCUGAUCUUCUUCAAGCGCUCAAGGUCAUCCCUCAGCUUCAUGUCCAGUGCAUUGGAAACAACUUGAGAGUACCUCCCAUCCUUGUAAUCCUUCUUCCUGUUCAAAAACCAGUCCGGAAUUUUGAACUGGCGAGGAUUCGCAACAAUCGUCAUGAGGGUAUCAAGCUCCGCAGCAGACAGUUCACCAGCUCUCUUGUUCAUGUCGACGUCAGCCUUCUUGCAGACAAUGUUGGCAAAACGGCGGCCGAUACCUUUGAUGGAGGUCAGGGCAAACAUAAU…
>ORF_ERR493428_1_(paired)_trimmed_(paired)_merged_contig_4690_ORF_92..550 Average coverage: 3-881.31	AUGUCUCUGGUAGCGAACGAAGAGUUCCAGCACAUUCUGCGUGUGCUGAACACGAAUGUGGACGGGAAGCAGAAGAUUAUGUUUGCCCUGACCUCCAUCAAAGGUAUCGGCCGCCGUUUUGCCAACAUUGUCUGCAAGAAGGCUGACGUCGACAUGAACAAGAGAGCUGGUGAACUGUCUGCUGCGGAGCUUGAUACCCUCAUGACGAUUGUUGCGAAUCCUCGCCAGUUCAAAAUUCCGGACUGGUUUUUGAACAGGAAGAAGGAUUACAAGGAUGGGAGGUACUCUCAAGUUGUUUCCAAUGCACUGGACAUGAAGCUGAGGGAUGACCUUGAGCGCUUGAAGAAGAUCAGAAACCACCGUGGUCUUCGUCACUACUGGGGUCUCCGGGUGCGUGGG…
>ORF_ERR493428_1_(paired)_trimmed_(paired)_merged_contig_4690_ORF_complement(86..565) Average coverage: 3-881.31	AUGCGAAGGCAGACUCUAUCGCUUCUUGGAGACACCAACGGUCUUUCCUCUGCGACCGGUGGUCUUGGUGUGCUGCCCACGCACCCGGAGACCCCAGUAGUGACGAAGACCACGGUGGUUUCUGAUCUUCUUCAAGCGCUCAAGGUCAUCCCUCAGCUUCAUGUCCAGUGCAUUGGAAACAACUUGAGAGUACCUCCCAUCCUUGUAAUCCUUCUUCCUGUUCAAAAACCAGUCCGGAAUUUUGAACUGGCGAGGAUUCGCAACAAUCGUCAUGAGGGUAUCAAGCUCCGCAGCAGACAGUUCACCAGCUCUCUUGUUCAUGUCGACGUCAGCCUUCUUGCAGACAAUGUUGGCAAAACGGCGGCCGAUACCUUUGAUGGAGGUCAGGGCAAACAUAAU…
>ORF_ERR493428_1_(paired)_trimmed_(paired)_merged_contig_4786_ORF_93..398 Average coverage: 1-246.37	AUGCACGGGCUGUUCAGGACACUUACGGACAACAUGGUGGUAGGAGUGUCAAAAGGAUUUGAGAAGAGGCUGNNNNNNNNNNNNNNNNNNNNNNNNNNNNNNNNNNUGGAUAUUCCUGAUGGCAUACAAGUGAAGGUUGAAGAAAACACCAGAAUCGUUGUUAGCGGAUAUGACAAGAGUGCUAUCGGUCAGUUUGCUGCUUCGAUCAGGAAAUGGAGACCCCCGGAACCAUACAAAGGUAAGGGUGUCAAAUAUGCUGAUGAAAUCAUAAGAAGGAAGGAGGGAAAAGCAGGGAAGAAGAAGUAA
>ORF_ERR493428_1_(paired)_trimmed_(paired)_merged_contig_4786_ORF_93..398 Average coverage: 1-246.37	AUGCACGGGCUGUUCAGGACACUUACGGACAACAUGGUGGUAGGAGUGUCAAAAGGAUUUGAGAAGAGGCUGNNNNNNNNNNNNNNNNNNNNNNNNNNNNNNNNNNUGGAUAUUCCUGAUGGCAUACAAGUGAAGGUUGAAGAAAACACCAGAAUCGUUGUUAGCGGAUAUGACAAGAGUGCUAUCGGUCAGUUUGCUGCUUCGAUCAGGAAAUGGAGACCCCCGGAACCAUACAAAGGUAAGGGUGUCAAAUAUGCUGAUGAAAUCAUAAGAAGGAAGGAGGGAAAAGCAGGGAAGAAGAAGUAA
>ORF_ERR493428_1_(paired)_trimmed_(paired)_merged_contig_4803_ORF_complement(1..507) Average coverage: 21.55	AUGUUAGAAUCUCUUAUCUUGACAAAAGCCCCUUCAAAAGGUAAUCAGGAUGCAAUUCUUAAAAAACUGCAAGAAGAGUUGAAAGGUAAAAGAUACUUACUCAUACUUGAUGACGUUUGGAACGAAGAUCUCGAAAAAUGGGAUAAUUUAAUGGAAUGUUUGUCAAAGCUUAAUUCUGCUGGGGAAUCCAAAAUUAUUAUCACCACUCGCAAUGACAAAGUCGGAUCAAUCCCGAAAAAGCUACUUCCACGACAUGAAUUGGGAGAACUUUCUGUCGAUGAAUGUUGGUCCAUCAUGAAAGAUAGAGCUUUCCCAGUUAGCAGUGCUCCUGAGUUCGAAAGCAGUGCUCCUGCGUUCGAGGCAAUUGGAAGAGAGAUUGCUAAAAAUUGUGGUGGUGUU…
>ORF_ERR493428_1_(paired)_trimmed_(paired)_merged_contig_4803_ORF_complement(1..507) Average coverage: 21.55	AUGUUAGAAUCUCUUAUCUUGACAAAAGCCCCUUCAAAAGGUAAUCAGGAUGCAAUUCUUAAAAAACUGCAAGAAGAGUUGAAAGGUAAAAGAUACUUACUCAUACUUGAUGACGUUUGGAACGAAGAUCUCGAAAAAUGGGAUAAUUUAAUGGAAUGUUUGUCAAAGCUUAAUUCUGCUGGGGAAUCCAAAAUUAUUAUCACCACUCGCAAUGACAAAGUCGGAUCAAUCCCGAAAAAGCUACUUCCACGACAUGAAUUGGGAGAACUUUCUGUCGAUGAAUGUUGGUCCAUCAUGAAAGAUAGAGCUUUCCCAGUUAGCAGUGCUCCUGAGUUCGAAAGCAGUGCUCCUGCGUUCGAGGCAAUUGGAAGAGAGAUUGCUAAAAAUUGUGGUGGUGUU…
>ORF_ERR493428_1_(paired)_trimmed_(paired)_merged_contig_4806_ORF_146..544 Average coverage: 401.40	AUGAUACAGGCAUGGGCGGUUUUACAAAGACACACGACCAGGACCUAUGAAUUGUAUACAACUACAUCCACCAUACGAAAACAUGAUUUCUUAGUCAGACCAAUCUUCCUCUUCAUCAUCCUCGGUUUCUUCAUCCUCCCCACUAUCCUUUCUUUGUGCAUAUUCUGCCAUGGCCUUCUCAAACUCAGCUCGUUUCUCCGUGGCUAUAUCAUAAUAUUGAACCUUUUCCUCAUAUGCCAUUGUAUUCCACUUCUCUCCACCCGCCUUUCCAAUUUCACGCAUUUGCUUGACAACGCAUUUUUGNNNNNNNNNNNNNNNNNNNNNNNNNNNNNNNNNNNNNNGGUUUCUUCGGUAUCUUGGAAUCAAGUCUUGCACUUUUCUUCUUCUGCUUGGUUUUAG
>ORF_ERR493428_1_(paired)_trimmed_(paired)_merged_contig_4806_ORF_146..544 Average coverage: 401.40	AUGAUACAGGCAUGGGCGGUUUUACAAAGACACACGACCAGGACCUAUGAAUUGUAUACAACUACAUCCACCAUACGAAAACAUGAUUUCUUAGUCAGACCAAUCUUCCUCUUCAUCAUCCUCGGUUUCUUCAUCCUCCCCACUAUCCUUUCUUUGUGCAUAUUCUGCCAUGGCCUUCUCAAACUCAGCUCGUUUCUCCGUGGCUAUAUCAUAAUAUUGAACCUUUUCCUCAUAUGCCAUUGUAUUCCACUUCUCUCCACCCGCCUUUCCAAUUUCACGCAUUUGCUUGACAACGCAUUUUUGNNNNNNNNNNNNNNNNNNNNNNNNNNNNNNNNNNNNNNGGUUUCUUCGGUAUCUUGGAAUCAAGUCUUGCACUUUUCUUCUUCUGCUUGGUUUUAG
>ORF_ERR493428_1_(paired)_trimmed_(paired)_merged_contig_4844_ORF_complement(52..360) Average coverage: 1-535.13	AUGCACCUGAAUAUGUGUUUAUUUCCCGAUACGCAACUUUGUGAUUGCUUUGCUUGGCCUUCACAAAAGGGUUUUCCUUUUCGUUUUGCUUUUGGUUUUGUCACGAGGGGUAGCCUGAUCGUUAGUGAGACGAUUCCGUUGGCAUCGAAAGCUUUAUUAUCUUUCCGCUUACUGUGGUUCGCGGAUGUUGGAAUUUACCAUGUAUUAGAUAUCAGCUUGUUCAUUACCGGUGAUGAUGUAAUGGUUGAUUUGUCGAUCAUUCUGUUGAGCUUGUUAAUUGUUCAGCCUACAAUGAGUUCGAUCAUAUGA
>ORF_ERR493428_1_(paired)_trimmed_(paired)_merged_contig_4844_ORF_complement(52..360) Average coverage: 1-535.13	AUGCACCUGAAUAUGUGUUUAUUUCCCGAUACGCAACUUUGUGAUUGCUUUGCUUGGCCUUCACAAAAGGGUUUUCCUUUUCGUUUUGCUUUUGGUUUUGUCACGAGGGGUAGCCUGAUCGUUAGUGAGACGAUUCCGUUGGCAUCGAAAGCUUUAUUAUCUUUCCGCUUACUGUGGUUCGCGGAUGUUGGAAUUUACCAUGUAUUAGAUAUCAGCUUGUUCAUUACCGGUGAUGAUGUAAUGGUUGAUUUGUCGAUCAUUCUGUUGAGCUUGUUAAUUGUUCAGCCUACAAUGAGUUCGAUCAUAUGA
>ORF_ERR493428_1_(paired)_trimmed_(paired)_merged_contig_4864_ORF_complement(135..494) Average coverage: 464.27	AUGCAGCCAUUGCUGCCCAUCGAUUCCUUCAAUGUCCAUCGCUUGCUCAUCACCAGCGUCUUGGUCUCUGCAAAGUUCAUGGACGACAUUUACUACAACAAUGCAUUUUAUGCCAGAGUUGGAGGGAUCAGCACACAAGAGAUGAACCUUCUUGAGGUGGACUUCUUGUUCGGAUUAGGGUUCCAAAUGAACGUGACGCCGGCGACAUAUUACACCUACUGCUCUUACCUUCAGAGAGAAAUGCUGCUGCAAUCUCCUCUACAAUUUGCAGAUUCUCCUGUGGAUUUGGCAAGACGUUUAAAGCUUCACUGCUCCUUUGAUGAAGAUGAAUCCACCCAUCAAAAGCAGCUUGCUGUUUAA
>ORF_ERR493428_1_(paired)_trimmed_(paired)_merged_contig_4864_ORF_complement(135..494) Average coverage: 464.27	AUGCAGCCAUUGCUGCCCAUCGAUUCCUUCAAUGUCCAUCGCUUGCUCAUCACCAGCGUCUUGGUCUCUGCAAAGUUCAUGGACGACAUUUACUACAACAAUGCAUUUUAUGCCAGAGUUGGAGGGAUCAGCACACAAGAGAUGAACCUUCUUGAGGUGGACUUCUUGUUCGGAUUAGGGUUCCAAAUGAACGUGACGCCGGCGACAUAUUACACCUACUGCUCUUACCUUCAGAGAGAAAUGCUGCUGCAAUCUCCUCUACAAUUUGCAGAUUCUCCUGUGGAUUUGGCAAGACGUUUAAAGCUUCACUGCUCCUUUGAUGAAGAUGAAUCCACCCAUCAAAAGCAGCUUGCUGUUUAA
>ORF_ERR493428_1_(paired)_trimmed_(paired)_merged_contig_4865_ORF_65..400 Average coverage: 709.69	AUGGCCCAAAACUUCAAAAAACAACCUAUGUAUGUUGGAUUAAACCAAAUACAGAAGAAACCCACAAACAUUGUCCCCAAACUUUUCCAACACCAAAAAGUGCUUAAACUGAAAGCUGCUUUUGAUGGGUGGAUUCAUCUUCAUCAAAUGAGCAGUGAAGCUUCAAACGUCUUGCCAAAUCCACAGGAGAAUCUUCAAAUUGCAGAGGAUAUUGCAGCAGCAUUUCUCUCUGAAGGUAAGUGCAGUAGGUGUAAUACGUCACCGGCGUCACGUUCAUUUGGAACCCUAAUCCGAACAAGAAGUCCACCUCAAGAAGGUUCAUCUCUUGCGUGCUAA
>ORF_ERR493428_1_(paired)_trimmed_(paired)_merged_contig_4865_ORF_complement(168..527) Average coverage: 709.69	AUGCAGCCAUUGCUGCCCAUCGAUUCUUUCAGCGUUCACCGCUUGCUCAUCACCAGCGUCUUGGUCUCUGCAAAGUUCAUGGACGACAAUUACUACAACAAUGCAUAUUAUGCCAGAGUUGGAGGGAUUAGCACGCAAGAGAUGAACCUUCUUGAGGUGGACUUCUUGUUCGGAUUAGGGUUCCAAAUGAACGUGACGCCGGUGACGUAUUACACCUACUGCACUUACCUUCAGAGAGAAAUGCUGCUGCAAUAUCCUCUGCAAUUUGAAGAUUCUCCUGUGGAUUUGGCAAGACGUUUGAAGCUUCACUGCUCAUUUGAUGAAGAUGAAUCCACCCAUCAAAAGCAGCUUUCAGUUUAA
>ORF_ERR493428_1_(paired)_trimmed_(paired)_merged_contig_4865_ORF_65..400 Average coverage: 709.69	AUGGCCCAAAACUUCAAAAAACAACCUAUGUAUGUUGGAUUAAACCAAAUACAGAAGAAACCCACAAACAUUGUCCCCAAACUUUUCCAACACCAAAAAGUGCUUAAACUGAAAGCUGCUUUUGAUGGGUGGAUUCAUCUUCAUCAAAUGAGCAGUGAAGCUUCAAACGUCUUGCCAAAUCCACAGGAGAAUCUUCAAAUUGCAGAGGAUAUUGCAGCAGCAUUUCUCUCUGAAGGUAAGUGCAGUAGGUGUAAUACGUCACCGGCGUCACGUUCAUUUGGAACCCUAAUCCGAACAAGAAGUCCACCUCAAGAAGGUUCAUCUCUUGCGUGCUAA
>ORF_ERR493428_1_(paired)_trimmed_(paired)_merged_contig_4865_ORF_complement(168..527) Average coverage: 709.69	AUGCAGCCAUUGCUGCCCAUCGAUUCUUUCAGCGUUCACCGCUUGCUCAUCACCAGCGUCUUGGUCUCUGCAAAGUUCAUGGACGACAAUUACUACAACAAUGCAUAUUAUGCCAGAGUUGGAGGGAUUAGCACGCAAGAGAUGAACCUUCUUGAGGUGGACUUCUUGUUCGGAUUAGGGUUCCAAAUGAACGUGACGCCGGUGACGUAUUACACCUACUGCACUUACCUUCAGAGAGAAAUGCUGCUGCAAUAUCCUCUGCAAUUUGAAGAUUCUCCUGUGGAUUUGGCAAGACGUUUGAAGCUUCACUGCUCAUUUGAUGAAGAUGAAUCCACCCAUCAAAAGCAGCUUUCAGUUUAA
>ORF_ERR493428_1_(paired)_trimmed_(paired)_merged_contig_4890_ORF_90..476 Average coverage: 308.09	AUGGCCGCCCGCGCGCACGACGUGGCGGCAAUUGCACUGAGGGGCAGGUCCGCCUGCCUUAAUUUUGCUGACUCCGCUAGGAGGCUGCCUGUCCCGGCUUCUUCCAACGCCAAGGACAUUCAGACGGCUGCCACAGAAGCAGCAGAGGCGUUUCGGCCUACUGAGGAGUCGGAUGAGGUUUGUGGAUCUCCUGUGGCGGCUCCAUCGGAGUCCACGUCCGCAUCGGAGCAGCAACAAGUGUUCUAUAUGGACGAGGAGGCGGUUUUCGGGAUGCCGGGACUGCUGGCAGACAUGGCGGAAGGAAUGCUAUUGCCUCCACCCCAUUACAGUGAUGAUGAUGACGUGGAUGUUUGUGCUGACGUGCCCUUAUGGAGUUUUUCCAUUUAA
>ORF_ERR493428_1_(paired)_trimmed_(paired)_merged_contig_4890_ORF_90..476 Average coverage: 308.09	AUGGCCGCCCGCGCGCACGACGUGGCGGCAAUUGCACUGAGGGGCAGGUCCGCCUGCCUUAAUUUUGCUGACUCCGCUAGGAGGCUGCCUGUCCCGGCUUCUUCCAACGCCAAGGACAUUCAGACGGCUGCCACAGAAGCAGCAGAGGCGUUUCGGCCUACUGAGGAGUCGGAUGAGGUUUGUGGAUCUCCUGUGGCGGCUCCAUCGGAGUCCACGUCCGCAUCGGAGCAGCAACAAGUGUUCUAUAUGGACGAGGAGGCGGUUUUCGGGAUGCCGGGACUGCUGGCAGACAUGGCGGAAGGAAUGCUAUUGCCUCCACCCCAUUACAGUGAUGAUGAUGACGUGGAUGUUUGUGCUGACGUGCCCUUAUGGAGUUUUUCCAUUUAA
>ORF_ERR493428_1_(paired)_trimmed_(paired)_merged_contig_4938_ORF_16..672 Average coverage: 313.84	AUGGAGAGUGAAGUCCGGACGAGCUCCGGCAUGUUCCUUCUGAAAGCUCAGGAUGAAAUAGUUGCUAACAUUGAGGCCAGGAUUGCUGCAUGGACCUUUCUUCCAGUUGAAAAUGGUGAGUCCAUUCAGAUACUGCAUUAUGAACAUGGUCAAAAGUACGAACCACAUUUCGAUUAUUUUCAAGACAAGACUAACCAAGAAUUGGGUGGCCACCGUGUUGCCACUGUAUUGAUGUAUCUCUCUAAUGUUGAAAAGGGUGGGGAAACAGUCUUUCCCAAUUCGGAGGGAAAACUGUCUCAAAUUAAGGAUGACGACGCUUCUGAUUGUGCUAAAGACGGCUAUUCAGUGAAACCGCACAAGGGUGACGCCUUGCUGUUCUUCAGUCUCCAUCCCAAUGCA…
>ORF_ERR493428_1_(paired)_trimmed_(paired)_merged_contig_4938_ORF_16..672 Average coverage: 313.84	AUGGAGAGUGAAGUCCGGACGAGCUCCGGCAUGUUCCUUCUGAAAGCUCAGGAUGAAAUAGUUGCUAACAUUGAGGCCAGGAUUGCUGCAUGGACCUUUCUUCCAGUUGAAAAUGGUGAGUCCAUUCAGAUACUGCAUUAUGAACAUGGUCAAAAGUACGAACCACAUUUCGAUUAUUUUCAAGACAAGACUAACCAAGAAUUGGGUGGCCACCGUGUUGCCACUGUAUUGAUGUAUCUCUCUAAUGUUGAAAAGGGUGGGGAAACAGUCUUUCCCAAUUCGGAGGGAAAACUGUCUCAAAUUAAGGAUGACGACGCUUCUGAUUGUGCUAAAGACGGCUAUUCAGUGAAACCGCACAAGGGUGACGCCUUGCUGUUCUUCAGUCUCCAUCCCAAUGCA…
>ORF_ERR493428_1_(paired)_trimmed_(paired)_merged_contig_4946_ORF_175..486 Average coverage: 8-456.22	AUGCUACAAGCAGUAUCCGUAUUGUCAAAGAGGGAUAUAUCCCCGAUUGUCGUCGAUGGUAUGCCAAAACUCGCUAUUACUACUGAAGAGAGAGACAAGCAAAGAACAAAUGCCAGAAAGCAAAUAUAUCAUCACUACAGCAAAUCCAUAAUGUCGAAAAUAAGCGAAGUUACAGCACGGAGCAGCAACUGGAAGUUGAUAUUAAAACUCGUCCAUCAAUCUCUCUCUCAACCAGAAAUUCAUUCAUUCACAUGCUACACAAACGCACUAAACUGGAAAGUCGAUAUUAAAAGAAGCGCGCUAUUGCUUUGA
>ORF_ERR493428_1_(paired)_trimmed_(paired)_merged_contig_4946_ORF_175..486 Average coverage: 8-456.22	AUGCUACAAGCAGUAUCCGUAUUGUCAAAGAGGGAUAUAUCCCCGAUUGUCGUCGAUGGUAUGCCAAAACUCGCUAUUACUACUGAAGAGAGAGACAAGCAAAGAACAAAUGCCAGAAAGCAAAUAUAUCAUCACUACAGCAAAUCCAUAAUGUCGAAAAUAAGCGAAGUUACAGCACGGAGCAGCAACUGGAAGUUGAUAUUAAAACUCGUCCAUCAAUCUCUCUCUCAACCAGAAAUUCAUUCAUUCACAUGCUACACAAACGCACUAAACUGGAAAGUCGAUAUUAAAAGAAGCGCGCUAUUGCUUUGA
>ORF_ERR493428_1_(paired)_trimmed_(paired)_merged_contig_4970_ORF_22..465 Average coverage: 1-108.54	AUGAGAGUUACCUUUGCUUUAUUUAAUUCACCUGUGCCCUACCAAAAACUAACCACAAAACCAAAGAAAAUGAAGUUUUCCAUUUUCUUUUACCACAGUAAAAAAAAUUACCAAAUUGGCGAGCUCAAGCUCCCAAGAGAGGCAUUACAAACCGUAAUAAGACUAAGAGAGAACACUAAAAUACAUUUAUUUGCUCUACACACAUUACUAGUGUUUUGCAACAUUCCAAUGAGGCAAAGACCAUGUUAUAUAUACAAAUGCAGCUCCUACUUUCUUGGGAUUUUGGCCUCCUAUUGGCAUUGGGAAGAUUUCAGUACCUCAGGGUUCGAGAAGCUUGCUUGCUCAGCAAAUAACGCAAGAAUUUGGAUUCUCUUCCAUGCCUUGCACAUAGUAAUAUGU…
>ORF_ERR493428_1_(paired)_trimmed_(paired)_merged_contig_4970_ORF_22..465 Average coverage: 1-108.54	AUGAGAGUUACCUUUGCUUUAUUUAAUUCACCUGUGCCCUACCAAAAACUAACCACAAAACCAAAGAAAAUGAAGUUUUCCAUUUUCUUUUACCACAGUAAAAAAAAUUACCAAAUUGGCGAGCUCAAGCUCCCAAGAGAGGCAUUACAAACCGUAAUAAGACUAAGAGAGAACACUAAAAUACAUUUAUUUGCUCUACACACAUUACUAGUGUUUUGCAACAUUCCAAUGAGGCAAAGACCAUGUUAUAUAUACAAAUGCAGCUCCUACUUUCUUGGGAUUUUGGCCUCCUAUUGGCAUUGGGAAGAUUUCAGUACCUCAGGGUUCGAGAAGCUUGCUUGCUCAGCAAAUAACGCAAGAAUUUGGAUUCUCUUCCAUGCCUUGCACAUAGUAAUAUGU…
>ORF_ERR493428_1_(paired)_trimmed_(paired)_merged_contig_5048_ORF_81..503 Average coverage: 189.42	AUGUUCUUAUGUGAACAAUACACCCACAAAUUUUCUCUGCCUAGAGUCCGAUGGAAGGACAUUAUCCCGCAGCAUAAAGCACGGUUUUUAUCUGCAGCUACCAAAGAAGCUGAGAAACCCAAUGACGAUUUGAGGGCUAUUCCAGGAAAUCCAGCCUCUCGUAAAACCAUUGACAAGCAAGAACUUGGCAAAGAUGUAGCAAUGCCACUUUUCUUGUACACCUCGUCUCACAAACCGUCAUCCUCCAAGGGUGAAAACAAUUCAGUUUUAGUGCCGGUUCGUGAUGGCCUCUCAAUCCUGUCUAGAGGUCCAAACCCUACAUUUCAUUUCCAGGAAUCUCGGAAGAUUACUGGCCGCCUCAAGAAAUCUGGGCACAGUAAUGACAUCUUGGCACUCGUU…
>ORF_ERR493428_1_(paired)_trimmed_(paired)_merged_contig_5048_ORF_81..503 Average coverage: 189.42	AUGUUCUUAUGUGAACAAUACACCCACAAAUUUUCUCUGCCUAGAGUCCGAUGGAAGGACAUUAUCCCGCAGCAUAAAGCACGGUUUUUAUCUGCAGCUACCAAAGAAGCUGAGAAACCCAAUGACGAUUUGAGGGCUAUUCCAGGAAAUCCAGCCUCUCGUAAAACCAUUGACAAGCAAGAACUUGGCAAAGAUGUAGCAAUGCCACUUUUCUUGUACACCUCGUCUCACAAACCGUCAUCCUCCAAGGGUGAAAACAAUUCAGUUUUAGUGCCGGUUCGUGAUGGCCUCUCAAUCCUGUCUAGAGGUCCAAACCCUACAUUUCAUUUCCAGGAAUCUCGGAAGAUUACUGGCCGCCUCAAGAAAUCUGGGCACAGUAAUGACAUCUUGGCACUCGUU…
>ORF_ERR493428_1_(paired)_trimmed_(paired)_merged_contig_5062_ORF_27..383 Average coverage: 183.43	AUGGAGAUGAAACUGUAUGAUCCAGCAGCGUGUGAUAGAAUCAAGGAGUCCAAUGAGCCUGGGAACUGUCUUCAAGGUUGUUCGUUAUUGCAUCUGGCUUGUCACUCUGGCAAUCCGAUGAUGGUUGAAUUGUUGCUGCAGUUUGGUGCCAACAUGAAUUUGCGUGAUUUCCAUGGAAGGACUCCUUUGCACCACUGCAUCGCCAGCGGGAACAACUCAUUGGCAAAGUGGCUACUUAGGAGGGGUGCACGCCCGUCAAUUCAAGAUGGGGGAGGGCAAAGUGCAUUAGAAAGAGCGAUGGAGAUGGGAGCAAUUACAGAUGAGGAGUUGUUCAUACUACUUUCAGAACACGAGUGA
>ORF_ERR493428_1_(paired)_trimmed_(paired)_merged_contig_5062_ORF_27..383 Average coverage: 183.43	AUGGAGAUGAAACUGUAUGAUCCAGCAGCGUGUGAUAGAAUCAAGGAGUCCAAUGAGCCUGGGAACUGUCUUCAAGGUUGUUCGUUAUUGCAUCUGGCUUGUCACUCUGGCAAUCCGAUGAUGGUUGAAUUGUUGCUGCAGUUUGGUGCCAACAUGAAUUUGCGUGAUUUCCAUGGAAGGACUCCUUUGCACCACUGCAUCGCCAGCGGGAACAACUCAUUGGCAAAGUGGCUACUUAGGAGGGGUGCACGCCCGUCAAUUCAAGAUGGGGGAGGGCAAAGUGCAUUAGAAAGAGCGAUGGAGAUGGGAGCAAUUACAGAUGAGGAGUUGUUCAUACUACUUUCAGAACACGAGUGA
>ORF_ERR493428_1_(paired)_trimmed_(paired)_merged_contig_5085_ORF_9..437 Average coverage: 635.06	AUGGACUCCGGGUUUGCUACUGAUGACCAGUACAAUGUUUACGACAAAGGCUUGUUUACUGCUCAGCCGACACUCUCAACUCUAUACAGGCCUAAAAAGGAUGUUGAUAGUGAAAUGUAUGGCGGCGCUGAUGAGCAGUUGGAUAAGAUUAUGAAGACUGAUCGCUUCAAACCCGACAGAGGAUUUGGAGGAGCUGCUGAGAGGGCAGGUCCAAGAGAUAGACCAGUCGAGUUUGAGAAGGAUGCUGUGGAAGAAGCUGAUCCAUUUGGUCUUGACCAGUUCUUGACAGAGGUGAAGAAGGGCGGCAAGAAAGCGCUUGAUAAGGUUGGAACAGGAGGAACGAUGAGAGCAAGUGGCGGCUCUUCCAUGCGAGAUGACUAUGAAGGCGGCUCCAGCAGA…
>ORF_ERR493428_1_(paired)_trimmed_(paired)_merged_contig_5085_ORF_complement(71..376) Average coverage: 635.06	AUGGAAGAGCCGCCACUUGCUCUCAUCGUUCCUCCUGUUCCAACCUUAUCAAGCGCUUUCUUGCCGCCCUUCUUCACCUCUGUCAAGAACUGGUCAAGACCAAAUGGAUCAGCUUCUUCCACAGCAUCCUUCUCAAACUCGACUGGUCUAUCUCUUGGACCUGCCCUCUCAGCAGCUCCUCCAAAUCCUCUGUCGGGUUUGAAGCGAUCAGUCUUCAUAAUCUUAUCCAACUGCUCAUCAGCGCCGCCAUACAUUUCACUAUCAACAUCCUUUUUAGGCCUGUAUAGAGUUGAGAGUGUCGGCUGA
>ORF_ERR493428_1_(paired)_trimmed_(paired)_merged_contig_5085_ORF_9..437 Average coverage: 635.06	AUGGACUCCGGGUUUGCUACUGAUGACCAGUACAAUGUUUACGACAAAGGCUUGUUUACUGCUCAGCCGACACUCUCAACUCUAUACAGGCCUAAAAAGGAUGUUGAUAGUGAAAUGUAUGGCGGCGCUGAUGAGCAGUUGGAUAAGAUUAUGAAGACUGAUCGCUUCAAACCCGACAGAGGAUUUGGAGGAGCUGCUGAGAGGGCAGGUCCAAGAGAUAGACCAGUCGAGUUUGAGAAGGAUGCUGUGGAAGAAGCUGAUCCAUUUGGUCUUGACCAGUUCUUGACAGAGGUGAAGAAGGGCGGCAAGAAAGCGCUUGAUAAGGUUGGAACAGGAGGAACGAUGAGAGCAAGUGGCGGCUCUUCCAUGCGAGAUGACUAUGAAGGCGGCUCCAGCAGA…
>ORF_ERR493428_1_(paired)_trimmed_(paired)_merged_contig_5085_ORF_complement(71..376) Average coverage: 635.06	AUGGAAGAGCCGCCACUUGCUCUCAUCGUUCCUCCUGUUCCAACCUUAUCAAGCGCUUUCUUGCCGCCCUUCUUCACCUCUGUCAAGAACUGGUCAAGACCAAAUGGAUCAGCUUCUUCCACAGCAUCCUUCUCAAACUCGACUGGUCUAUCUCUUGGACCUGCCCUCUCAGCAGCUCCUCCAAAUCCUCUGUCGGGUUUGAAGCGAUCAGUCUUCAUAAUCUUAUCCAACUGCUCAUCAGCGCCGCCAUACAUUUCACUAUCAACAUCCUUUUUAGGCCUGUAUAGAGUUGAGAGUGUCGGCUGA
>ORF_ERR493428_1_(paired)_trimmed_(paired)_merged_contig_5109_ORF_complement(162..590) Average coverage: 896.57	AUGAGAGGCCAGAGCAACGGCGGAGGAGGAGGGGUGAGGGGAAUUACCUCGCCGGACAGGGGUGCGCACGAUAAGAAAAACCACCACCACCACCAUAAUGAGAUUAAUCAUCACAACAAGUCUGCAGCGUCUUCGGACACGGCGCACGAUAGCAAGAAGGGCGGGACUUCGUCGGGGAGCGGAGAGGCGGCGGCGGGGCCACCGAUGGUGUGGCCGCCGAAGUUCGUGAUUGCUUUGACCAAUAAAGAGAAAGAGGAGGACUUCAUGGCGAUUAAAGGGUCGAAAUUGCCUCAGAGACCAAAGAAGCGGGCGAAGUUCAUCCAACGCACCCUCAAUCUUGUGAGCCCGGGAUCAUGGCUCUGUGAUCUGACGCUGGAACGGUACGAGGUCCGGGAGAAG…
>ORF_ERR493428_1_(paired)_trimmed_(paired)_merged_contig_5109_ORF_complement(162..590) Average coverage: 896.57	AUGAGAGGCCAGAGCAACGGCGGAGGAGGAGGGGUGAGGGGAAUUACCUCGCCGGACAGGGGUGCGCACGAUAAGAAAAACCACCACCACCACCAUAAUGAGAUUAAUCAUCACAACAAGUCUGCAGCGUCUUCGGACACGGCGCACGAUAGCAAGAAGGGCGGGACUUCGUCGGGGAGCGGAGAGGCGGCGGCGGGGCCACCGAUGGUGUGGCCGCCGAAGUUCGUGAUUGCUUUGACCAAUAAAGAGAAAGAGGAGGACUUCAUGGCGAUUAAAGGGUCGAAAUUGCCUCAGAGACCAAAGAAGCGGGCGAAGUUCAUCCAACGCACCCUCAAUCUUGUGAGCCCGGGAUCAUGGCUCUGUGAUCUGACGCUGGAACGGUACGAGGUCCGGGAGAAG…
>ORF_ERR493428_1_(paired)_trimmed_(paired)_merged_contig_5131_ORF_40..363 Average coverage: 264.47	AUGAGAAAGAGAUGUGGGAAGCCAUUCUCCUGGCAAGCACCCGAUAUUAUGGCACUCCAAAAUAGCCAACCUUUUCAGAGAUUUGGGCGCUACUUCUGUAAAGCCCUGGAGCUCAGGGCAUCCUUCUAUUCUGAGGUAUUCAAGAGAGGUGAGUUGUCUCAAAACCUUGCCUUGGAUGGUUGUAAGAUUUGGAUGAAAGCGGAUGGAGAGACUAGUGAGAGUGGCGGGCAGCAAACCCUCUUCCGGAAACGAACAUCCCAUUUCUUAUCCACCUUCUUCACUGAAACUGAUUUCCAACAUUCUAAGAGAGUUGAGUCUUGUUAA
>ORF_ERR493428_1_(paired)_trimmed_(paired)_merged_contig_5131_ORF_242..553 Average coverage: 264.47	AUGGAGAGACUAGUGAGAGUGGCGGGCAGCAAACCCUCUUCCGGAAACGAACAUCCCAUUUCUUAUCCACCUUCUUCACUGAAACUGAUUUCCAACAUUCUAAGAGAGUUGAGUCUUGUUAACCCCACAGUGAGCAGUUUGCAGCGAGUUUUCUACAACACUAAGAAAAAAGGUGUUGUAUAUUUGACGCCAGCCUUCCUUGACGAAAUGAUUCCACUUCUGGACAGCCAAUUACCAUCAAUUUCUGAAGAGACGGUAGAAGGGUAUGCAUUUGUUCUGGCAACGACCUCAAUUUCUUGCAUCGAUCGAUAA
>ORF_ERR493428_1_(paired)_trimmed_(paired)_merged_contig_5131_ORF_40..363 Average coverage: 264.47	AUGAGAAAGAGAUGUGGGAAGCCAUUCUCCUGGCAAGCACCCGAUAUUAUGGCACUCCAAAAUAGCCAACCUUUUCAGAGAUUUGGGCGCUACUUCUGUAAAGCCCUGGAGCUCAGGGCAUCCUUCUAUUCUGAGGUAUUCAAGAGAGGUGAGUUGUCUCAAAACCUUGCCUUGGAUGGUUGUAAGAUUUGGAUGAAAGCGGAUGGAGAGACUAGUGAGAGUGGCGGGCAGCAAACCCUCUUCCGGAAACGAACAUCCCAUUUCUUAUCCACCUUCUUCACUGAAACUGAUUUCCAACAUUCUAAGAGAGUUGAGUCUUGUUAA
>ORF_ERR493428_1_(paired)_trimmed_(paired)_merged_contig_5131_ORF_242..553 Average coverage: 264.47	AUGGAGAGACUAGUGAGAGUGGCGGGCAGCAAACCCUCUUCCGGAAACGAACAUCCCAUUUCUUAUCCACCUUCUUCACUGAAACUGAUUUCCAACAUUCUAAGAGAGUUGAGUCUUGUUAACCCCACAGUGAGCAGUUUGCAGCGAGUUUUCUACAACACUAAGAAAAAAGGUGUUGUAUAUUUGACGCCAGCCUUCCUUGACGAAAUGAUUCCACUUCUGGACAGCCAAUUACCAUCAAUUUCUGAAGAGACGGUAGAAGGGUAUGCAUUUGUUCUGGCAACGACCUCAAUUUCUUGCAUCGAUCGAUAA
>ORF_ERR493428_1_(paired)_trimmed_(paired)_merged_contig_5132_ORF_complement(181..513) Average coverage: 112.09	AUGGGAUGUUCGUUUCCGGAAGAGGGUUUGCUGCCCGCCACUCUCACUAGUCUCUCCAUCCGCUUUCAUCCAAAUCUUACAACCAUCCAAGGCAAGGUUUUGAGACAACUCACCUCUCUUGAACACCUCACAAUAGAAGGAUGCCCUGAGCUCCAGGGCCUUCCAGAAGAAGCGCCCAAAUCUCUGAAAAGCUUGACUAUUUUGGAGUGCCCUAAUAUCGGGUGCUUGCCAGGAGAAUGGCUUCCCACAUCUCUUUCUCGACUGGAAAUCCGGAGGUGUCCGCUGUUAGAAGAACGAUUCCGAAGAGAGACCCCAAAAUAUAUAUCAGCAUGA
>ORF_ERR493428_1_(paired)_trimmed_(paired)_merged_contig_5132_ORF_complement(181..513) Average coverage: 112.09	AUGGGAUGUUCGUUUCCGGAAGAGGGUUUGCUGCCCGCCACUCUCACUAGUCUCUCCAUCCGCUUUCAUCCAAAUCUUACAACCAUCCAAGGCAAGGUUUUGAGACAACUCACCUCUCUUGAACACCUCACAAUAGAAGGAUGCCCUGAGCUCCAGGGCCUUCCAGAAGAAGCGCCCAAAUCUCUGAAAAGCUUGACUAUUUUGGAGUGCCCUAAUAUCGGGUGCUUGCCAGGAGAAUGGCUUCCCACAUCUCUUUCUCGACUGGAAAUCCGGAGGUGUCCGCUGUUAGAAGAACGAUUCCGAAGAGAGACCCCAAAAUAUAUAUCAGCAUGA
>ORF_ERR493428_1_(paired)_trimmed_(paired)_merged_contig_5138_ORF_complement(89..571) Average coverage: 140.97	AUGCUGCAAAGAAUUGGAACAGGGAUGUUCAUGUCUCUUAUUUCCAUGGUAAUUGCAGCUCUAGUUGAGAUGAAGAGGCUUAAAAUUGCCAAAGAUUAUGGUCUGCUUGAUACGCCAAGUGCCACGGUUCCAAUGAGCAUCUGGUGGUUGGUUCCUCAGUACUUGUUGACAGGAAUAUCUGAUGUUUUCACGAUGGUCGGUCUGCAAGAGUUGUUUUAUGAUCAGGUGCCAAAUGAACUAAGGAGUGUUGGACUUGCCCUCUAUCUCAGCAUCUUCGGCGUGGGAAGCUUCAUUAGUAGCUUUCUUAUUUCCGUCAUUGACGAUAUAACCAGUCUACCAGGCGUAAGUAGCUGGUUUUCGGAUAAUCUUAACCGUGCACAUCUCGAUUACUUCUAUUGG…
>ORF_ERR493428_1_(paired)_trimmed_(paired)_merged_contig_5138_ORF_complement(89..571) Average coverage: 140.97	AUGCUGCAAAGAAUUGGAACAGGGAUGUUCAUGUCUCUUAUUUCCAUGGUAAUUGCAGCUCUAGUUGAGAUGAAGAGGCUUAAAAUUGCCAAAGAUUAUGGUCUGCUUGAUACGCCAAGUGCCACGGUUCCAAUGAGCAUCUGGUGGUUGGUUCCUCAGUACUUGUUGACAGGAAUAUCUGAUGUUUUCACGAUGGUCGGUCUGCAAGAGUUGUUUUAUGAUCAGGUGCCAAAUGAACUAAGGAGUGUUGGACUUGCCCUCUAUCUCAGCAUCUUCGGCGUGGGAAGCUUCAUUAGUAGCUUUCUUAUUUCCGUCAUUGACGAUAUAACCAGUCUACCAGGCGUAAGUAGCUGGUUUUCGGAUAAUCUUAACCGUGCACAUCUCGAUUACUUCUAUUGG…
>ORF_ERR493428_1_(paired)_trimmed_(paired)_merged_contig_5140_ORF_complement(101..544) Average coverage: 4-304.40	AUGAGCACCAAUCUUGAAUCUGCUUACCAUUUGUGCCAACUUUCACAUCCUCUGCUCAAAGCUUCAGGAUCUGCUAACAUCGUUUUGUUGUCCUCCAUUGCUGGUGUGGUCUCACUAAAUAUUGGAACUAUAUAUUCUGCAACUAAAGGUGCAAUCAAUCAAUUAGCAAGAAACUUGGCAUGUGAGUGGGCAAAAGAUAACAUAAGGACUAACAGUGUUGCACCUUGGUUCAUCGCCACUCCCCUCGGUGAUAUGUUUCUCGGAAAGGAAAAGGCAUUGGAGAUGAUAAACUCUCGGUGCCCUUUAGGACGUCCUGGGGAGCCAGAGGAGGUGUCUUCGCUUGUAGCAUUUCUAUGCCUGCCUGCAGCUUCUUAUAUUACUGGGCAAACUAUUCUCGUC…
>ORF_ERR493428_1_(paired)_trimmed_(paired)_merged_contig_5140_ORF_complement(101..544) Average coverage: 4-304.40	AUGAGCACCAAUCUUGAAUCUGCUUACCAUUUGUGCCAACUUUCACAUCCUCUGCUCAAAGCUUCAGGAUCUGCUAACAUCGUUUUGUUGUCCUCCAUUGCUGGUGUGGUCUCACUAAAUAUUGGAACUAUAUAUUCUGCAACUAAAGGUGCAAUCAAUCAAUUAGCAAGAAACUUGGCAUGUGAGUGGGCAAAAGAUAACAUAAGGACUAACAGUGUUGCACCUUGGUUCAUCGCCACUCCCCUCGGUGAUAUGUUUCUCGGAAAGGAAAAGGCAUUGGAGAUGAUAAACUCUCGGUGCCCUUUAGGACGUCCUGGGGAGCCAGAGGAGGUGUCUUCGCUUGUAGCAUUUCUAUGCCUGCCUGCAGCUUCUUAUAUUACUGGGCAAACUAUUCUCGUC…
>ORF_ERR493428_1_(paired)_trimmed_(paired)_merged_contig_5141_ORF_complement(130..573) Average coverage: 2-772.14	AUGAGCACCAAUCUUGAAUCUGCCUACCAUUUGUGCCAACUUUCACAUCCUCUGCUCAAAGCUUCAGGAUCCGCUAACAUCGUUUUGUUGUCCUCCAUUGCUGGUGUGGUCUCACUAAAUAUUGGAACUAUAUAUUCUGCAACUAAAGGUGCAAUAAAUCAAUUAGCAAGAAACUUGGCAUGUGAGUGGGCAAAAGAUAACAUAAGGACUAACAGUGUUGCACCUUGGUUCAUUGCCACUCCCCUUGGUGAUAUGUUUCUCGGAAAUGAAAAGGCAUUGGAGAUGAUAAACUCUCGGUGCCCUUUAGGACGUCCUGGGGAGCCAGAGGAGGUGUCUUCGCUGGUAGCAUUUCUAUGCCUACCUGCAGCUUCUUACAUUACUGGGCAAACUCUUCUUGUC…
>ORF_ERR493428_1_(paired)_trimmed_(paired)_merged_contig_5141_ORF_complement(130..573) Average coverage: 2-772.14	AUGAGCACCAAUCUUGAAUCUGCCUACCAUUUGUGCCAACUUUCACAUCCUCUGCUCAAAGCUUCAGGAUCCGCUAACAUCGUUUUGUUGUCCUCCAUUGCUGGUGUGGUCUCACUAAAUAUUGGAACUAUAUAUUCUGCAACUAAAGGUGCAAUAAAUCAAUUAGCAAGAAACUUGGCAUGUGAGUGGGCAAAAGAUAACAUAAGGACUAACAGUGUUGCACCUUGGUUCAUUGCCACUCCCCUUGGUGAUAUGUUUCUCGGAAAUGAAAAGGCAUUGGAGAUGAUAAACUCUCGGUGCCCUUUAGGACGUCCUGGGGAGCCAGAGGAGGUGUCUUCGCUGGUAGCAUUUCUAUGCCUACCUGCAGCUUCUUACAUUACUGGGCAAACUCUUCUUGUC…
>ORF_ERR493428_1_(paired)_trimmed_(paired)_merged_contig_5168_ORF_191..640 Average coverage: 2-236.12	AUGAAAGUUAAGACCCCAAAGGUCAGGCUAGGUGACAUCAACGUCCAAAACCUCAACUCUGUCCCAGCGACACCUUCAUUCGACACUAAAUUCACAACCCAAAUCAAAGUCAAGAAUACAAAUUUUGGCCCAUACAAGUACGAUGCUGCCAUUGUCACGUUUUUGUACCAAGGUGCGACUGUCGGGCAAGUUUCUAUUCCCAAGGGCAAGGCUGGAAUGCUUUCCACCAAAAACAUUGACGUCGAGGUGAGCUUGAGUUCAAGUGCAUUGAGCGGUACCAAUCUUGGCAGUGAAUUGAACAGUGGGGUAUUGACACUCAACAGCGCGGCUAAGUUGACUGGAAAGGUUGAAUUGAUGCUUAUCAUGAAGAAGAAGAAGUCUUCCACCAUGGACUGCACC…
>ORF_ERR493428_1_(paired)_trimmed_(paired)_merged_contig_5168_ORF_complement(154..591) Average coverage: 2-236.12	AUGGUGCAGUCCAUGGUGGAAGACUUCUUCUUCUUCAUGAUAAGCAUCAAUUCAACCUUUCCAGUCAACUUAGCCGCGCUGUUGAGUGUCAAUACCCCACUGUUCAAUUCACUGCCAAGAUUGGUACCGCUCAAUGCACUUGAACUCAAGCUCACCUCGACGUCAAUGUUUUUGGUGGAAAGCAUUCCAGCCUUGCCCUUGGGAAUAGAAACUUGCCCGACAGUCGCACCUUGGUACAAAAACGUGACAAUGGCAGCAUCGUACUUGUAUGGGCCAAAAUUUGUAUUCUUGACUUUGAUUUGGGUUGUGAAUUUAGUGUCGAAUGAAGGUGUCGCUGGGACAGAGUUGAGGUUUUGGACGUUGAUGUCACCUAGCCUGACCUUUGGGGUCUUAACUUUC…
>ORF_ERR493428_1_(paired)_trimmed_(paired)_merged_contig_5168_ORF_191..640 Average coverage: 2-236.12	AUGAAAGUUAAGACCCCAAAGGUCAGGCUAGGUGACAUCAACGUCCAAAACCUCAACUCUGUCCCAGCGACACCUUCAUUCGACACUAAAUUCACAACCCAAAUCAAAGUCAAGAAUACAAAUUUUGGCCCAUACAAGUACGAUGCUGCCAUUGUCACGUUUUUGUACCAAGGUGCGACUGUCGGGCAAGUUUCUAUUCCCAAGGGCAAGGCUGGAAUGCUUUCCACCAAAAACAUUGACGUCGAGGUGAGCUUGAGUUCAAGUGCAUUGAGCGGUACCAAUCUUGGCAGUGAAUUGAACAGUGGGGUAUUGACACUCAACAGCGCGGCUAAGUUGACUGGAAAGGUUGAAUUGAUGCUUAUCAUGAAGAAGAAGAAGUCUUCCACCAUGGACUGCACC…
>ORF_ERR493428_1_(paired)_trimmed_(paired)_merged_contig_5168_ORF_complement(154..591) Average coverage: 2-236.12	AUGGUGCAGUCCAUGGUGGAAGACUUCUUCUUCUUCAUGAUAAGCAUCAAUUCAACCUUUCCAGUCAACUUAGCCGCGCUGUUGAGUGUCAAUACCCCACUGUUCAAUUCACUGCCAAGAUUGGUACCGCUCAAUGCACUUGAACUCAAGCUCACCUCGACGUCAAUGUUUUUGGUGGAAAGCAUUCCAGCCUUGCCCUUGGGAAUAGAAACUUGCCCGACAGUCGCACCUUGGUACAAAAACGUGACAAUGGCAGCAUCGUACUUGUAUGGGCCAAAAUUUGUAUUCUUGACUUUGAUUUGGGUUGUGAAUUUAGUGUCGAAUGAAGGUGUCGCUGGGACAGAGUUGAGGUUUUGGACGUUGAUGUCACCUAGCCUGACCUUUGGGGUCUUAACUUUC…
>ORF_ERR493428_1_(paired)_trimmed_(paired)_merged_contig_5218_ORF_complement(130..450) Average coverage: 1-192.29	AUGAAAGACGAAGAGAUGGACCUCCUCCUGAACGAAGAAAACCUAAACAAGAAGCAACUCCAUCAGAAUCAGCAUCUGGAUGAGGUAAUCAGAAUGCCAUUUAUGCAAGCAAUUGUAUUUUUCUUUUCAAGUUGUUUUUUACCAUAUUUUUCUACUCCACGGUUAGUGAACGCAGGACUGCAAAAACAAAUAGUACUUUAUUUAACUACUAGUGAAGGUUAUCCAAUGGAGGAACUCAUACAGGGGGGCACAUAUCUGUGCUUAGAUUUUUCUGGUGAAGUCUUCUUGUCGUCUGCUUGGAUAAGGAAUGUUGUCAUAUGA
>ORF_ERR493428_1_(paired)_trimmed_(paired)_merged_contig_5218_ORF_complement(130..450) Average coverage: 1-192.29	AUGAAAGACGAAGAGAUGGACCUCCUCCUGAACGAAGAAAACCUAAACAAGAAGCAACUCCAUCAGAAUCAGCAUCUGGAUGAGGUAAUCAGAAUGCCAUUUAUGCAAGCAAUUGUAUUUUUCUUUUCAAGUUGUUUUUUACCAUAUUUUUCUACUCCACGGUUAGUGAACGCAGGACUGCAAAAACAAAUAGUACUUUAUUUAACUACUAGUGAAGGUUAUCCAAUGGAGGAACUCAUACAGGGGGGCACAUAUCUGUGCUUAGAUUUUUCUGGUGAAGUCUUCUUGUCGUCUGCUUGGAUAAGGAAUGUUGUCAUAUGA
>ORF_ERR493428_1_(paired)_trimmed_(paired)_merged_contig_5241_ORF_complement(107..592) Average coverage: 547.39	AUGAUUUCAUCACCGCCAUCCGUGCAAACCAGUGACGAAAUCAGAUCAAGAUUUGUGGAAUUGGGUUUGGUUUCUUUGCUGCUGGAAAUUCUUGUUGAGGCAGAGAAAAGCGUUUCGGAGAGAGCUUUGGGUGUUUUGGAGGUUCUUUGCGACUGCAAACAAGGGAGGGAAAAGGCCCUUGAGAAUGCUCUCACAAUGCCUCUUUUGGUCAAGAAGAUUUUGAGGAUUUCAGAGUUGGGGACGGAGUUUUCGGUGUCUAUAAUCUGGAAGCUGUGCAGGAUUGAAACCGAGGAACGCGUUUUGAUUGAGGCGCUUCAAGUGGGUGCUUUACAGAAGCUGUUGGUGGUCUUGCAGGUCGGGGUUUGUGAUGGGAUCAAGGACAAGAUUACUGACUUGUUG…
>ORF_ERR493428_1_(paired)_trimmed_(paired)_merged_contig_5241_ORF_complement(107..592) Average coverage: 547.39	AUGAUUUCAUCACCGCCAUCCGUGCAAACCAGUGACGAAAUCAGAUCAAGAUUUGUGGAAUUGGGUUUGGUUUCUUUGCUGCUGGAAAUUCUUGUUGAGGCAGAGAAAAGCGUUUCGGAGAGAGCUUUGGGUGUUUUGGAGGUUCUUUGCGACUGCAAACAAGGGAGGGAAAAGGCCCUUGAGAAUGCUCUCACAAUGCCUCUUUUGGUCAAGAAGAUUUUGAGGAUUUCAGAGUUGGGGACGGAGUUUUCGGUGUCUAUAAUCUGGAAGCUGUGCAGGAUUGAAACCGAGGAACGCGUUUUGAUUGAGGCGCUUCAAGUGGGUGCUUUACAGAAGCUGUUGGUGGUCUUGCAGGUCGGGGUUUGUGAUGGGAUCAAGGACAAGAUUACUGACUUGUUG…
>ORF_ERR493428_1_(paired)_trimmed_(paired)_merged_contig_5321_ORF_14..526 Average coverage: 273.93	AUGGAAGGAGAUGAUCAAAAGGAGUUGCAGCUCCUCCCUUCUCCUCACUUGAUGACAUCUCGGCCGUCGGGUUCUUCGAUAAGAUAUCAUCGAUCAAAGUCAGCAGUGCAGGAAGGGCCUAAUAAUUCCCAGCUUGACCUACAAUUAUCAAUCAGUGUAAGGCCAGCCAAACCUUCUUCCUCGGAUCAUUAUGUCUUCGCCAAUCCGAAUACUUCCGAGUUUGAUGUCUUGAAGCCCAAGGCAGCCAGUUGCAUGGAGUCUUUGAAAUGGCAGGCGGCGGAGCAAAUCAGACUGGCGGCUACGGAGAAGGCGUACGCGGAGCGAGUGAGGGAGCUCGCAAGGAGAGAGAUGGAGUUGGCUCAGUCGGAGUUUACGCGUGCCCGGCACAUGUGGGAGAGA…
>ORF_ERR493428_1_(paired)_trimmed_(paired)_merged_contig_5321_ORF_14..526 Average coverage: 273.93	AUGGAAGGAGAUGAUCAAAAGGAGUUGCAGCUCCUCCCUUCUCCUCACUUGAUGACAUCUCGGCCGUCGGGUUCUUCGAUAAGAUAUCAUCGAUCAAAGUCAGCAGUGCAGGAAGGGCCUAAUAAUUCCCAGCUUGACCUACAAUUAUCAAUCAGUGUAAGGCCAGCCAAACCUUCUUCCUCGGAUCAUUAUGUCUUCGCCAAUCCGAAUACUUCCGAGUUUGAUGUCUUGAAGCCCAAGGCAGCCAGUUGCAUGGAGUCUUUGAAAUGGCAGGCGGCGGAGCAAAUCAGACUGGCGGCUACGGAGAAGGCGUACGCGGAGCGAGUGAGGGAGCUCGCAAGGAGAGAGAUGGAGUUGGCUCAGUCGGAGUUUACGCGUGCCCGGCACAUGUGGGAGAGA…
>ORF_ERR493428_1_(paired)_trimmed_(paired)_merged_contig_5366_ORF_143..667 Average coverage: 5-576.84	AUGUUGGGCGCAAUCUCCAUAGCUCCACCUUCAACGGUUACAUUUCCCUCAAACCUGCCGUCGCCAGUCUCCAAGUCCUUCAAUGGCAUGCGAGUCCAACGCCUUUGCCCAAACAUCGGCGUUCGUCUUCCGACGGAGUCAUCUCGGAGGCCGUGCUCGCCGUCGUCUUCGGUUGUGAUGAUGGCCAAGAGAGAGGAAGAAAUGAAGGAAAUCCGGACCAAAACCACCGAAGAAAUCAACGAGGAGGUGGUCGACCUCAAAGGAGAGCUCUUCAUGCUUCGCCUCCAGAAAUCGGCUCGCAACGAGUUCACUUCAAGCGAGUUCCGUCGAAUGCGCAAAAGGAUUGCUCGCUUGCUUACUGUUAAACGGGAAAGAGAGAUUGAGGAGGGAAUUGGUAAG…
>ORF_ERR493428_1_(paired)_trimmed_(paired)_merged_contig_5366_ORF_complement(4..672) Average coverage: 5-576.84	AUGGCUCAUGCAGAUGCAGCCUUCUCAGCAGCUUCUGCAGCUGCUUCUUCGUCUUGCAACUUCUUCAACGACGGAGGCGGUCUAACAACAAUGCUUUUCUUCCAUUGUCGAUCGAACUUUCUUGAUAGCCUCUUACCAAUUCCCUCCUCAAUCUCUCUUUCCCGUUUAACAGUAAGCAAGCGAGCAAUCCUUUUGCGCAUUCGACGGAACUCGCUUGAAGUGAACUCGUUGCGAGCCGAUUUCUGGAGGCGAAGCAUGAAGAGCUCUCCUUUGAGGUCGACCACCUCCUCGUUGAUUUCUUCGGUGGUUUUGGUCCGGAUUUCCUUCAUUUCUUCCUCUCUCUUGGCCAUCAUCACAACCGAAGACGACGGCGAGCACGGCCUCCGAGAUGACUCCGUC…
>ORF_ERR493428_1_(paired)_trimmed_(paired)_merged_contig_5366_ORF_143..667 Average coverage: 5-576.84	AUGUUGGGCGCAAUCUCCAUAGCUCCACCUUCAACGGUUACAUUUCCCUCAAACCUGCCGUCGCCAGUCUCCAAGUCCUUCAAUGGCAUGCGAGUCCAACGCCUUUGCCCAAACAUCGGCGUUCGUCUUCCGACGGAGUCAUCUCGGAGGCCGUGCUCGCCGUCGUCUUCGGUUGUGAUGAUGGCCAAGAGAGAGGAAGAAAUGAAGGAAAUCCGGACCAAAACCACCGAAGAAAUCAACGAGGAGGUGGUCGACCUCAAAGGAGAGCUCUUCAUGCUUCGCCUCCAGAAAUCGGCUCGCAACGAGUUCACUUCAAGCGAGUUCCGUCGAAUGCGCAAAAGGAUUGCUCGCUUGCUUACUGUUAAACGGGAAAGAGAGAUUGAGGAGGGAAUUGGUAAG…
>ORF_ERR493428_1_(paired)_trimmed_(paired)_merged_contig_5366_ORF_complement(4..672) Average coverage: 5-576.84	AUGGCUCAUGCAGAUGCAGCCUUCUCAGCAGCUUCUGCAGCUGCUUCUUCGUCUUGCAACUUCUUCAACGACGGAGGCGGUCUAACAACAAUGCUUUUCUUCCAUUGUCGAUCGAACUUUCUUGAUAGCCUCUUACCAAUUCCCUCCUCAAUCUCUCUUUCCCGUUUAACAGUAAGCAAGCGAGCAAUCCUUUUGCGCAUUCGACGGAACUCGCUUGAAGUGAACUCGUUGCGAGCCGAUUUCUGGAGGCGAAGCAUGAAGAGCUCUCCUUUGAGGUCGACCACCUCCUCGUUGAUUUCUUCGGUGGUUUUGGUCCGGAUUUCCUUCAUUUCUUCCUCUCUCUUGGCCAUCAUCACAACCGAAGACGACGGCGAGCACGGCCUCCGAGAUGACUCCGUC…
>ORF_ERR493428_1_(paired)_trimmed_(paired)_merged_contig_5387_ORF_132..524 Average coverage: 926.93	AUGGUACAGGAUGCGGAGAAGUACAGGGCGGAAGACGAGGAGGUGAAGAAGAAGGUGGAGGCAAAGAAUGCGUUGGAGAAUUAUGCGUACAACAUGAGGAACACCGUGAGGGAUGAUAAAUUUGCCGGGAAAUUGGACCCGGCGGACAAGGAGAAGAUCGAGAAGGCGGUGGACGACGCGAUUAAUUGGCUGGAGGGGAACCAGUUGGCAGAAGUUGAUGAGUUGGAGGACAAGUUGAAGGAGCUGGAAGGGCUGUGCAAUCCUAUUAUUGCAAAGAUGUACCAGGGUGCCGGCGGCGCUGGAGGUGGCAUGCCGAUGGGUGAUGACAUGCCUGGUGGCGCUUCCACUGGCUCCGCCAGUGGACCCGGCCCCAAGAUUGAGGAGGUUGAUUGA
>ORF_ERR493428_1_(paired)_trimmed_(paired)_merged_contig_5387_ORF_132..524 Average coverage: 926.93	AUGGUACAGGAUGCGGAGAAGUACAGGGCGGAAGACGAGGAGGUGAAGAAGAAGGUGGAGGCAAAGAAUGCGUUGGAGAAUUAUGCGUACAACAUGAGGAACACCGUGAGGGAUGAUAAAUUUGCCGGGAAAUUGGACCCGGCGGACAAGGAGAAGAUCGAGAAGGCGGUGGACGACGCGAUUAAUUGGCUGGAGGGGAACCAGUUGGCAGAAGUUGAUGAGUUGGAGGACAAGUUGAAGGAGCUGGAAGGGCUGUGCAAUCCUAUUAUUGCAAAGAUGUACCAGGGUGCCGGCGGCGCUGGAGGUGGCAUGCCGAUGGGUGAUGACAUGCCUGGUGGCGCUUCCACUGGCUCCGCCAGUGGACCCGGCCCCAAGAUUGAGGAGGUUGAUUGA
>ORF_ERR493428_1_(paired)_trimmed_(paired)_merged_contig_5404_ORF_complement(13..399) Average coverage: 3-878.81	AUGAUGCACGGGAGAAACAAUGGAAAGAAACUCAUGGCUGUCAGAAUUGUUAGGCACGCGAUGGAAAUUAUCCAUUUGCUAACAGAUCUGAACCCAAUCCAAGUUAUUGUUGAUGCUGUUGUUAACAGUGGUCCACGUGAAGAUGCAACUCGUAUUGGAUCUGCUGGAGUUGUUAGGCGUCAGGCUGUGGAUAUUUCACCUCUGAGACGUGUGAAUCAGGCUAUCUAUCUCCUCACAACCGGCGCUCGUGAGUCUGCUUUCAGGAACGUCAAGACUAUUGCAGAGUGUUUGGCCGAUGAACUUAUUAAUGCUGCCAAAGGUUCCUCUAACAGUUACGCAAUCAAGAAGAAGGAUGAGAUCGAACGAGUCGCUAAGGCCAACCGUUAA
>ORF_ERR493428_1_(paired)_trimmed_(paired)_merged_contig_5404_ORF_complement(13..399) Average coverage: 3-878.81	AUGAUGCACGGGAGAAACAAUGGAAAGAAACUCAUGGCUGUCAGAAUUGUUAGGCACGCGAUGGAAAUUAUCCAUUUGCUAACAGAUCUGAACCCAAUCCAAGUUAUUGUUGAUGCUGUUGUUAACAGUGGUCCACGUGAAGAUGCAACUCGUAUUGGAUCUGCUGGAGUUGUUAGGCGUCAGGCUGUGGAUAUUUCACCUCUGAGACGUGUGAAUCAGGCUAUCUAUCUCCUCACAACCGGCGCUCGUGAGUCUGCUUUCAGGAACGUCAAGACUAUUGCAGAGUGUUUGGCCGAUGAACUUAUUAAUGCUGCCAAAGGUUCCUCUAACAGUUACGCAAUCAAGAAGAAGGAUGAGAUCGAACGAGUCGCUAAGGCCAACCGUUAA
>ORF_ERR493428_1_(paired)_trimmed_(paired)_merged_contig_5405_ORF_complement(96..482) Average coverage: 8-218.95	AUGAUGCACGGCAGAAACAAUGGAAAGAAACUCAUGGCUGUCAGGAUUGUUAGGCACGCGAUGGAAAUUAUCCAUUUGCUAACUGAUCUGAACCCAAUCCAAGUUAUUGUUGAUGCUGUCGUUAACAGUGGUCCACGUGAAGAUGCAACUCGUAUUGGAUCUGCUGGAGUUGUUAGGCGUCAGGCUGUGGAUAUCUCACCUUUGAGGCGUGUGAAUCAGGCUAUCUAUCUCCUCACCACCGGUGCUCGUGAAUCUGCUUUCAGGAACGUCAAAACUAUUGCCGAGUGUUUGGCUGAUGAACUUAUUAAUGCUGCCAAGGGUUCAUCUAACAGUUAUGCAAUCAAGAAGAAGGAUGAGAUCGAAAGAGUUGCCAAGGCCAACCGUUAA
>ORF_ERR493428_1_(paired)_trimmed_(paired)_merged_contig_5405_ORF_complement(96..482) Average coverage: 8-218.95	AUGAUGCACGGCAGAAACAAUGGAAAGAAACUCAUGGCUGUCAGGAUUGUUAGGCACGCGAUGGAAAUUAUCCAUUUGCUAACUGAUCUGAACCCAAUCCAAGUUAUUGUUGAUGCUGUCGUUAACAGUGGUCCACGUGAAGAUGCAACUCGUAUUGGAUCUGCUGGAGUUGUUAGGCGUCAGGCUGUGGAUAUCUCACCUUUGAGGCGUGUGAAUCAGGCUAUCUAUCUCCUCACCACCGGUGCUCGUGAAUCUGCUUUCAGGAACGUCAAAACUAUUGCCGAGUGUUUGGCUGAUGAACUUAUUAAUGCUGCCAAGGGUUCAUCUAACAGUUAUGCAAUCAAGAAGAAGGAUGAGAUCGAAAGAGUUGCCAAGGCCAACCGUUAA
>ORF_ERR493428_1_(paired)_trimmed_(paired)_merged_contig_5443_ORF_10..327 Average coverage: 183.59	AUGAAUUUGACUGGUGUGCAGCCAGGUCUAAAUGGUGUAAUAAAUGGUGCUGGGCCAUCGCGCCCCAGUUUUGAUCUGAACUCCGGCGGCUUCAUGGUUGAGGGAGGCAAUAGGGACUCGGUGGGCCUGAGGCAGCUUUUCAUUCACGGUCCGGGAAGGUCUAUGGAGGAUCAUUUCAGGAAUAACUCACAACCCCCUUCAAGUUCUACGGUUGGUGGGAAAAGGAAGGAACCAGACAGCGGCUGGGAACCAUACCCGUUCAGCUACAGACAGCAGCAGCAGCAGCAGCAGCAGCAACCACCGCCGCCAUGGAGAUAG
>ORF_ERR493428_1_(paired)_trimmed_(paired)_merged_contig_5443_ORF_10..327 Average coverage: 183.59	AUGAAUUUGACUGGUGUGCAGCCAGGUCUAAAUGGUGUAAUAAAUGGUGCUGGGCCAUCGCGCCCCAGUUUUGAUCUGAACUCCGGCGGCUUCAUGGUUGAGGGAGGCAAUAGGGACUCGGUGGGCCUGAGGCAGCUUUUCAUUCACGGUCCGGGAAGGUCUAUGGAGGAUCAUUUCAGGAAUAACUCACAACCCCCUUCAAGUUCUACGGUUGGUGGGAAAAGGAAGGAACCAGACAGCGGCUGGGAACCAUACCCGUUCAGCUACAGACAGCAGCAGCAGCAGCAGCAGCAGCAACCACCGCCGCCAUGGAGAUAG
>ORF_ERR493428_1_(paired)_trimmed_(paired)_merged_contig_5477_ORF_62..496 Average coverage: 191.22	AUGUUUGAUGGUGGUUACAGGGAGAGAGAUGCAAAGGACGUUGUGAUCCCAAAUAUUAGAUGGGAAGUUUUUGAAUUGAUGAUGAGAUUUAUAUACACUGGAUCAGUCGACAUUACUAUUGAUAUUGCUCAAGAUCUCCUCAGAGCUGCUGAUCAGUAUCUUUUGGAGGGACUCAAGCGGCUUUGUGAGUAUACAAUAGCACAGGACAUAUCGUUGGACAACGUUUCAAACAUGUAUGAACUUUCAGAAGCCUUAAAUGCCACGUCGUUACAGCAAGCAUGCAUUCUAUUUCUACUGGAGCAAUUUGAUAAAUUGGUUGACAAACCAUGGUAUCCCGCAUUGGUGGAUCAUGUGAUAUCAGACAUUCGCGCAUUUUUUACUACUGCACUUCAGAUGCCG…
>ORF_ERR493428_1_(paired)_trimmed_(paired)_merged_contig_5477_ORF_62..496 Average coverage: 191.22	AUGUUUGAUGGUGGUUACAGGGAGAGAGAUGCAAAGGACGUUGUGAUCCCAAAUAUUAGAUGGGAAGUUUUUGAAUUGAUGAUGAGAUUUAUAUACACUGGAUCAGUCGACAUUACUAUUGAUAUUGCUCAAGAUCUCCUCAGAGCUGCUGAUCAGUAUCUUUUGGAGGGACUCAAGCGGCUUUGUGAGUAUACAAUAGCACAGGACAUAUCGUUGGACAACGUUUCAAACAUGUAUGAACUUUCAGAAGCCUUAAAUGCCACGUCGUUACAGCAAGCAUGCAUUCUAUUUCUACUGGAGCAAUUUGAUAAAUUGGUUGACAAACCAUGGUAUCCCGCAUUGGUGGAUCAUGUGAUAUCAGACAUUCGCGCAUUUUUUACUACUGCACUUCAGAUGCCG…
>ORF_ERR493428_1_(paired)_trimmed_(paired)_merged_contig_5482_ORF_4..492 Average coverage: 32.11	AUGUGUGAACUCUUGAUAUCUCACGGGGCAAACUUGGAUGUCAAGAAUGCCAAAGGCGAAACACCGCUUUCGCUUGCGAGGAAAAGCGGCGGUGGUCUGAAAAAUGAGGCAGAGCGGGUGAUGCUAGAUGAGCUUGCUCGCAAGCUGGUGCUAGGUGGGGCGCGUGUCCAGAAGCAUACAAAGGGAGGGAAAGGCUGCCCUCAUGGGAAAGAGAUGAGGAUGGUGGGAACUGUAGGGAUGCUCUGCUGGGGGAAAUCAAACCGGAGAAAUGUGAUAUGCCGGGAGGCGGAGGUGGGGCCUAGUCCAGCCUUUAGGAGGAACCGGAGGAGCAAGAGCGAUGCAGAUGAACCCGGAGUGUUUAGGGUGGUGACUACCAAGAACAAGGCGGUGCAUUUUGUG…
>ORF_ERR493428_1_(paired)_trimmed_(paired)_merged_contig_5482_ORF_4..492 Average coverage: 32.11	AUGUGUGAACUCUUGAUAUCUCACGGGGCAAACUUGGAUGUCAAGAAUGCCAAAGGCGAAACACCGCUUUCGCUUGCGAGGAAAAGCGGCGGUGGUCUGAAAAAUGAGGCAGAGCGGGUGAUGCUAGAUGAGCUUGCUCGCAAGCUGGUGCUAGGUGGGGCGCGUGUCCAGAAGCAUACAAAGGGAGGGAAAGGCUGCCCUCAUGGGAAAGAGAUGAGGAUGGUGGGAACUGUAGGGAUGCUCUGCUGGGGGAAAUCAAACCGGAGAAAUGUGAUAUGCCGGGAGGCGGAGGUGGGGCCUAGUCCAGCCUUUAGGAGGAACCGGAGGAGCAAGAGCGAUGCAGAUGAACCCGGAGUGUUUAGGGUGGUGACUACCAAGAACAAGGCGGUGCAUUUUGUG…
>ORF_ERR493428_1_(paired)_trimmed_(paired)_merged_contig_5484_ORF_complement(80..466) Average coverage: 278.43	AUGAUGUUUCUCCAAUUCUGGUACUAUGGGUGUCUGCUGAUUGGCCUGCUGCUUUUCCUCACUAACUGUAGUAUAAACUCUGCCCGACCAAGGAAACCAGUCUGCCUCUGGUCAGCAUGUGCCCAUGUCUGUUUGGGGAGACCAGAGCCCUGGAAGAAAGCGACGGCUUCAUUGCCACUAAUCCGGCCAUCGCGGUCCAAAUCGGCCCGUCGGAAAUACGCAUCGAAGAGAUCCACAUUCGCCGAUUGGUUCUGCGUCGACGCCAUCGCCACCGUCGGAUUGCGAUUCGCGGAAGAUCAGACCAUGGAAUCAAUCGAGAGCGCCGCGCGCUCAGGCUGCCGUACGCUUGAGGAGCGCCGGGAAGAAUCAGAAAACCACGAAUUCUGA
>ORF_ERR493428_1_(paired)_trimmed_(paired)_merged_contig_5484_ORF_complement(80..466) Average coverage: 278.43	AUGAUGUUUCUCCAAUUCUGGUACUAUGGGUGUCUGCUGAUUGGCCUGCUGCUUUUCCUCACUAACUGUAGUAUAAACUCUGCCCGACCAAGGAAACCAGUCUGCCUCUGGUCAGCAUGUGCCCAUGUCUGUUUGGGGAGACCAGAGCCCUGGAAGAAAGCGACGGCUUCAUUGCCACUAAUCCGGCCAUCGCGGUCCAAAUCGGCCCGUCGGAAAUACGCAUCGAAGAGAUCCACAUUCGCCGAUUGGUUCUGCGUCGACGCCAUCGCCACCGUCGGAUUGCGAUUCGCGGAAGAUCAGACCAUGGAAUCAAUCGAGAGCGCCGCGCGCUCAGGCUGCCGUACGCUUGAGGAGCGCCGGGAAGAAUCAGAAAACCACGAAUUCUGA
>ORF_ERR493428_1_(paired)_trimmed_(paired)_merged_contig_5531_ORF_29..571 Average coverage: 56.39	AUGACUCAGGAAACCGUGGGGGAGCUUCUGAGGAAGAAAAAAAAGGUUGCAUGCCUGAUGAAAAUAGAACGUCGCCAUGAGUCUGCGCACCAAAUCGGCAGUCGGUGGUUCUUGUAUCUGGACAAGUUCAGCUACAGUAAAGGUGCUUUUCUCAACAACGGUGAGGUGCUUGAAGCGGUGGAUCCAUACAUAAUGGAUGUGAGGAAGGAUAAGUUUAGGAAAGUGGUGAAGAAUCGGAGCUACGAGGUGUGUCUGGUGGUUGAAGGAUUGGGAUAUUUCGGCAAUGUAUCAGCGGCGUUUAGGUCUGCAGAUGCGCUUGGGUUUCAGUUGGUUCAUGUGGUAUCAUGCGACUCUAAAAGAGACAAUCGCCAUGUCAGUAUGGGAGAGGAGAAAUGGUUG…
>ORF_ERR493428_1_(paired)_trimmed_(paired)_merged_contig_5531_ORF_29..571 Average coverage: 56.39	AUGACUCAGGAAACCGUGGGGGAGCUUCUGAGGAAGAAAAAAAAGGUUGCAUGCCUGAUGAAAAUAGAACGUCGCCAUGAGUCUGCGCACCAAAUCGGCAGUCGGUGGUUCUUGUAUCUGGACAAGUUCAGCUACAGUAAAGGUGCUUUUCUCAACAACGGUGAGGUGCUUGAAGCGGUGGAUCCAUACAUAAUGGAUGUGAGGAAGGAUAAGUUUAGGAAAGUGGUGAAGAAUCGGAGCUACGAGGUGUGUCUGGUGGUUGAAGGAUUGGGAUAUUUCGGCAAUGUAUCAGCGGCGUUUAGGUCUGCAGAUGCGCUUGGGUUUCAGUUGGUUCAUGUGGUAUCAUGCGACUCUAAAAGAGACAAUCGCCAUGUCAGUAUGGGAGAGGAGAAAUGGUUG…
>ORF_ERR493428_1_(paired)_trimmed_(paired)_merged_contig_5532_ORF_85..477 Average coverage: 406.85	AUGUUUGUGGUGGAGGCCUAUCGGACUCUUCGUGACCGCGGCCCGUACCCAGCUGAUCAGGUCCUCAAGGAUCUUGAUGGAAGCUUUGGAUUUGUGAUUUAUGACACCAAGGCUGGAACCGUCUUUGCUGCACUGGGUGCUAAUGAAGGGGUUAGCAUGUUCUGGGGCAUUGCAACAGAUGGCUCGGUGGUGAUUUCUGAUAACUUGGGGGUCAUGAAACAAAGCUGUGCUAAAUCUUUUGCCCCAUUUCCAACUGGUUGCAUGUUCCACAGUGAACAAGGAUUGAUGAGCUUUGAGCAUCCAACCAAGAAGAUGAAGGCAAUGCCUAGAGUUGAUAGUGAGGGGGUUAUGUGUGGGGCCACUUUAAUGCAUGACUUCCUAUUUCUCACUUGA
>ORF_ERR493428_1_(paired)_trimmed_(paired)_merged_contig_5532_ORF_85..477 Average coverage: 406.85	AUGUUUGUGGUGGAGGCCUAUCGGACUCUUCGUGACCGCGGCCCGUACCCAGCUGAUCAGGUCCUCAAGGAUCUUGAUGGAAGCUUUGGAUUUGUGAUUUAUGACACCAAGGCUGGAACCGUCUUUGCUGCACUGGGUGCUAAUGAAGGGGUUAGCAUGUUCUGGGGCAUUGCAACAGAUGGCUCGGUGGUGAUUUCUGAUAACUUGGGGGUCAUGAAACAAAGCUGUGCUAAAUCUUUUGCCCCAUUUCCAACUGGUUGCAUGUUCCACAGUGAACAAGGAUUGAUGAGCUUUGAGCAUCCAACCAAGAAGAUGAAGGCAAUGCCUAGAGUUGAUAGUGAGGGGGUUAUGUGUGGGGCCACUUUAAUGCAUGACUUCCUAUUUCUCACUUGA
>ORF_ERR493428_1_(paired)_trimmed_(paired)_merged_contig_5555_ORF_36..389 Average coverage: 21.86	AUGUCCACUGAACUAUUUGGCAAGAUUGCAAUGCCGAAAGCAGUUUUGAGGAGGCCGACGAGCUGUACACCGGGACCUCAAAUGUUAAAACAAAUUUGCCAUGUUUCAAGUUACAAGGAGUCCCUUGCUUUUUUCGAGAAGCACGAGAGUAUGGGACCAGAUAUUUUUGUUCGUUAUGACAUGUGGGUGAUGAAAGAGUACGGUGUUGCUGAAUCGUGGGCAAAAAUAUUAACUAUAUCUCGGGAAUCAGAACUUGUGCACAGGCCGCUUGUUUUCAGGAGGAGGGGUGAAAGUACUGUUGGAAUCGUCGUCUGUUUUUUAUGGAAGUUUGAGAUAUCACUCGAUGGACCCUGA
>ORF_ERR493428_1_(paired)_trimmed_(paired)_merged_contig_5555_ORF_36..389 Average coverage: 21.86	AUGUCCACUGAACUAUUUGGCAAGAUUGCAAUGCCGAAAGCAGUUUUGAGGAGGCCGACGAGCUGUACACCGGGACCUCAAAUGUUAAAACAAAUUUGCCAUGUUUCAAGUUACAAGGAGUCCCUUGCUUUUUUCGAGAAGCACGAGAGUAUGGGACCAGAUAUUUUUGUUCGUUAUGACAUGUGGGUGAUGAAAGAGUACGGUGUUGCUGAAUCGUGGGCAAAAAUAUUAACUAUAUCUCGGGAAUCAGAACUUGUGCACAGGCCGCUUGUUUUCAGGAGGAGGGGUGAAAGUACUGUUGGAAUCGUCGUCUGUUUUUUAUGGAAGUUUGAGAUAUCACUCGAUGGACCCUGA
>ORF_ERR493428_1_(paired)_trimmed_(paired)_merged_contig_5580_ORF_333..635 Average coverage: 1-144.13	AUGUCUUUUCCAAUCUUCCCAAACUGUAGGAUUACCCUCUCUUGCUCUUCAGCCGAAACGUUGUGGGAUGGAUCAACAGCUGCCACAAGCUGGAAAUUUUUAACGGAAGCCACUGUAACACGCCCUCUAAAGUUAAGGCACCAGCAUUGUAGCUGCUCAUGCCACCGAGGAGACUUGUUUUUCAAAACCAGUGGCUCUGCACCUGGGGCUGAGACAUUUGGCUCCGAGAGGGUUGUAGAGCUGAACUCUCUGAUCAGAUCCUUUUCUUUUGAACUUGGUGAGAGAGCAAAUUGCUCGUCAUAG
>ORF_ERR493428_1_(paired)_trimmed_(paired)_merged_contig_5580_ORF_333..635 Average coverage: 1-144.13	AUGUCUUUUCCAAUCUUCCCAAACUGUAGGAUUACCCUCUCUUGCUCUUCAGCCGAAACGUUGUGGGAUGGAUCAACAGCUGCCACAAGCUGGAAAUUUUUAACGGAAGCCACUGUAACACGCCCUCUAAAGUUAAGGCACCAGCAUUGUAGCUGCUCAUGCCACCGAGGAGACUUGUUUUUCAAAACCAGUGGCUCUGCACCUGGGGCUGAGACAUUUGGCUCCGAGAGGGUUGUAGAGCUGAACUCUCUGAUCAGAUCCUUUUCUUUUGAACUUGGUGAGAGAGCAAAUUGCUCGUCAUAG
>ORF_ERR493428_1_(paired)_trimmed_(paired)_merged_contig_5664_ORF_complement(219..542) Average coverage: 781.31	AUGUCUGCUGUAAGGAAGUUCGCGGACAAUGAUACCUUCUCGCCGGGUUUGAAUGGAGGAAGACCUUUAAAAGGACAUGUAGCGCAUCGAAAAGCAUCCCCUAGUCCACAACUGCCACAUUGCGACUUGAAAUUGCUCAAAUCCACAGUGGAGCCUAACUUCUCUACUUUCUGCUCUUCUUCGGCUCUCCCACAUGUGCAGUUUUUACAAGCUUUCCUUGUGCUUCCAACUUCGCAAUCACUUGAUAGCAGCUGGGGUUUCUUUAAGUCCUCUUCUGUUAGUAAACUAUCUUCAUCAAUGAGAUCUGAAUCAUCAUUGAUCUGA
>ORF_ERR493428_1_(paired)_trimmed_(paired)_merged_contig_5664_ORF_complement(219..542) Average coverage: 781.31	AUGUCUGCUGUAAGGAAGUUCGCGGACAAUGAUACCUUCUCGCCGGGUUUGAAUGGAGGAAGACCUUUAAAAGGACAUGUAGCGCAUCGAAAAGCAUCCCCUAGUCCACAACUGCCACAUUGCGACUUGAAAUUGCUCAAAUCCACAGUGGAGCCUAACUUCUCUACUUUCUGCUCUUCUUCGGCUCUCCCACAUGUGCAGUUUUUACAAGCUUUCCUUGUGCUUCCAACUUCGCAAUCACUUGAUAGCAGCUGGGGUUUCUUUAAGUCCUCUUCUGUUAGUAAACUAUCUUCAUCAAUGAGAUCUGAAUCAUCAUUGAUCUGA
>ORF_ERR493428_1_(paired)_trimmed_(paired)_merged_contig_5698_ORF_complement(37..591) Average coverage: 5-557.35	AUGCAAGAUCCUAUGGAAAUAUAUGUUGAUGAUGAAGCCAAGUUGACCUUGCAUGGUCUAGUGCAGCACUACAUCAAGUUAACUGAGGCAGAGAAGAACCGCAAGUUGAAUGACCUCCUUGAUGCAUUGGACUUCAAUCAAGUUGUUAUAUUCGUCAAAAGCGUUAGCAGAGCUGCUGAGCUGAACAAACUACUUUCAGAGUGUAACUUUCCCUCUAUAUGCAUCCAUUCUGGAAUGAGCCAAGAAGAAAGGUUGAAGCGGUACAAAGGAUUCAAGGAGGGUCAGAACAGGAUUCUUGUGGCAACUGAUUUAGUCGGUAGAGGAAUUGACAUUGAGCGUGUUAACAUUGUUAUCAACUACGACAUGCCAGAUUCUGCUGACACUUAUUUACACAGGGUU…
>ORF_ERR493428_1_(paired)_trimmed_(paired)_merged_contig_5698_ORF_complement(37..591) Average coverage: 5-557.35	AUGCAAGAUCCUAUGGAAAUAUAUGUUGAUGAUGAAGCCAAGUUGACCUUGCAUGGUCUAGUGCAGCACUACAUCAAGUUAACUGAGGCAGAGAAGAACCGCAAGUUGAAUGACCUCCUUGAUGCAUUGGACUUCAAUCAAGUUGUUAUAUUCGUCAAAAGCGUUAGCAGAGCUGCUGAGCUGAACAAACUACUUUCAGAGUGUAACUUUCCCUCUAUAUGCAUCCAUUCUGGAAUGAGCCAAGAAGAAAGGUUGAAGCGGUACAAAGGAUUCAAGGAGGGUCAGAACAGGAUUCUUGUGGCAACUGAUUUAGUCGGUAGAGGAAUUGACAUUGAGCGUGUUAACAUUGUUAUCAACUACGACAUGCCAGAUUCUGCUGACACUUAUUUACACAGGGUU…
>ORF_ERR493428_1_(paired)_trimmed_(paired)_merged_contig_5716_ORF_complement(51..353) Average coverage: 2-519.86	AUGUCUUUCAUUCGAUCUGUUGGAGUAGUUGGUGUAGUUAGUAGAGCCAACUCUAUCUUAUUUUUCACAGCUUCGAUUCUCAAACUUUUUGUCACUUCAAAUGGAGCGUCUGGAACCACAAGCCCAUGUACCCCAACGUCCAUAAUGUUGUGCAUGAACUUUUCAACACCAUGGCUAAGAAUUGGGUUGAGGUACGAAAAUAGAACAAUUGGACAAGACAAUUGUGGCACCACCUCCUUCAACAUUGACAUAAUUGCGUUGAAAUUCGUCCCUCUUGCCAAGGAACGUGUGGCUGAAGCCUGA
>ORF_ERR493428_1_(paired)_trimmed_(paired)_merged_contig_5716_ORF_complement(51..353) Average coverage: 2-519.86	AUGUCUUUCAUUCGAUCUGUUGGAGUAGUUGGUGUAGUUAGUAGAGCCAACUCUAUCUUAUUUUUCACAGCUUCGAUUCUCAAACUUUUUGUCACUUCAAAUGGAGCGUCUGGAACCACAAGCCCAUGUACCCCAACGUCCAUAAUGUUGUGCAUGAACUUUUCAACACCAUGGCUAAGAAUUGGGUUGAGGUACGAAAAUAGAACAAUUGGACAAGACAAUUGUGGCACCACCUCCUUCAACAUUGACAUAAUUGCGUUGAAAUUCGUCCCUCUUGCCAAGGAACGUGUGGCUGAAGCCUGA
>ORF_ERR493428_1_(paired)_trimmed_(paired)_merged_contig_5740_ORF_220..612 Average coverage: 5-907.77	AUGUUUGACGUUACUGCUAGGUUGACAUACAAGAAUGUUCCUACAUGGCACCGUGAUCUCUGCCGUGUGUGCGAGAACAUCCCUAUUGUUCUCUGUGGCAACAAGGUUGAUGUGAAGAACAGGCAGGUUAAAGCCAAGCAGGUUACCUUCCACAGAAAGAAGAAUCUGCAGUACUAUGAGAUAUCAGCCAAGAGCAACUACAACUUUGAGAAACCCUUCCUCUACUUGGCGAGGAAGCUUGCAGGUGACGCAAAUCUUCAUUUCGUCGAGUCUCCGGCCCUUGCUCCUCCAGAAGUGCAAUUUGACAUGGCUGCCCAACAACAGCAUGAAGCUGAGCUUGCGGCAGCAGCUGCCCAGCCUCUUCCUGAUGACGAUGACGAGGCAUUCGAAUAG
>ORF_ERR493428_1_(paired)_trimmed_(paired)_merged_contig_5740_ORF_220..612 Average coverage: 5-907.77	AUGUUUGACGUUACUGCUAGGUUGACAUACAAGAAUGUUCCUACAUGGCACCGUGAUCUCUGCCGUGUGUGCGAGAACAUCCCUAUUGUUCUCUGUGGCAACAAGGUUGAUGUGAAGAACAGGCAGGUUAAAGCCAAGCAGGUUACCUUCCACAGAAAGAAGAAUCUGCAGUACUAUGAGAUAUCAGCCAAGAGCAACUACAACUUUGAGAAACCCUUCCUCUACUUGGCGAGGAAGCUUGCAGGUGACGCAAAUCUUCAUUUCGUCGAGUCUCCGGCCCUUGCUCCUCCAGAAGUGCAAUUUGACAUGGCUGCCCAACAACAGCAUGAAGCUGAGCUUGCGGCAGCAGCUGCCCAGCCUCUUCCUGAUGACGAUGACGAGGCAUUCGAAUAG
>ORF_ERR493428_1_(paired)_trimmed_(paired)_merged_contig_5784_ORF_62..577 Average coverage: 2-249.16	AUGUCCGGCUUUGUUAAAGCUGCUGUUAGCGCACUUGAGCAGUUGCCAAUUGUCAAUGCUGUUAUUGAUGGUGAUGAUAUCAUAUACAGAGAUUACAUUGAUAUCAGCAUAGCUGUUGGGACACCGAAGGGCCUUGUUGUUCCGGUUGUCCGUGAUGCUGGUAGUAUGAACUUUGCUCAGAUAGAGAAGGAAAUCAAUACCCUGGCUAAGAAAGCAGCUGAUGGUUCUAUAUCAAUUGAUGAAAUGGCUGGAGGCACAUUCACAAUAUCAAACGGAGGUGUAUAUGGAAGCCUUCUAAGCACACCAAUCAUCAAUCCUCCACAGUCAGCAAUUUUGGGUAUGCACUCAAUAGUGAACCGUCCCAUGGUCGUUGGGGGGAACGUUGUACCAAGGCCGAUG…
>ORF_ERR493428_1_(paired)_trimmed_(paired)_merged_contig_5784_ORF_62..577 Average coverage: 2-249.16	AUGUCCGGCUUUGUUAAAGCUGCUGUUAGCGCACUUGAGCAGUUGCCAAUUGUCAAUGCUGUUAUUGAUGGUGAUGAUAUCAUAUACAGAGAUUACAUUGAUAUCAGCAUAGCUGUUGGGACACCGAAGGGCCUUGUUGUUCCGGUUGUCCGUGAUGCUGGUAGUAUGAACUUUGCUCAGAUAGAGAAGGAAAUCAAUACCCUGGCUAAGAAAGCAGCUGAUGGUUCUAUAUCAAUUGAUGAAAUGGCUGGAGGCACAUUCACAAUAUCAAACGGAGGUGUAUAUGGAAGCCUUCUAAGCACACCAAUCAUCAAUCCUCCACAGUCAGCAAUUUUGGGUAUGCACUCAAUAGUGAACCGUCCCAUGGUCGUUGGGGGGAACGUUGUACCAAGGCCGAUG…
>ORF_ERR493428_1_(paired)_trimmed_(paired)_merged_contig_5804_ORF_41..517 Average coverage: 281.65	AUGGUAGAGGAAAUCUGGCAGGAGCUUUCAAAAGCAAAGUACAUGGAGUGGGAGGAUACAUCGAGCAAACGAUCAUGGGAAUUGCAAAACUUGAAAGCAGACUGCGAGACUGCUCUUAAAGAGAAACAUGACGCUCUUCAAGUUGAAGGGUUUUUGGAUGAAGCUGCUACUACCCAUAUGAAACAGUUAGAGGCGUUAGGAAGAGUGUUUGAGAAGGCUGCAGAAGCUGACACGCCAAGUGAGGUGCCGGAUUACCUGUGUUGCAAAAUCACGCUUGAUAUAUUUCGUGAUCCUGUGAUUACUCCAAGUGGGGUUACAUAUGAGAGAUCAGUGAUCCAUCACCAUCUUGAGAAGGUUGGCAGGUUCGAUCCAAUCACACGAGAGCUGCUUGAUCAAUCA…
>ORF_ERR493428_1_(paired)_trimmed_(paired)_merged_contig_5804_ORF_41..517 Average coverage: 281.65	AUGGUAGAGGAAAUCUGGCAGGAGCUUUCAAAAGCAAAGUACAUGGAGUGGGAGGAUACAUCGAGCAAACGAUCAUGGGAAUUGCAAAACUUGAAAGCAGACUGCGAGACUGCUCUUAAAGAGAAACAUGACGCUCUUCAAGUUGAAGGGUUUUUGGAUGAAGCUGCUACUACCCAUAUGAAACAGUUAGAGGCGUUAGGAAGAGUGUUUGAGAAGGCUGCAGAAGCUGACACGCCAAGUGAGGUGCCGGAUUACCUGUGUUGCAAAAUCACGCUUGAUAUAUUUCGUGAUCCUGUGAUUACUCCAAGUGGGGUUACAUAUGAGAGAUCAGUGAUCCAUCACCAUCUUGAGAAGGUUGGCAGGUUCGAUCCAAUCACACGAGAGCUGCUUGAUCAAUCA…
>ORF_ERR493428_1_(paired)_trimmed_(paired)_merged_contig_5828_ORF_56..463 Average coverage: 465.01	AUGACACUUGUGGAACAAGAAUCCAACACCAACACUUCCCCAUUCUUCUCAAGGUUUGUUGAAAUGGUAGAUUAUUAUACAGCAAUGUUUCAAUCAAUUGACGUGGCUUGCCCAAGAGAUGACAAACAGCGGAUCAGCGCAGAGAUGCACUGUGUGGCUAGAGACAUCGUGAACAUGGUUGCUUGUGAAGGAGCCGAGAGGGUGGAACGCCAUGAACCUUUCGGGAAGUGGAAGUUAAGGCUAACGAUGGAUGGAUUUACUCCAUACCCGCUGAGUCCUAAAGUGACGGAGGCUAUCAGGGUUCUGUUGAAGGAAUAUCACGGGAAUUUUAGAGUUCAAGAGGCAAAUGGGGCUCUCUACCUUAGUUGGAUGCAAAGAGAUAUGGCAACGUCUUCUGCA…
>ORF_ERR493428_1_(paired)_trimmed_(paired)_merged_contig_5828_ORF_56..463 Average coverage: 465.01	AUGACACUUGUGGAACAAGAAUCCAACACCAACACUUCCCCAUUCUUCUCAAGGUUUGUUGAAAUGGUAGAUUAUUAUACAGCAAUGUUUCAAUCAAUUGACGUGGCUUGCCCAAGAGAUGACAAACAGCGGAUCAGCGCAGAGAUGCACUGUGUGGCUAGAGACAUCGUGAACAUGGUUGCUUGUGAAGGAGCCGAGAGGGUGGAACGCCAUGAACCUUUCGGGAAGUGGAAGUUAAGGCUAACGAUGGAUGGAUUUACUCCAUACCCGCUGAGUCCUAAAGUGACGGAGGCUAUCAGGGUUCUGUUGAAGGAAUAUCACGGGAAUUUUAGAGUUCAAGAGGCAAAUGGGGCUCUCUACCUUAGUUGGAUGCAAAGAGAUAUGGCAACGUCUUCUGCA…
>ORF_ERR493428_1_(paired)_trimmed_(paired)_merged_contig_5989_ORF_complement(89..391) Average coverage: 157.19	AUGAGCCUGCUGUUUCUGCUAUUGUUAAUUUUUUUUUAUGGAGACGAUGAAGACAUUACGGAUGGAUUUUUCCGAUUUCGUUGUUAUAUUUCGAUGCAAUACCAACGCAUUGUUGGUAUUUUCAUUACAAGAACGUUCAAUUUGCAUCCGAGAAAUCAUUGGCACACACGCACGCAGUCAUUCGUUUAUGAACAAAACUUUGCUCCGUUGAAGCAUCUUUCUUUCGUACCGCUACCACCACCGCUACUUCACUCUUCUUCUUCUUCCGCAACCGAUGGCAGCUCCUCCUUAAACCACGCGUAA
>ORF_ERR493428_1_(paired)_trimmed_(paired)_merged_contig_5989_ORF_complement(89..391) Average coverage: 157.19	AUGAGCCUGCUGUUUCUGCUAUUGUUAAUUUUUUUUUAUGGAGACGAUGAAGACAUUACGGAUGGAUUUUUCCGAUUUCGUUGUUAUAUUUCGAUGCAAUACCAACGCAUUGUUGGUAUUUUCAUUACAAGAACGUUCAAUUUGCAUCCGAGAAAUCAUUGGCACACACGCACGCAGUCAUUCGUUUAUGAACAAAACUUUGCUCCGUUGAAGCAUCUUUCUUUCGUACCGCUACCACCACCGCUACUUCACUCUUCUUCUUCUUCCGCAACCGAUGGCAGCUCCUCCUUAAACCACGCGUAA
>ORF_ERR493428_1_(paired)_trimmed_(paired)_merged_contig_6103_ORF_complement(5..610) Average coverage: 1-370.23	AUGUCCACUCGGAAUUUUAAGAAGGCUGCUGAUUUGUUCUUGGAUUCGAUUUCUACCUUCACCACUUAUGAAAUAUUUCCGUAUGACAUCUUCAUAUUUUAUACCGUCCUUACGAGCAUUAUAUCGUUGGACAGAGUUUCUUUAAAACAAAAGGUCGUGGAUGCUCCAGAGAUAUUGACAGUGAUUGGGAAGAUUCCGUACCUUACAGAGUUUUUGAACUCUCUUUAUGAUUGCCAAUACAAAUCAUUUUUCAAAGCAUUUGCUGGCCUGACAGAGCAGAUAAAGUUGGACCGUUAUUUGCACCCACACUUCCGGUAUUACAUGAGGGAGAUCCGAACUGUUGUUUAUUCCCAGUUCUUGGAAUCCUACAAGAGUGUUACUAUUGAAGCAAUGGCUAAA…
>ORF_ERR493428_1_(paired)_trimmed_(paired)_merged_contig_6103_ORF_complement(5..610) Average coverage: 1-370.23	AUGUCCACUCGGAAUUUUAAGAAGGCUGCUGAUUUGUUCUUGGAUUCGAUUUCUACCUUCACCACUUAUGAAAUAUUUCCGUAUGACAUCUUCAUAUUUUAUACCGUCCUUACGAGCAUUAUAUCGUUGGACAGAGUUUCUUUAAAACAAAAGGUCGUGGAUGCUCCAGAGAUAUUGACAGUGAUUGGGAAGAUUCCGUACCUUACAGAGUUUUUGAACUCUCUUUAUGAUUGCCAAUACAAAUCAUUUUUCAAAGCAUUUGCUGGCCUGACAGAGCAGAUAAAGUUGGACCGUUAUUUGCACCCACACUUCCGGUAUUACAUGAGGGAGAUCCGAACUGUUGUUUAUUCCCAGUUCUUGGAAUCCUACAAGAGUGUUACUAUUGAAGCAAUGGCUAAA…
>ORF_ERR493428_1_(paired)_trimmed_(paired)_merged_contig_6121_ORF_103..483 Average coverage: 835.03	AUGCAAAGGGGUAACUACAUGAUGGCGGAGGUCGUGUAUCAAAAGGCCCAAAUGAUCGACCCUGACUCAAACAAAGCAUGUAACUUGGGUUUGUGCCUAAUCAAACAGGGCCGAUACGAAGAUGCCCGUUUGGUACUUGAAGAUGUGGUUCAAAGUAGACUUCCAGGAUCUGAGGAGAGCAAGUCGAAGAAACGGGCCCACGAGUUGUUAAUGGAAUUGAGGUCGAUGAGUAGUUUGCCAGAGUCAUUGGAUCUACUGAGCCUGGAUGAUGAUUUUGUGAAGGGGCUUGAGCAAUUGAUGAAUGAAUGGGGUCCGUUUAGAUCCAAGAGGCUUCCAAUCUUUGAAGAAAUCUCUCAAUUUAGAGAUCAAGUGGCAUGUUAA
>ORF_ERR493428_1_(paired)_trimmed_(paired)_merged_contig_6121_ORF_103..483 Average coverage: 835.03	AUGCAAAGGGGUAACUACAUGAUGGCGGAGGUCGUGUAUCAAAAGGCCCAAAUGAUCGACCCUGACUCAAACAAAGCAUGUAACUUGGGUUUGUGCCUAAUCAAACAGGGCCGAUACGAAGAUGCCCGUUUGGUACUUGAAGAUGUGGUUCAAAGUAGACUUCCAGGAUCUGAGGAGAGCAAGUCGAAGAAACGGGCCCACGAGUUGUUAAUGGAAUUGAGGUCGAUGAGUAGUUUGCCAGAGUCAUUGGAUCUACUGAGCCUGGAUGAUGAUUUUGUGAAGGGGCUUGAGCAAUUGAUGAAUGAAUGGGGUCCGUUUAGAUCCAAGAGGCUUCCAAUCUUUGAAGAAAUCUCUCAAUUUAGAGAUCAAGUGGCAUGUUAA
>ORF_ERR493428_1_(paired)_trimmed_(paired)_merged_contig_6123_ORF_complement(278..646) Average coverage: 342.75	AUGGCAGAAUCCAAACCUGGAACAACGCAAGCUCCGCCUGAUAAGGAAGUAAAGGCACCUAAUUUGCUUGAAAGAGCAAAGGAAGAGACGGGGGCAGUGUUGCACACUGACAAAACACAUCAUGAUCACAAGGAAACUCAUGGAUUGCGUGACGAUAUCGAUGAGAAAACCCCACUGGACGAUGUCAAGGCUCCGAAUAUGUUCGAGAGGGCGAAGGAGGAGUUUGAGGCCAUAGUUGAAGCAAUCCAUCCCAAGAAAGAGUCUCCCACUUAUGGAAAAAAGGACGAAAGCAAAAAGGAGCCGAAAAAACAGGAGAAAGCUGUUUCUCUAUCAGAAAAUCAUGUCAAUACAAUGUUGUUGCAUGUAUGA
>ORF_ERR493428_1_(paired)_trimmed_(paired)_merged_contig_6123_ORF_complement(278..646) Average coverage: 342.75	AUGGCAGAAUCCAAACCUGGAACAACGCAAGCUCCGCCUGAUAAGGAAGUAAAGGCACCUAAUUUGCUUGAAAGAGCAAAGGAAGAGACGGGGGCAGUGUUGCACACUGACAAAACACAUCAUGAUCACAAGGAAACUCAUGGAUUGCGUGACGAUAUCGAUGAGAAAACCCCACUGGACGAUGUCAAGGCUCCGAAUAUGUUCGAGAGGGCGAAGGAGGAGUUUGAGGCCAUAGUUGAAGCAAUCCAUCCCAAGAAAGAGUCUCCCACUUAUGGAAAAAAGGACGAAAGCAAAAAGGAGCCGAAAAAACAGGAGAAAGCUGUUUCUCUAUCAGAAAAUCAUGUCAAUACAAUGUUGUUGCAUGUAUGA
>ORF_ERR493428_1_(paired)_trimmed_(paired)_merged_contig_6223_ORF_11..661 Average coverage: 1-759.68	AUGGCGAGAAGGCCGGACGAGGAAUACGAUUACUUGUUCAAAGUGGUAUUAAUCGGCGAUUCUGGCGUAGGGAAAUCCAACCUCCUCUCCCGAUUCACUCGCAACGAGUUCUGUUUGGAGUCCAAGUCCACCAUUGGCGUCGAAUUUGCCACCCGGACUCUCCAGGUCGAGGGGAGAACUGUGAAAGCUCAGAUAUGGGACACAGCAGGACAGGAGCGAUAUAGAGCAAUCACUAGUGCCUACUAUAGAGGCGCCCUUGGAGCUUUACUUGUCUAUGAUGUAACAAAACCAACAACAUUUGAGAACGUAAGCAGGUGGCUGAAGGAAUUGAGAGACCAUGCUGACUCAAACAUUGUGAUCAUGAUGAUUGGGAACAAGACUGAUCUGAAGCAUCUACGU…
>ORF_ERR493428_1_(paired)_trimmed_(paired)_merged_contig_6223_ORF_11..661 Average coverage: 1-759.68	AUGGCGAGAAGGCCGGACGAGGAAUACGAUUACUUGUUCAAAGUGGUAUUAAUCGGCGAUUCUGGCGUAGGGAAAUCCAACCUCCUCUCCCGAUUCACUCGCAACGAGUUCUGUUUGGAGUCCAAGUCCACCAUUGGCGUCGAAUUUGCCACCCGGACUCUCCAGGUCGAGGGGAGAACUGUGAAAGCUCAGAUAUGGGACACAGCAGGACAGGAGCGAUAUAGAGCAAUCACUAGUGCCUACUAUAGAGGCGCCCUUGGAGCUUUACUUGUCUAUGAUGUAACAAAACCAACAACAUUUGAGAACGUAAGCAGGUGGCUGAAGGAAUUGAGAGACCAUGCUGACUCAAACAUUGUGAUCAUGAUGAUUGGGAACAAGACUGAUCUGAAGCAUCUACGU…
>ORF_ERR493428_1_(paired)_trimmed_(paired)_merged_contig_6250_ORF_73..411 Average coverage: 1-152.81	AUGCUGGCGAAGUUGUUGAUAUCCGUUUUGCCUCAGAUCCAGAAGGGAAGUUUAAGGGCUUUGGGCAUGUUGAGUUUGCCACAGCUGAAGCAGCAAGGAAGGCUCUUGAACUUAAUGGUUCAGAAUUGCUUGGUCGUGAUGUCAGACUUGAUCUGGCUCGUGAAAGGGGCGAAAAGGGUGCUUAUACCCCCACCGGGAGGGAGAGCAACUCAUAUCAGAAGGGACCACGCAGUGCGUCCAAAACAAUAUUUGUUCGAGGUUUUGACAGCNNNNNNNNNNNNNNNNAAGGGAUGGCUUACAUGGACUUCUCGGAUGCCACCAGCUUCAACAAAGCUCUAG
>ORF_ERR493428_1_(paired)_trimmed_(paired)_merged_contig_6250_ORF_73..411 Average coverage: 1-152.81	AUGCUGGCGAAGUUGUUGAUAUCCGUUUUGCCUCAGAUCCAGAAGGGAAGUUUAAGGGCUUUGGGCAUGUUGAGUUUGCCACAGCUGAAGCAGCAAGGAAGGCUCUUGAACUUAAUGGUUCAGAAUUGCUUGGUCGUGAUGUCAGACUUGAUCUGGCUCGUGAAAGGGGCGAAAAGGGUGCUUAUACCCCCACCGGGAGGGAGAGCAACUCAUAUCAGAAGGGACCACGCAGUGCGUCCAAAACAAUAUUUGUUCGAGGUUUUGACAGCNNNNNNNNNNNNNNNNAAGGGAUGGCUUACAUGGACUUCUCGGAUGCCACCAGCUUCAACAAAGCUCUAG
>ORF_ERR493428_1_(paired)_trimmed_(paired)_merged_contig_6297_ORF_69..473 Average coverage: 1-711.50	AUGUUGGAGGCUGCUUUCCCUGGAAUCCAUGUUGAUCUUUCGAACUAUCCUCCGCCCCUUCCAAAGCGUGUGGUCAGCAAGCUGGUUCCGGUUGCUCAAGUUGGAGUUUUUGGGAUUGUAAUGGCGGGUGAGCAUAUUUUUCCGAUGUUGGGGUUUGCGACACCUCCUGCUUGGUAUUAUUCUCUGCGUGCAAAUAGAUUUGGUACCAUUGCAUCCACUUUGCUUCUUGGCAAUGCAUUGCAGUCCUUCCUCCAAGGCACUGGUGCUUUCGAAGUUUACCUCAACGAUGAAUUGGUUUUCUCUAAGCUGAAGGAGGGAAGAUUUCCGGGCGAGCUUGAACUAAGAGAUGCCAUUGCAAGUAAGUUGGGUAGUUCAAGAAUCACAGACUCAGCGUUAUGG…
>ORF_ERR493428_1_(paired)_trimmed_(paired)_merged_contig_6297_ORF_69..473 Average coverage: 1-711.50	AUGUUGGAGGCUGCUUUCCCUGGAAUCCAUGUUGAUCUUUCGAACUAUCCUCCGCCCCUUCCAAAGCGUGUGGUCAGCAAGCUGGUUCCGGUUGCUCAAGUUGGAGUUUUUGGGAUUGUAAUGGCGGGUGAGCAUAUUUUUCCGAUGUUGGGGUUUGCGACACCUCCUGCUUGGUAUUAUUCUCUGCGUGCAAAUAGAUUUGGUACCAUUGCAUCCACUUUGCUUCUUGGCAAUGCAUUGCAGUCCUUCCUCCAAGGCACUGGUGCUUUCGAAGUUUACCUCAACGAUGAAUUGGUUUUCUCUAAGCUGAAGGAGGGAAGAUUUCCGGGCGAGCUUGAACUAAGAGAUGCCAUUGCAAGUAAGUUGGGUAGUUCAAGAAUCACAGACUCAGCGUUAUGG…
>ORF_ERR493428_1_(paired)_trimmed_(paired)_merged_contig_6386_ORF_141..605 Average coverage: 21.31	AUGUCCUCUGGUGCCGCAGGUUUUGAGAUGUGCUUUGUAAUCGGACUGAACGGCGUAGCCUUUGGAGCACUUGCCGCAGACCCACUGCUUGUGUUUGCUGUGUUUUCUUCUAAAGUGUUUUUUUUUUUUUUUUUUAUUGACCCCGACGAGAUCGCCGAGGGCGUUGCGGGCGUUGCGGGGGAUAGGGACACCACUUCUGUAUCCGGAUCUGGUGUGCCUGCAGGUACAGGUGGAAGAAAAACACGGGUUCAACGGCAGUGGUUGCUGGAAUUGAGUUGCGACGGCGGUGUAGGAAAACUGUGGUUGUUGAGGAUGGUGGAAAAGACGGCGUCGCAGAGUGACGGCCUUGAGAGUGUUGGAGUUGAGGCAGAGCUCCUUGCACACUGGCAGCCACGGCUC…
>ORF_ERR493428_1_(paired)_trimmed_(paired)_merged_contig_6386_ORF_141..605 Average coverage: 21.31	AUGUCCUCUGGUGCCGCAGGUUUUGAGAUGUGCUUUGUAAUCGGACUGAACGGCGUAGCCUUUGGAGCACUUGCCGCAGACCCACUGCUUGUGUUUGCUGUGUUUUCUUCUAAAGUGUUUUUUUUUUUUUUUUUUAUUGACCCCGACGAGAUCGCCGAGGGCGUUGCGGGCGUUGCGGGGGAUAGGGACACCACUUCUGUAUCCGGAUCUGGUGUGCCUGCAGGUACAGGUGGAAGAAAAACACGGGUUCAACGGCAGUGGUUGCUGGAAUUGAGUUGCGACGGCGGUGUAGGAAAACUGUGGUUGUUGAGGAUGGUGGAAAAGACGGCGUCGCAGAGUGACGGCCUUGAGAGUGUUGGAGUUGAGGCAGAGCUCCUUGCACACUGGCAGCCACGGCUC…
>ORF_ERR493428_1_(paired)_trimmed_(paired)_merged_contig_6418_ORF_complement(66..389) Average coverage: 3-377.49	AUGAGCCGACCAAUGGAGGAAGAUGGUGCCAAGAACGAGGAAGAGGAAUUCAACACAGGGCCACUUUCUGUCCUUAUGAUGAGUGUAAAAAAUAAUACUCAGGUGCUCAUCAAUUGCCGUAACAACCGAAAGCUUCUUGGCCGUGUGAGAGCAUUUGACAGGCAUUGCAACAUGGUUCUGGAAAAUGUCAGGGAGAUGUGGACUGAGGUGCCGAGGACUGGAAAAGGCAAGAAAAAGGCCCAGCCGGUUAACAAAGACAGGUUCAUCAGCAAGAUGUUUCUCCGUGGGGACUCUGUUAUCAUCGUUCUUAGGAAUCCGAAGUGA
>ORF_ERR493428_1_(paired)_trimmed_(paired)_merged_contig_6418_ORF_complement(66..389) Average coverage: 3-377.49	AUGAGCCGACCAAUGGAGGAAGAUGGUGCCAAGAACGAGGAAGAGGAAUUCAACACAGGGCCACUUUCUGUCCUUAUGAUGAGUGUAAAAAAUAAUACUCAGGUGCUCAUCAAUUGCCGUAACAACCGAAAGCUUCUUGGCCGUGUGAGAGCAUUUGACAGGCAUUGCAACAUGGUUCUGGAAAAUGUCAGGGAGAUGUGGACUGAGGUGCCGAGGACUGGAAAAGGCAAGAAAAAGGCCCAGCCGGUUAACAAAGACAGGUUCAUCAGCAAGAUGUUUCUCCGUGGGGACUCUGUUAUCAUCGUUCUUAGGAAUCCGAAGUGA
>ORF_ERR493428_1_(paired)_trimmed_(paired)_merged_contig_6477_ORF_14..448 Average coverage: 2-840.05	AUGGAUAAGGCCAAGAACUUUGUCACAGAUAAGAUAUCAAAUGUGGCGAAACCAGAAGCAGAAGUCACAGAUGUUGAUUUCAAGAAGAUGGGCUUGAGCCAUGUGGAGUACCUUUCCAAGGUGUCCGUGACCAAUCCCUACAGCCAUUCCAUCCCCAUUUGCGAUAUCAAAUACACCCUCAAAAGCGUUAACAGGGUGAUUGCAUCGGGGACUAUCCCGGACCCUGGAUCACUAAAGGCAAGUGACAUAACUGUGCUGGAGGUGCUAUUGAAGGUGCCACAUAGCAUAUUGGUGACAUUGGCAAAGGAUCUGGGUGCAGAUUGGGACUUUGACUAUGAGUUGGAUAUAGGCCUCACCAUUGACCUUCCUGUCAUUGGCAACUUCACCAUACCACUCAAC…
>ORF_ERR493428_1_(paired)_trimmed_(paired)_merged_contig_6477_ORF_14..448 Average coverage: 2-840.05	AUGGAUAAGGCCAAGAACUUUGUCACAGAUAAGAUAUCAAAUGUGGCGAAACCAGAAGCAGAAGUCACAGAUGUUGAUUUCAAGAAGAUGGGCUUGAGCCAUGUGGAGUACCUUUCCAAGGUGUCCGUGACCAAUCCCUACAGCCAUUCCAUCCCCAUUUGCGAUAUCAAAUACACCCUCAAAAGCGUUAACAGGGUGAUUGCAUCGGGGACUAUCCCGGACCCUGGAUCACUAAAGGCAAGUGACAUAACUGUGCUGGAGGUGCUAUUGAAGGUGCCACAUAGCAUAUUGGUGACAUUGGCAAAGGAUCUGGGUGCAGAUUGGGACUUUGACUAUGAGUUGGAUAUAGGCCUCACCAUUGACCUUCCUGUCAUUGGCAACUUCACCAUACCACUCAAC…
>ORF_ERR493428_1_(paired)_trimmed_(paired)_merged_contig_6527_ORF_156..467 Average coverage: 1-484.11	AUGCGCGUAACUUUGUGGCGGGACGGCCUGCUGAGCAGGAUACGUAGAAGGAUAAGCACCGUAAGCAGCAGUUUGUGGCGCCACCACGGGCGCUUGGGGAUUAGCGUAGCCAGCAGUUCCAUAACCACUAUAUGCAUUGUACGGCUGUUGGGUAUAACCAGCUGGCCACUGUUGUCCCUGUGUAGCUUGCGUAGCUGGUGGCCAAGCUUGAGGCUGUGCACCAUAACCAGCUGGCCAUUGGCUCUGUGCAUUUGGAUAUGCUCCCAUGAUCGACUGGGCGGGCGAUGGAACACCAGAGUAAGCUUUAGCUAG
>ORF_ERR493428_1_(paired)_trimmed_(paired)_merged_contig_6527_ORF_complement(81..422) Average coverage: 1-484.11	AUGGGAGCAUAUCCAAAUGCACAGAGCCAAUGGCCAGCUGGUUAUGGUGCACAGCCUCAAGCUUGGCCACCAGCUACGCAAGCUACACAGGGACAACAGUGGCCAGCUGGUUAUACCCAACAGCCGUACAAUGCAUAUAGUGGUUAUGGAACUGCUGGCUACGCUAAUCCCCAAGCGCCCGUGGUGGCGCCACAAACUGCUGCUUACGGUGCUUAUCCUUCUACGUAUCCUGCUCAGCAGGCCGUCCCGCCACAAAGUUACGCGCAUCCAACCGUGGCAGCAGUAGCACCGGCUCCGCAGCCUGCUUCAGUUCCUCAGGCGUAUUAUGGGAGUUACUACUGA
>ORF_ERR493428_1_(paired)_trimmed_(paired)_merged_contig_6527_ORF_156..467 Average coverage: 1-484.11	AUGCGCGUAACUUUGUGGCGGGACGGCCUGCUGAGCAGGAUACGUAGAAGGAUAAGCACCGUAAGCAGCAGUUUGUGGCGCCACCACGGGCGCUUGGGGAUUAGCGUAGCCAGCAGUUCCAUAACCACUAUAUGCAUUGUACGGCUGUUGGGUAUAACCAGCUGGCCACUGUUGUCCCUGUGUAGCUUGCGUAGCUGGUGGCCAAGCUUGAGGCUGUGCACCAUAACCAGCUGGCCAUUGGCUCUGUGCAUUUGGAUAUGCUCCCAUGAUCGACUGGGCGGGCGAUGGAACACCAGAGUAAGCUUUAGCUAG
>ORF_ERR493428_1_(paired)_trimmed_(paired)_merged_contig_6527_ORF_complement(81..422) Average coverage: 1-484.11	AUGGGAGCAUAUCCAAAUGCACAGAGCCAAUGGCCAGCUGGUUAUGGUGCACAGCCUCAAGCUUGGCCACCAGCUACGCAAGCUACACAGGGACAACAGUGGCCAGCUGGUUAUACCCAACAGCCGUACAAUGCAUAUAGUGGUUAUGGAACUGCUGGCUACGCUAAUCCCCAAGCGCCCGUGGUGGCGCCACAAACUGCUGCUUACGGUGCUUAUCCUUCUACGUAUCCUGCUCAGCAGGCCGUCCCGCCACAAAGUUACGCGCAUCCAACCGUGGCAGCAGUAGCACCGGCUCCGCAGCCUGCUUCAGUUCCUCAGGCGUAUUAUGGGAGUUACUACUGA
>ORF_ERR493428_1_(paired)_trimmed_(paired)_merged_contig_6548_ORF_complement(205..510) Average coverage: 1-441.59	AUGGCUUCAAGGUUGCUGUGGGCUUCAAGGGCUGCUUCCUACCUCAGAAUCCAAACCACCCACAGAGGGUUUGCUUCUGUUGUGAAGGAUUUCAAGUAUGCCCAUUCUCAUGAGUGGGUUAAGGUUGAUGGAAACUCUGCAACUGUUGGAAUAACCGAUCAUGCUCAAGAUCAUUUAGGUGAUGUUGUGUAUGUUGAGCUACCAGAAGCUGGUCGCUCAGUCUCUCAAGGAGGCAGCUUUGGAGCUGUGGAAAGUGUCAAAGCAACCAGUGAUGUAAAUUCCCCAAUCUCCGGCGAAGGUGGUUGA
>ORF_ERR493428_1_(paired)_trimmed_(paired)_merged_contig_6548_ORF_complement(205..510) Average coverage: 1-441.59	AUGGCUUCAAGGUUGCUGUGGGCUUCAAGGGCUGCUUCCUACCUCAGAAUCCAAACCACCCACAGAGGGUUUGCUUCUGUUGUGAAGGAUUUCAAGUAUGCCCAUUCUCAUGAGUGGGUUAAGGUUGAUGGAAACUCUGCAACUGUUGGAAUAACCGAUCAUGCUCAAGAUCAUUUAGGUGAUGUUGUGUAUGUUGAGCUACCAGAAGCUGGUCGCUCAGUCUCUCAAGGAGGCAGCUUUGGAGCUGUGGAAAGUGUCAAAGCAACCAGUGAUGUAAAUUCCCCAAUCUCCGGCGAAGGUGGUUGA
>ORF_ERR493428_1_(paired)_trimmed_(paired)_merged_contig_6564_ORF_144..455 Average coverage: 65.56	AUGACACAAGAACAAAACAGCGACAUGCCAUACAAGGAAUUGUGCAAGAAACGCUCUCGUGGCUCAUGCACGAGUUGCAUCAUCGUUCACGUGUUACAAGAGUCAAGAUCGAGCACAAAGGAAAGAUUAUUUAAGACCAUGAGGAACAAAACUGAUUCAAUCAGCUCAGGGUUUUUCAUACUUUGCACUUCUAAAUACAGAAUGGCAAAGAUUUGUCACACAAAUCCUACAACAACUACCCCCGGGUUCAGUUCUAAAUUUUCUAUUUUGAAUGACAUCCAAAAAUGUGCAUGGAGCGACAGAGGAAUCUGA
>ORF_ERR493428_1_(paired)_trimmed_(paired)_merged_contig_6564_ORF_144..455 Average coverage: 65.56	AUGACACAAGAACAAAACAGCGACAUGCCAUACAAGGAAUUGUGCAAGAAACGCUCUCGUGGCUCAUGCACGAGUUGCAUCAUCGUUCACGUGUUACAAGAGUCAAGAUCGAGCACAAAGGAAAGAUUAUUUAAGACCAUGAGGAACAAAACUGAUUCAAUCAGCUCAGGGUUUUUCAUACUUUGCACUUCUAAAUACAGAAUGGCAAAGAUUUGUCACACAAAUCCUACAACAACUACCCCCGGGUUCAGUUCUAAAUUUUCUAUUUUGAAUGACAUCCAAAAAUGUGCAUGGAGCGACAGAGGAAUCUGA
>ORF_ERR493428_1_(paired)_trimmed_(paired)_merged_contig_6627_ORF_complement(45..500) Average coverage: 612.52	AUGUGGAACAAACGACCAGAGUUCACAGCAUGGUUACAGGAAGUCAAACAGGUGAACCUGGAACAUCUGGCAAAUUGGGAAGAGAAGCAGAUGUUCAAACAGUUCAUGGAAGAUCACAAUACAGCUACCUUCCCUUCGAAAAAGUACUACAGCCUUGAUAAUUACUACAGGCAUAAAAUGGAGAAGGAAAUUAAAAGAGGUUUUAAGAAGGCUACGCCAACAGAACGUAUUGUAUUCAAUGACGAAGAACAGAAACGGCAAGAAAUGAUGCGAGUGCGUGAAAAGCAAAAGGAAGAAGAAGUAGAGGCUCUGAAGCGCUCAAUGCAGAGUGGACUGGCACAAGCAAUGAAAGAGCAAGCUCAACUCAGGGAAGAGAUGGCUUACCAGUACAAGAUUGGA…
>ORF_ERR493428_1_(paired)_trimmed_(paired)_merged_contig_6627_ORF_complement(45..500) Average coverage: 612.52	AUGUGGAACAAACGACCAGAGUUCACAGCAUGGUUACAGGAAGUCAAACAGGUGAACCUGGAACAUCUGGCAAAUUGGGAAGAGAAGCAGAUGUUCAAACAGUUCAUGGAAGAUCACAAUACAGCUACCUUCCCUUCGAAAAAGUACUACAGCCUUGAUAAUUACUACAGGCAUAAAAUGGAGAAGGAAAUUAAAAGAGGUUUUAAGAAGGCUACGCCAACAGAACGUAUUGUAUUCAAUGACGAAGAACAGAAACGGCAAGAAAUGAUGCGAGUGCGUGAAAAGCAAAAGGAAGAAGAAGUAGAGGCUCUGAAGCGCUCAAUGCAGAGUGGACUGGCACAAGCAAUGAAAGAGCAAGCUCAACUCAGGGAAGAGAUGGCUUACCAGUACAAGAUUGGA…
>ORF_ERR493428_1_(paired)_trimmed_(paired)_merged_contig_6636_ORF_9..461 Average coverage: 807.62	AUGAAGGUACUGCCAUCUGGUGUUUACCAAUAUAGGUUUAUUGUUGAUGGGCAGUGGAGAUGUUCUCCUGACUUGCCCUUGACCCAAGAUGAUGCUGGCAAUUCUUACAACCUUUUGGACUUGCAGGAUUACGUCCCAGAAGACAUCGGCAGCAUUUCUGGUUUUGAACCUCCCCAGUCGCCGGAAUCAAGUUAUAACAACCUGCAGCUUGGAUCUGAAGAUUUCGCGAAGGAGCCCCCAUUGGUUCCUCCACACCUACAAAUGACACUGCUGAAUGCACCUUCAUCUUACAUGGAGAUGCCGCCUCCUUUGUCAAGACCUCAACAUGUGGUACUCAAUCAUCUUUACAUGCAGAGAGGGAAGAGUGGACCAUCUGUGGUGGCACUCGGUACAACAGAG…
>ORF_ERR493428_1_(paired)_trimmed_(paired)_merged_contig_6636_ORF_9..461 Average coverage: 807.62	AUGAAGGUACUGCCAUCUGGUGUUUACCAAUAUAGGUUUAUUGUUGAUGGGCAGUGGAGAUGUUCUCCUGACUUGCCCUUGACCCAAGAUGAUGCUGGCAAUUCUUACAACCUUUUGGACUUGCAGGAUUACGUCCCAGAAGACAUCGGCAGCAUUUCUGGUUUUGAACCUCCCCAGUCGCCGGAAUCAAGUUAUAACAACCUGCAGCUUGGAUCUGAAGAUUUCGCGAAGGAGCCCCCAUUGGUUCCUCCACACCUACAAAUGACACUGCUGAAUGCACCUUCAUCUUACAUGGAGAUGCCGCCUCCUUUGUCAAGACCUCAACAUGUGGUACUCAAUCAUCUUUACAUGCAGAGAGGGAAGAGUGGACCAUCUGUGGUGGCACUCGGUACAACAGAG…
>ORF_ERR493428_1_(paired)_trimmed_(paired)_merged_contig_6653_ORF_208..621 Average coverage: 247.73	AUGGAUGAACUGCCGGGGUCGUUGGGAACCAGCGCCAGCUUGGCUCUGCGAUUCGGGCAGACCAUCUUCUCCACUGCCUCCCUUCUCUUCAUGUGCUUGGACGUCGAGUUCUACAGCUACACCGCCUUCUGCUAUUUGGUGACAGUAAUGGGUUUGGUAGUUCCAUGGAGCAUGACGUUGAUGAUCGUGGAUGUCUACUCUGUCUUCUUAGGAGACUUGGCGUUGUCAUAUCUCUCACUCGCUGCAGCUUGCUCAACGGCUAGUACCACAUAUCUCCUACUUCAUCUCGGUAGAUCCUACUGCCCUGCCAAGUUAUGUACUAGAUAUCAGUUAUCUGCUGCAAUGGCUUUCCUUUCUUGGUUUCUUUCACUAGGUUCCUCUCUAUUCAAUCUUUGGCUU…
>ORF_ERR493428_1_(paired)_trimmed_(paired)_merged_contig_6653_ORF_208..621 Average coverage: 247.73	AUGGAUGAACUGCCGGGGUCGUUGGGAACCAGCGCCAGCUUGGCUCUGCGAUUCGGGCAGACCAUCUUCUCCACUGCCUCCCUUCUCUUCAUGUGCUUGGACGUCGAGUUCUACAGCUACACCGCCUUCUGCUAUUUGGUGACAGUAAUGGGUUUGGUAGUUCCAUGGAGCAUGACGUUGAUGAUCGUGGAUGUCUACUCUGUCUUCUUAGGAGACUUGGCGUUGUCAUAUCUCUCACUCGCUGCAGCUUGCUCAACGGCUAGUACCACAUAUCUCCUACUUCAUCUCGGUAGAUCCUACUGCCCUGCCAAGUUAUGUACUAGAUAUCAGUUAUCUGCUGCAAUGGCUUUCCUUUCUUGGUUUCUUUCACUAGGUUCCUCUCUAUUCAAUCUUUGGCUU…
>ORF_ERR493428_1_(paired)_trimmed_(paired)_merged_contig_6670_ORF_complement(161..613) Average coverage: 406.11	AUGAAGGUACUGCCAUCCGGUGUUUACCAAUAUAGGUUUAUUGUUGAUGGGCAGUGGAGAUGUUCUCCUGACUUGCCCUUGACCCAAGAUGAUGCUGGCAAUUCUUACAACCUUUUGGACUUGCAGGAUUACGUCCCAGAAGACAUCGGAAGCAUUUCUGGUUUUGAACCUCCCCAGUCGCCGGACUUAAGUUAUAACAACCUGCAGCUUGGAUCUGAAGAUUUCGCGAAGGAGCCCCCACUGGUUCCUCCACACCUACAAAUGACACUGCUGAAUGCACCUUCAUCUUACAUGGAGAUGCCGCCUCCUUUGUCGAGACCUCAACAUGUGGUACUCAAUCAUCUUUACAUGCAGAGAGGGAAGAGUGGACCAUCUGUGGUGGCACUCGGGACAACAGAG…
>ORF_ERR493428_1_(paired)_trimmed_(paired)_merged_contig_6670_ORF_complement(161..613) Average coverage: 406.11	AUGAAGGUACUGCCAUCCGGUGUUUACCAAUAUAGGUUUAUUGUUGAUGGGCAGUGGAGAUGUUCUCCUGACUUGCCCUUGACCCAAGAUGAUGCUGGCAAUUCUUACAACCUUUUGGACUUGCAGGAUUACGUCCCAGAAGACAUCGGAAGCAUUUCUGGUUUUGAACCUCCCCAGUCGCCGGACUUAAGUUAUAACAACCUGCAGCUUGGAUCUGAAGAUUUCGCGAAGGAGCCCCCACUGGUUCCUCCACACCUACAAAUGACACUGCUGAAUGCACCUUCAUCUUACAUGGAGAUGCCGCCUCCUUUGUCGAGACCUCAACAUGUGGUACUCAAUCAUCUUUACAUGCAGAGAGGGAAGAGUGGACCAUCUGUGGUGGCACUCGGGACAACAGAG…
>ORF_ERR493428_1_(paired)_trimmed_(paired)_merged_contig_6680_ORF_185..601 Average coverage: 1-437.93	AUGGCAGACUUACCAGGCUAUAUGCGUGCCUGCUUGCAUACUGGAAAACUUGCCGCCCUGGCAAUUUUGGUCUCUGGAGGGAUUGUAUUGCAAAUUUUGGCGUGUGCUUUGUACAAUAAUUGGUGGCCAAUGCUAACUGUAAUAAUGUAUGUGCUCCUUCCCAUGCCAUUGCUGUUCUUUGUGGGAUCCGAUUCUUCUAUAUUUUCACAUUCUGAAAAUGGCUGGGUAAAUGCAACCAAGUUCUUGACCGGAGCUUCAGCUAUUGGAAGCAUUGCAAUCCCUGCUAUCUUAAAACACGCUGGUGUAAUUGGUUGGGGGGCCCUGGCUAUGGAGCUCUCAUCCUUUUUCGUAUUUGUACUGGCAAUAAUGUGUUACAUUCGGACAAGUGAUGAUGAUGAC…
>ORF_ERR493428_1_(paired)_trimmed_(paired)_merged_contig_6680_ORF_185..601 Average coverage: 1-437.93	AUGGCAGACUUACCAGGCUAUAUGCGUGCCUGCUUGCAUACUGGAAAACUUGCCGCCCUGGCAAUUUUGGUCUCUGGAGGGAUUGUAUUGCAAAUUUUGGCGUGUGCUUUGUACAAUAAUUGGUGGCCAAUGCUAACUGUAAUAAUGUAUGUGCUCCUUCCCAUGCCAUUGCUGUUCUUUGUGGGAUCCGAUUCUUCUAUAUUUUCACAUUCUGAAAAUGGCUGGGUAAAUGCAACCAAGUUCUUGACCGGAGCUUCAGCUAUUGGAAGCAUUGCAAUCCCUGCUAUCUUAAAACACGCUGGUGUAAUUGGUUGGGGGGCCCUGGCUAUGGAGCUCUCAUCCUUUUUCGUAUUUGUACUGGCAAUAAUGUGUUACAUUCGGACAAGUGAUGAUGAUGAC…
>ORF_ERR493428_1_(paired)_trimmed_(paired)_merged_contig_6712_ORF_3..464 Average coverage: 287.00	AUGAAAGAUGCUGCAAAGAUUUUGAAUAUGUUUGGAGUACCUAAUGAGGUGAGAAUAGUUUCAGCACAUCGAACUCCUGAAUUGAUGUAUUCUUAUGCCUUGUCUGCUCGGGAGAGAGGCAUUCAGGUCAUCAUUGCUGGUGCUGGUGGUGCUGCUCACUUGCCAGGCAUGGUAGCUGCCAUCACUCCUUUGCCCGUUAUUGGUGUCCCUGUGCGUGCUUCUACAUUGGAUGGAAUCGAUUCUCUUUUAUCCAUUGUGCAGAUGCCGAGAGGGGUCCCAGUUGCAACGGUAGCUGUAAACAACGCCACCAAUGCUGGUUUGCUGGCAGUUCGGAUAUUGGGUGUUUGUGAUGCUGAUCUAGUAUCAAGAAUGACCCAAUAUCAAGAAGACACACGGGAC…
>ORF_ERR493428_1_(paired)_trimmed_(paired)_merged_contig_6712_ORF_3..464 Average coverage: 287.00	AUGAAAGAUGCUGCAAAGAUUUUGAAUAUGUUUGGAGUACCUAAUGAGGUGAGAAUAGUUUCAGCACAUCGAACUCCUGAAUUGAUGUAUUCUUAUGCCUUGUCUGCUCGGGAGAGAGGCAUUCAGGUCAUCAUUGCUGGUGCUGGUGGUGCUGCUCACUUGCCAGGCAUGGUAGCUGCCAUCACUCCUUUGCCCGUUAUUGGUGUCCCUGUGCGUGCUUCUACAUUGGAUGGAAUCGAUUCUCUUUUAUCCAUUGUGCAGAUGCCGAGAGGGGUCCCAGUUGCAACGGUAGCUGUAAACAACGCCACCAAUGCUGGUUUGCUGGCAGUUCGGAUAUUGGGUGUUUGUGAUGCUGAUCUAGUAUCAAGAAUGACCCAAUAUCAAGAAGACACACGGGAC…
>ORF_ERR493428_1_(paired)_trimmed_(paired)_merged_contig_6843_ORF_complement(147..545) Average coverage: 2-230.57	AUGCAACAGGUCGACGAGGACCACACACUAACUCAACUUGCAAUGGCAUGGUUAAGUCUGGCAGUGGGUGGUUCCAAAAUACAGGAGGCAUAUCUCAUCUACCAAGAUUUAUCUGAGAAGUCUCAGGUUACGAGUUUGAUCCUCAAUGGAAAGGCUGUUUGCUGUAUGCAUAUGGGAAACUUUGAUGAAGCUGAAACACUACUUCUUGAAGCACUGCAAAAGGAUGCAAAGGAUCCAGAAACUCUAGCCAACCUUGUUGUAUGCUGUCUUCACCUUGGAAAACCAUCUUCUCGUUUCCUCAGCCAGUUGAAAAUUGGUCACCCAGAUCACUUGCUCGUCAAACGGGCCUUGGAGGCAGAACAGAGCUUUAACCUAGCUGCUCUUCAAGCAGCUGGUUGA
>ORF_ERR493428_1_(paired)_trimmed_(paired)_merged_contig_6843_ORF_complement(147..545) Average coverage: 2-230.57	AUGCAACAGGUCGACGAGGACCACACACUAACUCAACUUGCAAUGGCAUGGUUAAGUCUGGCAGUGGGUGGUUCCAAAAUACAGGAGGCAUAUCUCAUCUACCAAGAUUUAUCUGAGAAGUCUCAGGUUACGAGUUUGAUCCUCAAUGGAAAGGCUGUUUGCUGUAUGCAUAUGGGAAACUUUGAUGAAGCUGAAACACUACUUCUUGAAGCACUGCAAAAGGAUGCAAAGGAUCCAGAAACUCUAGCCAACCUUGUUGUAUGCUGUCUUCACCUUGGAAAACCAUCUUCUCGUUUCCUCAGCCAGUUGAAAAUUGGUCACCCAGAUCACUUGCUCGUCAAACGGGCCUUGGAGGCAGAACAGAGCUUUAACCUAGCUGCUCUUCAAGCAGCUGGUUGA
>ORF_ERR493428_1_(paired)_trimmed_(paired)_merged_contig_6864_ORF_78..500 Average coverage: 9-410.12	AUGCUGCCAACAACUUUGCCCGUGGUCACUACACCAUCGGCAAGGAGAUUGUUGAUCUCUGCUUGGACCGCAUCCGUAAACUUGCUGACAACUGCACUGGGCUUCAAGGGUUCCUUGUUUUCAAUGCUGUUGGUGGAGGAACUGGCUCUGGUCUUGGGUCCCUUCUUUUGGAGCGUCUCUCUGUUGACUAUGGAAAGAAGUCAAAGCUUGGGUUCACCGUGUAUCCAUCUCCACAGGUUUCUACAUCUGUGGUUGAGCCCUACAACAGUGUCCUCUCAACCCACUCCCUCCUGGAACACACUGAUGUUGCAGUGCUCCUUGACAACGAGGCUAUCUAUGAUAUCUGCAGGCGCUCUCUUGACAUUGAGCGACCCACCUACACCAACCUCAACCGUCUUG…
>ORF_ERR493428_1_(paired)_trimmed_(paired)_merged_contig_6864_ORF_78..500 Average coverage: 9-410.12	AUGCUGCCAACAACUUUGCCCGUGGUCACUACACCAUCGGCAAGGAGAUUGUUGAUCUCUGCUUGGACCGCAUCCGUAAACUUGCUGACAACUGCACUGGGCUUCAAGGGUUCCUUGUUUUCAAUGCUGUUGGUGGAGGAACUGGCUCUGGUCUUGGGUCCCUUCUUUUGGAGCGUCUCUCUGUUGACUAUGGAAAGAAGUCAAAGCUUGGGUUCACCGUGUAUCCAUCUCCACAGGUUUCUACAUCUGUGGUUGAGCCCUACAACAGUGUCCUCUCAACCCACUCCCUCCUGGAACACACUGAUGUUGCAGUGCUCCUUGACAACGAGGCUAUCUAUGAUAUCUGCAGGCGCUCUCUUGACAUUGAGCGACCCACCUACACCAACCUCAACCGUCUUG…
>ORF_ERR493428_1_(paired)_trimmed_(paired)_merged_contig_6872_ORF_29..361 Average coverage: 1-464.34	AUGUCAGUCAUAUCCUGGCAUUUCAAACUGGGAUGCAAAUGUUUCGACCCGAUUUCUGAGCUCGACAAUAUCUUUGUUGUUGUGGAGACCUUUGAUAAAAUCUUUCUGGAAUUUUCCAUAUUCCCUCUGUAUACAAACAGUGAUCUGGGCAGCCCUCAGAAGAAAAUCUGCGAUCGUUUCGAAAUCGGAUUCCACACAACCUCUGGUAGUCAUAGCAGGAGUACCGAUUCUCACUCCCCCGGGAGAAAAAGCACCAUUAUCACCAAAUAUAGCAGUUUUAUUGAGAGUAAUGUGGCACAUCUCACAAACCUUUUCAUAAUUCUUCCCUGUUAA
>ORF_ERR493428_1_(paired)_trimmed_(paired)_merged_contig_6872_ORF_15..347 Average coverage: 1-464.34	AUGAAGAUGUUUAAAUGUCAGUCAUAUCCUGGCAUUUCAAACUGGGAUGCAAAUGUUUCGACCCGAUUUCUGAGCUCGACAAUAUCUUUGUUGUUGUGGAGACCUUUGAUAAAAUCUUUCUGGAAUUUUCCAUAUUCCCUCUGUAUACAAACAGUGAUCUGGGCAGCCCUCAGAAGAAAAUCUGCGAUCGUUUCGAAAUCGGAUUCCACACAACCUCUGGUAGUCAUAGCAGGAGUACCGAUUCUCACUCCCCCGGGAGAAAAAGCACCAUUAUCACCAAAUAUAGCAGUUUUAUUGAGAGUAAUGUGGCACAUCUCACAAACCUUUUCAUAA
>ORF_ERR493428_1_(paired)_trimmed_(paired)_merged_contig_6872_ORF_complement(32..481) Average coverage: 1-464.34	AUGCAACAGGUGAAGAAGAAUGCACAGGCCUUAGCUAAUGCCUUGUUAAGAAGAAAAUGCAGAUUGGUAACUGGGGGCACCGACAAUCACUUGUUGCUUUGGGAUUUGACCGCUGUUGGUUUAACAGGGAAGAAUUAUGAAAAGGUUUGUGAGAUGUGCCACAUUACUCUCAAUAAAACUGCUAUAUUUGGUGAUAAUGGUGCUUUUUCUCCCGGGGGAGUGAGAAUCGGUACUCCUGCUAUGACUACCAGAGGUUGUGUGGAAUCCGAUUUCGAAACGAUCGCAGAUUUUCUUCUGAGGGCUGCCCAGAUCACUGUUUGUAUACAGAGGGAAUAUGGAAAAUUCCAGAAAGAUUUUAUCAAAGGUCUCCACAACAACAAAGAUAUUGUCGAGCUCAGA…
>ORF_ERR493428_1_(paired)_trimmed_(paired)_merged_contig_6872_ORF_29..361 Average coverage: 1-464.34	AUGUCAGUCAUAUCCUGGCAUUUCAAACUGGGAUGCAAAUGUUUCGACCCGAUUUCUGAGCUCGACAAUAUCUUUGUUGUUGUGGAGACCUUUGAUAAAAUCUUUCUGGAAUUUUCCAUAUUCCCUCUGUAUACAAACAGUGAUCUGGGCAGCCCUCAGAAGAAAAUCUGCGAUCGUUUCGAAAUCGGAUUCCACACAACCUCUGGUAGUCAUAGCAGGAGUACCGAUUCUCACUCCCCCGGGAGAAAAAGCACCAUUAUCACCAAAUAUAGCAGUUUUAUUGAGAGUAAUGUGGCACAUCUCACAAACCUUUUCAUAAUUCUUCCCUGUUAA
>ORF_ERR493428_1_(paired)_trimmed_(paired)_merged_contig_6872_ORF_15..347 Average coverage: 1-464.34	AUGAAGAUGUUUAAAUGUCAGUCAUAUCCUGGCAUUUCAAACUGGGAUGCAAAUGUUUCGACCCGAUUUCUGAGCUCGACAAUAUCUUUGUUGUUGUGGAGACCUUUGAUAAAAUCUUUCUGGAAUUUUCCAUAUUCCCUCUGUAUACAAACAGUGAUCUGGGCAGCCCUCAGAAGAAAAUCUGCGAUCGUUUCGAAAUCGGAUUCCACACAACCUCUGGUAGUCAUAGCAGGAGUACCGAUUCUCACUCCCCCGGGAGAAAAAGCACCAUUAUCACCAAAUAUAGCAGUUUUAUUGAGAGUAAUGUGGCACAUCUCACAAACCUUUUCAUAA
>ORF_ERR493428_1_(paired)_trimmed_(paired)_merged_contig_6872_ORF_complement(32..481) Average coverage: 1-464.34	AUGCAACAGGUGAAGAAGAAUGCACAGGCCUUAGCUAAUGCCUUGUUAAGAAGAAAAUGCAGAUUGGUAACUGGGGGCACCGACAAUCACUUGUUGCUUUGGGAUUUGACCGCUGUUGGUUUAACAGGGAAGAAUUAUGAAAAGGUUUGUGAGAUGUGCCACAUUACUCUCAAUAAAACUGCUAUAUUUGGUGAUAAUGGUGCUUUUUCUCCCGGGGGAGUGAGAAUCGGUACUCCUGCUAUGACUACCAGAGGUUGUGUGGAAUCCGAUUUCGAAACGAUCGCAGAUUUUCUUCUGAGGGCUGCCCAGAUCACUGUUUGUAUACAGAGGGAAUAUGGAAAAUUCCAGAAAGAUUUUAUCAAAGGUCUCCACAACAACAAAGAUAUUGUCGAGCUCAGA…
>ORF_ERR493428_1_(paired)_trimmed_(paired)_merged_contig_6887_ORF_13..591 Average coverage: 465.26	AUGCAAGAGCAUGUAGCAUCCAUGGCCCGGCAAUAUGUUCGCAGCAUUAUAUCGUCAGUUCAGAGGGUGGCAUUAGCUCUCUCUCCUUCACAUUUGAGUUCACAGGCUGGUCUUCGGUCACCACUUGGUACUCCUGAAGCGCAAACACUUGCUCGUUGGAUCUGUAACAGUUACAGGUGCUAUUUGGGUGUGGAGCUGCUCAAAUCUGGCAAUGAAAGAAGUGAAUCCAUCCUCAAAUCCUUGUGGCAUCACUCGGAUGCAAUUAUGUGCUGCUCUCUGAAGGCAUUGCCAGUUUUCACCUUUGCAAACCAGGCAGGGCUCGACAUGCUGGAGACCACCUUGGUUGCGCUCCAAGACAUAACUUUGGAAAAGAUAUUUGAUGACCAUGGACGAAAGACU…
>ORF_ERR493428_1_(paired)_trimmed_(paired)_merged_contig_6887_ORF_13..591 Average coverage: 465.26	AUGCAAGAGCAUGUAGCAUCCAUGGCCCGGCAAUAUGUUCGCAGCAUUAUAUCGUCAGUUCAGAGGGUGGCAUUAGCUCUCUCUCCUUCACAUUUGAGUUCACAGGCUGGUCUUCGGUCACCACUUGGUACUCCUGAAGCGCAAACACUUGCUCGUUGGAUCUGUAACAGUUACAGGUGCUAUUUGGGUGUGGAGCUGCUCAAAUCUGGCAAUGAAAGAAGUGAAUCCAUCCUCAAAUCCUUGUGGCAUCACUCGGAUGCAAUUAUGUGCUGCUCUCUGAAGGCAUUGCCAGUUUUCACCUUUGCAAACCAGGCAGGGCUCGACAUGCUGGAGACCACCUUGGUUGCGCUCCAAGACAUAACUUUGGAAAAGAUAUUUGAUGACCAUGGACGAAAGACU…
>ORF_ERR493428_1_(paired)_trimmed_(paired)_merged_contig_6945_ORF_complement(11..565) Average coverage: 41-464.00	AUGGUUGUGACUUUUGGGCCAACUGGUCUGACCACUGAAGUUAAGUCAGUUGAGAUGCAUCAUGAGGCUCUUCAGGAGGCACUCCCCGGUGACAAUGUCGGGUUCAAUGUUAAGAAUGUUGCUGUGAAGGAUCUCAAGCGUGGUUUCGUCGCAUCCAACUCCAAGGAUGACCCUGCCAAGGAGGCUGCCAACUUCACAUCCCAGGUUAUCAUCAUGAACCACCCUGGUCAGAUCAGUAACGGAUAUGCCCCAGUUCUGGAUUGCCACACUUCUCACAUUGCCGUGCGGUUCGGUGAGAUCCUUACCAAGAUUGACAGGAGGUCUGGAAAGGAGAUUGAGAAGGAGCCAAAGUUUUUGAAGAACGGAGAUGCAGGUAUGGUGAAGAUGCUUCCCACCAAG…
>ORF_ERR493428_1_(paired)_trimmed_(paired)_merged_contig_6945_ORF_complement(11..565) Average coverage: 41-464.00	AUGGUUGUGACUUUUGGGCCAACUGGUCUGACCACUGAAGUUAAGUCAGUUGAGAUGCAUCAUGAGGCUCUUCAGGAGGCACUCCCCGGUGACAAUGUCGGGUUCAAUGUUAAGAAUGUUGCUGUGAAGGAUCUCAAGCGUGGUUUCGUCGCAUCCAACUCCAAGGAUGACCCUGCCAAGGAGGCUGCCAACUUCACAUCCCAGGUUAUCAUCAUGAACCACCCUGGUCAGAUCAGUAACGGAUAUGCCCCAGUUCUGGAUUGCCACACUUCUCACAUUGCCGUGCGGUUCGGUGAGAUCCUUACCAAGAUUGACAGGAGGUCUGGAAAGGAGAUUGAGAAGGAGCCAAAGUUUUUGAAGAACGGAGAUGCAGGUAUGGUGAAGAUGCUUCCCACCAAG…
>ORF_ERR493428_1_(paired)_trimmed_(paired)_merged_contig_6955_ORF_44..349 Average coverage: 1-005.53	AUGACGGUGACGGAACACCAAGUCGCCAAGCUCAUGGAGGAAGACAUGGGCUCCGCCAUGCAGUACCUACAGGGAAAAGGCCUCUGCCUCAUGCCGAUUUCCUUGGCCACCGCCAUCUCCACAGCCACAUGUCACUCCAGGAACCCCCUCCUCCAGAACAGUAACAACAACCCGGUCAUCCCGUCCAACGGUGGCGACGGGCCAUCUUCACCCAGCAUGUCCGUGCUGACCGUCCAGUCAGCCACCAUGGGUAACGGCGGGGUUGAGGGUUCCGUCAAAGACGCCACCUCCGUUUCCAAGCCCUGA
>ORF_ERR493428_1_(paired)_trimmed_(paired)_merged_contig_6955_ORF_44..349 Average coverage: 1-005.53	AUGACGGUGACGGAACACCAAGUCGCCAAGCUCAUGGAGGAAGACAUGGGCUCCGCCAUGCAGUACCUACAGGGAAAAGGCCUCUGCCUCAUGCCGAUUUCCUUGGCCACCGCCAUCUCCACAGCCACAUGUCACUCCAGGAACCCCCUCCUCCAGAACAGUAACAACAACCCGGUCAUCCCGUCCAACGGUGGCGACGGGCCAUCUUCACCCAGCAUGUCCGUGCUGACCGUCCAGUCAGCCACCAUGGGUAACGGCGGGGUUGAGGGUUCCGUCAAAGACGCCACCUCCGUUUCCAAGCCCUGA
>ORF_ERR493428_1_(paired)_trimmed_(paired)_merged_contig_6966_ORF_145..549 Average coverage: 2-019.46	AUGCGAGCAGUUGAUUUAAUUGUUUCUAAGUUAUCUGAAGACUCGCAUUAUGCUCAGUCUAUGAAUGCCCCAUUUUCAUAUCCAGCAGCGUACAAUGCAAUGAGCUAUGGACCACCAAAUGGGACUGGAGGAAAAUUUCAGAAUGCUAAGGAGGAUUGGAGUAACUCGGUCACAAUUGGCGUAGCGGACGAGCAUAUCGGGUUGGUUCUUGGUCGUGGUGGAAGGACCAUAGCGGAGAUUAGUCAGGGUAGUGGAGCCAAGAUAAAGAUAUCUGAUAGGGGUGACUUCAUGUCUGGAACUACUGACAGGAAGGUGACAAUCACGGGGUCACAGAGGGCAAUCCGUGCUGCUGAGUCCAUGAUAAUGCAGAAAGUAUCCUAUGCAUCCGAGAGGGCAAUG…
>ORF_ERR493428_1_(paired)_trimmed_(paired)_merged_contig_6966_ORF_145..549 Average coverage: 2-019.46	AUGCGAGCAGUUGAUUUAAUUGUUUCUAAGUUAUCUGAAGACUCGCAUUAUGCUCAGUCUAUGAAUGCCCCAUUUUCAUAUCCAGCAGCGUACAAUGCAAUGAGCUAUGGACCACCAAAUGGGACUGGAGGAAAAUUUCAGAAUGCUAAGGAGGAUUGGAGUAACUCGGUCACAAUUGGCGUAGCGGACGAGCAUAUCGGGUUGGUUCUUGGUCGUGGUGGAAGGACCAUAGCGGAGAUUAGUCAGGGUAGUGGAGCCAAGAUAAAGAUAUCUGAUAGGGGUGACUUCAUGUCUGGAACUACUGACAGGAAGGUGACAAUCACGGGGUCACAGAGGGCAAUCCGUGCUGCUGAGUCCAUGAUAAUGCAGAAAGUAUCCUAUGCAUCCGAGAGGGCAAUG…
>ORF_ERR493428_1_(paired)_trimmed_(paired)_merged_contig_6992_ORF_118..435 Average coverage: 29.54	AUGUUUCCGAAGCAACUCCGCACCCUUGGCACAGCCGCCGCCGUACUCCUCGGCGGAUUCUUCACGCUCAACCUGGCUUCCACCGCCACAAUCGGAGCCCUCCGGUUCGCCGCCGAAUCCAAACGGAGAAAGGUUGCGCUGCCUUGUGUGGUCUGCAGAGGUAAAGGGUUUUAUAUAUGCAAGCUUUGCAAAGGGAAUGCCACCAUUGAAUGGUCGCCGCUGUACGACCCAAUUGCCAUCAACCCCUGCCUUUGCCCUACCUGUGAUGGAAAUAGGGUGCAGCACUGCCUCAACUGUCUAGGGACGGGAUAUAUUUGA
>ORF_ERR493428_1_(paired)_trimmed_(paired)_merged_contig_6992_ORF_118..435 Average coverage: 29.54	AUGUUUCCGAAGCAACUCCGCACCCUUGGCACAGCCGCCGCCGUACUCCUCGGCGGAUUCUUCACGCUCAACCUGGCUUCCACCGCCACAAUCGGAGCCCUCCGGUUCGCCGCCGAAUCCAAACGGAGAAAGGUUGCGCUGCCUUGUGUGGUCUGCAGAGGUAAAGGGUUUUAUAUAUGCAAGCUUUGCAAAGGGAAUGCCACCAUUGAAUGGUCGCCGCUGUACGACCCAAUUGCCAUCAACCCCUGCCUUUGCCCUACCUGUGAUGGAAAUAGGGUGCAGCACUGCCUCAACUGUCUAGGGACGGGAUAUAUUUGA
>ORF_ERR493428_1_(paired)_trimmed_(paired)_merged_contig_6999_ORF_complement(8..337) Average coverage: 1-102.87	AUGUGCGGCACUCUUGAUUACCUCCCUCCUGAGAUGGUGGAGAGUGUAGAGCACGAUGCUAGUGUGGAUAUCUGGAGCCUUGGCAUCCUGUGCUAUGAGUUCCUAUACGGAGUCCCACCUUUCGAGGCCAAGGAGCAUUCAGACACAUAUAGAAGGAUUGUGCAAGUGGAUCUGAAGUUUCCUCCGAAACCAAUUGUCUCUGCUCAUGCAAAGGACCUCAUUAGUCAGAUGCUUGUCAAGGAUUCUGCUCAACGCCUGCCGUUACACAAGCUUCUUGAACAUCCAUGGAUUGUUCAGAACGCCGAGCCCUCUGGCGUAUAUAGGAUAUAA
>ORF_ERR493428_1_(paired)_trimmed_(paired)_merged_contig_6999_ORF_complement(8..337) Average coverage: 1-102.87	AUGUGCGGCACUCUUGAUUACCUCCCUCCUGAGAUGGUGGAGAGUGUAGAGCACGAUGCUAGUGUGGAUAUCUGGAGCCUUGGCAUCCUGUGCUAUGAGUUCCUAUACGGAGUCCCACCUUUCGAGGCCAAGGAGCAUUCAGACACAUAUAGAAGGAUUGUGCAAGUGGAUCUGAAGUUUCCUCCGAAACCAAUUGUCUCUGCUCAUGCAAAGGACCUCAUUAGUCAGAUGCUUGUCAAGGAUUCUGCUCAACGCCUGCCGUUACACAAGCUUCUUGAACAUCCAUGGAUUGUUCAGAACGCCGAGCCCUCUGGCGUAUAUAGGAUAUAA
>ORF_ERR493428_1_(paired)_trimmed_(paired)_merged_contig_7006_ORF_complement(94..459) Average coverage: 1-677.27	AUGGCAGAAACCUGGCAUUUUUAUCUCGGAGAACCCAUUAUGGUCGUGGAGUUGGGGGAAGAUGGGAAAGUCAAGUUAACCUGCCUCGGACCCGAUUUGGGAGCGGAUCAGCAACCCCAGUACACAGUGCCUCCAAAUGUAUGGUUUGGUUCCUUCCCAACAAAGGACUACAGCAUUUCCCCAGAAGGGGCAUUGCUCAAAGCUGCUCCAAGGGAUGCCGAGACUCACUACUCUCUCGUGGGGUGUACUUGUGCACCUGCCUUUCAGUUCCAGGAUUUCGAGUUGGCAAAACGCUCCGAUCUUCUUCCUCUUUUUCCUGGUUACGAGGCUCUCAUAACGCUGCUUACUUUCCCUGAAGAAGCAUAA
>ORF_ERR493428_1_(paired)_trimmed_(paired)_merged_contig_7006_ORF_complement(94..459) Average coverage: 1-677.27	AUGGCAGAAACCUGGCAUUUUUAUCUCGGAGAACCCAUUAUGGUCGUGGAGUUGGGGGAAGAUGGGAAAGUCAAGUUAACCUGCCUCGGACCCGAUUUGGGAGCGGAUCAGCAACCCCAGUACACAGUGCCUCCAAAUGUAUGGUUUGGUUCCUUCCCAACAAAGGACUACAGCAUUUCCCCAGAAGGGGCAUUGCUCAAAGCUGCUCCAAGGGAUGCCGAGACUCACUACUCUCUCGUGGGGUGUACUUGUGCACCUGCCUUUCAGUUCCAGGAUUUCGAGUUGGCAAAACGCUCCGAUCUUCUUCCUCUUUUUCCUGGUUACGAGGCUCUCAUAACGCUGCUUACUUUCCCUGAAGAAGCAUAA
>ORF_ERR493428_1_(paired)_trimmed_(paired)_merged_contig_7025_ORF_11..391 Average coverage: 167.74	AUGAACAAGAUUCAGUACAACAGGGAUGUGGGGCAGUCAAUCCUUGAGAGCUACUCUAGGGUGAUGGAACGCAUAGCCUUCAACAUAAUGGCGAGGAUAGAUGAUCUACUAUACGUAGACGAUGCCACCAAACAGCGGGCAGCUGCAGAGUCUAUGUCCCUGUAUGACCAGGGAAGGAUUGGUGGCACAUUGCCAAAACAGAAGCGGAUAUCACCCAGUCCCUUCUCAAUUCACCGUACCUCUUCAAUUACAUUGCCAGCAUUGGAUCCUGCUGUGAAUCAGAUAGGUAGAAGCCCCGGUGGAAGGACACAUAAUAAACAAACAACGAAGAAUAAUUUCAGCGACGCGGUGGAAGACAAAUUAGAAAAAUUAAUCUUCUGA
>ORF_ERR493428_1_(paired)_trimmed_(paired)_merged_contig_7025_ORF_11..391 Average coverage: 167.74	AUGAACAAGAUUCAGUACAACAGGGAUGUGGGGCAGUCAAUCCUUGAGAGCUACUCUAGGGUGAUGGAACGCAUAGCCUUCAACAUAAUGGCGAGGAUAGAUGAUCUACUAUACGUAGACGAUGCCACCAAACAGCGGGCAGCUGCAGAGUCUAUGUCCCUGUAUGACCAGGGAAGGAUUGGUGGCACAUUGCCAAAACAGAAGCGGAUAUCACCCAGUCCCUUCUCAAUUCACCGUACCUCUUCAAUUACAUUGCCAGCAUUGGAUCCUGCUGUGAAUCAGAUAGGUAGAAGCCCCGGUGGAAGGACACAUAAUAAACAAACAACGAAGAAUAAUUUCAGCGACGCGGUGGAAGACAAAUUAGAAAAAUUAAUCUUCUGA
>ORF_ERR493428_1_(paired)_trimmed_(paired)_merged_contig_7036_ORF_207..512 Average coverage: 242.76	AUGGAGAACAAAAUCCUUACUGCCCUCUCGCUGGCCACCUUCGAGACCCUCAUUAUCUUCUUAGACACCACAGCGAGCCCUGCGCCAUGGUUCAGCAGUUCUGCGCGGCCUUCUGCGCAGCCGCAUAUCAUGUCAAGCACCAUGAGUGUCAUUUCCACGGUUCUCCUAUCAGACGAAGUAUCCAAAAGAAGCUCAAUCAAGACCAUAACCGCCCCUGCUUCAAUGGCUUUGAUUCUGUUACGUCCCCACGGACAGAGCUUGAUCAACAGUUGCAAUGUGGCUUUUGAGGCCUGUUGUGAGAUCUGA
>ORF_ERR493428_1_(paired)_trimmed_(paired)_merged_contig_7036_ORF_complement(8..565) Average coverage: 242.76	AUGGCAAACGUAAAACCCGAAUUUUUCGCCGAAGUUGUUCAGGUCUUAAAUGAUCAGAUCUCACAACAGGCCUCAAAAGCCACAUUGCAACUGUUGAUCAAGCUCUGUCCGUGGGGACGUAACAGAAUCAAAGCCAUUGAAGCAGGGGCGGUUAUGGUCUUGAUUGAGCUUCUUUUGGAUACUUCGUCUGAUAGGAGAACCGUGGAAAUGACACUCAUGGUGCUUGACAUGAUAUGCGGCUGCGCAGAAGGCCGCGCAGAACUGCUGAACCAUGGCGCAGGGCUCGCUGUGGUGUCUAAGAAGAUAAUGAGGGUCUCGAAGGUGGCCAGCGAGAGGGCAGUAAGGAUUUUGUUCUCCAUUUGCAAGUUUUCAGCGACGUCGAGUGUUUUGCAGGAGAUG…
>ORF_ERR493428_1_(paired)_trimmed_(paired)_merged_contig_7036_ORF_207..512 Average coverage: 242.76	AUGGAGAACAAAAUCCUUACUGCCCUCUCGCUGGCCACCUUCGAGACCCUCAUUAUCUUCUUAGACACCACAGCGAGCCCUGCGCCAUGGUUCAGCAGUUCUGCGCGGCCUUCUGCGCAGCCGCAUAUCAUGUCAAGCACCAUGAGUGUCAUUUCCACGGUUCUCCUAUCAGACGAAGUAUCCAAAAGAAGCUCAAUCAAGACCAUAACCGCCCCUGCUUCAAUGGCUUUGAUUCUGUUACGUCCCCACGGACAGAGCUUGAUCAACAGUUGCAAUGUGGCUUUUGAGGCCUGUUGUGAGAUCUGA
>ORF_ERR493428_1_(paired)_trimmed_(paired)_merged_contig_7036_ORF_complement(8..565) Average coverage: 242.76	AUGGCAAACGUAAAACCCGAAUUUUUCGCCGAAGUUGUUCAGGUCUUAAAUGAUCAGAUCUCACAACAGGCCUCAAAAGCCACAUUGCAACUGUUGAUCAAGCUCUGUCCGUGGGGACGUAACAGAAUCAAAGCCAUUGAAGCAGGGGCGGUUAUGGUCUUGAUUGAGCUUCUUUUGGAUACUUCGUCUGAUAGGAGAACCGUGGAAAUGACACUCAUGGUGCUUGACAUGAUAUGCGGCUGCGCAGAAGGCCGCGCAGAACUGCUGAACCAUGGCGCAGGGCUCGCUGUGGUGUCUAAGAAGAUAAUGAGGGUCUCGAAGGUGGCCAGCGAGAGGGCAGUAAGGAUUUUGUUCUCCAUUUGCAAGUUUUCAGCGACGUCGAGUGUUUUGCAGGAGAUG…
>ORF_ERR493428_1_(paired)_trimmed_(paired)_merged_contig_7174_ORF_complement(167..493) Average coverage: 113.59	AUGACGGUCUUUGGUGCCUUGGAUAUCGCCCCAGCUUCGGUGGGUGUCCCACGCCUUUAUCAUCUCUGCACGUUUUGCUGCUCCACCGUCUCCUGCUUGCUUCUCCACUGUGGACAUGUCGAAUUUAUUUUAUUGUAUUUUAGUCUAGGUUAUUCUCCCUAUGUACAUGGUGGUUGCGUGCUUGCAUUGGUUGAUGUUGUCUCCGCUUUUUGCGUUGAGUUGGUGGUCUCGCUCGGCGAUGACAUUUUGUGGCCUCGCAUUCAUGCAAUGACUUAUGUGGUCGUCUAUAUAAUUUUGUUGCUUGCGUUUGUAACAAAUUUGUAUUGA
>ORF_ERR493428_1_(paired)_trimmed_(paired)_merged_contig_7174_ORF_complement(167..493) Average coverage: 113.59	AUGACGGUCUUUGGUGCCUUGGAUAUCGCCCCAGCUUCGGUGGGUGUCCCACGCCUUUAUCAUCUCUGCACGUUUUGCUGCUCCACCGUCUCCUGCUUGCUUCUCCACUGUGGACAUGUCGAAUUUAUUUUAUUGUAUUUUAGUCUAGGUUAUUCUCCCUAUGUACAUGGUGGUUGCGUGCUUGCAUUGGUUGAUGUUGUCUCCGCUUUUUGCGUUGAGUUGGUGGUCUCGCUCGGCGAUGACAUUUUGUGGCCUCGCAUUCAUGCAAUGACUUAUGUGGUCGUCUAUAUAAUUUUGUUGCUUGCGUUUGUAACAAAUUUGUAUUGA
>ORF_ERR493428_1_(paired)_trimmed_(paired)_merged_contig_7182_ORF_146..481 Average coverage: 332.50	AUGAGGAGUAAUAGUAGUGCUAGUUGGAGGAAUGGUUCUCAUGGGUAUGGCGGUUUUGGUGGCGGUGCAUUCGGGAGCAUGAGGAAGAGCAAUGGCAGCGUUCCUGUGGUCGAGGCAAACGGGUUUGGAAAUGGGAACGGCGGAAGGAAGAAGAAAGACGAUCAGGUUGUGCUGGAACGGAACCGGAGCGCAAGGUAUUCCCCGAACCAUAUUGACAACGGAUUGCUGAGGUUUUACUUGACGCCGAUGAGGAGCAGCUGGAGGAGCGGCGGAGUCGGGAAAAGCAGGUCCAGCCAUGCUCAUUCGAUUGCCAGAAGCGUACUGAGAUUGUACUGA
>ORF_ERR493428_1_(paired)_trimmed_(paired)_merged_contig_7182_ORF_146..481 Average coverage: 332.50	AUGAGGAGUAAUAGUAGUGCUAGUUGGAGGAAUGGUUCUCAUGGGUAUGGCGGUUUUGGUGGCGGUGCAUUCGGGAGCAUGAGGAAGAGCAAUGGCAGCGUUCCUGUGGUCGAGGCAAACGGGUUUGGAAAUGGGAACGGCGGAAGGAAGAAGAAAGACGAUCAGGUUGUGCUGGAACGGAACCGGAGCGCAAGGUAUUCCCCGAACCAUAUUGACAACGGAUUGCUGAGGUUUUACUUGACGCCGAUGAGGAGCAGCUGGAGGAGCGGCGGAGUCGGGAAAAGCAGGUCCAGCCAUGCUCAUUCGAUUGCCAGAAGCGUACUGAGAUUGUACUGA
>ORF_ERR493428_1_(paired)_trimmed_(paired)_merged_contig_7197_ORF_6..629 Average coverage: 250.43	AUGGUUCCACCACCUCCUCCUCCUCCUCCAAGACAACAACCUCCAGUUCCUGGAUCCACCCUUAUUCCAAAUUUACAUCCUGAUGUAUUGCCCCCAGGUAUCGCACGUUUUCCUCCACCCCCACCUCCGCCAGAUAUGCGGCCGCCAUUGUCCACUCCUGGACUGCCCGCUCGACCAGGUCCCCCGGGAAUGAUGGUCCCAAUGAUCCCCAGGCCCCCAUAUGGUCCUCCCCCUGGACCUCCCCCAAUGAUGAGACCACCACUUCCACCUGGGCCACCUCCUACUUAUCAAGAAGAUGAUUAUGCUGCUCGAGUGGCUGCCCAUCAGAAACCUUCAUAUGUUAAAUCUGCAGCAUCUACUGUUGUGAAGAGGCCUCUGGCUCAGCACACUCCAGAACUU…
>ORF_ERR493428_1_(paired)_trimmed_(paired)_merged_contig_7197_ORF_6..629 Average coverage: 250.43	AUGGUUCCACCACCUCCUCCUCCUCCUCCAAGACAACAACCUCCAGUUCCUGGAUCCACCCUUAUUCCAAAUUUACAUCCUGAUGUAUUGCCCCCAGGUAUCGCACGUUUUCCUCCACCCCCACCUCCGCCAGAUAUGCGGCCGCCAUUGUCCACUCCUGGACUGCCCGCUCGACCAGGUCCCCCGGGAAUGAUGGUCCCAAUGAUCCCCAGGCCCCCAUAUGGUCCUCCCCCUGGACCUCCCCCAAUGAUGAGACCACCACUUCCACCUGGGCCACCUCCUACUUAUCAAGAAGAUGAUUAUGCUGCUCGAGUGGCUGCCCAUCAGAAACCUUCAUAUGUUAAAUCUGCAGCAUCUACUGUUGUGAAGAGGCCUCUGGCUCAGCACACUCCAGAACUU…
>ORF_ERR493428_1_(paired)_trimmed_(paired)_merged_contig_7221_ORF_13..390 Average coverage: 5-727.70	AUGGGCCCACCUCUCAAACAAACCCCGUUUCCAUUUCUAAAGAAACCGGAGAGAUCAGAAAUUUCACUCGCUAGGGUUUUUGCAGUAGUCGACUCAGUCUCCCAAAACCUCACUCUCUCUCUCAAGUUCCUCGCCAUGAGCAGAUCAGGCCAGCCUCCGGAUCUGAAAAAGUACAUGGACAAAAAGCUCCAAAUCAAGCUGAAUGCUAAUCGCAUGGUUGUUGGUACCCUCCGUGGUUUUGACCAGUUCAUGAACCUGGUUGUGGACAACACCGUAGAAGUGAACGGCAAUGAAAAGAAUGAAAUUGGCAUGGUGGUGAUCCGAGGCAAUAGUGUGGUUACAGUUGAAGCACUAGAACCGGUGGCUAAAAUGCAGUGA
>ORF_ERR493428_1_(paired)_trimmed_(paired)_merged_contig_7221_ORF_13..390 Average coverage: 5-727.70	AUGGGCCCACCUCUCAAACAAACCCCGUUUCCAUUUCUAAAGAAACCGGAGAGAUCAGAAAUUUCACUCGCUAGGGUUUUUGCAGUAGUCGACUCAGUCUCCCAAAACCUCACUCUCUCUCUCAAGUUCCUCGCCAUGAGCAGAUCAGGCCAGCCUCCGGAUCUGAAAAAGUACAUGGACAAAAAGCUCCAAAUCAAGCUGAAUGCUAAUCGCAUGGUUGUUGGUACCCUCCGUGGUUUUGACCAGUUCAUGAACCUGGUUGUGGACAACACCGUAGAAGUGAACGGCAAUGAAAAGAAUGAAAUUGGCAUGGUGGUGAUCCGAGGCAAUAGUGUGGUUACAGUUGAAGCACUAGAACCGGUGGCUAAAAUGCAGUGA
>ORF_ERR493428_1_(paired)_trimmed_(paired)_merged_contig_7312_ORF_33..515 Average coverage: 651.77	AUGGGAACCUUCGGGUAUGUGGCCCCUGAAUAUGCUAAUACCGGACUUUUGAAUGAAAAGAGUGAUGUAUAUAGCUUUGGGGUUUUGCUCUUAGAAGCAAUUACUGGAAGGGACCCUGUUGACUAUGGUCGCCCUGCUCAUGAGGUGAAUCUGGUUGAUUGGCUAAAAAUGAUGGUUGGAAGCAGAAGAUCCGAAGAAGUGGUAGACCCAAACAUUGAGGUGAGACCCUCGACAAGAGCCCUGAAACGAGCCCUCUUGACUGCUCUGAGGUGCGUUGAUCCAGAUUCUGAAAAAAGACCCAAGAUGAGCCAAGUUGUCCGUAUGCUCGAGUCCGAGGAAUAUCCUAUACCAAGAGAGGAUCGAAGGCACCGAAGAACUGAAGGAAGUAGCGCGGACAUU…
>ORF_ERR493428_1_(paired)_trimmed_(paired)_merged_contig_7312_ORF_33..515 Average coverage: 651.77	AUGGGAACCUUCGGGUAUGUGGCCCCUGAAUAUGCUAAUACCGGACUUUUGAAUGAAAAGAGUGAUGUAUAUAGCUUUGGGGUUUUGCUCUUAGAAGCAAUUACUGGAAGGGACCCUGUUGACUAUGGUCGCCCUGCUCAUGAGGUGAAUCUGGUUGAUUGGCUAAAAAUGAUGGUUGGAAGCAGAAGAUCCGAAGAAGUGGUAGACCCAAACAUUGAGGUGAGACCCUCGACAAGAGCCCUGAAACGAGCCCUCUUGACUGCUCUGAGGUGCGUUGAUCCAGAUUCUGAAAAAAGACCCAAGAUGAGCCAAGUUGUCCGUAUGCUCGAGUCCGAGGAAUAUCCUAUACCAAGAGAGGAUCGAAGGCACCGAAGAACUGAAGGAAGUAGCGCGGACAUU…
>ORF_ERR493428_1_(paired)_trimmed_(paired)_merged_contig_7368_ORF_complement(2..574) Average coverage: 288.61	AUGUUCCCCAUGAUCGAAUCCUCCAAGGCCGCCAAGAAGGCCGUCUCCUACUGCCGCUUCCCUCCCGCCGGCGUCCGCGGGUCCGCCCACACCGUCGUUCGCGCCUCCAACUACGGCAUCGACGAGGGGUAUUUGAGUAAUUACGAGGACCAGCUGCUGAUCAUGUGCCAGGUGGAGAGCGAGGAGGGCGUGAAGCACGCGGAGGACAUCGCAGCCGUCGAUGGAGUCGACUGUAUUCAGAUGGGGCCGUUGGAUCUGAGCGCCAGCAUGGGGUACUUGUGGGACCCCGCGAACAAGAAGGUGAGGAAAAUGAUGGAAAAGGCCGAGAAGGCCGUGCUGGGGUCCGACCCCAAAGGGGGUGGGGCCUACUUGGCCGGCUUCGCUAUGCCCCAUGACGGG…
>ORF_ERR493428_1_(paired)_trimmed_(paired)_merged_contig_7368_ORF_complement(2..574) Average coverage: 288.61	AUGUUCCCCAUGAUCGAAUCCUCCAAGGCCGCCAAGAAGGCCGUCUCCUACUGCCGCUUCCCUCCCGCCGGCGUCCGCGGGUCCGCCCACACCGUCGUUCGCGCCUCCAACUACGGCAUCGACGAGGGGUAUUUGAGUAAUUACGAGGACCAGCUGCUGAUCAUGUGCCAGGUGGAGAGCGAGGAGGGCGUGAAGCACGCGGAGGACAUCGCAGCCGUCGAUGGAGUCGACUGUAUUCAGAUGGGGCCGUUGGAUCUGAGCGCCAGCAUGGGGUACUUGUGGGACCCCGCGAACAAGAAGGUGAGGAAAAUGAUGGAAAAGGCCGAGAAGGCCGUGCUGGGGUCCGACCCCAAAGGGGGUGGGGCCUACUUGGCCGGCUUCGCUAUGCCCCAUGACGGG…
>ORF_ERR493428_1_(paired)_trimmed_(paired)_merged_contig_7446_ORF_33..353 Average coverage: 1-178.33	AUGUCCUCUUGCUUCGUUGAAGAAAGUGUUUCCAUUCCUGGUAAAGCUGCGGCAAUCUUCCGAAACAGUGCCUUGAUAUUGAAGCCAGCCUUGGCACUGGUCUCGAUAAACAUAACAUUGAGGUCACGAGCUUUGGCUUCUCCUUCCUCUAUGGAAACUUGCCUUUUGUCUACAAGAUCUGUUUUGUUUCCAACAAGUACAAUGAUAACAUCACUUCCCCGCUCAGUGCGAACCUCUUCAAUCCACUUGGAAGUGUUUAAGAAUGAUUGUCUGCUUGCAACAUCAUAUACAAUGACAGCCACAGAGGAAUCCCUGAUGUAG
>ORF_ERR493428_1_(paired)_trimmed_(paired)_merged_contig_7446_ORF_33..353 Average coverage: 1-178.33	AUGUCCUCUUGCUUCGUUGAAGAAAGUGUUUCCAUUCCUGGUAAAGCUGCGGCAAUCUUCCGAAACAGUGCCUUGAUAUUGAAGCCAGCCUUGGCACUGGUCUCGAUAAACAUAACAUUGAGGUCACGAGCUUUGGCUUCUCCUUCCUCUAUGGAAACUUGCCUUUUGUCUACAAGAUCUGUUUUGUUUCCAACAAGUACAAUGAUAACAUCACUUCCCCGCUCAGUGCGAACCUCUUCAAUCCACUUGGAAGUGUUUAAGAAUGAUUGUCUGCUUGCAACAUCAUAUACAAUGACAGCCACAGAGGAAUCCCUGAUGUAG
>ORF_ERR493428_1_(paired)_trimmed_(paired)_merged_contig_7474_ORF_6..386 Average coverage: 452.90	AUGGCAGGGCACAACGCCUUCAAUGGGAUGAUGGGAUCUAACCUUCAGAUGUUUGGGCUUCCUAGUCAAGGAGUUCCUAUGCAGAUGCAAUGUGCGCCCUUAGCUCCCUCAUCAGGAGGUCCCCUUGUGAAGUCAUCUGCAGGACCAAAUGCAGGCAGUUCAGGAGGACCUGUGGAAAAUGUGGAAUCAGCUCCAGUUUCUGGUUCAAAGGAUUUGGUGCAGAACAUGAACUCUCAAGUGAUGCAAAACAACAAUGCCAAUAGCUCUAUCAAUCCAACAUCUAGUCAGGGCCAAGCAACAAAUGAGGGAUUUGGACAGACUGCAUUGGUGCGAAAUAAUGUUCAAGCGGCUGAUGCUAACAACAACAGAGCUAACAGAUAA
>ORF_ERR493428_1_(paired)_trimmed_(paired)_merged_contig_7474_ORF_complement(210..518) Average coverage: 452.90	AUGGUUAUUGCCAAGGUUCAAACAACCUCAUCGACUCGUACUUUUUCAGUUUUUUGUGUACUUGUAAAAUGUAUCUACCCAGAUCAGAAGCAAGGCAAAAAGGUCCAAUCUCAGGAGCGCAAGAUCAUUCCAUUAUCUGUUAGCUCUGUUGUUGUUAGCAUCAGCCGCUUGAACAUUAUUUCGCACCAAUGCAGUCUGUCCAAAUCCCUCAUUUGUUGCUUGGCCCUGACUAGAUGUUGGAUUGAUAGAGCUAUUGGCAUUGUUGUUUUGCAUCACUUGAGAGUUCAUGUUCUGCACCAAAUCCUUUGA
>ORF_ERR493428_1_(paired)_trimmed_(paired)_merged_contig_7474_ORF_6..386 Average coverage: 452.90	AUGGCAGGGCACAACGCCUUCAAUGGGAUGAUGGGAUCUAACCUUCAGAUGUUUGGGCUUCCUAGUCAAGGAGUUCCUAUGCAGAUGCAAUGUGCGCCCUUAGCUCCCUCAUCAGGAGGUCCCCUUGUGAAGUCAUCUGCAGGACCAAAUGCAGGCAGUUCAGGAGGACCUGUGGAAAAUGUGGAAUCAGCUCCAGUUUCUGGUUCAAAGGAUUUGGUGCAGAACAUGAACUCUCAAGUGAUGCAAAACAACAAUGCCAAUAGCUCUAUCAAUCCAACAUCUAGUCAGGGCCAAGCAACAAAUGAGGGAUUUGGACAGACUGCAUUGGUGCGAAAUAAUGUUCAAGCGGCUGAUGCUAACAACAACAGAGCUAACAGAUAA
>ORF_ERR493428_1_(paired)_trimmed_(paired)_merged_contig_7474_ORF_complement(210..518) Average coverage: 452.90	AUGGUUAUUGCCAAGGUUCAAACAACCUCAUCGACUCGUACUUUUUCAGUUUUUUGUGUACUUGUAAAAUGUAUCUACCCAGAUCAGAAGCAAGGCAAAAAGGUCCAAUCUCAGGAGCGCAAGAUCAUUCCAUUAUCUGUUAGCUCUGUUGUUGUUAGCAUCAGCCGCUUGAACAUUAUUUCGCACCAAUGCAGUCUGUCCAAAUCCCUCAUUUGUUGCUUGGCCCUGACUAGAUGUUGGAUUGAUAGAGCUAUUGGCAUUGUUGUUUUGCAUCACUUGAGAGUUCAUGUUCUGCACCAAAUCCUUUGA
>ORF_ERR493428_1_(paired)_trimmed_(paired)_merged_contig_7534_ORF_54..545 Average coverage: 1-041.58	AUGCCCCUUCCCAAUCAGAAACUCACCCACACACAUGUUCACAACAUCACUAGUAGUAAAACUACGGCCACAUUGACUGAGAAGGAAUUCCCUCUUCUUAAACAAGCUGGGUUAAGUGCGAACCUCACGAAACUCGAGGCCGACGCAAUUAGCUCUCCAAUUUACGCACCUGAUUCCACAGUCCAGGUGAUUUAUGUUGCUCGAGGGAGUGGCCGGAUACAGAUUGUGGGUGUUAACGGUCAACGUUUGUUGGACGCAGAGGUAACUGCCGGCCAACUGCUUGUGGUACCAACGUUCUUCAUGGUUGCUAAACUUGCAGGACAAAAUGGGUUGGAGUGUUUCGCUGUCAUGACCAGUUCUCAGCCUGUCUUGGAAGACUUAGCUGGAAAGACAUCAGCA…
>ORF_ERR493428_1_(paired)_trimmed_(paired)_merged_contig_7534_ORF_54..545 Average coverage: 1-041.58	AUGCCCCUUCCCAAUCAGAAACUCACCCACACACAUGUUCACAACAUCACUAGUAGUAAAACUACGGCCACAUUGACUGAGAAGGAAUUCCCUCUUCUUAAACAAGCUGGGUUAAGUGCGAACCUCACGAAACUCGAGGCCGACGCAAUUAGCUCUCCAAUUUACGCACCUGAUUCCACAGUCCAGGUGAUUUAUGUUGCUCGAGGGAGUGGCCGGAUACAGAUUGUGGGUGUUAACGGUCAACGUUUGUUGGACGCAGAGGUAACUGCCGGCCAACUGCUUGUGGUACCAACGUUCUUCAUGGUUGCUAAACUUGCAGGACAAAAUGGGUUGGAGUGUUUCGCUGUCAUGACCAGUUCUCAGCCUGUCUUGGAAGACUUAGCUGGAAAGACAUCAGCA…
>ORF_ERR493428_1_(paired)_trimmed_(paired)_merged_contig_7556_ORF_276..626 Average coverage: 293.10	AUGCAAAAUGCAUAUGCGGUUCAAAAUUCAGCAACUCUCUUCAUACAAGCAGCCUUCGACUUCCCGGGCACAGCAGCUGCAAUCUUCUCCCACCUCAUUGACACUUCCUUUGGAAAUGCCUUCAGGGCAUUGAGCAAUGCAAUGUCUUCAGUAGAAGCCCAACUCUCUUUCUUCACUUCACCAUUUUCCGCCAUCAACUCAUCACCCAUCUCUAGAUUCCCACUUUCAAAUUUCUUGUCAUUGGGCUUACGCUUCUUCAAAAACUCUGCAUAUGAAUCUGAAUCACUCACUUUCUUCUCUCCCAAUUCUUUAGCCUUCUUGAUCACACUCUCCACCUUAUGCCUUCCUUGA
>ORF_ERR493428_1_(paired)_trimmed_(paired)_merged_contig_7556_ORF_276..626 Average coverage: 293.10	AUGCAAAAUGCAUAUGCGGUUCAAAAUUCAGCAACUCUCUUCAUACAAGCAGCCUUCGACUUCCCGGGCACAGCAGCUGCAAUCUUCUCCCACCUCAUUGACACUUCCUUUGGAAAUGCCUUCAGGGCAUUGAGCAAUGCAAUGUCUUCAGUAGAAGCCCAACUCUCUUUCUUCACUUCACCAUUUUCCGCCAUCAACUCAUCACCCAUCUCUAGAUUCCCACUUUCAAAUUUCUUGUCAUUGGGCUUACGCUUCUUCAAAAACUCUGCAUAUGAAUCUGAAUCACUCACUUUCUUCUCUCCCAAUUCUUUAGCCUUCUUGAUCACACUCUCCACCUUAUGCCUUCCUUGA
>ORF_ERR493428_1_(paired)_trimmed_(paired)_merged_contig_7585_ORF_149..583 Average coverage: 419.76	AUGAGCGAUAUGGUUGGAUUGGUGCCUCCCCUGAUGNNNNNNNNNNNNNNNNNNNNNNNNNNNNNNNNNNNNNNNNNNNNNNNNNNNNNNNNCAUGCCUUUCUAUUACAUGCCUCAGGUGCAGGGCCAAAUGGAGGUAAUGGACAGAGAGUGGGUUGAUCUGUACUGCUGGACACCGAAUGGAAGCACAAUAUUUCGCGUGUGCAGGGACCGGAGUUAUUGGAACUUGAUGCAUGGAAUUUUACGGGAAUUCUGGUGGGAAAAUGUGGUUCCGGCGAGGGAGGCUCUAUUGCUGGGGAAAGAAGAAGAGGCCAAGCAAUAUAUUCCGACUUCCACACACAAACAAACAGGGCUUGCCAUUGUCAAAAGCUUGAAGCUUGCCAGUGAGUCUAAGCUGUUG…
>ORF_ERR493428_1_(paired)_trimmed_(paired)_merged_contig_7585_ORF_149..583 Average coverage: 419.76	AUGAGCGAUAUGGUUGGAUUGGUGCCUCCCCUGAUGNNNNNNNNNNNNNNNNNNNNNNNNNNNNNNNNNNNNNNNNNNNNNNNNNNNNNNNNCAUGCCUUUCUAUUACAUGCCUCAGGUGCAGGGCCAAAUGGAGGUAAUGGACAGAGAGUGGGUUGAUCUGUACUGCUGGACACCGAAUGGAAGCACAAUAUUUCGCGUGUGCAGGGACCGGAGUUAUUGGAACUUGAUGCAUGGAAUUUUACGGGAAUUCUGGUGGGAAAAUGUGGUUCCGGCGAGGGAGGCUCUAUUGCUGGGGAAAGAAGAAGAGGCCAAGCAAUAUAUUCCGACUUCCACACACAAACAAACAGGGCUUGCCAUUGUCAAAAGCUUGAAGCUUGCCAGUGAGUCUAAGCUGUUG…
>ORF_ERR493428_1_(paired)_trimmed_(paired)_merged_contig_7605_ORF_complement(138..464) Average coverage: 309.28	AUGAAAAUGCACCAGACAAUCAAUGAACUCAUUUCCAAAAUCAAUUUCCAUAUUCAGAGAGAGGAGGGGAGGGAGAAAGGGAGUGGGGGAAGGGCAACUAUGUAUAUUGACAGGUUCUUGCUAAAAAAUACAAAAUUACUUCACUACGAGCGUCUGCAAACGAGAACCUGCCCGCCCCCCUUCCCUUUUCCUCAAUGUUUAAAUGGUGGCGAGGGGGGCGGGAGGCAAGAGAGAGAGAGAGAGAGAGAGAGAGAGGAGAGAUCAAUUUCUUACAGGUGGGGGAAAAAUAUCAUCGUCCACUUCGAUGAUGUGCGCAGGGCCCUAUAG
>ORF_ERR493428_1_(paired)_trimmed_(paired)_merged_contig_7605_ORF_complement(138..464) Average coverage: 309.28	AUGAAAAUGCACCAGACAAUCAAUGAACUCAUUUCCAAAAUCAAUUUCCAUAUUCAGAGAGAGGAGGGGAGGGAGAAAGGGAGUGGGGGAAGGGCAACUAUGUAUAUUGACAGGUUCUUGCUAAAAAAUACAAAAUUACUUCACUACGAGCGUCUGCAAACGAGAACCUGCCCGCCCCCCUUCCCUUUUCCUCAAUGUUUAAAUGGUGGCGAGGGGGGCGGGAGGCAAGAGAGAGAGAGAGAGAGAGAGAGAGAGGAGAGAUCAAUUUCUUACAGGUGGGGGAAAAAUAUCAUCGUCCACUUCGAUGAUGUGCGCAGGGCCCUAUAG
>ORF_ERR493428_1_(paired)_trimmed_(paired)_merged_contig_7607_ORF_complement(216..536) Average coverage: 248.82	AUGACAAUCGGAGUCCUUCCGUGGCCAUCGGCAAUACCGAGUAGUUUCAUGUUCUUUGCAACCAAGCAUUUAACGAUCUUGAGGUCUUUUGCAGCAGCAAUAGUAAGAGCCGUCUCACCAUCAUCAUUUUGGGUCUCCAAUUGCUCUUCCGUCAUCAACUGCACCAGCUCUUCCACUAUAUCCCAUCGGUCCUUGUUAGCAGCAAUGACAAUCGGAGUCCUUCCGCGGCCAUCGGCAAUACGGAGUAGUUUGUUGUUCUUCGCAACCAAGCAUUCAACGAUCUUGAUGUUUUUUGCAGCAGCAAUAGUAAGAGCCGUCUGA
>ORF_ERR493428_1_(paired)_trimmed_(paired)_merged_contig_7607_ORF_complement(216..536) Average coverage: 248.82	AUGACAAUCGGAGUCCUUCCGUGGCCAUCGGCAAUACCGAGUAGUUUCAUGUUCUUUGCAACCAAGCAUUUAACGAUCUUGAGGUCUUUUGCAGCAGCAAUAGUAAGAGCCGUCUCACCAUCAUCAUUUUGGGUCUCCAAUUGCUCUUCCGUCAUCAACUGCACCAGCUCUUCCACUAUAUCCCAUCGGUCCUUGUUAGCAGCAAUGACAAUCGGAGUCCUUCCGCGGCCAUCGGCAAUACGGAGUAGUUUGUUGUUCUUCGCAACCAAGCAUUCAACGAUCUUGAUGUUUUUUGCAGCAGCAAUAGUAAGAGCCGUCUGA
>ORF_ERR493428_1_(paired)_trimmed_(paired)_merged_contig_7624_ORF_complement(140..493) Average coverage: 5-757.48	AUGAGAAGCUCAAGGAGGUUGAAGCCGUGUGCAACCCCAUCAUCUCAGCCGUAUACCAGAGGUCAGGAGGUGCCCCAGGUGGUGCUGGAGCCUCAGAGGAGGACGAUGAGUCGCAUGACGAGCUUUAAAAGAGUAGCUUUAUUUUAUUUUCAUCGACCACAGUUGGAAGCAGUGAGGAGUGAGAGAGACAGAGGGGUUAUAGGUUUAGGGGAAGGAGACUUGUACUGUAAUUUUUCCGAUGGGGAUAGAAGAAGCCGAGGGAGACGAAUUUCGGUACCCCUCAGGCUUAUCUUGUUUUUGAAGUGGAGAUACAUUUCAGGUCCUUUUGUUAGAACUGUAAUUUCUUUAUUUUGA
>ORF_ERR493428_1_(paired)_trimmed_(paired)_merged_contig_7624_ORF_complement(140..493) Average coverage: 5-757.48	AUGAGAAGCUCAAGGAGGUUGAAGCCGUGUGCAACCCCAUCAUCUCAGCCGUAUACCAGAGGUCAGGAGGUGCCCCAGGUGGUGCUGGAGCCUCAGAGGAGGACGAUGAGUCGCAUGACGAGCUUUAAAAGAGUAGCUUUAUUUUAUUUUCAUCGACCACAGUUGGAAGCAGUGAGGAGUGAGAGAGACAGAGGGGUUAUAGGUUUAGGGGAAGGAGACUUGUACUGUAAUUUUUCCGAUGGGGAUAGAAGAAGCCGAGGGAGACGAAUUUCGGUACCCCUCAGGCUUAUCUUGUUUUUGAAGUGGAGAUACAUUUCAGGUCCUUUUGUUAGAACUGUAAUUUCUUUAUUUUGA
>ORF_ERR493428_1_(paired)_trimmed_(paired)_merged_contig_7647_ORF_144..494 Average coverage: 224.05	AUGGCUGCAAAAAUUCUUGCCAAUGUGCUUGUAAUGGGCUCGGCAAUAGUGGGCAGGGCUGUGCUCCGUGCAUACCGUCAGGCAAUCUCAAAUGCCUCAAAGAACGGUGUUGCUAACGAAGCAGUAAACAAUAUUAGAAGAGCUAGCAAAAUAAUGGCUGAACCAGAGGCGAGGCAGGUUCUAGGUGUCACGGAGCAUGCAUCAUGGGAGGAGAUCUUGCAGAGGUAUGACAACUUGUUCGAGCGGAAUGCCAAAAACGGAAGCUUUUAUCUUCAGUCAAAGGUCCAUAGAGCUAAAGAAGUCUUAGAAGGUGCUUAUGCAAAAAGGGCUCAGGGAACUCCUGAUGCGUAA
>ORF_ERR493428_1_(paired)_trimmed_(paired)_merged_contig_7647_ORF_144..494 Average coverage: 224.05	AUGGCUGCAAAAAUUCUUGCCAAUGUGCUUGUAAUGGGCUCGGCAAUAGUGGGCAGGGCUGUGCUCCGUGCAUACCGUCAGGCAAUCUCAAAUGCCUCAAAGAACGGUGUUGCUAACGAAGCAGUAAACAAUAUUAGAAGAGCUAGCAAAAUAAUGGCUGAACCAGAGGCGAGGCAGGUUCUAGGUGUCACGGAGCAUGCAUCAUGGGAGGAGAUCUUGCAGAGGUAUGACAACUUGUUCGAGCGGAAUGCCAAAAACGGAAGCUUUUAUCUUCAGUCAAAGGUCCAUAGAGCUAAAGAAGUCUUAGAAGGUGCUUAUGCAAAAAGGGCUCAGGGAACUCCUGAUGCGUAA
>ORF_ERR493428_1_(paired)_trimmed_(paired)_merged_contig_7705_ORF_complement(315..617) Average coverage: 834.60	AUGUCCAGGGUUGCUGUUGUAAAUGACAUAGUGAACUCUGUCACAGAAGUGAUUGGGAACUCCUAUCACAGCGCCAUUGAAUUUGGCUUCAAUGACCGGAAAACGGAUCUGAAAACAAGGGUUUCCUUCAAGUUUAGCGCUUCAAGAGGGGUGUACGGAACACCUACUUUCUUUGUCAAUGGAUUUGUAUUGCCAGAUGCUGGCUCCAGUCUAGAUUUUAACGGGUGGAAAAAAAUCAUUGAUCCGUUAGUUGUUGGUAACGGGGCGCCGAAGAGCCAAGAAAAUGUGCAAUUCUUCUUGUGA
>ORF_ERR493428_1_(paired)_trimmed_(paired)_merged_contig_7705_ORF_complement(315..617) Average coverage: 834.60	AUGUCCAGGGUUGCUGUUGUAAAUGACAUAGUGAACUCUGUCACAGAAGUGAUUGGGAACUCCUAUCACAGCGCCAUUGAAUUUGGCUUCAAUGACCGGAAAACGGAUCUGAAAACAAGGGUUUCCUUCAAGUUUAGCGCUUCAAGAGGGGUGUACGGAACACCUACUUUCUUUGUCAAUGGAUUUGUAUUGCCAGAUGCUGGCUCCAGUCUAGAUUUUAACGGGUGGAAAAAAAUCAUUGAUCCGUUAGUUGUUGGUAACGGGGCGCCGAAGAGCCAAGAAAAUGUGCAAUUCUUCUUGUGA
>ORF_ERR493428_1_(paired)_trimmed_(paired)_merged_contig_7720_ORF_30..380 Average coverage: 4-147.30	AUGAGACAUGGCAGGAAAGUUCCUAAGCUCAACAGGCCUCCUGACCAGAGGAAAGCACUUCUUCGAGGCCUCACAACUCAGCUCCUUAAACAUGGACGCAUCAAAACUACUCGAGCAAGGGCAAGUGCUAUGAGGAAGUACGUGGACAAGAUGAUCACACUGGCCAAGGAUGGAUCUCUCCAUAAGAGGAGACAAGCACUGGGAUACAUCUACGAGAAACAGAUUGUCCAUGCUUUGUUUGCAGAGGUACCUGACAGAUAUGGGGAGCGGAAUGGUGGCUAUACAAGAAUCAUCAGAACUCUGCCAAGGCGAGGGGACAAUGCACCCAUGGCAUACAUUGAACUUGUGUAG
>ORF_ERR493428_1_(paired)_trimmed_(paired)_merged_contig_7720_ORF_30..380 Average coverage: 4-147.30	AUGAGACAUGGCAGGAAAGUUCCUAAGCUCAACAGGCCUCCUGACCAGAGGAAAGCACUUCUUCGAGGCCUCACAACUCAGCUCCUUAAACAUGGACGCAUCAAAACUACUCGAGCAAGGGCAAGUGCUAUGAGGAAGUACGUGGACAAGAUGAUCACACUGGCCAAGGAUGGAUCUCUCCAUAAGAGGAGACAAGCACUGGGAUACAUCUACGAGAAACAGAUUGUCCAUGCUUUGUUUGCAGAGGUACCUGACAGAUAUGGGGAGCGGAAUGGUGGCUAUACAAGAAUCAUCAGAACUCUGCCAAGGCGAGGGGACAAUGCACCCAUGGCAUACAUUGAACUUGUGUAG
>ORF_ERR493428_1_(paired)_trimmed_(paired)_merged_contig_7758_ORF_5..433 Average coverage: 1-332.81	AUGUCAUCCAUGUCGGAGAUGCCUGUAAGUCCUACAUCAGUUGCAUCGAGUGGUCACUUCCCGUUCUCUGCUUCAGAAAUAUCUGGAAUGGGAGUAGACACAGCACUUGAUACGCCAUUUACAUCUGACGUGGCAAGUUCUGUUGGAUUGCAACUUGCACCUGAUUGUGGAGCUGGAAAUUCUCGGGAUUCUCUCAGAUCACUGGACCAAAUUCCAAUUCCGUGGAAUCUCAGUUUAUCAGAUCUUACAGCAGAUUUAUCAAACUUGGGAGAUUUAGGAGCCUUAGGAAACUACCCCGGUUCACCCUUUCUGCCGUCUGAUUCUGAAAUUUUACUCGAUUCUCCAGAGCAAGAGGAUAUAGUGGAGGAGUUCUUUGUUGAUUCUGUACCCGGACCGCCA…
>ORF_ERR493428_1_(paired)_trimmed_(paired)_merged_contig_7758_ORF_5..433 Average coverage: 1-332.81	AUGUCAUCCAUGUCGGAGAUGCCUGUAAGUCCUACAUCAGUUGCAUCGAGUGGUCACUUCCCGUUCUCUGCUUCAGAAAUAUCUGGAAUGGGAGUAGACACAGCACUUGAUACGCCAUUUACAUCUGACGUGGCAAGUUCUGUUGGAUUGCAACUUGCACCUGAUUGUGGAGCUGGAAAUUCUCGGGAUUCUCUCAGAUCACUGGACCAAAUUCCAAUUCCGUGGAAUCUCAGUUUAUCAGAUCUUACAGCAGAUUUAUCAAACUUGGGAGAUUUAGGAGCCUUAGGAAACUACCCCGGUUCACCCUUUCUGCCGUCUGAUUCUGAAAUUUUACUCGAUUCUCCAGAGCAAGAGGAUAUAGUGGAGGAGUUCUUUGUUGAUUCUGUACCCGGACCGCCA…
>ORF_ERR493428_1_(paired)_trimmed_(paired)_merged_contig_7800_ORF_complement(61..561) Average coverage: 109.30	AUGGACGGCAGCCUCUCGUCGCUGCUCAACCCGGACCAGCACCGCCGCGACUGCUUCGCCCGGUACCACGACUUCAAGGCCAUGGACCCUGCCGAGCUCCUUGGGAUCCUGCCCACAUGUCAGUUCGGGAAGUUCUGCUCCACCAAGUACCUGGCCGUCGUCCAUCCCAAGAUGGAAGAGUCGUUGUUCGGGGACUUGGAGCAGAGACGACAUGUCGUAGAAGGGGGACACCCGAGGAGCGAGUUUUACGGGGAGUUUCUGGGGCUGGCGAAGGCUGUGUGGCUGCUGCACUUGCUGGCGUUUUCGCUUGAUCCGCCGCCGAGCCAGUUCGAAGCGAGUCGAGGGGCGGAAUUUCAUCCGGGUUAUAUGGAGAGUGUUGUGACGUUUGCGGGCGGGCGG…
>ORF_ERR493428_1_(paired)_trimmed_(paired)_merged_contig_7800_ORF_complement(61..561) Average coverage: 109.30	AUGGACGGCAGCCUCUCGUCGCUGCUCAACCCGGACCAGCACCGCCGCGACUGCUUCGCCCGGUACCACGACUUCAAGGCCAUGGACCCUGCCGAGCUCCUUGGGAUCCUGCCCACAUGUCAGUUCGGGAAGUUCUGCUCCACCAAGUACCUGGCCGUCGUCCAUCCCAAGAUGGAAGAGUCGUUGUUCGGGGACUUGGAGCAGAGACGACAUGUCGUAGAAGGGGGACACCCGAGGAGCGAGUUUUACGGGGAGUUUCUGGGGCUGGCGAAGGCUGUGUGGCUGCUGCACUUGCUGGCGUUUUCGCUUGAUCCGCCGCCGAGCCAGUUCGAAGCGAGUCGAGGGGCGGAAUUUCAUCCGGGUUAUAUGGAGAGUGUUGUGACGUUUGCGGGCGGGCGG…
>ORF_ERR493428_1_(paired)_trimmed_(paired)_merged_contig_7803_ORF_19..351 Average coverage: 37.44	AUGUAUCGGUUUGGUUCUAUGCAAAUGGCCUAUGAUGCAAAAUUUCUACGCGUCCCCGAGGUACUCUGGCUUGGAGCCUUCCCUUCGGACUCAGAGAAGUACAGUCUUCCACAACAGUGCCUCCUUCCCUUGACAGCAGAAGACAAGAGGAAAACGGAGGCAAUGCUACUUCGAUGCUACUUACAAAGAGAAGCCCCACAGUGGAGAUUGGAGCUACAGUUGAUGCUGGAAAGAGGAGUGAAGUUUGAGUUAGAAGCGUUGUCUGUGCACGAAAUUAACUUUUUGUCGGAGGUGUACAUACCAUCUAAAAUUCAAGGUGGAGUACACAUCUAA
>ORF_ERR493428_1_(paired)_trimmed_(paired)_merged_contig_7803_ORF_19..351 Average coverage: 37.44	AUGUAUCGGUUUGGUUCUAUGCAAAUGGCCUAUGAUGCAAAAUUUCUACGCGUCCCCGAGGUACUCUGGCUUGGAGCCUUCCCUUCGGACUCAGAGAAGUACAGUCUUCCACAACAGUGCCUCCUUCCCUUGACAGCAGAAGACAAGAGGAAAACGGAGGCAAUGCUACUUCGAUGCUACUUACAAAGAGAAGCCCCACAGUGGAGAUUGGAGCUACAGUUGAUGCUGGAAAGAGGAGUGAAGUUUGAGUUAGAAGCGUUGUCUGUGCACGAAAUUAACUUUUUGUCGGAGGUGUACAUACCAUCUAAAAUUCAAGGUGGAGUACACAUCUAA
>ORF_ERR493428_1_(paired)_trimmed_(paired)_merged_contig_7805_ORF_complement(176..478) Average coverage: 98.79	AUGCAACAGCUUCUCCUAGAAGCAUCGUCAACAGCUUCACCUACGAGCAUCAUCAACAGCUUCACCGCCAUAACCACAACCACCAGACAGGGUCCUCCCAAGGAUAGGGACAGCAUCAUCUGCCACUUGCUCUCCCAAUUUCUUAGCUUUACGGGCAUCCAAUAUUGUUUUCUUAAACCAAUGGUUACUAAUAACUUCAAGAGAUCUUUGAUAACGCUCCAUGGCAUGAGUUUGCACCUGGUUAUAAUGCAGUGGAGUGUUCUGUAUCUCAAGAAGUCGAGUGAAUCACAUAUCUUCAAGUAG
>ORF_ERR493428_1_(paired)_trimmed_(paired)_merged_contig_7805_ORF_complement(176..478) Average coverage: 98.79	AUGCAACAGCUUCUCCUAGAAGCAUCGUCAACAGCUUCACCUACGAGCAUCAUCAACAGCUUCACCGCCAUAACCACAACCACCAGACAGGGUCCUCCCAAGGAUAGGGACAGCAUCAUCUGCCACUUGCUCUCCCAAUUUCUUAGCUUUACGGGCAUCCAAUAUUGUUUUCUUAAACCAAUGGUUACUAAUAACUUCAAGAGAUCUUUGAUAACGCUCCAUGGCAUGAGUUUGCACCUGGUUAUAAUGCAGUGGAGUGUUCUGUAUCUCAAGAAGUCGAGUGAAUCACAUAUCUUCAAGUAG
>ORF_ERR493428_1_(paired)_trimmed_(paired)_merged_contig_7820_ORF_130..561 Average coverage: 553.28	AUGCUUGCUCCUCAAGGAAAAUUAUCCUUUAAGGAGGCUUUGUCCAGAUGUCAAAUGAACAACACACCGAUUUGUCUUAUGUAUGGAAAAGAAGAUCCAUGGGUGAAACCUAUUUGGGGCCUUCAGGUGAAGCAACAAGUGCCUGAAGCUCCAUAUUACGAGAUCAGUCCAGCUGGCCACUGCCCUCACGAUGAAGUUCCUGAGGUUGUGAAUUACUUAUUACGCGGGUGGAUCAAAAACCUAGAGACUCGGGGUUUAGUUGCAUUGCCUUUGAUUGAUGUCCCAGAAGGUACGCAGAACAACAUUGCCAGGGACCUGGAAUUUGUGAGAGAUGGAUCGAAAAAGUCAGUAAAUGUUCGGUUCUUUGCAUCCAAGUUCUCACUUUGGGACAUGAUCAGU…
>ORF_ERR493428_1_(paired)_trimmed_(paired)_merged_contig_7820_ORF_130..561 Average coverage: 553.28	AUGCUUGCUCCUCAAGGAAAAUUAUCCUUUAAGGAGGCUUUGUCCAGAUGUCAAAUGAACAACACACCGAUUUGUCUUAUGUAUGGAAAAGAAGAUCCAUGGGUGAAACCUAUUUGGGGCCUUCAGGUGAAGCAACAAGUGCCUGAAGCUCCAUAUUACGAGAUCAGUCCAGCUGGCCACUGCCCUCACGAUGAAGUUCCUGAGGUUGUGAAUUACUUAUUACGCGGGUGGAUCAAAAACCUAGAGACUCGGGGUUUAGUUGCAUUGCCUUUGAUUGAUGUCCCAGAAGGUACGCAGAACAACAUUGCCAGGGACCUGGAAUUUGUGAGAGAUGGAUCGAAAAAGUCAGUAAAUGUUCGGUUCUUUGCAUCCAAGUUCUCACUUUGGGACAUGAUCAGU…
>ORF_ERR493428_1_(paired)_trimmed_(paired)_merged_contig_7853_ORF_complement(164..577) Average coverage: 1-764.88	AUGCUGCUUGUUUUUCUGAUUCUCAUCAUUGUUACCGUAUGCGUGACAAUUGUGGGGACGUACUUCUUGCUUAAUGCUGAGAACUACCACUGGCAAUGGACUUCUUUCUUUUCUGCUGCAUCAACAGCUGUCUACGUGUACUUGUAUUCAAUAUAUUACUACUAUGCAAAGACUAAGAUGUCGGGUUUCUUCCUUUUCNNNNNNNNNNNNNNNNNNNNNNNNNNNNNNNNNNNNNNAUAUCAAGUGCGACUAGAGCAUCUCCGCGAGGAAAUGGACCUGAUGGAGCUUUCCCGAGUAGAUUGGCCGUUGUUGAGGUACGUGGUCAGGGAUGGGGAUCCGGCAACCACUAGGGACCAAAAUCGCAGGGUUGAGGAUAGGGAAUGUAUUCUUUCUCUGGAC…
>ORF_ERR493428_1_(paired)_trimmed_(paired)_merged_contig_7853_ORF_complement(164..577) Average coverage: 1-764.88	AUGCUGCUUGUUUUUCUGAUUCUCAUCAUUGUUACCGUAUGCGUGACAAUUGUGGGGACGUACUUCUUGCUUAAUGCUGAGAACUACCACUGGCAAUGGACUUCUUUCUUUUCUGCUGCAUCAACAGCUGUCUACGUGUACUUGUAUUCAAUAUAUUACUACUAUGCAAAGACUAAGAUGUCGGGUUUCUUCCUUUUCNNNNNNNNNNNNNNNNNNNNNNNNNNNNNNNNNNNNNNAUAUCAAGUGCGACUAGAGCAUCUCCGCGAGGAAAUGGACCUGAUGGAGCUUUCCCGAGUAGAUUGGCCGUUGUUGAGGUACGUGGUCAGGGAUGGGGAUCCGGCAACCACUAGGGACCAAAAUCGCAGGGUUGAGGAUAGGGAAUGUAUUCUUUCUCUGGAC…
>ORF_ERR493428_1_(paired)_trimmed_(paired)_merged_contig_7862_ORF_complement(113..415) Average coverage: 1-233.84	AUGAAAGGCACUAAGGACUUGCCAGUUACGAAAGGGGCAGCGUUAUUCGACGCGUGUUACGACUUGUCAUCGAGGAAGAGCGUGGAGGUUCCAACGGUGUCGUUUCACUUCGCCGAUGGGAAAGUGUUACCGUUACCGGCCAAAAAUUUCCUGAUACCGGUUGACUCGGACGGGACGUUUUGCUUUGCUUUCGCGCCCACGCCCUCUUCGCUGUCAAUCAUUGGGAAUGUCCAACAGCAAGGGACACGUGUCGGUUUCGAUCUAGUGAAUUCCGUGGUCGGGUUCUCCCCCAACCAAUGUUAG
>ORF_ERR493428_1_(paired)_trimmed_(paired)_merged_contig_7862_ORF_complement(113..415) Average coverage: 1-233.84	AUGAAAGGCACUAAGGACUUGCCAGUUACGAAAGGGGCAGCGUUAUUCGACGCGUGUUACGACUUGUCAUCGAGGAAGAGCGUGGAGGUUCCAACGGUGUCGUUUCACUUCGCCGAUGGGAAAGUGUUACCGUUACCGGCCAAAAAUUUCCUGAUACCGGUUGACUCGGACGGGACGUUUUGCUUUGCUUUCGCGCCCACGCCCUCUUCGCUGUCAAUCAUUGGGAAUGUCCAACAGCAAGGGACACGUGUCGGUUUCGAUCUAGUGAAUUCCGUGGUCGGGUUCUCCCCCAACCAAUGUUAG
>ORF_ERR493428_1_(paired)_trimmed_(paired)_merged_contig_7919_ORF_complement(268..615) Average coverage: 105.09	AUGGAAGAUCACAAUACAGCCACCUUUCCUUCAAAAAAGUACUACAGCCUUGAUGAUUAUUACAGGAAUAAGAUGGAAAAGGAAAUUAAAAGAGGUUUUAAGAAGGUUGCGCCAACAGAAUGUAUUGUAUUCAACAAUGAGGAACAGAAAAGACAAGAAAUGAUGCGAAUGUGUGAAAAGCAAAAGGAAGAAGUAGAGGCUCUGAAGCGCUCUAUGCAGAGUGGACUGGCACAAGCAAUGAAAGAACAAGCUCAACUUCGAGAAGAGAUGGCUUACCAGUACAAGAUUGGAAACAUGGAGGCUGCCGCUGCUAUUCAGAGAAGGUUGGACCCUGAUGCUGCUGUGUGA
>ORF_ERR493428_1_(paired)_trimmed_(paired)_merged_contig_7919_ORF_complement(268..615) Average coverage: 105.09	AUGGAAGAUCACAAUACAGCCACCUUUCCUUCAAAAAAGUACUACAGCCUUGAUGAUUAUUACAGGAAUAAGAUGGAAAAGGAAAUUAAAAGAGGUUUUAAGAAGGUUGCGCCAACAGAAUGUAUUGUAUUCAACAAUGAGGAACAGAAAAGACAAGAAAUGAUGCGAAUGUGUGAAAAGCAAAAGGAAGAAGUAGAGGCUCUGAAGCGCUCUAUGCAGAGUGGACUGGCACAAGCAAUGAAAGAACAAGCUCAACUUCGAGAAGAGAUGGCUUACCAGUACAAGAUUGGAAACAUGGAGGCUGCCGCUGCUAUUCAGAGAAGGUUGGACCCUGAUGCUGCUGUGUGA
>ORF_ERR493428_1_(paired)_trimmed_(paired)_merged_contig_7955_ORF_complement(220..555) Average coverage: 301.38	AUGGAGGUGACAAAAGCUCGUCAUUGCCAUGGCCUUCGUCUUGCACUCUUUAAAAGCGCAUUGCAGUUUCUUUUUCGAAUCGAAGUCGGCCGCAGGACCGCCAUUGUUGUUGUUAUUGUUCUCAUCAGUUCCUUCAGCAACCCCAGCGGCGUCUCUCUCGCUCCUGUACUCUUCUUUGUAAGGGCUGACGCCGUACUUCCACCAGUACUCCCUGUACCAAAUCCUGAGAUCCUCCAUGAGGGCCCAGUAGUGGGCUUUAUAGCAUUUGAUGAGUUGCUUGAGGAGGUAGGAACGGCGGCGGAGGAGCUGUUCGCGCGUGAUGUGGGAGGCGCGUGA
>ORF_ERR493428_1_(paired)_trimmed_(paired)_merged_contig_7955_ORF_complement(220..555) Average coverage: 301.38	AUGGAGGUGACAAAAGCUCGUCAUUGCCAUGGCCUUCGUCUUGCACUCUUUAAAAGCGCAUUGCAGUUUCUUUUUCGAAUCGAAGUCGGCCGCAGGACCGCCAUUGUUGUUGUUAUUGUUCUCAUCAGUUCCUUCAGCAACCCCAGCGGCGUCUCUCUCGCUCCUGUACUCUUCUUUGUAAGGGCUGACGCCGUACUUCCACCAGUACUCCCUGUACCAAAUCCUGAGAUCCUCCAUGAGGGCCCAGUAGUGGGCUUUAUAGCAUUUGAUGAGUUGCUUGAGGAGGUAGGAACGGCGGCGGAGGAGCUGUUCGCGCGUGAUGUGGGAGGCGCGUGA
>ORF_ERR493428_1_(paired)_trimmed_(paired)_merged_contig_7960_ORF_130..456 Average coverage: 3-248.15	AUGAAUGGGUUGAAAAUGCUGAUCGCUGGGUUGCUGGAUUUCUUGAGAUGUUUGAAGAAGGUUGCCAUAAAAUGGGGACAGCCAUCAGAGAUCGAAUUCAAGAGAGCUUACGAGGGCAGCAGUCGGGAGAAAAAUAUCUGCUGGAAAAUGGUAAGGUGGACAGUGAUGAUGGACAAGAAUAUUACGAUGAGGAUGAUGACGAAGAAUACUACGAUGAUGAAGAAUACUAUGACGAUGAAGAAUAUUAUCAAGAGGUAUAUGGAAAAGAAGGGAACAGUGCGAACGAAAAGAAGGAGAAAGAAAAGGAUGAGAAAGAACAGAAUGUGA
>ORF_ERR493428_1_(paired)_trimmed_(paired)_merged_contig_7960_ORF_120..467 Average coverage: 3-248.15	AUGCAUCGUAAUGAAUGGGUUGAAAAUGCUGAUCGCUGGGUUGCUGGAUUUCUUGAGAUGUUUGAAGAAGGUUGCCAUAAAAUGGGGACAGCCAUCAGAGAUCGAAUUCAAGAGAGCUUACGAGGGCAGCAGUCGGGAGAAAAAUAUCUGCUGGAAAAUGGUAAGGUGGACAGUGAUGAUGGACAAGAAUAUUACGAUGAGGAUGAUGACGAAGAAUACUACGAUGAUGAAGAAUACUAUGACGAUGAAGAAUAUUAUCAAGAGGUAUAUGGAAAAGAAGGGAACAGUGCGAACGAAAAGAAGGAGAAAGAAAAGGAUGAGAAAGAACAGAAUGUGAAAGUAGAGUAG
>ORF_ERR493428_1_(paired)_trimmed_(paired)_merged_contig_7960_ORF_130..456 Average coverage: 3-248.15	AUGAAUGGGUUGAAAAUGCUGAUCGCUGGGUUGCUGGAUUUCUUGAGAUGUUUGAAGAAGGUUGCCAUAAAAUGGGGACAGCCAUCAGAGAUCGAAUUCAAGAGAGCUUACGAGGGCAGCAGUCGGGAGAAAAAUAUCUGCUGGAAAAUGGUAAGGUGGACAGUGAUGAUGGACAAGAAUAUUACGAUGAGGAUGAUGACGAAGAAUACUACGAUGAUGAAGAAUACUAUGACGAUGAAGAAUAUUAUCAAGAGGUAUAUGGAAAAGAAGGGAACAGUGCGAACGAAAAGAAGGAGAAAGAAAAGGAUGAGAAAGAACAGAAUGUGA
>ORF_ERR493428_1_(paired)_trimmed_(paired)_merged_contig_7960_ORF_120..467 Average coverage: 3-248.15	AUGCAUCGUAAUGAAUGGGUUGAAAAUGCUGAUCGCUGGGUUGCUGGAUUUCUUGAGAUGUUUGAAGAAGGUUGCCAUAAAAUGGGGACAGCCAUCAGAGAUCGAAUUCAAGAGAGCUUACGAGGGCAGCAGUCGGGAGAAAAAUAUCUGCUGGAAAAUGGUAAGGUGGACAGUGAUGAUGGACAAGAAUAUUACGAUGAGGAUGAUGACGAAGAAUACUACGAUGAUGAAGAAUACUAUGACGAUGAAGAAUAUUAUCAAGAGGUAUAUGGAAAAGAAGGGAACAGUGCGAACGAAAAGAAGGAGAAAGAAAAGGAUGAGAAAGAACAGAAUGUGAAAGUAGAGUAG
>ORF_ERR493428_1_(paired)_trimmed_(paired)_merged_contig_8097_ORF_complement(37..435) Average coverage: 647.75	AUGGGCUCCGUGAGAGCGCUUUUUAUUCAUAGAUUAAGGAAUUGCAGGCUUUAUACUGGCCCUGUGACGGGUUCAGUUUUGGUUGAUGGUGUUGAAGGGUGUGUUUUUGUGAUGGCCUCCCAUCAAAUUCGGAUUCACAAUGCGAAAAUGAGUGAUUUUUAUCUGAGGGUGAGGAGCCGGCCAAUAAUUGAGGAUAGUUGUGGGGUGAGGUUUGCGCCGUACUGUUUGACCUAUAAAGGAAUAGAGGAAGAGCUUAGGGAGGCCAGUCUUGACGAAGAGACAGAGAAAUGGAGCAACGUGGAUGAUUUCCUAUGGUUGCGGGCAGUUCAGUCGCCCAAUUGGUCUGUUUUGCCAGAGAAUGAGAGACUUGGUUUGGUUGAUAUUUCAAGGUCCGUGUAG
>ORF_ERR493428_1_(paired)_trimmed_(paired)_merged_contig_8097_ORF_complement(37..435) Average coverage: 647.75	AUGGGCUCCGUGAGAGCGCUUUUUAUUCAUAGAUUAAGGAAUUGCAGGCUUUAUACUGGCCCUGUGACGGGUUCAGUUUUGGUUGAUGGUGUUGAAGGGUGUGUUUUUGUGAUGGCCUCCCAUCAAAUUCGGAUUCACAAUGCGAAAAUGAGUGAUUUUUAUCUGAGGGUGAGGAGCCGGCCAAUAAUUGAGGAUAGUUGUGGGGUGAGGUUUGCGCCGUACUGUUUGACCUAUAAAGGAAUAGAGGAAGAGCUUAGGGAGGCCAGUCUUGACGAAGAGACAGAGAAAUGGAGCAACGUGGAUGAUUUCCUAUGGUUGCGGGCAGUUCAGUCGCCCAAUUGGUCUGUUUUGCCAGAGAAUGAGAGACUUGGUUUGGUUGAUAUUUCAAGGUCCGUGUAG
>ORF_ERR493428_1_(paired)_trimmed_(paired)_merged_contig_8105_ORF_10..459 Average coverage: 763.30	AUGAAAGAGACAAUGAGGAGGCAUCCUGCGGUUGUAAUUCUGCCACCACAUCUCGCCGUUGAAAACUCCAACGUGGCAGGUUACGAUGUUUGCAAAGGAACCCUAGUUUUUGUGAACACGUGGAGCAUGGGGAGAGACCUUAAACUGUGGGAAGAACCAGAAAAGUUUAGGCCAGAGAGGUUCUUAGGGAAUAUUGGGAUUGAUUUGCAAGGACAGAGUUUUGAGUUGCUGCCGUUUGGGUCGGGGAGGAGGAUGUGCCCUGGUUAUAAGCUUGGGCUGAAGAUGAUAAGAACUUGUUUGGCUAACAUGUUGCAUGGGUUUAAUUGGAAGUUGCCUGGGAAUGUGAAAGUGGAAGAUUUGGGUAUGGAGGAAGCUUAUGGAAUGGUCACAACUCGGAAG…
>ORF_ERR493428_1_(paired)_trimmed_(paired)_merged_contig_8105_ORF_10..459 Average coverage: 763.30	AUGAAAGAGACAAUGAGGAGGCAUCCUGCGGUUGUAAUUCUGCCACCACAUCUCGCCGUUGAAAACUCCAACGUGGCAGGUUACGAUGUUUGCAAAGGAACCCUAGUUUUUGUGAACACGUGGAGCAUGGGGAGAGACCUUAAACUGUGGGAAGAACCAGAAAAGUUUAGGCCAGAGAGGUUCUUAGGGAAUAUUGGGAUUGAUUUGCAAGGACAGAGUUUUGAGUUGCUGCCGUUUGGGUCGGGGAGGAGGAUGUGCCCUGGUUAUAAGCUUGGGCUGAAGAUGAUAAGAACUUGUUUGGCUAACAUGUUGCAUGGGUUUAAUUGGAAGUUGCCUGGGAAUGUGAAAGUGGAAGAUUUGGGUAUGGAGGAAGCUUAUGGAAUGGUCACAACUCGGAAG…
>ORF_ERR493428_1_(paired)_trimmed_(paired)_merged_contig_8134_ORF_89..529 Average coverage: 15.49	AUGCCACCACUAGUAAUCGCCGAGACGACAGAGCCACUCUUCAGGAACCUCAUCGCCUUCGAGCAAUGCUACCGUAGAUGCGAGCACCUGAUAACGUGUUACGCCGUCCUGAUGGAUAAUCUCAUAAAUUCCAGCAAGGACAUCGAACUUCUUUGCGAGAAGGGAAUACUGGAGAACUGGUUAAGCCCGGAAGAUGCUGCGCAGUUCUUCAACGAACUGUACAACGAAACAACAGUCAUCGGGUCCUACUACGGGGGACUCUGCGAGAAGGUGAAUCAGCAUUACCACACUGACUGGAACAAGUGGAUGGAAAAGCUGAGGCGCGAGCAUUUUGAUUCGCCGUGGGCGAUUAUUUCUUUGGUUGCGGCGUUUAUUCUGCUGGUUCUCACAGUGUUGCAG…
>ORF_ERR493428_1_(paired)_trimmed_(paired)_merged_contig_8134_ORF_89..529 Average coverage: 15.49	AUGCCACCACUAGUAAUCGCCGAGACGACAGAGCCACUCUUCAGGAACCUCAUCGCCUUCGAGCAAUGCUACCGUAGAUGCGAGCACCUGAUAACGUGUUACGCCGUCCUGAUGGAUAAUCUCAUAAAUUCCAGCAAGGACAUCGAACUUCUUUGCGAGAAGGGAAUACUGGAGAACUGGUUAAGCCCGGAAGAUGCUGCGCAGUUCUUCAACGAACUGUACAACGAAACAACAGUCAUCGGGUCCUACUACGGGGGACUCUGCGAGAAGGUGAAUCAGCAUUACCACACUGACUGGAACAAGUGGAUGGAAAAGCUGAGGCGCGAGCAUUUUGAUUCGCCGUGGGCGAUUAUUUCUUUGGUUGCGGCGUUUAUUCUGCUGGUUCUCACAGUGUUGCAG…
>ORF_ERR493428_1_(paired)_trimmed_(paired)_merged_contig_8137_ORF_complement(55..363) Average coverage: 175.61	AUGGCAGGCCCACCGACACUCCCGAUGUCCAACUCCCAAACGACCGUCGGCGCCCAGUCGCAGCCUCCCAUCGCCACGCCGGCCUUCCGCGCGUUCAUCUCGCGCUUAUCCUCCUCCGUGCGCCACGGCUUCUCGCAGCGCCGCCCCUGGUACGAGCUCGUGGACCGGAGCGCCUUGGCCCGACCCGACUCCCUCACCGAGGCCUACUCCCGGAUCCGCAAGAAUUUCACCUACUUCCGCGUCAACUACGUGUCCCUACUCACCUUCGAAGCUCGCUUGUAUAACUUAGCUAACGAAACAAACCCUUGA
>ORF_ERR493428_1_(paired)_trimmed_(paired)_merged_contig_8137_ORF_complement(55..363) Average coverage: 175.61	AUGGCAGGCCCACCGACACUCCCGAUGUCCAACUCCCAAACGACCGUCGGCGCCCAGUCGCAGCCUCCCAUCGCCACGCCGGCCUUCCGCGCGUUCAUCUCGCGCUUAUCCUCCUCCGUGCGCCACGGCUUCUCGCAGCGCCGCCCCUGGUACGAGCUCGUGGACCGGAGCGCCUUGGCCCGACCCGACUCCCUCACCGAGGCCUACUCCCGGAUCCGCAAGAAUUUCACCUACUUCCGCGUCAACUACGUGUCCCUACUCACCUUCGAAGCUCGCUUGUAUAACUUAGCUAACGAAACAAACCCUUGA
>ORF_ERR493428_1_(paired)_trimmed_(paired)_merged_contig_8185_ORF_complement(223..546) Average coverage: 161.24	AUGCCUGUGAAGAAUCUGAAGAACUUGGCUAGCAUGAUUGAGAAUUGUGAUGACGAGUACCUUAAGUUCGGCCUUGAAUACAAUCAGAUGGUUGUUCUGCAAACAAAAACUGCCAAGGUAGCGACGCUGGAUAUCCUCACAACACAUUGCAUAUCAUCAUCCAUGUCUGAUGAUCUUAAGACUAAAGAGAAUGCUUUAGAGGAAGUAAACUCUAUGGCCGAUGACCUUAGAGAUACGAUCUUAGAGAAAAGUAGAGGCUGUCUACUUGCCUUAAGACUCGAUUCAAAAGUUAGGAGCACACACAGAAGAUCACUUCGCCUUUAG
>ORF_ERR493428_1_(paired)_trimmed_(paired)_merged_contig_8185_ORF_complement(223..546) Average coverage: 161.24	AUGCCUGUGAAGAAUCUGAAGAACUUGGCUAGCAUGAUUGAGAAUUGUGAUGACGAGUACCUUAAGUUCGGCCUUGAAUACAAUCAGAUGGUUGUUCUGCAAACAAAAACUGCCAAGGUAGCGACGCUGGAUAUCCUCACAACACAUUGCAUAUCAUCAUCCAUGUCUGAUGAUCUUAAGACUAAAGAGAAUGCUUUAGAGGAAGUAAACUCUAUGGCCGAUGACCUUAGAGAUACGAUCUUAGAGAAAAGUAGAGGCUGUCUACUUGCCUUAAGACUCGAUUCAAAAGUUAGGAGCACACACAGAAGAUCACUUCGCCUUUAG
>ORF_ERR493428_1_(paired)_trimmed_(paired)_merged_contig_8212_ORF_13..408 Average coverage: 1-707.49	AUGGAUGGAACCCCUCGGGGCAUUAGUUUUGGGGACUGCAGCUCCGAUGUUCCUCAAAACUCCACCUUCAAGAAAGGCCAUGACAUGGUGACAGUUACCUUCUGGUCUGCUUGCCCUCGGAAUGACCUUAUGACUGAAGGUACAUUCGCCCUUGUGGAAAUUCUCCAUGGAGAAGAUACUUGGGUUCCAGCUUAUGAUGACGAUGAUUUCUGCCUGCGGUUUAAGUGGUCAAGACCCGCCAAACUUAGUACCAGAAGUCAGGCAACCAUAGAAUGGAGAAUUCCUCAGUCUGCAACUCCCGGCGUAUACAGAAUUAGACAUUUCGGUGCGUCAAAGAAUUUCGUGGGAUCCAUUCGCCAUUUUACAGGUUCAUCUAGUGCAUUCGUGGUAGCAUAA
>ORF_ERR493428_1_(paired)_trimmed_(paired)_merged_contig_8212_ORF_13..408 Average coverage: 1-707.49	AUGGAUGGAACCCCUCGGGGCAUUAGUUUUGGGGACUGCAGCUCCGAUGUUCCUCAAAACUCCACCUUCAAGAAAGGCCAUGACAUGGUGACAGUUACCUUCUGGUCUGCUUGCCCUCGGAAUGACCUUAUGACUGAAGGUACAUUCGCCCUUGUGGAAAUUCUCCAUGGAGAAGAUACUUGGGUUCCAGCUUAUGAUGACGAUGAUUUCUGCCUGCGGUUUAAGUGGUCAAGACCCGCCAAACUUAGUACCAGAAGUCAGGCAACCAUAGAAUGGAGAAUUCCUCAGUCUGCAACUCCCGGCGUAUACAGAAUUAGACAUUUCGGUGCGUCAAAGAAUUUCGUGGGAUCCAUUCGCCAUUUUACAGGUUCAUCUAGUGCAUUCGUGGUAGCAUAA
>ORF_ERR493428_1_(paired)_trimmed_(paired)_merged_contig_8294_ORF_complement(16..333) Average coverage: 3-809.85	AUGAGCGCACCGAAAGGAACAUUAUUUGUUCCCUUCUCACAAUUCCCACCCAAAAAAUUGCGCAAGGACUGCUUCUAUCACUACACUCCAGCAAUGAAGACUCCCACAUCUCUUGAGAAUGUUCACGCUUGCGAGAACUGGUUGCCAAGAAGGGUGAUGAGUGCAUGGCGAGUAGCAGGAAUAGUGCAUGCCUUGGAAGGUUGGAAGGAGCAUGAGUGUGGUUACACCAUGUCCAACAUCGACAAAGUUUGGCAAGCAAGUCUUGUGCAUGGGUUUCAGCCUCUGACAAUCAAUACCAUUCACACCAAAAAUCAGUGA
>ORF_ERR493428_1_(paired)_trimmed_(paired)_merged_contig_8294_ORF_complement(16..333) Average coverage: 3-809.85	AUGAGCGCACCGAAAGGAACAUUAUUUGUUCCCUUCUCACAAUUCCCACCCAAAAAAUUGCGCAAGGACUGCUUCUAUCACUACACUCCAGCAAUGAAGACUCCCACAUCUCUUGAGAAUGUUCACGCUUGCGAGAACUGGUUGCCAAGAAGGGUGAUGAGUGCAUGGCGAGUAGCAGGAAUAGUGCAUGCCUUGGAAGGUUGGAAGGAGCAUGAGUGUGGUUACACCAUGUCCAACAUCGACAAAGUUUGGCAAGCAAGUCUUGUGCAUGGGUUUCAGCCUCUGACAAUCAAUACCAUUCACACCAAAAAUCAGUGA
>ORF_ERR493428_1_(paired)_trimmed_(paired)_merged_contig_8335_ORF_complement(129..479) Average coverage: 1-133.00	AUGAGCGAUAUUGAAAUACUUCAUACAGAUUCGUUGAUUAAAGAGGUGGAAAGGGUUUUCAGAGCCAGCCAUCCCGACCCCAUGGAGAUUGAGAAAGCCAAGAAAGUUCUCAAAGAGCAUGAACAGGCACUGGUCGAUGCAAUUACAAGACUCGAAGAUGCAUCUGACGUUGAAAGCGAUGAACAUACAUUCUCUCAAAGACAAUCACUAGACCAAGAACGAGGAUGGAGAAAGCGGCAGUAUGACGAAAUGGCUGAAGGUCGGGCAGUUGACGGCUCAAAUGGCAAUAAAAUGACAAGGGAGGGCAGAAUUGCAUCUGAUGACCAACGUUUUGAGGGCAACGACAUAUGA
>ORF_ERR493428_1_(paired)_trimmed_(paired)_merged_contig_8335_ORF_complement(129..479) Average coverage: 1-133.00	AUGAGCGAUAUUGAAAUACUUCAUACAGAUUCGUUGAUUAAAGAGGUGGAAAGGGUUUUCAGAGCCAGCCAUCCCGACCCCAUGGAGAUUGAGAAAGCCAAGAAAGUUCUCAAAGAGCAUGAACAGGCACUGGUCGAUGCAAUUACAAGACUCGAAGAUGCAUCUGACGUUGAAAGCGAUGAACAUACAUUCUCUCAAAGACAAUCACUAGACCAAGAACGAGGAUGGAGAAAGCGGCAGUAUGACGAAAUGGCUGAAGGUCGGGCAGUUGACGGCUCAAAUGGCAAUAAAAUGACAAGGGAGGGCAGAAUUGCAUCUGAUGACCAACGUUUUGAGGGCAACGACAUAUGA
>ORF_ERR493428_1_(paired)_trimmed_(paired)_merged_contig_8360_ORF_75..440 Average coverage: 696.50	AUGGUUUAUGAUGUAACAAGGCGAGAAACAUUUACAAACCUUUGUGAUGUAUGGGCAAAAGAAAUAGAACUCUACUCAACAAAUCAAGACUGCAUCAAGAUGCUUGUUGGGAACAAAGUUGAUAAGGAAAGUGACAGGGUUGUAACAAAGAAAGAGGGAAUAAAUUUCGCCAGGGAAUCUGGGUGCCUCUUUAUUGAAUGCAGUGCUAAAACUCGAGUUAAUGUUCAGCAGUGCUUUGAAGAGCUUGUUUUAAAGAUUCUGGAUACUCCCAGUCUCUUAGCCGAGGGUUCUAAAGGGGUGAAGAAGCAUAACAUCUUUAAGGAGAAACCGCCGCAGGCCGAUGCAUCGACCAGCGGAUGUUGCUGA
>ORF_ERR493428_1_(paired)_trimmed_(paired)_merged_contig_8360_ORF_75..440 Average coverage: 696.50	AUGGUUUAUGAUGUAACAAGGCGAGAAACAUUUACAAACCUUUGUGAUGUAUGGGCAAAAGAAAUAGAACUCUACUCAACAAAUCAAGACUGCAUCAAGAUGCUUGUUGGGAACAAAGUUGAUAAGGAAAGUGACAGGGUUGUAACAAAGAAAGAGGGAAUAAAUUUCGCCAGGGAAUCUGGGUGCCUCUUUAUUGAAUGCAGUGCUAAAACUCGAGUUAAUGUUCAGCAGUGCUUUGAAGAGCUUGUUUUAAAGAUUCUGGAUACUCCCAGUCUCUUAGCCGAGGGUUCUAAAGGGGUGAAGAAGCAUAACAUCUUUAAGGAGAAACCGCCGCAGGCCGAUGCAUCGACCAGCGGAUGUUGCUGA
>ORF_ERR493428_1_(paired)_trimmed_(paired)_merged_contig_8364_ORF_16..318 Average coverage: 3-496.42	AUGGCGAGAGUUGUGAACAAAAUCUUCCACCUCGCAGCUCAGAUCAGAUCAGAAGCAGGCGGAAACAGAUUCGCGCAGAUCGCCAUGGAUUCAGCGGCUCGUAGGAGCGGCGGAGGCCUCUUCGAAGGUCUAUACAGGGUCAUCAUGCGCCGUAACUCCGUCUACGUCACCUUCGUCAUCGCUGGAGCCUUCCUCGGCGAGCGGGCUGUAGAUUAUGGAGUUCAUAAGCUGUGGGAGUACAAUAAUGUUGGGAAACGAUAUGAAGAUAUUUCAGUUCUGGGGACAAGGCAAUCUGAAGAAUGA
>ORF_ERR493428_1_(paired)_trimmed_(paired)_merged_contig_8364_ORF_16..318 Average coverage: 3-496.42	AUGGCGAGAGUUGUGAACAAAAUCUUCCACCUCGCAGCUCAGAUCAGAUCAGAAGCAGGCGGAAACAGAUUCGCGCAGAUCGCCAUGGAUUCAGCGGCUCGUAGGAGCGGCGGAGGCCUCUUCGAAGGUCUAUACAGGGUCAUCAUGCGCCGUAACUCCGUCUACGUCACCUUCGUCAUCGCUGGAGCCUUCCUCGGCGAGCGGGCUGUAGAUUAUGGAGUUCAUAAGCUGUGGGAGUACAAUAAUGUUGGGAAACGAUAUGAAGAUAUUUCAGUUCUGGGGACAAGGCAAUCUGAAGAAUGA
>ORF_ERR493428_1_(paired)_trimmed_(paired)_merged_contig_8373_ORF_61..483 Average coverage: 909.90	AUGAGACAGCUAGCGAAUGAAACAGGGGAGGCCGCAGCAGUGCCAAUCACCGUAAGGCAGCUUGAAGCUAUAGUGAGGUUGAGUGAGGCCCUUGCAAAAAUGCAACUGCGCCACGAAGCUACUGAGGAGCAUGUUCGUGAAGCAAUAAGACUAUUCAAUGCGGCCACAAUGGACGCAGCAAAGUCUGGAAUACAACAGCAGGUCAAUCUUACCGGUGAGAUGGCUAAUGAAGUUAAGCAAGCUGAAACUCAGAUAAGGAGAAGAGUAGGCAUUGGGAACCACAUAUCAGAGAGAAAGCUGAUCGAUGAGCUCACAAGAAUGGGGAUGAAUGAAUCUACUGUGAGAAGAGCUCUGAUAAUUAUGCACCAGAGGGAUGAAGUCGAAUACAAGAGAGAAAGA…
>ORF_ERR493428_1_(paired)_trimmed_(paired)_merged_contig_8373_ORF_61..483 Average coverage: 909.90	AUGAGACAGCUAGCGAAUGAAACAGGGGAGGCCGCAGCAGUGCCAAUCACCGUAAGGCAGCUUGAAGCUAUAGUGAGGUUGAGUGAGGCCCUUGCAAAAAUGCAACUGCGCCACGAAGCUACUGAGGAGCAUGUUCGUGAAGCAAUAAGACUAUUCAAUGCGGCCACAAUGGACGCAGCAAAGUCUGGAAUACAACAGCAGGUCAAUCUUACCGGUGAGAUGGCUAAUGAAGUUAAGCAAGCUGAAACUCAGAUAAGGAGAAGAGUAGGCAUUGGGAACCACAUAUCAGAGAGAAAGCUGAUCGAUGAGCUCACAAGAAUGGGGAUGAAUGAAUCUACUGUGAGAAGAGCUCUGAUAAUUAUGCACCAGAGGGAUGAAGUCGAAUACAAGAGAGAAAGA…
>ORF_ERR493428_1_(paired)_trimmed_(paired)_merged_contig_8400_ORF_complement(63..497) Average coverage: 9-925.19	AUGUCAGGAGAAGAAGAGGUCGCUGUUCCUAUUGCUGAGCCUGUUGCUGCUGCUGCAGCUCUAGGUGAACCCAUGGACCUUCUGACCGCACUGCAACUUGUGCUGAGGAAGUCAUUGGCUCAUGGUGGGCUCACUCGUGGACUCCACGAAGGUGCAAAGGUCAUCGAGAAGCACGCUGCACAGCUCUGUGUUGUAGCUGAGGACUGUGACCAGGCUGAUUAUGUUAAGCUUGUUAAGGCUCUAUGCGCUGAUCAUAAUGUCAAAUUAAUGUCAAUUCCUAGUGCGAAAACUCUUGGAGAAUGGGCUGGUCUUUGCAAGAUUGAUUCCGAAGGAAAGGCAAGAAAGGUUGUUGGUUGCUCUUGCGUCGUUGUGAAGGAUUUUGGCGAGGAAUCGGAAGGC…
>ORF_ERR493428_1_(paired)_trimmed_(paired)_merged_contig_8400_ORF_complement(63..497) Average coverage: 9-925.19	AUGUCAGGAGAAGAAGAGGUCGCUGUUCCUAUUGCUGAGCCUGUUGCUGCUGCUGCAGCUCUAGGUGAACCCAUGGACCUUCUGACCGCACUGCAACUUGUGCUGAGGAAGUCAUUGGCUCAUGGUGGGCUCACUCGUGGACUCCACGAAGGUGCAAAGGUCAUCGAGAAGCACGCUGCACAGCUCUGUGUUGUAGCUGAGGACUGUGACCAGGCUGAUUAUGUUAAGCUUGUUAAGGCUCUAUGCGCUGAUCAUAAUGUCAAAUUAAUGUCAAUUCCUAGUGCGAAAACUCUUGGAGAAUGGGCUGGUCUUUGCAAGAUUGAUUCCGAAGGAAAGGCAAGAAAGGUUGUUGGUUGCUCUUGCGUCGUUGUGAAGGAUUUUGGCGAGGAAUCGGAAGGC…
>ORF_ERR493428_1_(paired)_trimmed_(paired)_merged_contig_8426_ORF_136..438 Average coverage: 2-797.80	AUGGGUCCGGAUGGACAUCUUGCUUCACUAUUCCCUGGUCAUCCGCGUUGCAACGAGAAGACAAAAUGGGUGACUCACAUCGAGGACUCACCAAAACCACCUCCAGAGAGGAUUACAUUUACCUUCCCAGUGAUCAACUCUGCUGCAUAUAAUGCAAUGGUGGUGGCAGGCGAUAAUAAAGCUGAUGCCGUGCAGAGAGCACUGGGAAACAGUCAGCAUCCUGAUACUUUGCCUGUUCAGUUGCUUGCGGCUGAAGACGAGCUAACUUGGUUCUUAGACCAGGGUGCGGCUUCCAAGCUGUAG
>ORF_ERR493428_1_(paired)_trimmed_(paired)_merged_contig_8426_ORF_136..438 Average coverage: 2-797.80	AUGGGUCCGGAUGGACAUCUUGCUUCACUAUUCCCUGGUCAUCCGCGUUGCAACGAGAAGACAAAAUGGGUGACUCACAUCGAGGACUCACCAAAACCACCUCCAGAGAGGAUUACAUUUACCUUCCCAGUGAUCAACUCUGCUGCAUAUAAUGCAAUGGUGGUGGCAGGCGAUAAUAAAGCUGAUGCCGUGCAGAGAGCACUGGGAAACAGUCAGCAUCCUGAUACUUUGCCUGUUCAGUUGCUUGCGGCUGAAGACGAGCUAACUUGGUUCUUAGACCAGGGUGCGGCUUCCAAGCUGUAG
>ORF_ERR493428_1_(paired)_trimmed_(paired)_merged_contig_8441_ORF_complement(25..435) Average coverage: 1-401.82	AUGCAUAGUACUGUGCAAAAGGAAGAUAACUCCCCUGGCAUAACUAUCUUGCGGUGGCUUUAUGAAGACCUUCCAUCAUACUUGAAGGACAGGCUUCAAGUUGUGUACUUCGUUCACCCUGGGCUCCGAUCAAGACUUGUCUUUGCCACUCUUGGCCGAUUUUUCUUAACUGGAGGCCUAUAUUGGAAAAUCAAGUAUGUAAGCCGGCUGCAGUACCUAUGGGAUGAUAUAAAGAAAGGAGAGGUUGAGAUUCCUGAAUUUGUCAAAAAUCAUGACGAUGUUCUUGAGCAUAGACCACUAACAGAUUAUGGCAUUGAACCGGACCCUCUUCACAUGCUUGAGGCUCCAUCAACAGCCUACUCAUUUGGAAGGUAUGAGGAGAGAUGGACGUCAAGAGAG…
>ORF_ERR493428_1_(paired)_trimmed_(paired)_merged_contig_8441_ORF_complement(25..435) Average coverage: 1-401.82	AUGCAUAGUACUGUGCAAAAGGAAGAUAACUCCCCUGGCAUAACUAUCUUGCGGUGGCUUUAUGAAGACCUUCCAUCAUACUUGAAGGACAGGCUUCAAGUUGUGUACUUCGUUCACCCUGGGCUCCGAUCAAGACUUGUCUUUGCCACUCUUGGCCGAUUUUUCUUAACUGGAGGCCUAUAUUGGAAAAUCAAGUAUGUAAGCCGGCUGCAGUACCUAUGGGAUGAUAUAAAGAAAGGAGAGGUUGAGAUUCCUGAAUUUGUCAAAAAUCAUGACGAUGUUCUUGAGCAUAGACCACUAACAGAUUAUGGCAUUGAACCGGACCCUCUUCACAUGCUUGAGGCUCCAUCAACAGCCUACUCAUUUGGAAGGUAUGAGGAGAGAUGGACGUCAAGAGAG…
>ORF_ERR493428_1_(paired)_trimmed_(paired)_merged_contig_8454_ORF_126..560 Average coverage: 348.71	AUGUUUGUGAUUGAAGCUUAUAGAACCCUUCGAGAUCGCGGUCCGUACCCAGCUGAUCAGGUUGUCAAAGAUCUUGAUGGAAGCUUUGCCUUUGUUGUCUAUGACAGCAAAGGUGGCAAUGUCUUUGCCGCACUGGGUUCUGAUGGUGGAGAGCAGCUCUAUUGGGGUAUUGCAGCGGAUGGAUCUGUGGUAAUUUCUGAUGAAUUGGAGGUCAUAAAAGAGGGUUGUGCUAAAUCAUUUGCUCCCUUCCCAAAAGGAUGCAUGUUUCAUAGUGAGGGAGGAUUGAUGAGCUUUGAGCAUCCAAUGAACAAGAUGAAGGCAAUGCCAAGGGUAGAUAGUGAAGGGGCAAUGUGUGGGGCUAACUUCAAAGUGGAUAAAUACACAAGGGUCAACAGCAUA…
>ORF_ERR493428_1_(paired)_trimmed_(paired)_merged_contig_8454_ORF_126..560 Average coverage: 348.71	AUGUUUGUGAUUGAAGCUUAUAGAACCCUUCGAGAUCGCGGUCCGUACCCAGCUGAUCAGGUUGUCAAAGAUCUUGAUGGAAGCUUUGCCUUUGUUGUCUAUGACAGCAAAGGUGGCAAUGUCUUUGCCGCACUGGGUUCUGAUGGUGGAGAGCAGCUCUAUUGGGGUAUUGCAGCGGAUGGAUCUGUGGUAAUUUCUGAUGAAUUGGAGGUCAUAAAAGAGGGUUGUGCUAAAUCAUUUGCUCCCUUCCCAAAAGGAUGCAUGUUUCAUAGUGAGGGAGGAUUGAUGAGCUUUGAGCAUCCAAUGAACAAGAUGAAGGCAAUGCCAAGGGUAGAUAGUGAAGGGGCAAUGUGUGGGGCUAACUUCAAAGUGGAUAAAUACACAAGGGUCAACAGCAUA…
>ORF_ERR493428_1_(paired)_trimmed_(paired)_merged_contig_8516_ORF_65..520 Average coverage: 338.34	AUGGAGUAUCUUCAUGCAGCUAUAUCAGAGGCUCUAAGGUUGUACCCUUCGGUUCCACUCGAUCACAAGCAGGCAGUUGAAGACGACAUAUUUCCAGAUGGAACGAUACUGAAGAAGGGGACAAGAGUGAUAUACUCAAUUUACAGCAUGGGGAGAAUGGAGGCGAUUUGGGGAAAGGACUGUAGGGAGUACAAGCCUGAGAGAUGGCUACAACCUUCAGAUGGCCGUUUCAUGAGUGAAUCUGCCUACAAAUUUACGGCUUUCAAUGGCGGUCCUCGCCUGUGCUUGGGCAAAGAUUUCGCUUAUUAUCAAAUGAAGUUUGUUGCUGCCUUUAUCAUCUAUCGAUACCAUGUGAAGGUGGUCGAAAAUCAUCGGGUGGAGCCAAAGCUCGCACUGACC…
>ORF_ERR493428_1_(paired)_trimmed_(paired)_merged_contig_8516_ORF_65..520 Average coverage: 338.34	AUGGAGUAUCUUCAUGCAGCUAUAUCAGAGGCUCUAAGGUUGUACCCUUCGGUUCCACUCGAUCACAAGCAGGCAGUUGAAGACGACAUAUUUCCAGAUGGAACGAUACUGAAGAAGGGGACAAGAGUGAUAUACUCAAUUUACAGCAUGGGGAGAAUGGAGGCGAUUUGGGGAAAGGACUGUAGGGAGUACAAGCCUGAGAGAUGGCUACAACCUUCAGAUGGCCGUUUCAUGAGUGAAUCUGCCUACAAAUUUACGGCUUUCAAUGGCGGUCCUCGCCUGUGCUUGGGCAAAGAUUUCGCUUAUUAUCAAAUGAAGUUUGUUGCUGCCUUUAUCAUCUAUCGAUACCAUGUGAAGGUGGUCGAAAAUCAUCGGGUGGAGCCAAAGCUCGCACUGACC…
>ORF_ERR493428_1_(paired)_trimmed_(paired)_merged_contig_8539_ORF_complement(204..551) Average coverage: 147.81	AUGAAGUUAUCAGCUUUCGUAUUAACAUCUGGGCUAGGGCAGAACACGGAGGAUCUGCCGCUGCUGCCGCCACCACCGCCGCCAUCUCCACUGUCCAUCACGUUGACUUUUCUCUGUACUUCUGACUUUGACUUCAAGUCUUCUUCCUUACGUGGCCACGCAUCAACGUCAUCAACGUCCUCCAAUUCAGGAGAUCCACAGCGUGAGCUCUCCGCGCUCCUUAUCUUAACAAAAUCCCCGCGCACAAAAAACUUCAGAUCCGGCAUUUUGAACGGCGGAGGAGGUGGCGGCGCCACCGGAAUUAAAGGACUCUGGCUGCCGCUGUUUACGUUUUCCUCGUACAGAUAA
>ORF_ERR493428_1_(paired)_trimmed_(paired)_merged_contig_8539_ORF_complement(204..551) Average coverage: 147.81	AUGAAGUUAUCAGCUUUCGUAUUAACAUCUGGGCUAGGGCAGAACACGGAGGAUCUGCCGCUGCUGCCGCCACCACCGCCGCCAUCUCCACUGUCCAUCACGUUGACUUUUCUCUGUACUUCUGACUUUGACUUCAAGUCUUCUUCCUUACGUGGCCACGCAUCAACGUCAUCAACGUCCUCCAAUUCAGGAGAUCCACAGCGUGAGCUCUCCGCGCUCCUUAUCUUAACAAAAUCCCCGCGCACAAAAAACUUCAGAUCCGGCAUUUUGAACGGCGGAGGAGGUGGCGGCGCCACCGGAAUUAAAGGACUCUGGCUGCCGCUGUUUACGUUUUCCUCGUACAGAUAA
>ORF_ERR493428_1_(paired)_trimmed_(paired)_merged_contig_8540_ORF_68..388 Average coverage: 29.96	AUGAAGUUAUCAGCUUUCGUAUUAACAUCUGGGCUAGGGCAGAACACGGAGGAUCCGCCGCCGCCGUCCAUCGCGUUGACUUUACUCUGUACUUCUGACUUUGACUUCAUGUCUUCUUCCUUACGUGGAGAUGCAUCAACGUCGUCAACGUCCUCCAGUUCAGGAGAUCCACAGCGCGAGCUCUGCGCGCUCUGUAUCUUAACAAAAUCCCCGCGCACAAAAAACUUCAGCUCUGGCAUUUUAAACGGUGGAGGUGGUGGAGGCGCCGCGGGAAUUAACGGACUCCGGCAGCCGCUAUUCACAUUCCCAUCGUGUAAAUAA
>ORF_ERR493428_1_(paired)_trimmed_(paired)_merged_contig_8540_ORF_68..388 Average coverage: 29.96	AUGAAGUUAUCAGCUUUCGUAUUAACAUCUGGGCUAGGGCAGAACACGGAGGAUCCGCCGCCGCCGUCCAUCGCGUUGACUUUACUCUGUACUUCUGACUUUGACUUCAUGUCUUCUUCCUUACGUGGAGAUGCAUCAACGUCGUCAACGUCCUCCAGUUCAGGAGAUCCACAGCGCGAGCUCUGCGCGCUCUGUAUCUUAACAAAAUCCCCGCGCACAAAAAACUUCAGCUCUGGCAUUUUAAACGGUGGAGGUGGUGGAGGCGCCGCGGGAAUUAACGGACUCCGGCAGCCGCUAUUCACAUUCCCAUCGUGUAAAUAA
>ORF_ERR493428_1_(paired)_trimmed_(paired)_merged_contig_8606_ORF_36..398 Average coverage: 647.06	AUGCAUCGCAAAAGAAAUGUCAGAGACUGGACACCAGUCACCAAAACAUCGUCAUUCUCAAACAUAGAUUCCUGUGCAGAGAACAGUCUCUGCAACCACUUAUACAUUAUCAUCCUCCAAAAACCAGAAUCGGGAAAUUCUGGUCAGCGGACAACAUUUUACUUGAUCCUCACAAUGGCCAAAAUGACAAAGAUGCGAACUCAGGGAUAUCUGGAAAGCUCUAAGCUAGUCAUUGCCUAUAAUUUAUCAACAGUCAAACAACCUCACCGCUGCCUGAUUCUGCCUCCAUGGCUUUUAACUCUUCAGCCAGCGCUCGUUCCCUGUUCUUUAGUUGUCUGUCCACAGCAACCAUAUAUAGGCUGA
>ORF_ERR493428_1_(paired)_trimmed_(paired)_merged_contig_8606_ORF_36..398 Average coverage: 647.06	AUGCAUCGCAAAAGAAAUGUCAGAGACUGGACACCAGUCACCAAAACAUCGUCAUUCUCAAACAUAGAUUCCUGUGCAGAGAACAGUCUCUGCAACCACUUAUACAUUAUCAUCCUCCAAAAACCAGAAUCGGGAAAUUCUGGUCAGCGGACAACAUUUUACUUGAUCCUCACAAUGGCCAAAAUGACAAAGAUGCGAACUCAGGGAUAUCUGGAAAGCUCUAAGCUAGUCAUUGCCUAUAAUUUAUCAACAGUCAAACAACCUCACCGCUGCCUGAUUCUGCCUCCAUGGCUUUUAACUCUUCAGCCAGCGCUCGUUCCCUGUUCUUUAGUUGUCUGUCCACAGCAACCAUAUAUAGGCUGA
>ORF_ERR493428_1_(paired)_trimmed_(paired)_merged_contig_8675_ORF_complement(170..529) Average coverage: 100.49	AUGAAGAGUGCGAAGAGUAAUCAUGAAUCUGUUUCUUCUCAGGGUGGCCUUGAUAGCGAUGAGGAGGUGGAUUUGGAUUCAGAAGAGUCUAGGUCUGUCAUUGGAUUGUUCAAUGAUAUGCAAAUUAAUGAAACAAGGCUGGUAUUUGAUGUUUAUCUCCCAAACAGCAAGUUCAGGAAAUCUUCUCCUGGUGACCCAAGUUUUGUGCUCUGCUUUACCAGGGGUCAUCCACCAUCCAAAGCAGACCUAGAAGCCCUCGAGAGACGAUGCGGGAACAUUCCCAUGAAAGUUUGUCAUGUGGAGGAGGGGGUUGUGAGUUUCUUUUCCUUUGACAAAGUGGAACUUCCUAUCCUACCUUGA
>ORF_ERR493428_1_(paired)_trimmed_(paired)_merged_contig_8675_ORF_complement(170..529) Average coverage: 100.49	AUGAAGAGUGCGAAGAGUAAUCAUGAAUCUGUUUCUUCUCAGGGUGGCCUUGAUAGCGAUGAGGAGGUGGAUUUGGAUUCAGAAGAGUCUAGGUCUGUCAUUGGAUUGUUCAAUGAUAUGCAAAUUAAUGAAACAAGGCUGGUAUUUGAUGUUUAUCUCCCAAACAGCAAGUUCAGGAAAUCUUCUCCUGGUGACCCAAGUUUUGUGCUCUGCUUUACCAGGGGUCAUCCACCAUCCAAAGCAGACCUAGAAGCCCUCGAGAGACGAUGCGGGAACAUUCCCAUGAAAGUUUGUCAUGUGGAGGAGGGGGUUGUGAGUUUCUUUUCCUUUGACAAAGUGGAACUUCCUAUCCUACCUUGA
>ORF_ERR493428_1_(paired)_trimmed_(paired)_merged_contig_8754_ORF_15..500 Average coverage: 1-259.28	AUGAAAGGCAGAGAACCUCUGUUCCUUCCUUGCACUCCCAAGGGCUGUCUUGAACUUCUGUCGCGAAGUGGGAUAAGCAUAAAGGGAAAGAAGGCAGUGGUUGUUGGCAGAAGUAACAUUGUUGGAUUACCAGUUUCAUUGCUGCUUUUGAAAGCAGAUGCUACUGUUACCGUAGUCCAUUCCCGCACACCUGAUCCAGAGAGUUUCAUUCGUGAAGCGGACAUUAUUAUUGCUGCAGCAGGACAGGCAAUGAUGAUCAAGGGUAGUUGGAUAAAACCGGGUGCUGCUGUCAUUGAUGUUGGCACAAAUGCUAUAGACGACCCGAGCAGAAAGUCAGGCUAUAGAUUGGUUGGAGAUGUGGAUUUCCAGGAAGCAUGUAAGGUAGCCGGAUGGGUAACU…
>ORF_ERR493428_1_(paired)_trimmed_(paired)_merged_contig_8754_ORF_15..500 Average coverage: 1-259.28	AUGAAAGGCAGAGAACCUCUGUUCCUUCCUUGCACUCCCAAGGGCUGUCUUGAACUUCUGUCGCGAAGUGGGAUAAGCAUAAAGGGAAAGAAGGCAGUGGUUGUUGGCAGAAGUAACAUUGUUGGAUUACCAGUUUCAUUGCUGCUUUUGAAAGCAGAUGCUACUGUUACCGUAGUCCAUUCCCGCACACCUGAUCCAGAGAGUUUCAUUCGUGAAGCGGACAUUAUUAUUGCUGCAGCAGGACAGGCAAUGAUGAUCAAGGGUAGUUGGAUAAAACCGGGUGCUGCUGUCAUUGAUGUUGGCACAAAUGCUAUAGACGACCCGAGCAGAAAGUCAGGCUAUAGAUUGGUUGGAGAUGUGGAUUUCCAGGAAGCAUGUAAGGUAGCCGGAUGGGUAACU…
>ORF_ERR493428_1_(paired)_trimmed_(paired)_merged_contig_8762_ORF_complement(62..589) Average coverage: 36.55	AUGAGGCAGAGGACUCGUACUUCUACUAGUGAUGAUCAUCACAGUGAGGGCAGCAACCACCAGAAGUACCGUGGUGUCAGAUUGCGCAAAAAUGGCAUAUGGGUGUUGGAAAUCUGCCAGAAAGGGAAAAAAUUAUGGCUAGGGUCAUACCCAACAGCUGAAAUGGCAGCUCGAGCUUAUGAUGCAGCAGCUCUAGCCCUCAAAGGUGCUUCUGCUGAUCUCAAUUUCCCUGAAUUAGCGCAAGCACUUCCCCAAUCAGAUUCCCUGUCUCCAAUGGCCAUUNNNNNNNNNNNNNNNNNNNNNNNNNNNNNNNNNNNNNNNNNNNNNNNNNNNNNNNNNAGGAGAAAAGCCAAUCUUCCCAUGUCACCGAAUUCAAAUAAUGCUCAAGAAUCAACUAGU…
>ORF_ERR493428_1_(paired)_trimmed_(paired)_merged_contig_8762_ORF_complement(62..589) Average coverage: 36.55	AUGAGGCAGAGGACUCGUACUUCUACUAGUGAUGAUCAUCACAGUGAGGGCAGCAACCACCAGAAGUACCGUGGUGUCAGAUUGCGCAAAAAUGGCAUAUGGGUGUUGGAAAUCUGCCAGAAAGGGAAAAAAUUAUGGCUAGGGUCAUACCCAACAGCUGAAAUGGCAGCUCGAGCUUAUGAUGCAGCAGCUCUAGCCCUCAAAGGUGCUUCUGCUGAUCUCAAUUUCCCUGAAUUAGCGCAAGCACUUCCCCAAUCAGAUUCCCUGUCUCCAAUGGCCAUUNNNNNNNNNNNNNNNNNNNNNNNNNNNNNNNNNNNNNNNNNNNNNNNNNNNNNNNNNAGGAGAAAAGCCAAUCUUCCCAUGUCACCGAAUUCAAAUAAUGCUCAAGAAUCAACUAGU…
>ORF_ERR493428_1_(paired)_trimmed_(paired)_merged_contig_8774_ORF_9..344 Average coverage: 991.12	AUGCUCAAGAAGCAGCUAGAGGAGAGUAAGAUCGAAAGAAGGCACAAGGAGGAGUGUGAGUCGAUCAGAAAAUUGAUUUCUACGCAGCCGCCGCGGUCGGAGACGCUCAAGAUCAUAUCAGAUUUGGAGAAGGAGAUUGCGGCAUUGGAUGCGGAGAACACCGCGAGUUCACGGACGCUGGAGCUGAGGAAGAAGCAGUUUGCUCUGCUCCUGCAUGUGGUGGAUGAGUUGCAGAAUACCAUAGAGGAAGAGCAGAGGAGUUUAAUUGAGGAGAAAGAGCAGAAAAAUGGAAUGGAGGAUGCAACUGGGGGCUCAGAACCAAUGCAUGUUGACUAG
>ORF_ERR493428_1_(paired)_trimmed_(paired)_merged_contig_8774_ORF_9..344 Average coverage: 991.12	AUGCUCAAGAAGCAGCUAGAGGAGAGUAAGAUCGAAAGAAGGCACAAGGAGGAGUGUGAGUCGAUCAGAAAAUUGAUUUCUACGCAGCCGCCGCGGUCGGAGACGCUCAAGAUCAUAUCAGAUUUGGAGAAGGAGAUUGCGGCAUUGGAUGCGGAGAACACCGCGAGUUCACGGACGCUGGAGCUGAGGAAGAAGCAGUUUGCUCUGCUCCUGCAUGUGGUGGAUGAGUUGCAGAAUACCAUAGAGGAAGAGCAGAGGAGUUUAAUUGAGGAGAAAGAGCAGAAAAAUGGAAUGGAGGAUGCAACUGGGGGCUCAGAACCAAUGCAUGUUGACUAG
>ORF_ERR493428_1_(paired)_trimmed_(paired)_merged_contig_8823_ORF_complement(250..552) Average coverage: 546.24	AUGGGAAUGGAGGAAAACUCAGAAGCAGAGAAGGGGUUGGACUUGAACCCAGAUGAGGAAGAAGACAUCUGGGUGCAAACCGAGUCAAACCCAUCUCAUGCAGUCCACAACAAGCUCGAAGAGGCUGCCGAAUUCAAGCCAAAGUUCAGGAGCGUGAUUCCAGCAAAAAGGAAGCUAGUGAAGACCAUGAUACUGAAUGAUAUAGUCCAAUUCUGGUCUAAGAUUUCAGACCCUAGUUUUUCCAGCAAGGCUAAAAUAUCAAACACCAAGAAGAUGAUCGGCAACCUCGUUUCUCCAGUUUAG
>ORF_ERR493428_1_(paired)_trimmed_(paired)_merged_contig_8823_ORF_complement(250..552) Average coverage: 546.24	AUGGGAAUGGAGGAAAACUCAGAAGCAGAGAAGGGGUUGGACUUGAACCCAGAUGAGGAAGAAGACAUCUGGGUGCAAACCGAGUCAAACCCAUCUCAUGCAGUCCACAACAAGCUCGAAGAGGCUGCCGAAUUCAAGCCAAAGUUCAGGAGCGUGAUUCCAGCAAAAAGGAAGCUAGUGAAGACCAUGAUACUGAAUGAUAUAGUCCAAUUCUGGUCUAAGAUUUCAGACCCUAGUUUUUCCAGCAAGGCUAAAAUAUCAAACACCAAGAAGAUGAUCGGCAACCUCGUUUCUCCAGUUUAG
>ORF_ERR493428_1_(paired)_trimmed_(paired)_merged_contig_8824_ORF_60..497 Average coverage: 79.04	AUGGAUGCCAAUCUAAUCGAUCAAACCUGCAAAAAAACACCAAACUACAAUCUCUGCGUCUCUUCUCUCAAAUCGGACCCUCGAAGUGUGAAAGCGGACGUGGCCGGCUUAGGGUUCAUAACGGUUGACAUAGCCAAGGAUAAAGCAACUGACACGGCGAACAGAAUCAACGAGCUGCUUAAGCAAAGCCCUAGUGACCAACGUUUAAAAACUUGCGCUACCUUUUACCAUACAAUUCUGGUUGCUGAUGUCCCAGAAGCAAGUCAAGGUUUUAAGUUGGGUAACCCUAAGUUUGCAGAGCAAGGCAUGAACGACGCUGCCGAUGCGACUGAAGCAUGUGAAAAGGAAUUUUCCAGCAAAUCUCCUCUGACCGAUAAGAACAAAGUUGUCCAUGACCUU…
>ORF_ERR493428_1_(paired)_trimmed_(paired)_merged_contig_8824_ORF_60..497 Average coverage: 79.04	AUGGAUGCCAAUCUAAUCGAUCAAACCUGCAAAAAAACACCAAACUACAAUCUCUGCGUCUCUUCUCUCAAAUCGGACCCUCGAAGUGUGAAAGCGGACGUGGCCGGCUUAGGGUUCAUAACGGUUGACAUAGCCAAGGAUAAAGCAACUGACACGGCGAACAGAAUCAACGAGCUGCUUAAGCAAAGCCCUAGUGACCAACGUUUAAAAACUUGCGCUACCUUUUACCAUACAAUUCUGGUUGCUGAUGUCCCAGAAGCAAGUCAAGGUUUUAAGUUGGGUAACCCUAAGUUUGCAGAGCAAGGCAUGAACGACGCUGCCGAUGCGACUGAAGCAUGUGAAAAGGAAUUUUCCAGCAAAUCUCCUCUGACCGAUAAGAACAAAGUUGUCCAUGACCUU…
>ORF_ERR493428_1_(paired)_trimmed_(paired)_merged_contig_8845_ORF_20..421 Average coverage: 1-658.87	AUGUUCACGGUUCCGGACGUGGAGGCGUUGCCCCCUCCUAAUAAUAGUAUUAAUAAUGCGGCCUCUACAAUCGCCAAAGCCACCAGUAACAACAACAACCCAGAUGCCCAGUCUGGCUUUCCGGCCAAGCGCCGCCGAGGCCGAAAUCCCGUCGAUAAGGAGUACAGGCGACUGAAGAGAUUGCUAAGGAACAGGGUGUCUGCUCAACAAGCCCGGGAGAGGAAAAAGGUUUACGUCAACGAUCUGGAAUCAAGAGCCAAAGAAUUGGAUGAUAGGAAUUCAAAGUUGGAAGAAAAGAUCUCUACGCUUGUCAAUGAAAACGCCAUGCUUCGAAAGGUUCUUAUGAACACAAGGCCAAAAGUGGACGAAAGUAUUGAGCAAAAGCAAGGAUCAGUUAAG…
>ORF_ERR493428_1_(paired)_trimmed_(paired)_merged_contig_8845_ORF_20..421 Average coverage: 1-658.87	AUGUUCACGGUUCCGGACGUGGAGGCGUUGCCCCCUCCUAAUAAUAGUAUUAAUAAUGCGGCCUCUACAAUCGCCAAAGCCACCAGUAACAACAACAACCCAGAUGCCCAGUCUGGCUUUCCGGCCAAGCGCCGCCGAGGCCGAAAUCCCGUCGAUAAGGAGUACAGGCGACUGAAGAGAUUGCUAAGGAACAGGGUGUCUGCUCAACAAGCCCGGGAGAGGAAAAAGGUUUACGUCAACGAUCUGGAAUCAAGAGCCAAAGAAUUGGAUGAUAGGAAUUCAAAGUUGGAAGAAAAGAUCUCUACGCUUGUCAAUGAAAACGCCAUGCUUCGAAAGGUUCUUAUGAACACAAGGCCAAAAGUGGACGAAAGUAUUGAGCAAAAGCAAGGAUCAGUUAAG…
>ORF_ERR493428_1_(paired)_trimmed_(paired)_merged_contig_8914_ORF_66..380 Average coverage: 100.64	AUGGUCAAAUUUGCAUGUAGAUCCAAACUUGCACUGGCCAUUUUGCAGGUAGAAUGUACACGGCUGCACUCCCGGACGGAGUGGGAGAUCCAUCGGACUAAGGAGACACGUUAUUCUCGGUACAGUUCGAUCCCGAGGAUGAUGAUACCUACAAGAUGGUCCAUAUUUACAGUCCCCAGUUUUCAGAUAAUACUCGCAUUCAAGUUCGCCAGGCCUCUCUGGGAAAACUUGUUCACUCCGGUUGCUGCUAGAAGGACCAACAGAAGAGGGUAUGGAGGUAUAAGGGCUUGCAAGUCCGUGUAUUGGAGAAGAUAG
>ORF_ERR493428_1_(paired)_trimmed_(paired)_merged_contig_8914_ORF_66..380 Average coverage: 100.64	AUGGUCAAAUUUGCAUGUAGAUCCAAACUUGCACUGGCCAUUUUGCAGGUAGAAUGUACACGGCUGCACUCCCGGACGGAGUGGGAGAUCCAUCGGACUAAGGAGACACGUUAUUCUCGGUACAGUUCGAUCCCGAGGAUGAUGAUACCUACAAGAUGGUCCAUAUUUACAGUCCCCAGUUUUCAGAUAAUACUCGCAUUCAAGUUCGCCAGGCCUCUCUGGGAAAACUUGUUCACUCCGGUUGCUGCUAGAAGGACCAACAGAAGAGGGUAUGGAGGUAUAAGGGCUUGCAAGUCCGUGUAUUGGAGAAGAUAG
>ORF_ERR493428_1_(paired)_trimmed_(paired)_merged_contig_8929_ORF_283..645 Average coverage: 674.57	AUGAAAGAAAGAAGAUUCUGGAAGAUAUAUUUUACCCUUGUGAGCAGUCAUGUGGCUCCAUAUGAGAAGCAAUACAUGGAGGAAUUGAAGGUCCAGGAAGCAGAGAAACUAAAAGAUGAUAUUGUGAAGCCAACGCCUCCUGUUGGAGGAACUGACAAAGCGGAAGGAUCUGAAAAGAACACGAAGCCUUCAGUUUCAAAAUCAUCGUCAGCUGAACAGGACUUGGAUAGUUUCCUUUUGGGUGAUCUUGAAGACAGUGAUGGGGGUCCGGAUGAUCGUGAUGAUGGUGAUCGGAGCUUUGAUGAUGAUUUUGACAAGAUCGACAAUUCGGAUGUCGAAGAUGAGAAGCACGAGAAGAAAUGA
>ORF_ERR493428_1_(paired)_trimmed_(paired)_merged_contig_8929_ORF_283..645 Average coverage: 674.57	AUGAAAGAAAGAAGAUUCUGGAAGAUAUAUUUUACCCUUGUGAGCAGUCAUGUGGCUCCAUAUGAGAAGCAAUACAUGGAGGAAUUGAAGGUCCAGGAAGCAGAGAAACUAAAAGAUGAUAUUGUGAAGCCAACGCCUCCUGUUGGAGGAACUGACAAAGCGGAAGGAUCUGAAAAGAACACGAAGCCUUCAGUUUCAAAAUCAUCGUCAGCUGAACAGGACUUGGAUAGUUUCCUUUUGGGUGAUCUUGAAGACAGUGAUGGGGGUCCGGAUGAUCGUGAUGAUGGUGAUCGGAGCUUUGAUGAUGAUUUUGACAAGAUCGACAAUUCGGAUGUCGAAGAUGAGAAGCACGAGAAGAAAUGA
>ORF_ERR493428_1_(paired)_trimmed_(paired)_merged_contig_8931_ORF_complement(112..540) Average coverage: 2-129.19	AUGGCUUGGUUGACUCGAUUCCUGGCAGCCGUGGCUUUCUUGGCCAUCGGAGUGAUAUUCUCCCCGGAGACCUUUGGGUCGAAAUCGGACGGUCUGAAAUCGCCCACCCUCUCCACCUACCUAAAGCUGGCACAUCUGCUCUGUUUCUCCACCGCAUUCGGCGCCGCUCUCUGGGUCACCUUCAUAGGCGGCAUCAUCAUGUUCAAGAAUCUUCCGCGGCAUCAGUUCGGGAAUCUUCAGAGCAAGAUGUUUCCGGCGUACUUCACGAUGGUGGGGAUAUGCCUUGCAGUAUCAGCUGGGUCGUUUGGGUAUUUGCAUCCGUGGAGCUCUUCCUCUGUUGCNNNNNNNNNNNNNGGCAUAAGGUGGAGAAGGAGCAGAACAUUGGGGAAGAAGUUGGAU…
>ORF_ERR493428_1_(paired)_trimmed_(paired)_merged_contig_8931_ORF_complement(112..540) Average coverage: 2-129.19	AUGGCUUGGUUGACUCGAUUCCUGGCAGCCGUGGCUUUCUUGGCCAUCGGAGUGAUAUUCUCCCCGGAGACCUUUGGGUCGAAAUCGGACGGUCUGAAAUCGCCCACCCUCUCCACCUACCUAAAGCUGGCACAUCUGCUCUGUUUCUCCACCGCAUUCGGCGCCGCUCUCUGGGUCACCUUCAUAGGCGGCAUCAUCAUGUUCAAGAAUCUUCCGCGGCAUCAGUUCGGGAAUCUUCAGAGCAAGAUGUUUCCGGCGUACUUCACGAUGGUGGGGAUAUGCCUUGCAGUAUCAGCUGGGUCGUUUGGGUAUUUGCAUCCGUGGAGCUCUUCCUCUGUUGCNNNNNNNNNNNNNGGCAUAAGGUGGAGAAGGAGCAGAACAUUGGGGAAGAAGUUGGAU…
>ORF_ERR493428_1_(paired)_trimmed_(paired)_merged_contig_8943_ORF_complement(140..520) Average coverage: 1-405.32	AUGUGCUGGAAAAUAGCUUCCAAAAGGAACCAAACUGUUAUUUGGGUCAAGCCGCUGACGAAUGAUUGUUACAUGGAAAGACCCCCUGGUACUCAACCACCCCUCUGCAGGUCUGAUGAUGAUCCAGAUGCUGUCUAUAAUGUGAAAAUGGAGGCUUGUAUCACACCAUACUCUGAGCAAAACCAUAGAGCAAGAGGAAGUGGUUUAGCUCCUUGGCCUGCUCGAUUGACUACACCUCCUCCUCGUCUUGGUGAUUUUGGCUACUCCAGUGAUAUAUUUGAGAAGGACANNNNNNNNNNNNNNNNNNNNNNNNNNNNNNNNNNNNNNNNNNNNNNNNNNNNNAUGUGGUGCCAGAAGAUGGACCUAACACACUUAAAAUAA
>ORF_ERR493428_1_(paired)_trimmed_(paired)_merged_contig_8943_ORF_complement(140..520) Average coverage: 1-405.32	AUGUGCUGGAAAAUAGCUUCCAAAAGGAACCAAACUGUUAUUUGGGUCAAGCCGCUGACGAAUGAUUGUUACAUGGAAAGACCCCCUGGUACUCAACCACCCCUCUGCAGGUCUGAUGAUGAUCCAGAUGCUGUCUAUAAUGUGAAAAUGGAGGCUUGUAUCACACCAUACUCUGAGCAAAACCAUAGAGCAAGAGGAAGUGGUUUAGCUCCUUGGCCUGCUCGAUUGACUACACCUCCUCCUCGUCUUGGUGAUUUUGGCUACUCCAGUGAUAUAUUUGAGAAGGACANNNNNNNNNNNNNNNNNNNNNNNNNNNNNNNNNNNNNNNNNNNNNNNNNNNNNAUGUGGUGCCAGAAGAUGGACCUAACACACUUAAAAUAA
>ORF_ERR493428_1_(paired)_trimmed_(paired)_merged_contig_8948_ORF_complement(268..603) Average coverage: 659.05	AUGGAUCCACAACUGUGGCACAAAGUAGCCGCCCUCUCUGGAAUGGCAGCUCUUGGGUUGGGUACAUAUGGCGCCCAUGGUUUCAAACCCAAAAACCCAACUUACAAAGAGGUUUGGCACACAGCUUCUCUCUACCAUUUGGUUCACACAGCAGCUCUUCUUGCUGCCCCUAUCACCAAGAACCCCACCAUUUUUGGAGGCCUUUUGACUGCUGGAAUACUCGCAUUCUCCGGGACGUGUUAUACUGUGGCAUUACUCGAGGAUAGAAAGUACUCUACGUUGGCUCCUUUCGGUGGCUUUGCUUUCAUCGCUGCUUGGGGCAGCUUGCUAUUUUAA
>ORF_ERR493428_1_(paired)_trimmed_(paired)_merged_contig_8948_ORF_complement(268..603) Average coverage: 659.05	AUGGAUCCACAACUGUGGCACAAAGUAGCCGCCCUCUCUGGAAUGGCAGCUCUUGGGUUGGGUACAUAUGGCGCCCAUGGUUUCAAACCCAAAAACCCAACUUACAAAGAGGUUUGGCACACAGCUUCUCUCUACCAUUUGGUUCACACAGCAGCUCUUCUUGCUGCCCCUAUCACCAAGAACCCCACCAUUUUUGGAGGCCUUUUGACUGCUGGAAUACUCGCAUUCUCCGGGACGUGUUAUACUGUGGCAUUACUCGAGGAUAGAAAGUACUCUACGUUGGCUCCUUUCGGUGGCUUUGCUUUCAUCGCUGCUUGGGGCAGCUUGCUAUUUUAA
>ORF_ERR493428_1_(paired)_trimmed_(paired)_merged_contig_8951_ORF_220..564 Average coverage: 661.62	AUGCAAACUCAUCAGAAAUCACCUCAGACAUUGGGAUGUCUGCAGCGGGAUCCACCACCGGCUGAAACCUCGUCCUUAAACCCAAAUGGGUUUGAAGAGACAAGGCUGAAUGUUGGAGAAGUUGGUCCAUGGGGAAUCGGAAUCCCAGCAAACCAUUCUGGAUCAGGAACAAUCUGCCGUCCAGGGCUUGGUGGAGUAGAAGAUGGCAGGAAGGGGUAUUUCUGUGCAGCCCAACCUGGGCGAGCAGACUGGUCAUCCCAGUCAGUUCUCAUUCUCGGCGUCCUGGCAGUUGGGGAGCUUAAUGGAGGGGUAACAGGAGCACUGAUAGAGCCGCUGUGGAUGUAG
>ORF_ERR493428_1_(paired)_trimmed_(paired)_merged_contig_8951_ORF_complement(110..475) Average coverage: 661.62	AUGACCAGUCUGCUCGCCCAGGUUGGGCUGCACAGAAAUACCCCUUCCUGCCAUCUUCUACUCCACCAAGCCCUGGACGGCAGAUUGUUCCUGAUCCAGAAUGGUUUGCUGGGAUUCCGAUUCCCCAUGGACCAACUUCUCCAACAUUCAGCCUUGUCUCUUCAAACCCAUUUGGGUUUAAGGACGAGGUUUCAGCCGGUGGUGGAUCCCGCUGCAGACAUCCCAAUGUCUGAGGUGAUUUCUGAUGAGUUUGCAUUUGGAUGCAAUACAACAGGGCUGGUUAAGGCAUGGGAAGGAGAGAAGAUUCACGAAGACUCUGGAUCCGAUGAUCUGGAGCUCACUCUUGGGAGCUCAAGAACAAGGUAA
>ORF_ERR493428_1_(paired)_trimmed_(paired)_merged_contig_8951_ORF_220..564 Average coverage: 661.62	AUGCAAACUCAUCAGAAAUCACCUCAGACAUUGGGAUGUCUGCAGCGGGAUCCACCACCGGCUGAAACCUCGUCCUUAAACCCAAAUGGGUUUGAAGAGACAAGGCUGAAUGUUGGAGAAGUUGGUCCAUGGGGAAUCGGAAUCCCAGCAAACCAUUCUGGAUCAGGAACAAUCUGCCGUCCAGGGCUUGGUGGAGUAGAAGAUGGCAGGAAGGGGUAUUUCUGUGCAGCCCAACCUGGGCGAGCAGACUGGUCAUCCCAGUCAGUUCUCAUUCUCGGCGUCCUGGCAGUUGGGGAGCUUAAUGGAGGGGUAACAGGAGCACUGAUAGAGCCGCUGUGGAUGUAG
>ORF_ERR493428_1_(paired)_trimmed_(paired)_merged_contig_8951_ORF_complement(110..475) Average coverage: 661.62	AUGACCAGUCUGCUCGCCCAGGUUGGGCUGCACAGAAAUACCCCUUCCUGCCAUCUUCUACUCCACCAAGCCCUGGACGGCAGAUUGUUCCUGAUCCAGAAUGGUUUGCUGGGAUUCCGAUUCCCCAUGGACCAACUUCUCCAACAUUCAGCCUUGUCUCUUCAAACCCAUUUGGGUUUAAGGACGAGGUUUCAGCCGGUGGUGGAUCCCGCUGCAGACAUCCCAAUGUCUGAGGUGAUUUCUGAUGAGUUUGCAUUUGGAUGCAAUACAACAGGGCUGGUUAAGGCAUGGGAAGGAGAGAAGAUUCACGAAGACUCUGGAUCCGAUGAUCUGGAGCUCACUCUUGGGAGCUCAAGAACAAGGUAA
>ORF_ERR493428_1_(paired)_trimmed_(paired)_merged_contig_8958_ORF_127..513 Average coverage: 70.22	AUGCAAGUUCCCCUUUUAAUAUUGUUUCUACAUGCAAGUUGGCAAAUGCAAGUUGCCCAAGCUUCUUUCGGGCAGGUACAAAAACCUCAGCAGGGGGUUUCCUCCAUAUCUCUAUUUAAAGGAGCAGAUGCACAAGGUUUAUGGACACUCAAACAAACAAACAAAAGCACAAACUCUGCUCAAACCAGAUUUGCCAAAAGCCUUCUUUUAUCUAGUUUAUUAGCUCUGCUGCUCACUUGCAGUAUCGAUCUCAUUUGUAGCUUUUAUGUACUCAUUUCCAGUCAUAUAAAUUACAAGCAAUCUGCAAUUUUAGUCACUUUCCUCUGUCAUUUAUAUUUCCAAGCAACCUUGUCAUUUACAUAUUGUUCUAUCUCUCCAUAUAAGUAA
>ORF_ERR493428_1_(paired)_trimmed_(paired)_merged_contig_8958_ORF_127..513 Average coverage: 70.22	AUGCAAGUUCCCCUUUUAAUAUUGUUUCUACAUGCAAGUUGGCAAAUGCAAGUUGCCCAAGCUUCUUUCGGGCAGGUACAAAAACCUCAGCAGGGGGUUUCCUCCAUAUCUCUAUUUAAAGGAGCAGAUGCACAAGGUUUAUGGACACUCAAACAAACAAACAAAAGCACAAACUCUGCUCAAACCAGAUUUGCCAAAAGCCUUCUUUUAUCUAGUUUAUUAGCUCUGCUGCUCACUUGCAGUAUCGAUCUCAUUUGUAGCUUUUAUGUACUCAUUUCCAGUCAUAUAAAUUACAAGCAAUCUGCAAUUUUAGUCACUUUCCUCUGUCAUUUAUAUUUCCAAGCAACCUUGUCAUUUACAUAUUGUUCUAUCUCUCCAUAUAAGUAA
>ORF_ERR493428_1_(paired)_trimmed_(paired)_merged_contig_8970_ORF_155..457 Average coverage: 1-453.73	AUGUAUCUCCAAGCGGUGAACGUUGGUCAAGGACAUGGGGAGAAGAGCACUUUGGAAAUGGUAAGGUGCACAAAUAUGGGAAAAGCACGACUGGGGAAAGCUGGGAUAUUGUUGUGGACGAGGAGACCUAUUACGAGGCUGAGCCGCAUUACGGAUGGGCAGAUGUUGUUGGUGACUCUAGCCAAUUGCUGUCAAUUAAACCUCGAGAAAGGCCACCUGGUGUCUACCCUGCCCUUGAUUUUGGAUCAUUGUCGCCUCCGGUUGAUGAACCGCCAGAUGAAUUUUCUCCACAAUGAAAGGUGA
>ORF_ERR493428_1_(paired)_trimmed_(paired)_merged_contig_8970_ORF_155..457 Average coverage: 1-453.73	AUGUAUCUCCAAGCGGUGAACGUUGGUCAAGGACAUGGGGAGAAGAGCACUUUGGAAAUGGUAAGGUGCACAAAUAUGGGAAAAGCACGACUGGGGAAAGCUGGGAUAUUGUUGUGGACGAGGAGACCUAUUACGAGGCUGAGCCGCAUUACGGAUGGGCAGAUGUUGUUGGUGACUCUAGCCAAUUGCUGUCAAUUAAACCUCGAGAAAGGCCACCUGGUGUCUACCCUGCCCUUGAUUUUGGAUCAUUGUCGCCUCCGGUUGAUGAACCGCCAGAUGAAUUUUCUCCACAAUGAAAGGUGA
>ORF_ERR493428_1_(paired)_trimmed_(paired)_merged_contig_9029_ORF_99..428 Average coverage: 13.59	AUGGUGCAGUGGUAUUCCUAUUCACUUAGUCAUAACUCGUAUCUUUUUUGUCAGUUCACUUAUGAUGAGGUUUUAGAAUACACCAAAAUUUUUCAAACUGAAAUCAGGAAAGGUGGAUUUGGUAUUGUAUACCAUGGCUACUCGAGAGAUGGCACUCAAGUUGCGGUUAAAAUACUUUCUCCAUCGUCAUCGCAAGGAGUUAGGGAGUUCCAAACAGAGGUUGAGCUCCUGAUCAGAAUCCAUCUAGAAACUUGGCCUCAUUUAUUGGAUACUGUGAUGAUACCGACAACUUGGCACUUAUAUACGAGUACAUGCCUAACGGAAACCUAA
>ORF_ERR493428_1_(paired)_trimmed_(paired)_merged_contig_9029_ORF_99..428 Average coverage: 13.59	AUGGUGCAGUGGUAUUCCUAUUCACUUAGUCAUAACUCGUAUCUUUUUUGUCAGUUCACUUAUGAUGAGGUUUUAGAAUACACCAAAAUUUUUCAAACUGAAAUCAGGAAAGGUGGAUUUGGUAUUGUAUACCAUGGCUACUCGAGAGAUGGCACUCAAGUUGCGGUUAAAAUACUUUCUCCAUCGUCAUCGCAAGGAGUUAGGGAGUUCCAAACAGAGGUUGAGCUCCUGAUCAGAAUCCAUCUAGAAACUUGGCCUCAUUUAUUGGAUACUGUGAUGAUACCGACAACUUGGCACUUAUAUACGAGUACAUGCCUAACGGAAACCUAA
>ORF_ERR493428_1_(paired)_trimmed_(paired)_merged_contig_9035_ORF_134..529 Average coverage: 454.25	AUGCCACGAUUCUAUUUUUGGCUGCUGAAUCGGGUGUUUUCCCUGCCUUUGCUAUCUCCAACUUCAGUAGCUCAACUUUGNNNNNNNNNNNNNNNNNNNNNNNNNNNNNNNNNNNNNNNNNNNNNNNNNNNNNNNNNNNNNNNNNNNNNNNNNNNNNGACUUGAGGACAUCAAUAAAUUCAAACUCCAACUCUUUCUUCAAUUCCUUGAUUUUCUCCUUCAGGCUGUCAUCCACAUCAUCAUAUUUAGACACCCCAGAGUUUUCAACCUCAACCCUAAGUGCCACAACCUUCUCCUUAACAUCUUCCCGAUCCAUGAUCUCGCUGAAUUUCUUGUUAACUUCCAGCUUCAGUUUUGCAGCCUUCUUGUUGCUCUCGGCAAGAUCAUAUGCUUUUGA
>ORF_ERR493428_1_(paired)_trimmed_(paired)_merged_contig_9035_ORF_complement(197..544) Average coverage: 454.25	AUGUUGAAGGAAUUAUCAAAAGCAUAUGAUCUUGCCGAGAGCAACAAGAAGGCUGCAAAACUGAAGCUGGAAGUUAACAAGAAAUUCAGCGAGAUCAUGGAUCGGGAAGAUGUUAAGGAGAAGGUUGUGGCACUUAGGGUUGAGGUUGAAAACUCUGGGGUGUCUAAAUAUGAUGAUGUGGAUGACAGCCUGAAGGAGAAAAUCAAGGAAUUGAAGAAAGAGUUGGAGUUUGAAUUUAUUGAUGUCCUCAAGUCNNNNNNNNNNNNNNNNNNNNNNNNNNNNNNNNNNNNNNNNNNNNNNNNNNNNNNNNNNNNNNNNNNNNNNNNNNNNNCAAAGUUGAGCUACUGA
>ORF_ERR493428_1_(paired)_trimmed_(paired)_merged_contig_9035_ORF_134..529 Average coverage: 454.25	AUGCCACGAUUCUAUUUUUGGCUGCUGAAUCGGGUGUUUUCCCUGCCUUUGCUAUCUCCAACUUCAGUAGCUCAACUUUGNNNNNNNNNNNNNNNNNNNNNNNNNNNNNNNNNNNNNNNNNNNNNNNNNNNNNNNNNNNNNNNNNNNNNNNNNNNNNGACUUGAGGACAUCAAUAAAUUCAAACUCCAACUCUUUCUUCAAUUCCUUGAUUUUCUCCUUCAGGCUGUCAUCCACAUCAUCAUAUUUAGACACCCCAGAGUUUUCAACCUCAACCCUAAGUGCCACAACCUUCUCCUUAACAUCUUCCCGAUCCAUGAUCUCGCUGAAUUUCUUGUUAACUUCCAGCUUCAGUUUUGCAGCCUUCUUGUUGCUCUCGGCAAGAUCAUAUGCUUUUGA
>ORF_ERR493428_1_(paired)_trimmed_(paired)_merged_contig_9035_ORF_complement(197..544) Average coverage: 454.25	AUGUUGAAGGAAUUAUCAAAAGCAUAUGAUCUUGCCGAGAGCAACAAGAAGGCUGCAAAACUGAAGCUGGAAGUUAACAAGAAAUUCAGCGAGAUCAUGGAUCGGGAAGAUGUUAAGGAGAAGGUUGUGGCACUUAGGGUUGAGGUUGAAAACUCUGGGGUGUCUAAAUAUGAUGAUGUGGAUGACAGCCUGAAGGAGAAAAUCAAGGAAUUGAAGAAAGAGUUGGAGUUUGAAUUUAUUGAUGUCCUCAAGUCNNNNNNNNNNNNNNNNNNNNNNNNNNNNNNNNNNNNNNNNNNNNNNNNNNNNNNNNNNNNNNNNNNNNNNNNNNNNNCAAAGUUGAGCUACUGA
>ORF_ERR493428_1_(paired)_trimmed_(paired)_merged_contig_9065_ORF_complement(100..573) Average coverage: 1-900.16	AUGGCUCAGCCCAGCUCUCUCUCAGCAGAAACUGAGACACUGAGCCAAGUCCUCGGCCUAGUAGAAACAUUCAGAGCUUUUGAUUCAGACAAUGAUGGGAAAAUUACUGCUGCAGAGCUUGGUGGGAUUUUAGGGUCACUUGGGUACAACCCUAGUGAAGAAGAUGUGAGGGCAACGAUGCAGCAAGGGGACACGAACAACGACGGUUUCCUAAGCAUCGAGGAGUUUUUGGAGAUGAACACGAAGAACAUGGAAUUCGGAGGGCUUGAAAAUGUUCUUAAGAAUGCUUUUGAAGCGUUGGAGGUCGAUGGGGAUGAGGUUGUGACUGCAGAAGAGCUUUAUGAGGUUAUGGGAGAUGACUUGGGGUUUGAGCUGACACUUGAGGAUUGCCAGGGGAUU…
>ORF_ERR493428_1_(paired)_trimmed_(paired)_merged_contig_9065_ORF_complement(100..573) Average coverage: 1-900.16	AUGGCUCAGCCCAGCUCUCUCUCAGCAGAAACUGAGACACUGAGCCAAGUCCUCGGCCUAGUAGAAACAUUCAGAGCUUUUGAUUCAGACAAUGAUGGGAAAAUUACUGCUGCAGAGCUUGGUGGGAUUUUAGGGUCACUUGGGUACAACCCUAGUGAAGAAGAUGUGAGGGCAACGAUGCAGCAAGGGGACACGAACAACGACGGUUUCCUAAGCAUCGAGGAGUUUUUGGAGAUGAACACGAAGAACAUGGAAUUCGGAGGGCUUGAAAAUGUUCUUAAGAAUGCUUUUGAAGCGUUGGAGGUCGAUGGGGAUGAGGUUGUGACUGCAGAAGAGCUUUAUGAGGUUAUGGGAGAUGACUUGGGGUUUGAGCUGACACUUGAGGAUUGCCAGGGGAUU…
>ORF_ERR493428_1_(paired)_trimmed_(paired)_merged_contig_9087_ORF_complement(29..331) Average coverage: 3-967.68	AUGGCGUACGUCGAGCGAGGUGUUGUGAAAUCCAAGCGAUCCAUUUGGCGACUCAAGACGAUAACUGAUUUCUUCUGGGCCAUUGUCAACUUGAUAGGCGUGUUUUUUGCUACAAUGUUCUCGAUGGAAAAGUCUGAUGCUUACAAAAAAGGAUCUGCUUCUGGAAAGAAAUGGGAUGGUGGUGGCCCCGGAGGCCCUGGAGGGCCAUAUGGUGGCCGUCCACGCGGGCCACCUCGCGGACUAGACAAUGUCCGUGGAAUUGACCAUAGUGCUGUGCCCGCCUGUGGUUCCUGCUGUGGUUAA
>ORF_ERR493428_1_(paired)_trimmed_(paired)_merged_contig_9087_ORF_complement(29..331) Average coverage: 3-967.68	AUGGCGUACGUCGAGCGAGGUGUUGUGAAAUCCAAGCGAUCCAUUUGGCGACUCAAGACGAUAACUGAUUUCUUCUGGGCCAUUGUCAACUUGAUAGGCGUGUUUUUUGCUACAAUGUUCUCGAUGGAAAAGUCUGAUGCUUACAAAAAAGGAUCUGCUUCUGGAAAGAAAUGGGAUGGUGGUGGCCCCGGAGGCCCUGGAGGGCCAUAUGGUGGCCGUCCACGCGGGCCACCUCGCGGACUAGACAAUGUCCGUGGAAUUGACCAUAGUGCUGUGCCCGCCUGUGGUUCCUGCUGUGGUUAA
>ORF_ERR493428_1_(paired)_trimmed_(paired)_merged_contig_9112_ORF_complement(17..457) Average coverage: 292.89	AUGUGGGACCGCAGUAUUCAUCAGCAUGUGGAUGCACAACUUGGCAACUGCGGUGAUGAUGAUGCCCGUAGCCACCAGCAUUCUCCGGCGGUUUCCGACGGGUCCCGACCAGUCCGUGGUUGCGAGCAACUUUUGCAAAGCCGUGAUUCUGGGGAUGUUGUACUCCAUAACCAUAGGAGGGAUGAGCACUCUGACGGGGACCGAUGUCAAUCUCAUAUUGGUUGGAAUGUGGAAGACCUAUUUCCCACAAGCAGCUCCGAUCACCUUCAGCACUUGGUUCUGUUUCGCCUUCCCUUUGGCAUUGUUGAUGUUCUUGGCUUUGCGGGGUUUGCUUUGCUGCUUGUAUUGCUCAAGGAGUUCAGGCCAGGCUCUCUCUGUUUAUUUAGACAAAGCCCAUUU…
>ORF_ERR493428_1_(paired)_trimmed_(paired)_merged_contig_9112_ORF_complement(17..457) Average coverage: 292.89	AUGUGGGACCGCAGUAUUCAUCAGCAUGUGGAUGCACAACUUGGCAACUGCGGUGAUGAUGAUGCCCGUAGCCACCAGCAUUCUCCGGCGGUUUCCGACGGGUCCCGACCAGUCCGUGGUUGCGAGCAACUUUUGCAAAGCCGUGAUUCUGGGGAUGUUGUACUCCAUAACCAUAGGAGGGAUGAGCACUCUGACGGGGACCGAUGUCAAUCUCAUAUUGGUUGGAAUGUGGAAGACCUAUUUCCCACAAGCAGCUCCGAUCACCUUCAGCACUUGGUUCUGUUUCGCCUUCCCUUUGGCAUUGUUGAUGUUCUUGGCUUUGCGGGGUUUGCUUUGCUGCUUGUAUUGCUCAAGGAGUUCAGGCCAGGCUCUCUCUGUUUAUUUAGACAAAGCCCAUUU…
>ORF_ERR493428_1_(paired)_trimmed_(paired)_merged_contig_9120_ORF_complement(165..611) Average coverage: 967.52	AUGUUGGUGGGAGAAUAUCCCUUUGAGGAUCCUGAAGAUCCUAGAAACUUUCGUAAGACCAUUGAGAAAAUUAUGAGUGCCCAGUACACCAUACCCGACUAUGUACGUGUUUCUGCAGACUGCAAGCAACUACUUUCUCGUAUUUUUGUUGCCAACCCUUCUAAGAGGAUCAGUCUUCCUGAGAUAAAAAAGCACCCUUGGUUUCUGAAAAAUCUGCCGAAAGAGCUAAUUGAGGUCGAGAGAACAAACUACGCGGUAGUGGAGCGUGACCAGCCUAAACAGAGCAUUGAAGAAAUAAAUAAGAUCAUAUGCGAGGCAAGGACACCAGGGGAAGGUGGAUCCAAAGCAGGAGGUCAAGCCGUUGCUGGGCCGUCCGACUCUGAUGAUCUAGAGACUGAU…
>ORF_ERR493428_1_(paired)_trimmed_(paired)_merged_contig_9120_ORF_complement(165..611) Average coverage: 967.52	AUGUUGGUGGGAGAAUAUCCCUUUGAGGAUCCUGAAGAUCCUAGAAACUUUCGUAAGACCAUUGAGAAAAUUAUGAGUGCCCAGUACACCAUACCCGACUAUGUACGUGUUUCUGCAGACUGCAAGCAACUACUUUCUCGUAUUUUUGUUGCCAACCCUUCUAAGAGGAUCAGUCUUCCUGAGAUAAAAAAGCACCCUUGGUUUCUGAAAAAUCUGCCGAAAGAGCUAAUUGAGGUCGAGAGAACAAACUACGCGGUAGUGGAGCGUGACCAGCCUAAACAGAGCAUUGAAGAAAUAAAUAAGAUCAUAUGCGAGGCAAGGACACCAGGGGAAGGUGGAUCCAAAGCAGGAGGUCAAGCCGUUGCUGGGCCGUCCGACUCUGAUGAUCUAGAGACUGAU…
>ORF_ERR493428_1_(paired)_trimmed_(paired)_merged_contig_9121_ORF_1..408 Average coverage: 2-199.22	AUGACACUUGUGGAACAAGAAUCCAACACCAACACUUCCCCAUUCUUCUCAAGGUUUCGUGAAAUGGUAGAUUAUUAUACAGCAAUGUUUGAAUCAAUUGAUGUGGCUCGGCCAAGAGACGACAAACAGAGGAUCAACGCAGAGGCGCACUGUGUGGCUAGAGACAUCGUGAACAUGAUUGCUUGUGAAGGGGCCGAGAGGGUGGAACGCCAUGAACCUUUCGGGAAGUGGAGGUCAAGGCUAAUGAUGGAUGGAUUUACUCCAUACCCGCUGAGUCCUAAAGUGACGGAGGCUAUCAGGAUUCUGUUGAAGGAAUUUAACGAGAACUUCAGAAUUCAAGAAGCAGACGGGGCUCUCUACCUCGGUUGGAAGCAAAGAGCCAUGGUAACGUCUUCCGCA…
>ORF_ERR493428_1_(paired)_trimmed_(paired)_merged_contig_9121_ORF_1..408 Average coverage: 2-199.22	AUGACACUUGUGGAACAAGAAUCCAACACCAACACUUCCCCAUUCUUCUCAAGGUUUCGUGAAAUGGUAGAUUAUUAUACAGCAAUGUUUGAAUCAAUUGAUGUGGCUCGGCCAAGAGACGACAAACAGAGGAUCAACGCAGAGGCGCACUGUGUGGCUAGAGACAUCGUGAACAUGAUUGCUUGUGAAGGGGCCGAGAGGGUGGAACGCCAUGAACCUUUCGGGAAGUGGAGGUCAAGGCUAAUGAUGGAUGGAUUUACUCCAUACCCGCUGAGUCCUAAAGUGACGGAGGCUAUCAGGAUUCUGUUGAAGGAAUUUAACGAGAACUUCAGAAUUCAAGAAGCAGACGGGGCUCUCUACCUCGGUUGGAAGCAAAGAGCCAUGGUAACGUCUUCCGCA…
>ORF_ERR493428_1_(paired)_trimmed_(paired)_merged_contig_9154_ORF_complement(150..551) Average coverage: 655.97	AUGGUAAUACCUCCCAGACCAUCAGCAUGCGAUGCGCAAGCUCUCAUAUCUAGCACCUCUCAGACCGUCCAGCAACUUCCAUAUCGUAACCCUUAUCAGAACCAACAAUAUGACCCUCAAUCAUACGGCAGUUUUGGAGAACAUCCUUCCUCUUCACUCCUUGACCUCGGAGGCACUGCAAUGGCAGGUGUCCACCAUCCGGCGGUUGGGGUAUUUGGAGAAAUGGUUUAUGCAAGGGUGUUCGGAAACUCAGAGAGCGUAUAUGCGUACCCGAAUUCUUAUCACCGAACGGGAAGUAGUAGUCCAAGGCUGAGGAGGCAGGAGAUGCAGGCAGACAAGUCACUAAACAGAAUAUCUAUUUUCUUCUUCUGUUGCUUACUUUUGUGCCUUCUUGUCUUC…
>ORF_ERR493428_1_(paired)_trimmed_(paired)_merged_contig_9154_ORF_complement(150..551) Average coverage: 655.97	AUGGUAAUACCUCCCAGACCAUCAGCAUGCGAUGCGCAAGCUCUCAUAUCUAGCACCUCUCAGACCGUCCAGCAACUUCCAUAUCGUAACCCUUAUCAGAACCAACAAUAUGACCCUCAAUCAUACGGCAGUUUUGGAGAACAUCCUUCCUCUUCACUCCUUGACCUCGGAGGCACUGCAAUGGCAGGUGUCCACCAUCCGGCGGUUGGGGUAUUUGGAGAAAUGGUUUAUGCAAGGGUGUUCGGAAACUCAGAGAGCGUAUAUGCGUACCCGAAUUCUUAUCACCGAACGGGAAGUAGUAGUCCAAGGCUGAGGAGGCAGGAGAUGCAGGCAGACAAGUCACUAAACAGAAUAUCUAUUUUCUUCUUCUGUUGCUUACUUUUGUGCCUUCUUGUCUUC…
>ORF_ERR493428_1_(paired)_trimmed_(paired)_merged_contig_9156_ORF_120..563 Average coverage: 1-170.76	AUGAUACUGGCAGUGUUGUUCGCCAACUCGGAAGGCAACAUCCUAGUUGAACGUUUCAAUGGAGUUCCUGCUGAGGAAAGGCUGCAUUGGCGAUCUUUCCUGGUCAAACUUGGGGCAGAUAAUCUUAGGGGCGUGAAGAAUGAAGAGCUCCUUGUUGCUUGCCACAAGUCAGUUUACAUUGUUUACACUGUGCUUGGGGAUGUCAGCAUCUAUGUCGUGGGCAAAGAUGAGUAUGAUGAACUAGCCUUGUCGGAGGUGAUCUUUGUUAUAACAUCAGCUGUGAAGGAUGUAUGUGGAAAGCCUCCAACUGAGCGCCUUUUCCUGGAUAAGUACGGAAGAAUUUGCUUGUGUCUGGAUGAAAUUGUUUGGAAGGGAUUGCUGGAAAAUACAGAAAAGGAU…
>ORF_ERR493428_1_(paired)_trimmed_(paired)_merged_contig_9156_ORF_complement(329..643) Average coverage: 1-170.76	AUGGCUAUCACAAAGCCUGAAAAUACACCAGGGAUGAAUUCAACGUUGCCUUCGGUUCAACAUUCAGUAGGAAGCUUGAUUCAGAACUCAGUUGGAGGCUUUAACCUUAUCAAUCUCUUGAUUCUAUCCUUUUCUGUAUUUUCCAGCAAUCCCUUCCAAACAAUUUCAUCCAGACACAAGCAAAUUCUUCCGUACUUAUCCAGGAAAAGGCGCUCAGUUGGAGGCUUUCCACAUACAUCCUUCACAGCUGAUGUUAUAACAAAGAUCACCUCCGACAAGGCUAGUUCAUCAUACUCAUCUUUGCCCACGACAUAG
>ORF_ERR493428_1_(paired)_trimmed_(paired)_merged_contig_9156_ORF_120..563 Average coverage: 1-170.76	AUGAUACUGGCAGUGUUGUUCGCCAACUCGGAAGGCAACAUCCUAGUUGAACGUUUCAAUGGAGUUCCUGCUGAGGAAAGGCUGCAUUGGCGAUCUUUCCUGGUCAAACUUGGGGCAGAUAAUCUUAGGGGCGUGAAGAAUGAAGAGCUCCUUGUUGCUUGCCACAAGUCAGUUUACAUUGUUUACACUGUGCUUGGGGAUGUCAGCAUCUAUGUCGUGGGCAAAGAUGAGUAUGAUGAACUAGCCUUGUCGGAGGUGAUCUUUGUUAUAACAUCAGCUGUGAAGGAUGUAUGUGGAAAGCCUCCAACUGAGCGCCUUUUCCUGGAUAAGUACGGAAGAAUUUGCUUGUGUCUGGAUGAAAUUGUUUGGAAGGGAUUGCUGGAAAAUACAGAAAAGGAU…
>ORF_ERR493428_1_(paired)_trimmed_(paired)_merged_contig_9156_ORF_complement(329..643) Average coverage: 1-170.76	AUGGCUAUCACAAAGCCUGAAAAUACACCAGGGAUGAAUUCAACGUUGCCUUCGGUUCAACAUUCAGUAGGAAGCUUGAUUCAGAACUCAGUUGGAGGCUUUAACCUUAUCAAUCUCUUGAUUCUAUCCUUUUCUGUAUUUUCCAGCAAUCCCUUCCAAACAAUUUCAUCCAGACACAAGCAAAUUCUUCCGUACUUAUCCAGGAAAAGGCGCUCAGUUGGAGGCUUUCCACAUACAUCCUUCACAGCUGAUGUUAUAACAAAGAUCACCUCCGACAAGGCUAGUUCAUCAUACUCAUCUUUGCCCACGACAUAG
>ORF_ERR493428_1_(paired)_trimmed_(paired)_merged_contig_9205_ORF_188..583 Average coverage: 3-537.53	AUGGGCCCUGUUAUCACGCCCAGGCUCAAUGCUAGCAUGUUGAUGCUCCUUCGCAUUCUUGAGGGCGGCACUGAAACAUAUGAGGACUUCUUUAUGGGAUCUGUGCAUUUUAAAGAUGUUGCUCUCGCACACAUUUUAGUGUAUGAGAACAAAUCAGCGACCGGUAGGCACUUGUGUUUGGAAGCUAUAUCACGUUAUGGUGACUUUGUGGCAAAGGUUGCUGAACUUUACCCUGAGUACAAGGUUCACAGUUUGCCAAAGGACACCCAACUGGGCUUGCUGAGGGAAAAGAACGCAGCGAAGAAGCUAAUGAACUUGGGUUUAGAAUUCAUUCCCAUGGAUCAAAUUAUCAAGGACGGUGUGGAGAGCCUAAAGAGCAAGGGAUUUAUUUCAUAA
>ORF_ERR493428_1_(paired)_trimmed_(paired)_merged_contig_9205_ORF_188..583 Average coverage: 3-537.53	AUGGGCCCUGUUAUCACGCCCAGGCUCAAUGCUAGCAUGUUGAUGCUCCUUCGCAUUCUUGAGGGCGGCACUGAAACAUAUGAGGACUUCUUUAUGGGAUCUGUGCAUUUUAAAGAUGUUGCUCUCGCACACAUUUUAGUGUAUGAGAACAAAUCAGCGACCGGUAGGCACUUGUGUUUGGAAGCUAUAUCACGUUAUGGUGACUUUGUGGCAAAGGUUGCUGAACUUUACCCUGAGUACAAGGUUCACAGUUUGCCAAAGGACACCCAACUGGGCUUGCUGAGGGAAAAGAACGCAGCGAAGAAGCUAAUGAACUUGGGUUUAGAAUUCAUUCCCAUGGAUCAAAUUAUCAAGGACGGUGUGGAGAGCCUAAAGAGCAAGGGAUUUAUUUCAUAA
>ORF_ERR493428_1_(paired)_trimmed_(paired)_merged_contig_9215_ORF_166..513 Average coverage: 4-389.25	AUGAUGGUCAAACCAAAAAUUCAGUUCAUCCAAGGGACCGAUGAACAGACAAUACCAGAUGUGAGGCUAACCAAAUCAAAAGAUGGUACAAAUGGUGUGGCAAUUUUCAAGUUUGAGCAGCCUUCUGUGUUUGACUCCUCUGGUGAGUUUGGUGACAUCACUGGCUUUUACAUGAUUGACGAAGAAGGCGUCCUUUCAUCGGUUGAUGUUAACGCCAAAUUUGUCAACGGAAAGCCUGCAGGAAUUGAAGCAAAGUACAUAAUGCGAACUCCGAGAGAUUGGGACAGAUUCAUGAGAUUCAUGGAACGCUAUGCAAAUGACAAUGGCUUGAGUUUCAUAAAAAAAUGA
>ORF_ERR493428_1_(paired)_trimmed_(paired)_merged_contig_9215_ORF_166..513 Average coverage: 4-389.25	AUGAUGGUCAAACCAAAAAUUCAGUUCAUCCAAGGGACCGAUGAACAGACAAUACCAGAUGUGAGGCUAACCAAAUCAAAAGAUGGUACAAAUGGUGUGGCAAUUUUCAAGUUUGAGCAGCCUUCUGUGUUUGACUCCUCUGGUGAGUUUGGUGACAUCACUGGCUUUUACAUGAUUGACGAAGAAGGCGUCCUUUCAUCGGUUGAUGUUAACGCCAAAUUUGUCAACGGAAAGCCUGCAGGAAUUGAAGCAAAGUACAUAAUGCGAACUCCGAGAGAUUGGGACAGAUUCAUGAGAUUCAUGGAACGCUAUGCAAAUGACAAUGGCUUGAGUUUCAUAAAAAAAUGA
>ORF_ERR493428_1_(paired)_trimmed_(paired)_merged_contig_9235_ORF_43..498 Average coverage: 734.77	AUGUUGGCUGCAAUGCAUGGCAAGAUCUCCUGCGUGCAAAAGCUUCUUGACGCAGGAGCAAACGUAUUGAUGUUUGAUUCCCUUAACGGAAGAACCUGCUUGCAUUACGCCGCUUACUAUGGCCAUUCUGAUUGCCUUCAAGCUAUUGUUUCUGCUGCUCAUUCGAGUCCUGUUUCUGUUUCCUGGGGAUUUGCACGAUUUAUAAAUAUUAGGGAUGGUAGAGGAGCAACACCGUUGCAUUUGGCAGCACGUCGAAGUAGGCCUGAAUGUGUACGUAUUCUGUUAGACAACGGGGCUCUUGUUUCUGCUUCAACGGGUGGUUAUGGCUGUCCUGGGAGCACUCCGCUUCAUUUGGCGGCUAGAGGGGGAUCUCUGGAUUGCAUACGUGGAUUGUUGGCG…
>ORF_ERR493428_1_(paired)_trimmed_(paired)_merged_contig_9235_ORF_43..498 Average coverage: 734.77	AUGUUGGCUGCAAUGCAUGGCAAGAUCUCCUGCGUGCAAAAGCUUCUUGACGCAGGAGCAAACGUAUUGAUGUUUGAUUCCCUUAACGGAAGAACCUGCUUGCAUUACGCCGCUUACUAUGGCCAUUCUGAUUGCCUUCAAGCUAUUGUUUCUGCUGCUCAUUCGAGUCCUGUUUCUGUUUCCUGGGGAUUUGCACGAUUUAUAAAUAUUAGGGAUGGUAGAGGAGCAACACCGUUGCAUUUGGCAGCACGUCGAAGUAGGCCUGAAUGUGUACGUAUUCUGUUAGACAACGGGGCUCUUGUUUCUGCUUCAACGGGUGGUUAUGGCUGUCCUGGGAGCACUCCGCUUCAUUUGGCGGCUAGAGGGGGAUCUCUGGAUUGCAUACGUGGAUUGUUGGCG…
>ORF_ERR493428_1_(paired)_trimmed_(paired)_merged_contig_9363_ORF_complement(97..609) Average coverage: 579.84	AUGGCGACUGCAGCUGCUCCCUCUUCCUCCCGCGAGGGCCACUACAGGGGCGUGAGGAAGCGUCCAUGGGGCCGGUACGCCGCAGAAAUCCGGGACCCCUGGAAGAAGACGAGGGUCUGGCUCGGCACAUUCGACACGCCGGAGGAAGCCGCCCUCGCCUACGACGGCGCCGCCAGGACGCUCCGCGGCGCCAAGGCCAAGACCAACUUCCCUGCGCCGAUCCCCAGCGGCAUCUCCCUCGAUCUCAACGCUCCCUCCGCCGCCCACUGGGCCACUCACUCCGGCCGCCUCGUCGAAUUCCUCCACACCGGCGUCCUCAACGACAUGGGCGGCGGCACUUCCACGAAUGAUACGCUGCCGUUGAUGGCGAGGAGGGAACCUCAGCAAGCUCCCGUUGGU…
>ORF_ERR493428_1_(paired)_trimmed_(paired)_merged_contig_9363_ORF_complement(97..609) Average coverage: 579.84	AUGGCGACUGCAGCUGCUCCCUCUUCCUCCCGCGAGGGCCACUACAGGGGCGUGAGGAAGCGUCCAUGGGGCCGGUACGCCGCAGAAAUCCGGGACCCCUGGAAGAAGACGAGGGUCUGGCUCGGCACAUUCGACACGCCGGAGGAAGCCGCCCUCGCCUACGACGGCGCCGCCAGGACGCUCCGCGGCGCCAAGGCCAAGACCAACUUCCCUGCGCCGAUCCCCAGCGGCAUCUCCCUCGAUCUCAACGCUCCCUCCGCCGCCCACUGGGCCACUCACUCCGGCCGCCUCGUCGAAUUCCUCCACACCGGCGUCCUCAACGACAUGGGCGGCGGCACUUCCACGAAUGAUACGCUGCCGUUGAUGGCGAGGAGGGAACCUCAGCAAGCUCCCGUUGGU…
>ORF_ERR493428_1_(paired)_trimmed_(paired)_merged_contig_9394_ORF_100..483 Average coverage: 1-523.32	AUGAUGAGCAGAAAGCAGAAUGGGAAAUUGGCAAUCCUCUCACUUAAAAGAUCUGGCCCCGAGCUUCCGGAUCUCCUGACGCAGUUUUCUGCCGCUAUUGCUGGAACUGGCUUGGCUGUCCUCUUCUCUGUCCUCUGUAAAGUAGCUUCUGGGAGGGUACCCUUUUGUGCGUACAAACUCUUGAAUACUGGAGUUGCAUUUGCAUUAGUUUGGCUCUCUUGGGGGGUGAACAAACUGAGGGACACAAUCGUUGAAACCAGCAAGAAUUCAAAGAAGCGGGCUUUAAAAGAAGAGGAAAUCAUGGAAAGGGUAGAUAGAAGCGUGAAGGAGAUUUACUUGAGAGCGGGAACAUUGAUGGCAGUGGCGGUGUUGAGGCUUGCUUGA
>ORF_ERR493428_1_(paired)_trimmed_(paired)_merged_contig_9394_ORF_complement(66..401) Average coverage: 1-523.32	AUGAUUUCCUCUUCUUUUAAAGCCCGCUUCUUUGAAUUCUUGCUGGUUUCAACGAUUGUGUCCCUCAGUUUGUUCACCCCCCAAGAGAGCCAAACUAAUGCAAAUGCAACUCCAGUAUUCAAGAGUUUGUACGCACAAAAGGGUACCCUCCCAGAAGCUACUUUACAGAGGACAGAGAAGAGGACAGCCAAGCCAGUUCCAGCAAUAGCGGCAGAAAACUGCGUCAGGAGAUCCGGAAGCUCGGGGCCAGAUCUUUUAAGUGAGAGGAUUGCCAAUUUCCCAUUCUGCUUUCUGCUCAUCAUUAUGGAUAGAAGGCUCUCACAGGCGUGGAAAUAG
>ORF_ERR493428_1_(paired)_trimmed_(paired)_merged_contig_9394_ORF_100..483 Average coverage: 1-523.32	AUGAUGAGCAGAAAGCAGAAUGGGAAAUUGGCAAUCCUCUCACUUAAAAGAUCUGGCCCCGAGCUUCCGGAUCUCCUGACGCAGUUUUCUGCCGCUAUUGCUGGAACUGGCUUGGCUGUCCUCUUCUCUGUCCUCUGUAAAGUAGCUUCUGGGAGGGUACCCUUUUGUGCGUACAAACUCUUGAAUACUGGAGUUGCAUUUGCAUUAGUUUGGCUCUCUUGGGGGGUGAACAAACUGAGGGACACAAUCGUUGAAACCAGCAAGAAUUCAAAGAAGCGGGCUUUAAAAGAAGAGGAAAUCAUGGAAAGGGUAGAUAGAAGCGUGAAGGAGAUUUACUUGAGAGCGGGAACAUUGAUGGCAGUGGCGGUGUUGAGGCUUGCUUGA
>ORF_ERR493428_1_(paired)_trimmed_(paired)_merged_contig_9394_ORF_complement(66..401) Average coverage: 1-523.32	AUGAUUUCCUCUUCUUUUAAAGCCCGCUUCUUUGAAUUCUUGCUGGUUUCAACGAUUGUGUCCCUCAGUUUGUUCACCCCCCAAGAGAGCCAAACUAAUGCAAAUGCAACUCCAGUAUUCAAGAGUUUGUACGCACAAAAGGGUACCCUCCCAGAAGCUACUUUACAGAGGACAGAGAAGAGGACAGCCAAGCCAGUUCCAGCAAUAGCGGCAGAAAACUGCGUCAGGAGAUCCGGAAGCUCGGGGCCAGAUCUUUUAAGUGAGAGGAUUGCCAAUUUCCCAUUCUGCUUUCUGCUCAUCAUUAUGGAUAGAAGGCUCUCACAGGCGUGGAAAUAG
>ORF_ERR493428_1_(paired)_trimmed_(paired)_merged_contig_9426_ORF_142..471 Average coverage: 188.43	AUGGAAAUUAGUGGUUACAGGGGGAAUCCUGGGUUCUUUGCUUCUUGUUCUACUGAUGAUUGCAGCAUAUCGGGUAUAUNUAUCGGGUAUAUAGCGCUGAUAGAAAGGAAAAAGAGAGUCGAUUGCGAAUCGAAAGAUUCUUGGAGGAUUACAAAGCACUCAAACCAAGCAGAUACUCGUACGCAGAUAUUAAGAGGAUUACAAAUCAAUUCAAGGACAAGUUGGGCGAAGGAGCCUAUGGAACUGUCUUCAAAGGAAUGCUCUCUUCUGAAUUCUUUAUUGCUGUCAAAGUCCUCAACAGUUCCAAGGGAGAUGGGGAAGAGUUCGUAA
>ORF_ERR493428_1_(paired)_trimmed_(paired)_merged_contig_9426_ORF_complement(156..494) Average coverage: 188.43	AUGACCCAUCGUUCGCACUUCAUUUACGAACUCUUCCCCAUCUCCCUUGGAACUGUUGAGGACUUUGACAGCAAUAAAGAAUUCAGAAGAGAGCAUUCCUUUGAAGACAGUUCCAUAGGCUCCUUCGCCCAACUUGUCCUUGAAUUGAUUUGUAAUCCUCUUAAUAUCUGCGUACGAGUAUCUGCUUGGUUUGAGUGCUUUGUAAUCCUCCAAGAAUCUUUCGAUUCGCAAUCGACUCUCUUUUUCCUUUCUAUCAGCGCUAUAUACCCGAUANAUAUACCCGAUAUGCUGCAAUCAUCAGUAGAACAAGAAGCAAAGAACCCAGGAUUCCCCCUGUAA
>ORF_ERR493428_1_(paired)_trimmed_(paired)_merged_contig_9426_ORF_142..471 Average coverage: 188.43	AUGGAAAUUAGUGGUUACAGGGGGAAUCCUGGGUUCUUUGCUUCUUGUUCUACUGAUGAUUGCAGCAUAUCGGGUAUAUNUAUCGGGUAUAUAGCGCUGAUAGAAAGGAAAAAGAGAGUCGAUUGCGAAUCGAAAGAUUCUUGGAGGAUUACAAAGCACUCAAACCAAGCAGAUACUCGUACGCAGAUAUUAAGAGGAUUACAAAUCAAUUCAAGGACAAGUUGGGCGAAGGAGCCUAUGGAACUGUCUUCAAAGGAAUGCUCUCUUCUGAAUUCUUUAUUGCUGUCAAAGUCCUCAACAGUUCCAAGGGAGAUGGGGAAGAGUUCGUAA
>ORF_ERR493428_1_(paired)_trimmed_(paired)_merged_contig_9426_ORF_complement(156..494) Average coverage: 188.43	AUGACCCAUCGUUCGCACUUCAUUUACGAACUCUUCCCCAUCUCCCUUGGAACUGUUGAGGACUUUGACAGCAAUAAAGAAUUCAGAAGAGAGCAUUCCUUUGAAGACAGUUCCAUAGGCUCCUUCGCCCAACUUGUCCUUGAAUUGAUUUGUAAUCCUCUUAAUAUCUGCGUACGAGUAUCUGCUUGGUUUGAGUGCUUUGUAAUCCUCCAAGAAUCUUUCGAUUCGCAAUCGACUCUCUUUUUCCUUUCUAUCAGCGCUAUAUACCCGAUANAUAUACCCGAUAUGCUGCAAUCAUCAGUAGAACAAGAAGCAAAGAACCCAGGAUUCCCCCUGUAA
>ORF_ERR493428_1_(paired)_trimmed_(paired)_merged_contig_9464_ORF_complement(149..571) Average coverage: 929.24	AUGAUAGUGGUGGCUCGUGGUGAUAAAAGUGGAGAGGACGGUAUACCAAUGCUACUGAAAAUCCCACGGAUGUUUGAUCCUUGGGGUGGCUACAGCAUCAUCGGAUUUGGUGAUAUUAUCUUACCUGGACUGGUUGUAGCCUUUUCACUAAGGUACGAUUGGUUGGCGAAUAAAAAGCUUCGAGCUGGUUACUUUGUGUGGGCAAUGACCGCUUAUGGUUUAGGUCUCCUUAUCACAUAUGUGGCUUUGAACUUGAUGGACGGCCAUGGCCAACCCGCUUUGUUGUAUAUAGUUCCGUUCACACUUGGUACCUUUAUAACUUUGGGACACAUGAGAGGGGAUCUGAAAGUUCUGUGGACGAGAGGAGAACCGGAGAGGCCAUGCCCGCACGUCCAUCUG…
>ORF_ERR493428_1_(paired)_trimmed_(paired)_merged_contig_9464_ORF_complement(149..571) Average coverage: 929.24	AUGAUAGUGGUGGCUCGUGGUGAUAAAAGUGGAGAGGACGGUAUACCAAUGCUACUGAAAAUCCCACGGAUGUUUGAUCCUUGGGGUGGCUACAGCAUCAUCGGAUUUGGUGAUAUUAUCUUACCUGGACUGGUUGUAGCCUUUUCACUAAGGUACGAUUGGUUGGCGAAUAAAAAGCUUCGAGCUGGUUACUUUGUGUGGGCAAUGACCGCUUAUGGUUUAGGUCUCCUUAUCACAUAUGUGGCUUUGAACUUGAUGGACGGCCAUGGCCAACCCGCUUUGUUGUAUAUAGUUCCGUUCACACUUGGUACCUUUAUAACUUUGGGACACAUGAGAGGGGAUCUGAAAGUUCUGUGGACGAGAGGAGAACCGGAGAGGCCAUGCCCGCACGUCCAUCUG…
>ORF_ERR493428_1_(paired)_trimmed_(paired)_merged_contig_9470_ORF_complement(121..513) Average coverage: 2-967.82	AUGGGCGACCGCCGCAGUGAAGAAGAAUAUGGGUCCAACGGCUUUUUCGUAGUUCCAUUGCCAUUCAUGGGCAGUUUGAAACCGUUAGUGUCUUCUAUUAAAUUUGGAAACCAACCAAACGAACAGAAGAAGUCCAGAACUAGAUCACCGUUCAGUCGCAGCAAGCAAAGAAGGAGGAAGAUGAUGAAGAUGAAGAACGUCGUCGUAGUGUUGGUUUUGUGCGUCAUCUUCUCUGGUAUGGAGAACGCCGUCGUAGACUCUGCUGCAGUUGACUGCUAUGAUGCUUGCAGCACUGGCUGUGUCCAAAGAGACACGAGACUUAUGGCACGCUGUGAUCGCAAGUGCCAGAUUAGGUGCGGUCCAGAUUCUCAAGUUGAGCAGAAUGUCAAUUAA
>ORF_ERR493428_1_(paired)_trimmed_(paired)_merged_contig_9470_ORF_complement(121..513) Average coverage: 2-967.82	AUGGGCGACCGCCGCAGUGAAGAAGAAUAUGGGUCCAACGGCUUUUUCGUAGUUCCAUUGCCAUUCAUGGGCAGUUUGAAACCGUUAGUGUCUUCUAUUAAAUUUGGAAACCAACCAAACGAACAGAAGAAGUCCAGAACUAGAUCACCGUUCAGUCGCAGCAAGCAAAGAAGGAGGAAGAUGAUGAAGAUGAAGAACGUCGUCGUAGUGUUGGUUUUGUGCGUCAUCUUCUCUGGUAUGGAGAACGCCGUCGUAGACUCUGCUGCAGUUGACUGCUAUGAUGCUUGCAGCACUGGCUGUGUCCAAAGAGACACGAGACUUAUGGCACGCUGUGAUCGCAAGUGCCAGAUUAGGUGCGGUCCAGAUUCUCAAGUUGAGCAGAAUGUCAAUUAA
>ORF_ERR493428_1_(paired)_trimmed_(paired)_merged_contig_9512_ORF_44..634 Average coverage: 670.40	AUGGAAACCAAGGAUAAGCCAGCUGACCCGGAAGUCCCGCCGCCAUCAAAGGAGGAGCCCGAAGCCAAGCCUCCUCCUCCCCCCAAACCCGACUACCUCUUUCUAGUUGAUGUGGCUCUCAGGUUCAUAGUGUUUGCAGCAUCACUGACAAGUGUGUUGGUCAUGGUCACCAGCAAGCAAACAGUAUACCGAGGUCCUUUCCCAGUUCGGGCCAAGUUUAAUCACUCUCCCGCCUUCACAUACUUUGUGGUGGCUCUAUCAGUUGCAGGCCUCUAUGCUCUUCUUACAACACUAGCAUCCAUUUCAGUCAUCUGGAAGCCAAUUUUCCCACCAAAGUUGUUGCUCCAUUUUGUAUUUCUUGAUAUACUGAUACUGGGUUUGGUCGCCUCAGCCACCGGC…
>ORF_ERR493428_1_(paired)_trimmed_(paired)_merged_contig_9512_ORF_complement(316..657) Average coverage: 670.40	AUGUUCUUCAGUCUUCACAAACUCUACUGGCGAAUUUUUUUGUGGAGGGUGAAAGUGGAGAGCCAGACCAGAAGAACCAGCAAAACUGAGGCAAACAGCGAGGUAGCGAGGGCGCCUACUAUAUGCUUACAGAACUUGUCGAAAACAGAGCAUAUCUUCUGCCACAUCACAUGUUCAUUACCCUUGUAUCCGAUAUAUGCAACACCCCCGGCUGUGCCGGUGGCUGAGGCGACCAAACCCAGUAUCAGUAUAUCAAGAAAUACAAAAUGGAGCAACAACUUUGGUGGGAAAAUUGGCUUCCAGAUGACUGAAAUGGAUGCUAGUGUUGUAAGAAGAGCAUAG
>ORF_ERR493428_1_(paired)_trimmed_(paired)_merged_contig_9512_ORF_44..634 Average coverage: 670.40	AUGGAAACCAAGGAUAAGCCAGCUGACCCGGAAGUCCCGCCGCCAUCAAAGGAGGAGCCCGAAGCCAAGCCUCCUCCUCCCCCCAAACCCGACUACCUCUUUCUAGUUGAUGUGGCUCUCAGGUUCAUAGUGUUUGCAGCAUCACUGACAAGUGUGUUGGUCAUGGUCACCAGCAAGCAAACAGUAUACCGAGGUCCUUUCCCAGUUCGGGCCAAGUUUAAUCACUCUCCCGCCUUCACAUACUUUGUGGUGGCUCUAUCAGUUGCAGGCCUCUAUGCUCUUCUUACAACACUAGCAUCCAUUUCAGUCAUCUGGAAGCCAAUUUUCCCACCAAAGUUGUUGCUCCAUUUUGUAUUUCUUGAUAUACUGAUACUGGGUUUGGUCGCCUCAGCCACCGGC…
>ORF_ERR493428_1_(paired)_trimmed_(paired)_merged_contig_9512_ORF_complement(316..657) Average coverage: 670.40	AUGUUCUUCAGUCUUCACAAACUCUACUGGCGAAUUUUUUUGUGGAGGGUGAAAGUGGAGAGCCAGACCAGAAGAACCAGCAAAACUGAGGCAAACAGCGAGGUAGCGAGGGCGCCUACUAUAUGCUUACAGAACUUGUCGAAAACAGAGCAUAUCUUCUGCCACAUCACAUGUUCAUUACCCUUGUAUCCGAUAUAUGCAACACCCCCGGCUGUGCCGGUGGCUGAGGCGACCAAACCCAGUAUCAGUAUAUCAAGAAAUACAAAAUGGAGCAACAACUUUGGUGGGAAAAUUGGCUUCCAGAUGACUGAAAUGGAUGCUAGUGUUGUAAGAAGAGCAUAG
>ORF_ERR493428_1_(paired)_trimmed_(paired)_merged_contig_9518_ORF_72..512 Average coverage: 612.79	AUGGGUGUGAUUGAUAUAUACAACGUUUCCUCGCUCCGAUUAACCACCACCCGCAGACCCAGCUGUGGAAUUGAAGGAAAUAGUAGGAGGAGGGUGGUGGCUAUGGCGUCCACAAUCCCUGUGCAGCAGAAAGAAGUCAACGACGGUCAACAGCGUUUGACUGGCGACUCGUUCAUUCGACCCCAUUUGAGGAACUUGUCUCCUUAUCAGCCCAUUUUACCAUUCGAGGUUUUGUCAACCAGACUUGGAAGGAAGCCUGAGGACAUCAUCAAGUUAGAUGCAAAUGAAAACCCUUAUGGUCCUCCUCCGGAGGUUAUUGAAGCUUUGGGUGCAUUGAAAUUCCCAUAUAUUUAUCCUGAUCCUGAAAGCCGUCGAUUACGUGCUGCCCUGGCAAAGGAU…
>ORF_ERR493428_1_(paired)_trimmed_(paired)_merged_contig_9518_ORF_72..512 Average coverage: 612.79	AUGGGUGUGAUUGAUAUAUACAACGUUUCCUCGCUCCGAUUAACCACCACCCGCAGACCCAGCUGUGGAAUUGAAGGAAAUAGUAGGAGGAGGGUGGUGGCUAUGGCGUCCACAAUCCCUGUGCAGCAGAAAGAAGUCAACGACGGUCAACAGCGUUUGACUGGCGACUCGUUCAUUCGACCCCAUUUGAGGAACUUGUCUCCUUAUCAGCCCAUUUUACCAUUCGAGGUUUUGUCAACCAGACUUGGAAGGAAGCCUGAGGACAUCAUCAAGUUAGAUGCAAAUGAAAACCCUUAUGGUCCUCCUCCGGAGGUUAUUGAAGCUUUGGGUGCAUUGAAAUUCCCAUAUAUUUAUCCUGAUCCUGAAAGCCGUCGAUUACGUGCUGCCCUGGCAAAGGAU…
>ORF_ERR493428_1_(paired)_trimmed_(paired)_merged_contig_9581_ORF_complement(275..598) Average coverage: 13-384.63	AUGGCUACAACAAGGGCACUGGUUUGGGUGCUGAGAUCAUCGGUACCUUUGUUCUUGUCUACACCGUCUUCUCAGCCACCGACCCCAAGAGAAAUGCCAGAGACUCUCACGUCCCUGUUUUGGCACCACUUCCCAUUGGAUUUGCUGUGUUCAUUGUUCACUUGGCCACCAUUCCAAUCACUGGGACUGGUAUCAACCCCGCUAGGAGUUUUGGAGCUGCUGUCAUCUACAACAAGGACAAAGCUUGGGAUGACCAAUGGAUCUUCUGGCUUGGACCUUUCAUUGGAGCUGCCAUUGCUGCCUUCUACCACCAAUACAUUCUGA
>ORF_ERR493428_1_(paired)_trimmed_(paired)_merged_contig_9581_ORF_complement(275..598) Average coverage: 13-384.63	AUGGCUACAACAAGGGCACUGGUUUGGGUGCUGAGAUCAUCGGUACCUUUGUUCUUGUCUACACCGUCUUCUCAGCCACCGACCCCAAGAGAAAUGCCAGAGACUCUCACGUCCCUGUUUUGGCACCACUUCCCAUUGGAUUUGCUGUGUUCAUUGUUCACUUGGCCACCAUUCCAAUCACUGGGACUGGUAUCAACCCCGCUAGGAGUUUUGGAGCUGCUGUCAUCUACAACAAGGACAAAGCUUGGGAUGACCAAUGGAUCUUCUGGCUUGGACCUUUCAUUGGAGCUGCCAUUGCUGCCUUCUACCACCAAUACAUUCUGA
>ORF_ERR493428_1_(paired)_trimmed_(paired)_merged_contig_9583_ORF_28..366 Average coverage: 156.34	AUGAGGGUGCUCUGCUUUUUGUUAGAUCACAUGUUUAAGAAUGACAUUGGCAUUGAAGGUGGAACUUAUGCACUCCUGGUACGCGGGCUGUGUGUGAAUGGUAAACUUGCAACCGCUUGCUCCUUCUUUGAGGAGAUGGUAUUGAAGGGUUUUUCUCCGAAGGACAGCACAUACAGUAUGUUGAUAAAAGAAUUGGAGGGUAAGAGUAUGCAGAAAGAGAAGAAACAUGUUGAGAGGUUGAUGUUGCAGGCAAGAGGGCAAGAGAUAAUGGGCAACGAUUCUGCAGUGUCUACUGUUGAAGAGAGUAAUGCACAAGGGGCAUGUGUUUCUGUGAUGUAA
>ORF_ERR493428_1_(paired)_trimmed_(paired)_merged_contig_9583_ORF_28..366 Average coverage: 156.34	AUGAGGGUGCUCUGCUUUUUGUUAGAUCACAUGUUUAAGAAUGACAUUGGCAUUGAAGGUGGAACUUAUGCACUCCUGGUACGCGGGCUGUGUGUGAAUGGUAAACUUGCAACCGCUUGCUCCUUCUUUGAGGAGAUGGUAUUGAAGGGUUUUUCUCCGAAGGACAGCACAUACAGUAUGUUGAUAAAAGAAUUGGAGGGUAAGAGUAUGCAGAAAGAGAAGAAACAUGUUGAGAGGUUGAUGUUGCAGGCAAGAGGGCAAGAGAUAAUGGGCAACGAUUCUGCAGUGUCUACUGUUGAAGAGAGUAAUGCACAAGGGGCAUGUGUUUCUGUGAUGUAA
>ORF_ERR493428_1_(paired)_trimmed_(paired)_merged_contig_9682_ORF_150..554 Average coverage: 4-338.95	AUGCCGUUCAAGAGAUACGUGGAGAUUGGACGAGUUGCUCUCGUCAACUACGGCAAAGACUACGGCAAGCUCGUCGUUAUCGUCGAUGUCAUCGACCAAAACAGGGCUCUGGUUGAUGCACCUGACAUGGUGAGGACCCAAUUGAACUUCAAAAGGCUAUCGCUCACCGAUAUCAAAAUCGACAUCAAAAGGGUUCCGAACAAGAAGACUCUGAUUGCUGCAAUGGAGGCUGCUGACGUAAAGAACAAAUGGGAGAAGAGCUCGUGGGGCAGGAAGCUGAUAGUGCAGAAGAGAAGAGCUGCACUCAACGAUUUUGAUAGGUUCAAGCUUAUGUUGGCAAAGAUCAAGAGGGCUGGAAUCAUCAGGCAGGAGCUAACGAAGCUCAAAAAGGAGAGUGCA…
>ORF_ERR493428_1_(paired)_trimmed_(paired)_merged_contig_9682_ORF_complement(209..511) Average coverage: 4-338.95	AUGAUUCCAGCCCUCUUGAUCUUUGCCAACAUAAGCUUGAACCUAUCAAAAUCGUUGAGUGCAGCUCUUCUCUUCUGCACUAUCAGCUUCCUGCCCCACGAGCUCUUCUCCCAUUUGUUCUUUACGUCAGCAGCCUCCAUUGCAGCAAUCAGAGUCUUCUUGUUCGGAACCCUUUUGAUGUCGAUUUUGAUAUCGGUGAGCGAUAGCCUUUUGAAGUUCAAUUGGGUCCUCACCAUGUCAGGUGCAUCAACCAGAGCCCUGUUUUGGUCGAUGACAUCGACGAUAACGACGAGCUUGCCGUAG
>ORF_ERR493428_1_(paired)_trimmed_(paired)_merged_contig_9682_ORF_150..554 Average coverage: 4-338.95	AUGCCGUUCAAGAGAUACGUGGAGAUUGGACGAGUUGCUCUCGUCAACUACGGCAAAGACUACGGCAAGCUCGUCGUUAUCGUCGAUGUCAUCGACCAAAACAGGGCUCUGGUUGAUGCACCUGACAUGGUGAGGACCCAAUUGAACUUCAAAAGGCUAUCGCUCACCGAUAUCAAAAUCGACAUCAAAAGGGUUCCGAACAAGAAGACUCUGAUUGCUGCAAUGGAGGCUGCUGACGUAAAGAACAAAUGGGAGAAGAGCUCGUGGGGCAGGAAGCUGAUAGUGCAGAAGAGAAGAGCUGCACUCAACGAUUUUGAUAGGUUCAAGCUUAUGUUGGCAAAGAUCAAGAGGGCUGGAAUCAUCAGGCAGGAGCUAACGAAGCUCAAAAAGGAGAGUGCA…
>ORF_ERR493428_1_(paired)_trimmed_(paired)_merged_contig_9682_ORF_complement(209..511) Average coverage: 4-338.95	AUGAUUCCAGCCCUCUUGAUCUUUGCCAACAUAAGCUUGAACCUAUCAAAAUCGUUGAGUGCAGCUCUUCUCUUCUGCACUAUCAGCUUCCUGCCCCACGAGCUCUUCUCCCAUUUGUUCUUUACGUCAGCAGCCUCCAUUGCAGCAAUCAGAGUCUUCUUGUUCGGAACCCUUUUGAUGUCGAUUUUGAUAUCGGUGAGCGAUAGCCUUUUGAAGUUCAAUUGGGUCCUCACCAUGUCAGGUGCAUCAACCAGAGCCCUGUUUUGGUCGAUGACAUCGACGAUAACGACGAGCUUGCCGUAG
>ORF_ERR493428_1_(paired)_trimmed_(paired)_merged_contig_9683_ORF_241..543 Average coverage: 1-506.19	AUGAUUCCGGCCCUCUUGAUCUUUGCCAACAUGAGCUUAAACCUAUCGAAAUCGUUAAGUGCAGCUCUUCUCUUCUGCACAACCAGCUUCCUGCCCCAUGAGCUCUUCUCCCAUUUGUUCUUUACGUCAGCAGCCUCCAUUGCAGCAAUCAGAGUCUUCUUGUUCGGAACCCUUUUGAUGUCGAUUUUGAUAUCGGUCAGUGAAAGCCUUUUGAAGUUCAAUUGUGUCCUCACCAUGUCAGGUGCAUCAACCAGAGCCCUGUUUUGGUCGAUGACAUCGACGAUGACGACGAGCCUGCCGUAG
>ORF_ERR493428_1_(paired)_trimmed_(paired)_merged_contig_9683_ORF_complement(198..602) Average coverage: 1-506.19	AUGCCGUUCAAGAGAUACGUGGAGAUCGGACGAGUUGCUCUCGUCAACUACGGCAAAGACUACGGCAGGCUCGUCGUCAUCGUCGAUGUCAUCGACCAAAACAGGGCUCUGGUUGAUGCACCUGACAUGGUGAGGACACAAUUGAACUUCAAAAGGCUUUCACUGACCGAUAUCAAAAUCGACAUCAAAAGGGUUCCGAACAAGAAGACUCUGAUUGCUGCAAUGGAGGCUGCUGACGUAAAGAACAAAUGGGAGAAGAGCUCAUGGGGCAGGAAGCUGGUUGUGCAGAAGAGAAGAGCUGCACUUAACGAUUUCGAUAGGUUUAAGCUCAUGUUGGCAAAGAUCAAGAGGGCCGGAAUCAUCAGGCAGGAGCUGACGAAGCUCAAAAAGGAGAGUGCA…
>ORF_ERR493428_1_(paired)_trimmed_(paired)_merged_contig_9683_ORF_241..543 Average coverage: 1-506.19	AUGAUUCCGGCCCUCUUGAUCUUUGCCAACAUGAGCUUAAACCUAUCGAAAUCGUUAAGUGCAGCUCUUCUCUUCUGCACAACCAGCUUCCUGCCCCAUGAGCUCUUCUCCCAUUUGUUCUUUACGUCAGCAGCCUCCAUUGCAGCAAUCAGAGUCUUCUUGUUCGGAACCCUUUUGAUGUCGAUUUUGAUAUCGGUCAGUGAAAGCCUUUUGAAGUUCAAUUGUGUCCUCACCAUGUCAGGUGCAUCAACCAGAGCCCUGUUUUGGUCGAUGACAUCGACGAUGACGACGAGCCUGCCGUAG
>ORF_ERR493428_1_(paired)_trimmed_(paired)_merged_contig_9683_ORF_complement(198..602) Average coverage: 1-506.19	AUGCCGUUCAAGAGAUACGUGGAGAUCGGACGAGUUGCUCUCGUCAACUACGGCAAAGACUACGGCAGGCUCGUCGUCAUCGUCGAUGUCAUCGACCAAAACAGGGCUCUGGUUGAUGCACCUGACAUGGUGAGGACACAAUUGAACUUCAAAAGGCUUUCACUGACCGAUAUCAAAAUCGACAUCAAAAGGGUUCCGAACAAGAAGACUCUGAUUGCUGCAAUGGAGGCUGCUGACGUAAAGAACAAAUGGGAGAAGAGCUCAUGGGGCAGGAAGCUGGUUGUGCAGAAGAGAAGAGCUGCACUUAACGAUUUCGAUAGGUUUAAGCUCAUGUUGGCAAAGAUCAAGAGGGCCGGAAUCAUCAGGCAGGAGCUGACGAAGCUCAAAAAGGAGAGUGCA…
>ORF_ERR493428_1_(paired)_trimmed_(paired)_merged_contig_9689_ORF_82..384 Average coverage: 812.47	AUGGGGAUUUACAGAGGAAGAGGAGAAACUGGUGUCUUGGAUGACAGUGAGGAGAUCAAAUACAAACAACAACAACAACAAAGUCUUUUCCCAUUAAGUGGGGUCGGCUACAUAGAGGAGUGCAGAAGGAGAAAAACAGAUGGAAUUCAUAUCGCCUGGUUUUUCCAUCUCAUUCUAAAUUUGUGUCUAUAUUUCACUUUAAUUUCACAUACUCGAAAAAUCAAAUUCAUUUGUGAACCUAUAAACAUACAACAAAUACAAACAUUGCCAACGAUAUGUCAUCAAAAUAAGUUGGACAAUUAA
>ORF_ERR493428_1_(paired)_trimmed_(paired)_merged_contig_9689_ORF_82..384 Average coverage: 812.47	AUGGGGAUUUACAGAGGAAGAGGAGAAACUGGUGUCUUGGAUGACAGUGAGGAGAUCAAAUACAAACAACAACAACAACAAAGUCUUUUCCCAUUAAGUGGGGUCGGCUACAUAGAGGAGUGCAGAAGGAGAAAAACAGAUGGAAUUCAUAUCGCCUGGUUUUUCCAUCUCAUUCUAAAUUUGUGUCUAUAUUUCACUUUAAUUUCACAUACUCGAAAAAUCAAAUUCAUUUGUGAACCUAUAAACAUACAACAAAUACAAACAUUGCCAACGAUAUGUCAUCAAAAUAAGUUGGACAAUUAA
>ORF_ERR493428_1_(paired)_trimmed_(paired)_merged_contig_9762_ORF_4..333 Average coverage: 46.12	AUGAACCGAAACUCGUUACCAAAGCAUGGCAUUUUCUGGGUCUGUGAGUGUGGAAUCCAUGAGUUAUGGUGCUGGUAUCCGUUAGACUCCAUUCCUAUGACACUCGAACCACCGCCGCUGGCAGCCGCCGCCGUGGCACGUCUCUCUUCUUUCUUGAACCGAAUUCCACAGGCAUUGCAUAGUGACUUGGGGCCUCUCGGACCGUUUCUCCAGAGCGGGGUGGAGGUGGUGUCACAGUUAGCGCAGCGGCGAGCGAGGAGGGGGUCGUUAUUACCGCUGCCACCGUUAGUCACGCCGUUGAUAUUGCCACCGCGGUUGCUGUUCUUGUGA
>ORF_ERR493428_1_(paired)_trimmed_(paired)_merged_contig_9762_ORF_4..333 Average coverage: 46.12	AUGAACCGAAACUCGUUACCAAAGCAUGGCAUUUUCUGGGUCUGUGAGUGUGGAAUCCAUGAGUUAUGGUGCUGGUAUCCGUUAGACUCCAUUCCUAUGACACUCGAACCACCGCCGCUGGCAGCCGCCGCCGUGGCACGUCUCUCUUCUUUCUUGAACCGAAUUCCACAGGCAUUGCAUAGUGACUUGGGGCCUCUCGGACCGUUUCUCCAGAGCGGGGUGGAGGUGGUGUCACAGUUAGCGCAGCGGCGAGCGAGGAGGGGGUCGUUAUUACCGCUGCCACCGUUAGUCACGCCGUUGAUAUUGCCACCGCGGUUGCUGUUCUUGUGA
>ORF_ERR493428_1_(paired)_trimmed_(paired)_merged_contig_9765_ORF_68..496 Average coverage: 2-784.22	AUGCUCACGGUCCUCAACCUCGCCGAUAACCAGAUCUCCGGUAAGAUUCCGGCGAGUCUCGUGAGCCUCUCAGGGCUAAUGCACCUGGACCUCAGCAACAACCAAAUCUCGGGCGAGAUACCGGCCGAUUUCGGAAAACUCAAGAUGCUCAGCCGGGCUCUGCUGUACCGGAACCAGCUCACCGGGUCAAUCCCGGACUCCAUCGGCAACAUGAACCGGUUGGCCGACCUGGACCUGUCCAGGAACCAAUUAUCGGGUCGCGUACCGGAUUGUCUCGGGAAAAUGCGGGUUCUUUCGACGUUGAAUUUGGACGGAAACUCGUUUUCUGGUCAAUUACCGGCGUCCCUUUUGAGCAAUCGGGGUUUGGGGAUCUUGAAUAUGAGCCGAAACGGGUUUGAA…
>ORF_ERR493428_1_(paired)_trimmed_(paired)_merged_contig_9765_ORF_68..496 Average coverage: 2-784.22	AUGCUCACGGUCCUCAACCUCGCCGAUAACCAGAUCUCCGGUAAGAUUCCGGCGAGUCUCGUGAGCCUCUCAGGGCUAAUGCACCUGGACCUCAGCAACAACCAAAUCUCGGGCGAGAUACCGGCCGAUUUCGGAAAACUCAAGAUGCUCAGCCGGGCUCUGCUGUACCGGAACCAGCUCACCGGGUCAAUCCCGGACUCCAUCGGCAACAUGAACCGGUUGGCCGACCUGGACCUGUCCAGGAACCAAUUAUCGGGUCGCGUACCGGAUUGUCUCGGGAAAAUGCGGGUUCUUUCGACGUUGAAUUUGGACGGAAACUCGUUUUCUGGUCAAUUACCGGCGUCCCUUUUGAGCAAUCGGGGUUUGGGGAUCUUGAAUAUGAGCCGAAACGGGUUUGAA…
>ORF_ERR493428_1_(paired)_trimmed_(paired)_merged_contig_9779_ORF_18..464 Average coverage: 73.30	AUGGAAGGUAAAGGACUAAUUAUAAGAGGUUGGGCUCCGCAAGUGCUGAUUCUUGAGCACGAAGCAAUCGGAGCCUUCGUGACUCACUGCGGGUGGAACUCCAUCCUUGAAGGAGUGUCUGCUGGGGUGCCAAUGAUCACAUGGCCCGCGUCGGCUGAGCAGUUUUACAAUGAGAAGUUGGUGACUGAGGUACUGAAAACUGGGGUUGCUGUUGGUGCUAAACAAUGGGGUGCAGGUACAUUUCUGGAUGUGAAGAAGGAAGCCAGUGUGAAGAGGGAAGCCAUAGAAAAGGCUGUAAAUCAAGUAAUAGCGAGUGAAGAAGCAGAGGGAAUGAAAGGCAGAGCCAGGGUGCUUAGAGAGAUGGCAAUGAGCGCUGUUGAAGAAGGUGGUUCGUCUUUC…
>ORF_ERR493428_1_(paired)_trimmed_(paired)_merged_contig_9779_ORF_18..464 Average coverage: 73.30	AUGGAAGGUAAAGGACUAAUUAUAAGAGGUUGGGCUCCGCAAGUGCUGAUUCUUGAGCACGAAGCAAUCGGAGCCUUCGUGACUCACUGCGGGUGGAACUCCAUCCUUGAAGGAGUGUCUGCUGGGGUGCCAAUGAUCACAUGGCCCGCGUCGGCUGAGCAGUUUUACAAUGAGAAGUUGGUGACUGAGGUACUGAAAACUGGGGUUGCUGUUGGUGCUAAACAAUGGGGUGCAGGUACAUUUCUGGAUGUGAAGAAGGAAGCCAGUGUGAAGAGGGAAGCCAUAGAAAAGGCUGUAAAUCAAGUAAUAGCGAGUGAAGAAGCAGAGGGAAUGAAAGGCAGAGCCAGGGUGCUUAGAGAGAUGGCAAUGAGCGCUGUUGAAGAAGGUGGUUCGUCUUUC…
>ORF_ERR493428_1_(paired)_trimmed_(paired)_merged_contig_9794_ORF_complement(229..537) Average coverage: 1-023.07	AUGAGGCGGACAAACAGGGUGGACCUUGGUGAGGGUGGUCUCGGGAUCACCAAGCCCUCGCGCGCUAAGGUCGAGGAAAUAGUAACCCUGGUAAGUCAGGCGGUUAAGGUAGCGGCCCUCGUACCCUCCCUCGUGGGGAGAGUAGACAGCGAGGGCCUUGUGCUCUUCCACGUCAGAAAGCCAACGGCCAAGAUCAAACCUCACCAAGUCCCCUCCUAUGAAGUCCUCUAUCCCUCUCCCGCACCUUAUAAUUCCAGCCCUCUUGGAUGCCUUACCAUUUCCAUGUCCUCCACUCAAUCCCAUCAAUAG
>ORF_ERR493428_1_(paired)_trimmed_(paired)_merged_contig_9794_ORF_complement(229..537) Average coverage: 1-023.07	AUGAGGCGGACAAACAGGGUGGACCUUGGUGAGGGUGGUCUCGGGAUCACCAAGCCCUCGCGCGCUAAGGUCGAGGAAAUAGUAACCCUGGUAAGUCAGGCGGUUAAGGUAGCGGCCCUCGUACCCUCCCUCGUGGGGAGAGUAGACAGCGAGGGCCUUGUGCUCUUCCACGUCAGAAAGCCAACGGCCAAGAUCAAACCUCACCAAGUCCCCUCCUAUGAAGUCCUCUAUCCCUCUCCCGCACCUUAUAAUUCCAGCCCUCUUGGAUGCCUUACCAUUUCCAUGUCCUCCACUCAAUCCCAUCAAUAG
>ORF_ERR493428_1_(paired)_trimmed_(paired)_merged_contig_9811_ORF_complement(252..599) Average coverage: 608.79	AUGGCAAGGCUGGACCGGGUGAAGAACAUCACUGGGCUUGUCGAGUGGUAUGGUAAGAAUGCCAAGCUUAGAGAGUUGGUUAACCUUCUUGUGGUUGCUGGUGAUCGCCGCAACGAGUCCAAGGACAAUGAGGAGAAGGCUGAGUUAAAGAAGAUGUACGAGCUGAUUGACACCUACAAGCUGAACGGGCAGUUAAGAUGGAUCUCAUCCCAGAUGAACCGUGUGAGGAAUGGUGAACUCUACCGCUACAUUUGUGACACCAGGGGAGCCUUUGUGCAGCCUGCUGUGUAUGAAGCUUUCGGCUUGACAGUCAUUGAGGCCAUGACUUGUGGGCUGCCCACAUGCUGA
>ORF_ERR493428_1_(paired)_trimmed_(paired)_merged_contig_9811_ORF_complement(252..599) Average coverage: 608.79	AUGGCAAGGCUGGACCGGGUGAAGAACAUCACUGGGCUUGUCGAGUGGUAUGGUAAGAAUGCCAAGCUUAGAGAGUUGGUUAACCUUCUUGUGGUUGCUGGUGAUCGCCGCAACGAGUCCAAGGACAAUGAGGAGAAGGCUGAGUUAAAGAAGAUGUACGAGCUGAUUGACACCUACAAGCUGAACGGGCAGUUAAGAUGGAUCUCAUCCCAGAUGAACCGUGUGAGGAAUGGUGAACUCUACCGCUACAUUUGUGACACCAGGGGAGCCUUUGUGCAGCCUGCUGUGUAUGAAGCUUUCGGCUUGACAGUCAUUGAGGCCAUGACUUGUGGGCUGCCCACAUGCUGA
>ORF_ERR493428_1_(paired)_trimmed_(paired)_merged_contig_9812_ORF_56..448 Average coverage: 324.89	AUGGAUGCAUAUGAAACUGUUAGGUUGGGGGUGACAAAGCUGAUGAAGAAAUACACUGUGAAGGCAUGCGGGUAUUGCUCCGAGGUUCAUGUGGGACCUUGGGGUCACAAUGCAAAGCUUUGUGGGGAAUUCAAGCACCAAUGGAGGGAUGGGAAGCAUGGCUGGCAGGAUGCUACCGUGGACGAGGUUUUACCUCCAAAUUAUGUAUGGCACGUCGAAGACCCCAAAGGGCCUCCACUGAAGGGCGGUGCACUCAAGAAGUUCUACGGGAAGGCUCCUGCAGUGGUAGAGGUUUGCUUGCAGGCAGGUGCACGGAUCCCUGAGAAAUAUAAACCCAUGAUGAGGCUUGACAUUGUAGUCCCUAAAAGUGAGGAGGCACAAUUAGUUGCCUGA
>ORF_ERR493428_1_(paired)_trimmed_(paired)_merged_contig_9812_ORF_56..448 Average coverage: 324.89	AUGGAUGCAUAUGAAACUGUUAGGUUGGGGGUGACAAAGCUGAUGAAGAAAUACACUGUGAAGGCAUGCGGGUAUUGCUCCGAGGUUCAUGUGGGACCUUGGGGUCACAAUGCAAAGCUUUGUGGGGAAUUCAAGCACCAAUGGAGGGAUGGGAAGCAUGGCUGGCAGGAUGCUACCGUGGACGAGGUUUUACCUCCAAAUUAUGUAUGGCACGUCGAAGACCCCAAAGGGCCUCCACUGAAGGGCGGUGCACUCAAGAAGUUCUACGGGAAGGCUCCUGCAGUGGUAGAGGUUUGCUUGCAGGCAGGUGCACGGAUCCCUGAGAAAUAUAAACCCAUGAUGAGGCUUGACAUUGUAGUCCCUAAAAGUGAGGAGGCACAAUUAGUUGCCUGA
>ORF_ERR493428_1_(paired)_trimmed_(paired)_merged_contig_9906_ORF_64..405 Average coverage: 179.36	AUGCAGGAGCUUUGGGAUGAUUCAGUCACGCCAAAUAAUACCCUUCACCAGUUGAUAUGCAGCUGGUUUUCGCAGAAGUACGUCGCGAUGAAGAAGCGGUCGGAGGACGUGCAGGGGAGGGUUCUGGAGAUUUUGGAGACAUUGAAGAAGGUUAAGGGCCAAGCCAGAGUUCAAGCUCUCAAGGAGCUCAGAAGGGUAGUGGCAGCUCAUGCUUCCGCUCAGAACACAGUGGUGGACAACGGGGGUGUUGCCUUGAUCUCCUCUCUGUUGGGUCCAUUUGGAGCUCAGUUCAGAGUCCAGGACGAGUCUGAUGCAACCUGCAAAGGUUUCGUUGAUGGUUGA
>ORF_ERR493428_1_(paired)_trimmed_(paired)_merged_contig_9906_ORF_64..405 Average coverage: 179.36	AUGCAGGAGCUUUGGGAUGAUUCAGUCACGCCAAAUAAUACCCUUCACCAGUUGAUAUGCAGCUGGUUUUCGCAGAAGUACGUCGCGAUGAAGAAGCGGUCGGAGGACGUGCAGGGGAGGGUUCUGGAGAUUUUGGAGACAUUGAAGAAGGUUAAGGGCCAAGCCAGAGUUCAAGCUCUCAAGGAGCUCAGAAGGGUAGUGGCAGCUCAUGCUUCCGCUCAGAACACAGUGGUGGACAACGGGGGUGUUGCCUUGAUCUCCUCUCUGUUGGGUCCAUUUGGAGCUCAGUUCAGAGUCCAGGACGAGUCUGAUGCAACCUGCAAAGGUUUCGUUGAUGGUUGA
>ORF_ERR493428_1_(paired)_trimmed_(paired)_merged_contig_9980_ORF_87..410 Average coverage: 297.32	AUGAUGGCCAUAAGUCACAUAAAUAGAGAGAUGUUGAGGAAAGGCUCGGAUCCGAUGGAUGCGAAGAGGUUGUUAGUGCUAUCGUUGGGCACAGGCACCGCCAAGUUCGAAGAGAAGUACAAUGCAGCCACGGCCUCCAAAUGGGGUUUGAUCAAUUGGGUCUUGCACAAUGGGAACACACCUUUGGUAGACAUUUUCAGCGAUGCGAGUUCUGAUAUGGUUGAUAUUCAUGUGUCCACCCUCUUCCAAUGCAUCCACGCCAAGCACAACUAUCUACGUAUUCAGGAUGACUCAUUGACCGGUGAUGAAGCAUCGGGCUUAUAG
>ORF_ERR493428_1_(paired)_trimmed_(paired)_merged_contig_9980_ORF_87..410 Average coverage: 297.32	AUGAUGGCCAUAAGUCACAUAAAUAGAGAGAUGUUGAGGAAAGGCUCGGAUCCGAUGGAUGCGAAGAGGUUGUUAGUGCUAUCGUUGGGCACAGGCACCGCCAAGUUCGAAGAGAAGUACAAUGCAGCCACGGCCUCCAAAUGGGGUUUGAUCAAUUGGGUCUUGCACAAUGGGAACACACCUUUGGUAGACAUUUUCAGCGAUGCGAGUUCUGAUAUGGUUGAUAUUCAUGUGUCCACCCUCUUCCAAUGCAUCCACGCCAAGCACAACUAUCUACGUAUUCAGGAUGACUCAUUGACCGGUGAUGAAGCAUCGGGCUUAUAG
>ORF_ERR493428_1_(paired)_trimmed_(paired)_merged_contig_9991_ORF_73..525 Average coverage: 277.50	AUGAGGAAGAAGGCGCAAGAGAAAAAGAGGGCAGUGUCUCCCUCAUCAUCUUCUUCCAAUUGUUCCUCCUCAUCAAACAUCACCACAGCUGAAGGAGGGGCAAGCUUCUACGACACCGGUGGGAAGGAAACCAAAGCAUUAUCAGGAGGAAAGAAAACUGGAGGAGGAGACGACGCGAAAGAAAACGAGAAAAGGGAGCAAGGGGAGUACUCACUAGACGAUAUAUGGAAGGACAUCAAUCUGCCAGAAGUGAACAUUAUUGAACCAGUUUAUGAUGGCAACCUUUCUUCUUGUCCUCUAAUGGCUUCUCCAACGCCGUGGGAAUACUGUUCCGACUUGCUUUGGAAAAUGGAUGAAGAAGAAGAGAGUAAGAAUAUGUUUCUUCCUACACCAAGUGGU…
>ORF_ERR493428_1_(paired)_trimmed_(paired)_merged_contig_9991_ORF_73..525 Average coverage: 277.50	AUGAGGAAGAAGGCGCAAGAGAAAAAGAGGGCAGUGUCUCCCUCAUCAUCUUCUUCCAAUUGUUCCUCCUCAUCAAACAUCACCACAGCUGAAGGAGGGGCAAGCUUCUACGACACCGGUGGGAAGGAAACCAAAGCAUUAUCAGGAGGAAAGAAAACUGGAGGAGGAGACGACGCGAAAGAAAACGAGAAAAGGGAGCAAGGGGAGUACUCACUAGACGAUAUAUGGAAGGACAUCAAUCUGCCAGAAGUGAACAUUAUUGAACCAGUUUAUGAUGGCAACCUUUCUUCUUGUCCUCUAAUGGCUUCUCCAACGCCGUGGGAAUACUGUUCCGACUUGCUUUGGAAAAUGGAUGAAGAAGAAGAGAGUAAGAAUAUGUUUCUUCCUACACCAAGUGGU…
>ORF_ERR493428_1_(paired)_trimmed_(paired)_merged_contig_9995_ORF_complement(178..489) Average coverage: 314.21	AUGGUUUCCAAUGUUGAGAUGAUGGAAGGAGACACCAUAGUUAUGGGCUCGGACGGACUUUUUGAUAAUGUUUUCGACCAUGAAAUUGUUUCGACAGUGGCCGGAUACAGAGACGUUGCUGAGGCUGCAAAGGCAUUAGCUAAUUUGGCAAACAAUCAUUCGUUGGAUUCAAACUUCGAUUCUCCCUACUCCAUGGAGGCUAGAUCAAAGGGUUUCGAGCCUCCUUUGUGGAAGAAGAUUCUCGGAAUGAAGCUUACAGGUGGAAAGCCAGAUGAUAUCACUGUGAUUGUUGGUCAGGUUGUAAGCUUAUGA
>ORF_ERR493428_1_(paired)_trimmed_(paired)_merged_contig_9995_ORF_complement(178..489) Average coverage: 314.21	AUGGUUUCCAAUGUUGAGAUGAUGGAAGGAGACACCAUAGUUAUGGGCUCGGACGGACUUUUUGAUAAUGUUUUCGACCAUGAAAUUGUUUCGACAGUGGCCGGAUACAGAGACGUUGCUGAGGCUGCAAAGGCAUUAGCUAAUUUGGCAAACAAUCAUUCGUUGGAUUCAAACUUCGAUUCUCCCUACUCCAUGGAGGCUAGAUCAAAGGGUUUCGAGCCUCCUUUGUGGAAGAAGAUUCUCGGAAUGAAGCUUACAGGUGGAAAGCCAGAUGAUAUCACUGUGAUUGUUGGUCAGGUUGUAAGCUUAUGA
>ORF_ERR493428_1_(paired)_trimmed_(paired)_merged_contig_9996_ORF_complement(178..489) Average coverage: 630.39	AUGGUUUCCAAUGUUGAGAUGAUGGAAGGAGACACCAUAGUUAUGGGCUCGGAUGGACUUUUUGACAAUGUUUUCGACCAUGAAAUUGUUUCGACAGUGGCCGGAUACAGAGACGUUGCUGAGACUGCAAAGGUAUUAGCUAAUUUGGCAAACAAUCAUUCGUUGGAUUCAAACUUCGAUUCUCCCUACUCCAUGGAGGCUAGAUCAAAGGGUUUCGAGCCUCCUUUGUGGAAAAAGAUUCUCGGAAUGAAGCUUACAGGUGGAAAGCCAGAUGAUAUCACUGUGAUUGUUGGUCAGGUUGUAAGCUUAUGA
>ORF_ERR493428_1_(paired)_trimmed_(paired)_merged_contig_9996_ORF_complement(178..489) Average coverage: 630.39	AUGGUUUCCAAUGUUGAGAUGAUGGAAGGAGACACCAUAGUUAUGGGCUCGGAUGGACUUUUUGACAAUGUUUUCGACCAUGAAAUUGUUUCGACAGUGGCCGGAUACAGAGACGUUGCUGAGACUGCAAAGGUAUUAGCUAAUUUGGCAAACAAUCAUUCGUUGGAUUCAAACUUCGAUUCUCCCUACUCCAUGGAGGCUAGAUCAAAGGGUUUCGAGCCUCCUUUGUGGAAAAAGAUUCUCGGAAUGAAGCUUACAGGUGGAAAGCCAGAUGAUAUCACUGUGAUUGUUGGUCAGGUUGUAAGCUUAUGA
>ORF_ERR493428_1_(paired)_trimmed_(paired)_merged_contig_10057_ORF_complement(12..485) Average coverage: 216.53	AUGGCUACCUGUUCUUAUCUUCUCAACCACGUCCAGAUUAAAGGAUGGCCCUCCACGAGAAGGAUAUCCAAGCUUGGAAAUCUCAGUCCUAUUGAAAGCUUCAAGACAAGAAGUGAAAGGCAGCCAAGGCAAGGACUCCUAAUNNNNNNNNNNNNNNNNNNNNNNNNNNNNNNNNNNNNNNNNNNNGAACGUCUCAAAUCUAAUGCACAACUUGGUGGUGGCAGAUUUGGACCCUGCAACAGCAAAGCUAGCAAUCGGGUUUCUGGGUCCAUUUUUUUCGCUGUUUUCGUUUCUCUUCAUAAUAAGGAUAGUCAUGUCCUGGUACCCAAAACUUCCGGUUGGGAAGUUCCCGUACGUGGUGGCUUAUGCUCCCACGGAGCCGAUUCUCGUGGCAACCAG…
>ORF_ERR493428_1_(paired)_trimmed_(paired)_merged_contig_10057_ORF_complement(12..485) Average coverage: 216.53	AUGGCUACCUGUUCUUAUCUUCUCAACCACGUCCAGAUUAAAGGAUGGCCCUCCACGAGAAGGAUAUCCAAGCUUGGAAAUCUCAGUCCUAUUGAAAGCUUCAAGACAAGAAGUGAAAGGCAGCCAAGGCAAGGACUCCUAAUNNNNNNNNNNNNNNNNNNNNNNNNNNNNNNNNNNNNNNNNNNNGAACGUCUCAAAUCUAAUGCACAACUUGGUGGUGGCAGAUUUGGACCCUGCAACAGCAAAGCUAGCAAUCGGGUUUCUGGGUCCAUUUUUUUCGCUGUUUUCGUUUCUCUUCAUAAUAAGGAUAGUCAUGUCCUGGUACCCAAAACUUCCGGUUGGGAAGUUCCCGUACGUGGUGGCUUAUGCUCCCACGGAGCCGAUUCUCGUGGCAACCAG…
>ORF_ERR493428_1_(paired)_trimmed_(paired)_merged_contig_10075_ORF_178..528 Average coverage: 539.84	AUGCCUCGUAACCUCAUGCUGGUUCGUCACCGCAAACUGAUGAUGCUGUAUGCCCCCAAGACUAACAAUCGCGCUGGUACCAAAAGCACCACAAACAAAUGCAUGUGCCACGAUGCAACAAUUCUACCGAACCGUUUCAACGACUCUCUCCCCGUCCGUAAUACGCCAGAAAAGUUUAAUUGCUCUCGCCUCAGGUUGAUUGAGGCAACAGUCCUUCCCACAAUCACACCUCCUGCAUGCACGCUCCGGGGUGCUAUCAAGGGCCACCACACCUUGCGGCGCUGUUGUCUCCUAGACUUCCUAAUCUGGUUAAGCUCUUGCCGAAUUACCCCACGAACAGAUUUUAAAUAA
>ORF_ERR493428_1_(paired)_trimmed_(paired)_merged_contig_10075_ORF_178..528 Average coverage: 539.84	AUGCCUCGUAACCUCAUGCUGGUUCGUCACCGCAAACUGAUGAUGCUGUAUGCCCCCAAGACUAACAAUCGCGCUGGUACCAAAAGCACCACAAACAAAUGCAUGUGCCACGAUGCAACAAUUCUACCGAACCGUUUCAACGACUCUCUCCCCGUCCGUAAUACGCCAGAAAAGUUUAAUUGCUCUCGCCUCAGGUUGAUUGAGGCAACAGUCCUUCCCACAAUCACACCUCCUGCAUGCACGCUCCGGGGUGCUAUCAAGGGCCACCACACCUUGCGGCGCUGUUGUCUCCUAGACUUCCUAAUCUGGUUAAGCUCUUGCCGAAUUACCCCACGAACAGAUUUUAAAUAA
>ORF_ERR493428_1_(paired)_trimmed_(paired)_merged_contig_10082_ORF_complement(91..429) Average coverage: 456.06	AUGACCGUCGGGUGCACCAGGGACGUCAAUGUUAUCUCAGGGCUACCGGCUGCCACCAGCACCGAGCGCCUCGACUUACUCGAGGAAGACCGCCAGGUCACCGGUUUCAGUAUCAUCGGGGGCGAGCACCGCCUCAGGAAUUACCGGUCUGUCACUACCGUGCAUGGGUUUGACCGUGACGGGAGGAUCUCGACCGUUGUUUUGGAAUCUUACGUCGUCGAUGUACCCGAGGGGAAUUCCGAGGAGGACACGCGUCUCUUCGCUGAUACUGUUGUCAAGUUGAACCUCCAGAAGCUGGCGUCGGUGACGGAAGGGAUGGCGGGUGACGGUGGAUGCUAA
>ORF_ERR493428_1_(paired)_trimmed_(paired)_merged_contig_10082_ORF_complement(91..429) Average coverage: 456.06	AUGACCGUCGGGUGCACCAGGGACGUCAAUGUUAUCUCAGGGCUACCGGCUGCCACCAGCACCGAGCGCCUCGACUUACUCGAGGAAGACCGCCAGGUCACCGGUUUCAGUAUCAUCGGGGGCGAGCACCGCCUCAGGAAUUACCGGUCUGUCACUACCGUGCAUGGGUUUGACCGUGACGGGAGGAUCUCGACCGUUGUUUUGGAAUCUUACGUCGUCGAUGUACCCGAGGGGAAUUCCGAGGAGGACACGCGUCUCUUCGCUGAUACUGUUGUCAAGUUGAACCUCCAGAAGCUGGCGUCGGUGACGGAAGGGAUGGCGGGUGACGGUGGAUGCUAA
>ORF_ERR493428_1_(paired)_trimmed_(paired)_merged_contig_10150_ORF_complement(263..661) Average coverage: 1-314.39	AUGCCUAAGUCUAAGCGCGAUCGACAAGUUACAUUGUCCAAGACAAAGAAGAAGGGAAGGGAACAUAAAGAAACAAUAGUAAAUACGAUACGGCAGGCAGCGGAAGAUUACAAUUCUGCUUAUGUCUUCUCUUUUGAGAACAUGCGGAAUCACAAAUUCAAGGAGUUCAGAGAUCAGCUCAAAUCAAACAGCAGGUUUUUCCUUGGCUCAAACAAAGUCAUGCAAAUUGCCUUAGGUCGGUCUGAAUCUGAUGAGAUUAGACCAGGCCUCCACAAAGUUUCUAAGGUUCUGCAUGGAGAUGCUGGUCUAUGUUUUACCAAUUUGCCCAAGGAAGAGGUUGAAAGGUUAUUCAAUGAAUAUGAGGAGCAUGACUUCGCAAGGACAGGAAGCGUUUCUUAG
>ORF_ERR493428_1_(paired)_trimmed_(paired)_merged_contig_10150_ORF_complement(37..411) Average coverage: 1-314.39	AUGAGAUUAGACCAGGCCUCCACAAAGUUUCUAAGGUUCUGCAUGGAGAUGCUGGUCUAUGUUUUACCAAUUUGCCCAAGGAAGAGGUUGAAAGGUUAUUCAAUGAAUAUGAGGAGCAUGACUUCGCAAGGACAGGAAGCGUUUCUUAGAAAACAAGGGAUGCCUGUCCGAUUAAACAAAGGUGUUAUAGAGCUUGUUUCAGACUUCCUUGUCUGUGAUGAAGGAAAGCCUUUGUCACCUGAGUCAGCUCGGAUACUGCGUUUGUUGGGAACCAAGAUGGCUAGUUUCCGACUUCACUUGAUAUGCAGAUGGAGCCCUGGUGAUUUUGAACAAUAUGCUCCAGGACCAGAUGAUUCAGGUAUCGAAUCCUCGUAA
>ORF_ERR493428_1_(paired)_trimmed_(paired)_merged_contig_10150_ORF_complement(263..661) Average coverage: 1-314.39	AUGCCUAAGUCUAAGCGCGAUCGACAAGUUACAUUGUCCAAGACAAAGAAGAAGGGAAGGGAACAUAAAGAAACAAUAGUAAAUACGAUACGGCAGGCAGCGGAAGAUUACAAUUCUGCUUAUGUCUUCUCUUUUGAGAACAUGCGGAAUCACAAAUUCAAGGAGUUCAGAGAUCAGCUCAAAUCAAACAGCAGGUUUUUCCUUGGCUCAAACAAAGUCAUGCAAAUUGCCUUAGGUCGGUCUGAAUCUGAUGAGAUUAGACCAGGCCUCCACAAAGUUUCUAAGGUUCUGCAUGGAGAUGCUGGUCUAUGUUUUACCAAUUUGCCCAAGGAAGAGGUUGAAAGGUUAUUCAAUGAAUAUGAGGAGCAUGACUUCGCAAGGACAGGAAGCGUUUCUUAG
>ORF_ERR493428_1_(paired)_trimmed_(paired)_merged_contig_10150_ORF_complement(37..411) Average coverage: 1-314.39	AUGAGAUUAGACCAGGCCUCCACAAAGUUUCUAAGGUUCUGCAUGGAGAUGCUGGUCUAUGUUUUACCAAUUUGCCCAAGGAAGAGGUUGAAAGGUUAUUCAAUGAAUAUGAGGAGCAUGACUUCGCAAGGACAGGAAGCGUUUCUUAGAAAACAAGGGAUGCCUGUCCGAUUAAACAAAGGUGUUAUAGAGCUUGUUUCAGACUUCCUUGUCUGUGAUGAAGGAAAGCCUUUGUCACCUGAGUCAGCUCGGAUACUGCGUUUGUUGGGAACCAAGAUGGCUAGUUUCCGACUUCACUUGAUAUGCAGAUGGAGCCCUGGUGAUUUUGAACAAUAUGCUCCAGGACCAGAUGAUUCAGGUAUCGAAUCCUCGUAA
>ORF_ERR493428_1_(paired)_trimmed_(paired)_merged_contig_10200_ORF_66..449 Average coverage: 109.26	AUGAGCACAAUCAGCCUCCGCAAAGUCAACACCCGCCUCCCGCCAGAAGUCAACCGCGUGCUCUACGUCCGCAACGUCCUCUUCAACAUCUCGAGCGAGGAGAUGUACGACAUCUUCGGCAAGUACGGCGCAAUACGGCAGUUUCGCAUCGGGACGAACCAGGACGCCAGAGGCACCGCAUUCGUCGUUUACGAGGACAUCUACACGGCGGUGGAUCACCUCUCUGGCUUCAACGUCGCGAACCGGUACCUCAUCGUGCUCUACUACCAGCAGGCGAAGAUGGGCAAGAAGUCUGACACGAAGGAGGACGAGAUCGCCAGGAUGCAGGAGCAUAUGGCGUCUCCACCAAAGAUAAGUGAUUUCUCCGGCCGCUAUUCUGGCUAA
>ORF_ERR493428_1_(paired)_trimmed_(paired)_merged_contig_10200_ORF_complement(6..398) Average coverage: 109.26	AUGCUCCUGCAUCCUGGCGAUCUCGUCCUCCUUCGUGUCAGACUUCUUGCCCAUCUUCGCCUGCUGGUAGUAGAGCACGAUGAGGUACCGGUUCGCGACGUUGAAGCCAGAGAGGUGAUCCACCGCCGUGUAGAUGUCCUCGUAAACGACGAAUGCGGUGCCUCUGGCGUCCUGGUUCGUCCCGAUGCGAAACUGCCGUAUUGCGCCGUACUUGCCGAAGAUGUCGUACAUCUCCUCGCUCGAGAUGUUGAAGAGGACGUUGCGGACGUAGAGCACGCGGUUGACUUCUGGCGGGAGGCGGGUGUUGACUUUGCGGAGGCUGAUUGUGCUCAUAGUGGCGGUUUCGUGGGUGUUUGGAUUGUGGGAAAGCGAGGGAAAAAUUGGGAAUUUUGA
>ORF_ERR493428_1_(paired)_trimmed_(paired)_merged_contig_10200_ORF_66..449 Average coverage: 109.26	AUGAGCACAAUCAGCCUCCGCAAAGUCAACACCCGCCUCCCGCCAGAAGUCAACCGCGUGCUCUACGUCCGCAACGUCCUCUUCAACAUCUCGAGCGAGGAGAUGUACGACAUCUUCGGCAAGUACGGCGCAAUACGGCAGUUUCGCAUCGGGACGAACCAGGACGCCAGAGGCACCGCAUUCGUCGUUUACGAGGACAUCUACACGGCGGUGGAUCACCUCUCUGGCUUCAACGUCGCGAACCGGUACCUCAUCGUGCUCUACUACCAGCAGGCGAAGAUGGGCAAGAAGUCUGACACGAAGGAGGACGAGAUCGCCAGGAUGCAGGAGCAUAUGGCGUCUCCACCAAAGAUAAGUGAUUUCUCCGGCCGCUAUUCUGGCUAA
>ORF_ERR493428_1_(paired)_trimmed_(paired)_merged_contig_10200_ORF_complement(6..398) Average coverage: 109.26	AUGCUCCUGCAUCCUGGCGAUCUCGUCCUCCUUCGUGUCAGACUUCUUGCCCAUCUUCGCCUGCUGGUAGUAGAGCACGAUGAGGUACCGGUUCGCGACGUUGAAGCCAGAGAGGUGAUCCACCGCCGUGUAGAUGUCCUCGUAAACGACGAAUGCGGUGCCUCUGGCGUCCUGGUUCGUCCCGAUGCGAAACUGCCGUAUUGCGCCGUACUUGCCGAAGAUGUCGUACAUCUCCUCGCUCGAGAUGUUGAAGAGGACGUUGCGGACGUAGAGCACGCGGUUGACUUCUGGCGGGAGGCGGGUGUUGACUUUGCGGAGGCUGAUUGUGCUCAUAGUGGCGGUUUCGUGGGUGUUUGGAUUGUGGGAAAGCGAGGGAAAAAUUGGGAAUUUUGA
>ORF_ERR493428_1_(paired)_trimmed_(paired)_merged_contig_10360_ORF_complement(5..520) Average coverage: 1-097.35	AUGGGGACAAUGGUGGCUAGUGACCUAUAUGAAGGAACCCGGAUGGCUAGGGCAUCUGACUUCUCUGGAAUAAGACAAAUUAUACAACCUUUAGAAGCAUCUGGCACAUUGGUUCCAAGAAGCGACAAACAGCUACGUGAAGAAUUGGAUUGCUUCGUUGUGGUGGAAAGAGAAGGUCAGAUCAUUGCGUGUGCUGCUCUUUUUCCUUUCCCAGAGGAGAAAUGUGCAGAGGUUGCUGCUAUUGCAGUUUCUCCUGAUUGCCGUGGUCAAGGGCAGGGUGAUAAAUUACUUGAUUACAUUGAGAAGAAGGCAUCCUCGCUCGGAUUGGAGAAGCUUUUCUUGCUUACAACCCGCACUGCAGACUGGUUUGUGAGACGCGGUUUUUCACAAUGUUCGAUU…
>ORF_ERR493428_1_(paired)_trimmed_(paired)_merged_contig_10360_ORF_complement(5..520) Average coverage: 1-097.35	AUGGGGACAAUGGUGGCUAGUGACCUAUAUGAAGGAACCCGGAUGGCUAGGGCAUCUGACUUCUCUGGAAUAAGACAAAUUAUACAACCUUUAGAAGCAUCUGGCACAUUGGUUCCAAGAAGCGACAAACAGCUACGUGAAGAAUUGGAUUGCUUCGUUGUGGUGGAAAGAGAAGGUCAGAUCAUUGCGUGUGCUGCUCUUUUUCCUUUCCCAGAGGAGAAAUGUGCAGAGGUUGCUGCUAUUGCAGUUUCUCCUGAUUGCCGUGGUCAAGGGCAGGGUGAUAAAUUACUUGAUUACAUUGAGAAGAAGGCAUCCUCGCUCGGAUUGGAGAAGCUUUUCUUGCUUACAACCCGCACUGCAGACUGGUUUGUGAGACGCGGUUUUUCACAAUGUUCGAUU…
>ORF_ERR493428_1_(paired)_trimmed_(paired)_merged_contig_10371_ORF_178..480 Average coverage: 2-330.57	AUGGGUCCAGAUGGACAUCUUGCUUCUCUAUUCCCUGGUCAUGCGCUUUGCAACGAGAAGACGAAAUGGGUGACUCACAUUAUGGACUCCCCAAAGCCACCUCCACAGAGAAUUACUUUUACUUUUCCGGUGAUCAACUCUGCUGCAUACAAUGCAAUGGUGGUGACAGGCCAUGACACAGCUGAUGCCGUGCAGAAAGCACUCGGAAAUAUUCAGCAUCCUGAUACUUUGCCUGCUCAGUUGCUCGCAGCUGAAGACGAGGUAACUUGGUUUUUAGAUCACGAUGCAGCUUCCAAGCUGUAG
>ORF_ERR493428_1_(paired)_trimmed_(paired)_merged_contig_10371_ORF_178..480 Average coverage: 2-330.57	AUGGGUCCAGAUGGACAUCUUGCUUCUCUAUUCCCUGGUCAUGCGCUUUGCAACGAGAAGACGAAAUGGGUGACUCACAUUAUGGACUCCCCAAAGCCACCUCCACAGAGAAUUACUUUUACUUUUCCGGUGAUCAACUCUGCUGCAUACAAUGCAAUGGUGGUGACAGGCCAUGACACAGCUGAUGCCGUGCAGAAAGCACUCGGAAAUAUUCAGCAUCCUGAUACUUUGCCUGCUCAGUUGCUCGCAGCUGAAGACGAGGUAACUUGGUUUUUAGAUCACGAUGCAGCUUCCAAGCUGUAG
>ORF_ERR493428_1_(paired)_trimmed_(paired)_merged_contig_10413_ORF_150..515 Average coverage: 369.29	AUGGACCUAGUUGAUCCAAGGUUGGGAUCAGACUUUAAUAAAGAGGAGAUGAUUGUUGCAAUUAAUGUGGCUCUCCUAUGUUGCAAUGUUACUUCGACAGCUAGGCCUUCCAUGUCUUCGGUUGUGAGCAUGCUCGAAGGAAAGGCUGUUGUUCAUGAGUCGGUCUCGGAUCCAAAUGCCGAGAGUAUUGAGAUUGAUGCAAUGAGGAAACAUUUUCAAUCUAGUUUUGGAAGGGGCACGGGCGAGAAACAGAUAGAAACGGGGUCAACUGAAGGGCCAUGGACUGCUUCGUCUGCGUCUGCUCACGAUCUGUAUCCUGUCAAUCCUGAUUCAGAUUACUGGGAGAACAGAAGCGAGAGAACUUGA
>ORF_ERR493428_1_(paired)_trimmed_(paired)_merged_contig_10413_ORF_150..515 Average coverage: 369.29	AUGGACCUAGUUGAUCCAAGGUUGGGAUCAGACUUUAAUAAAGAGGAGAUGAUUGUUGCAAUUAAUGUGGCUCUCCUAUGUUGCAAUGUUACUUCGACAGCUAGGCCUUCCAUGUCUUCGGUUGUGAGCAUGCUCGAAGGAAAGGCUGUUGUUCAUGAGUCGGUCUCGGAUCCAAAUGCCGAGAGUAUUGAGAUUGAUGCAAUGAGGAAACAUUUUCAAUCUAGUUUUGGAAGGGGCACGGGCGAGAAACAGAUAGAAACGGGGUCAACUGAAGGGCCAUGGACUGCUUCGUCUGCGUCUGCUCACGAUCUGUAUCCUGUCAAUCCUGAUUCAGAUUACUGGGAGAACAGAAGCGAGAGAACUUGA
>ORF_ERR493428_1_(paired)_trimmed_(paired)_merged_contig_10420_ORF_complement(237..578) Average coverage: 312.65	AUGAGAUCUUUCUUUACUUUGGUGAUGACCGACCCAGAUUUUCCAGGCCCUAGUGAUCCUUAUCUAAGGGAGCACCUGCACUGGAUUGUGACAGACAUUCCAGGCACCACAGAUGCCACAUUUGGAAGAGAGGUGGUGAGUUAUGAGAUGCCGAAGCCCAACAUUGGCAUCCACAGGUUUGUGUUUGUUCUUUUCAAGCAGAAUCAAAGACAAUCAAUCAACACACCUUCCUCGAGGGAUCACUUCAGCACUCGAAGCUUCGCGGCUGAAAAUGACCUGGGUCUUCCUGUCGCUGCCGUCUACUUCAACGCGCAGAGAGAAACUGCAGCUAGAAGACGCUAG
>ORF_ERR493428_1_(paired)_trimmed_(paired)_merged_contig_10420_ORF_complement(237..578) Average coverage: 312.65	AUGAGAUCUUUCUUUACUUUGGUGAUGACCGACCCAGAUUUUCCAGGCCCUAGUGAUCCUUAUCUAAGGGAGCACCUGCACUGGAUUGUGACAGACAUUCCAGGCACCACAGAUGCCACAUUUGGAAGAGAGGUGGUGAGUUAUGAGAUGCCGAAGCCCAACAUUGGCAUCCACAGGUUUGUGUUUGUUCUUUUCAAGCAGAAUCAAAGACAAUCAAUCAACACACCUUCCUCGAGGGAUCACUUCAGCACUCGAAGCUUCGCGGCUGAAAAUGACCUGGGUCUUCCUGUCGCUGCCGUCUACUUCAACGCGCAGAGAGAAACUGCAGCUAGAAGACGCUAG
>ORF_ERR493428_1_(paired)_trimmed_(paired)_merged_contig_10491_ORF_complement(123..587) Average coverage: 402.66	AUGAAGCCUAUUGAUCAAAGAGAGCGCACCAGAAAUCGUAAUGAUGUUCAGACUCGUCGCAUGAAGAACAGAGAACGACAACGUAGAUAUAGAGCCCGUAAGCGUCUUGAAGCAGAUUUGAAGAAGUCUAGCAUUAUAAAGCAACCAACUGCACCAGAAGUAGAAGUGCAACGAAAUGAGUUCAUUUACACACCCCGUGUGUACUGUAAACGAGAUUGGAAAAAGGAUGCAAGGAGUGCUCAUGUUUCUAAGGCCGCUGAAAUUACCCCUAAUGGUUAUGCUGUCCCUACUCUUACGUCAACCAGUGAGGGUCAAAGUGUGUUCUUGUUUGGACCUAAGGCAGAGCCGCAAUUAGAUAUUGAAUCCCUGUCUGAGAUAACUGUGAACCAGAAUAACUGC…
>ORF_ERR493428_1_(paired)_trimmed_(paired)_merged_contig_10491_ORF_complement(123..587) Average coverage: 402.66	AUGAAGCCUAUUGAUCAAAGAGAGCGCACCAGAAAUCGUAAUGAUGUUCAGACUCGUCGCAUGAAGAACAGAGAACGACAACGUAGAUAUAGAGCCCGUAAGCGUCUUGAAGCAGAUUUGAAGAAGUCUAGCAUUAUAAAGCAACCAACUGCACCAGAAGUAGAAGUGCAACGAAAUGAGUUCAUUUACACACCCCGUGUGUACUGUAAACGAGAUUGGAAAAAGGAUGCAAGGAGUGCUCAUGUUUCUAAGGCCGCUGAAAUUACCCCUAAUGGUUAUGCUGUCCCUACUCUUACGUCAACCAGUGAGGGUCAAAGUGUGUUCUUGUUUGGACCUAAGGCAGAGCCGCAAUUAGAUAUUGAAUCCCUGUCUGAGAUAACUGUGAACCAGAAUAACUGC…
>ORF_ERR493428_1_(paired)_trimmed_(paired)_merged_contig_10499_ORF_42..455 Average coverage: 915.58	AUGGAGCAGUUGAAGUUGCAAGGAAAAGAGUACAAGGAUGAAGAUGCUGACAGGGCACGUGAGGCACGUGACAUUGAGGCCGAGAAAGGGCAGGCAGCGAAGGAAAAUAUAUUCAGCUCGAUUGGGAGCAUUCCUGGUGCCAUCAAAAGCAAGUUGACGCAUCCUACGGAUGUGGUGGAGGAGUCACGUGCCGCACGUGAGAAAGGGAGUACGGGGAGAAGGACCGUUCCUGUUGUGGAGGGGGUGGAGGUUGAUGUGGCGGAGACGAGGCCUGGUGCCGUUGCAAGCAAGUUGUACGAGUCGGACCAGAUGCAUGGUCAAAACUUCAACGACGUGGGUCGUUUGGACGAGGAUUGUAAAACGAUCCGCAUUGAUGACGAGGGCAAACGCGUGGAGCGC…
>ORF_ERR493428_1_(paired)_trimmed_(paired)_merged_contig_10499_ORF_42..455 Average coverage: 915.58	AUGGAGCAGUUGAAGUUGCAAGGAAAAGAGUACAAGGAUGAAGAUGCUGACAGGGCACGUGAGGCACGUGACAUUGAGGCCGAGAAAGGGCAGGCAGCGAAGGAAAAUAUAUUCAGCUCGAUUGGGAGCAUUCCUGGUGCCAUCAAAAGCAAGUUGACGCAUCCUACGGAUGUGGUGGAGGAGUCACGUGCCGCACGUGAGAAAGGGAGUACGGGGAGAAGGACCGUUCCUGUUGUGGAGGGGGUGGAGGUUGAUGUGGCGGAGACGAGGCCUGGUGCCGUUGCAAGCAAGUUGUACGAGUCGGACCAGAUGCAUGGUCAAAACUUCAACGACGUGGGUCGUUUGGACGAGGAUUGUAAAACGAUCCGCAUUGAUGACGAGGGCAAACGCGUGGAGCGC…
>ORF_ERR493428_1_(paired)_trimmed_(paired)_merged_contig_10502_ORF_290..613 Average coverage: 175.56	AUGACAAAGAUUCCAGAUGAAAUAAAUAAGGGGAAAAACAUCCCUGUGCAACAAGCCAUUGCAGCUAACCCUCCCCCAAGUGCCAGGGAUCCGGAAUCACCCAUGAAUACAGAUGCCUUGUAUCGGUUGUGCAAAAGAAAACCAACACAAGCUCCUGCCAUUGAUGCUCCAAAUAUAGCAAGGUCAGAACAUAUUGGAAGAACUGCAAUCGACAUUCCUACAAAAGCCAAUGCAGCAGACCCUCCAGCCAAACCAUCAAGACCAUCUGUUAAGUUAACCCCAUUUCCCAUAGAUACGAAACAGAAUGAAGCCAACAGUAGAUAA
>ORF_ERR493428_1_(paired)_trimmed_(paired)_merged_contig_10502_ORF_complement(82..579) Average coverage: 175.56	AUGGGAAAUGGGGUUAACUUAACAGAUGGUCUUGAUGGUUUGGCUGGAGGGUCUGCUGCAUUGGCUUUUGUAGGAAUGUCGAUUGCAGUUCUUCCAAUAUGUUCUGACCUUGCUAUAUUUGGAGCAUCAAUGGCAGGAGCUUGUGUUGGUUUUCUUUUGCACAACCGAUACAAGGCAUCUGUAUUCAUGGGUGAUUCCGGAUCCCUGGCACUUGGGGGAGGGUUAGCUGCAAUGGCUUGUUGCACAGGGAUGUUUUUCCCCUUAUUUAUUUCAUCUGGAAUCUUUGUCAUCGAAGCCUCGUCAGUUAUUUUGCAGGUACUAUACUUCAAGACAACCAAUCGUUUACAUGGAGCUGGGCGCCGUCUCUUCCGAAUGGCACCCUUUCAUCACCACCUUGAA…
>ORF_ERR493428_1_(paired)_trimmed_(paired)_merged_contig_10502_ORF_290..613 Average coverage: 175.56	AUGACAAAGAUUCCAGAUGAAAUAAAUAAGGGGAAAAACAUCCCUGUGCAACAAGCCAUUGCAGCUAACCCUCCCCCAAGUGCCAGGGAUCCGGAAUCACCCAUGAAUACAGAUGCCUUGUAUCGGUUGUGCAAAAGAAAACCAACACAAGCUCCUGCCAUUGAUGCUCCAAAUAUAGCAAGGUCAGAACAUAUUGGAAGAACUGCAAUCGACAUUCCUACAAAAGCCAAUGCAGCAGACCCUCCAGCCAAACCAUCAAGACCAUCUGUUAAGUUAACCCCAUUUCCCAUAGAUACGAAACAGAAUGAAGCCAACAGUAGAUAA
>ORF_ERR493428_1_(paired)_trimmed_(paired)_merged_contig_10502_ORF_complement(82..579) Average coverage: 175.56	AUGGGAAAUGGGGUUAACUUAACAGAUGGUCUUGAUGGUUUGGCUGGAGGGUCUGCUGCAUUGGCUUUUGUAGGAAUGUCGAUUGCAGUUCUUCCAAUAUGUUCUGACCUUGCUAUAUUUGGAGCAUCAAUGGCAGGAGCUUGUGUUGGUUUUCUUUUGCACAACCGAUACAAGGCAUCUGUAUUCAUGGGUGAUUCCGGAUCCCUGGCACUUGGGGGAGGGUUAGCUGCAAUGGCUUGUUGCACAGGGAUGUUUUUCCCCUUAUUUAUUUCAUCUGGAAUCUUUGUCAUCGAAGCCUCGUCAGUUAUUUUGCAGGUACUAUACUUCAAGACAACCAAUCGUUUACAUGGAGCUGGGCGCCGUCUCUUCCGAAUGGCACCCUUUCAUCACCACCUUGAA…
>ORF_ERR493428_1_(paired)_trimmed_(paired)_merged_contig_10596_ORF_125..499 Average coverage: 8-248.13	AUGAGUCGAGGAACUGCAGCAGGUCCCAAGGGGAAAAAGAAGGGAGUGACUUUUACCAUUGAUUGUGGAAAGCCAGUGGAGGACAAGAUCAUGGACAUUGCUUCCCUUGAGAAAUUUCUUCAGGAGAGGAUCAAGGUUGGAGGCAAGGCUGGUGCACUUGGUGACGCCGUCAGUGUGACCCGUGAGAAGAGCAAGAUCACUGUCACCUCUGACAGUAACUUCUCAAAGAGGUAUCUGAAGUACUUGACCAAGAAGUACCUAAAGAAACACAACGUGCGAGAUUGGCUUCGGGUGAUUGCUUCCAACAAGGAUAGAAAUGUCUACGAACUGAGGUACUUCAACAUUGCCGAUAACGAAGGGGAGGAGGAAGAUUAA
>ORF_ERR493428_1_(paired)_trimmed_(paired)_merged_contig_10596_ORF_125..499 Average coverage: 8-248.13	AUGAGUCGAGGAACUGCAGCAGGUCCCAAGGGGAAAAAGAAGGGAGUGACUUUUACCAUUGAUUGUGGAAAGCCAGUGGAGGACAAGAUCAUGGACAUUGCUUCCCUUGAGAAAUUUCUUCAGGAGAGGAUCAAGGUUGGAGGCAAGGCUGGUGCACUUGGUGACGCCGUCAGUGUGACCCGUGAGAAGAGCAAGAUCACUGUCACCUCUGACAGUAACUUCUCAAAGAGGUAUCUGAAGUACUUGACCAAGAAGUACCUAAAGAAACACAACGUGCGAGAUUGGCUUCGGGUGAUUGCUUCCAACAAGGAUAGAAAUGUCUACGAACUGAGGUACUUCAACAUUGCCGAUAACGAAGGGGAGGAGGAAGAUUAA
>ORF_ERR493428_1_(paired)_trimmed_(paired)_merged_contig_10642_ORF_complement(239..577) Average coverage: 56.89	AUGUUCCUGCAUCUCUUCCAAAUGUUGCUGAAUCAUCUCUGCCAAAUGUCGCUGCUUGCGAAGUAUCUCUUCCAAAUUCCAAUGUCGCUGCCUCAUCUCUUCCGAAUGUUUGUGCAUCUCUUCGAAAUGUCUCUGAAUCAUCUCUUGCGUGUCAAUUAUCGCUUCCAAAUAUUGCCGCUCGUCUCUUCCAAAUCUCGUGGAAUUUUCAAAUGUCGCCUAAUAAUCACUUCCAAACGUUCCUGCGUGCAAAUUAUCUCUUCCAAAUGUCGCUGCCUCAUCUCUUCCCAAUGUCGCUGCCACAACUCUCCCGAAUGUGGCUGCCUCAUCUCUUCCACAUAG
>ORF_ERR493428_1_(paired)_trimmed_(paired)_merged_contig_10642_ORF_complement(239..577) Average coverage: 56.89	AUGUUCCUGCAUCUCUUCCAAAUGUUGCUGAAUCAUCUCUGCCAAAUGUCGCUGCUUGCGAAGUAUCUCUUCCAAAUUCCAAUGUCGCUGCCUCAUCUCUUCCGAAUGUUUGUGCAUCUCUUCGAAAUGUCUCUGAAUCAUCUCUUGCGUGUCAAUUAUCGCUUCCAAAUAUUGCCGCUCGUCUCUUCCAAAUCUCGUGGAAUUUUCAAAUGUCGCCUAAUAAUCACUUCCAAACGUUCCUGCGUGCAAAUUAUCUCUUCCAAAUGUCGCUGCCUCAUCUCUUCCCAAUGUCGCUGCCACAACUCUCCCGAAUGUGGCUGCCUCAUCUCUUCCACAUAG
>ORF_ERR493428_1_(paired)_trimmed_(paired)_merged_contig_10658_ORF_98..409 Average coverage: 611.57	AUGGGAAACCCAAAAGCUAAAAGAUAUGUACAACCACACCAUGUAGGAAACUGCCCUAGAGAAGCUGCUUUUAAACUUUCACCAUGGAACUUUCUUCCUCUAGUUCUAUGCUAUGGCCAGCAUUGCUCCAAACACCCGAAAAAUCUACGCUUUUCGCGAGCAGAUCCUCCAAUCUUUCUUCCUUCGUGGAAGUCGAUGAUGUUGUUGAUAUUUCACCUAUUGAAGCUAGCUUUAGUAUCUCAGAUUCAUCCAACCCUUUCGCCGGCCCAAGAUUACAACGAUCGGACCCGUGUUUCGCCAGUGCAUCUUUGA
>ORF_ERR493428_1_(paired)_trimmed_(paired)_merged_contig_10658_ORF_complement(168..515) Average coverage: 611.57	AUGUGUCAUGCUCUCAACAUUCAUGUGCUGCCAUUCUUUAGAUUCUAUAGAGGCGCAGAUGGUCGCGUGUGUAGCUUUAGCUGCACCAAUGCAACUAUUAAGAAAUUCAAAGAUGCACUGGCGAAACACGGGUCCGAUCGUUGUAAUCUUGGGCCGGCGAAAGGGUUGGAUGAAUCUGAGAUACUAAAGCUAGCUUCAAUAGGUGAAAUAUCAACAACAUCAUCGACUUCCACGAAGGAAGAAAGAUUGGAGGAUCUGCUCGCGAAAAGCGUAGAUUUUUCGGGUGUUUGGAGCAAUGCUGGCCAUAGCAUAGAACUAGAGGAAGAAAGUUCCAUGGUGAAAGUUUAA
>ORF_ERR493428_1_(paired)_trimmed_(paired)_merged_contig_10658_ORF_98..409 Average coverage: 611.57	AUGGGAAACCCAAAAGCUAAAAGAUAUGUACAACCACACCAUGUAGGAAACUGCCCUAGAGAAGCUGCUUUUAAACUUUCACCAUGGAACUUUCUUCCUCUAGUUCUAUGCUAUGGCCAGCAUUGCUCCAAACACCCGAAAAAUCUACGCUUUUCGCGAGCAGAUCCUCCAAUCUUUCUUCCUUCGUGGAAGUCGAUGAUGUUGUUGAUAUUUCACCUAUUGAAGCUAGCUUUAGUAUCUCAGAUUCAUCCAACCCUUUCGCCGGCCCAAGAUUACAACGAUCGGACCCGUGUUUCGCCAGUGCAUCUUUGA
>ORF_ERR493428_1_(paired)_trimmed_(paired)_merged_contig_10658_ORF_complement(168..515) Average coverage: 611.57	AUGUGUCAUGCUCUCAACAUUCAUGUGCUGCCAUUCUUUAGAUUCUAUAGAGGCGCAGAUGGUCGCGUGUGUAGCUUUAGCUGCACCAAUGCAACUAUUAAGAAAUUCAAAGAUGCACUGGCGAAACACGGGUCCGAUCGUUGUAAUCUUGGGCCGGCGAAAGGGUUGGAUGAAUCUGAGAUACUAAAGCUAGCUUCAAUAGGUGAAAUAUCAACAACAUCAUCGACUUCCACGAAGGAAGAAAGAUUGGAGGAUCUGCUCGCGAAAAGCGUAGAUUUUUCGGGUGUUUGGAGCAAUGCUGGCCAUAGCAUAGAACUAGAGGAAGAAAGUUCCAUGGUGAAAGUUUAA
>ORF_ERR493428_1_(paired)_trimmed_(paired)_merged_contig_10801_ORF_31..384 Average coverage: 785.83	AUGAUAGAUUAUCUUCGAGAAUUGAUCUCUAGCAGCAAGACCGGUGACAAGUACGGAAAUUACAUUCUCCAAUUUGCUGAUGACUUUACAUACACUGAUCCUGUUGAUGGAAGUGUGGCGUCAAAGCAAGGUGUUCGGUUUGUUUUUACAGAUGGAUCAAGGAUAUCAUAUCGCUUAUCAGGAACGGGUUCAGCAGGAGCAACUGUUCGAAUUUACAUUGAACAAUAUGAACCAGAUGCCUCUAAACAUGACGUGGAUGCCCAAACGGCACUAAAGCCAUUGAUAGAUUUGGCGUUGUCUGUAUCGAAGCUGAAGGAAUUCACUGGAAGGGAGAAGCCCACAGUCAUCACAUGA
>ORF_ERR493428_1_(paired)_trimmed_(paired)_merged_contig_10801_ORF_31..384 Average coverage: 785.83	AUGAUAGAUUAUCUUCGAGAAUUGAUCUCUAGCAGCAAGACCGGUGACAAGUACGGAAAUUACAUUCUCCAAUUUGCUGAUGACUUUACAUACACUGAUCCUGUUGAUGGAAGUGUGGCGUCAAAGCAAGGUGUUCGGUUUGUUUUUACAGAUGGAUCAAGGAUAUCAUAUCGCUUAUCAGGAACGGGUUCAGCAGGAGCAACUGUUCGAAUUUACAUUGAACAAUAUGAACCAGAUGCCUCUAAACAUGACGUGGAUGCCCAAACGGCACUAAAGCCAUUGAUAGAUUUGGCGUUGUCUGUAUCGAAGCUGAAGGAAUUCACUGGAAGGGAGAAGCCCACAGUCAUCACAUGA
>ORF_ERR493428_1_(paired)_trimmed_(paired)_merged_contig_10815_ORF_48..500 Average coverage: 1-115.24	AUGGGCUAUACAGGAGCUGAUGCUUAUAAAAUAUCAUUUCAAGUUGGGAGAGAAAAGUUUUUAGUACCUUGGCUUUUUGUGAUAAAUCGUAAAAGUUCCGAGGUCCCAAUGAUUGAUGUCCAUUUGAGGUAUUCAGGAAGUGAUUUGCAUGGUGUCACUGCUAAAGUUGUGGAUAUGCCUCACCACUAUGUAGAAAUCCAUCCGGAUGUUCGUAAACAAUUUUGGGAUGCUCAGCACUGGCCAAAGCAUGUGUUGGUCAGAUAUACAUGGGAGGAGCAAUCAGAGAUAGACGUGACAUCUGGAUUUUAUGUACUGUUUGGAUCGGGUCUCAUGCUUUCUUUUAUUCUGUCGAUAUACAUUUUGCAAUCAUCACGGGACAAGUUAGCAAGGUUUGUGAGG…
>ORF_ERR493428_1_(paired)_trimmed_(paired)_merged_contig_10815_ORF_48..500 Average coverage: 1-115.24	AUGGGCUAUACAGGAGCUGAUGCUUAUAAAAUAUCAUUUCAAGUUGGGAGAGAAAAGUUUUUAGUACCUUGGCUUUUUGUGAUAAAUCGUAAAAGUUCCGAGGUCCCAAUGAUUGAUGUCCAUUUGAGGUAUUCAGGAAGUGAUUUGCAUGGUGUCACUGCUAAAGUUGUGGAUAUGCCUCACCACUAUGUAGAAAUCCAUCCGGAUGUUCGUAAACAAUUUUGGGAUGCUCAGCACUGGCCAAAGCAUGUGUUGGUCAGAUAUACAUGGGAGGAGCAAUCAGAGAUAGACGUGACAUCUGGAUUUUAUGUACUGUUUGGAUCGGGUCUCAUGCUUUCUUUUAUUCUGUCGAUAUACAUUUUGCAAUCAUCACGGGACAAGUUAGCAAGGUUUGUGAGG…
>ORF_ERR493428_1_(paired)_trimmed_(paired)_merged_contig_10839_ORF_45..395 Average coverage: 383.16	AUGCCGACACUGGAAAAACUGCCGAACUUGAGAAUUUUAAGCGGAUGGCAAAUGUUCAUGGGGAAGAAAAUGGUCUGCUCUAACCAAGGUUUCCCAAAGCUCAAGUCUCUACUCCUCCGAGGGUUUUCUAAGUUAGAGGAUUGGACGAUGGAAGUAGGAGCCAUGCCUAGUCUUUGUCGUUUGGAAAUAUCAAAUUGCACCAAACUGAAGACGAUUCCGGAUUCUCUGAGGUUUGUGAAAACACUUCAGGAAUUGGAGAUAUACGGUUGCUUAUUCAAGAUCAACAUUGGAAGUGAAGGAGAGGAUUUUUACAAAGUGCAACAUGUACCGUCCAUUGUAGUACGCAACUGA
>ORF_ERR493428_1_(paired)_trimmed_(paired)_merged_contig_10839_ORF_45..395 Average coverage: 383.16	AUGCCGACACUGGAAAAACUGCCGAACUUGAGAAUUUUAAGCGGAUGGCAAAUGUUCAUGGGGAAGAAAAUGGUCUGCUCUAACCAAGGUUUCCCAAAGCUCAAGUCUCUACUCCUCCGAGGGUUUUCUAAGUUAGAGGAUUGGACGAUGGAAGUAGGAGCCAUGCCUAGUCUUUGUCGUUUGGAAAUAUCAAAUUGCACCAAACUGAAGACGAUUCCGGAUUCUCUGAGGUUUGUGAAAACACUUCAGGAAUUGGAGAUAUACGGUUGCUUAUUCAAGAUCAACAUUGGAAGUGAAGGAGAGGAUUUUUACAAAGUGCAACAUGUACCGUCCAUUGUAGUACGCAACUGA
>ORF_ERR493428_1_(paired)_trimmed_(paired)_merged_contig_10897_ORF_complement(26..505) Average coverage: 1-802.37	AUGGCUUUCGUUUCGUUCGUUGGACGCCUUCUUUUCGCCUCUGUCUUCUUCCUCUCUGCUUGGCAUGAGUUCAAUGAAUUUGGCGUGGACGGGGGACCCGCAGCAGAAUAUCUAAGACCAAAAUUCGAUGUUUUCUCAUUUCAUCUGUCAACUCACACUGGUGCGCAAGUGCCCAACCAAGUUGAAAUCAAACAUUUAGUGGCGGCGACGGUGGCAUUGAAGGGUAUUGGGGGUCUUCUCUUCAUCUUUGGUUCUUCUAUUGGAGCCUAUUUGCUGCUUCUGCAUCAGGCCAUUGCUACUCCUAUCUUGUAUGAUUUCUACAACUAUGAUCCCGAGAAGACAGAAUUCAUUCAACUCUUUUUUAGCUUCACUCAGAACUUGGCAUUAUUCGGGGCUCUG…
>ORF_ERR493428_1_(paired)_trimmed_(paired)_merged_contig_10897_ORF_complement(26..505) Average coverage: 1-802.37	AUGGCUUUCGUUUCGUUCGUUGGACGCCUUCUUUUCGCCUCUGUCUUCUUCCUCUCUGCUUGGCAUGAGUUCAAUGAAUUUGGCGUGGACGGGGGACCCGCAGCAGAAUAUCUAAGACCAAAAUUCGAUGUUUUCUCAUUUCAUCUGUCAACUCACACUGGUGCGCAAGUGCCCAACCAAGUUGAAAUCAAACAUUUAGUGGCGGCGACGGUGGCAUUGAAGGGUAUUGGGGGUCUUCUCUUCAUCUUUGGUUCUUCUAUUGGAGCCUAUUUGCUGCUUCUGCAUCAGGCCAUUGCUACUCCUAUCUUGUAUGAUUUCUACAACUAUGAUCCCGAGAAGACAGAAUUCAUUCAACUCUUUUUUAGCUUCACUCAGAACUUGGCAUUAUUCGGGGCUCUG…
>ORF_ERR493428_1_(paired)_trimmed_(paired)_merged_contig_10912_ORF_6..386 Average coverage: 1-101.68	AUGCCGUGCACAGUAGAAUCAGCUUCACUGGAACCAAAGUUUGGGAACAAGUUCAUUGCUGGGGGAGAAGAUAUGUGGGUUCAUGUAUUUGAUUUCCAUACCGGUGAAGAGAUCGCAUGCAACAAGGGUCACCACGGUCCAGUUCACUGCUUGCGCUUCUCACCCGGAGGGGAAUCAUACGCCUCAGGAUCUGAAGAUGGCACCAUCAGAAUAUGGCAGACCGGCCCCUUGACUCCAGAUGAAGCUGAGGCGCUGGCAGCUAAUGGGUCAGUUGGAAAGGUGAAGGUACCCGCAGAAGAGGUUUCUCACAAGAUAGAGGGGUUCCACAUCACAGAAGAGGGAAAAGCGAAAGAGAAGGAAGAGGCGGCGGUGAACGAGUGA
>ORF_ERR493428_1_(paired)_trimmed_(paired)_merged_contig_10912_ORF_6..386 Average coverage: 1-101.68	AUGCCGUGCACAGUAGAAUCAGCUUCACUGGAACCAAAGUUUGGGAACAAGUUCAUUGCUGGGGGAGAAGAUAUGUGGGUUCAUGUAUUUGAUUUCCAUACCGGUGAAGAGAUCGCAUGCAACAAGGGUCACCACGGUCCAGUUCACUGCUUGCGCUUCUCACCCGGAGGGGAAUCAUACGCCUCAGGAUCUGAAGAUGGCACCAUCAGAAUAUGGCAGACCGGCCCCUUGACUCCAGAUGAAGCUGAGGCGCUGGCAGCUAAUGGGUCAGUUGGAAAGGUGAAGGUACCCGCAGAAGAGGUUUCUCACAAGAUAGAGGGGUUCCACAUCACAGAAGAGGGAAAAGCGAAAGAGAAGGAAGAGGCGGCGGUGAACGAGUGA
>ORF_ERR493428_1_(paired)_trimmed_(paired)_merged_contig_10919_ORF_complement(239..553) Average coverage: 7-852.10	AUGAGCUCCUACAUGUCGAGCAAGAAGACGAUGGAGAUCAACCCGGACAACGGAAUCAUGGAGGAGCUGAGGAAGAGGGCGGAGGCUGACAAGAAUGACAAAUCCGUGAAGGACCUCGUGCUGCUGCUGUUCGAGACUGCUCUGCUGACCUCCGGCUUCAGCCUGGAUGACCCCAACACUUUCGCGGCGAGAAUUCACCGGAUGUUGAAGCUGGGGCUGAGCAUUGAGGAGGAGGAGAUCGGCGGCGAUGAUACUGACAUGCCUGCUCUGGAGGAGGACGGUGCUGAGGAGAGCAAGAUGGAGGAGGUGGACUAA
>ORF_ERR493428_1_(paired)_trimmed_(paired)_merged_contig_10919_ORF_complement(239..553) Average coverage: 7-852.10	AUGAGCUCCUACAUGUCGAGCAAGAAGACGAUGGAGAUCAACCCGGACAACGGAAUCAUGGAGGAGCUGAGGAAGAGGGCGGAGGCUGACAAGAAUGACAAAUCCGUGAAGGACCUCGUGCUGCUGCUGUUCGAGACUGCUCUGCUGACCUCCGGCUUCAGCCUGGAUGACCCCAACACUUUCGCGGCGAGAAUUCACCGGAUGUUGAAGCUGGGGCUGAGCAUUGAGGAGGAGGAGAUCGGCGGCGAUGAUACUGACAUGCCUGCUCUGGAGGAGGACGGUGCUGAGGAGAGCAAGAUGGAGGAGGUGGACUAA
>ORF_ERR493428_1_(paired)_trimmed_(paired)_merged_contig_10964_ORF_7..342 Average coverage: 93.77	AUGCCCUAUACCCCGACCCGAGCCAUACCCUUUCAAGAUUUUCUUCGAUAUGGUGCUCGCUUUCCUGGUGUGGGGUUUAGAUCUGUGCUGCAGGUGGGUUGGAUCCCCCCUCGUCAACUCGGUUCCAUGGUGGUGUCACCCUCCUCGAUGGCUUCGGUGCUCUCAGCUCUGGAGAAUGGGCUUGGUCUGGGAGCUUUGCCUGUACGUCUCGUUGCGGUUCGGCUCGGCUUGUGUGUGGAUGUCGGCGUCCCACUGUCCGGAAGUUGUAGGUGGCCUUGGCAUGAGUGCCUCGUUCCCCCUAUUAUGAGUUGUACAUCGAAUCUCUUCCCAGUGUAG
>ORF_ERR493428_1_(paired)_trimmed_(paired)_merged_contig_10964_ORF_7..342 Average coverage: 93.77	AUGCCCUAUACCCCGACCCGAGCCAUACCCUUUCAAGAUUUUCUUCGAUAUGGUGCUCGCUUUCCUGGUGUGGGGUUUAGAUCUGUGCUGCAGGUGGGUUGGAUCCCCCCUCGUCAACUCGGUUCCAUGGUGGUGUCACCCUCCUCGAUGGCUUCGGUGCUCUCAGCUCUGGAGAAUGGGCUUGGUCUGGGAGCUUUGCCUGUACGUCUCGUUGCGGUUCGGCUCGGCUUGUGUGUGGAUGUCGGCGUCCCACUGUCCGGAAGUUGUAGGUGGCCUUGGCAUGAGUGCCUCGUUCCCCCUAUUAUGAGUUGUACAUCGAAUCUCUUCCCAGUGUAG
>ORF_ERR493428_1_(paired)_trimmed_(paired)_merged_contig_11006_ORF_71..541 Average coverage: 95.53	AUGCAGGAAGCAUGCAAAGUUCUGGUUGGACAUCAUGAUUUUAGUUCCUUUAGGGCAGCAGGUUGUCAGGCAAAGUCGCCGAUCAGAACGUUGGAUGAACUUAAUGUUUCUCAGGUGGUGUCAAGUCCUUGUUUUCCAUCAAUAAUGGAGAGGAAACAAAACAAUUUAGUGGAGGAAGAUCCUCAUGCCCACGCUAACAAAUUAGAGACUGAUACACCCUCUAGUUUCAAUGAAGGACAAGGAUUUGGCGUGAGAAAAAAGCACCGUUGCUUUGUGGUAACUGCACGAGCACGUUCUUUUCUAUACCACCAGGUUAGACUGCUUGUUGGUGUACUCAAAUGCGUUGGCACCGGAGAUUUAAAAGUACCUGAUGUCGAGAGGAUCUUGAAUGUGAAGACG…
>ORF_ERR493428_1_(paired)_trimmed_(paired)_merged_contig_11006_ORF_71..541 Average coverage: 95.53	AUGCAGGAAGCAUGCAAAGUUCUGGUUGGACAUCAUGAUUUUAGUUCCUUUAGGGCAGCAGGUUGUCAGGCAAAGUCGCCGAUCAGAACGUUGGAUGAACUUAAUGUUUCUCAGGUGGUGUCAAGUCCUUGUUUUCCAUCAAUAAUGGAGAGGAAACAAAACAAUUUAGUGGAGGAAGAUCCUCAUGCCCACGCUAACAAAUUAGAGACUGAUACACCCUCUAGUUUCAAUGAAGGACAAGGAUUUGGCGUGAGAAAAAAGCACCGUUGCUUUGUGGUAACUGCACGAGCACGUUCUUUUCUAUACCACCAGGUUAGACUGCUUGUUGGUGUACUCAAAUGCGUUGGCACCGGAGAUUUAAAAGUACCUGAUGUCGAGAGGAUCUUGAAUGUGAAGACG…
>ORF_ERR493428_1_(paired)_trimmed_(paired)_merged_contig_11022_ORF_47..457 Average coverage: 629.29	AUGGGUUCACUCGUGCCAGGAUGGGACUCACCUGUCUUAAGGUCCAAGCCAGGAGUUCAGAAGAAUAAAUCACUCACCAUGGAGGAGAUUGAAGCUUACUGGAAAGCACACAAGAAAUCAAAUAGCAUCAGCCAGGAAAUUCGCACGGCUGAUGAACCGGGAAGAAAAAUCCAGAAAUCAAGCUCGUUUCCUGUGAACACAACAAACAUCGGCAGUACAGAUACUGAAACAAGCCCUAGGACUCAACAAAUCUUAAAGAACAAUGGCUGGUGGACAGCGAGCAAUUGGGCAUUUCUGAAUGAACCUCCAAUAUUAGAAGAAGGCGAUUCCAAAACUACUUACGCAGCACAGUUUCAUGUAGCCAACAGCUGGGCCCCUAAAUCAAACGGCCAUGAUCAA…
>ORF_ERR493428_1_(paired)_trimmed_(paired)_merged_contig_11022_ORF_47..457 Average coverage: 629.29	AUGGGUUCACUCGUGCCAGGAUGGGACUCACCUGUCUUAAGGUCCAAGCCAGGAGUUCAGAAGAAUAAAUCACUCACCAUGGAGGAGAUUGAAGCUUACUGGAAAGCACACAAGAAAUCAAAUAGCAUCAGCCAGGAAAUUCGCACGGCUGAUGAACCGGGAAGAAAAAUCCAGAAAUCAAGCUCGUUUCCUGUGAACACAACAAACAUCGGCAGUACAGAUACUGAAACAAGCCCUAGGACUCAACAAAUCUUAAAGAACAAUGGCUGGUGGACAGCGAGCAAUUGGGCAUUUCUGAAUGAACCUCCAAUAUUAGAAGAAGGCGAUUCCAAAACUACUUACGCAGCACAGUUUCAUGUAGCCAACAGCUGGGCCCCUAAAUCAAACGGCCAUGAUCAA…
>ORF_ERR493428_1_(paired)_trimmed_(paired)_merged_contig_11041_ORF_6..329 Average coverage: 1-027.32	AUGAACAGAAUGCAGAGAUACGACGAUGAAGCCUUUGCUAUUUAUGAUGAGCUCUUCUCCUACGCAUGCCCUAAGUUCAUUACCCCCUCCCCUCCAAGUUUUGAGGAGCCCCUUGUUAACUACAACCAGGACGCUUAUAGACUUCAAUUGAAACUGUUCCUUUAUGAAGUGAAGCAGCAACAGUUAUUAUCAGGCGUCAGGACAUUCUUAAAAGUCUAUUCAUCCAUCUCCGUUGGAAAGCUUGCAAGCUACANNNNNNNNNNNNNNNNNNNNNNNNNNNNNNNNNNNAUGCUGAUGUGGAUUUCUAUAUUGACGAUGACUUGA
>ORF_ERR493428_1_(paired)_trimmed_(paired)_merged_contig_11041_ORF_6..329 Average coverage: 1-027.32	AUGAACAGAAUGCAGAGAUACGACGAUGAAGCCUUUGCUAUUUAUGAUGAGCUCUUCUCCUACGCAUGCCCUAAGUUCAUUACCCCCUCCCCUCCAAGUUUUGAGGAGCCCCUUGUUAACUACAACCAGGACGCUUAUAGACUUCAAUUGAAACUGUUCCUUUAUGAAGUGAAGCAGCAACAGUUAUUAUCAGGCGUCAGGACAUUCUUAAAAGUCUAUUCAUCCAUCUCCGUUGGAAAGCUUGCAAGCUACANNNNNNNNNNNNNNNNNNNNNNNNNNNNNNNNNNNAUGCUGAUGUGGAUUUCUAUAUUGACGAUGACUUGA
>ORF_ERR493428_1_(paired)_trimmed_(paired)_merged_contig_11087_ORF_40..384 Average coverage: 1-012.52	AUGCUUCUCCGUCUCGCCCUCUUCGACAACAGCGGACUUGGUCUGGUUGGCUGUCUGCUGCUUGCGGUCCUGCUGGACGAUUCCGAUGGGGUAGAGGUCCUGGGAGAGAGAGAGGGGAGCCUUGAGGGUGACGUAGGCCUUCUUGUAGUCGGGUUUUGCGAUGAGAAGACCGCCACGCUUCUUCUUCUUGCCCUCCAUGUUGAGGGUGCGGACCUUGUCGACCUGGAAUCCGUAGAGGGACUCCAUGACGCGCUUGAUUUCGAUCUUGGAGGCCGAUGGGAUGGUUUUGAGAGCGAUUUCUGUGAUGUUGGUGAAGUUGUUGGGCAUCAGAAGCUUGAUGGGUAG
>ORF_ERR493428_1_(paired)_trimmed_(paired)_merged_contig_11087_ORF_284..592 Average coverage: 1-012.52	AUGACGCGCUUGAUUUCGAUCUUGGAGGCCGAUGGGAUGGUUUUGAGAGCGAUUUCUGUGAUGUUGGUGAAGUUGUUGGGCAUCAGAAGCUUGAUGGGUAGGUUUGCGAAGUGGACUACCCUCCUUCCCAAUCUGCUUCCCAUGGUGAAUGAUUUUCUCGGCUUCUCUGUGAAUUUGGUACGACUGGUACUGGAGCAGCUCUGCGUGCAGCUUUGGGUGCGGGAGAGAGAGCUGGAGAGUUUAAGGUCUGCGGUUUUCUGGAGAAGUUUUGGGUUCUUGGUUUUUGCAGAUUCACGGUGGAGGUUGUGA
>ORF_ERR493428_1_(paired)_trimmed_(paired)_merged_contig_11087_ORF_40..384 Average coverage: 1-012.52	AUGCUUCUCCGUCUCGCCCUCUUCGACAACAGCGGACUUGGUCUGGUUGGCUGUCUGCUGCUUGCGGUCCUGCUGGACGAUUCCGAUGGGGUAGAGGUCCUGGGAGAGAGAGAGGGGAGCCUUGAGGGUGACGUAGGCCUUCUUGUAGUCGGGUUUUGCGAUGAGAAGACCGCCACGCUUCUUCUUCUUGCCCUCCAUGUUGAGGGUGCGGACCUUGUCGACCUGGAAUCCGUAGAGGGACUCCAUGACGCGCUUGAUUUCGAUCUUGGAGGCCGAUGGGAUGGUUUUGAGAGCGAUUUCUGUGAUGUUGGUGAAGUUGUUGGGCAUCAGAAGCUUGAUGGGUAG
>ORF_ERR493428_1_(paired)_trimmed_(paired)_merged_contig_11087_ORF_284..592 Average coverage: 1-012.52	AUGACGCGCUUGAUUUCGAUCUUGGAGGCCGAUGGGAUGGUUUUGAGAGCGAUUUCUGUGAUGUUGGUGAAGUUGUUGGGCAUCAGAAGCUUGAUGGGUAGGUUUGCGAAGUGGACUACCCUCCUUCCCAAUCUGCUUCCCAUGGUGAAUGAUUUUCUCGGCUUCUCUGUGAAUUUGGUACGACUGGUACUGGAGCAGCUCUGCGUGCAGCUUUGGGUGCGGGAGAGAGAGCUGGAGAGUUUAAGGUCUGCGGUUUUCUGGAGAAGUUUUGGGUUCUUGGUUUUUGCAGAUUCACGGUGGAGGUUGUGA
>ORF_ERR493428_1_(paired)_trimmed_(paired)_merged_contig_11090_ORF_complement(235..591) Average coverage: 1-057.36	AUGAAAGCCUUACAUACACAUACACAUACAUCCAUGCGUAAAAAGAGUAUUCUUGACGAGCUAAGAAUUAUAAUUGAAUCAUAUAUAGGGUCGGAGGAAGAAGACAAAAAAAGACGGACGUUCCAGUAUGCAAGACUGUUUGACAGUCAAAUGUUCGGUAAUCUACAAUCGAAGAAUUGUGCCCAUCUAGUCUGUAUCUUAGCAUACCUUUGUCAACAAUGUGGAAGUGCAGGAGCCGGAGACGCAACCCAAAUUGCAGUGAUAGCAAACAUGGGGCAAGGGGCCAAGGACAAUUGCAAGGCCGAAGCAAUCAACAUCUACAAUUAUAUCGUUACCAAGAAUGAAAUAGAAAAAUAA
>ORF_ERR493428_1_(paired)_trimmed_(paired)_merged_contig_11090_ORF_complement(235..591) Average coverage: 1-057.36	AUGAAAGCCUUACAUACACAUACACAUACAUCCAUGCGUAAAAAGAGUAUUCUUGACGAGCUAAGAAUUAUAAUUGAAUCAUAUAUAGGGUCGGAGGAAGAAGACAAAAAAAGACGGACGUUCCAGUAUGCAAGACUGUUUGACAGUCAAAUGUUCGGUAAUCUACAAUCGAAGAAUUGUGCCCAUCUAGUCUGUAUCUUAGCAUACCUUUGUCAACAAUGUGGAAGUGCAGGAGCCGGAGACGCAACCCAAAUUGCAGUGAUAGCAAACAUGGGGCAAGGGGCCAAGGACAAUUGCAAGGCCGAAGCAAUCAACAUCUACAAUUAUAUCGUUACCAAGAAUGAAAUAGAAAAAUAA
>ORF_ERR493428_1_(paired)_trimmed_(paired)_merged_contig_11100_ORF_complement(320..679) Average coverage: 2-079.37	AUGAAAUGGAAGAAAGUUCACAGGUACAUAGUUUUCAAAAUUGAUGAGGGAUCGAGGCUGGUGACCGUUGACAAAGUUGGUGGGCCAGCGGAAAACUACGAUGAUCUGGCGGCCUCCUUGCCCAAAGAUGAUUGCAGAUAUGCAGUCUUUGAUUUUGAUUUUGUCACUGUUGAUAACUGCAGGAAGAGCAAACUCUUCUUCAUUGCUUGGUCACCAAGUGAAUCAAGGAUUAGGGCAAAAAUACUAUAUGCAACCUCCAAAGCUGGGCUGAGGAGAGUUUUAGAUGGCAUCAGCUAUGAACUUCAGGCGACCGAUCCGACCGAGAUGGGGAUGGAUGUGAUCAAGGACAGGGCUAAAUAA
>ORF_ERR493428_1_(paired)_trimmed_(paired)_merged_contig_11100_ORF_complement(320..679) Average coverage: 2-079.37	AUGAAAUGGAAGAAAGUUCACAGGUACAUAGUUUUCAAAAUUGAUGAGGGAUCGAGGCUGGUGACCGUUGACAAAGUUGGUGGGCCAGCGGAAAACUACGAUGAUCUGGCGGCCUCCUUGCCCAAAGAUGAUUGCAGAUAUGCAGUCUUUGAUUUUGAUUUUGUCACUGUUGAUAACUGCAGGAAGAGCAAACUCUUCUUCAUUGCUUGGUCACCAAGUGAAUCAAGGAUUAGGGCAAAAAUACUAUAUGCAACCUCCAAAGCUGGGCUGAGGAGAGUUUUAGAUGGCAUCAGCUAUGAACUUCAGGCGACCGAUCCGACCGAGAUGGGGAUGGAUGUGAUCAAGGACAGGGCUAAAUAA
>ORF_ERR493428_1_(paired)_trimmed_(paired)_merged_contig_11275_ORF_234..578 Average coverage: 282.45	AUGGCUUUCACUGGGGAUGCACUACUCAUACGUGGAUGUGGGAGAACCGAUUUUCAGGGUGGCAGUUCACAUCAACUCUACAACUCAGUUCAUUCACAGAUUUUCACAUUGCCAAAGGAUACAUUUAUCUAUCCUGCUCAUGAUUACAAGGGAUUCACUGUUAGUACUGUGGGGGAGGAGAUGCUUUAUAAUCCUCGGCUCACAAAAGAUGAGGAGGGAUUUAAAAGUAUCAUGGAAAAUCUGAAACUCUCAUACCCAAAAAUGAUUGACAUAGCAGUGCCUGCAAAUAUGGUUUGUGGAUUGCAAGAUUUGUCUGAAAGGCCUGCCGAGUCUGUGGCAAAAUAG
>ORF_ERR493428_1_(paired)_trimmed_(paired)_merged_contig_11275_ORF_234..578 Average coverage: 282.45	AUGGCUUUCACUGGGGAUGCACUACUCAUACGUGGAUGUGGGAGAACCGAUUUUCAGGGUGGCAGUUCACAUCAACUCUACAACUCAGUUCAUUCACAGAUUUUCACAUUGCCAAAGGAUACAUUUAUCUAUCCUGCUCAUGAUUACAAGGGAUUCACUGUUAGUACUGUGGGGGAGGAGAUGCUUUAUAAUCCUCGGCUCACAAAAGAUGAGGAGGGAUUUAAAAGUAUCAUGGAAAAUCUGAAACUCUCAUACCCAAAAAUGAUUGACAUAGCAGUGCCUGCAAAUAUGGUUUGUGGAUUGCAAGAUUUGUCUGAAAGGCCUGCCGAGUCUGUGGCAAAAUAG
>ORF_ERR493428_1_(paired)_trimmed_(paired)_merged_contig_11278_ORF_complement(22..375) Average coverage: 433.50	AUGAACAACUCAUUUGGUGAUGAUUAUGAUGAAGCAACUGUUGCAGGAUUUGAAGUUUUAAGAUCACCCGAUGCAAGUUACAACAAUGUGUACCCAGGGAAUGAAGACGAGGCCCAGGAUCCACCUCUUGUCCCUCCACAGCUGCAACAGACGUUACUUAGUUACCCAGCAAGUGCAGACACUACGGGAACUAUUCCCUUACCGCAAAACGUGACACUCAACCAUCUUUACAUUGAGAACCGGGAGACCCCACGAUCUGUGGUCGCACUUGGGUUCACUCAUCGCAUUCGUUCAAAAUUUGUUACAGUUGUGCUAUACAAACCAGUUCAAAGAAGGGGCACUACCAGCAGUUAG
>ORF_ERR493428_1_(paired)_trimmed_(paired)_merged_contig_11278_ORF_complement(22..375) Average coverage: 433.50	AUGAACAACUCAUUUGGUGAUGAUUAUGAUGAAGCAACUGUUGCAGGAUUUGAAGUUUUAAGAUCACCCGAUGCAAGUUACAACAAUGUGUACCCAGGGAAUGAAGACGAGGCCCAGGAUCCACCUCUUGUCCCUCCACAGCUGCAACAGACGUUACUUAGUUACCCAGCAAGUGCAGACACUACGGGAACUAUUCCCUUACCGCAAAACGUGACACUCAACCAUCUUUACAUUGAGAACCGGGAGACCCCACGAUCUGUGGUCGCACUUGGGUUCACUCAUCGCAUUCGUUCAAAAUUUGUUACAGUUGUGCUAUACAAACCAGUUCAAAGAAGGGGCACUACCAGCAGUUAG
>ORF_ERR493428_1_(paired)_trimmed_(paired)_merged_contig_11365_ORF_22..327 Average coverage: 36.10	AUGAUGAGGGUCUGUCCAAAAUUAUCAUUGCUCUCGUUGAUGUCUGGGUUGAGCACAGGAAGCCAUAUCAAAUCACCAUAUGUCUUGUACUUCAAGGUGAAAGCAUUUAUUUUGCAACCUGGUCCUCGCACCGAGGACCCAGUUAAGGGAGGGAUAAUCGACUCAGAUGGCGAGGUCCUGGCUAGAGGCAGAGGAGCAUACAAAUGUGACCAAAAGACACUGAUGACGUACGACGAACUUCAAAUAACCGUGGAUCAAGAAAGAAAUUCCAAUCAGGCAGCUUUCAUCCAUCCCGUAAGUGUAUAG
>ORF_ERR493428_1_(paired)_trimmed_(paired)_merged_contig_11365_ORF_22..327 Average coverage: 36.10	AUGAUGAGGGUCUGUCCAAAAUUAUCAUUGCUCUCGUUGAUGUCUGGGUUGAGCACAGGAAGCCAUAUCAAAUCACCAUAUGUCUUGUACUUCAAGGUGAAAGCAUUUAUUUUGCAACCUGGUCCUCGCACCGAGGACCCAGUUAAGGGAGGGAUAAUCGACUCAGAUGGCGAGGUCCUGGCUAGAGGCAGAGGAGCAUACAAAUGUGACCAAAAGACACUGAUGACGUACGACGAACUUCAAAUAACCGUGGAUCAAGAAAGAAAUUCCAAUCAGGCAGCUUUCAUCCAUCCCGUAAGUGUAUAG
>ORF_ERR493428_1_(paired)_trimmed_(paired)_merged_contig_11413_ORF_63..410 Average coverage: 1-200.64	AUGAAAUGGGCUUGCCAGCUAUAUUCGACUCCAAGCCUUGCAGUUACCCUCCUCCCCGAGAAAAGUGUGCCGGACCAUAUUGUACAAAUCCAUACAAGUACCGGGAUUCGCAGUCGAAGCUCCCUUUGUGCAGUCUCCGGUGUUACAAGGCAAUACAUGAAAAGAUGGCCCCUCUAUCUGCCUGUUGAUUCUGUGAAACCGGCUUUGCAGACUUGCAGUUGCAGGAUAGUCCGGCACCACUUCAUAUGUACUUUAAUUAGUUAUUACAUGGGUGUGCUGUAUAUAUGGAGGGAAUUUGUAUACGCAAAUAUACAUAAAACUGCCUGCAUAUUCUGUGGAAAGUUGUAA
>ORF_ERR493428_1_(paired)_trimmed_(paired)_merged_contig_11413_ORF_63..410 Average coverage: 1-200.64	AUGAAAUGGGCUUGCCAGCUAUAUUCGACUCCAAGCCUUGCAGUUACCCUCCUCCCCGAGAAAAGUGUGCCGGACCAUAUUGUACAAAUCCAUACAAGUACCGGGAUUCGCAGUCGAAGCUCCCUUUGUGCAGUCUCCGGUGUUACAAGGCAAUACAUGAAAAGAUGGCCCCUCUAUCUGCCUGUUGAUUCUGUGAAACCGGCUUUGCAGACUUGCAGUUGCAGGAUAGUCCGGCACCACUUCAUAUGUACUUUAAUUAGUUAUUACAUGGGUGUGCUGUAUAUAUGGAGGGAAUUUGUAUACGCAAAUAUACAUAAAACUGCCUGCAUAUUCUGUGGAAAGUUGUAA
>ORF_ERR493428_1_(paired)_trimmed_(paired)_merged_contig_11465_ORF_complement(102..413) Average coverage: 1-276.42	AUGGCGUACGUCGAUCACGCGUUUUCCAUUACAGACGAGGACAUGAUGAUGGAGGACUCCUACACAGUCAGCAACAAGCCUCCCAUCAAAGAGAUCGCCCUCGCCCUCGCCCUCCUCGUCACCGGCACUCUCGGUCUUGUAAUCGGCAUCCUCAUGGCCUACAACCAUGUCGGCGGCGACAAAGCCCACGGGUUAUUUUUUGCGAUACUUGGUGGGAUCUUGUUUCUUCCGGGCUUCUAUUACACGCGGAUUGCUUACUAUGCGUAUAAAGGGUACAAGGGCUUCUCCUUCUCCAACAUUCCACCGGUGUAG
>ORF_ERR493428_1_(paired)_trimmed_(paired)_merged_contig_11465_ORF_complement(102..413) Average coverage: 1-276.42	AUGGCGUACGUCGAUCACGCGUUUUCCAUUACAGACGAGGACAUGAUGAUGGAGGACUCCUACACAGUCAGCAACAAGCCUCCCAUCAAAGAGAUCGCCCUCGCCCUCGCCCUCCUCGUCACCGGCACUCUCGGUCUUGUAAUCGGCAUCCUCAUGGCCUACAACCAUGUCGGCGGCGACAAAGCCCACGGGUUAUUUUUUGCGAUACUUGGUGGGAUCUUGUUUCUUCCGGGCUUCUAUUACACGCGGAUUGCUUACUAUGCGUAUAAAGGGUACAAGGGCUUCUCCUUCUCCAACAUUCCACCGGUGUAG
>ORF_ERR493428_1_(paired)_trimmed_(paired)_merged_contig_11467_ORF_39..482 Average coverage: 210.68	AUGGAGGCAGAAAGGGGAUUUGACAAUUCCAGAAAUAUUUUGGAGACUGAGCCUAGUACUUCCAGGAUUUCAAUAAGCAAUGCCGGAAGAGAAAGUAUUGUCCACGAAGAGUUCCAUGAGGCCUCGAGUAAUUAUGGGUAUAAAGCAGAGGUACCGAGCGAUUUAGACAAAGAAAUGGAGAAUUCAAUUGGCAUUACAAGUCAAGAGCAGUCUUAUGACAUCUCUCCAUACAAAGAAUCAGAUGAUGAAAAUGACGAUGAUGACAAUAUCAUACCGAAUAGUAAAUUUAUUCCUUCAUGGUCAAGUAAAAACUGCCUGGCUUUUGCCGUUUCUUGCCAGAAUAGAGCAGACCCAGCGACAAUCUUCCCCCCAGAAAGCUUUUGCUGCAUCUCUGAAGUC…
>ORF_ERR493428_1_(paired)_trimmed_(paired)_merged_contig_11467_ORF_39..482 Average coverage: 210.68	AUGGAGGCAGAAAGGGGAUUUGACAAUUCCAGAAAUAUUUUGGAGACUGAGCCUAGUACUUCCAGGAUUUCAAUAAGCAAUGCCGGAAGAGAAAGUAUUGUCCACGAAGAGUUCCAUGAGGCCUCGAGUAAUUAUGGGUAUAAAGCAGAGGUACCGAGCGAUUUAGACAAAGAAAUGGAGAAUUCAAUUGGCAUUACAAGUCAAGAGCAGUCUUAUGACAUCUCUCCAUACAAAGAAUCAGAUGAUGAAAAUGACGAUGAUGACAAUAUCAUACCGAAUAGUAAAUUUAUUCCUUCAUGGUCAAGUAAAAACUGCCUGGCUUUUGCCGUUUCUUGCCAGAAUAGAGCAGACCCAGCGACAAUCUUCCCCCCAGAAAGCUUUUGCUGCAUCUCUGAAGUC…
>ORF_ERR493428_1_(paired)_trimmed_(paired)_merged_contig_11484_ORF_complement(150..509) Average coverage: 538.73	AUGCUGAUGGCGGAGAAAGAUGAGCUCAAUGCUAGGGCUCAAACGCUUAUGGCGAAUGUGAGUUCCCGCGACAAUCAGAUUCAGGAAAUGGCGGGACAUCUUAGUCUGUUACGAACAGAACACGAGGGUCUGAUAUUUGGAUCCGAAUGUGCACAUAGACUAGUAGAUGAGUUGAAAUCGAGAGUGGAGGAGUUGCAGCAAGAGGUGAAUAGGCAGAGUGUUGUGAUCUCGGAUGGGGCUGAGGAGAAAAGAGAGGUGAUCCGGCAGCUUUGCUUCUCGCUGGAGCACUACAGGAGCGGAUACCAAGAGCUUCGUCAAGCAUUUACCGGGCACAGGAGACGGGUGGUUGCAGCUGCGUAA
>ORF_ERR493428_1_(paired)_trimmed_(paired)_merged_contig_11484_ORF_complement(150..509) Average coverage: 538.73	AUGCUGAUGGCGGAGAAAGAUGAGCUCAAUGCUAGGGCUCAAACGCUUAUGGCGAAUGUGAGUUCCCGCGACAAUCAGAUUCAGGAAAUGGCGGGACAUCUUAGUCUGUUACGAACAGAACACGAGGGUCUGAUAUUUGGAUCCGAAUGUGCACAUAGACUAGUAGAUGAGUUGAAAUCGAGAGUGGAGGAGUUGCAGCAAGAGGUGAAUAGGCAGAGUGUUGUGAUCUCGGAUGGGGCUGAGGAGAAAAGAGAGGUGAUCCGGCAGCUUUGCUUCUCGCUGGAGCACUACAGGAGCGGAUACCAAGAGCUUCGUCAAGCAUUUACCGGGCACAGGAGACGGGUGGUUGCAGCUGCGUAA
>ORF_ERR493428_1_(paired)_trimmed_(paired)_merged_contig_11507_ORF_complement(211..645) Average coverage: 406.75	AUGUAUCACGUCUCCAUUAACUCAAGUAGCAUCAUGCUAGAUGAAAACUUUAAUGCAAAGCUUUCAGACGUCGGGCUUCAAAGUUCUGGUGAAAGUUAUGUCACAGUACCACAUACCUCAUGCCCGAAAGAUUGCAUGGGUCAGGAAUGCGGUAACAUAAUGUUCCAGCUUGGGGUGCUGAUCCUGGAGCUCAUCACCGGUCAAUCAUCAGAAAACGGGGGAGCAGAUCUAGUUCAAUGGAUCCGAGAGUCUCGCUUCUGCAGUUCUAUUCACAAAAUGCUAGAUCCUGAUCUAGGCAGCAGUUACGAUUCUAGGGAGCUCAAAAGUCUUCUAGCUGUGGCAAAGUUAUGUGUUAGAUGUGGGGAUAAGCCAAAGGCUUCUAUGCAGCAAAUUCUUCGG…
>ORF_ERR493428_1_(paired)_trimmed_(paired)_merged_contig_11507_ORF_complement(211..645) Average coverage: 406.75	AUGUAUCACGUCUCCAUUAACUCAAGUAGCAUCAUGCUAGAUGAAAACUUUAAUGCAAAGCUUUCAGACGUCGGGCUUCAAAGUUCUGGUGAAAGUUAUGUCACAGUACCACAUACCUCAUGCCCGAAAGAUUGCAUGGGUCAGGAAUGCGGUAACAUAAUGUUCCAGCUUGGGGUGCUGAUCCUGGAGCUCAUCACCGGUCAAUCAUCAGAAAACGGGGGAGCAGAUCUAGUUCAAUGGAUCCGAGAGUCUCGCUUCUGCAGUUCUAUUCACAAAAUGCUAGAUCCUGAUCUAGGCAGCAGUUACGAUUCUAGGGAGCUCAAAAGUCUUCUAGCUGUGGCAAAGUUAUGUGUUAGAUGUGGGGAUAAGCCAAAGGCUUCUAUGCAGCAAAUUCUUCGG…
>ORF_ERR493428_1_(paired)_trimmed_(paired)_merged_contig_11548_ORF_363..665 Average coverage: 115.63	AUGAAAAGCCAUAGCUGGACUUUUCCGAAUUUUGUUUACCUUUUGUCCAGUAAGAGAGAAAAUGUCUAUGCUGAUCCCGUUGUAUAUAUAGGAGCCAACCGGUAUUAUUACAUGUGUUUGAAUGACUUGCUAGCUCUUGGGGGAGGUGGUAACUAUGCUCUAUGCCUAGAUGGAGAUUUGUUAAGCGGAACAAGCGGAUCAUGUGAAACAUUUGGGAACUUAUGCUUGGCGCAUAACGGAGAAUUUGAGUUGAAGAAUGUUGAGCUUUGGGGUUUUACACACGUGUCACGGUACCUUACAUGA
>ORF_ERR493428_1_(paired)_trimmed_(paired)_merged_contig_11548_ORF_363..665 Average coverage: 115.63	AUGAAAAGCCAUAGCUGGACUUUUCCGAAUUUUGUUUACCUUUUGUCCAGUAAGAGAGAAAAUGUCUAUGCUGAUCCCGUUGUAUAUAUAGGAGCCAACCGGUAUUAUUACAUGUGUUUGAAUGACUUGCUAGCUCUUGGGGGAGGUGGUAACUAUGCUCUAUGCCUAGAUGGAGAUUUGUUAAGCGGAACAAGCGGAUCAUGUGAAACAUUUGGGAACUUAUGCUUGGCGCAUAACGGAGAAUUUGAGUUGAAGAAUGUUGAGCUUUGGGGUUUUACACACGUGUCACGGUACCUUACAUGA
>ORF_ERR493428_1_(paired)_trimmed_(paired)_merged_contig_11581_ORF_complement(221..583) Average coverage: 4-660.29	AUGACAGCAUCGAGCACCAGGCUUGGCACAGGUGGUGGGGUGUUGGACAAGCCAACCAUAGAGAAAACAACUCCUGGUCGUGACUCUGAAUUUGACGUAAGGAAAUCAAGGAAAAUGUCUCCGCCAUACCGAGUGAUGCUGCACAAUGACAACUAUAACAAGAGGGAGUACGUUGUCCAAGUUCUGAUGAAAGUCAUCCCAGGAAUGACAGUCGACAUUGCGGUGAACGUGAUGCAGGAGGCGCAUCACAACGGCCUGGCUGUCGUAAUUGUGUGUGCUCAGGUGGAUGCAGAAGAUCACUGCAUGCAGCUCAGAGGCAACGGGCUUUUAAGCUCCGUUGAGCCCGCCAGUGAUGGAUGUUGA
>ORF_ERR493428_1_(paired)_trimmed_(paired)_merged_contig_11581_ORF_complement(221..583) Average coverage: 4-660.29	AUGACAGCAUCGAGCACCAGGCUUGGCACAGGUGGUGGGGUGUUGGACAAGCCAACCAUAGAGAAAACAACUCCUGGUCGUGACUCUGAAUUUGACGUAAGGAAAUCAAGGAAAAUGUCUCCGCCAUACCGAGUGAUGCUGCACAAUGACAACUAUAACAAGAGGGAGUACGUUGUCCAAGUUCUGAUGAAAGUCAUCCCAGGAAUGACAGUCGACAUUGCGGUGAACGUGAUGCAGGAGGCGCAUCACAACGGCCUGGCUGUCGUAAUUGUGUGUGCUCAGGUGGAUGCAGAAGAUCACUGCAUGCAGCUCAGAGGCAACGGGCUUUUAAGCUCCGUUGAGCCCGCCAGUGAUGGAUGUUGA
>ORF_ERR493428_1_(paired)_trimmed_(paired)_merged_contig_11624_ORF_complement(48..392) Average coverage: 355.08	AUGUACGAUUCGCUGAAACCUGUGGUUCUAACUGGUGGCCUGCAGGAUAGCUUCGUUGCUAGUUUCUUGCUGGGAUGGGGAAUUACUAUCGGUGCUGGAUUAGCUUCUUACCCAAUUGACACAGUGCGCAGAAGGAUGAUGAUGACCUCAGGAGAAGCAGUUAAAUACAAUAGCUCUUUGGACGCAUUUAAGCAAAUCAUCAAAAACGAGGGUGCUAAGUCGCUGUUUAAGGGUGCUGGAGCGAACAUAUUGCGUGCUGUUGCAGGUGCCGGUGUGCUAGCUGGCUAUGACAAGCUGCAGGUCGUACUUAUUGGCAAGAAGUAUGGGUCUGGUGGCGGUGGUUAA
>ORF_ERR493428_1_(paired)_trimmed_(paired)_merged_contig_11624_ORF_complement(48..392) Average coverage: 355.08	AUGUACGAUUCGCUGAAACCUGUGGUUCUAACUGGUGGCCUGCAGGAUAGCUUCGUUGCUAGUUUCUUGCUGGGAUGGGGAAUUACUAUCGGUGCUGGAUUAGCUUCUUACCCAAUUGACACAGUGCGCAGAAGGAUGAUGAUGACCUCAGGAGAAGCAGUUAAAUACAAUAGCUCUUUGGACGCAUUUAAGCAAAUCAUCAAAAACGAGGGUGCUAAGUCGCUGUUUAAGGGUGCUGGAGCGAACAUAUUGCGUGCUGUUGCAGGUGCCGGUGUGCUAGCUGGCUAUGACAAGCUGCAGGUCGUACUUAUUGGCAAGAAGUAUGGGUCUGGUGGCGGUGGUUAA
>ORF_ERR493428_1_(paired)_trimmed_(paired)_merged_contig_11632_ORF_101..538 Average coverage: 2-278.43	AUGGAGGUGGAUGGCAAUUCUGUGGUGGCAGGACCAACGAAUGUUGUAUAUCUGUCGACAAUCUUGGGCCGUGAUGGGUCAAAUCCUGUGCACAAAUGUGACUGGAAAUGUCAGAACGAGCACGUCUGCGCGAAUAUGUACCUCUGCAAGCUAACUGGAGCCACUCACAUCUGUGACAAAAACUGUGAUCAGAGGAUCCUGUAUGAUAACCAUAGCUCCCUUUGCCGGGCAAGCGGAAAGAUUUUCCCCCUUACACAAGUAGAGGAACAGGCUGUGAGAGGGGUCCGGAGGAAGCAUGAGUCGGAGAACUCUUCUGCGGACAGUUGCUCUUCUAAGCGCAGACGGGAUGCCCAGCUCCAUCCUUCUCCCUUCGAGCGAUCCUUCACUACUGCCAGUCUG…
>ORF_ERR493428_1_(paired)_trimmed_(paired)_merged_contig_11632_ORF_101..538 Average coverage: 2-278.43	AUGGAGGUGGAUGGCAAUUCUGUGGUGGCAGGACCAACGAAUGUUGUAUAUCUGUCGACAAUCUUGGGCCGUGAUGGGUCAAAUCCUGUGCACAAAUGUGACUGGAAAUGUCAGAACGAGCACGUCUGCGCGAAUAUGUACCUCUGCAAGCUAACUGGAGCCACUCACAUCUGUGACAAAAACUGUGAUCAGAGGAUCCUGUAUGAUAACCAUAGCUCCCUUUGCCGGGCAAGCGGAAAGAUUUUCCCCCUUACACAAGUAGAGGAACAGGCUGUGAGAGGGGUCCGGAGGAAGCAUGAGUCGGAGAACUCUUCUGCGGACAGUUGCUCUUCUAAGCGCAGACGGGAUGCCCAGCUCCAUCCUUCUCCCUUCGAGCGAUCCUUCACUACUGCCAGUCUG…
>ORF_ERR493428_1_(paired)_trimmed_(paired)_merged_contig_11637_ORF_38..610 Average coverage: 1-315.19	AUGUCUUCAGCUCAGGUUCUAGCGAAUGUAGCCAAUUUGUUGAAUAUAAGAGACACUGAGCUCAGCAGUUUUCUUGUGGCGAUGGGGGAUAUAUCGUUGAGGAAGACGGGUGUGGAGGAGAAGAGGGCUAAAGCGCAAAAAGAGUCUAAUGUUCUUCUUGAUUAUACUCGAAAGGCGAUAUCCAGGUUAACUUAUUUGAAAAGAACACUUGCCCAACUAGAAGAUGAUGCAGGCCAAUGUGAGGCGCAUGUUGAGCAUUGGAAGAACAACUUGGCGCUGAUGCUUGGCAAGGAGAAACAAUACAAUCAAGAGACCGUCCGUUUCAAGGAAACUCUUAAUCGCGUGGGCUACACCCCAGAGAUUAGCCAUGGGGUGCUGGUUGAAUUGGCUGAGCACAGA…
>ORF_ERR493428_1_(paired)_trimmed_(paired)_merged_contig_11637_ORF_38..610 Average coverage: 1-315.19	AUGUCUUCAGCUCAGGUUCUAGCGAAUGUAGCCAAUUUGUUGAAUAUAAGAGACACUGAGCUCAGCAGUUUUCUUGUGGCGAUGGGGGAUAUAUCGUUGAGGAAGACGGGUGUGGAGGAGAAGAGGGCUAAAGCGCAAAAAGAGUCUAAUGUUCUUCUUGAUUAUACUCGAAAGGCGAUAUCCAGGUUAACUUAUUUGAAAAGAACACUUGCCCAACUAGAAGAUGAUGCAGGCCAAUGUGAGGCGCAUGUUGAGCAUUGGAAGAACAACUUGGCGCUGAUGCUUGGCAAGGAGAAACAAUACAAUCAAGAGACCGUCCGUUUCAAGGAAACUCUUAAUCGCGUGGGCUACACCCCAGAGAUUAGCCAUGGGGUGCUGGUUGAAUUGGCUGAGCACAGA…
>ORF_ERR493428_1_(paired)_trimmed_(paired)_merged_contig_11656_ORF_complement(195..509) Average coverage: 838.25	AUGAGUGAAUUUUCUGGUUGCAGAUCGCCGACUUUGUUUCUAUUAUUCGCUUCAAUUUCUCUGCAAUUCUUUCCAGGCUUUUCUGAUGAUUCAUCUAGUUCCAAAGAUGGUAAAAAAUCUGAGAGUCGUUCUACUUCCAGCCACACUGGGUCUACAUUGUUCAUCAUAUUCCUUGGACUUGUAGUAGUUGCGUUGUUCUCCUUUUUCCUUUUCAAGCUAUGGCAAAAGAAGAAACGAGAAGAACAGUAUGCUCGGCUUUUGAAGUUGUUUGAAGAGGAUGAUGAGCUUGAGCUCGAACUCGGUCUUCGGGAUUGA
>ORF_ERR493428_1_(paired)_trimmed_(paired)_merged_contig_11656_ORF_complement(195..509) Average coverage: 838.25	AUGAGUGAAUUUUCUGGUUGCAGAUCGCCGACUUUGUUUCUAUUAUUCGCUUCAAUUUCUCUGCAAUUCUUUCCAGGCUUUUCUGAUGAUUCAUCUAGUUCCAAAGAUGGUAAAAAAUCUGAGAGUCGUUCUACUUCCAGCCACACUGGGUCUACAUUGUUCAUCAUAUUCCUUGGACUUGUAGUAGUUGCGUUGUUCUCCUUUUUCCUUUUCAAGCUAUGGCAAAAGAAGAAACGAGAAGAACAGUAUGCUCGGCUUUUGAAGUUGUUUGAAGAGGAUGAUGAGCUUGAGCUCGAACUCGGUCUUCGGGAUUGA
>ORF_ERR493428_1_(paired)_trimmed_(paired)_merged_contig_11682_ORF_complement(144..599) Average coverage: 1-223.70	AUGGGUGACAAGACGCUCACAGUUAGGCGUGCUAACCAAGGUGCCAACCAGCCCAAACCUGAGCAAGAGAGCGUUCUGUUGCACGCACAGCAGCAAAUUGCAUUGCAGAGGUUCAUGCUGUUGCAACCGCCUAGUUCUGUUGCCACCAAGGUUGUAUGUUUAACUCAGGUAGUAACUGCAGAUGAGCUUAGGGACGAUACUGAGUAUGAUGAUAUCUUGGAAGACAUGAGGCUUGAAGGCGAAAAGUUUGGUGCAUUAGUGAACGUCAUCAUCCCGCGUCCAAGACCAGAUGGUGAACUUGCCCCCGGUGUUGGGAAGGUGUUUUUGGAGUACGCAGAUACUGAUGGCUCCACAAAAGCCCGCACGGGGUUGAAUGGCCGGAAAUUUGGCGGCAAUCAG…
>ORF_ERR493428_1_(paired)_trimmed_(paired)_merged_contig_11682_ORF_complement(144..599) Average coverage: 1-223.70	AUGGGUGACAAGACGCUCACAGUUAGGCGUGCUAACCAAGGUGCCAACCAGCCCAAACCUGAGCAAGAGAGCGUUCUGUUGCACGCACAGCAGCAAAUUGCAUUGCAGAGGUUCAUGCUGUUGCAACCGCCUAGUUCUGUUGCCACCAAGGUUGUAUGUUUAACUCAGGUAGUAACUGCAGAUGAGCUUAGGGACGAUACUGAGUAUGAUGAUAUCUUGGAAGACAUGAGGCUUGAAGGCGAAAAGUUUGGUGCAUUAGUGAACGUCAUCAUCCCGCGUCCAAGACCAGAUGGUGAACUUGCCCCCGGUGUUGGGAAGGUGUUUUUGGAGUACGCAGAUACUGAUGGCUCCACAAAAGCCCGCACGGGGUUGAAUGGCCGGAAAUUUGGCGGCAAUCAG…
>ORF_ERR493428_1_(paired)_trimmed_(paired)_merged_contig_11727_ORF_complement(106..417) Average coverage: 178.45	AUGAUUGUUUGGCCGCUUCAUGCGGAGCAGAGGGUGAACGCCACGCUGUUGACAGAAGAGUUCGAAGUGGCGGUGCGGUCGAAGAUACCGCCGUGGAAGAAAGUGGUGGAUAGAAAAGAGAUAGAGGAAAUGGUGAGGAUGAUUAUGGAGGACCAAAAAGGCUUUGUUUUGAGGGAAAGAAUGAAGAAGCUAAAAGAAAGUGCCGCAAAGGCUUUGGGAGAAGGGGGUUCAUCUCGUAAUGCUCUUUCUCAAUUUGCAAAGCAUGGCGAGUCGAUGUACAUGAAGCUUGCCAAUGUUAAUGUCCGACACUGA
>ORF_ERR493428_1_(paired)_trimmed_(paired)_merged_contig_11727_ORF_complement(106..417) Average coverage: 178.45	AUGAUUGUUUGGCCGCUUCAUGCGGAGCAGAGGGUGAACGCCACGCUGUUGACAGAAGAGUUCGAAGUGGCGGUGCGGUCGAAGAUACCGCCGUGGAAGAAAGUGGUGGAUAGAAAAGAGAUAGAGGAAAUGGUGAGGAUGAUUAUGGAGGACCAAAAAGGCUUUGUUUUGAGGGAAAGAAUGAAGAAGCUAAAAGAAAGUGCCGCAAAGGCUUUGGGAGAAGGGGGUUCAUCUCGUAAUGCUCUUUCUCAAUUUGCAAAGCAUGGCGAGUCGAUGUACAUGAAGCUUGCCAAUGUUAAUGUCCGACACUGA
>ORF_ERR493428_1_(paired)_trimmed_(paired)_merged_contig_11735_ORF_complement(161..523) Average coverage: 96.52	AUGACCAAACUCAUAGAGAAGGCACAAAGUAAUGCAUCAGCAUACGAGAAACGCUCAGAGUACGGUGAUCCCGAGAUGACUAAGAAUGAUCUCAAUAUGGCAUCACAAUUGGACCCAUUGAGGACAUACCCGUACAGAUACAGGGCAGCAGUGCUGAUGGAUGAACAAAGAGAGACUGAAGCUAUAGAAAAGCUUACAAGGGCCAUAUCUUUCAAGCCUGACUUGCAAAUGCUUCAUCUUCGAGCUGCAUUUCACGAGUCAAUUGGUGAUUUAAGUUCUGCUCUCCAAGAUUGUCAAGCUGCUCUCUGCAUGGACCCCAACCACACAGACACUAUCGAUUUGUAUAAUCGAGCAAGGGAUUGA
>ORF_ERR493428_1_(paired)_trimmed_(paired)_merged_contig_11735_ORF_complement(161..523) Average coverage: 96.52	AUGACCAAACUCAUAGAGAAGGCACAAAGUAAUGCAUCAGCAUACGAGAAACGCUCAGAGUACGGUGAUCCCGAGAUGACUAAGAAUGAUCUCAAUAUGGCAUCACAAUUGGACCCAUUGAGGACAUACCCGUACAGAUACAGGGCAGCAGUGCUGAUGGAUGAACAAAGAGAGACUGAAGCUAUAGAAAAGCUUACAAGGGCCAUAUCUUUCAAGCCUGACUUGCAAAUGCUUCAUCUUCGAGCUGCAUUUCACGAGUCAAUUGGUGAUUUAAGUUCUGCUCUCCAAGAUUGUCAAGCUGCUCUCUGCAUGGACCCCAACCACACAGACACUAUCGAUUUGUAUAAUCGAGCAAGGGAUUGA
>ORF_ERR493428_1_(paired)_trimmed_(paired)_merged_contig_11803_ORF_complement(11..607) Average coverage: 450.30	AUGCUCCACGUCUUCAACUCCUGGAGCAACAAGGCCGAGUCCAUGGCCAACAACAUCUGGCACAACCUGAAAACGGGGACAUCGGUGUCUGGAGCAGCGUGGGCGAAGAUGAACGUGACGGCGAAAGCAAUAACAGGAGGAGGAUUUGAGGCUCUGUACAAGCAGACAUUUGCGACUUAUCCCAACGAGAAGCUGUACAAGUCAUUUGCCUGUUAUCUGUCCACAUCCACAGGACCAGUUGCCGGAACUCUUUACCUCUCUAAUAUCCAUACAGCUUUCUGCAGCGACCGCCCUUUAUCCUUCACCGCCCCCUCCGGCCAGGUCACCUGGAGCUACUACAAAAUAAUGGUACCAUUGGGAAAUAUUGCAACUAUCAAUCCAGUGGUGAUGAGGGAAAAU…
>ORF_ERR493428_1_(paired)_trimmed_(paired)_merged_contig_11803_ORF_complement(11..607) Average coverage: 450.30	AUGCUCCACGUCUUCAACUCCUGGAGCAACAAGGCCGAGUCCAUGGCCAACAACAUCUGGCACAACCUGAAAACGGGGACAUCGGUGUCUGGAGCAGCGUGGGCGAAGAUGAACGUGACGGCGAAAGCAAUAACAGGAGGAGGAUUUGAGGCUCUGUACAAGCAGACAUUUGCGACUUAUCCCAACGAGAAGCUGUACAAGUCAUUUGCCUGUUAUCUGUCCACAUCCACAGGACCAGUUGCCGGAACUCUUUACCUCUCUAAUAUCCAUACAGCUUUCUGCAGCGACCGCCCUUUAUCCUUCACCGCCCCCUCCGGCCAGGUCACCUGGAGCUACUACAAAAUAAUGGUACCAUUGGGAAAUAUUGCAACUAUCAAUCCAGUGGUGAUGAGGGAAAAU…
>ORF_ERR493428_1_(paired)_trimmed_(paired)_merged_contig_11833_ORF_complement(214..639) Average coverage: 548.92	AUGAGUUCGAAAGAAGGAGCGUCGACGAAGGGAGGCAGAGGCAAGCCGAAGGCCUCGAAGUCUGUGUCGAGGUCGCAUAAGGCUGGCCUUCAGUUUCCGGUGGGUAGGAUCGCCCGUUUCCUGAAAGCAGGAAAGUACGCCGAACGUGUCGGUGCCGGAGCUCCAGUCUACCUCUCCGCCGUGCUAGAAUACCUCGCCGCUGAGGUGUUGGAGCUCGCCGGAAACGCUGCAAGGGACAACAAGAAGAACCGCAUUGUACCAAGGCACAUCCAACUCGCGGUCCGGAAUGACGAGGAGCUAAGCAAGCUGUUGGGGUCUGUGACCAUCGCCAAUGGAGGAGUGUUGCCAAAUAUCCACCAAACCCUCUUGCCGAACAAGGGUGGAAAAGGCAAGGGCGAU…
>ORF_ERR493428_1_(paired)_trimmed_(paired)_merged_contig_11833_ORF_complement(214..639) Average coverage: 548.92	AUGAGUUCGAAAGAAGGAGCGUCGACGAAGGGAGGCAGAGGCAAGCCGAAGGCCUCGAAGUCUGUGUCGAGGUCGCAUAAGGCUGGCCUUCAGUUUCCGGUGGGUAGGAUCGCCCGUUUCCUGAAAGCAGGAAAGUACGCCGAACGUGUCGGUGCCGGAGCUCCAGUCUACCUCUCCGCCGUGCUAGAAUACCUCGCCGCUGAGGUGUUGGAGCUCGCCGGAAACGCUGCAAGGGACAACAAGAAGAACCGCAUUGUACCAAGGCACAUCCAACUCGCGGUCCGGAAUGACGAGGAGCUAAGCAAGCUGUUGGGGUCUGUGACCAUCGCCAAUGGAGGAGUGUUGCCAAAUAUCCACCAAACCCUCUUGCCGAACAAGGGUGGAAAAGGCAAGGGCGAU…
>ORF_ERR493428_1_(paired)_trimmed_(paired)_merged_contig_11853_ORF_84..401 Average coverage: 1-327.35	AUGAAAAUAUCAACAGUUUCAGAGAUAGCAGACCGACACAGAAAAACACCUGAGCAGGUGAUUUUGUGUUGGGGGCUGCAAAGAGGAACCAGUGUGCUGCCUUGCAGCCUGAAGCCUGAUAGGAUAAGAAAAAACAUAGACAUCUUCAGUUGGUCUCUAUCAGAUGAUGAGUGGAACCGCUUGAACCAGAUCGAGCCCCAGGUAUGCUUGUUUGGAAACGGUCCUUUGAAUAAUCUAUCGGAGAGUGGGUUUAUGUCUGGAAGUGUUCCACUUCAAGCUGUGCAUGAGAUGGAAGAUGACAUGGAAUCCAAUGCCUGA
>ORF_ERR493428_1_(paired)_trimmed_(paired)_merged_contig_11853_ORF_84..401 Average coverage: 1-327.35	AUGAAAAUAUCAACAGUUUCAGAGAUAGCAGACCGACACAGAAAAACACCUGAGCAGGUGAUUUUGUGUUGGGGGCUGCAAAGAGGAACCAGUGUGCUGCCUUGCAGCCUGAAGCCUGAUAGGAUAAGAAAAAACAUAGACAUCUUCAGUUGGUCUCUAUCAGAUGAUGAGUGGAACCGCUUGAACCAGAUCGAGCCCCAGGUAUGCUUGUUUGGAAACGGUCCUUUGAAUAAUCUAUCGGAGAGUGGGUUUAUGUCUGGAAGUGUUCCACUUCAAGCUGUGCAUGAGAUGGAAGAUGACAUGGAAUCCAAUGCCUGA
[truncated: 19,644 more rows]

## Sheet: 5x_TranslatedProteome
Name	Modified	Size	Sequence
ORF ERR493428_1 (paired) trimmed (paired) merged contig 1 ORF complement(634..1029) (+1)	Mon Mar 30 13:10:00 PDT 2015	132	MEEITEGVNNITVNASDSHKKNRIQVSNTKKPLFFYVNLAKRYMQQYNEVELSALGMAIATVVTIAEILKNNGLAVEKKIMTSTVDIKDDSRGRPVQKAKIEIVLGKSEDFDDLMAAAAEERLIAAAEEQS*
[truncated: 36,475 more rows]

## Sheet: BLAST-Velasco
Query Sequence	Subject Sequence	Subject Start	Subject End	Query Length	Alignment Length	% Identity	Number of Identical Position	Number of Mismatched Positions	Number of Gaps	Bitscore	Raw Score	Expect Value
[truncated: 87,235 more rows]

[truncated: 1 more sheets: Headers]
